# Supplementary material for: Adaptive Method for Quantitative Estimation of Glucose and Fructose Concentrations in Aqueous Solutions Based on Infrared Nanoantenna Optics
Source: Sensors (Basel). 2019 Jul 11;19(14):3053. doi: 10.3390/s19143053 (PMC6678705; doi:10.3390/s19143053)
Supplement: Supplementary file 1 [file sensors-19-03053-s001.zip]

Archive with 1,078 entries (1,007 files):
- 00_Measurement_Data/
- 00_Measurement_Data/Fructose cycles/
- 00_Measurement_Data/Fructose cycles/1 c=10 gl/
- 00_Measurement_Data/Fructose cycles/1 c=10 gl/res4 sc50_50 ap100x100 par pol/
- 00_Measurement_Data/Fructose cycles/1 c=10 gl/res4 sc50_50 ap100x100 par pol/1 c=10 gl.0.txt
- 00_Measurement_Data/Fructose cycles/1 c=10 gl/res4 sc50_50 ap100x100 par pol/1 c=10 gl.1.txt
- 00_Measurement_Data/Fructose cycles/1 c=10 gl/res4 sc50_50 ap100x100 par pol/1 c=10 gl.10.txt
- 00_Measurement_Data/Fructose cycles/1 c=10 gl/res4 sc50_50 ap100x100 par pol/1 c=10 gl.11.txt
- 00_Measurement_Data/Fructose cycles/1 c=10 gl/res4 sc50_50 ap100x100 par pol/1 c=10 gl.12.txt
- 00_Measurement_Data/Fructose cycles/1 c=10 gl/res4 sc50_50 ap100x100 par pol/1 c=10 gl.13.txt
- 00_Measurement_Data/Fructose cycles/1 c=10 gl/res4 sc50_50 ap100x100 par pol/1 c=10 gl.14.txt
- 00_Measurement_Data/Fructose cycles/1 c=10 gl/res4 sc50_50 ap100x100 par pol/1 c=10 gl.15.txt
- 00_Measurement_Data/Fructose cycles/1 c=10 gl/res4 sc50_50 ap100x100 par pol/1 c=10 gl.16.txt
- 00_Measurement_Data/Fructose cycles/1 c=10 gl/res4 sc50_50 ap100x100 par pol/1 c=10 gl.17.txt
- 00_Measurement_Data/Fructose cycles/1 c=10 gl/res4 sc50_50 ap100x100 par pol/1 c=10 gl.18.txt
- 00_Measurement_Data/Fructose cycles/1 c=10 gl/res4 sc50_50 ap100x100 par pol/1 c=10 gl.19.txt
- 00_Measurement_Data/Fructose cycles/1 c=10 gl/res4 sc50_50 ap100x100 par pol/1 c=10 gl.2.txt
- 00_Measurement_Data/Fructose cycles/1 c=10 gl/res4 sc50_50 ap100x100 par pol/1 c=10 gl.20.txt
- 00_Measurement_Data/Fructose cycles/1 c=10 gl/res4 sc50_50 ap100x100 par pol/1 c=10 gl.21.txt
- 00_Measurement_Data/Fructose cycles/1 c=10 gl/res4 sc50_50 ap100x100 par pol/1 c=10 gl.22.txt
- 00_Measurement_Data/Fructose cycles/1 c=10 gl/res4 sc50_50 ap100x100 par pol/1 c=10 gl.23.txt
- 00_Measurement_Data/Fructose cycles/1 c=10 gl/res4 sc50_50 ap100x100 par pol/1 c=10 gl.24.txt
- 00_Measurement_Data/Fructose cycles/1 c=10 gl/res4 sc50_50 ap100x100 par pol/1 c=10 gl.25.txt
- 00_Measurement_Data/Fructose cycles/1 c=10 gl/res4 sc50_50 ap100x100 par pol/1 c=10 gl.26.txt
- 00_Measurement_Data/Fructose cycles/1 c=10 gl/res4 sc50_50 ap100x100 par pol/1 c=10 gl.27.txt
- 00_Measurement_Data/Fructose cycles/1 c=10 gl/res4 sc50_50 ap100x100 par pol/1 c=10 gl.28.txt
- 00_Measurement_Data/Fructose cycles/1 c=10 gl/res4 sc50_50 ap100x100 par pol/1 c=10 gl.29.txt
- 00_Measurement_Data/Fructose cycles/1 c=10 gl/res4 sc50_50 ap100x100 par pol/1 c=10 gl.3.txt
- 00_Measurement_Data/Fructose cycles/1 c=10 gl/res4 sc50_50 ap100x100 par pol/1 c=10 gl.4.txt
- 00_Measurement_Data/Fructose cycles/1 c=10 gl/res4 sc50_50 ap100x100 par pol/1 c=10 gl.5.txt
- 00_Measurement_Data/Fructose cycles/1 c=10 gl/res4 sc50_50 ap100x100 par pol/1 c=10 gl.6.txt
- 00_Measurement_Data/Fructose cycles/1 c=10 gl/res4 sc50_50 ap100x100 par pol/1 c=10 gl.7.txt
- 00_Measurement_Data/Fructose cycles/1 c=10 gl/res4 sc50_50 ap100x100 par pol/1 c=10 gl.8.txt
- 00_Measurement_Data/Fructose cycles/1 c=10 gl/res4 sc50_50 ap100x100 par pol/1 c=10 gl.9.txt
- 00_Measurement_Data/Fructose cycles/1 water/
- 00_Measurement_Data/Fructose cycles/1 water/res4 sc50_50 ap100x100 par pol/
- 00_Measurement_Data/Fructose cycles/1 water/res4 sc50_50 ap100x100 par pol/1 water.0.txt
- 00_Measurement_Data/Fructose cycles/1 water/res4 sc50_50 ap100x100 par pol/1 water.1.txt
- 00_Measurement_Data/Fructose cycles/1 water/res4 sc50_50 ap100x100 par pol/1 water.10.txt
- 00_Measurement_Data/Fructose cycles/1 water/res4 sc50_50 ap100x100 par pol/1 water.11.txt
- 00_Measurement_Data/Fructose cycles/1 water/res4 sc50_50 ap100x100 par pol/1 water.12.txt
- 00_Measurement_Data/Fructose cycles/1 water/res4 sc50_50 ap100x100 par pol/1 water.13.txt
- 00_Measurement_Data/Fructose cycles/1 water/res4 sc50_50 ap100x100 par pol/1 water.14.txt
- 00_Measurement_Data/Fructose cycles/1 water/res4 sc50_50 ap100x100 par pol/1 water.15.txt
- 00_Measurement_Data/Fructose cycles/1 water/res4 sc50_50 ap100x100 par pol/1 water.16.txt
- 00_Measurement_Data/Fructose cycles/1 water/res4 sc50_50 ap100x100 par pol/1 water.17.txt
- 00_Measurement_Data/Fructose cycles/1 water/res4 sc50_50 ap100x100 par pol/1 water.18.txt
- 00_Measurement_Data/Fructose cycles/1 water/res4 sc50_50 ap100x100 par pol/1 water.19.txt
- 00_Measurement_Data/Fructose cycles/1 water/res4 sc50_50 ap100x100 par pol/1 water.2.txt
- 00_Measurement_Data/Fructose cycles/1 water/res4 sc50_50 ap100x100 par pol/1 water.20.txt
- 00_Measurement_Data/Fructose cycles/1 water/res4 sc50_50 ap100x100 par pol/1 water.21.txt
- 00_Measurement_Data/Fructose cycles/1 water/res4 sc50_50 ap100x100 par pol/1 water.22.txt
- 00_Measurement_Data/Fructose cycles/1 water/res4 sc50_50 ap100x100 par pol/1 water.23.txt
- 00_Measurement_Data/Fructose cycles/1 water/res4 sc50_50 ap100x100 par pol/1 water.24.txt
- 00_Measurement_Data/Fructose cycles/1 water/res4 sc50_50 ap100x100 par pol/1 water.25.txt
- 00_Measurement_Data/Fructose cycles/1 water/res4 sc50_50 ap100x100 par pol/1 water.26.txt
- 00_Measurement_Data/Fructose cycles/1 water/res4 sc50_50 ap100x100 par pol/1 water.27.txt
- 00_Measurement_Data/Fructose cycles/1 water/res4 sc50_50 ap100x100 par pol/1 water.28.txt
- 00_Measurement_Data/Fructose cycles/1 water/res4 sc50_50 ap100x100 par pol/1 water.29.txt
- 00_Measurement_Data/Fructose cycles/1 water/res4 sc50_50 ap100x100 par pol/1 water.3.txt
- 00_Measurement_Data/Fructose cycles/1 water/res4 sc50_50 ap100x100 par pol/1 water.4.txt
- 00_Measurement_Data/Fructose cycles/1 water/res4 sc50_50 ap100x100 par pol/1 water.5.txt
- 00_Measurement_Data/Fructose cycles/1 water/res4 sc50_50 ap100x100 par pol/1 water.6.txt
- 00_Measurement_Data/Fructose cycles/1 water/res4 sc50_50 ap100x100 par pol/1 water.7.txt
- 00_Measurement_Data/Fructose cycles/1 water/res4 sc50_50 ap100x100 par pol/1 water.8.txt
- 00_Measurement_Data/Fructose cycles/1 water/res4 sc50_50 ap100x100 par pol/1 water.9.txt
- 00_Measurement_Data/Fructose cycles/2 c=25 gl/
- 00_Measurement_Data/Fructose cycles/2 c=25 gl/res4 sc50_50 ap100x100 par pol/
- 00_Measurement_Data/Fructose cycles/2 c=25 gl/res4 sc50_50 ap100x100 par pol/2 c25 gl.0.txt
- 00_Measurement_Data/Fructose cycles/2 c=25 gl/res4 sc50_50 ap100x100 par pol/2 c25 gl.1.txt
- 00_Measurement_Data/Fructose cycles/2 c=25 gl/res4 sc50_50 ap100x100 par pol/2 c25 gl.10.txt
- 00_Measurement_Data/Fructose cycles/2 c=25 gl/res4 sc50_50 ap100x100 par pol/2 c25 gl.11.txt
- 00_Measurement_Data/Fructose cycles/2 c=25 gl/res4 sc50_50 ap100x100 par pol/2 c25 gl.12.txt
- 00_Measurement_Data/Fructose cycles/2 c=25 gl/res4 sc50_50 ap100x100 par pol/2 c25 gl.13.txt
- 00_Measurement_Data/Fructose cycles/2 c=25 gl/res4 sc50_50 ap100x100 par pol/2 c25 gl.14.txt
- 00_Measurement_Data/Fructose cycles/2 c=25 gl/res4 sc50_50 ap100x100 par pol/2 c25 gl.15.txt
- 00_Measurement_Data/Fructose cycles/2 c=25 gl/res4 sc50_50 ap100x100 par pol/2 c25 gl.16.txt
- 00_Measurement_Data/Fructose cycles/2 c=25 gl/res4 sc50_50 ap100x100 par pol/2 c25 gl.17.txt
- 00_Measurement_Data/Fructose cycles/2 c=25 gl/res4 sc50_50 ap100x100 par pol/2 c25 gl.18.txt
- 00_Measurement_Data/Fructose cycles/2 c=25 gl/res4 sc50_50 ap100x100 par pol/2 c25 gl.19.txt
- 00_Measurement_Data/Fructose cycles/2 c=25 gl/res4 sc50_50 ap100x100 par pol/2 c25 gl.2.txt
- 00_Measurement_Data/Fructose cycles/2 c=25 gl/res4 sc50_50 ap100x100 par pol/2 c25 gl.20.txt
- 00_Measurement_Data/Fructose cycles/2 c=25 gl/res4 sc50_50 ap100x100 par pol/2 c25 gl.21.txt
- 00_Measurement_Data/Fructose cycles/2 c=25 gl/res4 sc50_50 ap100x100 par pol/2 c25 gl.22.txt
- 00_Measurement_Data/Fructose cycles/2 c=25 gl/res4 sc50_50 ap100x100 par pol/2 c25 gl.23.txt
- 00_Measurement_Data/Fructose cycles/2 c=25 gl/res4 sc50_50 ap100x100 par pol/2 c25 gl.24.txt
- 00_Measurement_Data/Fructose cycles/2 c=25 gl/res4 sc50_50 ap100x100 par pol/2 c25 gl.25.txt
- 00_Measurement_Data/Fructose cycles/2 c=25 gl/res4 sc50_50 ap100x100 par pol/2 c25 gl.26.txt
- 00_Measurement_Data/Fructose cycles/2 c=25 gl/res4 sc50_50 ap100x100 par pol/2 c25 gl.27.txt
- 00_Measurement_Data/Fructose cycles/2 c=25 gl/res4 sc50_50 ap100x100 par pol/2 c25 gl.28.txt
- 00_Measurement_Data/Fructose cycles/2 c=25 gl/res4 sc50_50 ap100x100 par pol/2 c25 gl.29.txt
- 00_Measurement_Data/Fructose cycles/2 c=25 gl/res4 sc50_50 ap100x100 par pol/2 c25 gl.3.txt
- 00_Measurement_Data/Fructose cycles/2 c=25 gl/res4 sc50_50 ap100x100 par pol/2 c25 gl.4.txt
- 00_Measurement_Data/Fructose cycles/2 c=25 gl/res4 sc50_50 ap100x100 par pol/2 c25 gl.5.txt
- 00_Measurement_Data/Fructose cycles/2 c=25 gl/res4 sc50_50 ap100x100 par pol/2 c25 gl.6.txt
- 00_Measurement_Data/Fructose cycles/2 c=25 gl/res4 sc50_50 ap100x100 par pol/2 c25 gl.7.txt
- 00_Measurement_Data/Fructose cycles/2 c=25 gl/res4 sc50_50 ap100x100 par pol/2 c25 gl.8.txt
- 00_Measurement_Data/Fructose cycles/2 c=25 gl/res4 sc50_50 ap100x100 par pol/2 c25 gl.9.txt
- 00_Measurement_Data/Fructose cycles/2 water/
- 00_Measurement_Data/Fructose cycles/2 water/res4 sc50_50 ap100x100 par pol/
- 00_Measurement_Data/Fructose cycles/2 water/res4 sc50_50 ap100x100 par pol/2 water.0.txt
- 00_Measurement_Data/Fructose cycles/2 water/res4 sc50_50 ap100x100 par pol/2 water.1.txt
- 00_Measurement_Data/Fructose cycles/2 water/res4 sc50_50 ap100x100 par pol/2 water.10.txt
- 00_Measurement_Data/Fructose cycles/2 water/res4 sc50_50 ap100x100 par pol/2 water.11.txt
- 00_Measurement_Data/Fructose cycles/2 water/res4 sc50_50 ap100x100 par pol/2 water.12.txt
- 00_Measurement_Data/Fructose cycles/2 water/res4 sc50_50 ap100x100 par pol/2 water.13.txt
- 00_Measurement_Data/Fructose cycles/2 water/res4 sc50_50 ap100x100 par pol/2 water.14.txt
- 00_Measurement_Data/Fructose cycles/2 water/res4 sc50_50 ap100x100 par pol/2 water.15.txt
- 00_Measurement_Data/Fructose cycles/2 water/res4 sc50_50 ap100x100 par pol/2 water.16.txt
- 00_Measurement_Data/Fructose cycles/2 water/res4 sc50_50 ap100x100 par pol/2 water.17.txt
- 00_Measurement_Data/Fructose cycles/2 water/res4 sc50_50 ap100x100 par pol/2 water.18.txt
- 00_Measurement_Data/Fructose cycles/2 water/res4 sc50_50 ap100x100 par pol/2 water.19.txt
- 00_Measurement_Data/Fructose cycles/2 water/res4 sc50_50 ap100x100 par pol/2 water.2.txt
- 00_Measurement_Data/Fructose cycles/2 water/res4 sc50_50 ap100x100 par pol/2 water.20.txt
- 00_Measurement_Data/Fructose cycles/2 water/res4 sc50_50 ap100x100 par pol/2 water.21.txt
- 00_Measurement_Data/Fructose cycles/2 water/res4 sc50_50 ap100x100 par pol/2 water.22.txt
- 00_Measurement_Data/Fructose cycles/2 water/res4 sc50_50 ap100x100 par pol/2 water.23.txt
- 00_Measurement_Data/Fructose cycles/2 water/res4 sc50_50 ap100x100 par pol/2 water.24.txt
- 00_Measurement_Data/Fructose cycles/2 water/res4 sc50_50 ap100x100 par pol/2 water.25.txt
- 00_Measurement_Data/Fructose cycles/2 water/res4 sc50_50 ap100x100 par pol/2 water.26.txt
- 00_Measurement_Data/Fructose cycles/2 water/res4 sc50_50 ap100x100 par pol/2 water.27.txt
- 00_Measurement_Data/Fructose cycles/2 water/res4 sc50_50 ap100x100 par pol/2 water.28.txt
- 00_Measurement_Data/Fructose cycles/2 water/res4 sc50_50 ap100x100 par pol/2 water.29.txt
- 00_Measurement_Data/Fructose cycles/2 water/res4 sc50_50 ap100x100 par pol/2 water.3.txt
- 00_Measurement_Data/Fructose cycles/2 water/res4 sc50_50 ap100x100 par pol/2 water.4.txt
- 00_Measurement_Data/Fructose cycles/2 water/res4 sc50_50 ap100x100 par pol/2 water.5.txt
- 00_Measurement_Data/Fructose cycles/2 water/res4 sc50_50 ap100x100 par pol/2 water.6.txt
- 00_Measurement_Data/Fructose cycles/2 water/res4 sc50_50 ap100x100 par pol/2 water.7.txt
- 00_Measurement_Data/Fructose cycles/2 water/res4 sc50_50 ap100x100 par pol/2 water.8.txt
- 00_Measurement_Data/Fructose cycles/2 water/res4 sc50_50 ap100x100 par pol/2 water.9.txt
- 00_Measurement_Data/Fructose cycles/3 c=50 gl/
- 00_Measurement_Data/Fructose cycles/3 c=50 gl/res4 sc50_50 ap100x100 par pol/
- 00_Measurement_Data/Fructose cycles/3 c=50 gl/res4 sc50_50 ap100x100 par pol/3 c50 gl.0.txt
- 00_Measurement_Data/Fructose cycles/3 c=50 gl/res4 sc50_50 ap100x100 par pol/3 c50 gl.1.txt
- 00_Measurement_Data/Fructose cycles/3 c=50 gl/res4 sc50_50 ap100x100 par pol/3 c50 gl.10.txt
- 00_Measurement_Data/Fructose cycles/3 c=50 gl/res4 sc50_50 ap100x100 par pol/3 c50 gl.11.txt
- 00_Measurement_Data/Fructose cycles/3 c=50 gl/res4 sc50_50 ap100x100 par pol/3 c50 gl.12.txt
- 00_Measurement_Data/Fructose cycles/3 c=50 gl/res4 sc50_50 ap100x100 par pol/3 c50 gl.13.txt
- 00_Measurement_Data/Fructose cycles/3 c=50 gl/res4 sc50_50 ap100x100 par pol/3 c50 gl.14.txt
- 00_Measurement_Data/Fructose cycles/3 c=50 gl/res4 sc50_50 ap100x100 par pol/3 c50 gl.15.txt
- 00_Measurement_Data/Fructose cycles/3 c=50 gl/res4 sc50_50 ap100x100 par pol/3 c50 gl.16.txt
- 00_Measurement_Data/Fructose cycles/3 c=50 gl/res4 sc50_50 ap100x100 par pol/3 c50 gl.17.txt
- 00_Measurement_Data/Fructose cycles/3 c=50 gl/res4 sc50_50 ap100x100 par pol/3 c50 gl.18.txt
- 00_Measurement_Data/Fructose cycles/3 c=50 gl/res4 sc50_50 ap100x100 par pol/3 c50 gl.19.txt
- 00_Measurement_Data/Fructose cycles/3 c=50 gl/res4 sc50_50 ap100x100 par pol/3 c50 gl.2.txt
- 00_Measurement_Data/Fructose cycles/3 c=50 gl/res4 sc50_50 ap100x100 par pol/3 c50 gl.20.txt
- 00_Measurement_Data/Fructose cycles/3 c=50 gl/res4 sc50_50 ap100x100 par pol/3 c50 gl.21.txt
- 00_Measurement_Data/Fructose cycles/3 c=50 gl/res4 sc50_50 ap100x100 par pol/3 c50 gl.22.txt
- 00_Measurement_Data/Fructose cycles/3 c=50 gl/res4 sc50_50 ap100x100 par pol/3 c50 gl.23.txt
- 00_Measurement_Data/Fructose cycles/3 c=50 gl/res4 sc50_50 ap100x100 par pol/3 c50 gl.24.txt
- 00_Measurement_Data/Fructose cycles/3 c=50 gl/res4 sc50_50 ap100x100 par pol/3 c50 gl.25.txt
- 00_Measurement_Data/Fructose cycles/3 c=50 gl/res4 sc50_50 ap100x100 par pol/3 c50 gl.26.txt
- 00_Measurement_Data/Fructose cycles/3 c=50 gl/res4 sc50_50 ap100x100 par pol/3 c50 gl.27.txt
- 00_Measurement_Data/Fructose cycles/3 c=50 gl/res4 sc50_50 ap100x100 par pol/3 c50 gl.28.txt
- 00_Measurement_Data/Fructose cycles/3 c=50 gl/res4 sc50_50 ap100x100 par pol/3 c50 gl.29.txt
- 00_Measurement_Data/Fructose cycles/3 c=50 gl/res4 sc50_50 ap100x100 par pol/3 c50 gl.3.txt
- 00_Measurement_Data/Fructose cycles/3 c=50 gl/res4 sc50_50 ap100x100 par pol/3 c50 gl.4.txt
- 00_Measurement_Data/Fructose cycles/3 c=50 gl/res4 sc50_50 ap100x100 par pol/3 c50 gl.5.txt
- 00_Measurement_Data/Fructose cycles/3 c=50 gl/res4 sc50_50 ap100x100 par pol/3 c50 gl.6.txt
- 00_Measurement_Data/Fructose cycles/3 c=50 gl/res4 sc50_50 ap100x100 par pol/3 c50 gl.7.txt
- 00_Measurement_Data/Fructose cycles/3 c=50 gl/res4 sc50_50 ap100x100 par pol/3 c50 gl.8.txt
- 00_Measurement_Data/Fructose cycles/3 c=50 gl/res4 sc50_50 ap100x100 par pol/3 c50 gl.9.txt
- 00_Measurement_Data/Fructose cycles/3 water/
- 00_Measurement_Data/Fructose cycles/3 water/res4 sc50_50 ap100x100/
- 00_Measurement_Data/Fructose cycles/3 water/res4 sc50_50 ap100x100/3 water.0.txt
- 00_Measurement_Data/Fructose cycles/3 water/res4 sc50_50 ap100x100/3 water.1.txt
- 00_Measurement_Data/Fructose cycles/3 water/res4 sc50_50 ap100x100/3 water.10.txt
- 00_Measurement_Data/Fructose cycles/3 water/res4 sc50_50 ap100x100/3 water.11.txt
- 00_Measurement_Data/Fructose cycles/3 water/res4 sc50_50 ap100x100/3 water.12.txt
- 00_Measurement_Data/Fructose cycles/3 water/res4 sc50_50 ap100x100/3 water.13.txt
- 00_Measurement_Data/Fructose cycles/3 water/res4 sc50_50 ap100x100/3 water.14.txt
- 00_Measurement_Data/Fructose cycles/3 water/res4 sc50_50 ap100x100/3 water.15.txt
- 00_Measurement_Data/Fructose cycles/3 water/res4 sc50_50 ap100x100/3 water.16.txt
- 00_Measurement_Data/Fructose cycles/3 water/res4 sc50_50 ap100x100/3 water.17.txt
- 00_Measurement_Data/Fructose cycles/3 water/res4 sc50_50 ap100x100/3 water.18.txt
- 00_Measurement_Data/Fructose cycles/3 water/res4 sc50_50 ap100x100/3 water.19.txt
- 00_Measurement_Data/Fructose cycles/3 water/res4 sc50_50 ap100x100/3 water.2.txt
- 00_Measurement_Data/Fructose cycles/3 water/res4 sc50_50 ap100x100/3 water.20.txt
- 00_Measurement_Data/Fructose cycles/3 water/res4 sc50_50 ap100x100/3 water.21.txt
- 00_Measurement_Data/Fructose cycles/3 water/res4 sc50_50 ap100x100/3 water.22.txt
- 00_Measurement_Data/Fructose cycles/3 water/res4 sc50_50 ap100x100/3 water.23.txt
- 00_Measurement_Data/Fructose cycles/3 water/res4 sc50_50 ap100x100/3 water.24.txt
- 00_Measurement_Data/Fructose cycles/3 water/res4 sc50_50 ap100x100/3 water.25.txt
- 00_Measurement_Data/Fructose cycles/3 water/res4 sc50_50 ap100x100/3 water.26.txt
- 00_Measurement_Data/Fructose cycles/3 water/res4 sc50_50 ap100x100/3 water.27.txt
- 00_Measurement_Data/Fructose cycles/3 water/res4 sc50_50 ap100x100/3 water.28.txt
- 00_Measurement_Data/Fructose cycles/3 water/res4 sc50_50 ap100x100/3 water.29.txt
- 00_Measurement_Data/Fructose cycles/3 water/res4 sc50_50 ap100x100/3 water.3.txt
- 00_Measurement_Data/Fructose cycles/3 water/res4 sc50_50 ap100x100/3 water.4.txt
- 00_Measurement_Data/Fructose cycles/3 water/res4 sc50_50 ap100x100/3 water.5.txt
- 00_Measurement_Data/Fructose cycles/3 water/res4 sc50_50 ap100x100/3 water.6.txt
- 00_Measurement_Data/Fructose cycles/3 water/res4 sc50_50 ap100x100/3 water.7.txt
- 00_Measurement_Data/Fructose cycles/3 water/res4 sc50_50 ap100x100/3 water.8.txt
- 00_Measurement_Data/Fructose cycles/3 water/res4 sc50_50 ap100x100/3 water.9.txt
- 00_Measurement_Data/Fructose cycles/4 c=25 gl/
- 00_Measurement_Data/Fructose cycles/4 c=25 gl/res4 sc50_50 ap100x100/
- 00_Measurement_Data/Fructose cycles/4 c=25 gl/res4 sc50_50 ap100x100/4 c25 gl.0.txt
- 00_Measurement_Data/Fructose cycles/4 c=25 gl/res4 sc50_50 ap100x100/4 c25 gl.1.txt
- 00_Measurement_Data/Fructose cycles/4 c=25 gl/res4 sc50_50 ap100x100/4 c25 gl.10.txt
- 00_Measurement_Data/Fructose cycles/4 c=25 gl/res4 sc50_50 ap100x100/4 c25 gl.11.txt
- 00_Measurement_Data/Fructose cycles/4 c=25 gl/res4 sc50_50 ap100x100/4 c25 gl.12.txt
- 00_Measurement_Data/Fructose cycles/4 c=25 gl/res4 sc50_50 ap100x100/4 c25 gl.13.txt
- 00_Measurement_Data/Fructose cycles/4 c=25 gl/res4 sc50_50 ap100x100/4 c25 gl.14.txt
- 00_Measurement_Data/Fructose cycles/4 c=25 gl/res4 sc50_50 ap100x100/4 c25 gl.15.txt
- 00_Measurement_Data/Fructose cycles/4 c=25 gl/res4 sc50_50 ap100x100/4 c25 gl.16.txt
- 00_Measurement_Data/Fructose cycles/4 c=25 gl/res4 sc50_50 ap100x100/4 c25 gl.17.txt
- 00_Measurement_Data/Fructose cycles/4 c=25 gl/res4 sc50_50 ap100x100/4 c25 gl.18.txt
- 00_Measurement_Data/Fructose cycles/4 c=25 gl/res4 sc50_50 ap100x100/4 c25 gl.19.txt
- 00_Measurement_Data/Fructose cycles/4 c=25 gl/res4 sc50_50 ap100x100/4 c25 gl.2.txt
- 00_Measurement_Data/Fructose cycles/4 c=25 gl/res4 sc50_50 ap100x100/4 c25 gl.20.txt
- 00_Measurement_Data/Fructose cycles/4 c=25 gl/res4 sc50_50 ap100x100/4 c25 gl.21.txt
- 00_Measurement_Data/Fructose cycles/4 c=25 gl/res4 sc50_50 ap100x100/4 c25 gl.22.txt
- 00_Measurement_Data/Fructose cycles/4 c=25 gl/res4 sc50_50 ap100x100/4 c25 gl.23.txt
- 00_Measurement_Data/Fructose cycles/4 c=25 gl/res4 sc50_50 ap100x100/4 c25 gl.24.txt
- 00_Measurement_Data/Fructose cycles/4 c=25 gl/res4 sc50_50 ap100x100/4 c25 gl.25.txt
- 00_Measurement_Data/Fructose cycles/4 c=25 gl/res4 sc50_50 ap100x100/4 c25 gl.26.txt
- 00_Measurement_Data/Fructose cycles/4 c=25 gl/res4 sc50_50 ap100x100/4 c25 gl.27.txt
- 00_Measurement_Data/Fructose cycles/4 c=25 gl/res4 sc50_50 ap100x100/4 c25 gl.28.txt
- 00_Measurement_Data/Fructose cycles/4 c=25 gl/res4 sc50_50 ap100x100/4 c25 gl.29.txt
- 00_Measurement_Data/Fructose cycles/4 c=25 gl/res4 sc50_50 ap100x100/4 c25 gl.3.txt
- 00_Measurement_Data/Fructose cycles/4 c=25 gl/res4 sc50_50 ap100x100/4 c25 gl.4.txt
- 00_Measurement_Data/Fructose cycles/4 c=25 gl/res4 sc50_50 ap100x100/4 c25 gl.5.txt
- 00_Measurement_Data/Fructose cycles/4 c=25 gl/res4 sc50_50 ap100x100/4 c25 gl.6.txt
- 00_Measurement_Data/Fructose cycles/4 c=25 gl/res4 sc50_50 ap100x100/4 c25 gl.7.txt
- 00_Measurement_Data/Fructose cycles/4 c=25 gl/res4 sc50_50 ap100x100/4 c25 gl.8.txt
- 00_Measurement_Data/Fructose cycles/4 c=25 gl/res4 sc50_50 ap100x100/4 c25 gl.9.txt
- 00_Measurement_Data/Fructose cycles/4 water/
- 00_Measurement_Data/Fructose cycles/4 water/res4 sc50_50 ap100x100 par pol/
- 00_Measurement_Data/Fructose cycles/4 water/res4 sc50_50 ap100x100 par pol/4 water.0.txt
- 00_Measurement_Data/Fructose cycles/4 water/res4 sc50_50 ap100x100 par pol/4 water.1.txt
- 00_Measurement_Data/Fructose cycles/4 water/res4 sc50_50 ap100x100 par pol/4 water.10.txt
- 00_Measurement_Data/Fructose cycles/4 water/res4 sc50_50 ap100x100 par pol/4 water.11.txt
- 00_Measurement_Data/Fructose cycles/4 water/res4 sc50_50 ap100x100 par pol/4 water.12.txt
- 00_Measurement_Data/Fructose cycles/4 water/res4 sc50_50 ap100x100 par pol/4 water.13.txt
- 00_Measurement_Data/Fructose cycles/4 water/res4 sc50_50 ap100x100 par pol/4 water.14.txt
- 00_Measurement_Data/Fructose cycles/4 water/res4 sc50_50 ap100x100 par pol/4 water.15.txt
- 00_Measurement_Data/Fructose cycles/4 water/res4 sc50_50 ap100x100 par pol/4 water.16.txt
- 00_Measurement_Data/Fructose cycles/4 water/res4 sc50_50 ap100x100 par pol/4 water.17.txt
- 00_Measurement_Data/Fructose cycles/4 water/res4 sc50_50 ap100x100 par pol/4 water.18.txt
- 00_Measurement_Data/Fructose cycles/4 water/res4 sc50_50 ap100x100 par pol/4 water.19.txt
- 00_Measurement_Data/Fructose cycles/4 water/res4 sc50_50 ap100x100 par pol/4 water.2.txt
- 00_Measurement_Data/Fructose cycles/4 water/res4 sc50_50 ap100x100 par pol/4 water.20.txt
- 00_Measurement_Data/Fructose cycles/4 water/res4 sc50_50 ap100x100 par pol/4 water.21.txt
- 00_Measurement_Data/Fructose cycles/4 water/res4 sc50_50 ap100x100 par pol/4 water.22.txt
- 00_Measurement_Data/Fructose cycles/4 water/res4 sc50_50 ap100x100 par pol/4 water.23.txt
- 00_Measurement_Data/Fructose cycles/4 water/res4 sc50_50 ap100x100 par pol/4 water.24.txt
- 00_Measurement_Data/Fructose cycles/4 water/res4 sc50_50 ap100x100 par pol/4 water.25.txt
- 00_Measurement_Data/Fructose cycles/4 water/res4 sc50_50 ap100x100 par pol/4 water.26.txt
- 00_Measurement_Data/Fructose cycles/4 water/res4 sc50_50 ap100x100 par pol/4 water.27.txt
- 00_Measurement_Data/Fructose cycles/4 water/res4 sc50_50 ap100x100 par pol/4 water.28.txt
- 00_Measurement_Data/Fructose cycles/4 water/res4 sc50_50 ap100x100 par pol/4 water.29.txt
- 00_Measurement_Data/Fructose cycles/4 water/res4 sc50_50 ap100x100 par pol/4 water.3.txt
- 00_Measurement_Data/Fructose cycles/4 water/res4 sc50_50 ap100x100 par pol/4 water.4.txt
- 00_Measurement_Data/Fructose cycles/4 water/res4 sc50_50 ap100x100 par pol/4 water.5.txt
- 00_Measurement_Data/Fructose cycles/4 water/res4 sc50_50 ap100x100 par pol/4 water.6.txt
- 00_Measurement_Data/Fructose cycles/4 water/res4 sc50_50 ap100x100 par pol/4 water.7.txt
- 00_Measurement_Data/Fructose cycles/4 water/res4 sc50_50 ap100x100 par pol/4 water.8.txt
- 00_Measurement_Data/Fructose cycles/4 water/res4 sc50_50 ap100x100 par pol/4 water.9.txt
- 00_Measurement_Data/Fructose cycles/5 c=10 gl/
- 00_Measurement_Data/Fructose cycles/5 c=10 gl/res4 sc50_50 ap100x100 par pol/
- 00_Measurement_Data/Fructose cycles/5 c=10 gl/res4 sc50_50 ap100x100 par pol/5 c10gl.0.txt
- 00_Measurement_Data/Fructose cycles/5 c=10 gl/res4 sc50_50 ap100x100 par pol/5 c10gl.1.txt
- 00_Measurement_Data/Fructose cycles/5 c=10 gl/res4 sc50_50 ap100x100 par pol/5 c10gl.10.txt
- 00_Measurement_Data/Fructose cycles/5 c=10 gl/res4 sc50_50 ap100x100 par pol/5 c10gl.11.txt
- 00_Measurement_Data/Fructose cycles/5 c=10 gl/res4 sc50_50 ap100x100 par pol/5 c10gl.12.txt
- 00_Measurement_Data/Fructose cycles/5 c=10 gl/res4 sc50_50 ap100x100 par pol/5 c10gl.13.txt
- 00_Measurement_Data/Fructose cycles/5 c=10 gl/res4 sc50_50 ap100x100 par pol/5 c10gl.14.txt
- 00_Measurement_Data/Fructose cycles/5 c=10 gl/res4 sc50_50 ap100x100 par pol/5 c10gl.15.txt
- 00_Measurement_Data/Fructose cycles/5 c=10 gl/res4 sc50_50 ap100x100 par pol/5 c10gl.16.txt
- 00_Measurement_Data/Fructose cycles/5 c=10 gl/res4 sc50_50 ap100x100 par pol/5 c10gl.17.txt
- 00_Measurement_Data/Fructose cycles/5 c=10 gl/res4 sc50_50 ap100x100 par pol/5 c10gl.18.txt
- 00_Measurement_Data/Fructose cycles/5 c=10 gl/res4 sc50_50 ap100x100 par pol/5 c10gl.19.txt
- 00_Measurement_Data/Fructose cycles/5 c=10 gl/res4 sc50_50 ap100x100 par pol/5 c10gl.2.txt
- 00_Measurement_Data/Fructose cycles/5 c=10 gl/res4 sc50_50 ap100x100 par pol/5 c10gl.20.txt
- 00_Measurement_Data/Fructose cycles/5 c=10 gl/res4 sc50_50 ap100x100 par pol/5 c10gl.21.txt
- 00_Measurement_Data/Fructose cycles/5 c=10 gl/res4 sc50_50 ap100x100 par pol/5 c10gl.22.txt
- 00_Measurement_Data/Fructose cycles/5 c=10 gl/res4 sc50_50 ap100x100 par pol/5 c10gl.23.txt
- 00_Measurement_Data/Fructose cycles/5 c=10 gl/res4 sc50_50 ap100x100 par pol/5 c10gl.24.txt
- 00_Measurement_Data/Fructose cycles/5 c=10 gl/res4 sc50_50 ap100x100 par pol/5 c10gl.25.txt
- 00_Measurement_Data/Fructose cycles/5 c=10 gl/res4 sc50_50 ap100x100 par pol/5 c10gl.26.txt
- 00_Measurement_Data/Fructose cycles/5 c=10 gl/res4 sc50_50 ap100x100 par pol/5 c10gl.27.txt
- 00_Measurement_Data/Fructose cycles/5 c=10 gl/res4 sc50_50 ap100x100 par pol/5 c10gl.28.txt
- 00_Measurement_Data/Fructose cycles/5 c=10 gl/res4 sc50_50 ap100x100 par pol/5 c10gl.29.txt
- 00_Measurement_Data/Fructose cycles/5 c=10 gl/res4 sc50_50 ap100x100 par pol/5 c10gl.3.txt
- 00_Measurement_Data/Fructose cycles/5 c=10 gl/res4 sc50_50 ap100x100 par pol/5 c10gl.4.txt
- 00_Measurement_Data/Fructose cycles/5 c=10 gl/res4 sc50_50 ap100x100 par pol/5 c10gl.5.txt
- 00_Measurement_Data/Fructose cycles/5 c=10 gl/res4 sc50_50 ap100x100 par pol/5 c10gl.6.txt
- 00_Measurement_Data/Fructose cycles/5 c=10 gl/res4 sc50_50 ap100x100 par pol/5 c10gl.7.txt
- 00_Measurement_Data/Fructose cycles/5 c=10 gl/res4 sc50_50 ap100x100 par pol/5 c10gl.8.txt
- 00_Measurement_Data/Fructose cycles/5 c=10 gl/res4 sc50_50 ap100x100 par pol/5 c10gl.9.txt
- 00_Measurement_Data/Fructose cycles/5 water/
- 00_Measurement_Data/Fructose cycles/5 water/res4 sc50_50 ap100x100 par pol/
- 00_Measurement_Data/Fructose cycles/5 water/res4 sc50_50 ap100x100 par pol/5 water.0.txt
- 00_Measurement_Data/Fructose cycles/5 water/res4 sc50_50 ap100x100 par pol/5 water.1.txt
- 00_Measurement_Data/Fructose cycles/5 water/res4 sc50_50 ap100x100 par pol/5 water.10.txt
- 00_Measurement_Data/Fructose cycles/5 water/res4 sc50_50 ap100x100 par pol/5 water.11.txt
- 00_Measurement_Data/Fructose cycles/5 water/res4 sc50_50 ap100x100 par pol/5 water.12.txt
- 00_Measurement_Data/Fructose cycles/5 water/res4 sc50_50 ap100x100 par pol/5 water.13.txt
- 00_Measurement_Data/Fructose cycles/5 water/res4 sc50_50 ap100x100 par pol/5 water.14.txt
- 00_Measurement_Data/Fructose cycles/5 water/res4 sc50_50 ap100x100 par pol/5 water.15.txt
[truncated: 778 more entries]
