# Supplementary material for: Adaptive Method for Quantitative Estimation of Glucose and Fructose Concentrations in Aqueous Solutions Based on Infrared Nanoantenna Optics
Source: Sensors (Basel). 2019 Jul 11;19(14):3053. doi: 10.3390/s19143053 (PMC6678705; doi:10.3390/s19143053)
Supplement: Supplementary file 1 [file sensors-19-03053-s001.zip › 00_Measurement_Data/Fructose cycles/1 c=10 gl/res4 sc50_50 ap100x100 par pol/1 c=10 gl.0.txt]

748.239793	0.036896572
750.168246	0.042088401
752.096699	0.037588507
754.025152	0.033574708
755.953605	0.023442969
757.882058	0.015915940
759.810511	0.020713003
761.738964	0.032907940
763.667418	0.024489535
765.595871	0.020203164
767.524324	0.030478580
769.452777	0.041697562
771.381230	0.043004103
773.309683	0.034743074
775.238136	0.025842709
777.166589	0.022290487
779.095042	0.018324761
781.023495	0.011997344
782.951948	0.012318909
784.880401	0.018574178
786.808854	0.029819094
788.737308	0.032852970
790.665761	0.033284150
792.594214	0.024172073
794.522667	0.024252890
796.451120	0.023392113
798.379573	0.014280608
800.308026	0.010141519
802.236479	0.021431427
804.164932	0.027046319
806.093385	0.032362118
808.021838	0.021710191
809.950291	0.016426766
811.878744	0.015552104
813.807197	0.018311521
815.735651	0.008982271
817.664104	0.009330567
819.592557	0.012497596
821.521010	0.023586098
823.449463	0.028858377
825.377916	0.015775282
827.306369	0.020431969
829.234822	0.024512423
831.163275	0.016943811
833.091728	0.011144488
835.020181	0.016524058
836.948634	0.026210971
838.877087	0.035021294
840.805541	0.041342411
842.733994	0.034527868
844.662447	0.023968516
846.590900	0.017950209
848.519353	0.012314916
850.447806	0.009840027
852.376259	0.005962584
854.304712	0.016102642
856.233165	0.025246490
858.161618	0.028242851
860.090071	0.027362829
862.018524	0.023428675
863.946977	0.026212094
865.875430	0.030355973
867.803884	0.029745828
869.732337	0.030566109
871.660790	0.035382215
873.589243	0.038307432
875.517696	0.033609353
877.446149	0.029249363
879.374602	0.031980306
881.303055	0.036392272
883.231508	0.039553829
885.159961	0.039878707
887.088414	0.039231010
889.016867	0.042053338
890.945320	0.046226617
892.873774	0.047401890
894.802227	0.047106352
896.730680	0.049772266
898.659133	0.055477209
900.587586	0.060212795
902.516039	0.062836885
904.444492	0.066168413
906.372945	0.070872486
908.301398	0.075688176
910.229851	0.081068739
912.158304	0.087061718
914.086757	0.091729484
916.015210	0.094314642
917.943664	0.097928450
919.872117	0.103971213
921.800570	0.108876273
923.729023	0.110959254
925.657476	0.114144482
927.585929	0.120536111
929.514382	0.126798451
931.442835	0.130840704
933.371288	0.134382740
935.299741	0.139334545
937.228194	0.145860299
939.156647	0.151569322
941.085100	0.155321300
943.013553	0.159378752
944.942007	0.165568233
946.870460	0.173347831
948.798913	0.181159705
950.727366	0.188074678
952.655819	0.194176078
954.584272	0.199457213
956.512725	0.203982443
958.441178	0.208860561
960.369631	0.215047121
962.298084	0.221969545
964.226537	0.228823215
966.154990	0.235473976
968.083443	0.241442025
970.011897	0.246880010
971.940350	0.253294170
973.868803	0.260629714
975.797256	0.267341226
977.725709	0.273313969
979.654162	0.279330671
981.582615	0.285835415
983.511068	0.292596906
985.439521	0.298999935
987.367974	0.305290163
989.296427	0.311641544
991.224880	0.317179948
993.153333	0.322068751
995.081786	0.327878743
997.010240	0.334364384
998.938693	0.339542449
1000.867146	0.343603492
1002.795599	0.348153591
1004.724052	0.353096336
1006.652505	0.357845068
1008.580958	0.362434477
1010.509411	0.366779387
1012.437864	0.370723695
1014.366317	0.374381006
1016.294770	0.377851248
1018.223223	0.380997211
1020.151676	0.384272546
1022.080130	0.387947440
1024.008583	0.390964150
1025.937036	0.393444747
1027.865489	0.396593630
1029.793942	0.399336070
1031.722395	0.400605232
1033.650848	0.401573390
1035.579301	0.402346671
1037.507754	0.402609020
1039.436207	0.403900027
1041.364660	0.406518489
1043.293113	0.408943474
1045.221566	0.410483152
1047.150019	0.410614312
1049.078473	0.409205765
1051.006926	0.407925665
1052.935379	0.407762140
1054.863832	0.407773554
1056.792285	0.407127589
1058.720738	0.405655921
1060.649191	0.404020905
1062.577644	0.403153151
1064.506097	0.403031856
1066.434550	0.403124303
1068.363003	0.402606845
1070.291456	0.400849700
1072.219909	0.398295641
1074.148363	0.395827055
1076.076816	0.394386739
1078.005269	0.394306004
1079.933722	0.394190818
1081.862175	0.392868370
1083.790628	0.391271502
1085.719081	0.390315652
1087.647534	0.389324307
1089.575987	0.387403786
1091.504440	0.385104537
1093.432893	0.383644193
1095.361346	0.382869184
1097.289799	0.381918311
1099.218253	0.380353957
1101.146706	0.377970874
1103.075159	0.375035197
1105.003612	0.372037768
1106.932065	0.369358838
1108.860518	0.367179334
1110.788971	0.365218908
1112.717424	0.362869889
1114.645877	0.359644681
1116.574330	0.355870456
1118.502783	0.352599233
1120.431236	0.350433439
1122.359689	0.348927617
1124.288142	0.347103745
1126.216596	0.344181180
1128.145049	0.340312451
1130.073502	0.336738259
1132.001955	0.334264398
1133.930408	0.332299113
1135.858861	0.330194712
1137.787314	0.327903569
1139.715767	0.325272053
1141.644220	0.322373420
1143.572673	0.319583803
1145.501126	0.316839635
1147.429579	0.314108551
1149.358032	0.311613530
1151.286486	0.309171438
1153.214939	0.306562006
1155.143392	0.303878546
1157.071845	0.301190674
1159.000298	0.298461169
1160.928751	0.295457155
1162.857204	0.292252600
1164.785657	0.289435357
1166.714110	0.287015915
1168.642563	0.284444690
1170.571016	0.281468064
1172.499469	0.278264046
1174.427922	0.275419831
1176.356375	0.273327172
1178.284829	0.271358281
1180.213282	0.268566012
1182.141735	0.265385300
1184.070188	0.262894779
1185.998641	0.260868579
1187.927094	0.258655071
1189.855547	0.256249756
1191.784000	0.253786713
1193.712453	0.251347244
1195.640906	0.248861343
1197.569359	0.246044368
1199.497812	0.242881984
1201.426265	0.239827603
1203.354719	0.237726852
1205.283172	0.235757321
1207.211625	0.233298719
1209.140078	0.230555981
1211.068531	0.227907822
1212.996984	0.225539684
1214.925437	0.223749995
1216.853890	0.222318888
1218.782343	0.220375866
1220.710796	0.217786059
1222.639249	0.215357602
1224.567702	0.213401303
1226.496155	0.211506203
1228.424609	0.209395364
1230.353062	0.207255766
1232.281515	0.205430552
1234.209968	0.203598008
1236.138421	0.201324895
1238.066874	0.199000686
1239.995327	0.197000727
1241.923780	0.195359007
1243.852233	0.194095805
1245.780686	0.192886278
1247.709139	0.191504747
1249.637592	0.189921960
1251.566045	0.187922314
1253.494498	0.185638160
1255.422952	0.183817908
1257.351405	0.182535306
1259.279858	0.181077257
1261.208311	0.179310828
1263.136764	0.177359909
1265.065217	0.175249308
1266.993670	0.173281953
1268.922123	0.171506181
1270.850576	0.169789702
1272.779029	0.168272927
1274.707482	0.166776061
1276.635935	0.165136009
1278.564388	0.163589984
1280.492842	0.162207678
1282.421295	0.160922334
1284.349748	0.159660310
1286.278201	0.158127517
1288.206654	0.156347364
1290.135107	0.154548526
1292.063560	0.152701750
1293.992013	0.151126713
1295.920466	0.150097087
1297.848919	0.148985192
1299.777372	0.147382259
1301.705825	0.145918727
1303.634278	0.144966289
1305.562731	0.143987894
1307.491185	0.142727941
1309.419638	0.141583279
1311.348091	0.140529394
1313.276544	0.139791563
1315.204997	0.139499173
1317.133450	0.138544127
1319.061903	0.136534080
1320.990356	0.134134606
1322.918809	0.131792873
1324.847262	0.130071402
1326.775715	0.129148334
1328.704168	0.128326267
1330.632621	0.127243116
1332.561075	0.126549929
1334.489528	0.126864389
1336.417981	0.127541080
1338.346434	0.127019256
1340.274887	0.125261396
1342.203340	0.122861817
1344.131793	0.120001383
1346.060246	0.117734551
1347.988699	0.116433114
1349.917152	0.115490183
1351.845605	0.114456341
1353.774058	0.113151960
1355.702511	0.112195872
1357.630965	0.112337686
1359.559418	0.112748764
1361.487871	0.112006076
1363.416324	0.110895552
1365.344777	0.110040717
1367.273230	0.108612441
1369.201683	0.107809454
1371.130136	0.108195439
1373.058589	0.107935533
1374.987042	0.106670566
1376.915495	0.104669705
1378.843948	0.101931550
1380.772401	0.099953771
1382.700854	0.099580295
1384.629308	0.099376410
1386.557761	0.098088630
1388.486214	0.097236380
1390.414667	0.097833037
1392.343120	0.098173782
1394.271573	0.098045409
1396.200026	0.097904429
1398.128479	0.096244261
1400.056932	0.093837366
1401.985385	0.092035845
1403.913838	0.090108395
1405.842291	0.088843495
1407.770744	0.088368423
1409.699198	0.087479256
1411.627651	0.086926572
1413.556104	0.088053785
1415.484557	0.089796051
1417.413010	0.089547001
1419.341463	0.088172816
1421.269916	0.087494314
1423.198369	0.085862041
1425.126822	0.083828732
1427.055275	0.082636312
1428.983728	0.081543505
1430.912181	0.081522390
1432.840634	0.082634091
1434.769087	0.081766516
1436.697541	0.078918397
1438.625994	0.077395424
1440.554447	0.076572403
1442.482900	0.075668611
1444.411353	0.075222202
1446.339806	0.074479803
1448.268259	0.073714085
1450.196712	0.074359499
1452.125165	0.076794319
1454.053618	0.079131775
1455.982071	0.078172944
1457.910524	0.075403638
1459.838977	0.074610107
1461.767431	0.073512644
1463.695884	0.070712753
1465.624337	0.069058977
1467.552790	0.070348270
1469.481243	0.072071277
1471.409696	0.072064117
1473.338149	0.071190991
1475.266602	0.069549434
1477.195055	0.067171216
1479.123508	0.065167576
1481.051961	0.063994177
1482.980414	0.064283960
1484.908867	0.065894783
1486.837321	0.067311108
1488.765774	0.067133412
1490.694227	0.066198140
1492.622680	0.066014029
1494.551133	0.065275952
1496.479586	0.063677527
1498.408039	0.062780365
1500.336492	0.063287243
1502.264945	0.065137677
1504.193398	0.066531837
1506.121851	0.065904431
1508.050304	0.065404184
1509.978757	0.064745001
1511.907210	0.063301980
1513.835664	0.062915124
1515.764117	0.063957222
1517.692570	0.065872028
1519.621023	0.066423975
1521.549476	0.064814195
1523.477929	0.063042641
1525.406382	0.060190968
1527.334835	0.057345089
1529.263288	0.056725726
1531.191741	0.056531463
1533.120194	0.055856574
1535.048647	0.057310719
1536.977100	0.059872702
1538.905554	0.061045647
1540.834007	0.061874367
1542.762460	0.060780182
1544.690913	0.057117514
1546.619366	0.053852256
1548.547819	0.051576328
1550.476272	0.050796829
1552.404725	0.052295618
1554.333178	0.055585247
1556.261631	0.057816260
1558.190084	0.055190533
1560.118537	0.051920101
1562.046990	0.051310185
1563.975443	0.050575346
1565.903897	0.049856663
1567.832350	0.049157370
1569.760803	0.048570208
1571.689256	0.049430389
1573.617709	0.049817052
1575.546162	0.048510510
1577.474615	0.047847737
1579.403068	0.047693875
1581.331521	0.046716783
1583.259974	0.045973551
1585.188427	0.046101801
1587.116880	0.046520565
1589.045333	0.046742912
1590.973787	0.046883952
1592.902240	0.047101274
1594.830693	0.047271714
1596.759146	0.047382846
1598.687599	0.047543682
1600.616052	0.047703434
1602.544505	0.047808062
1604.472958	0.048004411
1606.401411	0.048394270
1608.329864	0.048924606
1610.258317	0.049742762
1612.186770	0.051002059
1614.115223	0.051771361
1616.043677	0.051620796
1617.972130	0.052493583
1619.900583	0.054083802
1621.829036	0.054071799
1623.757489	0.053774569
1625.685942	0.053937744
1627.614395	0.053312704
1629.542848	0.053275954
1631.471301	0.055025522
1633.399754	0.056544062
1635.328207	0.056395210
1637.256660	0.056300178
1639.185113	0.056379758
1641.113566	0.056543179
1643.042020	0.057552390
1644.970473	0.058548830
1646.898926	0.060301989
1648.827379	0.064595565
1650.755832	0.065711029
1652.684285	0.060529552
1654.612738	0.056721188
1656.541191	0.056336246
1658.469644	0.055845536
1660.398097	0.054358743
1662.326550	0.052699417
1664.255003	0.052720919
1666.183456	0.054083165
1668.111910	0.054904006
1670.040363	0.055719338
1671.968816	0.056354236
1673.897269	0.054568850
1675.825722	0.052243326
1677.754175	0.052278012
1679.682628	0.053675860
1681.611081	0.053795297
1683.539534	0.051195335
1685.467987	0.048704844
1687.396440	0.047462616
1689.324893	0.045883946
1691.253346	0.045125723
1693.181799	0.045356367
1695.110253	0.045930076
1697.038706	0.047062363
1698.967159	0.046274982
1700.895612	0.044296376
1702.824065	0.043825228
1704.752518	0.042683788
1706.680971	0.040917944
1708.609424	0.039957669
1710.537877	0.039768167
1712.466330	0.040269386
1714.394783	0.040858511
1716.323236	0.040149666
1718.251689	0.038383916
1720.180143	0.036860812
1722.108596	0.035325743
1724.037049	0.034124445
1725.965502	0.034088213
1727.893955	0.034974404
1729.822408	0.036407102
1731.750861	0.037244078
1733.679314	0.036683347
1735.607767	0.036586996
1737.536220	0.036546323
1739.464673	0.035476446
1741.393126	0.034722134
1743.321579	0.034907255
1745.250032	0.035498049
1747.178486	0.035940144
1749.106939	0.035603542
1751.035392	0.034814671
1752.963845	0.034367029
1754.892298	0.034024462
1756.820751	0.033788875
1758.749204	0.034016591
1760.677657	0.033974476
1762.606110	0.033903331
1764.534563	0.034413327
1766.463016	0.034959994
1768.391469	0.035725221
1770.319922	0.036487285
1772.248376	0.036400460
1774.176829	0.036104806
1776.105282	0.036060188
1778.033735	0.036058266
1779.962188	0.036268193
1781.890641	0.036632538
1783.819094	0.036764257
1785.747547	0.037107874
1787.676000	0.038206015
1789.604453	0.039108973
1791.532906	0.039156545
1793.461359	0.039308347
1795.389812	0.039803926
1797.318266	0.039810985
1799.246719	0.039190460
1801.175172	0.038626570
1803.103625	0.038721599
1805.032078	0.039220773
1806.960531	0.039716952
1808.888984	0.040003475
1810.817437	0.040060896
1812.745890	0.040071197
1814.674343	0.039954215
1816.602796	0.039749324
1818.531249	0.039888684
1820.459702	0.040404219
1822.388155	0.040973309
1824.316609	0.041679740
1826.245062	0.042740725
1828.173515	0.043093640
1830.101968	0.042371754
1832.030421	0.041730992
1833.958874	0.041169498
1835.887327	0.040551133
1837.815780	0.040524948
1839.744233	0.041317817
1841.672686	0.042017236
1843.601139	0.041987620
1845.529592	0.041858647
1847.458045	0.041494917
1849.386499	0.040714540
1851.314952	0.040043972
1853.243405	0.039649680
1855.171858	0.039446030
1857.100311	0.039337866
1859.028764	0.039244220
1860.957217	0.039148122
1862.885670	0.039204035
1864.814123	0.039540708
1866.742576	0.039617196
1868.671029	0.039052077
1870.599482	0.038384508
1872.527935	0.037748821
1874.456388	0.037042264
1876.384842	0.036582343
1878.313295	0.036373477
1880.241748	0.036061116
1882.170201	0.035462752
1884.098654	0.034999341
1886.027107	0.035033960
1887.955560	0.035021409
1889.884013	0.034704670
1891.812466	0.034411013
1893.740919	0.033979513
1895.669372	0.033478536
1897.597825	0.033051413
1899.526278	0.032567188
1901.454732	0.032196455
1903.383185	0.032124579
1905.311638	0.032152507
1907.240091	0.031903312
1909.168544	0.031281758
1911.096997	0.030628862
1913.025450	0.030519020
1914.953903	0.030977003
1916.882356	0.031159272
1918.810809	0.030798856
1920.739262	0.030105939
1922.667715	0.029280338
1924.596168	0.028903404
1926.524622	0.028742943
1928.453075	0.028325288
1930.381528	0.027870972
1932.309981	0.027569681
1934.238434	0.027415494
1936.166887	0.027326679
1938.095340	0.027270811
1940.023793	0.027086305
1941.952246	0.026701795
1943.880699	0.026520738
1945.809152	0.026404899
1947.737605	0.025832789
1949.666058	0.025074085
1951.594511	0.024632042
1953.522965	0.024452064
1955.451418	0.024238555
1957.379871	0.024070378
1959.308324	0.024108743
1961.236777	0.024323773
1963.165230	0.024544185
1965.093683	0.024471028
1967.022136	0.024040721
1968.950589	0.023534643
1970.879042	0.023153320
1972.807495	0.022983788
1974.735948	0.022912262
1976.664401	0.022662262
1978.592855	0.022285715
1980.521308	0.021997431
1982.449761	0.021792294
1984.378214	0.021713903
1986.306667	0.021832051
1988.235120	0.021906827
1990.163573	0.021630917
1992.092026	0.021187484
1994.020479	0.020873537
1995.948932	0.020542668
1997.877385	0.020294763
1999.805838	0.020271523
2001.734291	0.020181395
2003.662744	0.019986244
2005.591198	0.019845698
2007.519651	0.019679563
2009.448104	0.019522415
2011.376557	0.019528801
2013.305010	0.019584579
2015.233463	0.019329878
2017.161916	0.018733054
2019.090369	0.018268995
2021.018822	0.018130099
2022.947275	0.018023163
2024.875728	0.017874926
2026.804181	0.017784959
2028.732634	0.017667091
2030.661088	0.017491544
2032.589541	0.017390493
2034.517994	0.017416596
2036.446447	0.017392199
2038.374900	0.017241791
2040.303353	0.017122019
2042.231806	0.017036162
2044.160259	0.016930176
2046.088712	0.016934289
2048.017165	0.017118461
2049.945618	0.017138248
2051.874071	0.016685372
2053.802524	0.016095554
2055.730978	0.015823256
2057.659431	0.015860898
2059.587884	0.015980057
2061.516337	0.016006682
2063.444790	0.015850579
2065.373243	0.015640197
2067.301696	0.015620521
2069.230149	0.015688835
2071.158602	0.015493778
2073.087055	0.015005519
2075.015508	0.014625262
2076.943961	0.014647689
2078.872414	0.014951664
2080.800867	0.015281615
2082.729321	0.015434021
2084.657774	0.015229751
2086.586227	0.014731414
2088.514680	0.014258695
2090.443133	0.013990564
2092.371586	0.013948652
2094.300039	0.014079382
2096.228492	0.014134226
2098.156945	0.014001484
2100.085398	0.013822999
2102.013851	0.013615274
2103.942304	0.013497157
2105.870757	0.013705279
2107.799211	0.014061147
2109.727664	0.014223460
2111.656117	0.014105435
2113.584570	0.013773191
2115.513023	0.013413662
2117.441476	0.013298308
2119.369929	0.013425149
2121.298382	0.013507500
2123.226835	0.013351701
2125.155288	0.013030286
2127.083741	0.012800671
2129.012194	0.012777981
2130.940647	0.012818382
2132.869100	0.012793955
2134.797554	0.012700926
2136.726007	0.012634704
2138.654460	0.012638939
2140.582913	0.012661296
2142.511366	0.012689326
2144.439819	0.012661343
2146.368272	0.012556812
2148.296725	0.012424889
2150.225178	0.012342579
2152.153631	0.012467007
2154.082084	0.012619808
2156.010537	0.012384688
2157.938990	0.011890220
2159.867444	0.011667786
2161.795897	0.011910882
2163.724350	0.012253326
2165.652803	0.012243390
2167.581256	0.011834357
2169.509709	0.011509713
2171.438162	0.011540880
2173.366615	0.011542223
2175.295068	0.011427529
2177.223521	0.011632352
2179.151974	0.012160701
2181.080427	0.012460619
2183.008880	0.012171527
2184.937334	0.011548701
2186.865787	0.011183354
2188.794240	0.011211314
2190.722693	0.011315878
2192.651146	0.011459596
2194.579599	0.011674865
2196.508052	0.011669904
2198.436505	0.011435237
2200.364958	0.011306751
2202.293411	0.011253895
2204.221864	0.011165245
2206.150317	0.011092843
2208.078770	0.011007159
2210.007223	0.010945733
2211.935677	0.010939269
2213.864130	0.010960367
2215.792583	0.010919630
2217.721036	0.010631383
2219.649489	0.010199642
2221.577942	0.009972248
2223.506395	0.010011655
2225.434848	0.010079782
2227.363301	0.009973260
2229.291754	0.009735742
2231.220207	0.009619026
2233.148660	0.009768323
2235.077113	0.010003955
2237.005567	0.010170879
2238.934020	0.010370551
2240.862473	0.010448165
2242.790926	0.010028024
2244.719379	0.009469452
2246.647832	0.009347360
2248.576285	0.009425175
2250.504738	0.009440760
2252.433191	0.009547933
2254.361644	0.009820496
2256.290097	0.009970119
2258.218550	0.009827914
2260.147003	0.009657984
2262.075456	0.009637978
2264.003910	0.009575141
2265.932363	0.009541071
2267.860816	0.009825354
2269.789269	0.010213806
2271.717722	0.010252196
2273.646175	0.009869496
2275.574628	0.009320850
2277.503081	0.008936696
2279.431534	0.008910982
2281.359987	0.009116431
2283.288440	0.009257126
2285.216893	0.009220527
2287.145346	0.009023978
2289.073800	0.008682665
2291.002253	0.008447306
2292.930706	0.008533075
2294.859159	0.008753248
2296.787612	0.008775187
2298.716065	0.008490246
2300.644518	0.008215269
2302.572971	0.008323675
2304.501424	0.008593554
2306.429877	0.008671925
2308.358330	0.008857854
2310.286783	0.009462679
2312.215236	0.009988364
2314.143690	0.009748020
2316.072143	0.008972709
2318.000596	0.008272482
2319.929049	0.007798605
2321.857502	0.007602120
2323.785955	0.007948593
2325.714408	0.008642319
2327.642861	0.008889953
2329.571314	0.008658996
2331.499767	0.008683669
2333.428220	0.008866854
2335.356673	0.008583935
2337.285126	0.008038583
2339.213579	0.007655580
2341.142033	0.007201965
2343.070486	0.006714792
2344.998939	0.006694291
2346.927392	0.007111781
2348.855845	0.007358328
2350.784298	0.007244488
2352.712751	0.007161929
2354.641204	0.007156387
2356.569657	0.007058110
2358.498110	0.007332812
2360.426563	0.008099642
2362.355016	0.008338998
2364.283469	0.007299478
2366.211923	0.005808050
2368.140376	0.005123256
2370.068829	0.005430690
2371.997282	0.006247441
2373.925735	0.006918080
2375.854188	0.007128090
2377.782641	0.007100379
2379.711094	0.007078034
2381.639547	0.007059402
2383.568000	0.006958931
2385.496453	0.006659421
2387.424906	0.006144712
2389.353359	0.005694476
2391.281812	0.005655956
2393.210266	0.006065329
2395.138719	0.006490236
2397.067172	0.006427844
2398.995625	0.005970744
2400.924078	0.005621004
2402.852531	0.005586670
2404.780984	0.005518005
2406.709437	0.005476656
2408.637890	0.005888122
2410.566343	0.006436912
2412.494796	0.006382662
2414.423249	0.005949622
2416.351702	0.005741941
2418.280156	0.005742818
2420.208609	0.005709841
2422.137062	0.005743125
2424.065515	0.005942700
2425.993968	0.005960541
2427.922421	0.005762014
2429.850874	0.005704056
2431.779327	0.005653226
2433.707780	0.005481811
2435.636233	0.005421894
2437.564686	0.005479327
2439.493139	0.005536008
2441.421592	0.005633471
2443.350045	0.005815643
2445.278499	0.005885728
2447.206952	0.005668669
2449.135405	0.005495609
2451.063858	0.005728917
2452.992311	0.006026651
2454.920764	0.006049230
2456.849217	0.005976838
2458.777670	0.005877746
2460.706123	0.005686646
2462.634576	0.005672582
2464.563029	0.005926889
2466.491482	0.006170250
2468.419935	0.006268457
2470.348389	0.006219008
2472.276842	0.006065259
2474.205295	0.006203068
2476.133748	0.006658177
2478.062201	0.006949776
2479.990654	0.006853342
2481.919107	0.006656003
2483.847560	0.006683574
2485.776013	0.006938869
2487.704466	0.007403753
2489.632919	0.007812040
2491.561372	0.007723033
2493.489825	0.007332033
2495.418279	0.007084424
2497.346732	0.006989332
2499.275185	0.007000283
2501.203638	0.007061850
2503.132091	0.007150057
2505.060544	0.007436930
2506.988997	0.007823120
2508.917450	0.007851127
2510.845903	0.007699280
2512.774356	0.007852961
2514.702809	0.008094074
2516.631262	0.008109251
2518.559715	0.008156316
2520.488168	0.008446976
2522.416622	0.008980623
2524.345075	0.009482541
2526.273528	0.009679193
2528.201981	0.009661026
2530.130434	0.009692500
2532.058887	0.009997793
2533.987340	0.010458907
2535.915793	0.010614002
2537.844246	0.010507970
2539.772699	0.010786841
2541.701152	0.011576395
2543.629605	0.012215602
2545.558058	0.012186537
2547.486512	0.011827532
2549.414965	0.011674467
2551.343418	0.011835899
2553.271871	0.012260397
2555.200324	0.012843672
2557.128777	0.013492818
2559.057230	0.014142191
2560.985683	0.014457535
2562.914136	0.014260725
2564.842589	0.013997202
2566.771042	0.014100178
2568.699495	0.014399556
2570.627948	0.014595628
2572.556401	0.014780517
2574.484855	0.015123130
2576.413308	0.015563824
2578.341761	0.015915027
2580.270214	0.015981654
2582.198667	0.015959930
2584.127120	0.016164061
2586.055573	0.016530398
2587.984026	0.016923418
2589.912479	0.017130723
2591.840932	0.017065410
2593.769385	0.016997909
2595.697838	0.017125398
2597.626291	0.017529493
2599.554745	0.018021042
2601.483198	0.018077295
2603.411651	0.017724512
2605.340104	0.017612286
2607.268557	0.017809067
2609.197010	0.017850954
2611.125463	0.017801283
2613.053916	0.017938863
2614.982369	0.018155202
2616.910822	0.018307187
2618.839275	0.018413283
2620.767728	0.018453881
2622.696181	0.018466707
2624.624635	0.018668218
2626.553088	0.019001387
2628.481541	0.018945165
2630.409994	0.018324250
2632.338447	0.017644400
2634.266900	0.017407307
2636.195353	0.017658282
2638.123806	0.018037001
2640.052259	0.018069291
2641.980712	0.017837306
2643.909165	0.017800314
2645.837618	0.017832445
2647.766071	0.017657092
2649.694524	0.017498439
2651.622978	0.017572198
2653.551431	0.017589595
2655.479884	0.017232062
2657.408337	0.016861090
2659.336790	0.016932227
2661.265243	0.017079329
2663.193696	0.016890971
2665.122149	0.016658084
2667.050602	0.016625719
2668.979055	0.016593082
2670.907508	0.016423089
2672.835961	0.016250702
2674.764414	0.016282545
2676.692868	0.016458839
2678.621321	0.016409585
2680.549774	0.016103152
2682.478227	0.016016869
2684.406680	0.016207274
2686.335133	0.016239835
2688.263586	0.016047899
2690.192039	0.015678693
2692.120492	0.015251554
2694.048945	0.015152613
2695.977398	0.015244805
2697.905851	0.015325275
2699.834304	0.015583535
2701.762757	0.015769808
2703.691211	0.015483253
2705.619664	0.014845246
2707.548117	0.014382524
2709.476570	0.014472708
2711.405023	0.014753101
2713.333476	0.014751908
2715.261929	0.014657320
2717.190382	0.014629111
2719.118835	0.014488782
2721.047288	0.014322976
2722.975741	0.014350328
2724.904194	0.014443223
2726.832647	0.014291845
2728.761101	0.013839735
2730.689554	0.013390069
2732.618007	0.013273001
2734.546460	0.013561285
2736.474913	0.013995320
2738.403366	0.014147065
2740.331819	0.013870688
2742.260272	0.013495964
2744.188725	0.013412736
2746.117178	0.013623478
2748.045631	0.013826366
2749.974084	0.013745120
2751.902537	0.013388679
2753.830991	0.013189709
2755.759444	0.013484210
2757.687897	0.013910706
2759.616350	0.013895193
2761.544803	0.013493149
2763.473256	0.013118400
2765.401709	0.012980315
2767.330162	0.013029940
2769.258615	0.012950934
2771.187068	0.012680180
2773.115521	0.012470307
2775.043974	0.012366601
2776.972427	0.012398046
2778.900880	0.012598668
2780.829334	0.012739409
2782.757787	0.012730017
2784.686240	0.012827964
2786.614693	0.012962006
2788.543146	0.012704292
2790.471599	0.012245719
2792.400052	0.012136434
2794.328505	0.012196145
2796.256958	0.012080643
2798.185411	0.011995017
2800.113864	0.012089894
2802.042317	0.012403008
2803.970770	0.012670526
2805.899224	0.012338951
2807.827677	0.011594785
2809.756130	0.011083732
2811.684583	0.011019951
2813.613036	0.011256417
2815.541489	0.011494610
2817.469942	0.011438794
2819.398395	0.011040395
2821.326848	0.010751955
2823.255301	0.010822974
2825.183754	0.010929751
2827.112207	0.010997772
2829.040660	0.011070712
2830.969113	0.011077624
2832.897567	0.011200993
2834.826020	0.011380606
2836.754473	0.011318404
2838.682926	0.011221849
2840.611379	0.011368757
2842.539832	0.011236923
2844.468285	0.010600971
2846.396738	0.010256091
2848.325191	0.010532975
2850.253644	0.010895364
2852.182097	0.011010524
2854.110550	0.011092932
2856.039003	0.011233010
2857.967457	0.011103144
2859.895910	0.010739787
2861.824363	0.010643952
2863.752816	0.010777658
2865.681269	0.010833815
2867.609722	0.010950970
2869.538175	0.011153415
2871.466628	0.011228704
2873.395081	0.011275401
2875.323534	0.011280408
2877.251987	0.011076088
2879.180440	0.010797663
2881.108893	0.010640430
2883.037347	0.010697931
2884.965800	0.010976119
2886.894253	0.011207123
2888.822706	0.011171670
2890.751159	0.010937419
2892.679612	0.010714857
2894.608065	0.010726597
2896.536518	0.010865013
2898.464971	0.010971843
2900.393424	0.011247783
2902.321877	0.011502881
2904.250330	0.011482139
2906.178783	0.011512605
2908.107236	0.011599738
2910.035690	0.011526639
2911.964143	0.011360995
2913.892596	0.011038397
2915.821049	0.010832609
2917.749502	0.010928441
2919.677955	0.010782947
2921.606408	0.010519361
2923.534861	0.010653460
2925.463314	0.010806917
2927.391767	0.010665769
2929.320220	0.010515502
2931.248673	0.010411958
2933.177126	0.010476387
2935.105580	0.010850481
2937.034033	0.011123636
2938.962486	0.010958748
2940.890939	0.010697392
2942.819392	0.010754190
2944.747845	0.011075619
2946.676298	0.011172383
2948.604751	0.010890014
2950.533204	0.010589865
2952.461657	0.010647907
2954.390110	0.010927167
2956.318563	0.010970680
2958.247016	0.010792674
2960.175469	0.010808017
2962.103923	0.011185379
2964.032376	0.011690383
2965.960829	0.011761404
2967.889282	0.011526208
2969.817735	0.011567090
2971.746188	0.011676425
2973.674641	0.011519398
2975.603094	0.011421108
2977.531547	0.011479811
2979.460000	0.011490132
2981.388453	0.011431488
2983.316906	0.011413570
2985.245359	0.011418498
2987.173813	0.011377122
2989.102266	0.011405814
2991.030719	0.011436896
2992.959172	0.011418544
2994.887625	0.011534541
2996.816078	0.011617415
2998.744531	0.011482904
3000.672984	0.011329658
3002.601437	0.011344133
3004.529890	0.011485613
3006.458343	0.011651865
3008.386796	0.011841090
3010.315249	0.012078114
3012.243703	0.012345929
3014.172156	0.012501368
3016.100609	0.012313915
3018.029062	0.012004944
3019.957515	0.012059475
3021.885968	0.012432604
3023.814421	0.012703341
3025.742874	0.012680547
3027.671327	0.012475902
3029.599780	0.012334973
3031.528233	0.012426443
3033.456686	0.012656251
3035.385139	0.012911686
3037.313592	0.013158453
3039.242046	0.013171632
3041.170499	0.012924147
3043.098952	0.012795367
3045.027405	0.013037132
3046.955858	0.013384825
3048.884311	0.013436668
3050.812764	0.013194248
3052.741217	0.013022534
3054.669670	0.013026098
3056.598123	0.013050248
3058.526576	0.013183841
3060.455029	0.013657500
3062.383482	0.014302687
3064.311936	0.014575316
3066.240389	0.014403099
3068.168842	0.014277184
3070.097295	0.014403751
3072.025748	0.014558543
3073.954201	0.014657211
3075.882654	0.014810920
3077.811107	0.015043284
3079.739560	0.015229822
3081.668013	0.015347047
3083.596466	0.015527237
3085.524919	0.015596579
3087.453372	0.015295805
3089.381825	0.014980620
3091.310279	0.015148170
3093.238732	0.015770735
3095.167185	0.016434686
3097.095638	0.016707342
3099.024091	0.016618477
3100.952544	0.016569933
3102.880997	0.016585829
3104.809450	0.016490865
3106.737903	0.016545380
3108.666356	0.016870091
3110.594809	0.017143101
3112.523262	0.017165864
3114.451715	0.016967723
3116.380169	0.016828299
3118.308622	0.017085096
3120.237075	0.017602099
3122.165528	0.018000390
3124.093981	0.018277815
3126.022434	0.018518563
3127.950887	0.018592484
3129.879340	0.018662954
3131.807793	0.019029111
3133.736246	0.019476302
3135.664699	0.019647257
3137.593152	0.019642334
3139.521605	0.019590151
3141.450058	0.019591376
3143.378512	0.020008342
3145.306965	0.020795979
3147.235418	0.021201173
3149.163871	0.020853274
3151.092324	0.020500595
3153.020777	0.020894350
3154.949230	0.021515723
3156.877683	0.021476891
3158.806136	0.020870687
3160.734589	0.020363942
3162.663042	0.020183699
3164.591495	0.020113852
3166.519948	0.020275244
3168.448402	0.021054482
3170.376855	0.022057943
3172.305308	0.022507589
3174.233761	0.022385996
3176.162214	0.022169011
3178.090667	0.022116100
3180.019120	0.022318702
3181.947573	0.022679059
3183.876026	0.022817217
3185.804479	0.022630747
3187.732932	0.022726642
3189.661385	0.023381405
3191.589838	0.023923695
3193.518292	0.023802094
3195.446745	0.023356488
3197.375198	0.023419421
3199.303651	0.024127541
3201.232104	0.024479968
3203.160557	0.024089638
3205.089010	0.023939958
3207.017463	0.024453117
3208.945916	0.024836209
3210.874369	0.024728032
3212.802822	0.024464734
3214.731275	0.024259252
3216.659728	0.024239950
3218.588181	0.024509123
3220.516635	0.024923252
3222.445088	0.025020650
3224.373541	0.024745762
3226.301994	0.024592539
3228.230447	0.024827464
3230.158900	0.025302185
3232.087353	0.025974106
3234.015806	0.026881173
3235.944259	0.027681177
3237.872712	0.027967934
3239.801165	0.027904192
3241.729618	0.027862828
3243.658071	0.027749445
3245.586525	0.027420586
3247.514978	0.027287163
3249.443431	0.027664715
3251.371884	0.028177559
3253.300337	0.028408756
3255.228790	0.028407654
3257.157243	0.028380601
3259.085696	0.028433921
3261.014149	0.028521502
3262.942602	0.028736059
3264.871055	0.029208489
3266.799508	0.029659189
3268.727961	0.029730752
3270.656414	0.029378098
3272.584868	0.028796691
3274.513321	0.028432092
3276.441774	0.028612280
3278.370227	0.029073918
3280.298680	0.029442124
3282.227133	0.029735154
3284.155586	0.030022465
3286.084039	0.030197546
3288.012492	0.030171242
3289.940945	0.029990295
3291.869398	0.029765487
3293.797851	0.029552566
3295.726304	0.029403267
3297.654758	0.029287558
3299.583211	0.029378491
3301.511664	0.029953217
3303.440117	0.030531663
3305.368570	0.030669296
3307.297023	0.030787546
3309.225476	0.030995723
3311.153929	0.031054409
3313.082382	0.031192511
3315.010835	0.031734347
3316.939288	0.032332975
3318.867741	0.032428563
3320.796194	0.032095611
3322.724648	0.031730637
3324.653101	0.031480424
3326.581554	0.031432115
3328.510007	0.031810705
3330.438460	0.032393772
3332.366913	0.032578580
3334.295366	0.032609377
3336.223819	0.032998089
3338.152272	0.033392437
3340.080725	0.033602364
3342.009178	0.033888038
3343.937631	0.033993941
3345.866084	0.033742201
3347.794537	0.033598103
3349.722991	0.033735950
3351.651444	0.033876617
3353.579897	0.033960290
3355.508350	0.034318473
3357.436803	0.035024382
3359.365256	0.035554189
3361.293709	0.035619374
3363.222162	0.035400800
3365.150615	0.035041526
3367.079068	0.034686737
3369.007521	0.034360938
3370.935974	0.034177613
3372.864427	0.034540609
3374.792881	0.035414521
3376.721334	0.036199931
3378.649787	0.036594238
3380.578240	0.036761705
3382.506693	0.036620799
3384.435146	0.035974186
3386.363599	0.035370644
3388.292052	0.035593532
3390.220505	0.036240485
3392.148958	0.036316331
3394.077411	0.035842374
3396.005864	0.035462134
3397.934317	0.035587639
3399.862770	0.036228094
3401.791224	0.037056010
3403.719677	0.037379999
3405.648130	0.037332088
3407.576583	0.037073456
3409.505036	0.036825843
3411.433489	0.036703330
3413.361942	0.036608104
3415.290395	0.036575805
3417.218848	0.036760073
3419.147301	0.037048116
3421.075754	0.037237495
3423.004207	0.037255950
3424.932660	0.037294302
3426.861114	0.037653569
3428.789567	0.038148653
3430.718020	0.038269207
3432.646473	0.037986923
3434.574926	0.037555743
3436.503379	0.036986802
3438.431832	0.036550753
3440.360285	0.036561955
3442.288738	0.036955412
3444.217191	0.037565861
3446.145644	0.037858732
3448.074097	0.037272118
3450.002550	0.036031462
3451.931004	0.035164658
3453.859457	0.035389680
3455.787910	0.036159124
3457.716363	0.036563877
3459.644816	0.036397088
3461.573269	0.035789784
3463.501722	0.034982257
3465.430175	0.034527376
3467.358628	0.034745853
3469.287081	0.035257075
3471.215534	0.035526246
3473.143987	0.035303976
3475.072440	0.034824785
3477.000893	0.034639381
3478.929347	0.034743395
3480.857800	0.034767754
3482.786253	0.034806304
3484.714706	0.034918606
3486.643159	0.034896377
3488.571612	0.034844857
3490.500065	0.034650814
3492.428518	0.034023304
3494.356971	0.033174101
3496.285424	0.032613624
3498.213877	0.032598156
3500.142330	0.032895897
3502.070783	0.033131912
3503.999237	0.033292111
3505.927690	0.033462211
3507.856143	0.033142503
3509.784596	0.032158721
3511.713049	0.031278301
3513.641502	0.031136349
3515.569955	0.031536859
3517.498408	0.032035585
3519.426861	0.032532196
3521.355314	0.032856170
3523.283767	0.032708284
3525.212220	0.032145347
3527.140673	0.031487390
3529.069126	0.030951127
3530.997580	0.030561171
3532.926033	0.030236516
3534.854486	0.029709656
3536.782939	0.028997572
3538.711392	0.028621480
3540.639845	0.028846195
3542.568298	0.029223902
3544.496751	0.028902240
3546.425204	0.028019903
3548.353657	0.027615191
3550.282110	0.027639087
3552.210563	0.027622180
3554.139016	0.027712854
3556.067470	0.027707467
3557.995923	0.027469566
3559.924376	0.027615340
3561.852829	0.028388459
3563.781282	0.028767886
3565.709735	0.027475484
3567.638188	0.025278144
3569.566641	0.024236238
3571.495094	0.024596654
3573.423547	0.025158692
3575.352000	0.025127640
3577.280453	0.024513137
3579.208906	0.023779282
3581.137360	0.023585193
3583.065813	0.024211537
3584.994266	0.024795236
3586.922719	0.024260983
3588.851172	0.023299333
3590.779625	0.022921475
3592.708078	0.023027405
3594.636531	0.023352196
3596.564984	0.023493694
3598.493437	0.023074990
3600.421890	0.022374531
3602.350343	0.021860598
3604.278796	0.021454215
3606.207249	0.020915523
3608.135703	0.020636495
3610.064156	0.020869758
3611.992609	0.020997003
3613.921062	0.020898758
3615.849515	0.020834271
3617.777968	0.020502901
3619.706421	0.020124072
3621.634874	0.020266674
3623.563327	0.020928480
3625.491780	0.021906534
3627.420233	0.022130147
3629.348686	0.020844720
3631.277139	0.019316213
3633.205593	0.018514486
3635.134046	0.018130716
3637.062499	0.017644525
3638.990952	0.017143123
3640.919405	0.017291911
3642.847858	0.018521085
3644.776311	0.020268630
3646.704764	0.020436704
3648.633217	0.017739106
3650.561670	0.015136342
3652.490123	0.014974475
3654.418576	0.015348863
3656.347029	0.014934955
3658.275482	0.014591106
3660.203936	0.014660043
3662.132389	0.014779615
3664.060842	0.014915587
3665.989295	0.014859494
3667.917748	0.014173115
3669.846201	0.013641782
3671.774654	0.014340495
3673.703107	0.014640307
3675.631560	0.013334507
3677.560013	0.012261098
3679.488466	0.011979119
3681.416919	0.011949863
3683.345372	0.012188193
3685.273826	0.012779391
3687.202279	0.013296452
3689.130732	0.013140022
3691.059185	0.012504310
3692.987638	0.012242859
3694.916091	0.012475507
3696.844544	0.012687469
3698.772997	0.012395109
3700.701450	0.011658862
3702.629903	0.011324993
3704.558356	0.011646358
3706.486809	0.011885090
3708.415262	0.011678868
3710.343716	0.011244792
3712.272169	0.010934995
3714.200622	0.011232327
3716.129075	0.012104122
3718.057528	0.012962308
3719.985981	0.013301490
3721.914434	0.013118587
3723.842887	0.012691375
3725.771340	0.012157289
3727.699793	0.011824520
3729.628246	0.011960553
3731.556699	0.012460858
3733.485152	0.013175962
3735.413605	0.013868676
3737.342059	0.014351785
3739.270512	0.014541127
3741.198965	0.014113107
3743.127418	0.012741743
3745.055871	0.011701593
3746.984324	0.012563975
3748.912777	0.014860178
3750.841230	0.016948080
3752.769683	0.017612744
3754.698136	0.016937174
3756.626589	0.015558687
3758.555042	0.014119402
3760.483495	0.013409017
3762.411949	0.013494403
3764.340402	0.013516068
3766.268855	0.013116593
3768.197308	0.012654617
3770.125761	0.012423439
3772.054214	0.012651946
3773.982667	0.013248120
3775.911120	0.013818033
3777.839573	0.013861205
3779.768026	0.013480027
3781.696479	0.013425812
3783.624932	0.013520777
3785.553385	0.013215769
3787.481838	0.012635157
3789.410292	0.012137274
3791.338745	0.012214865
3793.267198	0.013005260
3795.195651	0.013876284
3797.124104	0.014447902
3799.052557	0.014823349
3800.981010	0.015089553
3802.909463	0.015627148
3804.837916	0.015673213
3806.766369	0.014639011
3808.694822	0.013872950
3810.623275	0.013966666
3812.551728	0.014149700
3814.480182	0.013796845
3816.408635	0.013508110
3818.337088	0.014138288
3820.265541	0.014772233
3822.193994	0.014563281
3824.122447	0.013945948
3826.050900	0.013284563
3827.979353	0.012980863
3829.907806	0.012908531
3831.836259	0.012987365
3833.764712	0.013496549
3835.693165	0.013759218
3837.621618	0.012882401
3839.550071	0.011784089
3841.478525	0.011572592
3843.406978	0.011763037
3845.335431	0.011824354
3847.263884	0.012087079
3849.192337	0.012934584
3851.120790	0.013933065
3853.049243	0.014125236
3854.977696	0.013681225
3856.906149	0.013409999
3858.834602	0.012965282
3860.763055	0.012296955
3862.691508	0.011916286
3864.619961	0.012306335
3866.548415	0.013221927
3868.476868	0.013540526
3870.405321	0.013039400
3872.333774	0.012455509
3874.262227	0.012085176
3876.190680	0.012357491
3878.119133	0.012984330
3880.047586	0.013208080
3881.976039	0.013367663
3883.904492	0.013696593
3885.832945	0.013805990
3887.761398	0.013731956
3889.689851	0.013316649
3891.618305	0.012464878
3893.546758	0.011486872
3895.475211	0.010452614
3897.403664	0.009574433
3899.332117	0.009626187
3901.260570	0.010963076
3903.189023	0.012571980
3905.117476	0.013317025
3907.045929	0.013065957
3908.974382	0.012181796
3910.902835	0.011347557
3912.831288	0.011175289
3914.759741	0.011396810
3916.688194	0.011122479
3918.616648	0.010486643
3920.545101	0.010476796
3922.473554	0.010969932
3924.402007	0.011195660
3926.330460	0.011218692
3928.258913	0.011161298
3930.187366	0.010878589
3932.115819	0.010856124
3934.044272	0.011475060
3935.972725	0.012162976
3937.901178	0.012359428
3939.829631	0.012209160
3941.758084	0.011850768
3943.686538	0.011209924
3945.614991	0.010472322
3947.543444	0.009967002
3949.471897	0.009761720
3951.400350	0.009632258
3953.328803	0.009490280
3955.257256	0.009483108
3957.185709	0.009616793
3959.114162	0.009875663
3961.042615	0.010360777
3962.971068	0.010882695
3964.899521	0.010927108
3966.827974	0.010491839
3968.756427	0.010230565
3970.684881	0.010465057
3972.613334	0.010928806
3974.541787	0.011351299
3976.470240	0.011632371
3978.398693	0.011459369
3980.327146	0.010844609
3982.255599	0.010435362
3984.184052	0.010367331
3986.112505	0.010228708
3988.040958	0.010090083
3989.969411	0.010373077
3991.897864	0.010919866
3993.826317	0.010807429
3995.754771	0.009923640
3997.683224	0.009624968
3999.611677	0.010371436
4001.540130	0.011036737
4003.468583	0.010806001
4005.397036	0.010042029
4007.325489	0.009125728
4009.253942	0.008674720
4011.182395	0.008817017
4013.110848	0.008953704
4015.039301	0.008916609
4016.967754	0.009041044
4018.896207	0.009262093
4020.824661	0.009119056
4022.753114	0.008760812
4024.681567	0.008823834
4026.610020	0.009336769
4028.538473	0.009770318
4030.466926	0.009822085
4032.395379	0.009621911
4034.323832	0.009330180
4036.252285	0.008842222
4038.180738	0.007942600
4040.109191	0.006998448
4042.037644	0.006805005
4043.966097	0.007491366
4045.894550	0.008371358
4047.823004	0.008584198
4049.751457	0.007972962
4051.679910	0.007727283
4053.608363	0.008372109
4055.536816	0.008864452
4057.465269	0.008953827
4059.393722	0.009276563
4061.322175	0.009609350
4063.250628	0.009370632
4065.179081	0.008994382
4067.107534	0.009360123
4069.035987	0.010264127
4070.964440	0.010901167
4072.892894	0.010911078
4074.821347	0.010502794
4076.749800	0.009834073
4078.678253	0.009178138
4080.606706	0.009260749
4082.535159	0.009642931
4084.463612	0.009099508
4086.392065	0.008023087
4088.320518	0.007590225
4090.248971	0.007680043
4092.177424	0.007549677
4094.105877	0.007338336
4096.034330	0.007577509
4097.962783	0.008395518
4099.891237	0.009319432
4101.819690	0.009406521
4103.748143	0.008861576
4105.676596	0.008426548
4107.605049	0.008119002
4109.533502	0.008031177
4111.461955	0.008502770
4113.390408	0.009485529
4115.318861	0.010381452
4117.247314	0.010700668
4119.175767	0.010355346
4121.104220	0.009540359
4123.032673	0.008748954
4124.961127	0.008174014
4126.889580	0.007839120
4128.818033	0.007834207
4130.746486	0.008068370
4132.674939	0.008322421
4134.603392	0.008207630
4136.531845	0.007556315
4138.460298	0.007023010
4140.388751	0.006929617
4142.317204	0.006999307
4144.245657	0.007228395
4146.174110	0.007717431
4148.102563	0.007999315
4150.031017	0.007713937
4151.959470	0.006952486
4153.887923	0.006555009
4155.816376	0.007347411
4157.744829	0.008266282
4159.673282	0.008219305
4161.601735	0.007912553
4163.530188	0.008049656
4165.458641	0.008215846
4167.387094	0.008006221
4169.315547	0.007778928
4171.244000	0.007735342
4173.172453	0.007568140
4175.100906	0.007661171
4177.029360	0.008385689
4178.957813	0.008885348
4180.886266	0.008426948
4182.814719	0.007186337
4184.743172	0.006329988
4186.671625	0.006549300
4188.600078	0.006958722
4190.528531	0.006881677
4192.456984	0.007147113
4194.385437	0.007877973
4196.313890	0.008242059
4198.242343	0.008125323
4200.170796	0.007774495
4202.099250	0.007297682
4204.027703	0.006821436
4205.956156	0.006596005
4207.884609	0.007189780
4209.813062	0.007715986
4211.741515	0.007589623
4213.669968	0.007041843
4215.598421	0.006513333
4217.526874	0.006219106
4219.455327	0.005909742
4221.383780	0.005546484
4223.312233	0.005636374
4225.240686	0.005715307
4227.169139	0.005686772
4229.097593	0.006619243
4231.026046	0.007995711
4232.954499	0.008460767
4234.882952	0.007873549
4236.811405	0.006891788
4238.739858	0.006325918
4240.668311	0.006375443
4242.596764	0.006613139
4244.525217	0.007007308
4246.453670	0.007571118
4248.382123	0.007774313
4250.310576	0.007435237
4252.239029	0.007246287
4254.167483	0.007312777
4256.095936	0.007136045
4258.024389	0.006877307
4259.952842	0.006604907
4261.881295	0.005934807
4263.809748	0.005563586
4265.738201	0.006068707
4267.666654	0.006453958
4269.595107	0.006028629
4271.523560	0.005509324
4273.452013	0.005560322
4275.380466	0.006303194
4277.308919	0.007175427
4279.237373	0.007461281
4281.165826	0.007444198
4283.094279	0.007096003
4285.022732	0.005998689
4286.951185	0.005161674
4288.879638	0.005651408
4290.808091	0.006574783
4292.736544	0.006520303
4294.664997	0.005713397
4296.593450	0.005186218
4298.521903	0.005741417
4300.450356	0.007251744
4302.378809	0.008425458
4304.307262	0.008224050
4306.235716	0.006976051
4308.164169	0.005912282
4310.092622	0.006362342
4312.021075	0.007571483
4313.949528	0.007817439
4315.877981	0.007194018
4317.806434	0.006320802
4319.734887	0.005726971
4321.663340	0.005955087
4323.591793	0.006101817
4325.520246	0.005622364
4327.448699	0.005372604
4329.377152	0.005783237
4331.305606	0.006190621
4333.234059	0.005986494
4335.162512	0.005428409
4337.090965	0.005175480
4339.019418	0.005589384
4340.947871	0.006364712
4342.876324	0.006829580
4344.804777	0.006964616
4346.733230	0.007024816
4348.661683	0.006853192
4350.590136	0.006470633
4352.518589	0.006143383
4354.447042	0.005919476
4356.375495	0.005714132
4358.303949	0.005853415
4360.232402	0.006056761
4362.160855	0.005987565
4364.089308	0.006093965
4366.017761	0.006155160
4367.946214	0.005999062
4369.874667	0.006149952
4371.803120	0.006507776
4373.731573	0.006685650
4375.660026	0.007130506
4377.588479	0.007445847
4379.516932	0.006555327
4381.445385	0.005583064
4383.373839	0.005873395
4385.302292	0.006494737
4387.230745	0.006666102
4389.159198	0.006797098
4391.087651	0.006937572
4393.016104	0.007201084
4394.944557	0.007594278
4396.873010	0.007647268
4398.801463	0.007276616
4400.729916	0.006634961
4402.658369	0.006138654
4404.586822	0.006562466
4406.515275	0.007317988
4408.443729	0.007302395
4410.372182	0.007205506
4412.300635	0.007424560
4414.229088	0.007048943
4416.157541	0.006400416
4418.085994	0.006074690
4420.014447	0.005441988
4421.942900	0.005582299
4423.871353	0.006651759
4425.799806	0.007423931
4427.728259	0.007465533
4429.656712	0.006718074
4431.585165	0.005826124
4433.513618	0.005697362
4435.442072	0.006054984
4437.370525	0.006691782
4439.298978	0.007517665
4441.227431	0.008086377
4443.155884	0.008000571
4445.084337	0.007239440
4447.012790	0.006443679
4448.941243	0.005915677
4450.869696	0.005755233
4452.798149	0.006055745
4454.726602	0.006751311
4456.655055	0.006939055
4458.583508	0.006260554
4460.511962	0.005587255
4462.440415	0.005396971
4464.368868	0.005644812
4466.297321	0.006108520
4468.225774	0.006559160
4470.154227	0.006840212
4472.082680	0.006726678
4474.011133	0.006472894
4475.939586	0.006454215
4477.868039	0.006126023
4479.796492	0.005221122
4481.724945	0.004592382
4483.653398	0.004938866
4485.581851	0.006212777
4487.510305	0.007475707
4489.438758	0.007490897
4491.367211	0.006691438
4493.295664	0.006183781
4495.224117	0.006069506
4497.152570	0.006020389
4499.081023	0.005846112
4501.009476	0.005958702
4502.937929	0.005666560
4504.866382	0.005100804
4506.794835	0.005326317
4508.723288	0.006007565
4510.651741	0.006225633
4512.580195	0.005723653
4514.508648	0.005224722
4516.437101	0.005003416
4518.365554	0.005376372
4520.294007	0.006603684
4522.222460	0.007477012
4524.150913	0.007132488
4526.079366	0.006445239
4528.007819	0.006129775
4529.936272	0.006142682
4531.864725	0.006019976
4533.793178	0.006237387
4535.721631	0.006248891
4537.650084	0.005306734
4539.578538	0.004670480
4541.506991	0.005315820
4543.435444	0.006721216
4545.363897	0.007233508
4547.292350	0.006247890
4549.220803	0.005158496
4551.149256	0.005634715
4553.077709	0.007016900
4555.006162	0.007887890
4556.934615	0.008022362
4558.863068	0.007490365
4560.791521	0.006164323
4562.719974	0.005408517
4564.648428	0.006300860
4566.576881	0.007423068
4568.505334	0.007408946
4570.433787	0.006607871
4572.362240	0.006081333
4574.290693	0.006050102
4576.219146	0.007034017
4578.147599	0.008120953
4580.076052	0.008025491
4582.004505	0.007697584
4583.932958	0.007535120
4585.861411	0.006796455
4587.789864	0.006153903
4589.718318	0.006647199
4591.646771	0.007360642
4593.575224	0.007219007
4595.503677	0.006485248
4597.432130	0.006191194
4599.360583	0.006611695
4601.289036	0.007007822
4603.217489	0.006556991
[truncated: 1,501 more rows]
