# Supplementary material for: Adaptive Method for Quantitative Estimation of Glucose and Fructose Concentrations in Aqueous Solutions Based on Infrared Nanoantenna Optics
Source: Sensors (Basel). 2019 Jul 11;19(14):3053. doi: 10.3390/s19143053 (PMC6678705; doi:10.3390/s19143053)
Supplement: Supplementary file 1 [file sensors-19-03053-s001.zip › 00_Measurement_Data/Fructose cycles/1 c=10 gl/res4 sc50_50 ap100x100 par pol/1 c=10 gl.1.txt]

748.239793	0.035959382
750.168246	0.031944547
752.096699	0.022761667
754.025152	0.023577131
755.953605	0.021672990
757.882058	0.011954412
759.810511	0.020411488
761.738964	0.032581247
763.667418	0.022002945
765.595871	0.028988656
767.524324	0.035192516
769.452777	0.029287267
771.381230	0.034260511
773.309683	0.036690120
775.238136	0.042139638
777.166589	0.031321101
779.095042	0.015741214
781.023495	0.017250229
782.951948	0.022828732
784.880401	0.018055020
786.808854	0.013541815
788.737308	0.024646644
790.665761	0.019175429
792.594214	0.025669660
794.522667	0.025067016
796.451120	0.013002943
798.379573	0.016443744
800.308026	0.023311168
802.236479	0.018484155
804.164932	0.023879705
806.093385	0.034586597
808.021838	0.033799887
809.950291	0.027510367
811.878744	0.026045039
813.807197	0.035591885
815.735651	0.042565268
817.664104	0.031888410
819.592557	0.013527137
821.521010	0.021192320
823.449463	0.027479991
825.377916	0.033264127
827.306369	0.029618612
829.234822	0.030734003
831.163275	0.030425496
833.091728	0.026171872
835.020181	0.016205251
836.948634	0.010841851
838.877087	0.016548205
840.805541	0.014451240
842.733994	0.011382435
844.662447	0.018528031
846.590900	0.021966673
848.519353	0.021325065
850.447806	0.014855825
852.376259	0.009095065
854.304712	0.011535607
856.233165	0.021185961
858.161618	0.028065089
860.090071	0.027740613
862.018524	0.023444321
863.946977	0.021980861
865.875430	0.025153862
867.803884	0.026355570
869.732337	0.026679143
871.660790	0.028223550
873.589243	0.029262993
875.517696	0.025957832
877.446149	0.023834679
879.374602	0.025888989
881.303055	0.029485278
883.231508	0.032318916
885.159961	0.033521961
887.088414	0.033498492
889.016867	0.036776833
890.945320	0.044753313
892.873774	0.052901950
894.802227	0.059276272
896.730680	0.063123800
898.659133	0.063013613
900.587586	0.061849605
902.516039	0.062070388
904.444492	0.063533954
906.372945	0.065859422
908.301398	0.069155484
910.229851	0.073800489
912.158304	0.079530843
914.086757	0.085062899
916.015210	0.089864284
917.943664	0.094279110
919.872117	0.098962106
921.800570	0.103854977
923.729023	0.107203260
925.657476	0.110412396
927.585929	0.116443790
929.514382	0.123560004
931.442835	0.128143176
933.371288	0.131691083
935.299741	0.137955070
937.228194	0.146019310
939.156647	0.152434722
941.085100	0.157451779
943.013553	0.163182378
944.942007	0.169299915
946.870460	0.174609825
948.798913	0.179881513
950.727366	0.186616674
952.655819	0.194316715
954.584272	0.200851247
956.512725	0.205637813
958.441178	0.210505798
960.369631	0.216891423
962.298084	0.224621236
964.226537	0.232651040
966.154990	0.239797369
968.083443	0.245760784
970.011897	0.251156121
971.940350	0.256738096
973.868803	0.262545824
975.797256	0.268346071
977.725709	0.274462372
979.654162	0.280511737
981.582615	0.286324203
983.511068	0.293093979
985.439521	0.300439566
987.367974	0.306469142
989.296427	0.311507463
991.224880	0.316889584
993.153333	0.321982741
995.081786	0.326798975
997.010240	0.332801551
998.938693	0.339099765
1000.867146	0.344242930
1002.795599	0.349251032
1004.724052	0.354801923
1006.652505	0.360132188
1008.580958	0.364837676
1010.509411	0.368741989
1012.437864	0.371554464
1014.366317	0.374139607
1016.294770	0.378128767
1018.223223	0.383244663
1020.151676	0.387410909
1022.080130	0.389757991
1024.008583	0.391971350
1025.937036	0.395438313
1027.865489	0.398667663
1029.793942	0.400454551
1031.722395	0.402008116
1033.650848	0.403972179
1035.579301	0.405462444
1037.507754	0.406431288
1039.436207	0.407720834
1041.364660	0.409020334
1043.293113	0.409684330
1045.221566	0.410013765
1047.150019	0.409955770
1049.078473	0.409321964
1051.006926	0.408547014
1052.935379	0.407416731
1054.863832	0.405798465
1056.792285	0.404621959
1058.720738	0.404022604
1060.649191	0.403579175
1062.577644	0.403225094
1064.506097	0.402575910
1066.434550	0.401643604
1068.363003	0.400674373
1070.291456	0.399642676
1072.219909	0.398862332
1074.148363	0.398078173
1076.076816	0.396706223
1078.005269	0.395212561
1079.933722	0.394018471
1081.862175	0.392958671
1083.790628	0.392053246
1085.719081	0.391109049
1087.647534	0.389632225
1089.575987	0.387418002
1091.504440	0.385159224
1093.432893	0.383647114
1095.361346	0.382255435
1097.289799	0.380262762
1099.218253	0.378019452
1101.146706	0.375952125
1103.075159	0.373910874
1105.003612	0.371285379
1106.932065	0.368276954
1108.860518	0.365810186
1110.788971	0.363915563
1112.717424	0.361906290
1114.645877	0.359307379
1116.574330	0.356259465
1118.502783	0.353490293
1120.431236	0.351358086
1122.359689	0.349068284
1124.288142	0.346065879
1126.216596	0.343266666
1128.145049	0.341036350
1130.073502	0.338480234
1132.001955	0.335667282
1133.930408	0.333188772
1135.858861	0.330633640
1137.787314	0.327742428
1139.715767	0.324870318
1141.644220	0.322299033
1143.572673	0.320135206
1145.501126	0.318056792
1147.429579	0.315707326
1149.358032	0.313041300
1151.286486	0.310139835
1153.214939	0.307262063
1155.143392	0.304503292
1157.071845	0.301758945
1159.000298	0.298832923
1160.928751	0.295599639
1162.857204	0.292517811
1164.785657	0.289936393
1166.714110	0.287518770
1168.642563	0.285075456
1170.571016	0.282662809
1172.499469	0.280203253
1174.427922	0.277612597
1176.356375	0.274739951
1178.284829	0.271582097
1180.213282	0.268323123
1182.141735	0.265201986
1184.070188	0.262513012
1185.998641	0.260101557
1187.927094	0.257816553
1189.855547	0.255729705
1191.784000	0.253348053
1193.712453	0.250503361
1195.640906	0.247763455
1197.569359	0.245165989
1199.497812	0.242390603
1201.426265	0.239510566
1203.354719	0.237229973
1205.283172	0.234964296
1207.211625	0.232392088
1209.140078	0.229936510
1211.068531	0.227958992
1212.996984	0.225950435
1214.925437	0.223673373
1216.853890	0.221521929
1218.782343	0.219428420
1220.710796	0.217151403
1222.639249	0.214839429
1224.567702	0.212649241
1226.496155	0.210565254
1228.424609	0.208542690
1230.353062	0.206648543
1232.281515	0.204881996
1234.209968	0.203084499
1236.138421	0.201214507
1238.066874	0.199261665
1239.995327	0.197316185
1241.923780	0.195587099
1243.852233	0.193963662
1245.780686	0.192157343
1247.709139	0.190379128
1249.637592	0.188908070
1251.566045	0.187484100
1253.494498	0.185738385
1255.422952	0.183859095
1257.351405	0.182121009
1259.279858	0.180443391
1261.208311	0.178805128
1263.136764	0.177006587
1265.065217	0.175037786
1266.993670	0.173500061
1268.922123	0.172378242
1270.850576	0.170937717
1272.779029	0.169053823
1274.707482	0.167040408
1276.635935	0.165262535
1278.564388	0.163817167
1280.492842	0.162464678
1282.421295	0.161145255
1284.349748	0.159893781
1286.278201	0.158593670
1288.206654	0.157249823
1290.135107	0.155674487
1292.063560	0.153676778
1293.992013	0.151693359
1295.920466	0.150094226
1297.848919	0.148643225
1299.777372	0.147165745
1301.705825	0.145787030
1303.634278	0.144529536
1305.562731	0.143287748
1307.491185	0.142100319
1309.419638	0.141142711
1311.348091	0.140277192
1313.276544	0.139593035
1315.204997	0.139064386
1317.133450	0.137993768
1319.061903	0.136298135
1320.990356	0.134336695
1322.918809	0.132346138
1324.847262	0.130709976
1326.775715	0.129343435
1328.704168	0.127997592
1330.632621	0.126772642
1332.561075	0.125788987
1334.489528	0.125273719
1336.417981	0.125467375
1338.346434	0.125790462
1340.274887	0.125346437
1342.203340	0.123374641
1344.131793	0.120414175
1346.060246	0.118063286
1347.988699	0.116657458
1349.917152	0.115542673
1351.845605	0.114448167
1353.774058	0.113365896
1355.702511	0.112459466
1357.630965	0.111877531
1359.559418	0.111497357
1361.487871	0.111097142
1363.416324	0.110771663
1365.344777	0.109872252
1367.273230	0.108031943
1369.201683	0.106830187
1371.130136	0.106708519
1373.058589	0.106492646
1374.987042	0.105965592
1376.915495	0.104569145
1378.843948	0.102126032
1380.772401	0.100050144
1382.700854	0.099054746
1384.629308	0.098691367
1386.557761	0.098433532
1388.486214	0.098212175
1390.414667	0.097684741
1392.343120	0.096740201
1394.271573	0.096735358
1396.200026	0.097560160
1398.128479	0.096691743
1400.056932	0.094489962
1401.985385	0.092445023
1403.913838	0.090383478
1405.842291	0.089051664
1407.770744	0.088402897
1409.699198	0.087582089
1411.627651	0.086916655
1413.556104	0.086676493
1415.484557	0.086244635
1417.413010	0.085249893
1419.341463	0.085248686
1421.269916	0.086278856
1423.198369	0.085637763
1425.126822	0.083753861
1427.055275	0.082256243
1428.983728	0.081140004
1430.912181	0.080881909
1432.840634	0.081024788
1434.769087	0.080005944
1436.697541	0.078600176
1438.625994	0.078188635
1440.554447	0.077119693
1442.482900	0.075444460
1444.411353	0.074599326
1446.339806	0.074282549
1448.268259	0.074306488
1450.196712	0.074635558
1452.125165	0.075070865
1454.053618	0.075725593
1455.982071	0.076414786
1457.910524	0.077006809
1459.838977	0.076243415
1461.767431	0.073116712
1463.695884	0.069467343
1465.624337	0.067854717
1467.552790	0.068191752
1469.481243	0.068522669
1471.409696	0.069034249
1473.338149	0.070820868
1475.266602	0.071390323
1477.195055	0.069372661
1479.123508	0.066764936
1481.051961	0.064828753
1482.980414	0.064116612
1484.908867	0.064565085
1486.837321	0.065724261
1488.765774	0.066819660
1490.694227	0.066906244
1492.622680	0.065907128
1494.551133	0.064108044
1496.479586	0.062896170
1498.408039	0.062748320
1500.336492	0.062309738
1502.264945	0.061648857
1504.193398	0.061424069
1506.121851	0.062859558
1508.050304	0.065950654
1509.978757	0.065550439
1511.907210	0.062228747
1513.835664	0.060180504
1515.764117	0.060076084
1517.692570	0.061105948
1519.621023	0.061910316
1521.549476	0.062164523
1523.477929	0.062292241
1525.406382	0.060776845
1527.334835	0.058419175
1529.263288	0.056850161
1531.191741	0.055566393
1533.120194	0.054864161
1535.048647	0.055887520
1536.977100	0.057069596
1538.905554	0.058444589
1540.834007	0.061944731
1542.762460	0.062484186
1544.690913	0.058001436
1546.619366	0.053673338
1548.547819	0.051276911
1550.476272	0.050473850
1552.404725	0.050771754
1554.333178	0.051519133
1556.261631	0.052274480
1558.190084	0.052962907
1560.118537	0.054390766
1562.046990	0.054013327
1563.975443	0.051134728
1565.903897	0.049046222
1567.832350	0.048379093
1569.760803	0.048316196
1571.689256	0.048834372
1573.617709	0.048598219
1575.546162	0.047981471
1577.474615	0.048672594
1579.403068	0.048906360
1581.331521	0.047553081
1583.259974	0.046303388
1585.188427	0.045893501
1587.116880	0.045966737
1589.045333	0.046318106
1590.973787	0.046832714
1592.902240	0.047093809
1594.830693	0.046806421
1596.759146	0.046367530
1598.687599	0.046272606
1600.616052	0.046617065
1602.544505	0.047352221
1604.472958	0.048258521
1606.401411	0.048793897
1608.329864	0.048726548
1610.258317	0.048619237
1612.186770	0.049139641
1614.115223	0.050157350
1616.043677	0.051560406
1617.972130	0.053611182
1619.900583	0.054880280
1621.829036	0.054492608
1623.757489	0.054530539
1625.685942	0.055123791
1627.614395	0.054620150
1629.542848	0.053838596
1631.471301	0.053891219
1633.399754	0.054674156
1635.328207	0.056575865
1637.256660	0.058806505
1639.185113	0.058449388
1641.113566	0.056627046
1643.042020	0.056070346
1644.970473	0.057071131
1646.898926	0.059378296
1648.827379	0.061801512
1650.755832	0.060969472
1652.684285	0.058445901
1654.612738	0.058562133
1656.541191	0.058319122
1658.469644	0.055906691
1660.398097	0.053611323
1662.326550	0.052715126
1664.255003	0.053110886
1666.183456	0.053372830
1668.111910	0.053097084
1670.040363	0.053754810
1671.968816	0.054213624
1673.897269	0.052380290
1675.825722	0.050509691
1677.754175	0.050315440
1679.682628	0.050238539
1681.611081	0.049590323
1683.539534	0.049194992
1685.467987	0.049808465
1687.396440	0.049329001
1689.324893	0.046890359
1691.253346	0.044753093
1693.181799	0.043474481
1695.110253	0.043225907
1697.038706	0.044620480
1698.967159	0.044872656
1700.895612	0.043870952
1702.824065	0.043673869
1704.752518	0.042584952
1706.680971	0.040917076
1708.609424	0.039667837
1710.537877	0.038745150
1712.466330	0.038536642
1714.394783	0.039047193
1716.323236	0.039169595
1718.251689	0.038392872
1720.180143	0.037333734
1722.108596	0.035918985
1724.037049	0.034570575
1725.965502	0.034105211
1727.893955	0.034404870
1729.822408	0.035041958
1731.750861	0.035224617
1733.679314	0.034876179
1735.607767	0.035346575
1737.536220	0.035827670
1739.464673	0.035541471
1741.393126	0.035386551
1743.321579	0.035327941
1745.250032	0.035129398
1747.178486	0.035130966
1749.106939	0.035254952
1751.035392	0.035195611
1752.963845	0.034761012
1754.892298	0.033911049
1756.820751	0.033341948
1758.749204	0.033631597
1760.677657	0.033979524
1762.606110	0.034112878
1764.534563	0.034152444
1766.463016	0.033953708
1768.391469	0.034256272
1770.319922	0.035213202
1772.248376	0.036049288
1774.176829	0.036452014
1776.105282	0.036335737
1778.033735	0.036003061
1779.962188	0.035847854
1781.890641	0.035826236
1783.819094	0.035827368
1785.747547	0.036213137
1787.676000	0.037118092
1789.604453	0.037981626
1791.532906	0.038850743
1793.461359	0.040080503
1795.389812	0.040842991
1797.318266	0.040571012
1799.246719	0.039892282
1801.175172	0.039551731
1803.103625	0.039724953
1805.032078	0.040038504
1806.960531	0.040366948
1808.888984	0.040778324
1810.817437	0.041096084
1812.745890	0.041044176
1814.674343	0.040498562
1816.602796	0.039801046
1818.531249	0.039568894
1820.459702	0.039897017
1822.388155	0.040396467
1824.316609	0.040963780
1826.245062	0.041895270
1828.173515	0.042580962
1830.101968	0.042534184
1832.030421	0.042218190
1833.958874	0.041654542
1835.887327	0.040992074
1837.815780	0.040572368
1839.744233	0.040456407
1841.672686	0.040502388
1843.601139	0.040812757
1845.529592	0.041452885
1847.458045	0.041421454
1849.386499	0.040536121
1851.314952	0.039562389
1853.243405	0.038810093
1855.171858	0.038475830
1857.100311	0.038585819
1859.028764	0.038780961
1860.957217	0.038769096
1862.885670	0.038662780
1864.814123	0.038746461
1866.742576	0.039024491
1868.671029	0.039340705
1870.599482	0.039240967
1872.527935	0.038267642
1874.456388	0.037061028
1876.384842	0.036421966
1878.313295	0.036129329
1880.241748	0.035829298
1882.170201	0.035526361
1884.098654	0.035276160
1886.027107	0.035176292
1887.955560	0.035193540
1889.884013	0.035334554
1891.812466	0.035281911
1893.740919	0.034577198
1895.669372	0.033805404
1897.597825	0.033416066
1899.526278	0.033052448
1901.454732	0.032655545
1903.383185	0.032479953
1905.311638	0.032620765
1907.240091	0.032695100
1909.168544	0.032196574
1911.096997	0.031327296
1913.025450	0.030759029
1914.953903	0.030622032
1916.882356	0.030490747
1918.810809	0.030434405
1920.739262	0.030355124
1922.667715	0.029909704
1924.596168	0.029475152
1926.524622	0.029033104
1928.453075	0.028373791
1930.381528	0.027776891
1932.309981	0.027468883
1934.238434	0.027436653
1936.166887	0.027399288
1938.095340	0.027140019
1940.023793	0.026805246
1941.952246	0.026698239
1943.880699	0.026906639
1945.809152	0.026886908
1947.737605	0.026378300
1949.666058	0.025871050
1951.594511	0.025599374
1953.522965	0.025258219
1955.451418	0.024609206
1957.379871	0.023912031
1959.308324	0.023559961
1961.236777	0.023622036
1963.165230	0.023837827
1965.093683	0.023909884
1967.022136	0.023677086
1968.950589	0.023226079
1970.879042	0.022857375
1972.807495	0.022726161
1974.735948	0.022645809
1976.664401	0.022455467
1978.592855	0.022233175
1980.521308	0.022024583
1982.449761	0.021841271
1984.378214	0.021664459
1986.306667	0.021410380
1988.235120	0.021054363
1990.163573	0.020624347
1992.092026	0.020417163
1994.020479	0.020566108
1995.948932	0.020527039
1997.877385	0.020304769
1999.805838	0.020356931
2001.734291	0.020397391
2003.662744	0.019996112
2005.591198	0.019416591
2007.519651	0.019162206
2009.448104	0.019234458
2011.376557	0.019249920
2013.305010	0.019147307
2015.233463	0.019079639
2017.161916	0.019059321
2019.090369	0.018864255
2021.018822	0.018320929
2022.947275	0.017692182
2024.875728	0.017207816
2026.804181	0.016911000
2028.732634	0.016873047
2030.661088	0.016961873
2032.589541	0.017051639
2034.517994	0.017176779
2036.446447	0.017253730
2038.374900	0.017177645
2040.303353	0.016954603
2042.231806	0.016698938
2044.160259	0.016537905
2046.088712	0.016498422
2048.017165	0.016531989
2049.945618	0.016519113
2051.874071	0.016403655
2053.802524	0.016227135
2055.730978	0.016039673
2057.659431	0.015915878
2059.587884	0.015848247
2061.516337	0.015647450
2063.444790	0.015284416
2065.373243	0.015078683
2067.301696	0.015130580
2069.230149	0.015168328
2071.158602	0.014956813
2073.087055	0.014568151
2075.015508	0.014333072
2076.943961	0.014366513
2078.872414	0.014476100
2080.800867	0.014510831
2082.729321	0.014546227
2084.657774	0.014747945
2086.586227	0.014995397
2088.514680	0.014947545
2090.443133	0.014619504
2092.371586	0.014338748
2094.300039	0.014213948
2096.228492	0.014203072
2098.156945	0.014295496
2100.085398	0.014311808
2102.013851	0.014115864
2103.942304	0.013994234
2105.870757	0.013989009
2107.799211	0.013796460
2109.727664	0.013670499
2111.656117	0.013858048
2113.584570	0.013964094
2115.513023	0.013855643
2117.441476	0.013778102
2119.369929	0.013689775
2121.298382	0.013568901
2123.226835	0.013488281
2125.155288	0.013228203
2127.083741	0.012913383
2129.012194	0.012992297
2130.940647	0.013241754
2132.869100	0.013232750
2134.797554	0.013050042
2136.726007	0.012984321
2138.654460	0.013045638
2140.582913	0.012933804
2142.511366	0.012712429
2144.439819	0.012705127
2146.368272	0.012757807
2148.296725	0.012662758
2150.225178	0.012445066
2152.153631	0.012183874
2154.082084	0.012160338
2156.010537	0.012350334
2157.938990	0.012473282
2159.867444	0.012570006
2161.795897	0.012516297
2163.724350	0.012105356
2165.652803	0.011678646
2167.581256	0.011655957
2169.509709	0.011860819
2171.438162	0.011871131
2173.366615	0.011711672
2175.295068	0.011575725
2177.223521	0.011353234
2179.151974	0.011110608
2181.080427	0.011168251
2183.008880	0.011431964
2184.937334	0.011475902
2186.865787	0.011116860
2188.794240	0.010600025
2190.722693	0.010565236
2192.651146	0.011150040
2194.579599	0.011543720
2196.508052	0.011322757
2198.436505	0.011004554
2200.364958	0.010941232
2202.293411	0.010907454
2204.221864	0.010773480
2206.150317	0.010716020
2208.078770	0.010825604
2210.007223	0.010988530
2211.935677	0.011160672
2213.864130	0.011312811
2215.792583	0.011278796
2217.721036	0.011138760
2219.649489	0.010992486
2221.577942	0.010780448
2223.506395	0.010651668
2225.434848	0.010703313
2227.363301	0.010723449
2229.291754	0.010520655
2231.220207	0.010240591
2233.148660	0.010162772
2235.077113	0.010207004
2237.005567	0.010178669
2238.934020	0.010115631
2240.862473	0.010056633
2242.790926	0.009915351
2244.719379	0.009800092
2246.647832	0.009928780
2248.576285	0.010142512
2250.504738	0.010162202
2252.433191	0.009913676
2254.361644	0.009579382
2256.290097	0.009358566
2258.218550	0.009326820
2260.147003	0.009403281
2262.075456	0.009418095
2264.003910	0.009377268
2265.932363	0.009569179
2267.860816	0.009954449
2269.789269	0.010037920
2271.717722	0.009694315
2273.646175	0.009250513
2275.574628	0.008896432
2277.503081	0.008713081
2279.431534	0.008688083
2281.359987	0.008546022
2283.288440	0.008196452
2285.216893	0.008034764
2287.145346	0.008203185
2289.073800	0.008395108
2291.002253	0.008549201
2292.930706	0.008760130
2294.859159	0.008826953
2296.787612	0.008662087
2298.716065	0.008616746
2300.644518	0.008912420
2302.572971	0.009256682
2304.501424	0.009301239
2306.429877	0.009050975
2308.358330	0.008643803
2310.286783	0.008200736
2312.215236	0.007895789
2314.143690	0.007848042
2316.072143	0.007950228
2318.000596	0.008100137
2319.929049	0.008300945
2321.857502	0.008283813
2323.785955	0.007871538
2325.714408	0.007524154
2327.642861	0.007515467
2329.571314	0.007540104
2331.499767	0.007328192
2333.428220	0.007046780
2335.356673	0.006813601
2337.285126	0.006474697
2339.213579	0.006403164
2341.142033	0.007050668
2343.070486	0.008007431
2344.998939	0.008370591
2346.927392	0.008067693
2348.855845	0.007695730
2350.784298	0.007446903
2352.712751	0.007207943
2354.641204	0.007260813
2356.569657	0.007383118
2358.498110	0.006692111
2360.426563	0.005861409
2362.355016	0.006282633
2364.283469	0.008354025
2366.211923	0.009828028
2368.140376	0.009297315
2370.068829	0.007971901
2371.997282	0.007033175
2373.925735	0.006688743
2375.854188	0.006880210
2377.782641	0.007339499
2379.711094	0.007544907
2381.639547	0.007247003
2383.568000	0.006677975
2385.496453	0.006225958
2387.424906	0.006127848
2389.353359	0.006324354
2391.281812	0.006441269
2393.210266	0.006235326
2395.138719	0.005950468
2397.067172	0.005880931
2398.995625	0.005948731
2400.924078	0.005875854
2402.852531	0.005669353
2404.780984	0.005669363
2406.709437	0.005854322
2408.637890	0.006037489
2410.566343	0.005901831
2412.494796	0.005614111
2414.423249	0.005713006
2416.351702	0.005914974
2418.280156	0.005699415
2420.208609	0.005510813
2422.137062	0.005811115
2424.065515	0.006382550
2425.993968	0.006685090
2427.922421	0.006572454
2429.850874	0.006346418
2431.779327	0.006202685
2433.707780	0.006264658
2435.636233	0.006247127
2437.564686	0.006028998
2439.493139	0.006036207
2441.421592	0.006163648
2443.350045	0.006092882
2445.278499	0.006003579
2447.206952	0.005962275
2449.135405	0.005760868
2451.063858	0.005440823
2452.992311	0.005325574
2454.920764	0.005553215
2456.849217	0.005709543
2458.777670	0.005501300
2460.706123	0.005280679
2462.634576	0.005216152
2464.563029	0.005172836
2466.491482	0.005256472
2468.419935	0.005549383
2470.348389	0.005998582
2472.276842	0.006394874
2474.205295	0.006335617
2476.133748	0.005952023
2478.062201	0.005920311
2479.990654	0.006221693
2481.919107	0.006405910
2483.847560	0.006512035
2485.776013	0.006520157
2487.704466	0.006419794
2489.632919	0.006588544
2491.561372	0.006893388
2493.489825	0.007032973
2495.418279	0.007172960
2497.346732	0.007384417
2499.275185	0.007521717
2501.203638	0.007663897
2503.132091	0.007919872
2505.060544	0.008020591
2506.988997	0.007742913
2508.917450	0.007446445
2510.845903	0.007497316
2512.774356	0.007723176
2514.702809	0.008028976
2516.631262	0.008467374
2518.559715	0.008825961
2520.488168	0.009049473
2522.416622	0.009361844
2524.345075	0.009763355
2526.273528	0.010028566
2528.201981	0.010180026
2530.130434	0.010327932
2532.058887	0.010411001
2533.987340	0.010592905
2535.915793	0.010920882
2537.844246	0.011038452
2539.772699	0.011048633
2541.701152	0.011298137
2543.629605	0.011718702
2545.558058	0.012203278
2547.486512	0.012672020
2549.414965	0.013016630
2551.343418	0.013132619
2553.271871	0.012987718
2555.200324	0.012949537
2557.128777	0.013237491
2559.057230	0.013546243
2560.985683	0.013765910
2562.914136	0.014117868
2564.842589	0.014718456
2566.771042	0.015147169
2568.699495	0.015094548
2570.627948	0.015084202
2572.556401	0.015382334
2574.484855	0.015617433
2576.413308	0.015787471
2578.341761	0.016075477
2580.270214	0.016300339
2582.198667	0.016365701
2584.127120	0.016267091
2586.055573	0.016152445
2587.984026	0.016467988
2589.912479	0.017023480
2591.840932	0.017198872
2593.769385	0.016999008
2595.697838	0.016878044
2597.626291	0.017200354
2599.554745	0.017917164
2601.483198	0.018574962
2603.411651	0.018673619
2605.340104	0.018299706
2607.268557	0.018100735
2609.197010	0.018297736
2611.125463	0.018552445
2613.053916	0.018638501
2614.982369	0.018535597
2616.910822	0.018261096
2618.839275	0.018084547
2620.767728	0.018274819
2622.696181	0.018473495
2624.624635	0.018423868
2626.553088	0.018506996
2628.481541	0.018823320
2630.409994	0.019094111
2632.338447	0.019156631
2634.266900	0.018970327
2636.195353	0.018630851
2638.123806	0.018239995
2640.052259	0.017863505
2641.980712	0.017713506
2643.909165	0.017832324
2645.837618	0.017916443
2647.766071	0.017885651
2649.694524	0.017814226
2651.622978	0.017684937
2653.551431	0.017605796
2655.479884	0.017615013
2657.408337	0.017526301
2659.336790	0.017215071
2661.265243	0.016873848
2663.193696	0.016643280
2665.122149	0.016449790
2667.050602	0.016460305
2668.979055	0.016703350
2670.907508	0.016745422
2672.835961	0.016520511
2674.764414	0.016346185
2676.692868	0.016251173
2678.621321	0.016099347
2680.549774	0.015869871
2682.478227	0.015727855
2684.406680	0.015816880
2686.335133	0.015919708
2688.263586	0.015746193
2690.192039	0.015344927
2692.120492	0.015205533
2694.048945	0.015576692
2695.977398	0.015860330
2697.905851	0.015686926
2699.834304	0.015524742
2701.762757	0.015577738
2703.691211	0.015659535
2705.619664	0.015666366
2707.548117	0.015325391
2709.476570	0.014496814
2711.405023	0.013766863
2713.333476	0.013753215
2715.261929	0.014161958
2717.190382	0.014392334
2719.118835	0.014468729
2721.047288	0.014677498
2722.975741	0.014867896
2724.904194	0.014811729
2726.832647	0.014629071
2728.761101	0.014439827
2730.689554	0.014160601
2732.618007	0.013719046
2734.546460	0.013317280
2736.474913	0.013212903
2738.403366	0.013357451
2740.331819	0.013522321
2742.260272	0.013411902
2744.188725	0.013078768
2746.117178	0.012914306
2748.045631	0.012985480
2749.974084	0.013063939
2751.902537	0.013092586
2753.830991	0.013164152
2755.759444	0.013178091
2757.687897	0.012961457
2759.616350	0.012644652
2761.544803	0.012748063
2763.473256	0.013308330
2765.401709	0.013541751
2767.330162	0.013211162
2769.258615	0.013020474
2771.187068	0.013149802
2773.115521	0.013190000
2775.043974	0.012935333
2776.972427	0.012473344
2778.900880	0.012202283
2780.829334	0.012488975
2782.757787	0.013044731
2784.686240	0.013131491
2786.614693	0.012642766
2788.543146	0.012240466
2790.471599	0.012205248
2792.400052	0.012368517
2794.328505	0.012683287
2796.256958	0.012845199
2798.185411	0.012573109
2800.113864	0.012154199
2802.042317	0.011892908
2803.970770	0.011962723
2805.899224	0.012212230
2807.827677	0.012162811
2809.756130	0.011800750
2811.684583	0.011507038
2813.613036	0.011298422
2815.541489	0.011156140
2817.469942	0.011196931
2819.398395	0.011333309
2821.326848	0.011394897
2823.255301	0.011329099
2825.183754	0.011256197
2827.112207	0.011206956
2829.040660	0.011125243
2830.969113	0.011065442
2832.897567	0.011137593
2834.826020	0.011284960
2836.754473	0.011472782
2838.682926	0.011646475
2840.611379	0.011672482
2842.539832	0.011377252
2844.468285	0.010834803
2846.396738	0.010460511
2848.325191	0.010465291
2850.253644	0.010705640
2852.182097	0.011111218
2854.110550	0.011528880
2856.039003	0.011561046
2857.967457	0.011114964
2859.895910	0.010556398
2861.824363	0.010380181
2863.752816	0.010511801
2865.681269	0.010671922
2867.609722	0.011083267
2869.538175	0.011395866
2871.466628	0.011134569
2873.395081	0.010590941
2875.323534	0.009977432
2877.251987	0.009406029
2879.180440	0.009496458
2881.108893	0.010376828
2883.037347	0.011353180
2884.965800	0.011901389
2886.894253	0.011913427
2888.822706	0.011576698
2890.751159	0.011193208
2892.679612	0.010896283
2894.608065	0.010848009
2896.536518	0.011010590
2898.464971	0.011000748
2900.393424	0.010826613
2902.321877	0.010818643
2904.250330	0.010883436
2906.178783	0.010736144
2908.107236	0.010415187
2910.035690	0.010266343
2911.964143	0.010432970
2913.892596	0.010695950
2915.821049	0.010963753
2917.749502	0.011230251
2919.677955	0.011398929
2921.606408	0.011671907
2923.534861	0.011873826
2925.463314	0.011527270
2927.391767	0.010977828
2929.320220	0.010805531
2931.248673	0.010900551
2933.177126	0.010953915
2935.105580	0.010905792
2937.034033	0.010944326
2938.962486	0.011203385
2940.890939	0.011657978
2942.819392	0.011948303
2944.747845	0.011875087
2946.676298	0.011745039
2948.604751	0.011762860
2950.533204	0.011766191
2952.461657	0.011778400
2954.390110	0.011754628
2956.318563	0.011693418
2958.247016	0.011815900
2960.175469	0.011991310
2962.103923	0.012034114
2964.032376	0.011936809
2965.960829	0.011505052
2967.889282	0.010878227
2969.817735	0.010909976
2971.746188	0.011728471
2973.674641	0.012231891
2975.603094	0.011799734
2977.531547	0.011239393
2979.460000	0.011323851
2981.388453	0.011626041
2983.316906	0.011605248
2985.245359	0.011519443
2987.173813	0.011634349
2989.102266	0.011660045
2991.030719	0.011403946
2992.959172	0.011100579
2994.887625	0.011145320
2996.816078	0.011558460
2998.744531	0.011820390
3000.672984	0.011689567
3002.601437	0.011395112
3004.529890	0.011263321
3006.458343	0.011469897
3008.386796	0.011951938
3010.315249	0.012507491
3012.243703	0.012905058
3014.172156	0.012962585
3016.100609	0.012631398
3018.029062	0.012218582
3019.957515	0.012083658
3021.885968	0.012219459
3023.814421	0.012541820
3025.742874	0.012984482
3027.671327	0.013208672
3029.599780	0.012991632
3031.528233	0.012662094
3033.456686	0.012741927
3035.385139	0.013194278
3037.313592	0.013427009
3039.242046	0.013231502
3041.170499	0.013044428
3043.098952	0.013021345
3045.027405	0.012734215
3046.955858	0.012259896
3048.884311	0.012316004
3050.812764	0.012899572
3052.741217	0.013329875
3054.669670	0.013416370
3056.598123	0.013563309
3058.526576	0.013901336
3060.455029	0.014253662
3062.383482	0.014652767
3064.311936	0.014913796
3066.240389	0.014628352
3068.168842	0.014061646
3070.097295	0.013905676
3072.025748	0.014346658
3073.954201	0.014849877
3075.882654	0.014955997
3077.811107	0.014866102
3079.739560	0.014922393
3081.668013	0.015293906
3083.596466	0.015717562
3085.524919	0.015570172
3087.453372	0.014877711
3089.381825	0.014506773
3091.310279	0.014971073
3093.238732	0.015821137
3095.167185	0.016465718
3097.095638	0.016710145
3099.024091	0.016547505
3100.952544	0.016309302
3102.880997	0.016274562
3104.809450	0.016331770
3106.737903	0.016435903
3108.666356	0.016540218
3110.594809	0.016734242
3112.523262	0.017248454
3114.451715	0.017671641
3116.380169	0.017716905
3118.308622	0.017737413
3120.237075	0.017844059
3122.165528	0.017727558
3124.093981	0.017220963
3126.022434	0.016764250
3127.950887	0.016958209
3129.879340	0.017658861
3131.807793	0.018261595
3133.736246	0.018706126
3135.664699	0.019080786
3137.593152	0.019010108
3139.521605	0.018478360
3141.450058	0.018274471
3143.378512	0.018790033
3145.306965	0.019200882
3147.235418	0.018879516
3149.163871	0.018599421
3151.092324	0.019056680
3153.020777	0.019835791
3154.949230	0.020537615
3156.877683	0.021046402
3158.806136	0.021137467
3160.734589	0.021055482
3162.663042	0.021128628
3164.591495	0.021152772
3166.519948	0.021163149
3168.448402	0.021550974
3170.376855	0.022123190
3172.305308	0.022401160
3174.233761	0.022386426
3176.162214	0.022209004
3178.090667	0.022154434
3180.019120	0.022467598
3181.947573	0.022690244
3183.876026	0.022479134
3185.804479	0.022278516
3187.732932	0.022480825
3189.661385	0.022916574
3191.589838	0.023428602
3193.518292	0.024109639
3195.446745	0.024843924
3197.375198	0.025330529
3199.303651	0.025435632
3201.232104	0.025194911
3203.160557	0.024638105
3205.089010	0.024068233
3207.017463	0.024039725
3208.945916	0.024408735
3210.874369	0.024749953
3212.802822	0.025266968
3214.731275	0.025922293
3216.659728	0.026094655
3218.588181	0.025831204
3220.516635	0.025759630
3222.445088	0.025904849
3224.373541	0.025995277
3226.301994	0.026114158
3228.230447	0.026228355
3230.158900	0.025933299
3232.087353	0.025415011
3234.015806	0.025504882
3235.944259	0.026141537
3237.872712	0.026636461
3239.801165	0.026945682
3241.729618	0.027215870
3243.658071	0.027622117
3245.586525	0.028418697
3247.514978	0.029102646
3249.443431	0.028991325
3251.371884	0.028258720
3253.300337	0.027606172
3255.228790	0.027585035
3257.157243	0.028154412
3259.085696	0.028941743
3261.014149	0.029466867
3262.942602	0.029448645
3264.871055	0.029100491
3266.799508	0.028467666
3268.727961	0.027687171
3270.656414	0.027400054
3272.584868	0.027768912
3274.513321	0.028392073
3276.441774	0.029180955
3278.370227	0.030290885
3280.298680	0.031062650
3282.227133	0.030709358
3284.155586	0.029832046
3286.084039	0.029201334
3288.012492	0.028851444
3289.940945	0.029118469
3291.869398	0.029905373
3293.797851	0.030058868
3295.726304	0.029263882
3297.654758	0.028597973
3299.583211	0.028878888
3301.511664	0.029545402
3303.440117	0.029800734
3305.368570	0.029930379
3307.297023	0.030369733
3309.225476	0.030705513
3311.153929	0.030568197
3313.082382	0.030403836
3315.010835	0.030712634
3316.939288	0.031171616
3318.867741	0.031312171
3320.796194	0.031102167
3322.724648	0.030782476
3324.653101	0.030724037
3326.581554	0.031079989
3328.510007	0.031552982
3330.438460	0.031924363
3332.366913	0.032289013
3334.295366	0.032544702
3336.223819	0.032720257
3338.152272	0.033149865
3340.080725	0.033686176
3342.009178	0.033785053
3343.937631	0.033339780
3345.866084	0.032872379
3347.794537	0.032743134
3349.722991	0.032705154
3351.651444	0.032573592
3353.579897	0.032543160
3355.508350	0.032925446
3357.436803	0.033613987
3359.365256	0.034072343
3361.293709	0.034180582
3363.222162	0.034249637
3365.150615	0.034431517
3367.079068	0.034832675
3369.007521	0.035224114
3370.935974	0.035251845
3372.864427	0.035291411
3374.792881	0.035684399
3376.721334	0.036130153
3378.649787	0.036447119
3380.578240	0.036612719
3382.506693	0.036494520
3384.435146	0.036298361
3386.363599	0.036436431
3388.292052	0.036748379
3390.220505	0.036618564
3392.148958	0.036217909
3394.077411	0.036328625
3396.005864	0.036850721
3397.934317	0.037238508
3399.862770	0.037459459
3401.791224	0.037627619
3403.719677	0.037503019
3405.648130	0.037442345
3407.576583	0.037516218
3409.505036	0.037599623
3411.433489	0.037530512
3413.361942	0.037522953
3415.290395	0.037572082
3417.218848	0.037474558
3419.147301	0.037445016
3421.075754	0.037441410
3423.004207	0.037329324
3424.932660	0.037386108
3426.861114	0.037457965
3428.789567	0.037440438
3430.718020	0.037792034
3432.646473	0.038157526
3434.574926	0.038067184
3436.503379	0.038024578
3438.431832	0.038167082
3440.360285	0.037823420
3442.288738	0.036972988
3444.217191	0.036352444
3446.145644	0.036252420
3448.074097	0.036470566
3450.002550	0.036372561
3451.931004	0.035925440
3453.859457	0.036179356
3455.787910	0.037095543
3457.716363	0.037331589
3459.644816	0.036726136
3461.573269	0.036257479
3463.501722	0.036103748
3465.430175	0.035803627
3467.358628	0.035393436
3469.287081	0.035213716
3471.215534	0.035237961
3473.143987	0.035144344
3475.072440	0.034807611
3477.000893	0.034408085
3478.929347	0.034134455
3480.857800	0.034280010
3482.786253	0.034864705
3484.714706	0.035215620
3486.643159	0.034959387
3488.571612	0.034366149
3490.500065	0.033589508
3492.428518	0.032882854
3494.356971	0.032667708
3496.285424	0.033074383
3498.213877	0.033697601
3500.142330	0.033870213
3502.070783	0.033391118
3503.999237	0.032580920
3505.927690	0.031961378
3507.856143	0.032103032
3509.784596	0.032866139
3511.713049	0.033168357
3513.641502	0.032713424
3515.569955	0.032175474
3517.498408	0.031964410
3519.426861	0.032232098
3521.355314	0.032565504
3523.283767	0.032284919
3525.212220	0.031451676
3527.140673	0.030617602
3529.069126	0.030217879
3530.997580	0.030264005
3532.926033	0.030327024
3534.854486	0.029967004
3536.782939	0.029213922
3538.711392	0.028383756
3540.639845	0.027661800
3542.568298	0.027281495
3544.496751	0.027394310
3546.425204	0.027666474
3548.353657	0.027592679
3550.282110	0.027114317
3552.210563	0.026805986
3554.139016	0.027033914
3556.067470	0.027277788
3557.995923	0.027100127
3559.924376	0.026700685
3561.852829	0.026121307
3563.781282	0.025297357
3565.709735	0.024902092
3567.638188	0.025702702
3569.566641	0.026639801
3571.495094	0.026238948
3573.423547	0.025033798
3575.352000	0.024217322
3577.280453	0.024045145
3579.208906	0.024345374
3581.137360	0.024866499
3583.065813	0.025021641
3584.994266	0.024297448
3586.922719	0.023096513
3588.851172	0.022434926
3590.779625	0.022353373
3592.708078	0.022280633
3594.636531	0.022209162
3596.564984	0.021985281
3598.493437	0.021267544
3600.421890	0.020659016
3602.350343	0.020658692
3604.278796	0.020426858
3606.207249	0.019479200
3608.135703	0.018716836
3610.064156	0.018765651
3611.992609	0.019342938
3613.921062	0.020245105
3615.849515	0.021007169
3617.777968	0.021389151
3619.706421	0.021905817
3621.634874	0.022047395
3623.563327	0.021145921
3625.491780	0.019931309
3627.420233	0.018951261
3629.348686	0.018429007
3631.277139	0.018353678
3633.205593	0.018264953
3635.134046	0.018231373
3637.062499	0.018281518
3638.990952	0.017998995
3640.919405	0.017235801
3642.847858	0.016265938
3644.776311	0.015705634
3646.704764	0.016066406
3648.633217	0.017128402
3650.561670	0.017541209
3652.490123	0.016579157
3654.418576	0.014883434
3656.347029	0.013647516
3658.275482	0.013532829
3660.203936	0.013682048
3662.132389	0.013346074
3664.060842	0.012815718
3665.989295	0.012617362
3667.917748	0.013203392
3669.846201	0.014696153
3671.774654	0.015951142
3673.703107	0.015267478
3675.631560	0.013567399
3677.560013	0.012786952
3679.488466	0.012417299
3681.416919	0.011921537
3683.345372	0.011747283
3685.273826	0.011887477
3687.202279	0.012018182
3689.130732	0.012301903
3691.059185	0.012700833
3692.987638	0.012496008
3694.916091	0.011760418
3696.844544	0.011474249
3698.772997	0.011880276
3700.701450	0.012155089
3702.629903	0.011939074
3704.558356	0.011688300
3706.486809	0.011924364
3708.415262	0.012882352
3710.343716	0.013680356
3712.272169	0.013034528
3714.200622	0.011849327
3716.129075	0.011501688
3718.057528	0.012158087
3719.985981	0.013226409
3721.914434	0.013743228
3723.842887	0.013565122
3725.771340	0.013396954
3727.699793	0.013518776
3729.628246	0.013684951
3731.556699	0.013594276
3733.485152	0.013391383
3735.413605	0.013789178
3737.342059	0.014771988
3739.270512	0.015181912
3741.198965	0.014408162
3743.127418	0.012954594
3745.055871	0.012432272
3746.984324	0.013252310
3748.912777	0.013916062
3750.841230	0.013996655
3752.769683	0.013932914
3754.698136	0.013624812
3756.626589	0.013161949
3758.555042	0.013034360
3760.483495	0.013251292
3762.411949	0.013159752
3764.340402	0.012729339
3766.268855	0.012491104
3768.197308	0.012326189
3770.125761	0.012244469
3772.054214	0.012657162
3773.982667	0.013170335
3775.911120	0.013434922
3777.839573	0.013550270
3779.768026	0.013578284
3781.696479	0.013512501
3783.624932	0.013328122
3785.553385	0.013306704
3787.481838	0.013575838
3789.410292	0.013672394
3791.338745	0.013233820
3793.267198	0.012515615
3795.195651	0.012214749
3797.124104	0.012972459
3799.052557	0.014230983
3800.981010	0.014348682
3802.909463	0.013199760
3804.837916	0.011978627
3806.766369	0.011685217
3808.694822	0.012490610
3810.623275	0.013275055
3812.551728	0.013322570
3814.480182	0.013122657
3816.408635	0.013101645
3818.337088	0.012759792
3820.265541	0.011832898
3822.193994	0.011486470
3824.122447	0.011938182
3826.050900	0.012491034
3827.979353	0.013187584
3829.907806	0.013896629
3831.836259	0.014443288
3833.764712	0.014827891
3835.693165	0.014346132
3837.621618	0.013078244
3839.550071	0.012459362
3841.478525	0.013037152
3843.406978	0.013953947
3845.335431	0.014353453
3847.263884	0.014202721
3849.192337	0.013921314
3851.120790	0.013608775
3853.049243	0.013220731
3854.977696	0.013051101
3856.906149	0.013159251
3858.834602	0.013267354
3860.763055	0.013400802
3862.691508	0.013410497
3864.619961	0.013028929
3866.548415	0.012375806
3868.476868	0.011826224
3870.405321	0.011882361
3872.333774	0.012290793
3874.262227	0.012445628
3876.190680	0.012564719
3878.119133	0.012393610
3880.047586	0.011732370
3881.976039	0.011223982
3883.904492	0.011206806
3885.832945	0.011601553
3887.761398	0.012075213
3889.689851	0.012260587
3891.618305	0.012306280
3893.546758	0.012287130
3895.475211	0.011962049
3897.403664	0.011647738
3899.332117	0.011945719
3901.260570	0.012797395
3903.189023	0.013302956
3905.117476	0.013044295
3907.045929	0.012575489
3908.974382	0.012054508
3910.902835	0.011586548
3912.831288	0.011377717
3914.759741	0.011291689
3916.688194	0.011252106
3918.616648	0.011482516
3920.545101	0.011899382
3922.473554	0.012206657
3924.402007	0.012496633
3926.330460	0.012984086
3928.258913	0.013385899
3930.187366	0.013132599
3932.115819	0.011932865
3934.044272	0.010475294
3935.972725	0.009911717
3937.901178	0.010468055
3939.829631	0.011373680
3941.758084	0.011749092
3943.686538	0.011361604
3945.614991	0.010577573
3947.543444	0.010110139
3949.471897	0.010549477
3951.400350	0.011454428
3953.328803	0.011728114
3955.257256	0.011465588
3957.185709	0.011476488
3959.114162	0.011631589
3961.042615	0.011170930
3962.971068	0.010252834
3964.899521	0.009903872
3966.827974	0.010310855
3968.756427	0.010490081
3970.684881	0.010035720
3972.613334	0.009396582
3974.541787	0.008895602
3976.470240	0.008916173
3978.398693	0.009473243
3980.327146	0.009854267
3982.255599	0.009670387
3984.184052	0.009080329
3986.112505	0.008365300
3988.040958	0.008079243
3989.969411	0.008783462
3991.897864	0.010142002
3993.826317	0.011046054
3995.754771	0.011022750
3997.683224	0.010519530
3999.611677	0.010063424
4001.540130	0.010014952
4003.468583	0.010487878
4005.397036	0.011343466
4007.325489	0.012013000
4009.253942	0.011682702
4011.182395	0.010863066
4013.110848	0.010798333
4015.039301	0.011416196
4016.967754	0.012019888
4018.896207	0.012457690
4020.824661	0.012622406
4022.753114	0.012110724
4024.681567	0.010766432
4026.610020	0.009152209
4028.538473	0.008230476
4030.466926	0.008335442
4032.395379	0.008930510
4034.323832	0.009638043
4036.252285	0.010082160
4038.180738	0.009709880
4040.109191	0.008976118
4042.037644	0.008849517
4043.966097	0.009109445
4045.894550	0.009149011
4047.823004	0.008982621
4049.751457	0.008495529
4051.679910	0.007694875
4053.608363	0.007139472
4055.536816	0.007224941
4057.465269	0.007464847
4059.393722	0.007624009
4061.322175	0.008221155
4063.250628	0.009262512
4065.179081	0.009661416
4067.107534	0.009412033
4069.035987	0.009150132
4070.964440	0.008591687
4072.892894	0.007864519
4074.821347	0.007837639
4076.749800	0.008508201
4078.678253	0.009208418
4080.606706	0.009559381
4082.535159	0.009489790
4084.463612	0.009157179
4086.392065	0.008635128
4088.320518	0.008309625
4090.248971	0.008711346
4092.177424	0.009582091
4094.105877	0.009983939
4096.034330	0.009627683
4097.962783	0.009092400
4099.891237	0.008506211
4101.819690	0.007648005
4103.748143	0.007359146
4105.676596	0.007576857
4107.605049	0.007716286
4109.533502	0.008070442
4111.461955	0.008508130
4113.390408	0.008644851
4115.318861	0.008484362
4117.247314	0.008251068
4119.175767	0.008155007
4121.104220	0.008200726
4123.032673	0.008244371
4124.961127	0.008319325
4126.889580	0.008083493
4128.818033	0.007902687
4130.746486	0.008122494
4132.674939	0.007904650
4134.603392	0.007158379
4136.531845	0.007084154
4138.460298	0.008068776
4140.388751	0.008879244
4142.317204	0.009024659
4144.245657	0.009354944
4146.174110	0.009476515
4148.102563	0.008693910
4150.031017	0.007976914
4151.959470	0.007773268
4153.887923	0.007282255
4155.816376	0.006912556
4157.744829	0.006916365
4159.673282	0.006563056
4161.601735	0.006267316
4163.530188	0.006718478
4165.458641	0.007125678
4167.387094	0.007140600
4169.315547	0.007693309
4171.244000	0.008667306
4173.172453	0.009295537
4175.100906	0.009065457
4177.029360	0.008303654
4178.957813	0.007811329
4180.886266	0.007750176
4182.814719	0.007258195
4184.743172	0.006807872
4186.671625	0.007025229
4188.600078	0.007144622
4190.528531	0.007338038
4192.456984	0.008073010
4194.385437	0.008711635
4196.313890	0.008749876
4198.242343	0.008111237
4200.170796	0.007224074
4202.099250	0.006792264
4204.027703	0.007007441
4205.956156	0.007288792
4207.884609	0.007214336
4209.813062	0.006848937
4211.741515	0.006734573
4213.669968	0.006807283
4215.598421	0.006536218
4217.526874	0.005977448
4219.455327	0.005779189
4221.383780	0.005975907
4223.312233	0.006571180
4225.240686	0.007220408
4227.169139	0.007054017
4229.097593	0.006620425
4231.026046	0.006714738
4232.954499	0.007047626
4234.882952	0.007057135
4236.811405	0.006771323
4238.739858	0.006599083
4240.668311	0.006703013
4242.596764	0.007037628
4244.525217	0.007199965
4246.453670	0.006966234
4248.382123	0.006767495
4250.310576	0.006921801
4252.239029	0.006995702
4254.167483	0.006634180
4256.095936	0.006263835
4258.024389	0.005896667
4259.952842	0.005750281
4261.881295	0.006611020
4263.809748	0.007822218
4265.738201	0.008172425
4267.666654	0.007704689
4269.595107	0.006696656
4271.523560	0.005205531
4273.452013	0.004726712
4275.380466	0.005807659
4277.308919	0.006895654
4279.237373	0.006756092
4281.165826	0.006102563
4283.094279	0.005617455
4285.022732	0.005177712
4286.951185	0.005394876
4288.879638	0.005888806
4290.808091	0.005710566
4292.736544	0.005502204
4294.664997	0.006000347
4296.593450	0.006703839
4298.521903	0.006898043
4300.450356	0.006320403
4302.378809	0.005476550
4304.307262	0.005408982
4306.235716	0.005377993
4308.164169	0.004879692
4310.092622	0.005228926
4312.021075	0.005958584
4313.949528	0.005669252
4315.877981	0.005121412
4317.806434	0.005328114
4319.734887	0.005751501
4321.663340	0.005887426
4323.591793	0.006076454
4325.520246	0.005909558
4327.448699	0.005335291
4329.377152	0.004823923
4331.305606	0.005120666
4333.234059	0.005411926
4335.162512	0.005511364
4337.090965	0.005786507
4339.019418	0.006100328
4340.947871	0.006919773
4342.876324	0.008086126
4344.804777	0.008179457
4346.733230	0.006887013
4348.661683	0.005875377
4350.590136	0.005991754
4352.518589	0.005582931
4354.447042	0.004517799
4356.375495	0.004610639
4358.303949	0.005538087
4360.232402	0.005929364
4362.160855	0.005882006
4364.089308	0.005594882
4366.017761	0.005039576
4367.946214	0.005365242
4369.874667	0.006940220
4371.803120	0.008288373
4373.731573	0.008475415
4375.660026	0.007457612
4377.588479	0.006782081
4379.516932	0.006653053
4381.445385	0.006176105
4383.373839	0.005345359
4385.302292	0.004918707
4387.230745	0.005259401
4389.159198	0.005520366
4391.087651	0.005941638
4393.016104	0.006789324
4394.944557	0.007233866
4396.873010	0.007559003
4398.801463	0.007331046
4400.729916	0.006593195
4402.658369	0.006435286
4404.586822	0.006559006
4406.515275	0.006725207
4408.443729	0.007242723
4410.372182	0.007773167
4412.300635	0.007559437
4414.229088	0.006910383
4416.157541	0.006716767
4418.085994	0.006543903
4420.014447	0.006409626
4421.942900	0.006481864
4423.871353	0.006473815
4425.799806	0.006933310
4427.728259	0.007876313
4429.656712	0.008092997
4431.585165	0.007506532
4433.513618	0.006780845
4435.442072	0.005564412
4437.370525	0.004861781
4439.298978	0.005352326
4441.227431	0.006148774
4443.155884	0.006187972
4445.084337	0.005926406
4447.012790	0.006244402
4448.941243	0.006678085
4450.869696	0.007398866
4452.798149	0.008681807
4454.726602	0.009082216
4456.655055	0.008050431
4458.583508	0.006865955
4460.511962	0.006501377
4462.440415	0.006289715
4464.368868	0.005858351
4466.297321	0.005709191
4468.225774	0.005860629
4470.154227	0.006191122
4472.082680	0.006779335
4474.011133	0.007094477
4475.939586	0.007037674
4477.868039	0.006881075
4479.796492	0.007016341
4481.724945	0.007775175
4483.653398	0.008467462
4485.581851	0.007712566
4487.510305	0.006182904
4489.438758	0.005384199
4491.367211	0.006059538
4493.295664	0.007519478
4495.224117	0.008015142
4497.152570	0.006661533
4499.081023	0.005365361
4501.009476	0.005207093
4502.937929	0.005384869
4504.866382	0.005447061
4506.794835	0.006281843
4508.723288	0.007471414
4510.651741	0.008634724
4512.580195	0.009007093
4514.508648	0.008562794
4516.437101	0.007735234
4518.365554	0.006755365
4520.294007	0.006539762
4522.222460	0.006774783
4524.150913	0.006455650
4526.079366	0.005939298
4528.007819	0.005703402
4529.936272	0.005422769
4531.864725	0.004954027
4533.793178	0.004760208
4535.721631	0.005455957
4537.650084	0.005976643
4539.578538	0.005986949
4541.506991	0.006207306
4543.435444	0.006495320
4545.363897	0.006444472
4547.292350	0.006429873
4549.220803	0.006622409
4551.149256	0.007565853
4553.077709	0.008875255
4555.006162	0.009770975
4556.934615	0.009646364
4558.863068	0.008300528
4560.791521	0.006695039
4562.719974	0.005833640
4564.648428	0.005705671
4566.576881	0.006070624
4568.505334	0.006611049
4570.433787	0.006338146
4572.362240	0.005389881
4574.290693	0.005431363
4576.219146	0.006599053
4578.147599	0.007161635
4580.076052	0.006605769
4582.004505	0.005498367
4583.932958	0.005404023
4585.861411	0.006683224
4587.789864	0.007821853
4589.718318	0.008136676
4591.646771	0.008178469
4593.575224	0.008070250
4595.503677	0.007560766
4597.432130	0.007357046
4599.360583	0.007619120
4601.289036	0.008046015
4603.217489	0.007753650
[truncated: 1,501 more rows]
