# Supplementary material for: Adaptive Method for Quantitative Estimation of Glucose and Fructose Concentrations in Aqueous Solutions Based on Infrared Nanoantenna Optics
Source: Sensors (Basel). 2019 Jul 11;19(14):3053. doi: 10.3390/s19143053 (PMC6678705; doi:10.3390/s19143053)
Supplement: Supplementary file 1 [file sensors-19-03053-s001.zip › 00_Measurement_Data/Fructose cycles/1 c=10 gl/res4 sc50_50 ap100x100 par pol/1 c=10 gl.10.txt]

748.239793	0.024556072
750.168246	0.023808734
752.096699	0.026541241
754.025152	0.035696454
755.953605	0.035360426
757.882058	0.023705190
759.810511	0.022272708
761.738964	0.023536559
763.667418	0.031611111
765.595871	0.028394127
767.524324	0.024096988
769.452777	0.033183038
771.381230	0.041724291
773.309683	0.038672343
775.238136	0.032910846
777.166589	0.022038832
779.095042	0.019947525
781.023495	0.028798915
782.951948	0.037905749
784.880401	0.036130741
786.808854	0.026063824
788.737308	0.021448046
790.665761	0.026389707
792.594214	0.019408455
794.522667	0.010706838
796.451120	0.012405763
798.379573	0.024779016
800.308026	0.029758302
802.236479	0.025318015
804.164932	0.032523777
806.093385	0.025842747
808.021838	0.021023508
809.950291	0.024067555
811.878744	0.023890572
813.807197	0.015834244
815.735651	0.019100178
817.664104	0.026744792
819.592557	0.023652596
821.521010	0.016736491
823.449463	0.019990597
825.377916	0.008737607
827.306369	0.028839534
829.234822	0.040734425
831.163275	0.038154863
833.091728	0.032883562
835.020181	0.031419776
836.948634	0.024054224
838.877087	0.022472128
840.805541	0.033469684
842.733994	0.034454584
844.662447	0.024701351
846.590900	0.019638993
848.519353	0.019371722
850.447806	0.020985702
852.376259	0.024574280
854.304712	0.025382278
856.233165	0.019355481
858.161618	0.017066196
860.090071	0.018118951
862.018524	0.016335174
863.946977	0.018740987
865.875430	0.018929118
867.803884	0.017691674
869.732337	0.020222936
871.660790	0.023689849
873.589243	0.025169283
875.517696	0.029035484
877.446149	0.034491390
879.374602	0.036491737
881.303055	0.036526792
883.231508	0.037428353
885.159961	0.037549037
887.088414	0.038897753
889.016867	0.042915326
890.945320	0.047197085
892.873774	0.047598615
894.802227	0.046759311
896.730680	0.048601720
898.659133	0.053321827
900.587586	0.058415100
902.516039	0.061789177
904.444492	0.064768717
906.372945	0.069207139
908.301398	0.072929926
910.229851	0.075176507
912.158304	0.078911461
914.086757	0.084785938
916.015210	0.090438142
917.943664	0.094355538
919.872117	0.098296784
921.800570	0.103678040
923.729023	0.109171040
925.657476	0.115265049
927.585929	0.122261189
929.514382	0.126876310
931.442835	0.128791705
933.371288	0.131841868
935.299741	0.137470827
937.228194	0.144035861
939.156647	0.150697127
941.085100	0.157801077
943.013553	0.164801553
944.942007	0.170473233
946.870460	0.175017908
948.798913	0.180091977
950.727366	0.186328188
952.655819	0.193096235
954.584272	0.199729979
956.512725	0.205704451
958.441178	0.211251944
960.369631	0.216770604
962.298084	0.222467378
964.226537	0.228906184
966.154990	0.235919580
968.083443	0.242697045
970.011897	0.249799848
971.940350	0.258300960
973.868803	0.266466707
975.797256	0.271859556
977.725709	0.275487304
979.654162	0.279573768
981.582615	0.284661502
983.511068	0.290368527
985.439521	0.297199398
987.367974	0.305367917
989.296427	0.312997341
991.224880	0.318723798
993.153333	0.323230594
995.081786	0.327851355
997.010240	0.333579242
998.938693	0.339761525
1000.867146	0.344999433
1002.795599	0.349229693
1004.724052	0.353246838
1006.652505	0.358013749
1008.580958	0.363379091
1010.509411	0.367420256
1012.437864	0.369753182
1014.366317	0.372219712
1016.294770	0.375757784
1018.223223	0.380050480
1020.151676	0.384338289
1022.080130	0.388004482
1024.008583	0.391599000
1025.937036	0.395518541
1027.865489	0.398433656
1029.793942	0.399599016
1031.722395	0.400187016
1033.650848	0.400944531
1035.579301	0.402068675
1037.507754	0.404083639
1039.436207	0.406539947
1041.364660	0.408228368
1043.293113	0.408964515
1045.221566	0.409192234
1047.150019	0.409259975
1049.078473	0.409912556
1051.006926	0.410849422
1052.935379	0.410259187
1054.863832	0.407833278
1056.792285	0.405641407
1058.720738	0.404984325
1060.649191	0.404659212
1062.577644	0.403679013
1064.506097	0.402844906
1066.434550	0.402796507
1068.363003	0.402768344
1070.291456	0.401651978
1072.219909	0.399793535
1074.148363	0.398120970
1076.076816	0.396877587
1078.005269	0.395783246
1079.933722	0.394192874
1081.862175	0.392854154
1083.790628	0.392562658
1085.719081	0.391904533
1087.647534	0.390168130
1089.575987	0.387772352
1091.504440	0.384960264
1093.432893	0.382658958
1095.361346	0.381168693
1097.289799	0.379807979
1099.218253	0.378309816
1101.146706	0.376627803
1103.075159	0.374436885
1105.003612	0.371471256
1106.932065	0.368512332
1108.860518	0.366342247
1110.788971	0.364304930
1112.717424	0.361928314
1114.645877	0.359511644
1116.574330	0.357146204
1118.502783	0.354658514
1120.431236	0.351881981
1122.359689	0.349014968
1124.288142	0.346121162
1126.216596	0.342884213
1128.145049	0.339461982
1130.073502	0.336437106
1132.001955	0.334037244
1133.930408	0.331925064
1135.858861	0.329591513
1137.787314	0.327034384
1139.715767	0.324834585
1141.644220	0.323033750
1143.572673	0.320785522
1145.501126	0.317761391
1147.429579	0.314490885
1149.358032	0.311529040
1151.286486	0.309298575
1153.214939	0.307440400
1155.143392	0.304957688
1157.071845	0.302024454
1159.000298	0.299449265
1160.928751	0.297040492
1162.857204	0.294225752
1164.785657	0.290961772
1166.714110	0.287795603
1168.642563	0.284979999
1170.571016	0.282074541
1172.499469	0.279087394
1174.427922	0.276465654
1176.356375	0.274167836
1178.284829	0.271811664
1180.213282	0.269272506
1182.141735	0.266769558
1184.070188	0.264171392
1185.998641	0.261012495
1187.927094	0.257624745
1189.855547	0.254803121
1191.784000	0.252577573
1193.712453	0.250635713
1195.640906	0.248632163
1197.569359	0.246064901
1199.497812	0.243241757
1201.426265	0.240690604
1203.354719	0.238508567
1205.283172	0.235957444
1207.211625	0.233080685
1209.140078	0.230315968
1211.068531	0.228075981
1212.996984	0.226040930
1214.925437	0.223581985
1216.853890	0.220983833
1218.782343	0.218993619
1220.710796	0.217451751
1222.639249	0.215708867
1224.567702	0.213667512
1226.496155	0.211500809
1228.424609	0.209299311
1230.353062	0.207150549
1232.281515	0.205138803
1234.209968	0.203283012
1236.138421	0.201502532
1238.066874	0.199732274
1239.995327	0.197918281
1241.923780	0.195981279
1243.852233	0.193994269
1245.780686	0.192011252
1247.709139	0.190128386
1249.637592	0.188560799
1251.566045	0.187201098
1253.494498	0.185627863
1255.422952	0.183984309
1257.351405	0.182615563
1259.279858	0.181060836
1261.208311	0.178911015
1263.136764	0.176536009
1265.065217	0.174477354
1266.993670	0.172938719
1268.922123	0.171670884
1270.850576	0.170364708
1272.779029	0.168875948
1274.707482	0.167002141
1276.635935	0.164998025
1278.564388	0.163381606
1280.492842	0.162175402
1282.421295	0.161058530
1284.349748	0.159765407
1286.278201	0.158280179
1288.206654	0.156932771
1290.135107	0.155752137
1292.063560	0.154188037
1293.992013	0.152278304
1295.920466	0.150698632
1297.848919	0.149374649
1299.777372	0.147799700
1301.705825	0.146136165
1303.634278	0.144746199
1305.562731	0.143451363
1307.491185	0.142083451
1309.419638	0.141113922
1311.348091	0.140575439
1313.276544	0.139918000
1315.204997	0.138836235
1317.133450	0.137423456
1319.061903	0.136146590
1320.990356	0.134881973
1322.918809	0.133017734
1324.847262	0.130848005
1326.775715	0.129058838
1328.704168	0.127663404
1330.632621	0.126472056
1332.561075	0.125671178
1334.489528	0.125356853
1336.417981	0.125144228
1338.346434	0.124357030
1340.274887	0.123094685
1342.203340	0.121565707
1344.131793	0.119627006
1346.060246	0.117787793
1347.988699	0.116452269
1349.917152	0.115481712
1351.845605	0.114582054
1353.774058	0.113546751
1355.702511	0.112597071
1357.630965	0.112016559
1359.559418	0.111600220
1361.487871	0.110827617
1363.416324	0.109858386
1365.344777	0.108736664
1367.273230	0.107170038
1369.201683	0.106102966
1371.130136	0.105839446
1373.058589	0.105285354
1374.987042	0.104383603
1376.915495	0.103229418
1378.843948	0.101520583
1380.772401	0.099907570
1382.700854	0.098850824
1384.629308	0.097830586
1386.557761	0.096600637
1388.486214	0.096114904
1390.414667	0.096356377
1392.343120	0.096053302
1394.271573	0.095472649
1396.200026	0.095156983
1398.128479	0.094053350
1400.056932	0.092424899
1401.985385	0.090939038
1403.913838	0.089251518
1405.842291	0.088176295
1407.770744	0.087813355
1409.699198	0.087229379
1411.627651	0.086594053
1413.556104	0.086459264
1415.484557	0.086461127
1417.413010	0.085753694
1419.341463	0.085047603
1421.269916	0.084830455
1423.198369	0.083810866
1425.126822	0.082563743
1427.055275	0.081688538
1428.983728	0.080581479
1430.912181	0.080105960
1432.840634	0.080246449
1434.769087	0.079069056
1436.697541	0.077147610
1438.625994	0.076542780
1440.554447	0.076026030
1442.482900	0.075117417
1444.411353	0.074604839
1446.339806	0.073932692
1448.268259	0.073081315
1450.196712	0.072842099
1452.125165	0.073535010
1454.053618	0.074600883
1455.982071	0.074589692
1457.910524	0.073743612
1459.838977	0.073246650
1461.767431	0.072010487
1463.695884	0.069729529
1465.624337	0.068055771
1467.552790	0.067932680
1469.481243	0.068147600
1471.409696	0.068108335
1473.338149	0.068511806
1475.266602	0.068439849
1477.195055	0.067147955
1479.123508	0.065465234
1481.051961	0.063925281
1482.980414	0.063149817
1484.908867	0.063263811
1486.837321	0.063752197
1488.765774	0.064059883
1490.694227	0.064064629
1492.622680	0.063845396
1494.551133	0.062869586
1496.479586	0.061648041
1498.408039	0.060939953
1500.336492	0.060642052
1502.264945	0.061024953
1504.193398	0.061364606
1506.121851	0.060825147
1508.050304	0.060575813
1509.978757	0.060042597
1511.907210	0.058848731
1513.835664	0.058349073
1515.764117	0.058686655
1517.692570	0.059538297
1519.621023	0.059867602
1521.549476	0.059262309
1523.477929	0.058661416
1525.406382	0.057387348
1527.334835	0.055819117
1529.263288	0.054980345
1531.191741	0.054187965
1533.120194	0.053504057
1535.048647	0.054296430
1536.977100	0.055466451
1538.905554	0.055957954
1540.834007	0.056681648
1542.762460	0.055971641
1544.690913	0.053576428
1546.619366	0.051813174
1548.547819	0.050829325
1550.476272	0.050379287
1552.404725	0.050637461
1554.333178	0.051533848
1556.261631	0.052104011
1558.190084	0.050970133
1560.118537	0.050281905
1562.046990	0.050364036
1563.975443	0.049448166
1565.903897	0.048579190
1567.832350	0.048011445
1569.760803	0.047606990
1571.689256	0.047987405
1573.617709	0.047957640
1575.546162	0.047139805
1577.474615	0.046906367
1579.403068	0.046756465
1581.331521	0.046099931
1583.259974	0.045905702
1585.188427	0.046331085
1587.116880	0.046641957
1589.045333	0.046518117
1590.973787	0.046281327
1592.902240	0.046268620
1594.830693	0.046536181
1596.759146	0.046933159
1598.687599	0.047207750
1600.616052	0.047345318
1602.544505	0.047614072
1604.472958	0.048040476
1606.401411	0.048283812
1608.329864	0.048366006
1610.258317	0.048787851
1612.186770	0.049705129
1614.115223	0.050422110
1616.043677	0.050510406
1617.972130	0.050891396
1619.900583	0.051568769
1621.829036	0.051866587
1623.757489	0.052697692
1625.685942	0.053726010
1627.614395	0.053761978
1629.542848	0.053729631
1631.471301	0.054136422
1633.399754	0.053961344
1635.328207	0.053662561
1637.256660	0.054690670
1639.185113	0.055413090
1641.113566	0.055138689
1643.042020	0.055180945
1644.970473	0.055551972
1646.898926	0.056409605
1648.827379	0.058322426
1650.755832	0.058483385
1652.684285	0.056202631
1654.612738	0.055363573
1656.541191	0.055294871
1658.469644	0.054238357
1660.398097	0.053196814
1662.326550	0.052864183
1664.255003	0.053286318
1666.183456	0.053628467
1668.111910	0.053277373
1670.040363	0.053088412
1671.968816	0.052747495
1673.897269	0.050863434
1675.825722	0.048971206
1677.754175	0.048688393
1679.682628	0.049068630
1681.611081	0.049165189
1683.539534	0.048601896
1685.467987	0.047943320
1687.396440	0.046843700
1689.324893	0.044998139
1691.253346	0.043772329
1693.181799	0.043235350
1695.110253	0.043130282
1697.038706	0.043907013
1698.967159	0.043776136
1700.895612	0.042872027
1702.824065	0.042726908
1704.752518	0.041774448
1706.680971	0.040155813
1708.609424	0.038848519
1710.537877	0.038133584
1712.466330	0.038312558
1714.394783	0.038805425
1716.323236	0.038469587
1718.251689	0.037528332
1720.180143	0.036636621
1722.108596	0.035468668
1724.037049	0.034526136
1725.965502	0.034490000
1727.893955	0.034853801
1729.822408	0.035051774
1731.750861	0.034767337
1733.679314	0.034346804
1735.607767	0.034858759
1737.536220	0.035191596
1739.464673	0.034533367
1741.393126	0.033949502
1743.321579	0.033779491
1745.250032	0.033776924
1747.178486	0.033807959
1749.106939	0.033628240
1751.035392	0.033438992
1752.963845	0.033520877
1754.892298	0.033548318
1756.820751	0.033525683
1758.749204	0.033623572
1760.677657	0.033390477
1762.606110	0.033203896
1764.534563	0.033460941
1766.463016	0.033790950
1768.391469	0.034354776
1770.319922	0.035002477
1772.248376	0.035347510
1774.176829	0.035642829
1776.105282	0.035783958
1778.033735	0.035692520
1779.962188	0.035643771
1781.890641	0.035776380
1783.819094	0.035969455
1785.747547	0.036297482
1787.676000	0.036850661
1789.604453	0.037294820
1791.532906	0.037617456
1793.461359	0.038112033
1795.389812	0.038492233
1797.318266	0.038560532
1799.246719	0.038539235
1801.175172	0.038566414
1803.103625	0.038780019
1805.032078	0.039221328
1806.960531	0.039768077
1808.888984	0.040141191
1810.817437	0.040251128
1812.745890	0.040296808
1814.674343	0.040310096
1816.602796	0.040323030
1818.531249	0.040492117
1820.459702	0.040773511
1822.388155	0.041057192
1824.316609	0.041387267
1826.245062	0.041880097
1828.173515	0.042048030
1830.101968	0.041778859
1832.030421	0.041538376
1833.958874	0.041121215
1835.887327	0.040614504
1837.815780	0.040440589
1839.744233	0.040554311
1841.672686	0.040571857
1843.601139	0.040576667
1845.529592	0.040893912
1847.458045	0.040872443
1849.386499	0.040356979
1851.314952	0.039916225
1853.243405	0.039541610
1855.171858	0.039055288
1857.100311	0.038535547
1859.028764	0.038150720
1860.957217	0.038073439
1862.885670	0.038406871
1864.814123	0.038937919
1866.742576	0.039137322
1868.671029	0.038849723
1870.599482	0.038301077
1872.527935	0.037448153
1874.456388	0.036505010
1876.384842	0.035898954
1878.313295	0.035605084
1880.241748	0.035452042
1882.170201	0.035334442
1884.098654	0.035200238
1886.027107	0.035055388
1887.955560	0.034729581
1889.884013	0.034326926
1891.812466	0.034078553
1893.740919	0.033737484
1895.669372	0.033335172
1897.597825	0.033023171
1899.526278	0.032759160
1901.454732	0.032624464
1903.383185	0.032602169
1905.311638	0.032570459
1907.240091	0.032378331
1909.168544	0.032029353
1911.096997	0.031770315
1913.025450	0.031624090
1914.953903	0.031340215
1916.882356	0.030758606
1918.810809	0.030250417
1920.739262	0.029878629
1922.667715	0.029337917
1924.596168	0.028900044
1926.524622	0.028611483
1928.453075	0.028324993
1930.381528	0.028066453
1932.309981	0.027761998
1934.238434	0.027440978
1936.166887	0.027197186
1938.095340	0.027076829
1940.023793	0.026977511
1941.952246	0.026780969
1943.880699	0.026575875
1945.809152	0.026182638
1947.737605	0.025674531
1949.666058	0.025476228
1951.594511	0.025365606
1953.522965	0.024995847
1955.451418	0.024621062
1957.379871	0.024448829
1959.308324	0.024306517
1961.236777	0.024155619
1963.165230	0.023997596
1965.093683	0.023753548
1967.022136	0.023554832
1968.950589	0.023455128
1970.879042	0.023200614
1972.807495	0.022778552
1974.735948	0.022468237
1976.664401	0.022345219
1978.592855	0.022308255
1980.521308	0.022200944
1982.449761	0.021863954
1984.378214	0.021442538
1986.306667	0.021262622
1988.235120	0.021311982
1990.163573	0.021232234
1992.092026	0.020975944
1994.020479	0.020830849
1995.948932	0.020633778
1997.877385	0.020204376
1999.805838	0.019831479
2001.734291	0.019645933
2003.662744	0.019472549
2005.591198	0.019267010
2007.519651	0.019116847
2009.448104	0.019155109
2011.376557	0.019371994
2013.305010	0.019345678
2015.233463	0.018939443
2017.161916	0.018569460
2019.090369	0.018365141
2021.018822	0.018156057
2022.947275	0.017858190
2024.875728	0.017530914
2026.804181	0.017439879
2028.732634	0.017716436
2030.661088	0.018084304
2032.589541	0.018201411
2034.517994	0.018043738
2036.446447	0.017837917
2038.374900	0.017694326
2040.303353	0.017473774
2042.231806	0.017141765
2044.160259	0.016880250
2046.088712	0.016722357
2048.017165	0.016534029
2049.945618	0.016240459
2051.874071	0.015932769
2053.802524	0.015773118
2055.730978	0.015751988
2057.659431	0.015792718
2059.587884	0.015837416
2061.516337	0.015746484
2063.444790	0.015478143
2065.373243	0.015283452
2067.301696	0.015348218
2069.230149	0.015433267
2071.158602	0.015244091
2073.087055	0.014931548
2075.015508	0.014902081
2076.943961	0.015211519
2078.872414	0.015425378
2080.800867	0.015149856
2082.729321	0.014571922
2084.657774	0.014171897
2086.586227	0.014138137
2088.514680	0.014277809
2090.443133	0.014365298
2092.371586	0.014454224
2094.300039	0.014578486
2096.228492	0.014521661
2098.156945	0.014244279
2100.085398	0.013947223
2102.013851	0.013753849
2103.942304	0.013690571
2105.870757	0.013667160
2107.799211	0.013590111
2109.727664	0.013424915
2111.656117	0.013166447
2113.584570	0.013013980
2115.513023	0.013205754
2117.441476	0.013576470
2119.369929	0.013654289
2121.298382	0.013333738
2123.226835	0.013054640
2125.155288	0.013156173
2127.083741	0.013370271
2129.012194	0.013263737
2130.940647	0.013009094
2132.869100	0.013118959
2134.797554	0.013438138
2136.726007	0.013353570
2138.654460	0.012924589
2140.582913	0.012854550
2142.511366	0.013162942
2144.439819	0.013178248
2146.368272	0.012765356
2148.296725	0.012395795
2150.225178	0.012229698
2152.153631	0.012216141
2154.082084	0.012267305
2156.010537	0.012160249
2157.938990	0.012104925
2159.867444	0.012312622
2161.795897	0.012446249
2163.724350	0.012359527
2165.652803	0.012256343
2167.581256	0.012324262
2169.509709	0.012481900
2171.438162	0.012536510
2173.366615	0.012577367
2175.295068	0.012617790
2177.223521	0.012509917
2179.151974	0.012390328
2181.080427	0.012351274
2183.008880	0.012289807
2184.937334	0.012230412
2186.865787	0.012143644
2188.794240	0.011833800
2190.722693	0.011239316
2192.651146	0.010759469
2194.579599	0.010843848
2196.508052	0.011251610
2198.436505	0.011467017
2200.364958	0.011302440
2202.293411	0.010965894
2204.221864	0.010834900
2206.150317	0.010888848
2208.078770	0.010857056
2210.007223	0.010741311
2211.935677	0.010692538
2213.864130	0.010750198
2215.792583	0.010977647
2217.721036	0.011266298
2219.649489	0.011220320
2221.577942	0.010895925
2223.506395	0.010741150
2225.434848	0.010602824
2227.363301	0.010291237
2229.291754	0.010149162
2231.220207	0.010301874
2233.148660	0.010446538
2235.077113	0.010281778
2237.005567	0.009919496
2238.934020	0.009590081
2240.862473	0.009294359
2242.790926	0.009288409
2244.719379	0.009612914
2246.647832	0.009727085
2248.576285	0.009584659
2250.504738	0.009618122
2252.433191	0.009625536
2254.361644	0.009327315
2256.290097	0.008991628
2258.218550	0.009092998
2260.147003	0.009437082
2262.075456	0.009472371
2264.003910	0.009245139
2265.932363	0.009134023
2267.860816	0.009156247
2269.789269	0.009225409
2271.717722	0.009348691
2273.646175	0.009387723
2275.574628	0.009244053
2277.503081	0.009129561
2279.431534	0.009184698
2281.359987	0.009140804
2283.288440	0.008822091
2285.216893	0.008452872
2287.145346	0.008267418
2289.073800	0.008311220
2291.002253	0.008502369
2292.930706	0.008677640
2294.859159	0.008714913
2296.787612	0.008694761
2298.716065	0.008793294
2300.644518	0.009095921
2302.572971	0.009326278
2304.501424	0.009109905
2306.429877	0.008756701
2308.358330	0.008759522
2310.286783	0.008889992
2312.215236	0.008788063
2314.143690	0.008674008
2316.072143	0.008712096
2318.000596	0.008665415
2319.929049	0.008468079
2321.857502	0.008283404
2323.785955	0.008176087
2325.714408	0.008065449
2327.642861	0.007923527
2329.571314	0.008006241
2331.499767	0.008371223
2333.428220	0.008333968
2335.356673	0.007667827
2337.285126	0.007297723
2339.213579	0.007650195
2341.142033	0.008149168
2343.070486	0.008306044
2344.998939	0.008362305
2346.927392	0.008371631
2348.855845	0.008259832
2350.784298	0.008169458
2352.712751	0.007913335
2354.641204	0.007324283
2356.569657	0.006986750
2358.498110	0.007219395
2360.426563	0.007974612
2362.355016	0.008865050
2364.283469	0.009348956
2366.211923	0.009337278
2368.140376	0.008552774
2370.068829	0.007267351
2371.997282	0.006481505
2373.925735	0.006588792
2375.854188	0.007052026
2377.782641	0.007165231
2379.711094	0.006703895
2381.639547	0.006133097
2383.568000	0.005942454
2385.496453	0.006123189
2387.424906	0.006448263
2389.353359	0.006696140
2391.281812	0.006701871
2393.210266	0.006476664
2395.138719	0.006103845
2397.067172	0.005711822
2398.995625	0.005499282
2400.924078	0.005561463
2402.852531	0.005898107
2404.780984	0.006235205
2406.709437	0.006166147
2408.637890	0.005794858
2410.566343	0.005490554
2412.494796	0.005437486
2414.423249	0.005568025
2416.351702	0.005682719
2418.280156	0.005703092
2420.208609	0.005703539
2422.137062	0.005912272
2424.065515	0.006172297
2425.993968	0.006063143
2427.922421	0.005888220
2429.850874	0.005846572
2431.779327	0.005644430
2433.707780	0.005394020
2435.636233	0.005391568
2437.564686	0.005635632
2439.493139	0.006015279
2441.421592	0.006289071
2443.350045	0.006122297
2445.278499	0.005673750
2447.206952	0.005234414
2449.135405	0.004945485
2451.063858	0.005105241
2452.992311	0.005471615
2454.920764	0.005411271
2456.849217	0.005139689
2458.777670	0.005239029
2460.706123	0.005733151
2462.634576	0.006322183
2464.563029	0.006593203
2466.491482	0.006421452
2468.419935	0.006390288
2470.348389	0.006734211
2472.276842	0.006888393
2474.205295	0.006683425
2476.133748	0.006427061
2478.062201	0.006248174
2479.990654	0.006302692
2481.919107	0.006607154
2483.847560	0.006801672
2485.776013	0.006600417
2487.704466	0.006315824
2489.632919	0.006284878
2491.561372	0.006381468
2493.489825	0.006611822
2495.418279	0.006935343
2497.346732	0.007182445
2499.275185	0.007402304
2501.203638	0.007655460
2503.132091	0.007864311
2505.060544	0.007994573
2506.988997	0.007970369
2508.917450	0.007835915
2510.845903	0.007944690
2512.774356	0.008358057
2514.702809	0.008643825
2516.631262	0.008783061
2518.559715	0.009023801
2520.488168	0.009204607
2522.416622	0.009277708
2524.345075	0.009453312
2526.273528	0.009743961
2528.201981	0.010033084
2530.130434	0.010288332
2532.058887	0.010302471
2533.987340	0.010153023
2535.915793	0.010399419
2537.844246	0.011029638
2539.772699	0.011446323
2541.701152	0.011503005
2543.629605	0.011435004
2545.558058	0.011558853
2547.486512	0.011997040
2549.414965	0.012404898
2551.343418	0.012498383
2553.271871	0.012443286
2555.200324	0.012475837
2557.128777	0.012793820
2559.057230	0.013394978
2560.985683	0.013942497
2562.914136	0.014268186
2564.842589	0.014406321
2566.771042	0.014221008
2568.699495	0.013958721
2570.627948	0.014160094
2572.556401	0.014583088
2574.484855	0.014797499
2576.413308	0.015117507
2578.341761	0.015612948
2580.270214	0.015876738
2582.198667	0.015961500
2584.127120	0.016137185
2586.055573	0.016489502
2587.984026	0.016915442
2589.912479	0.017265841
2591.840932	0.017482214
2593.769385	0.017509025
2595.697838	0.017410232
2597.626291	0.017431008
2599.554745	0.017586596
2601.483198	0.017663827
2603.411651	0.017639041
2605.340104	0.017760174
2607.268557	0.018149603
2609.197010	0.018489616
2611.125463	0.018385669
2613.053916	0.018113339
2614.982369	0.018116351
2616.910822	0.018293301
2618.839275	0.018453043
2620.767728	0.018521469
2622.696181	0.018369496
2624.624635	0.018151883
2626.553088	0.018113051
2628.481541	0.018106949
2630.409994	0.018067565
2632.338447	0.018186685
2634.266900	0.018282685
2636.195353	0.018152414
2638.123806	0.018043902
2640.052259	0.017876118
2641.980712	0.017512009
2643.909165	0.017372230
2645.837618	0.017538033
2647.766071	0.017705293
2649.694524	0.017700747
2651.622978	0.017502258
2653.551431	0.017202642
2655.479884	0.017019657
2657.408337	0.017013745
2659.336790	0.017015396
2661.265243	0.016849536
2663.193696	0.016570311
2665.122149	0.016461900
2667.050602	0.016479114
2668.979055	0.016273800
2670.907508	0.016071070
2672.835961	0.016253283
2674.764414	0.016575627
2676.692868	0.016629629
2678.621321	0.016358348
2680.549774	0.016093757
2682.478227	0.016000744
2684.406680	0.015824931
2686.335133	0.015531796
2688.263586	0.015512325
2690.192039	0.015788952
2692.120492	0.015808735
2694.048945	0.015575177
2695.977398	0.015465885
2697.905851	0.015384126
2699.834304	0.015236226
2701.762757	0.015129118
2703.691211	0.014981315
2705.619664	0.014701976
2707.548117	0.014457872
2709.476570	0.014355859
2711.405023	0.014363079
2713.333476	0.014604900
2715.261929	0.014965157
2717.190382	0.015026047
2719.118835	0.014718797
2721.047288	0.014467972
2722.975741	0.014418619
2724.904194	0.014389074
2726.832647	0.014304370
2728.761101	0.014031489
2730.689554	0.013605845
2732.618007	0.013476466
2734.546460	0.013777674
2736.474913	0.014024078
2738.403366	0.013960767
2740.331819	0.013722506
2742.260272	0.013406469
2744.188725	0.013134722
2746.117178	0.013026174
2748.045631	0.013193577
2749.974084	0.013569085
2751.902537	0.013817733
2753.830991	0.013893153
2755.759444	0.013866223
2757.687897	0.013667246
2759.616350	0.013292688
2761.544803	0.012712495
2763.473256	0.012088248
2765.401709	0.011941631
2767.330162	0.012374107
2769.258615	0.012726190
2771.187068	0.012660579
2773.115521	0.012514191
2775.043974	0.012542684
2776.972427	0.012647689
2778.900880	0.012599363
2780.829334	0.012504663
2782.757787	0.012605155
2784.686240	0.012642436
2786.614693	0.012527410
2788.543146	0.012564331
2790.471599	0.012620878
2792.400052	0.012270895
2794.328505	0.011678607
2796.256958	0.011388804
2798.185411	0.011590051
2800.113864	0.011897203
2802.042317	0.011975462
2803.970770	0.011924381
2805.899224	0.011719860
2807.827677	0.011285752
2809.756130	0.011103301
2811.684583	0.011484592
2813.613036	0.011958908
2815.541489	0.012010373
2817.469942	0.011760103
2819.398395	0.011705574
2821.326848	0.011926028
2823.255301	0.011929119
2825.183754	0.011642284
2827.112207	0.011732484
2829.040660	0.012208055
2830.969113	0.012082300
2832.897567	0.011357737
2834.826020	0.011092796
2836.754473	0.011375042
2838.682926	0.011452503
2840.611379	0.011270748
2842.539832	0.011295291
2844.468285	0.011342040
2846.396738	0.011127620
2848.325191	0.011017412
2850.253644	0.010780297
2852.182097	0.010206742
2854.110550	0.010121470
2856.039003	0.010683324
2857.967457	0.011284102
2859.895910	0.011535111
2861.824363	0.011470963
2863.752816	0.011511423
2865.681269	0.011636950
2867.609722	0.011520699
2869.538175	0.011477440
2871.466628	0.011735427
2873.395081	0.011904975
2875.323534	0.011705820
2877.251987	0.011403659
2879.180440	0.011211372
2881.108893	0.010943161
2883.037347	0.010461316
2884.965800	0.010075720
2886.894253	0.010154146
2888.822706	0.010427484
2890.751159	0.010515817
2892.679612	0.010580680
2894.608065	0.010903462
2896.536518	0.011342358
2898.464971	0.011376085
2900.393424	0.010916769
2902.321877	0.010613437
2904.250330	0.010745225
2906.178783	0.011089943
2908.107236	0.011311412
2910.035690	0.011126555
2911.964143	0.010783505
2913.892596	0.010673115
2915.821049	0.010568115
2917.749502	0.010356899
2919.677955	0.010351711
2921.606408	0.010717717
2923.534861	0.011044926
2925.463314	0.011001913
2927.391767	0.010976657
2929.320220	0.011196650
2931.248673	0.011314312
2933.177126	0.011157966
2935.105580	0.011039780
2937.034033	0.011338079
2938.962486	0.011763064
2940.890939	0.011701602
2942.819392	0.011450851
2944.747845	0.011684674
2946.676298	0.011967805
2948.604751	0.011657806
2950.533204	0.011177619
2952.461657	0.011004543
2954.390110	0.010812701
2956.318563	0.010471396
2958.247016	0.010286388
2960.175469	0.010428437
2962.103923	0.010803445
2964.032376	0.011040621
2965.960829	0.011080652
2967.889282	0.011287630
2969.817735	0.011675281
2971.746188	0.011903409
2973.674641	0.011773094
2975.603094	0.011424297
2977.531547	0.011218932
2979.460000	0.011166683
2981.388453	0.011139157
2983.316906	0.011276342
2985.245359	0.011583746
2987.173813	0.011770943
2989.102266	0.011650638
2991.030719	0.011471042
2992.959172	0.011603800
2994.887625	0.012020505
2996.816078	0.012363670
2998.744531	0.012459294
3000.672984	0.012370442
3002.601437	0.012231177
3004.529890	0.012225498
3006.458343	0.012523063
3008.386796	0.012897610
3010.315249	0.012798412
3012.243703	0.012179222
3014.172156	0.011514114
3016.100609	0.011251654
3018.029062	0.011600524
3019.957515	0.012051928
3021.885968	0.012052934
3023.814421	0.011895021
3025.742874	0.011982758
3027.671327	0.012300752
3029.599780	0.012677039
3031.528233	0.012903622
3033.456686	0.012844232
3035.385139	0.012661079
3037.313592	0.012492323
3039.242046	0.012378465
3041.170499	0.012439051
3043.098952	0.012563980
3045.027405	0.012719334
3046.955858	0.013104216
3048.884311	0.013546464
3050.812764	0.013722437
3052.741217	0.013859413
3054.669670	0.014171116
3056.598123	0.014253248
3058.526576	0.013841769
3060.455029	0.013423389
3062.383482	0.013531268
3064.311936	0.013920122
3066.240389	0.013974028
3068.168842	0.013845957
3070.097295	0.014003138
3072.025748	0.014325208
3073.954201	0.014414998
3075.882654	0.014252027
3077.811107	0.014310472
3079.739560	0.014670518
3081.668013	0.014834217
3083.596466	0.014823776
3085.524919	0.014999198
3087.453372	0.015129848
3089.381825	0.015044789
3091.310279	0.015105984
3093.238732	0.015342037
3095.167185	0.015482518
3097.095638	0.015729129
3099.024091	0.016394136
3100.952544	0.017081566
3102.880997	0.017215418
3104.809450	0.017028494
3106.737903	0.017007191
3108.666356	0.017066458
3110.594809	0.016991334
3112.523262	0.017002923
3114.451715	0.017262122
3116.380169	0.017448498
3118.308622	0.017431006
3120.237075	0.017244363
3122.165528	0.016787443
3124.093981	0.016664930
3126.022434	0.017414188
3127.950887	0.018236574
3129.879340	0.018342871
3131.807793	0.018106813
3133.736246	0.018069640
3135.664699	0.018263027
3137.593152	0.018661499
3139.521605	0.019266803
3141.450058	0.019877722
3143.378512	0.020267414
3145.306965	0.020414080
3147.235418	0.020467313
3149.163871	0.020643096
3151.092324	0.020784965
3153.020777	0.020443851
3154.949230	0.020035414
3156.877683	0.020143542
3158.806136	0.020471064
3160.734589	0.020813398
3162.663042	0.021006830
3164.591495	0.020871095
3166.519948	0.020859195
3168.448402	0.021289870
3170.376855	0.021918498
3172.305308	0.022412203
3174.233761	0.022362696
3176.162214	0.021724392
3178.090667	0.021446580
3180.019120	0.022075286
3181.947573	0.022806577
3183.876026	0.023141494
3185.804479	0.023634546
3187.732932	0.024419293
3189.661385	0.024718652
3191.589838	0.024335086
3193.518292	0.023942959
3195.446745	0.023978526
3197.375198	0.024408646
3199.303651	0.024812806
3201.232104	0.024770798
3203.160557	0.024696989
3205.089010	0.025083195
3207.017463	0.025341578
3208.945916	0.025066018
3210.874369	0.024891006
3212.802822	0.024965974
3214.731275	0.025007127
3216.659728	0.024904529
3218.588181	0.024680696
3220.516635	0.024907354
3222.445088	0.026009351
3224.373541	0.027048763
3226.301994	0.026847662
3228.230447	0.026160723
3230.158900	0.026549418
3232.087353	0.027586870
3234.015806	0.027676471
3235.944259	0.026852185
3237.872712	0.026542872
3239.801165	0.027081354
3241.729618	0.027752446
3243.658071	0.028405450
3245.586525	0.028747790
3247.514978	0.028428726
3249.443431	0.028070867
3251.371884	0.027932990
3253.300337	0.027548017
3255.228790	0.027330058
3257.157243	0.027806256
3259.085696	0.028339863
3261.014149	0.028412689
3262.942602	0.028357634
3264.871055	0.028608087
3266.799508	0.029157747
3268.727961	0.029479116
3270.656414	0.029333971
3272.584868	0.029322052
3274.513321	0.029655987
3276.441774	0.029776359
3278.370227	0.029631278
3280.298680	0.029665921
3282.227133	0.029798321
3284.155586	0.029949579
3286.084039	0.030536758
3288.012492	0.031356305
3289.940945	0.031717055
3291.869398	0.031689405
3293.797851	0.031270687
3295.726304	0.030232668
3297.654758	0.029321058
3299.583211	0.029228413
3301.511664	0.029581508
3303.440117	0.029900791
3305.368570	0.030146614
3307.297023	0.030561119
3309.225476	0.031225549
3311.153929	0.031517353
3313.082382	0.031227602
3315.010835	0.031127634
3316.939288	0.031183569
3318.867741	0.030789230
3320.796194	0.030454669
3322.724648	0.031019101
3324.653101	0.032179806
3326.581554	0.032839876
3328.510007	0.032785617
3330.438460	0.032818772
3332.366913	0.033233702
3334.295366	0.033488173
3336.223819	0.033399489
3338.152272	0.033563223
3340.080725	0.034001995
3342.009178	0.034179788
3343.937631	0.034313716
3345.866084	0.034649547
3347.794537	0.034508567
3349.722991	0.033525161
3351.651444	0.032675434
3353.579897	0.032889932
3355.508350	0.033851333
3357.436803	0.034873724
3359.365256	0.035520323
3361.293709	0.035591986
3363.222162	0.035346415
3365.150615	0.035162449
3367.079068	0.034881406
3369.007521	0.034207162
3370.935974	0.033571303
3372.864427	0.033582076
3374.792881	0.034045320
3376.721334	0.034630515
3378.649787	0.035416201
3380.578240	0.035954479
3382.506693	0.035716861
3384.435146	0.035279982
3386.363599	0.035283882
3388.292052	0.035525925
3390.220505	0.035614263
3392.148958	0.035416260
3394.077411	0.035322700
3396.005864	0.035775717
3397.934317	0.036475897
3399.862770	0.037086394
3401.791224	0.037739590
3403.719677	0.038042739
3405.648130	0.038001038
3407.576583	0.037926245
3409.505036	0.037814036
3411.433489	0.037625857
3413.361942	0.037746213
3415.290395	0.038092505
3417.218848	0.038297113
3419.147301	0.038238626
3421.075754	0.037929166
3423.004207	0.037767489
3424.932660	0.037880216
3426.861114	0.037685324
3428.789567	0.037254248
3430.718020	0.037230972
3432.646473	0.037525229
3434.574926	0.037665244
3436.503379	0.037689935
3438.431832	0.037850361
3440.360285	0.038114022
3442.288738	0.038368836
3444.217191	0.038393911
3446.145644	0.037787344
3448.074097	0.036969580
3450.002550	0.036573488
3451.931004	0.036421236
3453.859457	0.036221273
3455.787910	0.036159262
3457.716363	0.036751952
3459.644816	0.037659362
3461.573269	0.037838694
3463.501722	0.037250970
3465.430175	0.036526158
3467.358628	0.035944901
3469.287081	0.035659738
3471.215534	0.035596378
3473.143987	0.035291262
3475.072440	0.034807928
3477.000893	0.034800287
3478.929347	0.034969822
3480.857800	0.034647807
3482.786253	0.034151167
3484.714706	0.033950511
3486.643159	0.034048632
3488.571612	0.034330782
3490.500065	0.034520753
3492.428518	0.034240775
3494.356971	0.033464812
3496.285424	0.032861907
3498.213877	0.033034276
3500.142330	0.033604160
3502.070783	0.033969432
3503.999237	0.034203835
3505.927690	0.034264766
3507.856143	0.033676144
3509.784596	0.032630332
3511.713049	0.031580221
3513.641502	0.030733651
3515.569955	0.030228516
3517.498408	0.029906146
3519.426861	0.029882694
3521.355314	0.030533992
3523.283767	0.031413358
3525.212220	0.031627167
3527.140673	0.031154165
3529.069126	0.030547135
3530.997580	0.029986933
3532.926033	0.029497884
3534.854486	0.028914593
3536.782939	0.028009681
3538.711392	0.027348951
3540.639845	0.027665323
3542.568298	0.028489798
3544.496751	0.028842041
3546.425204	0.028742492
3548.353657	0.028534316
3550.282110	0.028006747
3552.210563	0.027244605
3554.139016	0.026661368
3556.067470	0.026327495
3557.995923	0.026126897
3559.924376	0.025942035
3561.852829	0.025813922
3563.781282	0.025836466
3565.709735	0.025831971
3567.638188	0.025816025
3569.566641	0.025872437
3571.495094	0.025556345
3573.423547	0.024763409
3575.352000	0.024016209
3577.280453	0.023503844
3579.208906	0.023111798
3581.137360	0.023077300
3583.065813	0.023566982
3584.994266	0.024019815
3586.922719	0.023755077
3588.851172	0.023058929
3590.779625	0.022594320
3592.708078	0.022541150
3594.636531	0.022733912
3596.564984	0.022630615
3598.493437	0.021803096
3600.421890	0.020864226
3602.350343	0.020789057
3604.278796	0.021302577
3606.207249	0.021142365
3608.135703	0.020074381
3610.064156	0.019432778
3611.992609	0.019839417
3613.921062	0.020494971
3615.849515	0.020624207
3617.777968	0.020073636
3619.706421	0.019145466
3621.634874	0.018399602
3623.563327	0.018154370
3625.491780	0.018114395
3627.420233	0.017572319
3629.348686	0.016798172
3631.277139	0.016702158
3633.205593	0.016975161
3635.134046	0.017080318
3637.062499	0.016961105
3638.990952	0.016623057
3640.919405	0.016266217
3642.847858	0.016243096
3644.776311	0.016826613
3646.704764	0.017780470
3648.633217	0.018059375
3650.561670	0.017171919
3652.490123	0.016265733
3654.418576	0.015807470
3656.347029	0.015611034
3658.275482	0.015279219
3660.203936	0.014580529
3662.132389	0.014032607
3664.060842	0.014009359
3665.989295	0.013971544
3667.917748	0.013252906
3669.846201	0.012394285
3671.774654	0.012239118
3673.703107	0.012274014
3675.631560	0.012321665
3677.560013	0.012669184
3679.488466	0.012603194
3681.416919	0.011920880
3683.345372	0.011268726
3685.273826	0.011067340
3687.202279	0.011317947
3689.130732	0.011919842
3691.059185	0.012503850
3692.987638	0.012412972
3694.916091	0.011745744
3696.844544	0.011311220
3698.772997	0.011274357
3700.701450	0.011137187
3702.629903	0.011089342
3704.558356	0.011487857
3706.486809	0.012041131
3708.415262	0.012516834
3710.343716	0.012773090
3712.272169	0.012689179
3714.200622	0.012448817
3716.129075	0.012111429
3718.057528	0.011797002
3719.985981	0.011803813
3721.914434	0.012081909
3723.842887	0.012259713
3725.771340	0.012338115
3727.699793	0.012459775
3729.628246	0.012569789
3731.556699	0.012972544
3733.485152	0.013914606
3735.413605	0.014381310
3737.342059	0.013633818
3739.270512	0.012797932
3741.198965	0.012823556
3743.127418	0.013327042
3745.055871	0.013190391
3746.984324	0.011798217
3748.912777	0.010377832
3750.841230	0.010733115
3752.769683	0.012642427
3754.698136	0.013924900
3756.626589	0.013943281
3758.555042	0.013520056
3760.483495	0.013211194
3762.411949	0.012911243
3764.340402	0.012575122
3766.268855	0.012674411
3768.197308	0.013098972
3770.125761	0.013089480
3772.054214	0.012722273
3773.982667	0.012718603
3775.911120	0.013238990
3777.839573	0.013673126
3779.768026	0.013615956
3781.696479	0.013382414
3783.624932	0.013036869
3785.553385	0.012388210
3787.481838	0.011799574
3789.410292	0.011876513
3791.338745	0.012677075
3793.267198	0.013622958
3795.195651	0.014196803
3797.124104	0.014446510
3799.052557	0.014411714
3800.981010	0.014086561
3802.909463	0.014027228
3804.837916	0.014123163
3806.766369	0.013785897
3808.694822	0.013365264
3810.623275	0.013444786
3812.551728	0.013918751
3814.480182	0.014177375
3816.408635	0.014003806
3818.337088	0.013577176
3820.265541	0.012838339
3822.193994	0.012368908
3824.122447	0.012495267
3826.050900	0.012811773
3827.979353	0.013153527
3829.907806	0.013355527
3831.836259	0.013458507
3833.764712	0.013717830
3835.693165	0.013932195
3837.621618	0.013814727
3839.550071	0.013749930
3841.478525	0.014050456
3843.406978	0.014205218
3845.335431	0.013762744
3847.263884	0.012932626
3849.192337	0.012135606
3851.120790	0.011618261
3853.049243	0.011756754
3854.977696	0.012649762
3856.906149	0.013332010
3858.834602	0.013418331
3860.763055	0.013337666
3862.691508	0.013276048
3864.619961	0.013472220
3866.548415	0.013948380
3868.476868	0.013879546
3870.405321	0.013213946
3872.333774	0.012681488
3874.262227	0.012348706
3876.190680	0.012204926
3878.119133	0.012060980
3880.047586	0.012014362
3881.976039	0.012335974
3883.904492	0.012485798
3885.832945	0.012334450
3887.761398	0.012331857
3889.689851	0.012168233
3891.618305	0.011698457
3893.546758	0.011523359
3895.475211	0.011914745
3897.403664	0.012440477
3899.332117	0.012496820
3901.260570	0.011686824
3903.189023	0.010525764
3905.117476	0.010058146
3907.045929	0.010385783
3908.974382	0.011155739
3910.902835	0.012023026
3912.831288	0.012599288
3914.759741	0.012914304
3916.688194	0.013228572
3918.616648	0.013363890
3920.545101	0.013235951
3922.473554	0.012815779
3924.402007	0.012044541
3926.330460	0.011421626
3928.258913	0.011069650
3930.187366	0.010575124
3932.115819	0.010047818
3934.044272	0.009861262
3935.972725	0.010155967
3937.901178	0.010950376
3939.829631	0.012005620
3941.758084	0.012532512
3943.686538	0.012072590
3945.614991	0.011190334
3947.543444	0.010439415
3949.471897	0.009812963
3951.400350	0.009441594
3953.328803	0.009618720
3955.257256	0.010266094
3957.185709	0.010893315
3959.114162	0.011144661
3961.042615	0.011239623
3962.971068	0.011540273
3964.899521	0.011679650
3966.827974	0.011139272
3968.756427	0.010143105
3970.684881	0.009352310
3972.613334	0.009355777
3974.541787	0.010102443
3976.470240	0.010991117
3978.398693	0.011389122
3980.327146	0.011227009
3982.255599	0.011188540
3984.184052	0.011430165
3986.112505	0.011330509
3988.040958	0.010920583
3989.969411	0.010783599
3991.897864	0.010810012
3993.826317	0.010291378
3995.754771	0.009301320
3997.683224	0.008842915
3999.611677	0.008942820
4001.540130	0.008861434
4003.468583	0.008943018
4005.397036	0.009675627
4007.325489	0.009997343
4009.253942	0.009547593
4011.182395	0.008906635
4013.110848	0.008298485
4015.039301	0.008458967
4016.967754	0.009559168
4018.896207	0.010359094
4020.824661	0.010212869
4022.753114	0.009357793
4024.681567	0.008169097
4026.610020	0.007658771
4028.538473	0.008139063
4030.466926	0.008625042
4032.395379	0.008796211
4034.323832	0.009061178
4036.252285	0.008990145
4038.180738	0.008115214
4040.109191	0.007373658
4042.037644	0.007934628
4043.966097	0.009165428
4045.894550	0.009502036
4047.823004	0.008964197
4049.751457	0.008640003
4051.679910	0.008551824
4053.608363	0.008523558
4055.536816	0.008795745
4057.465269	0.009325912
4059.393722	0.009482131
4061.322175	0.008934128
4063.250628	0.008299558
4065.179081	0.007726526
4067.107534	0.006902190
4069.035987	0.006753192
4070.964440	0.007653676
4072.892894	0.009003503
4074.821347	0.010008831
4076.749800	0.010348031
4078.678253	0.009965167
4080.606706	0.009035967
4082.535159	0.008356429
4084.463612	0.008432077
4086.392065	0.008774194
4088.320518	0.009345795
4090.248971	0.010036101
4092.177424	0.009824324
4094.105877	0.008717423
4096.034330	0.008029966
4097.962783	0.007942326
4099.891237	0.007610193
4101.819690	0.007165288
4103.748143	0.007144317
4105.676596	0.007513176
4107.605049	0.008148537
4109.533502	0.008453681
4111.461955	0.008174662
4113.390408	0.008071109
4115.318861	0.007982495
4117.247314	0.007207982
4119.175767	0.006339395
4121.104220	0.006158749
4123.032673	0.006694585
4124.961127	0.006792927
4126.889580	0.006459225
4128.818033	0.006355392
4130.746486	0.006733723
4132.674939	0.007450370
4134.603392	0.007729906
4136.531845	0.007741847
4138.460298	0.008129389
4140.388751	0.007994699
4142.317204	0.007484054
4144.245657	0.007774456
4146.174110	0.008662222
4148.102563	0.009220749
4150.031017	0.009135293
4151.959470	0.009167733
4153.887923	0.009328328
4155.816376	0.009042857
4157.744829	0.008540657
4159.673282	0.008354068
4161.601735	0.008473267
4163.530188	0.008746469
4165.458641	0.008904863
4167.387094	0.008656655
4169.315547	0.008475332
4171.244000	0.008838659
4173.172453	0.009207828
4175.100906	0.009129077
4177.029360	0.008731198
4178.957813	0.007991285
4180.886266	0.007057391
4182.814719	0.006046312
4184.743172	0.005432543
4186.671625	0.005824170
4188.600078	0.006730091
4190.528531	0.006939818
4192.456984	0.006400649
4194.385437	0.005860425
4196.313890	0.005643442
4198.242343	0.006069603
4200.170796	0.006000835
4202.099250	0.005050228
4204.027703	0.005057675
4205.956156	0.006103762
4207.884609	0.006588660
4209.813062	0.006629370
4211.741515	0.007209440
4213.669968	0.007503714
4215.598421	0.006753451
4217.526874	0.006064207
4219.455327	0.005991511
4221.383780	0.006062642
4223.312233	0.006090771
4225.240686	0.006144385
4227.169139	0.005868488
4229.097593	0.005435447
4231.026046	0.005535499
4232.954499	0.005203745
4234.882952	0.004769871
4236.811405	0.005697324
4238.739858	0.007365405
4240.668311	0.008008785
4242.596764	0.007025070
4244.525217	0.006059262
4246.453670	0.006244254
4248.382123	0.007068465
4250.310576	0.007909936
4252.239029	0.008195412
4254.167483	0.007670488
4256.095936	0.006899084
4258.024389	0.006425371
4259.952842	0.005776483
4261.881295	0.004744117
4263.809748	0.004215796
4265.738201	0.004197421
4267.666654	0.004269973
4269.595107	0.004360424
4271.523560	0.004599306
4273.452013	0.005050051
4275.380466	0.005442913
4277.308919	0.005351152
4279.237373	0.004824494
4281.165826	0.004592838
4283.094279	0.005099335
4285.022732	0.005652270
4286.951185	0.005585355
4288.879638	0.005509970
4290.808091	0.006084320
4292.736544	0.006519597
4294.664997	0.006357727
4296.593450	0.005881401
4298.521903	0.005671319
4300.450356	0.006353134
4302.378809	0.007379914
4304.307262	0.007602095
4306.235716	0.006717089
4308.164169	0.005368537
4310.092622	0.004851962
4312.021075	0.005568421
4313.949528	0.006349619
4315.877981	0.006100272
4317.806434	0.005528943
4319.734887	0.005576314
4321.663340	0.006316870
4323.591793	0.006333893
4325.520246	0.005822600
4327.448699	0.006028805
4329.377152	0.006110214
4331.305606	0.005262384
4333.234059	0.005039992
4335.162512	0.005937227
4337.090965	0.006220610
4339.019418	0.005766359
4340.947871	0.005697521
4342.876324	0.006056099
4344.804777	0.006246059
4346.733230	0.006154504
4348.661683	0.005777035
4350.590136	0.005175817
4352.518589	0.004619377
4354.447042	0.004311156
4356.375495	0.004447589
4358.303949	0.005083201
4360.232402	0.006234704
4362.160855	0.007386196
4364.089308	0.007975860
4366.017761	0.007686718
4367.946214	0.006701683
4369.874667	0.006324679
4371.803120	0.006859024
4373.731573	0.007111663
4375.660026	0.006876970
4377.588479	0.006336324
4379.516932	0.005975563
4381.445385	0.006480417
4383.373839	0.007153359
4385.302292	0.006749093
4387.230745	0.005968224
4389.159198	0.006043594
4391.087651	0.006404087
4393.016104	0.006501973
4394.944557	0.006239689
4396.873010	0.006060538
4398.801463	0.006031098
4400.729916	0.005669408
4402.658369	0.005370539
4404.586822	0.005900991
4406.515275	0.006860042
4408.443729	0.007278275
4410.372182	0.007162584
4412.300635	0.007320198
4414.229088	0.007961080
4416.157541	0.008095773
4418.085994	0.007036036
4420.014447	0.005599652
4421.942900	0.005393705
4423.871353	0.006109477
4425.799806	0.006811382
4427.728259	0.007399462
4429.656712	0.007431746
4431.585165	0.007191187
4433.513618	0.007235849
4435.442072	0.006826064
4437.370525	0.006456297
4439.298978	0.007087750
4441.227431	0.007655460
4443.155884	0.007735713
4445.084337	0.008020179
4447.012790	0.007587708
4448.941243	0.005804477
4450.869696	0.004622898
4452.798149	0.004929219
4454.726602	0.006163427
4456.655055	0.007702330
4458.583508	0.008652046
4460.511962	0.008494457
4462.440415	0.007618240
4464.368868	0.006665656
4466.297321	0.006190614
4468.225774	0.005876732
4470.154227	0.005579689
4472.082680	0.005384743
4474.011133	0.005287285
4475.939586	0.005630130
4477.868039	0.005887313
4479.796492	0.005502002
4481.724945	0.005625261
4483.653398	0.006609192
4485.581851	0.007103377
4487.510305	0.006995825
4489.438758	0.007194018
4491.367211	0.007710280
4493.295664	0.007709895
4495.224117	0.006730902
4497.152570	0.005413081
4499.081023	0.004799232
4501.009476	0.004976759
4502.937929	0.005510750
4504.866382	0.006233823
4506.794835	0.007302186
4508.723288	0.008569755
4510.651741	0.009168076
4512.580195	0.008277203
4514.508648	0.006594010
4516.437101	0.006080172
4518.365554	0.006861537
4520.294007	0.007315148
4522.222460	0.007135169
4524.150913	0.007049233
4526.079366	0.007667610
4528.007819	0.008507906
4529.936272	0.008585050
4531.864725	0.007755802
4533.793178	0.006674502
4535.721631	0.006260936
4537.650084	0.007002816
4539.578538	0.007842885
4541.506991	0.006886470
4543.435444	0.005939609
4545.363897	0.006325472
4547.292350	0.007347368
4549.220803	0.007853536
4551.149256	0.007477593
4553.077709	0.006740986
4555.006162	0.006293293
4556.934615	0.006432391
4558.863068	0.006378947
4560.791521	0.006222513
4562.719974	0.006961487
4564.648428	0.006858901
4566.576881	0.004920627
4568.505334	0.003324165
4570.433787	0.003810298
4572.362240	0.005769705
4574.290693	0.006860005
4576.219146	0.006519546
4578.147599	0.006445540
4580.076052	0.006609869
4582.004505	0.006187798
4583.932958	0.005790887
4585.861411	0.006062109
4587.789864	0.006581288
4589.718318	0.006653570
4591.646771	0.007076921
4593.575224	0.008279733
4595.503677	0.008827059
4597.432130	0.007773648
4599.360583	0.006392157
4601.289036	0.005430867
4603.217489	0.004769341
[truncated: 1,501 more rows]
