# Supplementary material for: Adaptive Method for Quantitative Estimation of Glucose and Fructose Concentrations in Aqueous Solutions Based on Infrared Nanoantenna Optics
Source: Sensors (Basel). 2019 Jul 11;19(14):3053. doi: 10.3390/s19143053 (PMC6678705; doi:10.3390/s19143053)
Supplement: Supplementary file 1 [file sensors-19-03053-s001.zip › 00_Measurement_Data/Fructose cycles/1 c=10 gl/res4 sc50_50 ap100x100 par pol/1 c=10 gl.11.txt]

748.239793	0.021440759
750.168246	0.025774145
752.096699	0.031535588
754.025152	0.029834967
755.953605	0.036481310
757.882058	0.046870988
759.810511	0.047235083
761.738964	0.028985273
763.667418	0.021537386
765.595871	0.023552874
767.524324	0.027052103
769.452777	0.029474262
771.381230	0.024959153
773.309683	0.029412268
775.238136	0.035432484
777.166589	0.047163747
779.095042	0.052632641
781.023495	0.035741203
782.951948	0.015557162
784.880401	0.019809430
786.808854	0.023880448
788.737308	0.016057141
790.665761	0.017225735
792.594214	0.017451467
794.522667	0.020219572
796.451120	0.028383508
798.379573	0.029002130
800.308026	0.025110722
802.236479	0.037464358
804.164932	0.048064414
806.093385	0.051114012
808.021838	0.039037738
809.950291	0.020775016
811.878744	0.023427676
813.807197	0.012598229
815.735651	0.011494623
817.664104	0.019915868
819.592557	0.020262031
821.521010	0.027172532
823.449463	0.036292609
825.377916	0.038594306
827.306369	0.028017567
829.234822	0.016289165
831.163275	0.020370800
833.091728	0.029644765
835.020181	0.026585421
836.948634	0.014837412
838.877087	0.017275842
840.805541	0.017847024
842.733994	0.017143402
844.662447	0.009774356
846.590900	0.020775259
848.519353	0.025712617
850.447806	0.028026793
852.376259	0.025085574
854.304712	0.017473288
856.233165	0.017888479
858.161618	0.018989569
860.090071	0.016357867
862.018524	0.019194314
863.946977	0.017317530
865.875430	0.015967432
867.803884	0.021709125
869.732337	0.030724453
871.660790	0.034137424
873.589243	0.032316953
875.517696	0.031809241
877.446149	0.033904426
879.374602	0.035264671
881.303055	0.033240050
883.231508	0.031925388
885.159961	0.034599323
887.088414	0.039538268
889.016867	0.043495830
890.945320	0.044507749
892.873774	0.045607395
894.802227	0.050541252
896.730680	0.056620032
898.659133	0.059988569
900.587586	0.062574662
902.516039	0.065410092
904.444492	0.068282500
906.372945	0.072816782
908.301398	0.077757128
910.229851	0.080495767
912.158304	0.081894614
914.086757	0.084385023
916.015210	0.087663457
917.943664	0.090354294
919.872117	0.095142558
921.800570	0.103083879
923.729023	0.109459870
925.657476	0.112652406
927.585929	0.116491459
929.514382	0.122906253
931.442835	0.129579857
933.371288	0.134366393
935.299741	0.138414904
937.228194	0.143692195
939.156647	0.150175780
941.085100	0.156827077
943.013553	0.162772492
944.942007	0.167946905
946.870460	0.172874749
948.798913	0.177862987
950.727366	0.184578940
952.655819	0.193323776
954.584272	0.201297835
956.512725	0.207593843
958.441178	0.213703752
960.369631	0.220375925
962.298084	0.226849273
964.226537	0.232774153
966.154990	0.239154294
968.083443	0.245421246
970.011897	0.250883818
971.940350	0.256976336
973.868803	0.264198303
975.797256	0.271358818
977.725709	0.277426720
979.654162	0.282271415
981.582615	0.287044883
983.511068	0.293037236
985.439521	0.299876392
987.367974	0.306036144
989.296427	0.310854614
991.224880	0.315312803
993.153333	0.321103245
995.081786	0.328328490
997.010240	0.334448904
998.938693	0.338343292
1000.867146	0.342419803
1002.795599	0.347762346
1004.724052	0.353031427
1006.652505	0.357795000
1008.580958	0.362415850
1010.509411	0.366651535
1012.437864	0.370553017
1014.366317	0.375222713
1016.294770	0.380440831
1018.223223	0.384679914
1020.151676	0.388039857
1022.080130	0.390800595
1024.008583	0.392501444
1025.937036	0.394180864
1027.865489	0.396692485
1029.793942	0.398665667
1031.722395	0.399581343
1033.650848	0.400792241
1035.579301	0.402732223
1037.507754	0.405328274
1039.436207	0.408550084
1041.364660	0.410721272
1043.293113	0.410750270
1045.221566	0.410168201
1047.150019	0.409641922
1049.078473	0.408538043
1051.006926	0.407601148
1052.935379	0.407329828
1054.863832	0.407027006
1056.792285	0.406355828
1058.720738	0.405487537
1060.649191	0.404648066
1062.577644	0.403817028
1064.506097	0.403397292
1066.434550	0.403630197
1068.363003	0.403289437
1070.291456	0.401563168
1072.219909	0.399138451
1074.148363	0.396854043
1076.076816	0.395429969
1078.005269	0.394993961
1079.933722	0.394430369
1081.862175	0.393121749
1083.790628	0.391693413
1085.719081	0.390301704
1087.647534	0.388547629
1089.575987	0.386249095
1091.504440	0.384009242
1093.432893	0.382827342
1095.361346	0.382258892
1097.289799	0.381198615
1099.218253	0.379604280
1101.146706	0.377644181
1103.075159	0.375295490
1105.003612	0.372796655
1106.932065	0.370289892
1108.860518	0.367700070
1110.788971	0.365048110
1112.717424	0.362239927
1114.645877	0.359082460
1116.574330	0.355941683
1118.502783	0.353545398
1120.431236	0.351799130
1122.359689	0.349627584
1124.288142	0.346519321
1126.216596	0.343223989
1128.145049	0.340392739
1130.073502	0.337811708
1132.001955	0.335130960
1133.930408	0.332462579
1135.858861	0.330062568
1137.787314	0.327741712
1139.715767	0.325297058
1141.644220	0.322908223
1143.572673	0.320474893
1145.501126	0.317799717
1147.429579	0.315141737
1149.358032	0.312657177
1151.286486	0.310008675
1153.214939	0.306996495
1155.143392	0.303966969
1157.071845	0.301178366
1159.000298	0.298568666
1160.928751	0.296080649
1162.857204	0.293562979
1164.785657	0.290916145
1166.714110	0.288124949
1168.642563	0.285236031
1170.571016	0.282431304
1172.499469	0.279615700
1174.427922	0.276687086
1176.356375	0.273862749
1178.284829	0.271121293
1180.213282	0.268322229
1182.141735	0.265596151
1184.070188	0.262895733
1185.998641	0.260172457
1187.927094	0.257868469
1189.855547	0.255983800
1191.784000	0.253737569
1193.712453	0.250878900
1195.640906	0.248095527
1197.569359	0.245924339
1199.497812	0.244107231
1201.426265	0.241962403
1203.354719	0.239496171
1205.283172	0.236477792
1207.211625	0.233549401
1209.140078	0.231334910
1211.068531	0.229508728
1212.996984	0.227262229
1214.925437	0.224528328
1216.853890	0.221946716
1218.782343	0.219808891
1220.710796	0.217856705
1222.639249	0.215925112
1224.567702	0.213856086
1226.496155	0.211485565
1228.424609	0.209221244
1230.353062	0.207409546
1232.281515	0.205612421
1234.209968	0.203291491
1236.138421	0.200672522
1238.066874	0.198478714
1239.995327	0.196868941
1241.923780	0.195435643
1243.852233	0.194002643
1245.780686	0.192494974
1247.709139	0.190913752
1249.637592	0.189448848
1251.566045	0.188017070
1253.494498	0.186172187
1255.422952	0.184024885
1257.351405	0.182244137
1259.279858	0.180789456
1261.208311	0.179118350
1263.136764	0.177200228
1265.065217	0.175230876
1266.993670	0.173197702
1268.922123	0.171154782
1270.850576	0.169363379
1272.779029	0.168042943
1274.707482	0.166859642
1276.635935	0.165410385
1278.564388	0.163828090
1280.492842	0.162259951
1282.421295	0.160807952
1284.349748	0.159652337
1286.278201	0.158522785
1288.206654	0.157176003
1290.135107	0.155760989
1292.063560	0.154307336
1293.992013	0.152716979
1295.920466	0.150851890
1297.848919	0.148795500
1299.777372	0.146928892
1301.705825	0.145432934
1303.634278	0.144277900
1305.562731	0.143347964
1307.491185	0.142413691
1309.419638	0.141324878
1311.348091	0.139968917
1313.276544	0.138710454
1315.204997	0.137806296
1317.133450	0.136775330
1319.061903	0.135460272
1320.990356	0.133889124
1322.918809	0.132017717
1324.847262	0.130305588
1326.775715	0.129085198
1328.704168	0.127945200
1330.632621	0.126632988
1332.561075	0.125708461
1334.489528	0.125512525
1336.417981	0.125329405
1338.346434	0.124258906
1340.274887	0.122912467
1342.203340	0.121720724
1344.131793	0.119987383
1346.060246	0.118115753
1347.988699	0.116792507
1349.917152	0.115800470
1351.845605	0.114655636
1353.774058	0.113277055
1355.702511	0.112166531
1357.630965	0.111608043
1359.559418	0.111066192
1361.487871	0.110123791
1363.416324	0.109490700
1365.344777	0.108900987
1367.273230	0.107442141
1369.201683	0.106317617
1371.130136	0.106036477
1373.058589	0.105414726
1374.987042	0.104619101
1376.915495	0.103576042
1378.843948	0.101587288
1380.772401	0.099698596
1382.700854	0.098857559
1384.629308	0.098279364
1386.557761	0.097255975
1388.486214	0.096776977
1390.414667	0.096992038
1392.343120	0.096490949
1394.271573	0.095640518
1396.200026	0.095224738
1398.128479	0.094149731
1400.056932	0.092627816
1401.985385	0.091236360
1403.913838	0.089542836
1405.842291	0.088413574
1407.770744	0.087736510
1409.699198	0.086576328
1411.627651	0.085648388
1413.556104	0.085694462
1415.484557	0.085853063
1417.413010	0.085024551
1419.341463	0.084566012
1421.269916	0.085041098
1423.198369	0.084105670
1425.126822	0.082179911
1427.055275	0.080669120
1428.983728	0.079494670
1430.912181	0.079476871
1432.840634	0.079965174
1434.769087	0.078651935
1436.697541	0.076768249
1438.625994	0.076671012
1440.554447	0.076327704
1442.482900	0.075005546
1444.411353	0.074116901
1446.339806	0.073617257
1448.268259	0.073460147
1450.196712	0.073860914
1452.125165	0.074481443
1454.053618	0.074400693
1455.982071	0.072872110
1457.910524	0.071997024
1459.838977	0.072835639
1461.767431	0.072221190
1463.695884	0.069687925
1465.624337	0.068137646
1467.552790	0.068592370
1469.481243	0.068621695
1471.409696	0.067225628
1473.338149	0.066414662
1475.266602	0.066295639
1477.195055	0.065447271
1479.123508	0.064151339
1481.051961	0.063208342
1482.980414	0.063158698
1484.908867	0.063552216
1486.837321	0.063660175
1488.765774	0.063285202
1490.694227	0.062860869
1492.622680	0.062544540
1494.551133	0.061482534
1496.479586	0.060533583
1498.408039	0.060801506
1500.336492	0.061377879
1502.264945	0.061533395
1504.193398	0.060505163
1506.121851	0.058999747
1508.050304	0.059857272
1509.978757	0.060856629
1511.907210	0.059688110
1513.835664	0.058131117
1515.764117	0.057418715
1517.692570	0.057960600
1519.621023	0.058533855
1521.549476	0.058334719
1523.477929	0.058226977
1525.406382	0.057145305
1527.334835	0.055655051
1529.263288	0.054954257
1531.191741	0.053922482
1533.120194	0.053047005
1535.048647	0.054403987
1536.977100	0.056092367
1538.905554	0.056416161
1540.834007	0.057317264
1542.762460	0.057259407
1544.690913	0.054750506
1546.619366	0.052190192
1548.547819	0.050494313
1550.476272	0.049816344
1552.404725	0.050050955
1554.333178	0.050667346
1556.261631	0.050704662
1558.190084	0.049542241
1560.118537	0.049890354
1562.046990	0.050676949
1563.975443	0.049192198
1565.903897	0.047359332
1567.832350	0.046435893
1569.760803	0.046612721
1571.689256	0.048049685
1573.617709	0.048556913
1575.546162	0.047713328
1577.474615	0.047763519
1579.403068	0.047985539
1581.331521	0.047105394
1583.259974	0.046243738
1585.188427	0.045989696
1587.116880	0.045948599
1589.045333	0.045881175
1590.973787	0.045850120
1592.902240	0.045856871
1594.830693	0.045946535
1596.759146	0.046316594
1598.687599	0.046864957
1600.616052	0.047351744
1602.544505	0.047848612
1604.472958	0.048421625
1606.401411	0.048796318
1608.329864	0.048849374
1610.258317	0.049050789
1612.186770	0.049704153
1614.115223	0.050020248
1616.043677	0.049889766
1617.972130	0.050955072
1619.900583	0.052434679
1621.829036	0.052296165
1623.757489	0.051935419
1625.685942	0.052244987
1627.614395	0.052428003
1629.542848	0.053285416
1631.471301	0.054867283
1633.399754	0.055327706
1635.328207	0.054687794
1637.256660	0.054976281
1639.185113	0.055418823
1641.113566	0.055349834
1643.042020	0.055426046
1644.970473	0.055432275
1646.898926	0.056545723
1648.827379	0.059563629
1650.755832	0.059597407
1652.684285	0.055920821
1654.612738	0.054968063
1656.541191	0.055941489
1658.469644	0.055280708
1660.398097	0.053684648
1662.326550	0.052657105
1664.255003	0.052886423
1666.183456	0.053124622
1668.111910	0.052246481
1670.040363	0.051743913
1671.968816	0.051966380
1673.897269	0.051067334
1675.825722	0.049986135
1677.754175	0.050164029
1679.682628	0.050494771
1681.611081	0.049874656
1683.539534	0.048479144
1685.467987	0.048030157
1687.396440	0.047894780
1689.324893	0.046731684
1691.253346	0.045612808
1693.181799	0.044291615
1695.110253	0.042639602
1697.038706	0.042293478
1698.967159	0.042250056
1700.895612	0.041910592
1702.824065	0.041903719
1704.752518	0.040816594
1706.680971	0.039445486
1708.609424	0.038758729
1710.537877	0.038379200
1712.466330	0.038344018
1714.394783	0.038488775
1716.323236	0.038120955
1718.251689	0.037500009
1720.180143	0.037089337
1722.108596	0.036183104
1724.037049	0.035059009
1725.965502	0.034603484
1727.893955	0.034677729
1729.822408	0.034848135
1731.750861	0.034483802
1733.679314	0.033894651
1735.607767	0.034517929
1737.536220	0.035010386
1739.464673	0.034429174
1741.393126	0.034112971
1743.321579	0.034267925
1745.250032	0.034304041
1747.178486	0.033981767
1749.106939	0.033306062
1751.035392	0.032978889
1752.963845	0.033245739
1754.892298	0.033288196
1756.820751	0.033139743
1758.749204	0.033421434
1760.677657	0.033638921
1762.606110	0.033697769
1764.534563	0.033743855
1766.463016	0.033519834
1768.391469	0.033595856
1770.319922	0.034215555
1772.248376	0.034990992
1774.176829	0.035713624
1776.105282	0.035986222
1778.033735	0.036007810
1779.962188	0.036241908
1781.890641	0.036492467
1783.819094	0.036439184
1785.747547	0.036459927
1787.676000	0.036896221
1789.604453	0.037263948
1791.532906	0.037584912
1793.461359	0.038527850
1795.389812	0.039500061
1797.318266	0.039631091
1799.246719	0.039349489
1801.175172	0.039433800
1803.103625	0.039984498
1805.032078	0.040468305
1806.960531	0.040643357
1808.888984	0.040604990
1810.817437	0.040499847
1812.745890	0.040422928
1814.674343	0.040215954
1816.602796	0.039948281
1818.531249	0.039960973
1820.459702	0.040203400
1822.388155	0.040423647
1824.316609	0.040775962
1826.245062	0.041547209
1828.173515	0.041971836
1830.101968	0.041731469
1832.030421	0.041534856
1833.958874	0.041263852
1835.887327	0.040849082
1837.815780	0.040640462
1839.744233	0.040687248
1841.672686	0.040644586
1843.601139	0.040531445
1845.529592	0.040759828
1847.458045	0.040721931
1849.386499	0.040075928
1851.314952	0.039320290
1853.243405	0.038694236
1855.171858	0.038341299
1857.100311	0.038269270
1859.028764	0.038220249
1860.957217	0.038185567
1862.885670	0.038443960
1864.814123	0.038809754
1866.742576	0.038668480
1868.671029	0.038226292
1870.599482	0.037985604
1872.527935	0.037406504
1874.456388	0.036405072
1876.384842	0.035689712
1878.313295	0.035469331
1880.241748	0.035536263
1882.170201	0.035539985
1884.098654	0.035274722
1886.027107	0.034926679
1887.955560	0.034614682
1889.884013	0.034486964
1891.812466	0.034376338
1893.740919	0.033754811
1895.669372	0.033021137
1897.597825	0.032642562
1899.526278	0.032357652
1901.454732	0.032069113
1903.383185	0.031836104
1905.311638	0.031589255
1907.240091	0.031342767
1909.168544	0.031219985
1911.096997	0.031171760
1913.025450	0.031030005
1914.953903	0.030697303
1916.882356	0.030163767
1918.810809	0.029861044
1920.739262	0.029671138
1922.667715	0.029123284
1924.596168	0.028687987
1926.524622	0.028496962
1928.453075	0.028244594
1930.381528	0.027933178
1932.309981	0.027492005
1934.238434	0.026978713
1936.166887	0.026696818
1938.095340	0.026736123
1940.023793	0.026809640
1941.952246	0.026694896
1943.880699	0.026421992
1945.809152	0.025950165
1947.737605	0.025366658
1949.666058	0.024897026
1951.594511	0.024634046
1953.522965	0.024499340
1955.451418	0.024433320
1957.379871	0.024496991
1959.308324	0.024506195
1961.236777	0.024307437
1963.165230	0.024037668
1965.093683	0.023761027
1967.022136	0.023561567
1968.950589	0.023557948
1970.879042	0.023512322
1972.807495	0.023231220
1974.735948	0.022870967
1976.664401	0.022580376
1978.592855	0.022337615
1980.521308	0.022056894
1982.449761	0.021790616
1984.378214	0.021597119
1986.306667	0.021400623
1988.235120	0.021241009
1990.163573	0.021186991
1992.092026	0.021229599
1994.020479	0.021326775
1995.948932	0.021230333
1997.877385	0.020785239
1999.805838	0.020134851
2001.734291	0.019549165
2003.662744	0.019283785
2005.591198	0.019402284
2007.519651	0.019636562
2009.448104	0.019664139
2011.376557	0.019524120
2013.305010	0.019424943
2015.233463	0.019403622
2017.161916	0.019348701
2019.090369	0.019094611
2021.018822	0.018651489
2022.947275	0.018366573
2024.875728	0.018304402
2026.804181	0.018022735
2028.732634	0.017424038
2030.661088	0.016977577
2032.589541	0.016998434
2034.517994	0.017232496
2036.446447	0.017312326
2038.374900	0.017214255
2040.303353	0.017063977
2042.231806	0.016987329
2044.160259	0.016990513
2046.088712	0.016891496
2048.017165	0.016660558
2049.945618	0.016540142
2051.874071	0.016646009
2053.802524	0.016704390
2055.730978	0.016451944
2057.659431	0.016059743
2059.587884	0.015914934
2061.516337	0.016054273
2063.444790	0.016050925
2065.373243	0.015695469
2067.301696	0.015236069
2069.230149	0.014929028
2071.158602	0.014901317
2073.087055	0.015029607
2075.015508	0.015112282
2076.943961	0.015214449
2078.872414	0.015277676
2080.800867	0.015160143
2082.729321	0.015028724
2084.657774	0.014911453
2086.586227	0.014758629
2088.514680	0.014676245
2090.443133	0.014632087
2092.371586	0.014605660
2094.300039	0.014636675
2096.228492	0.014622238
2098.156945	0.014596678
2100.085398	0.014639976
2102.013851	0.014500852
2103.942304	0.014115225
2105.870757	0.013825284
2107.799211	0.013743578
2109.727664	0.013882791
2111.656117	0.014159602
2113.584570	0.014160641
2115.513023	0.013739421
2117.441476	0.013371338
2119.369929	0.013358197
2121.298382	0.013435101
2123.226835	0.013295822
2125.155288	0.013133124
2127.083741	0.013389403
2129.012194	0.013784342
2130.940647	0.013627470
2132.869100	0.013094084
2134.797554	0.012861259
2136.726007	0.012989241
2138.654460	0.013054661
2140.582913	0.012952334
2142.511366	0.012933084
2144.439819	0.012911598
2146.368272	0.012581281
2148.296725	0.012067832
2150.225178	0.011812333
2152.153631	0.011995606
2154.082084	0.012245554
2156.010537	0.012232329
2157.938990	0.012151331
2159.867444	0.012120036
2161.795897	0.012074552
2163.724350	0.012106002
2165.652803	0.012204848
2167.581256	0.012118107
2169.509709	0.011838928
2171.438162	0.011721279
2173.366615	0.011784761
2175.295068	0.011862363
2177.223521	0.011866398
2179.151974	0.011674276
2181.080427	0.011336694
2183.008880	0.011175975
2184.937334	0.011351458
2186.865787	0.011578482
2188.794240	0.011513461
2190.722693	0.011123303
2192.651146	0.010734356
2194.579599	0.010615607
2196.508052	0.010658156
2198.436505	0.010844878
2200.364958	0.011198035
2202.293411	0.011354251
2204.221864	0.011135542
2206.150317	0.010808570
2208.078770	0.010782023
2210.007223	0.011087470
2211.935677	0.011206479
2213.864130	0.011005712
2215.792583	0.010820408
2217.721036	0.010663495
2219.649489	0.010438323
2221.577942	0.010303020
2223.506395	0.010277917
2225.434848	0.010208153
2227.363301	0.010187248
2229.291754	0.010270145
2231.220207	0.010274732
2233.148660	0.010129958
2235.077113	0.009906740
2237.005567	0.009766221
2238.934020	0.009791585
2240.862473	0.009636552
2242.790926	0.009310534
2244.719379	0.009255199
2246.647832	0.009425458
2248.576285	0.009600054
2250.504738	0.009666874
2252.433191	0.009475159
2254.361644	0.009211705
2256.290097	0.009166450
2258.218550	0.009343753
2260.147003	0.009468954
2262.075456	0.009506302
2264.003910	0.009618665
2265.932363	0.009489476
2267.860816	0.008991757
2269.789269	0.008660064
2271.717722	0.008580247
2273.646175	0.008400225
2275.574628	0.008231167
2277.503081	0.008330670
2279.431534	0.008614280
2281.359987	0.008854155
2283.288440	0.008975810
2285.216893	0.008967677
2287.145346	0.008802266
2289.073800	0.008601763
2291.002253	0.008516202
2292.930706	0.008471195
2294.859159	0.008254566
2296.787612	0.007971233
2298.716065	0.007934228
2300.644518	0.008035755
2302.572971	0.008033638
2304.501424	0.008037064
2306.429877	0.008066735
2308.358330	0.007875522
2310.286783	0.007633563
2312.215236	0.007865719
2314.143690	0.008518998
2316.072143	0.008938373
2318.000596	0.008660052
2319.929049	0.007821863
2321.857502	0.007139656
2323.785955	0.007095231
2325.714408	0.007187016
2327.642861	0.007070003
2329.571314	0.007320294
2331.499767	0.007931032
2333.428220	0.008176018
2335.356673	0.007945424
2337.285126	0.007681794
2339.213579	0.007680419
2341.142033	0.007878930
2343.070486	0.007884360
2344.998939	0.007528991
2346.927392	0.007377242
2348.855845	0.007711365
2350.784298	0.008155111
2352.712751	0.008535333
2354.641204	0.008903787
2356.569657	0.008314256
2358.498110	0.006711211
2360.426563	0.006100546
2362.355016	0.007032784
2364.283469	0.008176552
2366.211923	0.008301653
2368.140376	0.007341638
2370.068829	0.006418399
2371.997282	0.006439896
2373.925735	0.007214535
2375.854188	0.007880024
2377.782641	0.007815151
2379.711094	0.007283679
2381.639547	0.006780826
2383.568000	0.006444307
2385.496453	0.006330107
2387.424906	0.006499716
2389.353359	0.006674576
2391.281812	0.006448160
2393.210266	0.005979886
2395.138719	0.005713019
2397.067172	0.005739349
2398.995625	0.005889522
2400.924078	0.005984830
2402.852531	0.005938306
2404.780984	0.005839388
2406.709437	0.005761045
2408.637890	0.005664507
2410.566343	0.005506440
2412.494796	0.005425646
2414.423249	0.005571802
2416.351702	0.005822202
2418.280156	0.005872070
2420.208609	0.005796136
2422.137062	0.005852913
2424.065515	0.005991199
2425.993968	0.006056365
2427.922421	0.005980000
2429.850874	0.005831250
2431.779327	0.005782694
2433.707780	0.005961630
2435.636233	0.006083504
2437.564686	0.005945629
2439.493139	0.005778105
2441.421592	0.005676149
2443.350045	0.005568468
2445.278499	0.005643575
2447.206952	0.006124975
2449.135405	0.006609479
2451.063858	0.006534816
2452.992311	0.006067954
2454.920764	0.005703933
2456.849217	0.005468576
2458.777670	0.005328671
2460.706123	0.005436257
2462.634576	0.005639370
2464.563029	0.005658188
2466.491482	0.005666165
2468.419935	0.005859543
2470.348389	0.005987866
2472.276842	0.005883261
2474.205295	0.005745084
2476.133748	0.005778780
2478.062201	0.006140026
2479.990654	0.006673878
2481.919107	0.006994636
2483.847560	0.006756578
2485.776013	0.006420582
2487.704466	0.006493045
2489.632919	0.006763540
2491.561372	0.006913976
2493.489825	0.006875729
2495.418279	0.006711151
2497.346732	0.006663172
2499.275185	0.007028989
2501.203638	0.007678727
2503.132091	0.008116375
2505.060544	0.008153215
2506.988997	0.008021963
2508.917450	0.007888991
2510.845903	0.007783761
2512.774356	0.007775935
2514.702809	0.008046004
2516.631262	0.008621782
2518.559715	0.009149833
2520.488168	0.009437179
2522.416622	0.009631217
2524.345075	0.009640735
2526.273528	0.009462742
2528.201981	0.009689673
2530.130434	0.010393457
2532.058887	0.010790579
2533.987340	0.010686024
2535.915793	0.010548029
2537.844246	0.010688044
2539.772699	0.011106373
2541.701152	0.011650431
2543.629605	0.012070598
2545.558058	0.012168813
2547.486512	0.011959668
2549.414965	0.011644632
2551.343418	0.011664432
2553.271871	0.012340414
2555.200324	0.013111967
2557.128777	0.013446772
2559.057230	0.013695662
2560.985683	0.013883297
2562.914136	0.013747166
2564.842589	0.013784630
2566.771042	0.014326576
2568.699495	0.014962261
2570.627948	0.015246371
2572.556401	0.014973483
2574.484855	0.014559682
2576.413308	0.014668351
2578.341761	0.015172609
2580.270214	0.015769940
2582.198667	0.016517643
2584.127120	0.017228855
2586.055573	0.017552916
2587.984026	0.017495416
2589.912479	0.017379675
2591.840932	0.017507879
2593.769385	0.017916830
2595.697838	0.018435922
2597.626291	0.018794591
2599.554745	0.018758725
2601.483198	0.018462602
2603.411651	0.018164027
2605.340104	0.017918365
2607.268557	0.017885176
2609.197010	0.018104089
2611.125463	0.018347457
2613.053916	0.018533023
2614.982369	0.018720767
2616.910822	0.018902583
2618.839275	0.018862899
2620.767728	0.018589154
2622.696181	0.018480754
2624.624635	0.018656462
2626.553088	0.018690161
2628.481541	0.018528068
2630.409994	0.018762864
2632.338447	0.019338040
2634.266900	0.019516105
2636.195353	0.019201512
2638.123806	0.018866003
2640.052259	0.018605890
2641.980712	0.018345311
2643.909165	0.018321412
2645.837618	0.018503075
2647.766071	0.018268576
2649.694524	0.017429801
2651.622978	0.016739834
2653.551431	0.016842293
2655.479884	0.017284852
2657.408337	0.017288316
2659.336790	0.016915252
2661.265243	0.016683405
2663.193696	0.016765222
2665.122149	0.017069602
2667.050602	0.017307501
2668.979055	0.017182169
2670.907508	0.016808126
2672.835961	0.016529139
2674.764414	0.016513295
2676.692868	0.016537385
2678.621321	0.016340557
2680.549774	0.016006913
2682.478227	0.015713934
2684.406680	0.015617982
2686.335133	0.015670802
2688.263586	0.015595279
2690.192039	0.015325285
2692.120492	0.015071193
2694.048945	0.014926615
2695.977398	0.014683401
2697.905851	0.014428711
2699.834304	0.014561225
2701.762757	0.014905258
2703.691211	0.014862892
2705.619664	0.014547900
2707.548117	0.014516764
2709.476570	0.014633576
2711.405023	0.014554187
2713.333476	0.014490146
2715.261929	0.014584262
2717.190382	0.014630794
2719.118835	0.014576188
2721.047288	0.014498614
2722.975741	0.014370566
2724.904194	0.014245249
2726.832647	0.014237321
2728.761101	0.014259833
2730.689554	0.014153536
2732.618007	0.014018980
2734.546460	0.013947780
2736.474913	0.013657208
2738.403366	0.013258471
2740.331819	0.013239156
2742.260272	0.013360952
2744.188725	0.013258518
2746.117178	0.013245315
2748.045631	0.013532472
2749.974084	0.013823746
2751.902537	0.013707946
2753.830991	0.013130420
2755.759444	0.012591796
2757.687897	0.012393503
2759.616350	0.012358223
2761.544803	0.012459980
2763.473256	0.012826352
2765.401709	0.013140308
2767.330162	0.013085415
2769.258615	0.012921349
2771.187068	0.012804179
2773.115521	0.012717892
2775.043974	0.012693912
2776.972427	0.012461483
2778.900880	0.011994527
2780.829334	0.011846067
2782.757787	0.012061105
2784.686240	0.012215396
2786.614693	0.012168603
2788.543146	0.011907014
2790.471599	0.011649488
2792.400052	0.011588620
2794.328505	0.011545202
2796.256958	0.011553166
2798.185411	0.011717218
2800.113864	0.011734554
2802.042317	0.011424670
2803.970770	0.011013465
2805.899224	0.010956299
2807.827677	0.011258183
2809.756130	0.011484013
2811.684583	0.011714675
2813.613036	0.012147557
2815.541489	0.012356634
2817.469942	0.012201559
2819.398395	0.012098058
2821.326848	0.011995046
2823.255301	0.011852834
2825.183754	0.011756799
2827.112207	0.011400797
2829.040660	0.011070343
2830.969113	0.011232271
2832.897567	0.011569781
2834.826020	0.011768813
2836.754473	0.011946497
2838.682926	0.012143483
2840.611379	0.012002303
2842.539832	0.011412134
2844.468285	0.010962782
2846.396738	0.010874369
2848.325191	0.010688562
2850.253644	0.010336216
2852.182097	0.010253544
2854.110550	0.010753868
2856.039003	0.011510573
2857.967457	0.012095751
2859.895910	0.012442719
2861.824363	0.012212463
2863.752816	0.011365344
2865.681269	0.010621587
2867.609722	0.010480306
2869.538175	0.010791956
2871.466628	0.011130936
2873.395081	0.011205115
2875.323534	0.011003156
2877.251987	0.010660551
2879.180440	0.010489641
2881.108893	0.010689422
2883.037347	0.010917050
2884.965800	0.010911635
2886.894253	0.011036299
2888.822706	0.011408688
2890.751159	0.011471844
2892.679612	0.010997853
2894.608065	0.010469384
2896.536518	0.010202472
2898.464971	0.010082104
2900.393424	0.010286055
2902.321877	0.010833196
2904.250330	0.011181182
2906.178783	0.011198903
2908.107236	0.010914223
2910.035690	0.010433624
2911.964143	0.010375330
2913.892596	0.010809351
2915.821049	0.011078430
2917.749502	0.010861455
2919.677955	0.010456616
2921.606408	0.010479798
2923.534861	0.010714731
2925.463314	0.010640860
2927.391767	0.010538494
2929.320220	0.010751936
2931.248673	0.011230215
2933.177126	0.011538384
2935.105580	0.011305733
2937.034033	0.011017409
2938.962486	0.011223479
2940.890939	0.011526307
2942.819392	0.011347261
2944.747845	0.010916164
2946.676298	0.010837948
2948.604751	0.011236296
2950.533204	0.011675862
2952.461657	0.011684773
2954.390110	0.011246989
2956.318563	0.010945649
2958.247016	0.011247033
2960.175469	0.011742348
2962.103923	0.011790589
2964.032376	0.011438440
2965.960829	0.011094728
2967.889282	0.010989260
2969.817735	0.011090567
2971.746188	0.011379459
2973.674641	0.011757670
2975.603094	0.011862525
2977.531547	0.011384386
2979.460000	0.010715648
2981.388453	0.010581262
2983.316906	0.010853240
2985.245359	0.011188870
2987.173813	0.011510290
2989.102266	0.011675287
2991.030719	0.011744552
2992.959172	0.011835000
2994.887625	0.011930921
2996.816078	0.011943901
2998.744531	0.011769197
3000.672984	0.011670411
3002.601437	0.011865242
3004.529890	0.011920765
3006.458343	0.011414780
3008.386796	0.010812026
3010.315249	0.010743255
3012.243703	0.011291907
3014.172156	0.012123807
3016.100609	0.012650262
3018.029062	0.012689048
3019.957515	0.012517886
3021.885968	0.012290011
3023.814421	0.012149749
3025.742874	0.012030185
3027.671327	0.011588984
3029.599780	0.011118166
3031.528233	0.011371219
3033.456686	0.012420463
3035.385139	0.013470165
3037.313592	0.013656622
3039.242046	0.013041801
3041.170499	0.012604457
3043.098952	0.012905588
3045.027405	0.013557121
3046.955858	0.014163039
3048.884311	0.014490931
3050.812764	0.014288360
3052.741217	0.013824427
3054.669670	0.013598467
3056.598123	0.013651713
3058.526576	0.013859052
3060.455029	0.014190951
3062.383482	0.014474743
3064.311936	0.014626402
3066.240389	0.014726278
3068.168842	0.014630939
3070.097295	0.014394768
3072.025748	0.014251929
3073.954201	0.014139320
3075.882654	0.014127582
3077.811107	0.014322210
3079.739560	0.014534589
3081.668013	0.014696462
3083.596466	0.014866406
3085.524919	0.015071518
3087.453372	0.015407715
3089.381825	0.015754005
3091.310279	0.015888322
3093.238732	0.015974600
3095.167185	0.016264044
3097.095638	0.016517647
3099.024091	0.016401324
3100.952544	0.016268821
3102.880997	0.016609007
3104.809450	0.017011400
3106.737903	0.016841501
3108.666356	0.016459584
3110.594809	0.016493339
3112.523262	0.016868651
3114.451715	0.017258773
3116.380169	0.017517257
3118.308622	0.017566049
3120.237075	0.017557532
3122.165528	0.017814184
3124.093981	0.018220751
3126.022434	0.018266514
3127.950887	0.018002965
3129.879340	0.018050240
3131.807793	0.018565694
3133.736246	0.019109158
3135.664699	0.019300485
3137.593152	0.019239983
3139.521605	0.019209288
3141.450058	0.019186581
3143.378512	0.019187570
3145.306965	0.019419637
3147.235418	0.019739313
3149.163871	0.019913454
3151.092324	0.020174358
3153.020777	0.020746352
3154.949230	0.021346852
3156.877683	0.021525428
3158.806136	0.021194309
3160.734589	0.020830063
3162.663042	0.020992959
3164.591495	0.021477485
3166.519948	0.021907823
3168.448402	0.022374783
3170.376855	0.022760998
3172.305308	0.023045359
3174.233761	0.023421919
3176.162214	0.023524895
3178.090667	0.023253905
3180.019120	0.022991762
3181.947573	0.022821188
3183.876026	0.022785306
3185.804479	0.022834351
3187.732932	0.022672106
3189.661385	0.022348611
3191.589838	0.022473535
3193.518292	0.023131246
3195.446745	0.023729084
3197.375198	0.023971753
3199.303651	0.023855541
3201.232104	0.023716630
3203.160557	0.024029998
3205.089010	0.024456164
3207.017463	0.024444692
3208.945916	0.024440933
3210.874369	0.025016820
3212.802822	0.025741259
3214.731275	0.025972143
3216.659728	0.025778614
3218.588181	0.025654910
3220.516635	0.026065867
3222.445088	0.026939591
3224.373541	0.027710309
3226.301994	0.027856419
3228.230447	0.027186062
3230.158900	0.026313283
3232.087353	0.026232513
3234.015806	0.026805788
3235.944259	0.027253192
3237.872712	0.027466616
3239.801165	0.027652653
3241.729618	0.027816240
3243.658071	0.027839331
3245.586525	0.027758123
3247.514978	0.027924746
3249.443431	0.028128749
3251.371884	0.027986500
3253.300337	0.027785100
3255.228790	0.027922438
3257.157243	0.028407753
3259.085696	0.029065756
3261.014149	0.029502695
3262.942602	0.029315140
3264.871055	0.028728774
3266.799508	0.028464172
3268.727961	0.028472073
3270.656414	0.028259080
3272.584868	0.028255504
3274.513321	0.028928544
3276.441774	0.029621212
3278.370227	0.029562565
3280.298680	0.029012514
3282.227133	0.028695034
3284.155586	0.028851558
3286.084039	0.029370094
3288.012492	0.029980974
3289.940945	0.030248309
3291.869398	0.030096769
3293.797851	0.029845320
3295.726304	0.029708933
3297.654758	0.029741505
3299.583211	0.029885963
3301.511664	0.030054914
3303.440117	0.030328885
3305.368570	0.030708795
3307.297023	0.030756731
3309.225476	0.030430114
3311.153929	0.030413933
3313.082382	0.030891491
3315.010835	0.031537145
3316.939288	0.032118253
3318.867741	0.032243494
3320.796194	0.031847887
3322.724648	0.031673644
3324.653101	0.032066032
3326.581554	0.032543913
3328.510007	0.032835465
3330.438460	0.032882478
3332.366913	0.032635029
3334.295366	0.032390643
3336.223819	0.032329634
3338.152272	0.032320071
3340.080725	0.032415673
3342.009178	0.032738764
3343.937631	0.033099201
3345.866084	0.033326983
3347.794537	0.033675801
3349.722991	0.034203015
3351.651444	0.034471445
3353.579897	0.034569699
3355.508350	0.035014756
3357.436803	0.035293020
3359.365256	0.034667969
3361.293709	0.033945531
3363.222162	0.033877455
3365.150615	0.033932235
3367.079068	0.034206551
3369.007521	0.035084132
3370.935974	0.035773106
3372.864427	0.035788402
3374.792881	0.035560004
3376.721334	0.035374161
3378.649787	0.035398666
3380.578240	0.035662543
3382.506693	0.035794992
3384.435146	0.035703916
3386.363599	0.035713550
3388.292052	0.036058106
3390.220505	0.036802817
3392.148958	0.037467457
3394.077411	0.037344571
3396.005864	0.036476400
3397.934317	0.035777669
3399.862770	0.035945483
3401.791224	0.036626082
3403.719677	0.037012260
3405.648130	0.037312750
3407.576583	0.037680127
3409.505036	0.037870400
3411.433489	0.037511680
3413.361942	0.036841054
3415.290395	0.036792107
3417.218848	0.037609458
3419.147301	0.038501713
3421.075754	0.039031547
3423.004207	0.039016165
3424.932660	0.038096827
3426.861114	0.037002422
3428.789567	0.036814440
3430.718020	0.036969788
3432.646473	0.036661483
3434.574926	0.036417127
3436.503379	0.036406234
3438.431832	0.036189307
3440.360285	0.036111884
3442.288738	0.036525976
3444.217191	0.036817547
3446.145644	0.036674395
3448.074097	0.036719110
3450.002550	0.036902674
3451.931004	0.036952406
3453.859457	0.037323408
3455.787910	0.037857652
3457.716363	0.037766468
3459.644816	0.036901932
3461.573269	0.035898257
3463.501722	0.035276543
3465.430175	0.035051379
3467.358628	0.035069104
3469.287081	0.035154391
3471.215534	0.035139974
3473.143987	0.035032135
3475.072440	0.035048559
3477.000893	0.035203360
3478.929347	0.035004221
3480.857800	0.034300137
3482.786253	0.033704333
3484.714706	0.033704456
3486.643159	0.034163121
3488.571612	0.034629427
3490.500065	0.034814972
3492.428518	0.034667976
3494.356971	0.034144580
3496.285424	0.033600904
3498.213877	0.033483829
3500.142330	0.033419482
3502.070783	0.032965470
3503.999237	0.032609630
3505.927690	0.032685455
3507.856143	0.032692179
3509.784596	0.032542825
3511.713049	0.032323170
3513.641502	0.031816218
3515.569955	0.031221099
3517.498408	0.030920941
3519.426861	0.030977560
3521.355314	0.031081513
3523.283767	0.031022225
3525.212220	0.030901656
3527.140673	0.030768959
3529.069126	0.030656453
3530.997580	0.030570732
3532.926033	0.030427424
3534.854486	0.030222332
3536.782939	0.030093648
3538.711392	0.029967975
3540.639845	0.029609658
3542.568298	0.029226992
3544.496751	0.029210256
3546.425204	0.029416678
3548.353657	0.029294189
3550.282110	0.028602879
3552.210563	0.027726911
3554.139016	0.027225764
3556.067470	0.027190071
3557.995923	0.027212843
3559.924376	0.026788559
3561.852829	0.026036812
3563.781282	0.025631854
3565.709735	0.025742814
3567.638188	0.025954060
3569.566641	0.025751811
3571.495094	0.024949864
3573.423547	0.023987578
3575.352000	0.023351457
3577.280453	0.023055112
3579.208906	0.022980258
3581.137360	0.023089847
3583.065813	0.023137817
3584.994266	0.022661347
3586.922719	0.021944875
3588.851172	0.022010304
3590.779625	0.022729980
3592.708078	0.023163211
3594.636531	0.023010978
3596.564984	0.022374431
3598.493437	0.021506105
3600.421890	0.021091325
3602.350343	0.021319052
3604.278796	0.021394558
3606.207249	0.021046948
3608.135703	0.020971650
3610.064156	0.021151502
3611.992609	0.020842778
3613.921062	0.020219978
3615.849515	0.019477388
3617.777968	0.018326055
3619.706421	0.017598024
3621.634874	0.018017773
3623.563327	0.018720252
3625.491780	0.018943587
3627.420233	0.018639568
3629.348686	0.018243428
3631.277139	0.018205095
3633.205593	0.018250739
3635.134046	0.018055689
3637.062499	0.017649174
3638.990952	0.017258126
3640.919405	0.017056564
3642.847858	0.016880967
3644.776311	0.016237725
3646.704764	0.015137283
3648.633217	0.014821801
3650.561670	0.016021714
3652.490123	0.017322477
3654.418576	0.017563069
3656.347029	0.016910139
3658.275482	0.015911747
3660.203936	0.015028951
3662.132389	0.014594612
3664.060842	0.014418549
3665.989295	0.013969067
3667.917748	0.013189491
3669.846201	0.012957453
3671.774654	0.013582593
3673.703107	0.013326354
3675.631560	0.011992958
3677.560013	0.011345151
3679.488466	0.011355665
3681.416919	0.011377605
3683.345372	0.011429194
3685.273826	0.011849838
3687.202279	0.012627826
3689.130732	0.012937160
3691.059185	0.012311986
3692.987638	0.011525542
3694.916091	0.010955252
3696.844544	0.010662634
3698.772997	0.010904019
3700.701450	0.011486982
3702.629903	0.011751507
3704.558356	0.011527744
3706.486809	0.011144723
3708.415262	0.010827302
3710.343716	0.010934063
3712.272169	0.011673258
3714.200622	0.012413004
3716.129075	0.012349467
3718.057528	0.011651522
3719.985981	0.011191084
3721.914434	0.011484132
3723.842887	0.012090405
3725.771340	0.012387900
3727.699793	0.012620780
3729.628246	0.013044745
3731.556699	0.013295392
3733.485152	0.013057286
3735.413605	0.012622136
3737.342059	0.012390449
3739.270512	0.012243315
3741.198965	0.012135370
3743.127418	0.012299293
3745.055871	0.012732262
3746.984324	0.012607832
3748.912777	0.011472082
3750.841230	0.010469504
3752.769683	0.010575852
3754.698136	0.011318173
3756.626589	0.011892397
3758.555042	0.012242620
3760.483495	0.012781620
3762.411949	0.013437360
3764.340402	0.013790126
3766.268855	0.013859862
3768.197308	0.013844695
3770.125761	0.013738445
3772.054214	0.013509562
3773.982667	0.013173668
3775.911120	0.013068779
3777.839573	0.013347865
3779.768026	0.013629551
3781.696479	0.013371046
3783.624932	0.012627281
3785.553385	0.012241285
3787.481838	0.012547284
3789.410292	0.012966672
3791.338745	0.013239564
3793.267198	0.013610801
3795.195651	0.013942900
3797.124104	0.013907775
3799.052557	0.013447797
3800.981010	0.012907140
3802.909463	0.013075279
3804.837916	0.013700508
3806.766369	0.013993907
3808.694822	0.013931876
3810.623275	0.013690461
3812.551728	0.013482167
3814.480182	0.013547164
3816.408635	0.014127606
3818.337088	0.014915912
3820.265541	0.014967924
3822.193994	0.014676446
3824.122447	0.014259103
3826.050900	0.013455399
3827.979353	0.012939467
3829.907806	0.012907228
3831.836259	0.013179816
3833.764712	0.013844891
3835.693165	0.014520939
3837.621618	0.014789791
3839.550071	0.014773832
3841.478525	0.014103345
3843.406978	0.012819661
3845.335431	0.012056541
3847.263884	0.012452280
3849.192337	0.013488449
3851.120790	0.014057856
3853.049243	0.013764606
3854.977696	0.013510313
3856.906149	0.013435837
3858.834602	0.013020698
3860.763055	0.012406255
3862.691508	0.011945860
3864.619961	0.011711737
3866.548415	0.011331846
3868.476868	0.010457807
3870.405321	0.009940135
3872.333774	0.010502244
3874.262227	0.011130704
3876.190680	0.011203178
3878.119133	0.011334804
3880.047586	0.011967135
3881.976039	0.012712507
3883.904492	0.012682790
3885.832945	0.012250523
3887.761398	0.012439271
3889.689851	0.013023670
3891.618305	0.013321838
3893.546758	0.013155874
3895.475211	0.012630264
3897.403664	0.012177594
3899.332117	0.012336746
3901.260570	0.012940235
3903.189023	0.013087212
3905.117476	0.012657178
3907.045929	0.012301515
3908.974382	0.012247155
3910.902835	0.012452783
3912.831288	0.012430340
3914.759741	0.011654763
3916.688194	0.010692762
3918.616648	0.010479787
3920.545101	0.010932696
3922.473554	0.011492246
3924.402007	0.011916781
3926.330460	0.011854902
3928.258913	0.011181654
3930.187366	0.010437693
3932.115819	0.010119278
3934.044272	0.010258514
3935.972725	0.010555829
3937.901178	0.010814266
3939.829631	0.011078538
3941.758084	0.011402161
3943.686538	0.011755101
3945.614991	0.011920533
3947.543444	0.011704774
3949.471897	0.011141839
3951.400350	0.010313093
3953.328803	0.009630444
3955.257256	0.009678562
3957.185709	0.010335861
3959.114162	0.010790633
3961.042615	0.010761679
3962.971068	0.010561084
3964.899521	0.010094223
3966.827974	0.009697032
3968.756427	0.010147565
3970.684881	0.010978466
3972.613334	0.011176936
3974.541787	0.010804522
3976.470240	0.010330415
3978.398693	0.010005623
3980.327146	0.010044087
3982.255599	0.010323070
3984.184052	0.010333003
3986.112505	0.009755868
3988.040958	0.008953773
3989.969411	0.008700600
3991.897864	0.009076822
3993.826317	0.009385176
3995.754771	0.009269163
3997.683224	0.009104751
3999.611677	0.009230906
4001.540130	0.009520166
4003.468583	0.009782164
4005.397036	0.010106733
4007.325489	0.010468152
4009.253942	0.010773594
4011.182395	0.010844081
4013.110848	0.010657770
4015.039301	0.010166558
4016.967754	0.009500454
4018.896207	0.009413027
4020.824661	0.010128956
4022.753114	0.010286148
4024.681567	0.009333087
4026.610020	0.008415692
4028.538473	0.008612789
4030.466926	0.009133712
4032.395379	0.009073904
4034.323832	0.008891217
4036.252285	0.008903125
4038.180738	0.009240870
4040.109191	0.009605463
4042.037644	0.009496086
4043.966097	0.008994029
4045.894550	0.008649196
4047.823004	0.008440702
4049.751457	0.008318294
4051.679910	0.008551855
4053.608363	0.009021718
4055.536816	0.009176551
4057.465269	0.009165602
4059.393722	0.009204711
4061.322175	0.009185224
4063.250628	0.009108673
4065.179081	0.009141419
4067.107534	0.009000195
4069.035987	0.008598993
4070.964440	0.008132022
4072.892894	0.008080728
4074.821347	0.008526951
4076.749800	0.009180345
4078.678253	0.009655798
4080.606706	0.009538162
4082.535159	0.008610328
4084.463612	0.007556572
4086.392065	0.007409591
4088.320518	0.007714846
4090.248971	0.007860819
4092.177424	0.008272178
4094.105877	0.008672572
4096.034330	0.008839174
4097.962783	0.008968357
4099.891237	0.008889300
4101.819690	0.008746636
4103.748143	0.008844342
4105.676596	0.008549015
4107.605049	0.007687497
4109.533502	0.007259872
4111.461955	0.007192648
4113.390408	0.007013011
4115.318861	0.006853106
4117.247314	0.006273489
4119.175767	0.005503934
4121.104220	0.005846133
4123.032673	0.006814689
4124.961127	0.007729546
4126.889580	0.008507070
4128.818033	0.008519568
4130.746486	0.007826930
4132.674939	0.006708685
4134.603392	0.005734438
4136.531845	0.005865382
4138.460298	0.006862754
4140.388751	0.007862280
4142.317204	0.008295470
4144.245657	0.008429157
4146.174110	0.008465730
4148.102563	0.008169108
4150.031017	0.007783548
4151.959470	0.007511109
4153.887923	0.007255911
4155.816376	0.007116336
4157.744829	0.007297479
4159.673282	0.007586058
4161.601735	0.007315491
4163.530188	0.007220868
4165.458641	0.007788269
4167.387094	0.007788617
4169.315547	0.007036510
4171.244000	0.006359817
4173.172453	0.006359393
4175.100906	0.007393559
4177.029360	0.008258296
4178.957813	0.008247124
4180.886266	0.007866258
4182.814719	0.007794863
4184.743172	0.007822485
4186.671625	0.007468294
4188.600078	0.007375957
4190.528531	0.007835874
4192.456984	0.007971774
4194.385437	0.007396434
4196.313890	0.006745573
4198.242343	0.006668108
4200.170796	0.007019564
4202.099250	0.006991627
4204.027703	0.006865058
4205.956156	0.007191470
4207.884609	0.007236158
4209.813062	0.006658193
4211.741515	0.006572754
4213.669968	0.007242552
4215.598421	0.008108596
4217.526874	0.008011859
4219.455327	0.007012597
4221.383780	0.006596555
4223.312233	0.006937297
4225.240686	0.007290858
4227.169139	0.007461877
4229.097593	0.007398969
4231.026046	0.006681325
4232.954499	0.005695525
4234.882952	0.005219630
4236.811405	0.005250852
4238.739858	0.005470389
4240.668311	0.006111526
4242.596764	0.007107547
4244.525217	0.007046786
4246.453670	0.006476613
4248.382123	0.006423113
4250.310576	0.006691631
4252.239029	0.006565430
4254.167483	0.006127451
4256.095936	0.006176820
4258.024389	0.006460779
4259.952842	0.006454520
4261.881295	0.007081386
4263.809748	0.008432481
4265.738201	0.008556539
4267.666654	0.007334371
4269.595107	0.006538727
4271.523560	0.006649852
4273.452013	0.007118253
4275.380466	0.007489687
4277.308919	0.007173765
4279.237373	0.005844828
4281.165826	0.004389209
4283.094279	0.004319969
4285.022732	0.005315369
4286.951185	0.005829929
4288.879638	0.005945707
4290.808091	0.006261449
4292.736544	0.006631467
4294.664997	0.006472716
4296.593450	0.006241750
4298.521903	0.006462321
4300.450356	0.006785338
4302.378809	0.006718359
4304.307262	0.006234095
4306.235716	0.005482360
4308.164169	0.004577889
4310.092622	0.003935009
4312.021075	0.004373915
4313.949528	0.005737308
4315.877981	0.006941828
4317.806434	0.007187339
4319.734887	0.006725373
4321.663340	0.006179537
4323.591793	0.006019391
4325.520246	0.006658295
4327.448699	0.007245872
4329.377152	0.006836569
4331.305606	0.006002654
4333.234059	0.005772688
4335.162512	0.005827699
4337.090965	0.005706131
4339.019418	0.005993520
4340.947871	0.006603750
4342.876324	0.006789351
4344.804777	0.006902471
4346.733230	0.007075788
4348.661683	0.007226037
4350.590136	0.007614693
4352.518589	0.007079579
4354.447042	0.005429173
4356.375495	0.004143992
4358.303949	0.003684712
4360.232402	0.004009265
4362.160855	0.004421105
4364.089308	0.004771409
4366.017761	0.005229125
4367.946214	0.005767263
4369.874667	0.006255709
4371.803120	0.006188904
4373.731573	0.005607914
4375.660026	0.005274439
4377.588479	0.005596235
4379.516932	0.005999211
4381.445385	0.006020411
4383.373839	0.006008625
4385.302292	0.006445363
4387.230745	0.007378601
4389.159198	0.008155880
4391.087651	0.008297410
4393.016104	0.008063915
4394.944557	0.007531754
4396.873010	0.006534270
4398.801463	0.005707968
4400.729916	0.005728476
4402.658369	0.005995982
4404.586822	0.006047073
4406.515275	0.006595199
4408.443729	0.007022377
4410.372182	0.006759758
4412.300635	0.006530880
4414.229088	0.006551513
4416.157541	0.006974245
4418.085994	0.007510569
4420.014447	0.007429365
4421.942900	0.007239152
4423.871353	0.007839289
4425.799806	0.008890463
4427.728259	0.008385418
4429.656712	0.006703281
4431.585165	0.005611854
4433.513618	0.005502992
4435.442072	0.005695494
4437.370525	0.005662797
4439.298978	0.005436797
4441.227431	0.006025997
4443.155884	0.007390443
4445.084337	0.008131999
4447.012790	0.008692306
4448.941243	0.009161160
4450.869696	0.008548293
4452.798149	0.007684838
4454.726602	0.007376828
4456.655055	0.006761886
4458.583508	0.005935229
4460.511962	0.005703073
4462.440415	0.006427568
4464.368868	0.007837064
4466.297321	0.008541971
4468.225774	0.007743154
4470.154227	0.006507184
4472.082680	0.006449636
4474.011133	0.007258108
4475.939586	0.007544078
4477.868039	0.007331111
4479.796492	0.007444872
4481.724945	0.007279980
4483.653398	0.006870671
4485.581851	0.006943967
4487.510305	0.007186858
4489.438758	0.007713135
4491.367211	0.007459331
4493.295664	0.006522096
4495.224117	0.006666352
4497.152570	0.007183413
4499.081023	0.006923425
4501.009476	0.006937045
4502.937929	0.007735532
4504.866382	0.008900978
4506.794835	0.009806679
4508.723288	0.009364485
4510.651741	0.007339898
4512.580195	0.005377117
4514.508648	0.005211679
4516.437101	0.006691794
4518.365554	0.007937964
4520.294007	0.008388905
4522.222460	0.008529988
4524.150913	0.007970056
4526.079366	0.007765582
4528.007819	0.008559719
4529.936272	0.008994685
4531.864725	0.008170390
4533.793178	0.006926394
4535.721631	0.006848081
4537.650084	0.007730340
4539.578538	0.008309295
4541.506991	0.008441542
4543.435444	0.008709789
4545.363897	0.009111796
4547.292350	0.008841127
4549.220803	0.007447551
4551.149256	0.006161718
4553.077709	0.006349560
4555.006162	0.007773223
4556.934615	0.009150569
4558.863068	0.009674413
4560.791521	0.009521520
4562.719974	0.009268176
4564.648428	0.008979433
4566.576881	0.008318973
4568.505334	0.007863002
4570.433787	0.008196529
4572.362240	0.008724892
4574.290693	0.008855794
4576.219146	0.008355254
4578.147599	0.007334584
4580.076052	0.006417198
4582.004505	0.006426305
4583.932958	0.006605115
4585.861411	0.006097750
4587.789864	0.005472096
4589.718318	0.005747294
4591.646771	0.006496036
4593.575224	0.006726546
4595.503677	0.006733892
4597.432130	0.006667511
4599.360583	0.006668451
4601.289036	0.006415996
4603.217489	0.005932535
[truncated: 1,501 more rows]
