# Supplementary material for: Adaptive Method for Quantitative Estimation of Glucose and Fructose Concentrations in Aqueous Solutions Based on Infrared Nanoantenna Optics
Source: Sensors (Basel). 2019 Jul 11;19(14):3053. doi: 10.3390/s19143053 (PMC6678705; doi:10.3390/s19143053)
Supplement: Supplementary file 1 [file sensors-19-03053-s001.zip › 00_Measurement_Data/Fructose cycles/1 c=10 gl/res4 sc50_50 ap100x100 par pol/1 c=10 gl.12.txt]

748.239793	0.026982574
750.168246	0.024389720
752.096699	0.017612761
754.025152	0.021447200
755.953605	0.025594315
757.882058	0.023592494
759.810511	0.029451337
761.738964	0.030173935
763.667418	0.020759026
765.595871	0.028344996
767.524324	0.038663637
769.452777	0.022481019
771.381230	0.012655716
773.309683	0.019085744
775.238136	0.024882706
777.166589	0.026866190
779.095042	0.030788792
781.023495	0.038258746
782.951948	0.040628787
784.880401	0.033588767
786.808854	0.027831474
788.737308	0.030864246
790.665761	0.032054160
792.594214	0.032241061
794.522667	0.024374500
796.451120	0.012922425
798.379573	0.023814749
800.308026	0.031726871
802.236479	0.034667235
804.164932	0.029759185
806.093385	0.036518641
808.021838	0.051838115
809.950291	0.042124249
811.878744	0.030910695
813.807197	0.032483779
815.735651	0.028617347
817.664104	0.027638558
819.592557	0.026217179
821.521010	0.026061114
823.449463	0.031222193
825.377916	0.030849148
827.306369	0.028407447
829.234822	0.030211082
831.163275	0.016104847
833.091728	0.008424966
835.020181	0.017240789
836.948634	0.016321843
838.877087	0.015289554
840.805541	0.020390755
842.733994	0.028124927
844.662447	0.032469876
846.590900	0.023538066
848.519353	0.020739418
850.447806	0.024262963
852.376259	0.030366722
854.304712	0.031212112
856.233165	0.019153694
858.161618	0.012783820
860.090071	0.015966825
862.018524	0.018217029
863.946977	0.020514203
865.875430	0.021318909
867.803884	0.022608986
869.732337	0.025082756
871.660790	0.029455019
873.589243	0.033240296
875.517696	0.034465391
877.446149	0.035061613
879.374602	0.039330471
881.303055	0.045034561
883.231508	0.046741258
885.159961	0.044677187
887.088414	0.042390473
889.016867	0.043421511
890.945320	0.047694221
892.873774	0.052216336
894.802227	0.056938972
896.730680	0.062654033
898.659133	0.065642484
900.587586	0.064420305
902.516039	0.064218469
904.444492	0.068064712
906.372945	0.073118225
908.301398	0.077068992
910.229851	0.080162987
912.158304	0.083051570
914.086757	0.085759662
916.015210	0.088670820
917.943664	0.092985429
919.872117	0.098911725
921.800570	0.104834117
923.729023	0.109424725
925.657476	0.113881432
927.585929	0.118974827
929.514382	0.123452283
931.442835	0.126615316
933.371288	0.130658090
935.299741	0.137075916
937.228194	0.143389195
939.156647	0.148121074
941.085100	0.154022455
943.013553	0.162117481
944.942007	0.169330150
946.870460	0.174812600
948.798913	0.180772409
950.727366	0.186822578
952.655819	0.191775292
954.584272	0.196943134
956.512725	0.203097999
958.441178	0.209567651
960.369631	0.216200262
962.298084	0.223346829
964.226537	0.230900496
966.154990	0.237471819
968.083443	0.242543235
970.011897	0.248608604
971.940350	0.256860524
973.868803	0.264830261
975.797256	0.270702779
977.725709	0.275454253
979.654162	0.280968994
981.582615	0.287903726
983.511068	0.294606447
985.439521	0.299721956
987.367974	0.304528832
989.296427	0.310254902
991.224880	0.316720665
993.153333	0.322975785
995.081786	0.328050643
997.010240	0.332956851
998.938693	0.339004993
1000.867146	0.345143765
1002.795599	0.350128710
1004.724052	0.354540735
1006.652505	0.359103620
1008.580958	0.363565862
1010.509411	0.367551118
1012.437864	0.370941311
1014.366317	0.374446332
1016.294770	0.378337055
1018.223223	0.381503522
1020.151676	0.384161085
1022.080130	0.387606323
1024.008583	0.391522318
1025.937036	0.394735664
1027.865489	0.397014856
1029.793942	0.398664325
1031.722395	0.399963975
1033.650848	0.401113242
1035.579301	0.401865512
1037.507754	0.402571678
1039.436207	0.404132426
1041.364660	0.406250983
1043.293113	0.407855421
1045.221566	0.408789515
1047.150019	0.409700513
1049.078473	0.410715550
1051.006926	0.411242425
1052.935379	0.410487205
1054.863832	0.408863366
1056.792285	0.407609999
1058.720738	0.406451851
1060.649191	0.405062556
1062.577644	0.404139757
1064.506097	0.403933138
1066.434550	0.403640866
1068.363003	0.401889801
1070.291456	0.399205834
1072.219909	0.397622883
1074.148363	0.397159636
1076.076816	0.396593839
1078.005269	0.395906717
1079.933722	0.395279378
1081.862175	0.394110024
1083.790628	0.392121851
1085.719081	0.389981359
1087.647534	0.388544858
1089.575987	0.387497753
1091.504440	0.386138558
1093.432893	0.384576261
1095.361346	0.382817656
1097.289799	0.380893737
1099.218253	0.379019320
1101.146706	0.376868725
1103.075159	0.374038488
1105.003612	0.371037871
1106.932065	0.368830025
1108.860518	0.367204010
1110.788971	0.365205348
1112.717424	0.362681240
1114.645877	0.359999865
1116.574330	0.357068658
1118.502783	0.353654832
1120.431236	0.350228399
1122.359689	0.347494125
1124.288142	0.345635712
1126.216596	0.344048589
1128.145049	0.341797888
1130.073502	0.338764936
1132.001955	0.335460722
1133.930408	0.332366079
1135.858861	0.330007672
1137.787314	0.328226924
1139.715767	0.325976431
1141.644220	0.322939426
1143.572673	0.319867402
1145.501126	0.317183226
1147.429579	0.314617783
1149.358032	0.311781675
1151.286486	0.308726877
1153.214939	0.305995703
1155.143392	0.303550899
1157.071845	0.300725520
1159.000298	0.297705889
1160.928751	0.295055121
1162.857204	0.292579889
1164.785657	0.290002286
1166.714110	0.287216574
1168.642563	0.284270585
1170.571016	0.281454086
1172.499469	0.278853506
1174.427922	0.276322991
1176.356375	0.273852885
1178.284829	0.271723479
1180.213282	0.269695997
1182.141735	0.266855955
1184.070188	0.263232619
1185.998641	0.259934247
1187.927094	0.257478088
1189.855547	0.255336761
1191.784000	0.252838314
1193.712453	0.250018448
1195.640906	0.247475967
1197.569359	0.245290995
1199.497812	0.243088007
1201.426265	0.240536585
1203.354719	0.238005191
1205.283172	0.235343337
1207.211625	0.232730538
1209.140078	0.230339497
1211.068531	0.228344947
1212.996984	0.226286814
1214.925437	0.223729134
1216.853890	0.221139729
1218.782343	0.218975186
1220.710796	0.216892809
1222.639249	0.214639470
1224.567702	0.212740123
1226.496155	0.211519241
1228.424609	0.210341305
1230.353062	0.208432525
1232.281515	0.205966979
1234.209968	0.203565270
1236.138421	0.201387167
1238.066874	0.199371621
1239.995327	0.197535545
1241.923780	0.195864588
1243.852233	0.194375724
1245.780686	0.193023995
1247.709139	0.191659272
1249.637592	0.190113127
1251.566045	0.188445017
1253.494498	0.186692327
1255.422952	0.184831589
1257.351405	0.183010057
1259.279858	0.181309193
1261.208311	0.179671943
1263.136764	0.177942157
1265.065217	0.176091492
1266.993670	0.174347207
1268.922123	0.172723964
1270.850576	0.170985878
1272.779029	0.169175565
1274.707482	0.167337403
1276.635935	0.165649474
1278.564388	0.164360866
1280.492842	0.163333729
1282.421295	0.162360072
1284.349748	0.161333606
1286.278201	0.160067618
1288.206654	0.158454940
1290.135107	0.156451419
1292.063560	0.154370844
1293.992013	0.152660713
1295.920466	0.151124984
1297.848919	0.149480864
1299.777372	0.147847071
1301.705825	0.146190539
1303.634278	0.144512862
1305.562731	0.143072069
1307.491185	0.142103598
1309.419638	0.141748562
1311.348091	0.141442373
1313.276544	0.140828773
1315.204997	0.140225932
1317.133450	0.139255956
1319.061903	0.137437046
1320.990356	0.135129675
1322.918809	0.133053467
1324.847262	0.131563589
1326.775715	0.130255774
1328.704168	0.128690988
1330.632621	0.127216235
1332.561075	0.126475096
1334.489528	0.126634151
1336.417981	0.127290994
1338.346434	0.127221212
1340.274887	0.125624508
1342.203340	0.122770429
1344.131793	0.119712725
1346.060246	0.117751412
1347.988699	0.116835691
1349.917152	0.116078280
1351.845605	0.115100607
1353.774058	0.113929257
1355.702511	0.112998985
1357.630965	0.112889387
1359.559418	0.113324940
1361.487871	0.113019846
1363.416324	0.111756787
1365.344777	0.110045880
1367.273230	0.108087972
1369.201683	0.107322127
1371.130136	0.108076841
1373.058589	0.108310953
1374.987042	0.107146971
1376.915495	0.105036452
1378.843948	0.102573581
1380.772401	0.100808971
1382.700854	0.100189641
1384.629308	0.099948205
1386.557761	0.099015392
1388.486214	0.097967789
1390.414667	0.097913556
1392.343120	0.098429874
1394.271573	0.099095739
1396.200026	0.099133670
1398.128479	0.097172812
1400.056932	0.094635539
1401.985385	0.092852943
1403.913838	0.090837747
1405.842291	0.089031763
1407.770744	0.087866865
1409.699198	0.086782441
1411.627651	0.086286671
1413.556104	0.087240659
1415.484557	0.088976808
1417.413010	0.089433759
1419.341463	0.088718690
1421.269916	0.087973669
1423.198369	0.086199634
1425.126822	0.084163293
1427.055275	0.082963213
1428.983728	0.082112700
1430.912181	0.082291387
1432.840634	0.083383746
1434.769087	0.082965381
1436.697541	0.080695570
1438.625994	0.078713827
1440.554447	0.076663755
1442.482900	0.074690804
1444.411353	0.073847890
1446.339806	0.073448397
1448.268259	0.072980575
1450.196712	0.073096536
1452.125165	0.074737132
1454.053618	0.077598207
1455.982071	0.079148054
1457.910524	0.078368299
1459.838977	0.076971956
1461.767431	0.074868739
1463.695884	0.071965136
1465.624337	0.069866702
1467.552790	0.069882326
1469.481243	0.070904449
1471.409696	0.071719244
1473.338149	0.072260030
1475.266602	0.071247868
1477.195055	0.068585113
1479.123508	0.066154651
1481.051961	0.064791560
1482.980414	0.064883418
1484.908867	0.066353247
1486.837321	0.068310186
1488.765774	0.069004372
1490.694227	0.067749389
1492.622680	0.066274367
1494.551133	0.064934261
1496.479586	0.063562147
1498.408039	0.062535256
1500.336492	0.062328182
1502.264945	0.063783281
1504.193398	0.066022582
1506.121851	0.067222811
1508.050304	0.067446426
1509.978757	0.065867878
1511.907210	0.063386701
1513.835664	0.062362656
1515.764117	0.062823161
1517.692570	0.064211786
1519.621023	0.065210178
1521.549476	0.065085776
1523.477929	0.064470552
1525.406382	0.062018871
1527.334835	0.058912218
1529.263288	0.057646140
1531.191741	0.057322849
1533.120194	0.057085723
1535.048647	0.058624692
1536.977100	0.061399352
1538.905554	0.064077601
1540.834007	0.066450477
1542.762460	0.064542636
1544.690913	0.058708083
1546.619366	0.054216154
1548.547819	0.052217066
1550.476272	0.051835775
1552.404725	0.052533481
1554.333178	0.054440767
1556.261631	0.056722373
1558.190084	0.056282569
1560.118537	0.054119885
1562.046990	0.052364018
1563.975443	0.050583452
1565.903897	0.049829479
1567.832350	0.049585361
1569.760803	0.049258370
1571.689256	0.049876522
1573.617709	0.050232925
1575.546162	0.049484953
1577.474615	0.049066383
1579.403068	0.048641820
1581.331521	0.047491919
1583.259974	0.046564497
1585.188427	0.046347141
1587.116880	0.046556681
1589.045333	0.046695583
1590.973787	0.046630245
1592.902240	0.046709109
1594.830693	0.047081877
1596.759146	0.047400899
1598.687599	0.047389947
1600.616052	0.047367055
1602.544505	0.047818646
1604.472958	0.048742712
1606.401411	0.049537405
1608.329864	0.049707312
1610.258317	0.049717631
1612.186770	0.050424371
1614.115223	0.051425152
1616.043677	0.051977474
1617.972130	0.052980743
1619.900583	0.054191004
1621.829036	0.054165121
1623.757489	0.054006968
1625.685942	0.054134149
1627.614395	0.053627368
1629.542848	0.053699363
1631.471301	0.055395056
1633.399754	0.057444181
1635.328207	0.058425888
1637.256660	0.058408491
1639.185113	0.057397045
1641.113566	0.056670103
1643.042020	0.057658657
1644.970473	0.059453003
1646.898926	0.061414160
1648.827379	0.064252473
1650.755832	0.064882845
1652.684285	0.061631363
1654.612738	0.058822162
1656.541191	0.057300556
1658.469644	0.055793032
1660.398097	0.054662891
1662.326550	0.053928629
1664.255003	0.054158095
1666.183456	0.055198606
1668.111910	0.055885356
1670.040363	0.056273837
1671.968816	0.056016210
1673.897269	0.053866684
1675.825722	0.051560134
1677.754175	0.051181447
1679.682628	0.052270588
1681.611081	0.053729299
1683.539534	0.053701386
1685.467987	0.051908590
1687.396440	0.049374752
1689.324893	0.046794154
1691.253346	0.045622755
1693.181799	0.045630321
1695.110253	0.046344101
1697.038706	0.048091464
1698.967159	0.048003837
1700.895612	0.045926191
1702.824065	0.044746265
1704.752518	0.043245677
1706.680971	0.041326150
1708.609424	0.039938021
1710.537877	0.039503045
1712.466330	0.040429000
1714.394783	0.041976765
1716.323236	0.041930348
1718.251689	0.039761182
1720.180143	0.037601404
1722.108596	0.036111780
1724.037049	0.035188306
1725.965502	0.035003223
1727.893955	0.035526402
1729.822408	0.036858220
1731.750861	0.038029566
1733.679314	0.037771899
1735.607767	0.037263073
1737.536220	0.036694475
1739.464673	0.035684697
1741.393126	0.035179675
1743.321579	0.035421196
1745.250032	0.036040425
1747.178486	0.036505926
1749.106939	0.036058437
1751.035392	0.035041478
1752.963845	0.034275535
1754.892298	0.033630036
1756.820751	0.033307932
1758.749204	0.033775195
1760.677657	0.034184575
1762.606110	0.034285847
1764.534563	0.034623750
1766.463016	0.035185605
1768.391469	0.036291692
1770.319922	0.037589911
1772.248376	0.038000777
1774.176829	0.037586577
1776.105282	0.036930226
1778.033735	0.036429882
1779.962188	0.036264706
1781.890641	0.036313992
1783.819094	0.036396351
1785.747547	0.036831308
1787.676000	0.037926149
1789.604453	0.038951978
1791.532906	0.039328929
1793.461359	0.039578803
1795.389812	0.039950460
1797.318266	0.040179748
1799.246719	0.040198371
1801.175172	0.040082600
1803.103625	0.039984949
1805.032078	0.039993010
1806.960531	0.040304422
1808.888984	0.040820152
1810.817437	0.041185863
1812.745890	0.041313965
1814.674343	0.041041173
1816.602796	0.040370930
1818.531249	0.039951261
1820.459702	0.040221889
1822.388155	0.040898591
1824.316609	0.041718807
1826.245062	0.042856008
1828.173515	0.043568946
1830.101968	0.043222807
1832.030421	0.042413488
1833.958874	0.041559484
1835.887327	0.041086413
1837.815780	0.041239791
1839.744233	0.041764218
1841.672686	0.042080667
1843.601139	0.041937869
1845.529592	0.041769270
1847.458045	0.041271437
1849.386499	0.040331397
1851.314952	0.039560631
1853.243405	0.039174881
1855.171858	0.039038677
1857.100311	0.038906451
1859.028764	0.038620308
1860.957217	0.038320802
1862.885670	0.038385369
1864.814123	0.039046105
1866.742576	0.039799780
1868.671029	0.039846208
1870.599482	0.039092515
1872.527935	0.038024768
1874.456388	0.037190776
1876.384842	0.036722962
1878.313295	0.036238346
1880.241748	0.035674449
1882.170201	0.035286706
1884.098654	0.035241786
1886.027107	0.035466250
1887.955560	0.035383370
1889.884013	0.034902792
1891.812466	0.034558218
1893.740919	0.034174215
1895.669372	0.033550654
1897.597825	0.032900888
1899.526278	0.032395218
1901.454732	0.032057501
1903.383185	0.031791344
1905.311638	0.031597782
1907.240091	0.031447455
1909.168544	0.031301536
1911.096997	0.031180929
1913.025450	0.031101763
1914.953903	0.031065719
1916.882356	0.030847866
1918.810809	0.030579122
1920.739262	0.030363385
1922.667715	0.029959518
1924.596168	0.029438715
1926.524622	0.028801296
1928.453075	0.028295347
1930.381528	0.028182544
1932.309981	0.028100966
1934.238434	0.027807336
1936.166887	0.027519172
1938.095340	0.027445965
1940.023793	0.027492264
1941.952246	0.027479421
1943.880699	0.027355531
1945.809152	0.026914768
1947.737605	0.026259696
1949.666058	0.025793795
1951.594511	0.025461186
1953.522965	0.025078680
1955.451418	0.024738215
1957.379871	0.024460502
1959.308324	0.024134764
1961.236777	0.023948379
1963.165230	0.024018398
1965.093683	0.024000170
1967.022136	0.023692278
1968.950589	0.023301771
1970.879042	0.022982642
1972.807495	0.022779131
1974.735948	0.022574732
1976.664401	0.022252848
1978.592855	0.021895241
1980.521308	0.021503901
1982.449761	0.021107504
1984.378214	0.020823576
1986.306667	0.020693289
1988.235120	0.020829296
1990.163573	0.021156194
1992.092026	0.021275016
1994.020479	0.021064330
1995.948932	0.020714993
1997.877385	0.020425092
1999.805838	0.020280249
2001.734291	0.020152334
2003.662744	0.019882537
2005.591198	0.019623308
2007.519651	0.019515378
2009.448104	0.019362979
2011.376557	0.019137483
2013.305010	0.018952934
2015.233463	0.018634049
2017.161916	0.018095849
2019.090369	0.017568011
2021.018822	0.017303431
2022.947275	0.017411150
2024.875728	0.017631004
2026.804181	0.017582593
2028.732634	0.017396174
2030.661088	0.017442740
2032.589541	0.017704988
2034.517994	0.017865825
2036.446447	0.017655531
2038.374900	0.017164102
2040.303353	0.016915565
2042.231806	0.017100461
2044.160259	0.017239574
2046.088712	0.017049536
2048.017165	0.016724776
2049.945618	0.016403858
2051.874071	0.016039582
2053.802524	0.015774507
2055.730978	0.015834127
2057.659431	0.016003402
2059.587884	0.016079249
2061.516337	0.016140468
2063.444790	0.016089832
2065.373243	0.015930751
2067.301696	0.015931031
2069.230149	0.015972547
2071.158602	0.015666710
2073.087055	0.015114887
2075.015508	0.014738049
2076.943961	0.014628509
2078.872414	0.014537150
2080.800867	0.014382183
2082.729321	0.014401960
2084.657774	0.014615586
2086.586227	0.014767824
2088.514680	0.014805129
2090.443133	0.014940071
2092.371586	0.015200960
2094.300039	0.015255027
2096.228492	0.014866631
2098.156945	0.014275529
2100.085398	0.013945583
2102.013851	0.014018743
2103.942304	0.014182617
2105.870757	0.014125450
2107.799211	0.013839768
2109.727664	0.013552669
2111.656117	0.013442740
2113.584570	0.013451383
2115.513023	0.013375601
2117.441476	0.013358770
2119.369929	0.013552295
2121.298382	0.013697431
2123.226835	0.013709423
2125.155288	0.013734834
2127.083741	0.013734713
2129.012194	0.013648908
2130.940647	0.013326589
2132.869100	0.012860833
2134.797554	0.012673676
2136.726007	0.012800044
2138.654460	0.013109173
2140.582913	0.013501748
2142.511366	0.013696686
2144.439819	0.013499697
2146.368272	0.012974370
2148.296725	0.012502079
2150.225178	0.012457009
2152.153631	0.012705324
2154.082084	0.012849168
2156.010537	0.012562667
2157.938990	0.011975195
2159.867444	0.011634878
2161.795897	0.011713734
2163.724350	0.011982879
2165.652803	0.012206509
2167.581256	0.012284861
2169.509709	0.012217001
2171.438162	0.012008242
2173.366615	0.011848517
2175.295068	0.011914267
2177.223521	0.012170010
2179.151974	0.012456144
2181.080427	0.012479677
2183.008880	0.012160839
2184.937334	0.011827894
2186.865787	0.011761080
2188.794240	0.011876572
2190.722693	0.011761586
2192.651146	0.011267482
2194.579599	0.010850448
2196.508052	0.010714798
2198.436505	0.010569577
2200.364958	0.010429719
2202.293411	0.010437508
2204.221864	0.010402864
2206.150317	0.010267826
2208.078770	0.010297493
2210.007223	0.010573128
2211.935677	0.010833995
2213.864130	0.010916061
2215.792583	0.010982523
2217.721036	0.011183677
2219.649489	0.011409926
2221.577942	0.011287349
2223.506395	0.010763965
2225.434848	0.010344300
2227.363301	0.010287737
2229.291754	0.010361650
2231.220207	0.010279773
2233.148660	0.010036429
2235.077113	0.009933401
2237.005567	0.010097285
2238.934020	0.010218333
2240.862473	0.010058770
2242.790926	0.009727882
2244.719379	0.009529841
2246.647832	0.009490265
2248.576285	0.009543151
2250.504738	0.009710334
2252.433191	0.009723065
2254.361644	0.009590609
2256.290097	0.009551962
2258.218550	0.009602701
2260.147003	0.009567486
2262.075456	0.009322917
2264.003910	0.008957195
2265.932363	0.008797697
2267.860816	0.008970046
2269.789269	0.009138127
2271.717722	0.009013135
2273.646175	0.008796090
2275.574628	0.008750645
2277.503081	0.008787612
2279.431534	0.008659058
2281.359987	0.008443372
2283.288440	0.008455997
2285.216893	0.008712759
2287.145346	0.008876155
2289.073800	0.008718593
2291.002253	0.008424846
2292.930706	0.008264240
2294.859159	0.008167275
2296.787612	0.007940330
2298.716065	0.007693082
2300.644518	0.007623134
2302.572971	0.007768308
2304.501424	0.008068632
2306.429877	0.008277184
2308.358330	0.008190880
2310.286783	0.008051888
2312.215236	0.008164743
2314.143690	0.008334467
2316.072143	0.008232943
2318.000596	0.008009250
2319.929049	0.007926666
2321.857502	0.007924313
2323.785955	0.007842897
2325.714408	0.007549013
2327.642861	0.007050369
2329.571314	0.006572803
2331.499767	0.006287134
2333.428220	0.006329280
2335.356673	0.006745779
2337.285126	0.007214392
2339.213579	0.007360691
2341.142033	0.007106370
2343.070486	0.006688098
2344.998939	0.006382616
2346.927392	0.006475115
2348.855845	0.007041672
2350.784298	0.007664994
2352.712751	0.007643809
2354.641204	0.007005219
2356.569657	0.006731194
2358.498110	0.007305318
2360.426563	0.007553447
2362.355016	0.006546533
2364.283469	0.005653022
2366.211923	0.005526134
2368.140376	0.005700707
2370.068829	0.006304206
2371.997282	0.007284297
2373.925735	0.007792104
2375.854188	0.007494806
2377.782641	0.006837208
2379.711094	0.006247850
2381.639547	0.005994954
2383.568000	0.006109425
2385.496453	0.006314980
2387.424906	0.006326784
2389.353359	0.006222604
2391.281812	0.006144905
2393.210266	0.005964560
2395.138719	0.005674151
2397.067172	0.005589250
2398.995625	0.005861450
2400.924078	0.006222508
2402.852531	0.006226368
2404.780984	0.005897795
2406.709437	0.005640500
2408.637890	0.005564430
2410.566343	0.005589272
2412.494796	0.005552311
2414.423249	0.005445686
2416.351702	0.005513392
2418.280156	0.005616733
2420.208609	0.005578917
2422.137062	0.005502467
2424.065515	0.005462184
2425.993968	0.005469750
2427.922421	0.005579612
2429.850874	0.005693533
2431.779327	0.005741147
2433.707780	0.005763986
2435.636233	0.005726815
2437.564686	0.005624187
2439.493139	0.005612469
2441.421592	0.005852508
2443.350045	0.006169565
2445.278499	0.006267517
2447.206952	0.006173700
2449.135405	0.006159339
2451.063858	0.006251745
2452.992311	0.006247235
2454.920764	0.006136965
2456.849217	0.006020233
2458.777670	0.005871654
2460.706123	0.005759669
2462.634576	0.005754882
2464.563029	0.005656496
2466.491482	0.005450079
2468.419935	0.005408273
2470.348389	0.005725062
2472.276842	0.006385862
2474.205295	0.006845057
2476.133748	0.006629355
2478.062201	0.006245707
2479.990654	0.006120354
2481.919107	0.006196743
2483.847560	0.006542902
2485.776013	0.007079783
2487.704466	0.007454548
2489.632919	0.007571095
2491.561372	0.007477878
2493.489825	0.007348652
2495.418279	0.007254547
2497.346732	0.007008685
2499.275185	0.006735262
2501.203638	0.006751226
2503.132091	0.006913530
2505.060544	0.007028988
2506.988997	0.007387278
2508.917450	0.008022225
2510.845903	0.008533285
2512.774356	0.008723181
2514.702809	0.008666798
2516.631262	0.008462647
2518.559715	0.008267504
2520.488168	0.008307180
2522.416622	0.008543231
2524.345075	0.008746743
2526.273528	0.009041616
2528.201981	0.009540575
2530.130434	0.009983472
2532.058887	0.010240154
2533.987340	0.010446513
2535.915793	0.010735338
2537.844246	0.010948311
2539.772699	0.011030335
2541.701152	0.011158325
2543.629605	0.011247112
2545.558058	0.011297760
2547.486512	0.011634771
2549.414965	0.012225126
2551.343418	0.012627527
2553.271871	0.012736900
2555.200324	0.012818009
2557.128777	0.012951951
2559.057230	0.012972013
2560.985683	0.012987404
2562.914136	0.013397435
2564.842589	0.014115940
2566.771042	0.014654958
2568.699495	0.015002131
2570.627948	0.015338363
2572.556401	0.015465304
2574.484855	0.015472390
2576.413308	0.015593161
2578.341761	0.015690321
2580.270214	0.015822984
2582.198667	0.016133269
2584.127120	0.016388115
2586.055573	0.016418573
2587.984026	0.016498087
2589.912479	0.016858863
2591.840932	0.017187409
2593.769385	0.017218215
2595.697838	0.017266283
2597.626291	0.017536994
2599.554745	0.017803252
2601.483198	0.018081214
2603.411651	0.018533856
2605.340104	0.018871995
2607.268557	0.018872723
2609.197010	0.018641215
2611.125463	0.018393310
2613.053916	0.018317984
2614.982369	0.018354002
2616.910822	0.018496666
2618.839275	0.018698346
2620.767728	0.018724864
2622.696181	0.018680194
2624.624635	0.018767592
2626.553088	0.018776109
2628.481541	0.018633416
2630.409994	0.018548446
2632.338447	0.018498918
2634.266900	0.018465677
2636.195353	0.018374804
2638.123806	0.018182710
2640.052259	0.018173272
2641.980712	0.018297207
2643.909165	0.018266216
2645.837618	0.018033275
2647.766071	0.017582001
2649.694524	0.017122556
2651.622978	0.017041845
2653.551431	0.017221352
2655.479884	0.017316082
2657.408337	0.017373785
2659.336790	0.017454138
2661.265243	0.017452246
2663.193696	0.017318057
2665.122149	0.017097868
2667.050602	0.016940271
2668.979055	0.016911605
2670.907508	0.016957130
2672.835961	0.016833659
2674.764414	0.016352184
2676.692868	0.015806729
2678.621321	0.015597725
2680.549774	0.015759202
2682.478227	0.015970478
2684.406680	0.015869791
2686.335133	0.015608542
2688.263586	0.015558642
2690.192039	0.015634280
2692.120492	0.015579779
2694.048945	0.015373500
2695.977398	0.015120695
2697.905851	0.015083697
2699.834304	0.015321492
2701.762757	0.015499977
2703.691211	0.015434912
2705.619664	0.015241461
2707.548117	0.015095321
2709.476570	0.014939811
2711.405023	0.014741394
2713.333476	0.014771622
2715.261929	0.014940465
2717.190382	0.014810386
2719.118835	0.014430771
2721.047288	0.014193843
2722.975741	0.014010903
2724.904194	0.013685966
2726.832647	0.013595955
2728.761101	0.013959633
2730.689554	0.014308363
2732.618007	0.014207458
2734.546460	0.013808179
2736.474913	0.013571056
2738.403366	0.013832849
2740.331819	0.014472686
2742.260272	0.014837156
2744.188725	0.014480470
2746.117178	0.013616533
2748.045631	0.012834304
2749.974084	0.012669717
2751.902537	0.013013577
2753.830991	0.013301518
2755.759444	0.013415309
2757.687897	0.013543328
2759.616350	0.013625856
2761.544803	0.013588758
2763.473256	0.013445497
2765.401709	0.013149299
2767.330162	0.012770982
2769.258615	0.012500728
2771.187068	0.012398588
2773.115521	0.012319310
2775.043974	0.011970240
2776.972427	0.011440659
2778.900880	0.011354162
2780.829334	0.011937610
2782.757787	0.012534834
2784.686240	0.012615640
2786.614693	0.012419232
2788.543146	0.012310210
2790.471599	0.012143233
2792.400052	0.011821853
2794.328505	0.011470076
2796.256958	0.011326524
2798.185411	0.011691463
2800.113864	0.012290363
2802.042317	0.012675207
2803.970770	0.012761575
2805.899224	0.012508269
2807.827677	0.012101262
2809.756130	0.011913131
2811.684583	0.011830662
2813.613036	0.011654900
2815.541489	0.011749675
2817.469942	0.012124069
2819.398395	0.012136066
2821.326848	0.011835038
2823.255301	0.011706753
2825.183754	0.011544315
2827.112207	0.010992725
2829.040660	0.010417089
2830.969113	0.010291560
2832.897567	0.010603656
2834.826020	0.011126563
2836.754473	0.011653658
2838.682926	0.011992714
2840.611379	0.011989022
2842.539832	0.011608819
2844.468285	0.011124979
2846.396738	0.010862782
2848.325191	0.010749965
2850.253644	0.010509031
2852.182097	0.010252118
2854.110550	0.010306843
2856.039003	0.010675294
2857.967457	0.011171935
2859.895910	0.011581060
2861.824363	0.011507455
2863.752816	0.011054375
2865.681269	0.010796227
2867.609722	0.010697071
2869.538175	0.010504962
2871.466628	0.010414095
2873.395081	0.010670537
2875.323534	0.011126810
2877.251987	0.011328401
2879.180440	0.011022179
2881.108893	0.010525119
2883.037347	0.010488068
2884.965800	0.011025442
2886.894253	0.011592144
2888.822706	0.011657554
2890.751159	0.011244047
2892.679612	0.010819554
2894.608065	0.010641641
2896.536518	0.010593646
2898.464971	0.010674318
2900.393424	0.011010280
2902.321877	0.011302322
2904.250330	0.011248522
2906.178783	0.011146641
2908.107236	0.011121059
2910.035690	0.011024155
2911.964143	0.011140662
2913.892596	0.011478926
2915.821049	0.011290321
2917.749502	0.010394209
2919.677955	0.009803180
2921.606408	0.010141581
2923.534861	0.010848152
2925.463314	0.011088374
2927.391767	0.010892365
2929.320220	0.010821196
2931.248673	0.010981615
2933.177126	0.011128633
2935.105580	0.011113915
2937.034033	0.011038649
2938.962486	0.011098185
2940.890939	0.011143225
2942.819392	0.010928632
2944.747845	0.010723214
2946.676298	0.010761689
2948.604751	0.010870731
2950.533204	0.011055452
2952.461657	0.011363301
2954.390110	0.011406058
2956.318563	0.010992934
2958.247016	0.010603154
2960.175469	0.010584681
2962.103923	0.010905675
2964.032376	0.011423726
2965.960829	0.011860657
2967.889282	0.012010477
2969.817735	0.011822547
2971.746188	0.011518192
2973.674641	0.011549032
2975.603094	0.011817641
2977.531547	0.011705394
2979.460000	0.011146120
2981.388453	0.010808861
2983.316906	0.011110490
2985.245359	0.011571311
2987.173813	0.011727393
2989.102266	0.011766273
2991.030719	0.011731392
2992.959172	0.011446026
2994.887625	0.011277287
2996.816078	0.011622764
2998.744531	0.012039035
3000.672984	0.011964305
3002.601437	0.011703771
3004.529890	0.011660347
3006.458343	0.011834151
3008.386796	0.012059524
3010.315249	0.012096759
3012.243703	0.011901677
3014.172156	0.011808184
3016.100609	0.011925329
3018.029062	0.012063118
3019.957515	0.012273586
3021.885968	0.012517772
3023.814421	0.012602422
3025.742874	0.012556418
3027.671327	0.012438172
3029.599780	0.012306135
3031.528233	0.012162453
3033.456686	0.012094092
3035.385139	0.012278723
3037.313592	0.012553062
3039.242046	0.012828923
3041.170499	0.013287945
3043.098952	0.013622359
3045.027405	0.013559507
3046.955858	0.013549465
3048.884311	0.013868219
3050.812764	0.014149077
3052.741217	0.014078075
3054.669670	0.013689608
3056.598123	0.013308157
3058.526576	0.013315285
3060.455029	0.013785093
3062.383482	0.014258239
3064.311936	0.014237363
3066.240389	0.013999657
3068.168842	0.014068267
3070.097295	0.014114648
3072.025748	0.013718133
3073.954201	0.013448152
3075.882654	0.013824292
3077.811107	0.014582642
3079.739560	0.015350871
3081.668013	0.015828889
3083.596466	0.015753046
3085.524919	0.015327145
3087.453372	0.015216253
3089.381825	0.015627814
3091.310279	0.015963331
3093.238732	0.015982779
3095.167185	0.016083719
3097.095638	0.016399704
3099.024091	0.016558751
3100.952544	0.016269006
3102.880997	0.015979240
3104.809450	0.016258352
3106.737903	0.016759079
3108.666356	0.016906407
3110.594809	0.016841987
3112.523262	0.016954601
3114.451715	0.017230155
3116.380169	0.017409248
3118.308622	0.017475057
3120.237075	0.017809331
3122.165528	0.018401252
3124.093981	0.018709207
3126.022434	0.018803244
3127.950887	0.019109797
3129.879340	0.019331584
3131.807793	0.019225091
3133.736246	0.019302834
3135.664699	0.019830257
3137.593152	0.020303365
3139.521605	0.020104734
3141.450058	0.019393114
3143.378512	0.019102279
3145.306965	0.019514946
3147.235418	0.019915484
3149.163871	0.019970685
3151.092324	0.020062178
3153.020777	0.020336390
3154.949230	0.020605491
3156.877683	0.020813340
3158.806136	0.021027662
3160.734589	0.021501768
3162.663042	0.022122119
3164.591495	0.022328706
3166.519948	0.022258556
3168.448402	0.022269653
3170.376855	0.022161728
3172.305308	0.021956382
3174.233761	0.021895517
3176.162214	0.022106230
3178.090667	0.022543732
3180.019120	0.022913158
3181.947573	0.023215726
3183.876026	0.023562033
3185.804479	0.023704121
3187.732932	0.023596672
3189.661385	0.023411553
3191.589838	0.023251215
3193.518292	0.023448149
3195.446745	0.024113042
3197.375198	0.024833489
3199.303651	0.025154250
3201.232104	0.024934214
3203.160557	0.024744676
3205.089010	0.025074610
3207.017463	0.025421571
3208.945916	0.025287826
3210.874369	0.024889383
3212.802822	0.024714613
3214.731275	0.025132373
3216.659728	0.025812302
3218.588181	0.025945457
3220.516635	0.025427828
3222.445088	0.025211735
3224.373541	0.025898686
3226.301994	0.026482631
3228.230447	0.026191767
3230.158900	0.026048679
3232.087353	0.026721463
3234.015806	0.027409138
3235.944259	0.027355229
3237.872712	0.026999537
3239.801165	0.027102033
3241.729618	0.027449349
3243.658071	0.027353944
3245.586525	0.026920026
3247.514978	0.026718955
3249.443431	0.027024850
3251.371884	0.027663626
3253.300337	0.028088422
3255.228790	0.028111292
3257.157243	0.028029947
3259.085696	0.027896583
3261.014149	0.027445704
3262.942602	0.026811892
3264.871055	0.026464399
3266.799508	0.026506975
3268.727961	0.026909303
3270.656414	0.027662290
3272.584868	0.028417759
3274.513321	0.028988229
3276.441774	0.029370736
3278.370227	0.029455975
3280.298680	0.029463584
3282.227133	0.029760519
3284.155586	0.030278558
3286.084039	0.030448163
3288.012492	0.030068841
3289.940945	0.029816631
3291.869398	0.029853472
3293.797851	0.029552137
3295.726304	0.028954053
3297.654758	0.028714288
3299.583211	0.029192325
3301.511664	0.030065449
3303.440117	0.030763401
3305.368570	0.031291299
3307.297023	0.031801593
3309.225476	0.031839289
3311.153929	0.031266157
3313.082382	0.030966355
3315.010835	0.031393103
3316.939288	0.031940561
3318.867741	0.032181729
3320.796194	0.031988729
3322.724648	0.031557482
3324.653101	0.031593829
3326.581554	0.032075860
3328.510007	0.032217488
3330.438460	0.032111567
3332.366913	0.032446265
3334.295366	0.032865006
3336.223819	0.032814678
3338.152272	0.032844335
3340.080725	0.033160761
3342.009178	0.033161186
3343.937631	0.032852445
3345.866084	0.032430116
3347.794537	0.031906839
3349.722991	0.031869907
3351.651444	0.032651313
3353.579897	0.033852860
3355.508350	0.035010684
3357.436803	0.035693005
3359.365256	0.035928160
3361.293709	0.035913426
3363.222162	0.035535246
3365.150615	0.035163414
3367.079068	0.035317048
3369.007521	0.035841491
3370.935974	0.036236316
3372.864427	0.036244243
3374.792881	0.035842661
3376.721334	0.035109308
3378.649787	0.034668718
3380.578240	0.035116963
3382.506693	0.035897538
3384.435146	0.036155116
3386.363599	0.036013000
3388.292052	0.035917856
3390.220505	0.035902347
3392.148958	0.036053423
3394.077411	0.036592085
3396.005864	0.037196901
3397.934317	0.037271269
3399.862770	0.036808088
3401.791224	0.036513995
3403.719677	0.036484431
3405.648130	0.036416855
3407.576583	0.035972781
3409.505036	0.035938121
3411.433489	0.036685672
3413.361942	0.037187397
3415.290395	0.036998883
3417.218848	0.037074659
3419.147301	0.037873346
3421.075754	0.038842026
3423.004207	0.039322000
3424.932660	0.039045375
3426.861114	0.038323835
3428.789567	0.037761487
3430.718020	0.037533693
3432.646473	0.037258592
3434.574926	0.036847219
3436.503379	0.036827113
3438.431832	0.037373241
3440.360285	0.038035292
3442.288738	0.038692113
3444.217191	0.039333086
3446.145644	0.039441530
3448.074097	0.038811840
3450.002550	0.037826329
3451.931004	0.037086718
3453.859457	0.036670975
3455.787910	0.036244839
3457.716363	0.036152795
3459.644816	0.036464568
3461.573269	0.036308475
3463.501722	0.035558667
3465.430175	0.035017457
3467.358628	0.034944691
3469.287081	0.035121497
3471.215534	0.035537645
3473.143987	0.036070447
3475.072440	0.036224570
3477.000893	0.035949264
3478.929347	0.035614628
3480.857800	0.035360973
3482.786253	0.035243846
3484.714706	0.034995496
3486.643159	0.034311928
3488.571612	0.033571698
3490.500065	0.033208705
3492.428518	0.033208836
3494.356971	0.032999121
3496.285424	0.032425288
3498.213877	0.032553617
3500.142330	0.033579323
3502.070783	0.033966422
3503.999237	0.033234905
3505.927690	0.032756764
3507.856143	0.033012562
3509.784596	0.033182360
3511.713049	0.032560192
3513.641502	0.031577550
3515.569955	0.030962722
3517.498408	0.030711154
3519.426861	0.030684322
3521.355314	0.030844333
3523.283767	0.031236384
3525.212220	0.031873316
3527.140673	0.032178238
3529.069126	0.031711143
3530.997580	0.030819895
3532.926033	0.029854300
3534.854486	0.028983517
3536.782939	0.028663564
3538.711392	0.028964609
3540.639845	0.029261837
3542.568298	0.029253079
3544.496751	0.028918277
3546.425204	0.028358104
3548.353657	0.028077673
3550.282110	0.027989725
3552.210563	0.027552536
3554.139016	0.026903722
3556.067470	0.026474174
3557.995923	0.026474163
3559.924376	0.026765000
3561.852829	0.026948972
3563.781282	0.026940754
3565.709735	0.026821811
3567.638188	0.026603380
3569.566641	0.026373647
3571.495094	0.026067514
3573.423547	0.025706727
3575.352000	0.025612075
3577.280453	0.025783833
3579.208906	0.025715722
3581.137360	0.025203390
3583.065813	0.024756465
3584.994266	0.024607956
3586.922719	0.024393624
3588.851172	0.024226001
3590.779625	0.024160525
3592.708078	0.023618825
3594.636531	0.022661820
3596.564984	0.022005549
3598.493437	0.021724470
3600.421890	0.021378668
3602.350343	0.020955738
3604.278796	0.020750398
3606.207249	0.020988461
3608.135703	0.021710815
3610.064156	0.022376979
3611.992609	0.022386741
3613.921062	0.022128487
3615.849515	0.022165479
3617.777968	0.022301473
3619.706421	0.022067649
3621.634874	0.021300515
3623.563327	0.020381359
3625.491780	0.019580057
3627.420233	0.018464187
3629.348686	0.017416835
3631.277139	0.017267602
3633.205593	0.017322583
3635.134046	0.017049883
3637.062499	0.016797416
3638.990952	0.016902966
3640.919405	0.017314199
3642.847858	0.018149318
3644.776311	0.019781686
3646.704764	0.021449301
3648.633217	0.021122266
3650.561670	0.018567562
3652.490123	0.016361237
3654.418576	0.015297525
3656.347029	0.014815022
3658.275482	0.014658154
3660.203936	0.014744868
3662.132389	0.014873525
3664.060842	0.014716436
3665.989295	0.014091628
3667.917748	0.013267109
3669.846201	0.013058054
3671.774654	0.013602466
3673.703107	0.013310918
3675.631560	0.012121412
3677.560013	0.011725117
3679.488466	0.011925257
3681.416919	0.011796905
3683.345372	0.011405979
3685.273826	0.011051638
3687.202279	0.010854732
3689.130732	0.011157610
3691.059185	0.011760380
3692.987638	0.011845190
3694.916091	0.011519326
3696.844544	0.011256676
3698.772997	0.011061879
3700.701450	0.010915804
3702.629903	0.011125509
3704.558356	0.011655242
3706.486809	0.012006116
3708.415262	0.011977965
3710.343716	0.011971585
3712.272169	0.012362465
3714.200622	0.012874685
3716.129075	0.012770376
3718.057528	0.011987403
3719.985981	0.011361501
3721.914434	0.011458015
3723.842887	0.011867803
3725.771340	0.012040552
3727.699793	0.012248500
3729.628246	0.012874538
3731.556699	0.013875891
3733.485152	0.014762310
3735.413605	0.014852855
3737.342059	0.014529796
3739.270512	0.014166089
3741.198965	0.013480524
3743.127418	0.012605196
3745.055871	0.012591861
3746.984324	0.013583940
3748.912777	0.014365902
3750.841230	0.014327507
3752.769683	0.013693339
3754.698136	0.013472856
3756.626589	0.013846592
3758.555042	0.014013217
3760.483495	0.013700942
3762.411949	0.013328518
3764.340402	0.013018883
3766.268855	0.012919972
3768.197308	0.012917160
3770.125761	0.012782671
3772.054214	0.012990572
3773.982667	0.013655545
3775.911120	0.014277767
3777.839573	0.014599428
3779.768026	0.014711825
3781.696479	0.014553097
3783.624932	0.014000274
3785.553385	0.013352669
3787.481838	0.012898550
3789.410292	0.012722315
3791.338745	0.013030273
3793.267198	0.013826597
3795.195651	0.014588404
3797.124104	0.014941994
3799.052557	0.014930267
3800.981010	0.014639160
3802.909463	0.014464862
3804.837916	0.014442213
3806.766369	0.014540538
3808.694822	0.014802156
3810.623275	0.014724404
3812.551728	0.014213616
3814.480182	0.013845500
3816.408635	0.014266685
3818.337088	0.015148309
3820.265541	0.014855187
3822.193994	0.013655225
3824.122447	0.012973036
3826.050900	0.012917455
3827.979353	0.013463751
3829.907806	0.014195193
3831.836259	0.014634716
3833.764712	0.015143924
3835.693165	0.015866302
3837.621618	0.016105767
3839.550071	0.015389008
3841.478525	0.014133313
3843.406978	0.013148071
3845.335431	0.012941770
3847.263884	0.013279422
3849.192337	0.013641280
3851.120790	0.013662983
3853.049243	0.013799571
3854.977696	0.014594801
3856.906149	0.014695330
3858.834602	0.013711336
3860.763055	0.013064547
3862.691508	0.013228493
3864.619961	0.013677709
3866.548415	0.013932167
3868.476868	0.013543746
3870.405321	0.012883796
3872.333774	0.012565290
3874.262227	0.012380692
3876.190680	0.012266823
3878.119133	0.012000830
3880.047586	0.011599343
3881.976039	0.011677033
3883.904492	0.012252663
3885.832945	0.013110742
3887.761398	0.014026003
3889.689851	0.014081820
3891.618305	0.012994670
3893.546758	0.011793448
3895.475211	0.011204333
3897.403664	0.011127451
3899.332117	0.011150396
3901.260570	0.011297438
3903.189023	0.011536459
3905.117476	0.011281289
3907.045929	0.010631160
3908.974382	0.010469656
3910.902835	0.011117941
3912.831288	0.012049250
3914.759741	0.012689225
3916.688194	0.012941489
3918.616648	0.012866804
3920.545101	0.012414580
3922.473554	0.011751419
3924.402007	0.011252625
3926.330460	0.010967745
3928.258913	0.010694712
3930.187366	0.010595793
3932.115819	0.010930376
3934.044272	0.011412912
3935.972725	0.011631249
3937.901178	0.011854917
3939.829631	0.012373840
3941.758084	0.012641918
3943.686538	0.012097661
3945.614991	0.011174862
3947.543444	0.010652636
3949.471897	0.010694370
3951.400350	0.010905801
3953.328803	0.011002345
3955.257256	0.011109035
3957.185709	0.011168939
3959.114162	0.010800893
3961.042615	0.010001277
3962.971068	0.009379975
3964.899521	0.009366932
3966.827974	0.009631184
3968.756427	0.009825806
3970.684881	0.010230708
3972.613334	0.010843532
3974.541787	0.011124403
3976.470240	0.011018042
3978.398693	0.011010626
3980.327146	0.011268829
3982.255599	0.011370496
3984.184052	0.010917076
3986.112505	0.010351737
3988.040958	0.010340352
3989.969411	0.010655987
3991.897864	0.010647447
3993.826317	0.010227534
3995.754771	0.010004626
3997.683224	0.010212881
3999.611677	0.010162744
4001.540130	0.009784733
4003.468583	0.009746718
4005.397036	0.010328145
4007.325489	0.010904132
4009.253942	0.010912505
4011.182395	0.010518364
4013.110848	0.010296804
4015.039301	0.010308266
4016.967754	0.010105351
4018.896207	0.009916225
4020.824661	0.010228356
4022.753114	0.010319298
4024.681567	0.009843782
4026.610020	0.009489374
4028.538473	0.009300451
4030.466926	0.009033161
4032.395379	0.008769656
4034.323832	0.008723666
4036.252285	0.009153575
4038.180738	0.009588786
4040.109191	0.009352330
4042.037644	0.008763470
4043.966097	0.008465237
4045.894550	0.008472971
4047.823004	0.008607331
4049.751457	0.008873264
4051.679910	0.009172020
4053.608363	0.008969297
4055.536816	0.008234653
4057.465269	0.008030294
4059.393722	0.008515683
4061.322175	0.008954891
4063.250628	0.009389764
4065.179081	0.009469561
4067.107534	0.008823999
4069.035987	0.008176382
4070.964440	0.008463955
4072.892894	0.009186996
4074.821347	0.009161503
4076.749800	0.008805780
4078.678253	0.008757652
4080.606706	0.009100865
4082.535159	0.009694163
4084.463612	0.009468574
4086.392065	0.008311558
4088.320518	0.007928116
4090.248971	0.008610130
4092.177424	0.008883762
4094.105877	0.008558272
4096.034330	0.008297929
4097.962783	0.008026556
4099.891237	0.007957820
4101.819690	0.008517070
4103.748143	0.008959771
4105.676596	0.008612961
4107.605049	0.008120715
4109.533502	0.008156298
4111.461955	0.008751123
4113.390408	0.008936242
4115.318861	0.008011264
4117.247314	0.006892003
4119.175767	0.006675651
4121.104220	0.007057053
4123.032673	0.007241608
4124.961127	0.007276591
4126.889580	0.007233268
4128.818033	0.007145223
4130.746486	0.007280706
4132.674939	0.007524312
4134.603392	0.007497464
4136.531845	0.007533548
4138.460298	0.007760806
4140.388751	0.007738844
4142.317204	0.007428471
4144.245657	0.007133552
4146.174110	0.007417992
4148.102563	0.007997856
4150.031017	0.007986390
4151.959470	0.007657237
4153.887923	0.007604744
4155.816376	0.007200313
4157.744829	0.006411660
4159.673282	0.005974767
4161.601735	0.005969440
4163.530188	0.006402100
4165.458641	0.006626130
4167.387094	0.006789239
4169.315547	0.007140858
4171.244000	0.007266196
4173.172453	0.007306689
4175.100906	0.007760623
4177.029360	0.008255607
4178.957813	0.008039370
4180.886266	0.007275179
4182.814719	0.006686024
4184.743172	0.006129080
4186.671625	0.005861455
4188.600078	0.006654840
4190.528531	0.007550824
4192.456984	0.007368960
4194.385437	0.006469624
4196.313890	0.006065969
4198.242343	0.006612974
4200.170796	0.007122855
4202.099250	0.006730045
4204.027703	0.006156095
4205.956156	0.006030820
4207.884609	0.006365135
4209.813062	0.006979865
4211.741515	0.007306837
4213.669968	0.006914008
4215.598421	0.006232379
4217.526874	0.005802251
4219.455327	0.005600566
4221.383780	0.005314643
4223.312233	0.005089948
4225.240686	0.005869221
4227.169139	0.007253459
4229.097593	0.007619397
4231.026046	0.006845413
4232.954499	0.005990336
4234.882952	0.005925652
4236.811405	0.006568478
4238.739858	0.006741547
4240.668311	0.006070276
4242.596764	0.005515503
4244.525217	0.005454160
4246.453670	0.006066370
4248.382123	0.006924186
4250.310576	0.006746161
4252.239029	0.005582041
4254.167483	0.004449812
4256.095936	0.004565760
4258.024389	0.006021418
4259.952842	0.006940770
4261.881295	0.006479101
4263.809748	0.005519742
4265.738201	0.004926811
4267.666654	0.004653246
4269.595107	0.004385950
4271.523560	0.004171946
4273.452013	0.004525191
4275.380466	0.005715617
4277.308919	0.006857556
4279.237373	0.006672195
4281.165826	0.005638140
4283.094279	0.005088273
4285.022732	0.005224640
4286.951185	0.005443249
4288.879638	0.005685599
4290.808091	0.005856563
4292.736544	0.005785319
4294.664997	0.005794827
4296.593450	0.006014671
4298.521903	0.006305680
4300.450356	0.006405699
4302.378809	0.006167847
4304.307262	0.005862331
4306.235716	0.005715020
4308.164169	0.006155659
4310.092622	0.006864405
4312.021075	0.007178169
4313.949528	0.006752025
4315.877981	0.006228846
4317.806434	0.006228016
4319.734887	0.005899723
4321.663340	0.005240047
4323.591793	0.005028291
4325.520246	0.005505747
4327.448699	0.005983068
4329.377152	0.006298879
4331.305606	0.005875252
4333.234059	0.004830776
4335.162512	0.004454833
4337.090965	0.005396168
4339.019418	0.006213653
4340.947871	0.006030088
4342.876324	0.006082318
4344.804777	0.006967106
4346.733230	0.007441643
4348.661683	0.006889803
4350.590136	0.006120423
4352.518589	0.005679714
4354.447042	0.005508986
4356.375495	0.005549699
4358.303949	0.005746023
4360.232402	0.005973425
4362.160855	0.006050797
4364.089308	0.006025176
4366.017761	0.005770368
4367.946214	0.006019782
4369.874667	0.006875989
4371.803120	0.007665832
4373.731573	0.007171181
4375.660026	0.005701826
4377.588479	0.005352842
4379.516932	0.006017319
4381.445385	0.006374932
4383.373839	0.006355010
4385.302292	0.006519065
4387.230745	0.006682133
4389.159198	0.006571634
4391.087651	0.006327257
4393.016104	0.006022924
4394.944557	0.005691186
4396.873010	0.005104285
4398.801463	0.004678711
4400.729916	0.004678030
4402.658369	0.005150906
4404.586822	0.005807518
4406.515275	0.006606360
4408.443729	0.007290770
4410.372182	0.007480834
4412.300635	0.007516237
4414.229088	0.007813603
4416.157541	0.008092037
4418.085994	0.007761728
4420.014447	0.006548085
4421.942900	0.005461862
4423.871353	0.005132372
4425.799806	0.004878615
4427.728259	0.004902641
4429.656712	0.005212788
4431.585165	0.005650152
4433.513618	0.006127810
4435.442072	0.006190632
4437.370525	0.006015990
4439.298978	0.005740958
4441.227431	0.005543860
4443.155884	0.005187961
4445.084337	0.005098353
4447.012790	0.006213226
4448.941243	0.007306276
4450.869696	0.006839172
4452.798149	0.006007812
4454.726602	0.005982885
4456.655055	0.007153945
4458.583508	0.008401292
4460.511962	0.008456813
4462.440415	0.007469660
4464.368868	0.006420660
4466.297321	0.005671530
4468.225774	0.005417725
4470.154227	0.005866334
4472.082680	0.006853076
4474.011133	0.007661825
4475.939586	0.007862041
4477.868039	0.007789084
4479.796492	0.007536445
4481.724945	0.007032142
4483.653398	0.006401882
4485.581851	0.006021717
4487.510305	0.005988515
4489.438758	0.006261428
4491.367211	0.006786164
4493.295664	0.007721636
4495.224117	0.008368971
4497.152570	0.008402445
4499.081023	0.008332313
4501.009476	0.008441702
4502.937929	0.008843345
4504.866382	0.009131332
4506.794835	0.008612630
4508.723288	0.007509174
4510.651741	0.006725393
4512.580195	0.007022240
4514.508648	0.008002710
4516.437101	0.008170219
4518.365554	0.007279571
4520.294007	0.006452624
4522.222460	0.006278819
4524.150913	0.006114899
4526.079366	0.005398822
4528.007819	0.004937233
4529.936272	0.004895187
4531.864725	0.005501227
4533.793178	0.006995917
4535.721631	0.008157686
4537.650084	0.007714860
4539.578538	0.006377691
4541.506991	0.006018369
4543.435444	0.006776086
4545.363897	0.007186083
4547.292350	0.006828330
4549.220803	0.006521094
4551.149256	0.006557921
4553.077709	0.006176862
4555.006162	0.005614704
4556.934615	0.006014781
4558.863068	0.007142374
4560.791521	0.007613577
4562.719974	0.007618102
4564.648428	0.007277463
4566.576881	0.006673003
4568.505334	0.006383362
4570.433787	0.005980935
4572.362240	0.005711989
4574.290693	0.006046177
4576.219146	0.006252326
4578.147599	0.005932368
4580.076052	0.005969236
4582.004505	0.006293281
4583.932958	0.005814133
4585.861411	0.005410566
4587.789864	0.005775765
4589.718318	0.005823731
4591.646771	0.005767143
4593.575224	0.006007012
4595.503677	0.005938965
4597.432130	0.006145092
4599.360583	0.006973220
4601.289036	0.007485394
4603.217489	0.007421764
[truncated: 1,501 more rows]
