# Supplementary material for: Adaptive Method for Quantitative Estimation of Glucose and Fructose Concentrations in Aqueous Solutions Based on Infrared Nanoantenna Optics
Source: Sensors (Basel). 2019 Jul 11;19(14):3053. doi: 10.3390/s19143053 (PMC6678705; doi:10.3390/s19143053)
Supplement: Supplementary file 1 [file sensors-19-03053-s001.zip › 00_Measurement_Data/Fructose cycles/1 c=10 gl/res4 sc50_50 ap100x100 par pol/1 c=10 gl.13.txt]

748.239793	0.027212804
750.168246	0.022713386
752.096699	0.013907820
754.025152	0.016889833
755.953605	0.031647295
757.882058	0.036272835
759.810511	0.031710789
761.738964	0.020694299
763.667418	0.019109426
765.595871	0.017735975
767.524324	0.021327930
769.452777	0.029561773
771.381230	0.028234024
773.309683	0.016383739
775.238136	0.007179193
777.166589	0.012708930
779.095042	0.015454865
781.023495	0.026212523
782.951948	0.033547595
784.880401	0.023902582
786.808854	0.017355263
788.737308	0.031104768
790.665761	0.047048461
792.594214	0.038906354
794.522667	0.020076027
796.451120	0.014003397
798.379573	0.021044554
800.308026	0.009603702
802.236479	0.016496468
804.164932	0.021946115
806.093385	0.031047028
808.021838	0.028398467
809.950291	0.024120446
811.878744	0.020872923
813.807197	0.012951271
815.735651	0.021801429
817.664104	0.032377966
819.592557	0.035774108
821.521010	0.040623851
823.449463	0.049237568
825.377916	0.043622695
827.306369	0.034120731
829.234822	0.027761165
831.163275	0.028192151
833.091728	0.021506812
835.020181	0.009041568
836.948634	0.014050843
838.877087	0.027666230
840.805541	0.034216233
842.733994	0.030649722
844.662447	0.019412380
846.590900	0.020284859
848.519353	0.019936845
850.447806	0.014119887
852.376259	0.013351215
854.304712	0.013296482
856.233165	0.017282508
858.161618	0.023227775
860.090071	0.027541371
862.018524	0.027472312
863.946977	0.027169786
865.875430	0.030878088
867.803884	0.032670926
869.732337	0.029417183
871.660790	0.026524952
873.589243	0.027738316
875.517696	0.031831268
877.446149	0.034589749
879.374602	0.036514658
881.303055	0.037602771
883.231508	0.037678432
885.159961	0.036253061
887.088414	0.035219576
889.016867	0.036779899
890.945320	0.040840451
892.873774	0.044134811
894.802227	0.047262877
896.730680	0.052924898
898.659133	0.058805458
900.587586	0.062680259
902.516039	0.065956876
904.444492	0.069096513
906.372945	0.072359070
908.301398	0.075804338
910.229851	0.078918941
912.158304	0.081904568
914.086757	0.086548999
916.015210	0.092546701
917.943664	0.096976861
919.872117	0.100227892
921.800570	0.104543097
923.729023	0.109278053
925.657476	0.113700852
927.585929	0.118283026
929.514382	0.123400502
931.442835	0.129780546
933.371288	0.137297675
935.299741	0.143372461
937.228194	0.147016689
939.156647	0.151681647
941.085100	0.158551559
943.013553	0.164595768
944.942007	0.168815613
946.870460	0.173334643
948.798913	0.179937348
950.727366	0.187895149
952.655819	0.195268512
954.584272	0.201351494
956.512725	0.206329316
958.441178	0.211330190
960.369631	0.217403829
962.298084	0.224131256
964.226537	0.230988160
966.154990	0.237352103
968.083443	0.242753893
970.011897	0.248251334
971.940350	0.255248845
973.868803	0.263138413
975.797256	0.269898653
977.725709	0.275279731
979.654162	0.280441970
981.582615	0.285982221
983.511068	0.292031735
985.439521	0.298323333
987.367974	0.304533958
989.296427	0.310637504
991.224880	0.316870987
993.153333	0.323288172
995.081786	0.329702646
997.010240	0.335757732
998.938693	0.340760469
1000.867146	0.345028907
1002.795599	0.349454165
1004.724052	0.353951037
1006.652505	0.358621806
1008.580958	0.363762915
1010.509411	0.368547916
1012.437864	0.372497171
1014.366317	0.376406848
1016.294770	0.380350381
1018.223223	0.383912504
1020.151676	0.387370735
1022.080130	0.390312374
1024.008583	0.392326504
1025.937036	0.394619048
1027.865489	0.397801459
1029.793942	0.400598526
1031.722395	0.402170569
1033.650848	0.403208822
1035.579301	0.404612094
1037.507754	0.406317979
1039.436207	0.407731056
1041.364660	0.408819169
1043.293113	0.409457415
1045.221566	0.409170300
1047.150019	0.408677965
1049.078473	0.409102738
1051.006926	0.410037518
1052.935379	0.410465747
1054.863832	0.410051495
1056.792285	0.408944398
1058.720738	0.407424837
1060.649191	0.405574232
1062.577644	0.403708488
1064.506097	0.402520537
1066.434550	0.401788056
1068.363003	0.400957972
1070.291456	0.400190681
1072.219909	0.399016500
1074.148363	0.397066414
1076.076816	0.395598501
1078.005269	0.394935101
1079.933722	0.393880695
1081.862175	0.392596602
1083.790628	0.391707867
1085.719081	0.390781522
1087.647534	0.389677912
1089.575987	0.388364494
1091.504440	0.386474907
1093.432893	0.384213299
1095.361346	0.381862193
1097.289799	0.379589915
1099.218253	0.377605647
1101.146706	0.375337660
1103.075159	0.372803718
1105.003612	0.371071190
1106.932065	0.369867772
1108.860518	0.368188530
1110.788971	0.365707278
1112.717424	0.362202436
1114.645877	0.358376145
1116.574330	0.355449915
1118.502783	0.353181958
1120.431236	0.350974381
1122.359689	0.348810315
1124.288142	0.346374512
1126.216596	0.343704641
1128.145049	0.341052324
1130.073502	0.338026375
1132.001955	0.334642291
1133.930408	0.331576556
1135.858861	0.328916967
1137.787314	0.326458812
1139.715767	0.324441820
1141.644220	0.322567970
1143.572673	0.320084274
1145.501126	0.316888839
1147.429579	0.313378751
1149.358032	0.310293019
1151.286486	0.308114916
1153.214939	0.306269854
1155.143392	0.303983808
1157.071845	0.301223069
1159.000298	0.298259228
1160.928751	0.295132875
1162.857204	0.291951090
1164.785657	0.289176732
1166.714110	0.287040174
1168.642563	0.284918875
1170.571016	0.282264262
1172.499469	0.279505044
1174.427922	0.276840657
1176.356375	0.273808956
1178.284829	0.270752013
1180.213282	0.268418461
1182.141735	0.266352326
1184.070188	0.263781786
1185.998641	0.260899156
1187.927094	0.258102179
1189.855547	0.255516201
1191.784000	0.253231674
1193.712453	0.251092434
1195.640906	0.248794645
1197.569359	0.246186391
1199.497812	0.243324339
1201.426265	0.240464181
1203.354719	0.237994194
1205.283172	0.235721752
1207.211625	0.233406499
1209.140078	0.230977967
1211.068531	0.228582412
1212.996984	0.226238877
1214.925437	0.223866612
1216.853890	0.221680209
1218.782343	0.219622448
1220.710796	0.217362836
1222.639249	0.215190396
1224.567702	0.213265434
1226.496155	0.211152971
1228.424609	0.209135190
1230.353062	0.207778633
1232.281515	0.206564903
1234.209968	0.204635948
1236.138421	0.201990724
1238.066874	0.199267641
1239.995327	0.196988717
1241.923780	0.195258498
1243.852233	0.193838358
1245.780686	0.192431152
1247.709139	0.190966323
1249.637592	0.189281419
1251.566045	0.187376082
1253.494498	0.185595080
1255.422952	0.184113905
1257.351405	0.182685480
1259.279858	0.180996880
1261.208311	0.179170877
1263.136764	0.177272588
1265.065217	0.175230280
1266.993670	0.173334867
1268.922123	0.171733409
1270.850576	0.170242429
1272.779029	0.168764904
1274.707482	0.167221054
1276.635935	0.165691659
1278.564388	0.164219990
1280.492842	0.162643060
1282.421295	0.161036164
1284.349748	0.159629092
1286.278201	0.158331975
1288.206654	0.156949952
1290.135107	0.155290276
1292.063560	0.153295383
1293.992013	0.151356161
1295.920466	0.149819434
1297.848919	0.148616359
1299.777372	0.147455350
1301.705825	0.146094963
1303.634278	0.144680396
1305.562731	0.143444002
1307.491185	0.142374203
1309.419638	0.141410619
1311.348091	0.140362099
1313.276544	0.139668271
1315.204997	0.139409930
1317.133450	0.138345987
1319.061903	0.136487335
1320.990356	0.134781733
1322.918809	0.133096591
1324.847262	0.131308615
1326.775715	0.129630700
1328.704168	0.127974808
1330.632621	0.126529858
1332.561075	0.125941217
1334.489528	0.126278833
1336.417981	0.126416653
1338.346434	0.125286534
1340.274887	0.123867512
1342.203340	0.122534692
1344.131793	0.120316632
1346.060246	0.118031323
1347.988699	0.116758935
1349.917152	0.116114542
1351.845605	0.115088582
1353.774058	0.113356292
1355.702511	0.112016164
1357.630965	0.111876048
1359.559418	0.111837044
1361.487871	0.110762857
1363.416324	0.109780207
1365.344777	0.109065950
1367.273230	0.107443184
1369.201683	0.106289059
1371.130136	0.106113598
1373.058589	0.105258837
1374.987042	0.104239210
1376.915495	0.103524946
1378.843948	0.102175072
1380.772401	0.100842558
1382.700854	0.100276195
1384.629308	0.099519670
1386.557761	0.098012306
1388.486214	0.097406365
1390.414667	0.098037630
1392.343120	0.097762376
1394.271573	0.096848749
1396.200026	0.096425675
1398.128479	0.095183365
1400.056932	0.093588457
1401.985385	0.092353977
1403.913838	0.090457581
1405.842291	0.088993974
1407.770744	0.088303208
1409.699198	0.087205075
1411.627651	0.086487889
1413.556104	0.087169141
1415.484557	0.087697737
1417.413010	0.086006127
1419.341463	0.084372289
1421.269916	0.084808849
1423.198369	0.084617011
1425.126822	0.083472937
1427.055275	0.082388870
1428.983728	0.080989957
1430.912181	0.080704316
1432.840634	0.081293307
1434.769087	0.079686716
1436.697541	0.077029750
1438.625994	0.076602757
1440.554447	0.076529250
1442.482900	0.075699270
1444.411353	0.075022705
1446.339806	0.073975101
1448.268259	0.073087171
1450.196712	0.073501304
1452.125165	0.074763320
1454.053618	0.075165600
1455.982071	0.073597096
1457.910524	0.072731361
1459.838977	0.074023418
1461.767431	0.073463246
1463.695884	0.070234179
1465.624337	0.068328656
1467.552790	0.069469422
1469.481243	0.070497468
1471.409696	0.069556408
1473.338149	0.068618141
1475.266602	0.068081789
1477.195055	0.067070588
1479.123508	0.065682106
1481.051961	0.064308248
1482.980414	0.063990735
1484.908867	0.064681739
1486.837321	0.065206565
1488.765774	0.065097347
1490.694227	0.065171361
1492.622680	0.065547943
1494.551133	0.064083345
1496.479586	0.061206620
1498.408039	0.059843201
1500.336492	0.060727701
1502.264945	0.062405381
1504.193398	0.062494516
1506.121851	0.061367717
1508.050304	0.062566251
1509.978757	0.063400343
1511.907210	0.061600652
1513.835664	0.059882686
1515.764117	0.059851900
1517.692570	0.061383896
1519.621023	0.062025283
1521.549476	0.061132610
1523.477929	0.060920883
1525.406382	0.059758723
1527.334835	0.057784006
1529.263288	0.056901563
1531.191741	0.055809204
1533.120194	0.054847054
1535.048647	0.056612089
1536.977100	0.058377441
1538.905554	0.057401173
1540.834007	0.057065621
1542.762460	0.057065591
1544.690913	0.055110138
1546.619366	0.052945931
1548.547819	0.051219143
1550.476272	0.050361279
1552.404725	0.050834298
1554.333178	0.052262500
1556.261631	0.053071838
1558.190084	0.051501200
1560.118537	0.050707139
1562.046990	0.051280301
1563.975443	0.050410133
1565.903897	0.049132276
1567.832350	0.047845162
1569.760803	0.046870347
1571.689256	0.047588453
1573.617709	0.047832552
1575.546162	0.046550177
1577.474615	0.046512857
1579.403068	0.047297008
1581.331521	0.046857499
1583.259974	0.046089757
1585.188427	0.046009418
1587.116880	0.046356041
1589.045333	0.046735294
1590.973787	0.047074627
1592.902240	0.047182363
1594.830693	0.047012113
1596.759146	0.046950061
1598.687599	0.047093112
1600.616052	0.047252763
1602.544505	0.047486454
1604.472958	0.047871172
1606.401411	0.048170999
1608.329864	0.048346382
1610.258317	0.048995264
1612.186770	0.050320759
1614.115223	0.051071003
1616.043677	0.051028103
1617.972130	0.052288659
1619.900583	0.053916603
1621.829036	0.053452712
1623.757489	0.052911650
1625.685942	0.053387918
1627.614395	0.053508196
1629.542848	0.054049563
1631.471301	0.055193380
1633.399754	0.055130187
1635.328207	0.054740377
1637.256660	0.056572802
1639.185113	0.058386259
1641.113566	0.058671836
1643.042020	0.058684416
1644.970473	0.058530372
1646.898926	0.059521720
1648.827379	0.062345687
1650.755832	0.060803846
1652.684285	0.054904994
1654.612738	0.053453580
1656.541191	0.055319093
1658.469644	0.055472925
1660.398097	0.054043740
1662.326550	0.052900355
1664.255003	0.053527679
1666.183456	0.054523598
1668.111910	0.053993810
1670.040363	0.053665195
1671.968816	0.053695548
1673.897269	0.051618934
1675.825722	0.049670901
1677.754175	0.050503716
1679.682628	0.052135654
1681.611081	0.051718537
1683.539534	0.049046542
1685.467987	0.047544710
1687.396440	0.047427107
1689.324893	0.046541434
1691.253346	0.045859620
1693.181799	0.045062158
1695.110253	0.043625280
1697.038706	0.043187305
1698.967159	0.042614248
1700.895612	0.041932970
1702.824065	0.042291690
1704.752518	0.041273896
1706.680971	0.039460465
1708.609424	0.038526084
1710.537877	0.038350541
1712.466330	0.038769860
1714.394783	0.039085500
1716.323236	0.038202379
1718.251689	0.036810834
1720.180143	0.036042109
1722.108596	0.035288323
1724.037049	0.034530334
1725.965502	0.034349415
1727.893955	0.034581862
1729.822408	0.035139631
1731.750861	0.035262227
1733.679314	0.034600515
1735.607767	0.034675349
1737.536220	0.034660477
1739.464673	0.034007151
1741.393126	0.034197435
1743.321579	0.035057027
1745.250032	0.035593480
1747.178486	0.035485663
1749.106939	0.034676932
1751.035392	0.034013208
1752.963845	0.034003153
1754.892298	0.033895735
1756.820751	0.033662096
1758.749204	0.033743363
1760.677657	0.033536222
1762.606110	0.033518244
1764.534563	0.034160681
1766.463016	0.034602061
1768.391469	0.034947380
1770.319922	0.035305507
1772.248376	0.035462514
1774.176829	0.035928823
1776.105282	0.036283135
1778.033735	0.036004167
1779.962188	0.035714012
1781.890641	0.035833262
1783.819094	0.035977442
1785.747547	0.036298718
1787.676000	0.037117664
1789.604453	0.037561208
1791.532906	0.037520934
1793.461359	0.038308360
1795.389812	0.039644044
1797.318266	0.040078845
1799.246719	0.039494228
1801.175172	0.038885832
1803.103625	0.038946752
1805.032078	0.039389756
1806.960531	0.039871641
1808.888984	0.040298920
1810.817437	0.040635787
1812.745890	0.040909495
1814.674343	0.040877793
1816.602796	0.040542956
1818.531249	0.040515501
1820.459702	0.040947959
1822.388155	0.041296139
1824.316609	0.041492384
1826.245062	0.042041700
1828.173515	0.042235777
1830.101968	0.041721173
1832.030421	0.041432805
1833.958874	0.041277435
1835.887327	0.041062940
1837.815780	0.041181251
1839.744233	0.041530497
1841.672686	0.041310117
1843.601139	0.040660955
1845.529592	0.040732272
1847.458045	0.040901680
1849.386499	0.040413667
1851.314952	0.039852977
1853.243405	0.039568275
1855.171858	0.039464839
1857.100311	0.039296903
1859.028764	0.038861282
1860.957217	0.038378071
1862.885670	0.038273130
1864.814123	0.038475350
1866.742576	0.038382187
1868.671029	0.038101200
1870.599482	0.038084656
1872.527935	0.037681516
1874.456388	0.036795590
1876.384842	0.036403347
1878.313295	0.036513399
1880.241748	0.036315892
1882.170201	0.035703521
1884.098654	0.035284631
1886.027107	0.035178702
1887.955560	0.034865856
1889.884013	0.034539696
1891.812466	0.034517176
1893.740919	0.034259435
1895.669372	0.033741985
1897.597825	0.033186991
1899.526278	0.032517500
1901.454732	0.031981349
1903.383185	0.031901568
1905.311638	0.032137178
1907.240091	0.032131545
1909.168544	0.031616356
1911.096997	0.030941879
1913.025450	0.030562576
1914.953903	0.030363537
1916.882356	0.029966351
1918.810809	0.029754799
1920.739262	0.029771615
1922.667715	0.029649014
1924.596168	0.029679300
1926.524622	0.029594764
1928.453075	0.029081704
1930.381528	0.028555227
1932.309981	0.028143812
1934.238434	0.027659306
1936.166887	0.027230849
1938.095340	0.027078737
1940.023793	0.026817733
1941.952246	0.026299311
1943.880699	0.026060438
1945.809152	0.025982285
1947.737605	0.025806487
1949.666058	0.025652548
1951.594511	0.025400283
1953.522965	0.025075300
1955.451418	0.024807159
1957.379871	0.024510516
1959.308324	0.024117969
1961.236777	0.023812456
1963.165230	0.023688057
1965.093683	0.023473566
1967.022136	0.023143157
1968.950589	0.023011897
1970.879042	0.023002157
1972.807495	0.022964375
1974.735948	0.022956317
1976.664401	0.022896321
1978.592855	0.022610148
1980.521308	0.022077635
1982.449761	0.021541175
1984.378214	0.021207169
1986.306667	0.021060577
1988.235120	0.021082722
1990.163573	0.021094039
1992.092026	0.020952957
1994.020479	0.020824650
1995.948932	0.020590546
1997.877385	0.020212706
1999.805838	0.020004874
2001.734291	0.019993549
2003.662744	0.019976672
2005.591198	0.019968374
2007.519651	0.019976949
2009.448104	0.019791972
2011.376557	0.019432412
2013.305010	0.019155966
2015.233463	0.018956838
2017.161916	0.018767579
2019.090369	0.018621560
2021.018822	0.018420916
2022.947275	0.018174436
2024.875728	0.018013949
2026.804181	0.017906332
2028.732634	0.017788446
2030.661088	0.017669842
2032.589541	0.017569490
2034.517994	0.017605137
2036.446447	0.017768715
2038.374900	0.017810311
2040.303353	0.017667009
2042.231806	0.017414130
2044.160259	0.017031552
2046.088712	0.016759992
2048.017165	0.016905418
2049.945618	0.017145822
2051.874071	0.016936483
2053.802524	0.016423577
2055.730978	0.016104983
2057.659431	0.016030690
2059.587884	0.016044039
2061.516337	0.016079228
2063.444790	0.016040478
2065.373243	0.016027212
2067.301696	0.016161351
2069.230149	0.016123896
2071.158602	0.015632909
2073.087055	0.015075510
2075.015508	0.015022347
2076.943961	0.015345743
2078.872414	0.015462792
2080.800867	0.015263380
2082.729321	0.015045710
2084.657774	0.014886440
2086.586227	0.014716867
2088.514680	0.014513772
2090.443133	0.014368067
2092.371586	0.014466780
2094.300039	0.014681580
2096.228492	0.014696104
2098.156945	0.014527869
2100.085398	0.014316559
2102.013851	0.014197871
2103.942304	0.014214265
2105.870757	0.014107039
2107.799211	0.013827788
2109.727664	0.013635344
2111.656117	0.013601037
2113.584570	0.013558012
2115.513023	0.013457799
2117.441476	0.013341177
2119.369929	0.013195072
2121.298382	0.013135388
2123.226835	0.013317606
2125.155288	0.013660471
2127.083741	0.013816644
2129.012194	0.013517020
2130.940647	0.013154005
2132.869100	0.013169543
2134.797554	0.013224483
2136.726007	0.013040485
2138.654460	0.012861970
2140.582913	0.012861487
2142.511366	0.012990191
2144.439819	0.013104953
2146.368272	0.013022921
2148.296725	0.012780924
2150.225178	0.012592919
2152.153631	0.012591144
2154.082084	0.012700569
2156.010537	0.012771451
2157.938990	0.012816258
2159.867444	0.012872727
2161.795897	0.012831195
2163.724350	0.012702236
2165.652803	0.012506207
2167.581256	0.012115061
2169.509709	0.011780857
2171.438162	0.011845863
2173.366615	0.011963902
2175.295068	0.011842761
2177.223521	0.011853344
2179.151974	0.012000987
2181.080427	0.011853108
2183.008880	0.011486688
2184.937334	0.011131987
2186.865787	0.010851924
2188.794240	0.010829486
2190.722693	0.010923550
2192.651146	0.010839889
2194.579599	0.010751775
2196.508052	0.010757143
2198.436505	0.010734151
2200.364958	0.010717759
2202.293411	0.010782874
2204.221864	0.010991399
2206.150317	0.011271420
2208.078770	0.011432930
2210.007223	0.011384781
2211.935677	0.011096335
2213.864130	0.010545395
2215.792583	0.009986176
2217.721036	0.009802150
2219.649489	0.010016557
2221.577942	0.010412151
2223.506395	0.010693711
2225.434848	0.010605779
2227.363301	0.010400162
2229.291754	0.010371324
2231.220207	0.010240416
2233.148660	0.009912107
2235.077113	0.009739225
2237.005567	0.009759664
2238.934020	0.009696305
2240.862473	0.009445018
2242.790926	0.009242314
2244.719379	0.009316930
2246.647832	0.009572000
2248.576285	0.009626339
2250.504738	0.009465532
2252.433191	0.009386861
2254.361644	0.009297557
2256.290097	0.008967577
2258.218550	0.008785791
2260.147003	0.009090587
2262.075456	0.009527839
2264.003910	0.009619496
2265.932363	0.009389743
2267.860816	0.009065966
2269.789269	0.008780499
2271.717722	0.008693579
2273.646175	0.008831346
2275.574628	0.009055112
2277.503081	0.009189953
2279.431534	0.009079717
2281.359987	0.008874144
2283.288440	0.008841925
2285.216893	0.008956740
2287.145346	0.009136577
2289.073800	0.009309486
2291.002253	0.009297743
2292.930706	0.009083614
2294.859159	0.008783564
2296.787612	0.008442939
2298.716065	0.008246251
2300.644518	0.008338339
2302.572971	0.008497017
2304.501424	0.008494469
2306.429877	0.008445828
2308.358330	0.008564193
2310.286783	0.008819824
2312.215236	0.008837621
2314.143690	0.008362929
2316.072143	0.007780270
2318.000596	0.007620808
2319.929049	0.008015418
2321.857502	0.008724095
2323.785955	0.009208472
2325.714408	0.008950048
2327.642861	0.008018006
2329.571314	0.006996567
2331.499767	0.006570420
2333.428220	0.007192429
2335.356673	0.008452397
2337.285126	0.008870542
2339.213579	0.007704115
2341.142033	0.006362109
2343.070486	0.006134881
2344.998939	0.006724496
2346.927392	0.007064144
2348.855845	0.006728569
2350.784298	0.006368931
2352.712751	0.006575058
2354.641204	0.006908231
2356.569657	0.006364156
2358.498110	0.005023005
2360.426563	0.004267141
2362.355016	0.005034572
2364.283469	0.006692191
2366.211923	0.007636008
2368.140376	0.007367190
2370.068829	0.006683470
2371.997282	0.006388071
2373.925735	0.006561929
2375.854188	0.006652475
2377.782641	0.006341467
2379.711094	0.005952750
2381.639547	0.005908563
2383.568000	0.006189725
2385.496453	0.006382300
2387.424906	0.006241803
2389.353359	0.006014442
2391.281812	0.005968003
2393.210266	0.006038742
2395.138719	0.006032211
2397.067172	0.005920998
2398.995625	0.005799947
2400.924078	0.005876801
2402.852531	0.006283793
2404.780984	0.006442288
2406.709437	0.006006517
2408.637890	0.005593989
2410.566343	0.005637675
2412.494796	0.005821975
2414.423249	0.005908367
2416.351702	0.006060575
2418.280156	0.006186430
2420.208609	0.006163039
2422.137062	0.006175777
2424.065515	0.006167453
2425.993968	0.006032585
2427.922421	0.005863545
2429.850874	0.005708884
2431.779327	0.005625246
2433.707780	0.005741290
2435.636233	0.005940110
2437.564686	0.006030511
2439.493139	0.006038921
2441.421592	0.005974856
2443.350045	0.005893900
2445.278499	0.005950005
2447.206952	0.006129384
2449.135405	0.006258314
2451.063858	0.006440184
2452.992311	0.006525291
2454.920764	0.006222687
2456.849217	0.005919483
2458.777670	0.005999572
2460.706123	0.006093074
2462.634576	0.006112447
2464.563029	0.006440477
2466.491482	0.006828958
2468.419935	0.006789883
2470.348389	0.006574178
2472.276842	0.006460999
2474.205295	0.006303023
2476.133748	0.006307972
2478.062201	0.006595183
2479.990654	0.006835811
2481.919107	0.006906373
2483.847560	0.006986190
2485.776013	0.007000203
2487.704466	0.006775601
2489.632919	0.006483079
2491.561372	0.006312896
2493.489825	0.006434076
2495.418279	0.006833670
2497.346732	0.007246640
2499.275185	0.007418538
2501.203638	0.007370075
2503.132091	0.007374669
2505.060544	0.007450667
2506.988997	0.007566955
2508.917450	0.008012054
2510.845903	0.008686236
2512.774356	0.009000825
2514.702809	0.008952623
2516.631262	0.008960091
2518.559715	0.009068090
2520.488168	0.009149563
2522.416622	0.009234272
2524.345075	0.009361886
2526.273528	0.009443347
2528.201981	0.009593594
2530.130434	0.009846484
2532.058887	0.010117122
2533.987340	0.010517283
2535.915793	0.010957573
2537.844246	0.011303768
2539.772699	0.011764358
2541.701152	0.012413999
2543.629605	0.012813018
2545.558058	0.012651673
2547.486512	0.012281372
2549.414965	0.012261587
2551.343418	0.012669195
2553.271871	0.013023757
2555.200324	0.013208019
2557.128777	0.013583895
2559.057230	0.013995164
2560.985683	0.013957417
2562.914136	0.013623369
2564.842589	0.013587714
2566.771042	0.014017266
2568.699495	0.014758671
2570.627948	0.015487071
2572.556401	0.015750283
2574.484855	0.015580503
2576.413308	0.015527455
2578.341761	0.015839556
2580.270214	0.016282978
2582.198667	0.016823091
2584.127120	0.017491143
2586.055573	0.017892066
2587.984026	0.017835308
2589.912479	0.017663507
2591.840932	0.017550483
2593.769385	0.017404808
2595.697838	0.017327389
2597.626291	0.017465010
2599.554745	0.017751988
2601.483198	0.018100319
2603.411651	0.018383086
2605.340104	0.018349577
2607.268557	0.017980540
2609.197010	0.017655089
2611.125463	0.017762197
2613.053916	0.017988939
2614.982369	0.017873714
2616.910822	0.017669469
2618.839275	0.017782750
2620.767728	0.018048568
2622.696181	0.018210480
2624.624635	0.018375853
2626.553088	0.018650234
2628.481541	0.018759308
2630.409994	0.018522495
2632.338447	0.018224521
2634.266900	0.018264027
2636.195353	0.018616473
2638.123806	0.018753890
2640.052259	0.018455343
2641.980712	0.018225988
2643.909165	0.018281698
2645.837618	0.018388808
2647.766071	0.018612301
2649.694524	0.018781856
2651.622978	0.018494170
2653.551431	0.017921979
2655.479884	0.017454689
2657.408337	0.017171506
2659.336790	0.017032221
2661.265243	0.017096106
2663.193696	0.017266769
2665.122149	0.017287992
2667.050602	0.017158164
2668.979055	0.017025011
2670.907508	0.016983598
2672.835961	0.016958682
2674.764414	0.016756875
2676.692868	0.016318999
2678.621321	0.015920987
2680.549774	0.015917378
2682.478227	0.016088102
2684.406680	0.016018765
2686.335133	0.015811980
2688.263586	0.015642731
2690.192039	0.015514297
2692.120492	0.015499398
2694.048945	0.015556770
2695.977398	0.015536962
2697.905851	0.015373725
2699.834304	0.015059755
2701.762757	0.014735810
2703.691211	0.014536312
2705.619664	0.014395462
2707.548117	0.014390927
2709.476570	0.014573272
2711.405023	0.014830651
2713.333476	0.015187416
2715.261929	0.015406569
2717.190382	0.015069983
2719.118835	0.014454884
2721.047288	0.014100286
2722.975741	0.014189458
2724.904194	0.014641610
2726.832647	0.014814695
2728.761101	0.014321154
2730.689554	0.013843025
2732.618007	0.013974980
2734.546460	0.014284686
2736.474913	0.014121499
2738.403366	0.013617896
2740.331819	0.013307422
2742.260272	0.013495006
2744.188725	0.013901082
2746.117178	0.013856927
2748.045631	0.013438264
2749.974084	0.013105414
2751.902537	0.012828340
2753.830991	0.012653697
2755.759444	0.012696164
2757.687897	0.012663174
2759.616350	0.012384331
2761.544803	0.012261258
2763.473256	0.012531742
2765.401709	0.012895840
2767.330162	0.012866234
2769.258615	0.012410427
2771.187068	0.012021110
2773.115521	0.012081753
2775.043974	0.012513069
2776.972427	0.013011572
2778.900880	0.013217789
2780.829334	0.012756225
2782.757787	0.012045938
2784.686240	0.011773423
2786.614693	0.011805688
2788.543146	0.011984732
2790.471599	0.012151864
2792.400052	0.012033578
2794.328505	0.011989679
2796.256958	0.012241379
2798.185411	0.012274804
2800.113864	0.011903169
2802.042317	0.011752805
2803.970770	0.012017863
2805.899224	0.012051904
2807.827677	0.011860413
2809.756130	0.011885012
2811.684583	0.011882484
2813.613036	0.011563649
2815.541489	0.011199220
2817.469942	0.011194366
2819.398395	0.011608446
2821.326848	0.012188634
2823.255301	0.012498374
2825.183754	0.012175594
2827.112207	0.011559074
2829.040660	0.011289186
2830.969113	0.011375269
2832.897567	0.011417770
2834.826020	0.011161861
2836.754473	0.010826053
2838.682926	0.010825552
2840.611379	0.011201218
2842.539832	0.011507020
2844.468285	0.011474171
2846.396738	0.011351670
2848.325191	0.011156311
2850.253644	0.010892654
2852.182097	0.010903419
2854.110550	0.011055399
2856.039003	0.011034459
2857.967457	0.010916474
2859.895910	0.010801518
2861.824363	0.010661166
2863.752816	0.010585937
2865.681269	0.010838921
2867.609722	0.011288399
2869.538175	0.011602625
2871.466628	0.011696118
2873.395081	0.011538279
2875.323534	0.011318335
2877.251987	0.011310101
2879.180440	0.011500887
2881.108893	0.011742828
2883.037347	0.011930884
2884.965800	0.011849901
2886.894253	0.011584889
2888.822706	0.011382725
2890.751159	0.011125025
2892.679612	0.010890197
2894.608065	0.011011066
2896.536518	0.011260214
2898.464971	0.011052526
2900.393424	0.010450362
2902.321877	0.010205278
2904.250330	0.010625159
2906.178783	0.011191182
2908.107236	0.011326088
2910.035690	0.010966474
2911.964143	0.010694796
2913.892596	0.010949248
2915.821049	0.011179288
2917.749502	0.010917980
2919.677955	0.010757578
2921.606408	0.011194917
2923.534861	0.011571403
2925.463314	0.011288769
2927.391767	0.010847460
2929.320220	0.010767941
2931.248673	0.010811185
2933.177126	0.010878465
2935.105580	0.011118631
2937.034033	0.011025178
2938.962486	0.010429104
2940.890939	0.010153424
2942.819392	0.010427370
2944.747845	0.010674605
2946.676298	0.010887083
2948.604751	0.011163991
2950.533204	0.011101788
2952.461657	0.010826536
2954.390110	0.010874048
2956.318563	0.011253387
2958.247016	0.011551821
2960.175469	0.011421573
2962.103923	0.011144746
2964.032376	0.011183418
2965.960829	0.011591754
2967.889282	0.012120264
2969.817735	0.012378713
2971.746188	0.012076679
2973.674641	0.011490747
2975.603094	0.011138649
2977.531547	0.011223772
2979.460000	0.011536645
2981.388453	0.011737575
2983.316906	0.011863853
2985.245359	0.012068831
2987.173813	0.012080878
2989.102266	0.011832257
2991.030719	0.011845011
2992.959172	0.012212178
2994.887625	0.012293938
2996.816078	0.011922689
2998.744531	0.011549682
3000.672984	0.011331401
3002.601437	0.011412132
3004.529890	0.011729021
3006.458343	0.011989753
3008.386796	0.012251829
3010.315249	0.012636913
3012.243703	0.012827653
3014.172156	0.012659101
3016.100609	0.012342246
3018.029062	0.012012663
3019.957515	0.011843396
3021.885968	0.012048975
3023.814421	0.012493226
3025.742874	0.012773517
3027.671327	0.012724661
3029.599780	0.012581605
3031.528233	0.012436727
3033.456686	0.012297221
3035.385139	0.012461658
3037.313592	0.012886930
3039.242046	0.013135962
3041.170499	0.013192283
3043.098952	0.013277558
3045.027405	0.013300243
3046.955858	0.013215321
3048.884311	0.013154573
3050.812764	0.013388355
3052.741217	0.013970803
3054.669670	0.014410581
3056.598123	0.014295969
3058.526576	0.013765430
3060.455029	0.013220818
3062.383482	0.013086620
3064.311936	0.013410342
3066.240389	0.013785657
3068.168842	0.014095563
3070.097295	0.014463676
3072.025748	0.014642248
3073.954201	0.014498967
3075.882654	0.014422801
3077.811107	0.014662897
3079.739560	0.015004145
3081.668013	0.015218067
3083.596466	0.015274687
3085.524919	0.015272290
3087.453372	0.015436949
3089.381825	0.015685614
3091.310279	0.015673667
3093.238732	0.015508098
3095.167185	0.015425637
3097.095638	0.015435174
3099.024091	0.015558333
3100.952544	0.015712595
3102.880997	0.015741082
3104.809450	0.015875056
3106.737903	0.016480392
3108.666356	0.017212396
3110.594809	0.017586248
3112.523262	0.017721878
3114.451715	0.017594522
3116.380169	0.017285727
3118.308622	0.017229907
3120.237075	0.017426930
3122.165528	0.017618271
3124.093981	0.017744852
3126.022434	0.017946254
3127.950887	0.018179927
3129.879340	0.018244078
3131.807793	0.018361753
3133.736246	0.018941954
3135.664699	0.019651767
3137.593152	0.019751150
3139.521605	0.019407846
3141.450058	0.019594764
3143.378512	0.020488845
3145.306965	0.021258358
3147.235418	0.021392735
3149.163871	0.021105178
3151.092324	0.020743344
3153.020777	0.020508192
3154.949230	0.020447109
3156.877683	0.020526130
3158.806136	0.020816451
3160.734589	0.021348208
3162.663042	0.021721885
3164.591495	0.021822479
3166.519948	0.022110991
3168.448402	0.022603285
3170.376855	0.022756470
3172.305308	0.022286771
3174.233761	0.021559503
3176.162214	0.021262534
3178.090667	0.021580471
3180.019120	0.021941591
3181.947573	0.021983216
3183.876026	0.022022352
3185.804479	0.022171549
3187.732932	0.022399874
3189.661385	0.023015717
3191.589838	0.023729591
3193.518292	0.023910448
3195.446745	0.023749549
3197.375198	0.023831395
3199.303651	0.024309807
3201.232104	0.024839669
3203.160557	0.025122242
3205.089010	0.025187982
3207.017463	0.025176777
3208.945916	0.025037434
3210.874369	0.024837498
3212.802822	0.025032878
3214.731275	0.025765153
3216.659728	0.026575034
3218.588181	0.027033947
3220.516635	0.027056877
3222.445088	0.026862932
3224.373541	0.026633130
3226.301994	0.026341718
3228.230447	0.026323510
3230.158900	0.026925396
3232.087353	0.027380120
3234.015806	0.027001426
3235.944259	0.026667589
3237.872712	0.027303237
3239.801165	0.028204527
3241.729618	0.028322017
3243.658071	0.028122570
3245.586525	0.028464075
3247.514978	0.028811699
3249.443431	0.028289294
3251.371884	0.027561938
3253.300337	0.027547672
3255.228790	0.027867101
3257.157243	0.028305484
3259.085696	0.029352738
3261.014149	0.030361688
3262.942602	0.030213309
3264.871055	0.029204119
3266.799508	0.028508877
3268.727961	0.028602958
3270.656414	0.028812785
3272.584868	0.028632257
3274.513321	0.028441768
3276.441774	0.028552327
3278.370227	0.028732428
3280.298680	0.028826488
3282.227133	0.029082393
3284.155586	0.029634189
3286.084039	0.030136900
3288.012492	0.030386277
3289.940945	0.030487908
3291.869398	0.030418711
3293.797851	0.030341307
3295.726304	0.030346846
3297.654758	0.030324379
3299.583211	0.030408360
3301.511664	0.030347813
3303.440117	0.029916240
3305.368570	0.029673235
3307.297023	0.029957576
3309.225476	0.030570103
3311.153929	0.031395737
3313.082382	0.032284927
3315.010835	0.032696094
3316.939288	0.032452539
3318.867741	0.032208111
3320.796194	0.032223217
3322.724648	0.032287695
3324.653101	0.032486342
3326.581554	0.032540120
3328.510007	0.032115731
3330.438460	0.031710759
3332.366913	0.031781025
3334.295366	0.032207794
3336.223819	0.032758016
3338.152272	0.033040885
3340.080725	0.032851040
3342.009178	0.032682206
3343.937631	0.033189848
3345.866084	0.034151215
3347.794537	0.034629650
3349.722991	0.034371268
3351.651444	0.033861663
3353.579897	0.033394523
3355.508350	0.033195008
3357.436803	0.033528276
3359.365256	0.034298271
3361.293709	0.035208933
3363.222162	0.035909168
3365.150615	0.035922855
3367.079068	0.035346102
3369.007521	0.035025492
3370.935974	0.035357445
3372.864427	0.035711572
3374.792881	0.035607599
3376.721334	0.035478543
3378.649787	0.035696037
3380.578240	0.036253925
3382.506693	0.036958523
3384.435146	0.037439700
3386.363599	0.037434068
3388.292052	0.036875643
3390.220505	0.036219653
3392.148958	0.036153816
3394.077411	0.036636733
3396.005864	0.037233256
3397.934317	0.037879188
3399.862770	0.038452893
3401.791224	0.038522739
3403.719677	0.037840702
3405.648130	0.037236907
3407.576583	0.037087511
3409.505036	0.037179679
3411.433489	0.037512440
3413.361942	0.038128633
3415.290395	0.038675722
3417.218848	0.038846489
3419.147301	0.038535081
3421.075754	0.038129598
3423.004207	0.038220305
3424.932660	0.038634840
3426.861114	0.038720932
3428.789567	0.038360309
3430.718020	0.037816815
3432.646473	0.037072249
3434.574926	0.036155395
3436.503379	0.035423893
3438.431832	0.035343267
3440.360285	0.035961952
3442.288738	0.036836173
3444.217191	0.037676901
3446.145644	0.038103901
3448.074097	0.037855756
3450.002550	0.037101220
3451.931004	0.036404893
3453.859457	0.036163278
3455.787910	0.036252446
3457.716363	0.036824416
3459.644816	0.037553828
3461.573269	0.037462182
3463.501722	0.036635611
3465.430175	0.035930622
3467.358628	0.035582606
3469.287081	0.035226595
3471.215534	0.034675915
3473.143987	0.034249373
3475.072440	0.034257505
3477.000893	0.034696087
3478.929347	0.035295539
3480.857800	0.035600904
3482.786253	0.035445280
3484.714706	0.035064034
3486.643159	0.034562115
3488.571612	0.033925489
3490.500065	0.033352077
3492.428518	0.033135384
3494.356971	0.033077706
3496.285424	0.032997251
3498.213877	0.033339612
3500.142330	0.034059014
3502.070783	0.034521870
3503.999237	0.034697432
3505.927690	0.034619384
3507.856143	0.033943351
3509.784596	0.033088937
3511.713049	0.032532942
3513.641502	0.031912796
3515.569955	0.031118024
3517.498408	0.030664837
3519.426861	0.030741036
3521.355314	0.030885320
3523.283767	0.030942496
3525.212220	0.031050896
3527.140673	0.030849000
3529.069126	0.030179949
3530.997580	0.029475477
3532.926033	0.028970757
3534.854486	0.028664136
3536.782939	0.028540665
3538.711392	0.028529033
3540.639845	0.028716965
3542.568298	0.028849758
3544.496751	0.028223628
3546.425204	0.027263973
3548.353657	0.026934436
3550.282110	0.026919549
3552.210563	0.026752178
3554.139016	0.026631311
3556.067470	0.026536122
3557.995923	0.026346909
3559.924376	0.026217718
3561.852829	0.026416572
3563.781282	0.026962550
3565.709735	0.027369758
3567.638188	0.027269084
3569.566641	0.026773119
3571.495094	0.026029449
3573.423547	0.025191851
3575.352000	0.024478380
3577.280453	0.024020301
3579.208906	0.024017358
3581.137360	0.024442730
3583.065813	0.024722042
3584.994266	0.024355644
3586.922719	0.023809938
3588.851172	0.023939777
3590.779625	0.024294822
3592.708078	0.023855209
3594.636531	0.022691607
3596.564984	0.021641552
3598.493437	0.021135632
3600.421890	0.020998776
3602.350343	0.020946901
3604.278796	0.020760758
3606.207249	0.020475246
3608.135703	0.020481003
3610.064156	0.020673374
3611.992609	0.020667806
3613.921062	0.020910531
3615.849515	0.021395177
3617.777968	0.021088501
3619.706421	0.019972401
3621.634874	0.019013189
3623.563327	0.018425945
3625.491780	0.017826317
3627.420233	0.017243881
3629.348686	0.017800795
3631.277139	0.019091440
3633.205593	0.018957667
3635.134046	0.017720010
3637.062499	0.016899958
3638.990952	0.016535453
3640.919405	0.016331984
3642.847858	0.016548706
3644.776311	0.017242087
3646.704764	0.017986704
3648.633217	0.018298412
3650.561670	0.017994266
3652.490123	0.017569253
3654.418576	0.016555572
3656.347029	0.015163746
3658.275482	0.014566698
3660.203936	0.014445622
3662.132389	0.013960583
3664.060842	0.013411621
3665.989295	0.013469890
3667.917748	0.013897668
3669.846201	0.014081748
3671.774654	0.014234352
3673.703107	0.013856925
3675.631560	0.012900219
3677.560013	0.012338827
3679.488466	0.011752047
3681.416919	0.010990663
3683.345372	0.010722034
3685.273826	0.010967887
3687.202279	0.011188650
3689.130732	0.011091961
3691.059185	0.010684900
3692.987638	0.010328262
3694.916091	0.010433734
3696.844544	0.010976785
3698.772997	0.011506405
3700.701450	0.011487954
3702.629903	0.011161331
3704.558356	0.010978154
3706.486809	0.010749354
3708.415262	0.010322680
3710.343716	0.010125961
3712.272169	0.010752948
3714.200622	0.011856431
3716.129075	0.012291374
3718.057528	0.011849671
3719.985981	0.011448444
3721.914434	0.011828316
3723.842887	0.012669333
3725.771340	0.013076718
3727.699793	0.012945327
3729.628246	0.012553472
3731.556699	0.011900480
3733.485152	0.011498550
3735.413605	0.012162739
3737.342059	0.013393969
3739.270512	0.013674069
3741.198965	0.012774538
3743.127418	0.011737337
3745.055871	0.012161536
3746.984324	0.014382580
3748.912777	0.015930263
3750.841230	0.014920354
3752.769683	0.013390468
3754.698136	0.012972360
3756.626589	0.013035242
3758.555042	0.013096659
3760.483495	0.013433280
3762.411949	0.013852860
3764.340402	0.013786610
3766.268855	0.013395335
3768.197308	0.013213170
3770.125761	0.013674482
3772.054214	0.014690667
3773.982667	0.015103002
3775.911120	0.014373647
3777.839573	0.013396473
3779.768026	0.013080447
3781.696479	0.013223330
3783.624932	0.013003086
3785.553385	0.012537251
3787.481838	0.012364133
3789.410292	0.012366353
3791.338745	0.012470788
3793.267198	0.012806685
3795.195651	0.013288072
3797.124104	0.014073774
3799.052557	0.015037180
3800.981010	0.015276955
3802.909463	0.014645840
3804.837916	0.013533802
3806.766369	0.012519963
3808.694822	0.012537396
3810.623275	0.013597028
3812.551728	0.014728208
3814.480182	0.014970787
3816.408635	0.014493623
3818.337088	0.014259076
3820.265541	0.014395078
3822.193994	0.014597246
3824.122447	0.014351589
3826.050900	0.013480740
3827.979353	0.012928857
3829.907806	0.012993152
3831.836259	0.013298105
3833.764712	0.013555034
3835.693165	0.013375215
3837.621618	0.013072833
3839.550071	0.013499026
3841.478525	0.014097090
3843.406978	0.013842819
3845.335431	0.013208369
3847.263884	0.013135968
3849.192337	0.013746817
3851.120790	0.014126427
3853.049243	0.013633330
3854.977696	0.013117835
3856.906149	0.012829187
3858.834602	0.012365790
3860.763055	0.012098433
3862.691508	0.012218414
3864.619961	0.012562043
3866.548415	0.012979906
3868.476868	0.013037449
3870.405321	0.012799215
3872.333774	0.012611021
3874.262227	0.012700907
3876.190680	0.013429609
3878.119133	0.014226986
3880.047586	0.014516400
3881.976039	0.014586426
3883.904492	0.014284554
3885.832945	0.013811872
3887.761398	0.013572412
3889.689851	0.012885597
3891.618305	0.011939567
3893.546758	0.011880358
3895.475211	0.012715371
3897.403664	0.013786132
3899.332117	0.014642126
3901.260570	0.014722605
3903.189023	0.014040694
3905.117476	0.013468977
3907.045929	0.013215727
3908.974382	0.012836142
3910.902835	0.012333039
3912.831288	0.011996057
3914.759741	0.011694763
3916.688194	0.011137842
3918.616648	0.010533333
3920.545101	0.010290252
3922.473554	0.010300884
3924.402007	0.010306823
3926.330460	0.010337221
3928.258913	0.010242218
3930.187366	0.010082619
3932.115819	0.010301681
3934.044272	0.010604583
3935.972725	0.010262249
3937.901178	0.009770277
3939.829631	0.010065273
3941.758084	0.011008557
3943.686538	0.011903628
3945.614991	0.012271293
3947.543444	0.011908290
3949.471897	0.011361572
3951.400350	0.011416917
3953.328803	0.011806662
3955.257256	0.011593462
3957.185709	0.010577489
3959.114162	0.009445695
3961.042615	0.008804859
3962.971068	0.008922286
3964.899521	0.009614755
3966.827974	0.010244101
3968.756427	0.010697259
3970.684881	0.011123066
3972.613334	0.011011208
3974.541787	0.010319581
3976.470240	0.009772127
3978.398693	0.009578742
3980.327146	0.009642197
3982.255599	0.009842336
3984.184052	0.009851776
3986.112505	0.009499276
3988.040958	0.009017701
3989.969411	0.008546844
3991.897864	0.008405065
3993.826317	0.008837807
3995.754771	0.009401136
3997.683224	0.009870157
3999.611677	0.010496519
4001.540130	0.011017014
4003.468583	0.010563709
4005.397036	0.009864439
4007.325489	0.009850092
4009.253942	0.009967119
4011.182395	0.009966429
4013.110848	0.010367063
4015.039301	0.010578297
4016.967754	0.010020727
4018.896207	0.009254761
4020.824661	0.008967522
4022.753114	0.008968982
4024.681567	0.008908008
4026.610020	0.008736808
4028.538473	0.008541415
4030.466926	0.008576857
4032.395379	0.009092649
4034.323832	0.009853085
4036.252285	0.010444787
4038.180738	0.010452361
4040.109191	0.010096711
4042.037644	0.010062846
4043.966097	0.010187979
4045.894550	0.010096790
4047.823004	0.009977498
4049.751457	0.009737105
4051.679910	0.009024380
4053.608363	0.008469050
4055.536816	0.008624627
4057.465269	0.009075721
4059.393722	0.009572940
4061.322175	0.009821524
4063.250628	0.009315155
4065.179081	0.008499510
4067.107534	0.008291497
4069.035987	0.008790096
4070.964440	0.008994677
4072.892894	0.008377297
4074.821347	0.008145317
4076.749800	0.009149661
4078.678253	0.009921001
4080.606706	0.009737418
4082.535159	0.009207432
4084.463612	0.008837827
4086.392065	0.009004467
4088.320518	0.009341354
4090.248971	0.008983763
4092.177424	0.008519827
4094.105877	0.009035297
4096.034330	0.009727580
4097.962783	0.009344652
4099.891237	0.008463020
4101.819690	0.008360798
4103.748143	0.008737596
4105.676596	0.008772280
4107.605049	0.008637731
4109.533502	0.008933705
4111.461955	0.009202236
4113.390408	0.008799729
4115.318861	0.008297682
4117.247314	0.008286911
4119.175767	0.008217584
4121.104220	0.007699019
4123.032673	0.007542855
4124.961127	0.008034917
4126.889580	0.008110546
4128.818033	0.007829715
4130.746486	0.007908606
4132.674939	0.007812547
4134.603392	0.007527229
4136.531845	0.008062710
4138.460298	0.009087854
4140.388751	0.009720032
4142.317204	0.009821680
4144.245657	0.009178055
4146.174110	0.008055642
4148.102563	0.007257065
4150.031017	0.006963894
4151.959470	0.006994829
4153.887923	0.007078539
4155.816376	0.006973490
4157.744829	0.006616204
4159.673282	0.006304178
4161.601735	0.006057808
4163.530188	0.005295878
4165.458641	0.005202664
4167.387094	0.006491264
4169.315547	0.008090268
4171.244000	0.009424578
4173.172453	0.010126225
4175.100906	0.010032098
4177.029360	0.009176352
4178.957813	0.007999040
4180.886266	0.007642438
4182.814719	0.008149676
4184.743172	0.008834724
4186.671625	0.009303056
4188.600078	0.008874167
4190.528531	0.007557555
4192.456984	0.006448513
4194.385437	0.006115678
4196.313890	0.006106743
4198.242343	0.006212214
4200.170796	0.006817936
4202.099250	0.007540673
4204.027703	0.007214352
4205.956156	0.006262158
4207.884609	0.005984695
4209.813062	0.006328750
4211.741515	0.006303253
4213.669968	0.006383813
4215.598421	0.006944840
4217.526874	0.007285115
4219.455327	0.007044430
4221.383780	0.006335940
4223.312233	0.005658061
4225.240686	0.005941982
4227.169139	0.006823955
4229.097593	0.006978847
4231.026046	0.006439729
4232.954499	0.006278771
4234.882952	0.006436131
4236.811405	0.006424908
4238.739858	0.006007565
4240.668311	0.005441095
4242.596764	0.005118913
4244.525217	0.005162391
4246.453670	0.005162177
4248.382123	0.005350932
4250.310576	0.006086123
4252.239029	0.006687920
4254.167483	0.007091605
4256.095936	0.007691701
4258.024389	0.007735264
4259.952842	0.006835605
4261.881295	0.005721739
4263.809748	0.004895345
4265.738201	0.004632796
4267.666654	0.005184848
4269.595107	0.005412975
4271.523560	0.005023634
4273.452013	0.005244338
4275.380466	0.005831504
4277.308919	0.006548647
4279.237373	0.007324786
4281.165826	0.007651635
4283.094279	0.007234538
4285.022732	0.006767084
4286.951185	0.007230807
4288.879638	0.007709435
4290.808091	0.007151706
4292.736544	0.006168155
4294.664997	0.005622367
4296.593450	0.005792523
4298.521903	0.006760069
4300.450356	0.007431824
4302.378809	0.006879169
4304.307262	0.005395393
4306.235716	0.004298492
4308.164169	0.004191625
4310.092622	0.004604954
4312.021075	0.005371891
4313.949528	0.006218427
4315.877981	0.006608077
4317.806434	0.006064780
4319.734887	0.004771512
4321.663340	0.004179114
4323.591793	0.005224911
4325.520246	0.006240104
4327.448699	0.006270409
4329.377152	0.005643399
4331.305606	0.005302752
4333.234059	0.005541052
4335.162512	0.005823517
4337.090965	0.005617926
4339.019418	0.005488867
4340.947871	0.005965803
4342.876324	0.006809820
4344.804777	0.006655203
4346.733230	0.005628073
4348.661683	0.005249239
4350.590136	0.005870143
4352.518589	0.006738604
4354.447042	0.007250852
4356.375495	0.006863629
4358.303949	0.005784311
4360.232402	0.004811670
4362.160855	0.004857418
4364.089308	0.005157197
4366.017761	0.004940161
4367.946214	0.005261668
4369.874667	0.006042917
4371.803120	0.006219243
4373.731573	0.005709725
4375.660026	0.005343813
4377.588479	0.005690064
4379.516932	0.006347748
4381.445385	0.006904723
4383.373839	0.007208675
4385.302292	0.007031054
4387.230745	0.006588846
4389.159198	0.006567186
4391.087651	0.007362984
4393.016104	0.007838377
4394.944557	0.006939345
4396.873010	0.005655473
4398.801463	0.005596634
4400.729916	0.005971538
4402.658369	0.005853911
4404.586822	0.005876824
4406.515275	0.005980473
4408.443729	0.005616803
4410.372182	0.004888589
4412.300635	0.004622464
4414.229088	0.005272297
4416.157541	0.006275272
4418.085994	0.006565107
4420.014447	0.005733691
4421.942900	0.004451388
4423.871353	0.004113568
4425.799806	0.005051784
4427.728259	0.007121985
4429.656712	0.009209308
4431.585165	0.009088245
4433.513618	0.007427317
4435.442072	0.006417564
4437.370525	0.006654308
4439.298978	0.007404066
4441.227431	0.008154769
4443.155884	0.008522362
4445.084337	0.007999524
4447.012790	0.006393339
4448.941243	0.004351735
4450.869696	0.003250489
4452.798149	0.003593123
4454.726602	0.004217582
4456.655055	0.004601077
4458.583508	0.005572349
4460.511962	0.006747050
4462.440415	0.007478449
4464.368868	0.007922242
4466.297321	0.008076418
4468.225774	0.007740170
4470.154227	0.007281881
4472.082680	0.007087894
4474.011133	0.006817959
4475.939586	0.006434022
4477.868039	0.006054702
4479.796492	0.005449974
4481.724945	0.005353541
4483.653398	0.006489305
4485.581851	0.007691915
4487.510305	0.007812810
4489.438758	0.007100968
4491.367211	0.006801309
4493.295664	0.006736512
4495.224117	0.005939157
4497.152570	0.005234438
4499.081023	0.005509974
4501.009476	0.006173987
4502.937929	0.007194459
4504.866382	0.008223104
4506.794835	0.008145182
4508.723288	0.006722914
4510.651741	0.005516431
4512.580195	0.005787473
4514.508648	0.006873089
4516.437101	0.007335829
4518.365554	0.006764833
4520.294007	0.006877964
4522.222460	0.007283307
4524.150913	0.007070297
4526.079366	0.007177037
4528.007819	0.008003235
4529.936272	0.008478239
4531.864725	0.008685115
4533.793178	0.008996421
4535.721631	0.008811885
4537.650084	0.008029633
4539.578538	0.007448749
4541.506991	0.007413705
4543.435444	0.007200868
4545.363897	0.006256073
4547.292350	0.005238486
4549.220803	0.004715235
4551.149256	0.004911990
4553.077709	0.005737350
4555.006162	0.006583713
4556.934615	0.006808273
4558.863068	0.006691330
4560.791521	0.006545151
4562.719974	0.006577303
4564.648428	0.006435894
4566.576881	0.005863366
4568.505334	0.005932158
4570.433787	0.007072606
4572.362240	0.007784259
4574.290693	0.007346590
4576.219146	0.006377327
4578.147599	0.006123985
4580.076052	0.007004522
4582.004505	0.007263961
4583.932958	0.006987618
4585.861411	0.006836211
4587.789864	0.006853596
4589.718318	0.006671375
4591.646771	0.006608458
4593.575224	0.007001164
4595.503677	0.007590843
4597.432130	0.007297798
4599.360583	0.006922337
4601.289036	0.007203724
4603.217489	0.007926786
[truncated: 1,501 more rows]
