# Supplementary material for: Adaptive Method for Quantitative Estimation of Glucose and Fructose Concentrations in Aqueous Solutions Based on Infrared Nanoantenna Optics
Source: Sensors (Basel). 2019 Jul 11;19(14):3053. doi: 10.3390/s19143053 (PMC6678705; doi:10.3390/s19143053)
Supplement: Supplementary file 1 [file sensors-19-03053-s001.zip › 00_Measurement_Data/Fructose cycles/1 c=10 gl/res4 sc50_50 ap100x100 par pol/1 c=10 gl.14.txt]

748.239793	0.017560821
750.168246	0.024265779
752.096699	0.026919093
754.025152	0.024366317
755.953605	0.019552236
757.882058	0.021843782
759.810511	0.036185522
761.738964	0.024363453
763.667418	0.025516214
765.595871	0.028674716
767.524324	0.017502870
769.452777	0.029705927
771.381230	0.026608774
773.309683	0.021661628
775.238136	0.022910945
777.166589	0.026744355
779.095042	0.019715020
781.023495	0.018154919
782.951948	0.030319348
784.880401	0.041618813
786.808854	0.033014785
788.737308	0.035776954
790.665761	0.037970066
792.594214	0.044102766
794.522667	0.035159435
796.451120	0.026786763
798.379573	0.017737623
800.308026	0.020259710
802.236479	0.027211053
804.164932	0.027524361
806.093385	0.032179680
808.021838	0.033268251
809.950291	0.032140929
811.878744	0.041972682
813.807197	0.033233505
815.735651	0.023739772
817.664104	0.039144889
819.592557	0.042743105
821.521010	0.038526114
823.449463	0.030985622
825.377916	0.021693956
827.306369	0.015870810
829.234822	0.011504122
831.163275	0.016007558
833.091728	0.019504406
835.020181	0.022586444
836.948634	0.026037632
838.877087	0.024252679
840.805541	0.026342655
842.733994	0.029877324
844.662447	0.023630220
846.590900	0.017350137
848.519353	0.019517938
850.447806	0.018861383
852.376259	0.012142001
854.304712	0.008278552
856.233165	0.013134088
858.161618	0.021373229
860.090071	0.023570428
862.018524	0.020557186
863.946977	0.021671290
865.875430	0.026680868
867.803884	0.031871948
869.732337	0.033631016
871.660790	0.031377282
873.589243	0.028805990
875.517696	0.028161874
877.446149	0.029843610
879.374602	0.032799326
881.303055	0.033877198
883.231508	0.032159679
885.159961	0.034091450
887.088414	0.040637441
889.016867	0.048022036
890.945320	0.053450584
892.873774	0.057245128
894.802227	0.057520542
896.730680	0.056206513
898.659133	0.058577258
900.587586	0.064305112
902.516039	0.069569044
904.444492	0.073408395
906.372945	0.076424144
908.301398	0.079319365
910.229851	0.083351471
912.158304	0.087074548
914.086757	0.088150002
916.015210	0.089630999
917.943664	0.095272683
919.872117	0.102609873
921.800570	0.106729046
923.729023	0.108256266
925.657476	0.111437730
927.585929	0.116637252
929.514382	0.121667147
931.442835	0.126385018
933.371288	0.132442862
935.299741	0.139736816
937.228194	0.146379218
939.156647	0.152413413
941.085100	0.158825397
943.013553	0.164965615
944.942007	0.169804364
946.870460	0.173719242
948.798913	0.177726388
950.727366	0.182756245
952.655819	0.189634249
954.584272	0.197327912
956.512725	0.204277232
958.441178	0.211284161
960.369631	0.219226733
962.298084	0.227193847
964.226537	0.233720988
966.154990	0.238308698
968.083443	0.242090523
970.011897	0.247335240
971.940350	0.255210549
973.868803	0.263892889
975.797256	0.270929933
977.725709	0.276262790
979.654162	0.281837642
981.582615	0.288532615
983.511068	0.294752806
985.439521	0.300117701
987.367974	0.306048423
989.296427	0.312661529
991.224880	0.319180816
993.153333	0.324867040
995.081786	0.329958975
997.010240	0.335307688
998.938693	0.340203434
1000.867146	0.344423890
1002.795599	0.349321604
1004.724052	0.354655951
1006.652505	0.359464109
1008.580958	0.364378542
1010.509411	0.369508147
1012.437864	0.373581439
1014.366317	0.376468658
1016.294770	0.379610300
1018.223223	0.383875400
1020.151676	0.388191342
1022.080130	0.391065776
1024.008583	0.392844290
1025.937036	0.394916952
1027.865489	0.397196233
1029.793942	0.398543894
1031.722395	0.399629802
1033.650848	0.401605189
1035.579301	0.403736651
1037.507754	0.405503303
1039.436207	0.407702446
1041.364660	0.410258949
1043.293113	0.411161005
1045.221566	0.409742892
1047.150019	0.408065081
1049.078473	0.407471150
1051.006926	0.407834768
1052.935379	0.408427864
1054.863832	0.408500910
1056.792285	0.407981426
1058.720738	0.406658560
1060.649191	0.404863507
1062.577644	0.403825462
1064.506097	0.403443754
1066.434550	0.402489185
1068.363003	0.400896251
1070.291456	0.399326205
1072.219909	0.398226082
1074.148363	0.397956818
1076.076816	0.397929400
1078.005269	0.396956354
1079.933722	0.395134509
1081.862175	0.393604994
1083.790628	0.392444104
1085.719081	0.391075492
1087.647534	0.389638066
1089.575987	0.387992680
1091.504440	0.385869265
1093.432893	0.383786201
1095.361346	0.382227689
1097.289799	0.380813211
1099.218253	0.378847629
1101.146706	0.376306921
1103.075159	0.373699367
1105.003612	0.371435404
1106.932065	0.369415194
1108.860518	0.367502213
1110.788971	0.365828544
1112.717424	0.363787919
1114.645877	0.360614479
1116.574330	0.356736630
1118.502783	0.353172362
1120.431236	0.350519836
1122.359689	0.348295778
1124.288142	0.345500231
1126.216596	0.342566162
1128.145049	0.340228975
1130.073502	0.337793022
1132.001955	0.335062325
1133.930408	0.332476884
1135.858861	0.329838365
1137.787314	0.327047676
1139.715767	0.324260205
1141.644220	0.321583211
1143.572673	0.319108069
1145.501126	0.316849262
1147.429579	0.314700723
1149.358032	0.312495500
1151.286486	0.310326189
1153.214939	0.308193147
1155.143392	0.305519342
1157.071845	0.302300602
1159.000298	0.299406260
1160.928751	0.296684593
1162.857204	0.293601453
1164.785657	0.290686965
1166.714110	0.288150907
1168.642563	0.285526216
1170.571016	0.282557279
1172.499469	0.279441506
1174.427922	0.276443392
1176.356375	0.273708194
1178.284829	0.271585315
1180.213282	0.269699126
1182.141735	0.267096341
1184.070188	0.263899088
1185.998641	0.260855108
1187.927094	0.258163393
1189.855547	0.255533397
1191.784000	0.252751112
1193.712453	0.249972567
1195.640906	0.247510761
1197.569359	0.245455116
1199.497812	0.243483394
1201.426265	0.241036743
1203.354719	0.238268942
1205.283172	0.235235944
1207.211625	0.232542887
1209.140078	0.230508074
1211.068531	0.228872225
1212.996984	0.227061853
1214.925437	0.224655628
1216.853890	0.221891090
1218.782343	0.219397366
1220.710796	0.217377201
1222.639249	0.215459913
1224.567702	0.213308513
1226.496155	0.211136132
1228.424609	0.209172070
1230.353062	0.207210556
1232.281515	0.205111131
1234.209968	0.202916875
1236.138421	0.200835884
1238.066874	0.199099809
1239.995327	0.197424322
1241.923780	0.195505396
1243.852233	0.193728179
1245.780686	0.192131624
1247.709139	0.190198153
1249.637592	0.188183188
1251.566045	0.186476156
1253.494498	0.184573010
1255.422952	0.182456598
1257.351405	0.180861533
1259.279858	0.179753184
1261.208311	0.178543463
1263.136764	0.176990747
1265.065217	0.175085470
1266.993670	0.173049971
1268.922123	0.171218470
1270.850576	0.169708401
1272.779029	0.168462843
1274.707482	0.167216018
1276.635935	0.165859163
1278.564388	0.164476559
1280.492842	0.162916318
1282.421295	0.161024883
1284.349748	0.159063593
1286.278201	0.157414243
1288.206654	0.156186283
1290.135107	0.155181661
1292.063560	0.153970033
1293.992013	0.152277395
1295.920466	0.150388032
1297.848919	0.148737326
1299.777372	0.147303224
1301.705825	0.145907983
1303.634278	0.144649670
1305.562731	0.143549249
1307.491185	0.142415494
1309.419638	0.141119227
1311.348091	0.139625117
1313.276544	0.138171077
1315.204997	0.136909693
1317.133450	0.135653436
1319.061903	0.134282127
1320.990356	0.132793039
1322.918809	0.131348595
1324.847262	0.130063877
1326.775715	0.128806606
1328.704168	0.127629101
1330.632621	0.126652077
1332.561075	0.125617877
1334.489528	0.124162406
1336.417981	0.122398518
1338.346434	0.120985791
1340.274887	0.120416850
1342.203340	0.119922020
1344.131793	0.118797958
1346.060246	0.117553726
1347.988699	0.116569474
1349.917152	0.115547843
1351.845605	0.114223659
1353.774058	0.112801559
1355.702511	0.111697234
1357.630965	0.110815793
1359.559418	0.109585799
1361.487871	0.107946672
1363.416324	0.106755517
1365.344777	0.106147379
1367.273230	0.105435841
1369.201683	0.104799524
1371.130136	0.104282960
1373.058589	0.103305407
1374.987042	0.102106415
1376.915495	0.101043597
1378.843948	0.100122966
1380.772401	0.099491909
1382.700854	0.098848283
1384.629308	0.097741038
1386.557761	0.096281163
1388.486214	0.095034987
1390.414667	0.094037376
1392.343120	0.092938907
1394.271573	0.092115059
1396.200026	0.091805674
1398.128479	0.091221802
1400.056932	0.090212166
1401.985385	0.089023225
1403.913838	0.087778196
1405.842291	0.087242305
1407.770744	0.087222092
1409.699198	0.086669602
1411.627651	0.085569151
1413.556104	0.084507458
1415.484557	0.083549030
1417.413010	0.082527436
1419.341463	0.082112357
1421.269916	0.082433805
1423.198369	0.082220569
1425.126822	0.081337377
1427.055275	0.080301367
1428.983728	0.079302192
1430.912181	0.078835428
1432.840634	0.078621477
1434.769087	0.077707700
1436.697541	0.076594643
1438.625994	0.076193117
1440.554447	0.075494289
1442.482900	0.074255623
1444.411353	0.073256910
1446.339806	0.072579660
1448.268259	0.072201408
1450.196712	0.071987875
1452.125165	0.071567513
1454.053618	0.070663773
1455.982071	0.069421187
1457.910524	0.069032587
1459.838977	0.069324009
1461.767431	0.068682060
1463.695884	0.067349635
1465.624337	0.066697843
1467.552790	0.066800192
1469.481243	0.066496015
1471.409696	0.065716483
1473.338149	0.065504111
1475.266602	0.065532342
1477.195055	0.065011427
1479.123508	0.064227603
1481.051961	0.063395783
1482.980414	0.062648624
1484.908867	0.062043454
1486.837321	0.061592322
1488.765774	0.061233275
1490.694227	0.060859200
1492.622680	0.060443778
1494.551133	0.059716728
1496.479586	0.059012700
1498.408039	0.058727629
1500.336492	0.058340389
1502.264945	0.057416473
1504.193398	0.055635314
1506.121851	0.053981472
1508.050304	0.054624476
1509.978757	0.055857547
1511.907210	0.055496883
1513.835664	0.054528061
1515.764117	0.054070719
1517.692570	0.054245442
1519.621023	0.054156344
1521.549476	0.053503562
1523.477929	0.053024113
1525.406382	0.052501902
1527.334835	0.052009013
1529.263288	0.051647592
1531.191741	0.050857935
1533.120194	0.050049450
1535.048647	0.050139114
1536.977100	0.050142627
1538.905554	0.049521308
1540.834007	0.049740635
1542.762460	0.050591420
1544.690913	0.050792478
1546.619366	0.050394066
1548.547819	0.049460325
1550.476272	0.048331656
1552.404725	0.047469441
1554.333178	0.046962783
1556.261631	0.046732351
1558.190084	0.046853479
1560.118537	0.047984872
1562.046990	0.048939459
1563.975443	0.048703864
1565.903897	0.048133224
1567.832350	0.047603197
1569.760803	0.047128886
1571.689256	0.046811320
1573.617709	0.046055209
1575.546162	0.045253199
1577.474615	0.045504741
1579.403068	0.046044145
1581.331521	0.045957983
1583.259974	0.045608990
1585.188427	0.045401447
1587.116880	0.045525592
1589.045333	0.045899808
1590.973787	0.046265475
1592.902240	0.046449602
1594.830693	0.046322994
1596.759146	0.045988366
1598.687599	0.045794398
1600.616052	0.045940883
1602.544505	0.046448525
1604.472958	0.047187362
1606.401411	0.047796287
1608.329864	0.048178129
1610.258317	0.048518617
1612.186770	0.048610047
1614.115223	0.048208881
1616.043677	0.048076384
1617.972130	0.049180914
1619.900583	0.050407071
1621.829036	0.050602514
1623.757489	0.050643962
1625.685942	0.051059917
1627.614395	0.051586162
1629.542848	0.052345287
1631.471301	0.052945245
1633.399754	0.052835509
1635.328207	0.052686978
1637.256660	0.053389404
1639.185113	0.054023214
1641.113566	0.054024432
1643.042020	0.053741578
1644.970473	0.053297158
1646.898926	0.053395394
1648.827379	0.054417465
1650.755832	0.054722328
1652.684285	0.054240905
1654.612738	0.054600194
1656.541191	0.054500610
1658.469644	0.053165607
1660.398097	0.051839817
1662.326550	0.051361173
1664.255003	0.051475558
1666.183456	0.051160362
1668.111910	0.050225027
1670.040363	0.049704451
1671.968816	0.049679581
1673.897269	0.049208935
1675.825722	0.048539713
1677.754175	0.048031349
1679.682628	0.047249954
1681.611081	0.046154995
1683.539534	0.044990487
1685.467987	0.044280220
1687.396440	0.043691289
1689.324893	0.042802271
1691.253346	0.042202797
1693.181799	0.041798931
1695.110253	0.041157436
1697.038706	0.040467456
1698.967159	0.039490145
1700.895612	0.038979705
1702.824065	0.039427105
1704.752518	0.039349131
1706.680971	0.038568173
1708.609424	0.037770212
1710.537877	0.037095223
1712.466330	0.036515605
1714.394783	0.035998102
1716.323236	0.035446532
1718.251689	0.034842242
1720.180143	0.034273073
1722.108596	0.033823632
1724.037049	0.033667494
1725.965502	0.033681348
1727.893955	0.033509016
1729.822408	0.033124685
1731.750861	0.032581076
1733.679314	0.032229174
1735.607767	0.032529093
1737.536220	0.032706503
1739.464673	0.032488775
1741.393126	0.032493461
1743.321579	0.032528147
1745.250032	0.032271713
1747.178486	0.032065842
1749.106939	0.032259494
1751.035392	0.032708641
1752.963845	0.032949962
1754.892298	0.032745171
1756.820751	0.032402646
1758.749204	0.032324303
1760.677657	0.032452103
1762.606110	0.032827202
1764.534563	0.033349253
1766.463016	0.033720274
1768.391469	0.034059864
1770.319922	0.034348320
1772.248376	0.034539845
1774.176829	0.034884986
1776.105282	0.035164922
1778.033735	0.035204545
1779.962188	0.035295777
1781.890641	0.035660502
1783.819094	0.036131971
1785.747547	0.036550276
1787.676000	0.036804654
1789.604453	0.036782261
1791.532906	0.036807653
1793.461359	0.037271451
1795.389812	0.037859306
1797.318266	0.038200319
1799.246719	0.038419537
1801.175172	0.038708251
1803.103625	0.038955927
1805.032078	0.038976781
1806.960531	0.038899764
1808.888984	0.038913172
1810.817437	0.039099589
1812.745890	0.039391894
1814.674343	0.039521784
1816.602796	0.039593194
1818.531249	0.039996427
1820.459702	0.040551081
1822.388155	0.040780384
1824.316609	0.040705737
1826.245062	0.040737610
1828.173515	0.040809289
1830.101968	0.040653847
1832.030421	0.040350247
1833.958874	0.040054761
1835.887327	0.039991796
1837.815780	0.040142432
1839.744233	0.040214546
1841.672686	0.040147264
1843.601139	0.040284541
1845.529592	0.040637664
1847.458045	0.040467441
1849.386499	0.039801512
1851.314952	0.039284620
1853.243405	0.039021283
1855.171858	0.038923092
1857.100311	0.039009206
1859.028764	0.039123602
1860.957217	0.039025616
1862.885670	0.038706761
1864.814123	0.038250685
1866.742576	0.037667640
1868.671029	0.037199672
1870.599482	0.037123654
1872.527935	0.037166849
1874.456388	0.036975741
1876.384842	0.036533665
1878.313295	0.035990633
1880.241748	0.035503533
1882.170201	0.035086796
1884.098654	0.034717947
1886.027107	0.034412865
1887.955560	0.034099743
1889.884013	0.033846632
1891.812466	0.033744924
1893.740919	0.033625741
1895.669372	0.033434421
1897.597825	0.033168580
1899.526278	0.032831289
1901.454732	0.032466874
1903.383185	0.032021496
1905.311638	0.031642802
1907.240091	0.031500768
1909.168544	0.031438340
1911.096997	0.031302750
1913.025450	0.031043900
1914.953903	0.030553086
1916.882356	0.029793853
1918.810809	0.029081790
1920.739262	0.028705189
1922.667715	0.028683867
1924.596168	0.028928548
1926.524622	0.029033061
1928.453075	0.028756896
1930.381528	0.028285904
1932.309981	0.027894322
1934.238434	0.027620666
1936.166887	0.027217245
1938.095340	0.026639253
1940.023793	0.026203765
1941.952246	0.026187649
1943.880699	0.026445815
1945.809152	0.026400402
1947.737605	0.025985032
1949.666058	0.025693335
1951.594511	0.025632741
1953.522965	0.025457785
1955.451418	0.025025541
1957.379871	0.024602612
1959.308324	0.024349671
1961.236777	0.024220577
1963.165230	0.024157526
1965.093683	0.024024891
1967.022136	0.023776818
1968.950589	0.023534518
1970.879042	0.023351405
1972.807495	0.023131510
1974.735948	0.022741880
1976.664401	0.022275707
1978.592855	0.021974012
1980.521308	0.021876762
1982.449761	0.021858959
1984.378214	0.021825984
1986.306667	0.021730751
1988.235120	0.021622140
1990.163573	0.021603247
1992.092026	0.021537190
1994.020479	0.021164810
1995.948932	0.020628635
1997.877385	0.020269569
1999.805838	0.020006621
2001.734291	0.019718349
2003.662744	0.019676244
2005.591198	0.019882109
2007.519651	0.019841451
2009.448104	0.019440267
2011.376557	0.019103356
2013.305010	0.018915523
2015.233463	0.018700548
2017.161916	0.018658636
2019.090369	0.018885884
2021.018822	0.019021589
2022.947275	0.018804668
2024.875728	0.018494282
2026.804181	0.018509408
2028.732634	0.018572269
2030.661088	0.018210584
2032.589541	0.017719293
2034.517994	0.017418092
2036.446447	0.017119950
2038.374900	0.016742125
2040.303353	0.016518809
2042.231806	0.016586272
2044.160259	0.016784912
2046.088712	0.016868377
2048.017165	0.016702345
2049.945618	0.016399855
2051.874071	0.016198903
2053.802524	0.016118778
2055.730978	0.016026301
2057.659431	0.015879042
2059.587884	0.015735652
2061.516337	0.015696872
2063.444790	0.015743226
2065.373243	0.015775282
2067.301696	0.015752010
2069.230149	0.015521965
2071.158602	0.015052381
2073.087055	0.014759850
2075.015508	0.014943922
2076.943961	0.015291440
2078.872414	0.015334228
2080.800867	0.015139947
2082.729321	0.015028364
2084.657774	0.014949962
2086.586227	0.014777041
2088.514680	0.014469743
2090.443133	0.014186899
2092.371586	0.014263066
2094.300039	0.014423746
2096.228492	0.014197643
2098.156945	0.013948089
2100.085398	0.013961094
2102.013851	0.013936350
2103.942304	0.013829827
2105.870757	0.013764944
2107.799211	0.013802934
2109.727664	0.014091282
2111.656117	0.014454024
2113.584570	0.014372303
2115.513023	0.013795716
2117.441476	0.013370624
2119.369929	0.013368238
2121.298382	0.013501129
2123.226835	0.013694388
2125.155288	0.013802194
2127.083741	0.013603903
2129.012194	0.013329537
2130.940647	0.013131154
2132.869100	0.012965162
2134.797554	0.012894769
2136.726007	0.012813817
2138.654460	0.012612790
2140.582913	0.012376434
2142.511366	0.012199592
2144.439819	0.012170044
2146.368272	0.012433511
2148.296725	0.012882909
2150.225178	0.013180762
2152.153631	0.013073868
2154.082084	0.012683185
2156.010537	0.012403820
2157.938990	0.012224668
2159.867444	0.011930152
2161.795897	0.011843110
2163.724350	0.012185749
2165.652803	0.012504872
2167.581256	0.012461091
2169.509709	0.012158741
2171.438162	0.011851359
2173.366615	0.011760548
2175.295068	0.011766152
2177.223521	0.011639912
2179.151974	0.011535606
2181.080427	0.011574979
2183.008880	0.011536811
2184.937334	0.011355275
2186.865787	0.011350080
2188.794240	0.011526315
2190.722693	0.011503975
2192.651146	0.011393390
2194.579599	0.011559134
2196.508052	0.011771537
2198.436505	0.011615721
2200.364958	0.011341889
2202.293411	0.011361341
2204.221864	0.011368107
2206.150317	0.011055016
2208.078770	0.010759382
2210.007223	0.010733779
2211.935677	0.010827750
2213.864130	0.010927636
2215.792583	0.011023437
2217.721036	0.011004983
2219.649489	0.010714062
2221.577942	0.010377402
2223.506395	0.010333390
2225.434848	0.010290381
2227.363301	0.009963433
2229.291754	0.009733463
2231.220207	0.009812314
2233.148660	0.009868260
2235.077113	0.009768245
2237.005567	0.009788766
2238.934020	0.009986543
2240.862473	0.010095876
2242.790926	0.010000441
2244.719379	0.009826227
2246.647832	0.009627204
2248.576285	0.009431267
2250.504738	0.009494958
2252.433191	0.009700282
2254.361644	0.009739205
2256.290097	0.009445254
2258.218550	0.009135552
2260.147003	0.009098321
2262.075456	0.009147363
2264.003910	0.009038030
2265.932363	0.008913465
2267.860816	0.009027526
2269.789269	0.009218995
2271.717722	0.009248451
2273.646175	0.009292124
2275.574628	0.009401381
2277.503081	0.009324665
2279.431534	0.009123418
2281.359987	0.009050739
2283.288440	0.009077368
2285.216893	0.009044155
2287.145346	0.008894002
2289.073800	0.008647721
2291.002253	0.008479392
2292.930706	0.008518010
2294.859159	0.008579645
2296.787612	0.008550579
2298.716065	0.008613893
2300.644518	0.008786093
2302.572971	0.008803912
2304.501424	0.008680982
2306.429877	0.008692749
2308.358330	0.008825039
2310.286783	0.008864912
2312.215236	0.008743795
2314.143690	0.008604501
2316.072143	0.008686544
2318.000596	0.008910481
2319.929049	0.008893692
2321.857502	0.008565167
2323.785955	0.008565982
2325.714408	0.009382115
2327.642861	0.010332298
2329.571314	0.010266963
2331.499767	0.009382923
2333.428220	0.009052764
2335.356673	0.009860448
2337.285126	0.010899329
2339.213579	0.010768425
2341.142033	0.009342726
2343.070486	0.007873311
2344.998939	0.007419674
2346.927392	0.007938251
2348.855845	0.008107232
2350.784298	0.007029389
2352.712751	0.005894340
2354.641204	0.005549333
2356.569657	0.005314276
2358.498110	0.005073858
2360.426563	0.005665333
2362.355016	0.007586265
2364.283469	0.009181614
2366.211923	0.009161535
2368.140376	0.008403862
2370.068829	0.007854733
2371.997282	0.007722645
2373.925735	0.007882678
2375.854188	0.007906629
2377.782641	0.007383159
2379.711094	0.006732096
2381.639547	0.006622057
2383.568000	0.006881391
2385.496453	0.006864626
2387.424906	0.006465430
2389.353359	0.006117760
2391.281812	0.006087152
2393.210266	0.006255840
2395.138719	0.006300294
2397.067172	0.006128335
2398.995625	0.005996482
2400.924078	0.006075548
2402.852531	0.006177867
2404.780984	0.006014562
2406.709437	0.005767103
2408.637890	0.005809136
2410.566343	0.006048713
2412.494796	0.005974639
2414.423249	0.005690077
2416.351702	0.005715374
2418.280156	0.006009681
2420.208609	0.006168984
2422.137062	0.006190462
2424.065515	0.006152234
2425.993968	0.005995805
2427.922421	0.005864435
2429.850874	0.006006098
2431.779327	0.006285401
2433.707780	0.006507661
2435.636233	0.006453829
2437.564686	0.006040340
2439.493139	0.005669807
2441.421592	0.005599760
2443.350045	0.005631698
2445.278499	0.005540232
2447.206952	0.005308948
2449.135405	0.005181522
2451.063858	0.005336376
2452.992311	0.005537909
2454.920764	0.005379860
2456.849217	0.005030688
2458.777670	0.004898302
2460.706123	0.005074407
2462.634576	0.005363953
2464.563029	0.005585945
2466.491482	0.005873137
2468.419935	0.006303123
2470.348389	0.006582284
2472.276842	0.006598284
2474.205295	0.006636312
2476.133748	0.006853692
2478.062201	0.007041669
2479.990654	0.006886647
2481.919107	0.006636491
2483.847560	0.006618995
2485.776013	0.006655144
2487.704466	0.006731876
2489.632919	0.006970700
2491.561372	0.007216359
2493.489825	0.007332823
2495.418279	0.007247270
2497.346732	0.007136323
2499.275185	0.007139420
2501.203638	0.007110396
2503.132091	0.007162429
2505.060544	0.007500020
2506.988997	0.007922055
2508.917450	0.008037178
2510.845903	0.008038420
2512.774356	0.008341961
2514.702809	0.008653274
2516.631262	0.008686644
2518.559715	0.008719925
2520.488168	0.008868789
2522.416622	0.009052582
2524.345075	0.009323206
2526.273528	0.009476435
2528.201981	0.009327154
2530.130434	0.009196061
2532.058887	0.009192115
2533.987340	0.009343179
2535.915793	0.009999666
2537.844246	0.010912527
2539.772699	0.011399552
2541.701152	0.011452574
2543.629605	0.011428484
2545.558058	0.011503694
2547.486512	0.011640836
2549.414965	0.011807921
2551.343418	0.012238395
2553.271871	0.012887720
2555.200324	0.013223300
2557.128777	0.013344194
2559.057230	0.013764656
2560.985683	0.014308174
2562.914136	0.014611413
2564.842589	0.014690960
2566.771042	0.014675312
2568.699495	0.014459545
2570.627948	0.014135681
2572.556401	0.014195976
2574.484855	0.014640754
2576.413308	0.015118867
2578.341761	0.015558328
2580.270214	0.015962537
2582.198667	0.016362011
2584.127120	0.016797626
2586.055573	0.017185749
2587.984026	0.017407870
2589.912479	0.017290238
2591.840932	0.017009757
2593.769385	0.017136047
2595.697838	0.017678838
2597.626291	0.018069610
2599.554745	0.018106997
2601.483198	0.018137112
2603.411651	0.018405607
2605.340104	0.018828316
2607.268557	0.019169526
2609.197010	0.019146660
2611.125463	0.018867785
2613.053916	0.018716032
2614.982369	0.018782254
2616.910822	0.018942446
2618.839275	0.019039273
2620.767728	0.018953854
2622.696181	0.018753683
2624.624635	0.018592564
2626.553088	0.018463163
2628.481541	0.018245924
2630.409994	0.017997168
2632.338447	0.017958583
2634.266900	0.018095093
2636.195353	0.018125819
2638.123806	0.017940382
2640.052259	0.017712010
2641.980712	0.017617034
2643.909165	0.017509101
2645.837618	0.017336912
2647.766071	0.017405875
2649.694524	0.017684689
2651.622978	0.017841959
2653.551431	0.017815694
2655.479884	0.017618435
2657.408337	0.017307060
2659.336790	0.017090688
2661.265243	0.017081490
2663.193696	0.017057411
2665.122149	0.016685911
2667.050602	0.016256230
2668.979055	0.016280906
2670.907508	0.016571002
2672.835961	0.016650816
2674.764414	0.016474620
2676.692868	0.016236333
2678.621321	0.016017476
2680.549774	0.015886119
2682.478227	0.015920615
2684.406680	0.015907869
2686.335133	0.015810467
2688.263586	0.016001541
2690.192039	0.016237512
2692.120492	0.016090272
2694.048945	0.015821047
2695.977398	0.015521030
2697.905851	0.015137816
2699.834304	0.015059755
2701.762757	0.015238769
2703.691211	0.015222863
2705.619664	0.015040888
2707.548117	0.014960345
2709.476570	0.015062555
2711.405023	0.015104275
2713.333476	0.014791255
2715.261929	0.014227786
2717.190382	0.013679311
2719.118835	0.013366072
2721.047288	0.013283243
2722.975741	0.013297723
2724.904194	0.013589664
2726.832647	0.014040359
2728.761101	0.014051246
2730.689554	0.013646879
2732.618007	0.013398225
2734.546460	0.013495523
2736.474913	0.013971229
2738.403366	0.014503483
2740.331819	0.014427304
2742.260272	0.013877739
2744.188725	0.013669428
2746.117178	0.013804535
2748.045631	0.013761932
2749.974084	0.013597626
2751.902537	0.013461208
2753.830991	0.013258567
2755.759444	0.013039738
2757.687897	0.012942848
2759.616350	0.012880027
2761.544803	0.012737609
2763.473256	0.012754861
2765.401709	0.013029504
2767.330162	0.013123919
2769.258615	0.012771210
2771.187068	0.012181798
2773.115521	0.011753023
2775.043974	0.011581988
2776.972427	0.011437841
2778.900880	0.011401476
2780.829334	0.011741208
2782.757787	0.012347852
2784.686240	0.012782517
2786.614693	0.012722088
2788.543146	0.012286577
2790.471599	0.011908547
2792.400052	0.011839683
2794.328505	0.011925230
2796.256958	0.012014369
2798.185411	0.012218792
2800.113864	0.012285022
2802.042317	0.011965260
2803.970770	0.011774092
2805.899224	0.012089969
2807.827677	0.012437824
2809.756130	0.012334839
2811.684583	0.012004036
2813.613036	0.011815014
2815.541489	0.011708058
2817.469942	0.011528222
2819.398395	0.011235575
2821.326848	0.011000940
2823.255301	0.011040202
2825.183754	0.011055512
2827.112207	0.010847137
2829.040660	0.010701764
2830.969113	0.011018728
2832.897567	0.011692898
2834.826020	0.012174792
2836.754473	0.012053429
2838.682926	0.011609290
2840.611379	0.011444379
2842.539832	0.011561614
2844.468285	0.011694115
2846.396738	0.011735419
2848.325191	0.011560756
2850.253644	0.011234336
2852.182097	0.010910959
2854.110550	0.010808420
2856.039003	0.011057478
2857.967457	0.011193262
2859.895910	0.011083123
2861.824363	0.011127086
2863.752816	0.011244019
2865.681269	0.011414053
2867.609722	0.011717862
2869.538175	0.011650032
2871.466628	0.011163369
2873.395081	0.010910138
2875.323534	0.010994745
2877.251987	0.011111927
2879.180440	0.011209285
2881.108893	0.011222250
2883.037347	0.010992773
2884.965800	0.010754230
2886.894253	0.010746635
2888.822706	0.010762585
2890.751159	0.010896299
2892.679612	0.011257855
2894.608065	0.011471568
2896.536518	0.011483129
2898.464971	0.011526859
2900.393424	0.011598463
2902.321877	0.011625982
2904.250330	0.011613106
2906.178783	0.011593555
2908.107236	0.011428481
2910.035690	0.011121243
2911.964143	0.011169427
2913.892596	0.011642347
2915.821049	0.011712751
2917.749502	0.011198454
2919.677955	0.010839661
2921.606408	0.010751565
2923.534861	0.010577012
2925.463314	0.010429846
2927.391767	0.010599500
2929.320220	0.010849813
2931.248673	0.010750797
2933.177126	0.010512493
2935.105580	0.010638503
2937.034033	0.011031857
2938.962486	0.011328978
2940.890939	0.011527870
2942.819392	0.011769243
2944.747845	0.011939870
2946.676298	0.011603233
2948.604751	0.010839751
2950.533204	0.010491762
2952.461657	0.010785645
2954.390110	0.011163385
2956.318563	0.011295189
2958.247016	0.011156058
2960.175469	0.010881357
2962.103923	0.010766652
2964.032376	0.010967998
2965.960829	0.011382299
2967.889282	0.011735664
2969.817735	0.011693028
2971.746188	0.011356845
2973.674641	0.011302834
2975.603094	0.011382425
2977.531547	0.011141999
2979.460000	0.010971941
2981.388453	0.011295569
2983.316906	0.011808138
2985.245359	0.012032869
2987.173813	0.011847140
2989.102266	0.011507685
2991.030719	0.011382426
2992.959172	0.011500940
2994.887625	0.011578377
2996.816078	0.011640461
2998.744531	0.011850560
3000.672984	0.012049848
3002.601437	0.012267305
3004.529890	0.012522893
3006.458343	0.012585605
3008.386796	0.012446307
3010.315249	0.012328792
3012.243703	0.012219250
3014.172156	0.012248185
3016.100609	0.012801218
3018.029062	0.013488991
3019.957515	0.013463120
3021.885968	0.012723247
3023.814421	0.011792854
3025.742874	0.011192668
3027.671327	0.011282152
3029.599780	0.011722974
3031.528233	0.012167333
3033.456686	0.012719830
3035.385139	0.013278880
3037.313592	0.013638218
3039.242046	0.013797400
3041.170499	0.013732607
3043.098952	0.013387053
3045.027405	0.012912890
3046.955858	0.012590142
3048.884311	0.012568818
3050.812764	0.012853201
3052.741217	0.013192424
3054.669670	0.013236160
3056.598123	0.013091651
3058.526576	0.013184784
3060.455029	0.013530503
3062.383482	0.013815688
3064.311936	0.014046260
3066.240389	0.014487182
3068.168842	0.014993904
3070.097295	0.015062809
3072.025748	0.014701517
3073.954201	0.014472700
3075.882654	0.014590510
3077.811107	0.014839367
3079.739560	0.015210342
3081.668013	0.015646322
3083.596466	0.015724782
3085.524919	0.015453380
3087.453372	0.015353804
3089.381825	0.015545976
3091.310279	0.015696181
3093.238732	0.015732190
3095.167185	0.016044471
3097.095638	0.016645947
3099.024091	0.017011877
3100.952544	0.017042145
3102.880997	0.017188746
3104.809450	0.017444428
3106.737903	0.017359162
3108.666356	0.017084230
3110.594809	0.017036917
3112.523262	0.017137615
3114.451715	0.017213991
3116.380169	0.017188037
3118.308622	0.017055281
3120.237075	0.017128211
3122.165528	0.017447155
3124.093981	0.017570835
3126.022434	0.017505983
3127.950887	0.017677451
3129.879340	0.018212074
3131.807793	0.019128418
3133.736246	0.020036228
3135.664699	0.020218730
3137.593152	0.019864306
3139.521605	0.019670526
3141.450058	0.019850884
3143.378512	0.020254716
3145.306965	0.020519098
3147.235418	0.020501385
3149.163871	0.020449271
3151.092324	0.020435296
3153.020777	0.020559903
3154.949230	0.020945422
3156.877683	0.021239247
3158.806136	0.021218730
3160.734589	0.021283098
3162.663042	0.021742048
3164.591495	0.022202626
3166.519948	0.022100152
3168.448402	0.021493785
3170.376855	0.021069089
3172.305308	0.021521708
3174.233761	0.022630939
3176.162214	0.023277378
3178.090667	0.023087315
3180.019120	0.022788124
3181.947573	0.022914561
3183.876026	0.023350494
3185.804479	0.023587661
3187.732932	0.023299081
3189.661385	0.022885675
3191.589838	0.022820391
3193.518292	0.023075087
3195.446745	0.023566572
3197.375198	0.024175594
3199.303651	0.024774309
3201.232104	0.025285430
3203.160557	0.025491524
3205.089010	0.025427895
3207.017463	0.025325518
3208.945916	0.025310088
3210.874369	0.025553739
3212.802822	0.025940059
3214.731275	0.025849275
3216.659728	0.025318841
3218.588181	0.025441257
3220.516635	0.026397413
3222.445088	0.026991153
3224.373541	0.026695091
3226.301994	0.026270809
3228.230447	0.026350196
3230.158900	0.026763950
3232.087353	0.027117878
3234.015806	0.027058119
3235.944259	0.026699511
3237.872712	0.026677797
3239.801165	0.027020376
3241.729618	0.027205419
3243.658071	0.027188996
3245.586525	0.027429711
3247.514978	0.027953761
3249.443431	0.028226312
3251.371884	0.028274592
3253.300337	0.028700430
3255.228790	0.029440222
3257.157243	0.029764354
3259.085696	0.029483002
3261.014149	0.029010331
3262.942602	0.028570702
3264.871055	0.028228389
3266.799508	0.028085243
3268.727961	0.028211508
3270.656414	0.028549822
3272.584868	0.029040290
3274.513321	0.029344101
3276.441774	0.029240564
3278.370227	0.028847715
3280.298680	0.028284555
3282.227133	0.028164165
3284.155586	0.028969022
3286.084039	0.030176939
3288.012492	0.030981414
3289.940945	0.031106239
3291.869398	0.030764930
3293.797851	0.030292580
3295.726304	0.029943794
3297.654758	0.029948769
3299.583211	0.030636339
3301.511664	0.031607598
3303.440117	0.031529453
3305.368570	0.030305056
3307.297023	0.029701198
3309.225476	0.030380132
3311.153929	0.030888405
3313.082382	0.030654071
3315.010835	0.030628785
3316.939288	0.031208143
3318.867741	0.031985834
3320.796194	0.032356568
3322.724648	0.032048091
3324.653101	0.031310130
3326.581554	0.030582933
3328.510007	0.030285152
3330.438460	0.030580422
3332.366913	0.031180872
3334.295366	0.031828973
3336.223819	0.032679394
3338.152272	0.033397105
3340.080725	0.033461507
3342.009178	0.033427581
3343.937631	0.033666845
3345.866084	0.033603195
3347.794537	0.033144809
3349.722991	0.033051915
3351.651444	0.033827364
3353.579897	0.035009962
3355.508350	0.035871319
3357.436803	0.036234107
3359.365256	0.036008380
3361.293709	0.035309017
3363.222162	0.034803338
3365.150615	0.034773681
3367.079068	0.034872640
3369.007521	0.034848668
3370.935974	0.034776129
3372.864427	0.034855340
3374.792881	0.035316169
3376.721334	0.035919856
3378.649787	0.036061950
3380.578240	0.035862695
3382.506693	0.035656996
3384.435146	0.035302006
3386.363599	0.034945786
3388.292052	0.034977511
3390.220505	0.035573825
3392.148958	0.036497030
3394.077411	0.037000630
3396.005864	0.037002202
3397.934317	0.037267443
3399.862770	0.037918549
3401.791224	0.038518883
3403.719677	0.038659133
3405.648130	0.038522925
3407.576583	0.038467649
3409.505036	0.038440295
3411.433489	0.037858270
3413.361942	0.036804304
3415.290395	0.036180280
3417.218848	0.036280282
3419.147301	0.036632393
3421.075754	0.036913797
3423.004207	0.037123512
3424.932660	0.037443470
3426.861114	0.037842941
3428.789567	0.038013160
3430.718020	0.037935901
3432.646473	0.037654992
3434.574926	0.037327152
3436.503379	0.037304878
3438.431832	0.037430275
3440.360285	0.037445597
3442.288738	0.037519403
3444.217191	0.037620407
3446.145644	0.037517875
3448.074097	0.037255060
3450.002550	0.036937222
3451.931004	0.036708258
3453.859457	0.036544170
3455.787910	0.036529019
3457.716363	0.037005998
3459.644816	0.037342418
3461.573269	0.036732547
3463.501722	0.035951197
3465.430175	0.035844099
3467.358628	0.036044870
3469.287081	0.036068749
3471.215534	0.035879076
3473.143987	0.035400391
3475.072440	0.034679931
3477.000893	0.034094248
3478.929347	0.033665214
3480.857800	0.033407047
3482.786253	0.033776462
3484.714706	0.034432177
3486.643159	0.034485910
3488.571612	0.034012139
3490.500065	0.033528317
3492.428518	0.033197314
3494.356971	0.032882575
3496.285424	0.032495428
3498.213877	0.032295983
3500.142330	0.032459144
3502.070783	0.032542977
3503.999237	0.032214832
3505.927690	0.031794231
3507.856143	0.031263106
3509.784596	0.030587874
3511.713049	0.030398345
3513.641502	0.030855779
3515.569955	0.031317525
3517.498408	0.031371914
3519.426861	0.031065894
3521.355314	0.030555986
3523.283767	0.030179417
3525.212220	0.030200150
3527.140673	0.030217048
3529.069126	0.029687380
3530.997580	0.028760927
3532.926033	0.027862396
3534.854486	0.027333928
3536.782939	0.027454158
3538.711392	0.027892720
3540.639845	0.027967878
3542.568298	0.027679928
3544.496751	0.027577709
3546.425204	0.027900118
3548.353657	0.028095424
3550.282110	0.027546417
3552.210563	0.026614347
3554.139016	0.025992231
3556.067470	0.025756193
3557.995923	0.025640830
3559.924376	0.025493586
3561.852829	0.025337838
3563.781282	0.025062913
3565.709735	0.024467982
3567.638188	0.023995630
3569.566641	0.024241645
3571.495094	0.024706105
3573.423547	0.024583010
3575.352000	0.023869578
3577.280453	0.023124631
3579.208906	0.022886775
3581.137360	0.023355957
3583.065813	0.024050238
3584.994266	0.024273826
3586.922719	0.024012700
3588.851172	0.023563974
3590.779625	0.022962617
3592.708078	0.022441735
3594.636531	0.022191487
3596.564984	0.022052985
3598.493437	0.021857370
3600.421890	0.021536093
3602.350343	0.021149544
3604.278796	0.020946795
3606.207249	0.020976048
3608.135703	0.020930270
3610.064156	0.020630389
3611.992609	0.020227974
3613.921062	0.019886233
3615.849515	0.019469639
3617.777968	0.018862376
3619.706421	0.018457022
3621.634874	0.018300893
3623.563327	0.017922560
3625.491780	0.017440403
3627.420233	0.017257934
3629.348686	0.017346216
3631.277139	0.017329771
3633.205593	0.017027682
3635.134046	0.016352499
3637.062499	0.015384547
3638.990952	0.014795238
3640.919405	0.015117269
3642.847858	0.016015884
3644.776311	0.016783336
3646.704764	0.016888222
3648.633217	0.016217155
3650.561670	0.015453880
3652.490123	0.015340457
3654.418576	0.015568192
3656.347029	0.015558249
3658.275482	0.015136786
3660.203936	0.014463568
3662.132389	0.013809979
3664.060842	0.013390231
3665.989295	0.013119588
3667.917748	0.012739866
3669.846201	0.012435613
3671.774654	0.012445115
3673.703107	0.012226955
3675.631560	0.011730879
3677.560013	0.011475271
3679.488466	0.011247437
3681.416919	0.010829172
3683.345372	0.010440498
3685.273826	0.010403720
3687.202279	0.010834509
3689.130732	0.011461422
3691.059185	0.011689360
3692.987638	0.011325581
3694.916091	0.010907764
3696.844544	0.010972372
3698.772997	0.011382798
3700.701450	0.011742446
3702.629903	0.011974324
3704.558356	0.011709144
3706.486809	0.010776421
3708.415262	0.009894369
3710.343716	0.009693644
3712.272169	0.010410439
3714.200622	0.011614362
3716.129075	0.012226981
3718.057528	0.011947517
3719.985981	0.011406856
3721.914434	0.011182525
3723.842887	0.011297137
3725.771340	0.011379548
3727.699793	0.011280353
3729.628246	0.011095519
3731.556699	0.011006860
3733.485152	0.011394933
3735.413605	0.012209773
3737.342059	0.012641910
3739.270512	0.012604032
3741.198965	0.012715570
3743.127418	0.013217693
3745.055871	0.013938675
3746.984324	0.014012864
3748.912777	0.012755643
3750.841230	0.011341189
3752.769683	0.011296486
3754.698136	0.012341854
3756.626589	0.013331315
3758.555042	0.013632903
3760.483495	0.013464942
3762.411949	0.013287256
3764.340402	0.013150759
3766.268855	0.013060959
3768.197308	0.013358941
3770.125761	0.014030306
3772.054214	0.014116379
3773.982667	0.013309584
3775.911120	0.012668559
3777.839573	0.012740683
3779.768026	0.013071093
3781.696479	0.013179302
3783.624932	0.013115549
3785.553385	0.013115124
3787.481838	0.013161870
3789.410292	0.013114882
3791.338745	0.012957035
3793.267198	0.012801473
3795.195651	0.012977156
3797.124104	0.013400145
3799.052557	0.013308482
3800.981010	0.012755011
3802.909463	0.012543621
3804.837916	0.012249036
3806.766369	0.011611164
3808.694822	0.011642978
3810.623275	0.012524603
3812.551728	0.013144231
3814.480182	0.013038246
3816.408635	0.013078457
3818.337088	0.013477467
3820.265541	0.013378585
3822.193994	0.013133767
3824.122447	0.013306779
3826.050900	0.013277765
3827.979353	0.012771050
3829.907806	0.012397861
3831.836259	0.012726978
3833.764712	0.013501380
3835.693165	0.014001043
3837.621618	0.014030123
3839.550071	0.013811345
3841.478525	0.013479040
3843.406978	0.013072096
3845.335431	0.012556932
3847.263884	0.012195065
3849.192337	0.012401377
3851.120790	0.012742021
3853.049243	0.012176961
3854.977696	0.011099757
3856.906149	0.010492122
3858.834602	0.010174117
3860.763055	0.010201290
3862.691508	0.010761463
3864.619961	0.011196584
3866.548415	0.011056892
3868.476868	0.011109733
3870.405321	0.011841651
3872.333774	0.012409266
3874.262227	0.012334741
3876.190680	0.012401666
3878.119133	0.012637847
3880.047586	0.012466123
3881.976039	0.011899395
3883.904492	0.011518579
3885.832945	0.011656314
3887.761398	0.011708902
3889.689851	0.011059196
3891.618305	0.010488166
3893.546758	0.010865529
3895.475211	0.011797729
3897.403664	0.012486139
3899.332117	0.012625489
3901.260570	0.012638144
3903.189023	0.012967036
3905.117476	0.013251416
3907.045929	0.012976611
3908.974382	0.012275315
3910.902835	0.011539425
3912.831288	0.010869111
3914.759741	0.010132222
3916.688194	0.009603857
3918.616648	0.009749979
3920.545101	0.010214164
3922.473554	0.010293265
3924.402007	0.010225037
3926.330460	0.010531947
3928.258913	0.010965319
3930.187366	0.010983900
3932.115819	0.010650132
3934.044272	0.010471351
3935.972725	0.010449586
3937.901178	0.010585439
3939.829631	0.011195716
3941.758084	0.011928487
3943.686538	0.011928489
3945.614991	0.011263972
3947.543444	0.010704206
3949.471897	0.010662776
3951.400350	0.010939241
3953.328803	0.010857434
3955.257256	0.010216909
3957.185709	0.009743119
3959.114162	0.009822405
3961.042615	0.009921622
3962.971068	0.009788899
3964.899521	0.009782739
3966.827974	0.009948743
3968.756427	0.009947930
3970.684881	0.009562236
3972.613334	0.008983997
3974.541787	0.008742218
3976.470240	0.009098344
3978.398693	0.009514521
3980.327146	0.009593829
3982.255599	0.009925529
3984.184052	0.010520404
3986.112505	0.010382184
3988.040958	0.009733852
3989.969411	0.009731201
3991.897864	0.010471235
3993.826317	0.011304410
3995.754771	0.011794996
3997.683224	0.011554932
3999.611677	0.010511696
4001.540130	0.009464175
4003.468583	0.008878491
4005.397036	0.008249168
4007.325489	0.008121094
4009.253942	0.008779664
4011.182395	0.009496477
4013.110848	0.009761113
4015.039301	0.009552136
4016.967754	0.009124649
4018.896207	0.008924401
4020.824661	0.009098807
4022.753114	0.009172508
4024.681567	0.009248788
4026.610020	0.009401914
4028.538473	0.009128542
4030.466926	0.008892788
4032.395379	0.009114346
4034.323832	0.009112270
4036.252285	0.008825884
4038.180738	0.008950650
4040.109191	0.009099702
4042.037644	0.008614327
4043.966097	0.007938151
4045.894550	0.007573728
4047.823004	0.007673975
4049.751457	0.008725532
4051.679910	0.009984794
4053.608363	0.010230373
4055.536816	0.009778521
4057.465269	0.009979059
4059.393722	0.010717936
4061.322175	0.010779657
4063.250628	0.009945932
4065.179081	0.009107129
4067.107534	0.008728645
4069.035987	0.008452153
4070.964440	0.008153702
4072.892894	0.008271744
4074.821347	0.008987486
4076.749800	0.009747849
4078.678253	0.009532210
4080.606706	0.008566498
4082.535159	0.008076018
4084.463612	0.008393199
4086.392065	0.009043482
4088.320518	0.009336025
4090.248971	0.009118465
4092.177424	0.008651894
4094.105877	0.008125688
4096.034330	0.007587082
4097.962783	0.006849629
4099.891237	0.006129396
4101.819690	0.006127076
4103.748143	0.006984684
4105.676596	0.007953721
4107.605049	0.008336809
4109.533502	0.008276111
4111.461955	0.008116455
4113.390408	0.008094769
4115.318861	0.007988133
4117.247314	0.007645809
4119.175767	0.007385460
4121.104220	0.007405324
4123.032673	0.007673761
4124.961127	0.008208228
4126.889580	0.008782561
4128.818033	0.009190036
4130.746486	0.009225680
4132.674939	0.009061891
4134.603392	0.009106458
4136.531845	0.009624991
4138.460298	0.009741343
4140.388751	0.008778258
4142.317204	0.007863340
4144.245657	0.007735461
4146.174110	0.007742927
4148.102563	0.007399567
4150.031017	0.007364289
4151.959470	0.007867665
4153.887923	0.008007354
4155.816376	0.007420373
4157.744829	0.006898913
4159.673282	0.007430426
4161.601735	0.008831143
4163.530188	0.009422744
4165.458641	0.008814877
4167.387094	0.008411302
4169.315547	0.008790137
4171.244000	0.009037058
4173.172453	0.008515249
4175.100906	0.007530468
4177.029360	0.006624459
4178.957813	0.006270468
4180.886266	0.006473890
4182.814719	0.006420319
4184.743172	0.006008984
4186.671625	0.005846819
4188.600078	0.006046963
4190.528531	0.006961256
4192.456984	0.007896712
4194.385437	0.008054265
4196.313890	0.007555679
4198.242343	0.006754501
4200.170796	0.006105441
4202.099250	0.006006512
4204.027703	0.006063590
4205.956156	0.006038751
4207.884609	0.006456752
4209.813062	0.006971010
4211.741515	0.006699059
4213.669968	0.006262355
4215.598421	0.006442451
4217.526874	0.007017303
4219.455327	0.007344626
4221.383780	0.007137069
4223.312233	0.006729166
4225.240686	0.006286368
4227.169139	0.005574137
4229.097593	0.005224785
4231.026046	0.005726399
4232.954499	0.006387018
4234.882952	0.006861603
4236.811405	0.007118446
4238.739858	0.006842738
4240.668311	0.006518074
4242.596764	0.007139997
4244.525217	0.008140472
4246.453670	0.008243442
4248.382123	0.007628660
4250.310576	0.007376044
4252.239029	0.007400735
4254.167483	0.007161427
4256.095936	0.006836460
4258.024389	0.006528766
4259.952842	0.006226048
4261.881295	0.006250593
4263.809748	0.006569194
4265.738201	0.006653148
4267.666654	0.006291364
4269.595107	0.006240604
4271.523560	0.006667512
4273.452013	0.006817158
4275.380466	0.006473116
4277.308919	0.006226315
4279.237373	0.006417918
4281.165826	0.006763142
4283.094279	0.006318936
4285.022732	0.005274533
4286.951185	0.004734369
4288.879638	0.004613300
4290.808091	0.004389055
4292.736544	0.004906483
4294.664997	0.006208747
4296.593450	0.006773198
4298.521903	0.006371868
4300.450356	0.006129199
4302.378809	0.006103741
4304.307262	0.005999510
4306.235716	0.006143221
4308.164169	0.006712954
4310.092622	0.006674862
4312.021075	0.006207157
4313.949528	0.006010198
4315.877981	0.006430464
4317.806434	0.007011024
4319.734887	0.007055172
4321.663340	0.006746508
4323.591793	0.007256928
4325.520246	0.008094758
4327.448699	0.007638204
4329.377152	0.005860045
4331.305606	0.004823569
4333.234059	0.005574204
4335.162512	0.006332848
4337.090965	0.006194802
4339.019418	0.005995439
4340.947871	0.005756559
4342.876324	0.006160642
4344.804777	0.007293884
4346.733230	0.007529151
4348.661683	0.006704245
4350.590136	0.006311930
4352.518589	0.006351532
4354.447042	0.006423424
4356.375495	0.006801984
4358.303949	0.007212628
4360.232402	0.007265110
4362.160855	0.006879763
4364.089308	0.006239395
4366.017761	0.005704134
4367.946214	0.005717625
4369.874667	0.006288709
4371.803120	0.006630274
4373.731573	0.006845962
4375.660026	0.006412143
4377.588479	0.005312371
4379.516932	0.005009246
4381.445385	0.005786462
4383.373839	0.007028670
4385.302292	0.007462394
4387.230745	0.006908245
4389.159198	0.006138128
4391.087651	0.005786175
4393.016104	0.005899651
4394.944557	0.005710352
4396.873010	0.005305064
4398.801463	0.004669582
4400.729916	0.004064573
4402.658369	0.004080753
4404.586822	0.004581530
4406.515275	0.005331611
4408.443729	0.006013118
4410.372182	0.006300972
4412.300635	0.006065648
4414.229088	0.006000870
4416.157541	0.006243133
4418.085994	0.006847194
4420.014447	0.007705464
4421.942900	0.008049607
4423.871353	0.007219894
4425.799806	0.006070259
4427.728259	0.005765372
4429.656712	0.006390953
4431.585165	0.007584744
4433.513618	0.008435875
4435.442072	0.007955948
4437.370525	0.007150287
4439.298978	0.007031340
4441.227431	0.007074018
4443.155884	0.006859856
4445.084337	0.006679415
4447.012790	0.006551184
4448.941243	0.006334310
4450.869696	0.006473383
4452.798149	0.007243377
4454.726602	0.007928020
4456.655055	0.007776708
4458.583508	0.006818418
4460.511962	0.005930866
4462.440415	0.005624012
4464.368868	0.005888755
4466.297321	0.006678201
4468.225774	0.007529284
4470.154227	0.007381504
4472.082680	0.006289247
4474.011133	0.005813570
4475.939586	0.006601519
4477.868039	0.007541451
4479.796492	0.007157070
4481.724945	0.005812406
4483.653398	0.005328344
4485.581851	0.005583875
4487.510305	0.006207083
4489.438758	0.007002391
4491.367211	0.006784975
4493.295664	0.005986516
4495.224117	0.005427250
4497.152570	0.005568567
4499.081023	0.006310132
4501.009476	0.007050373
4502.937929	0.006829296
4504.866382	0.005890429
4506.794835	0.005753020
4508.723288	0.006513743
4510.651741	0.006951470
4512.580195	0.006850337
4514.508648	0.006502238
4516.437101	0.006325454
4518.365554	0.006582697
4520.294007	0.006558570
4522.222460	0.006176236
4524.150913	0.006340849
4526.079366	0.006735167
4528.007819	0.006385888
4529.936272	0.005503714
4531.864725	0.005082211
4533.793178	0.005470324
4535.721631	0.005920991
4537.650084	0.005831794
4539.578538	0.005690305
4541.506991	0.006122937
4543.435444	0.007599955
4545.363897	0.008962798
4547.292350	0.008884246
4549.220803	0.008099297
4551.149256	0.007416011
4553.077709	0.006866676
4555.006162	0.006628240
4556.934615	0.006711337
4558.863068	0.006898019
4560.791521	0.007423295
4562.719974	0.007860713
4564.648428	0.007931682
4566.576881	0.007905179
4568.505334	0.007274280
4570.433787	0.006183724
4572.362240	0.005756372
4574.290693	0.006410796
4576.219146	0.007122123
4578.147599	0.006845927
4580.076052	0.005973752
4582.004505	0.005574292
4583.932958	0.005616618
4585.861411	0.006051419
4587.789864	0.006657136
4589.718318	0.006728634
4591.646771	0.006279312
4593.575224	0.005996723
4595.503677	0.006451328
4597.432130	0.007408891
4599.360583	0.007960093
4601.289036	0.007952261
4603.217489	0.007280048
[truncated: 1,501 more rows]
