# Supplementary material for: Adaptive Method for Quantitative Estimation of Glucose and Fructose Concentrations in Aqueous Solutions Based on Infrared Nanoantenna Optics
Source: Sensors (Basel). 2019 Jul 11;19(14):3053. doi: 10.3390/s19143053 (PMC6678705; doi:10.3390/s19143053)
Supplement: Supplementary file 1 [file sensors-19-03053-s001.zip › 00_Measurement_Data/Fructose cycles/1 c=10 gl/res4 sc50_50 ap100x100 par pol/1 c=10 gl.15.txt]

748.239793	0.021559065
750.168246	0.027470838
752.096699	0.026041694
754.025152	0.025952522
755.953605	0.030565856
757.882058	0.025872139
759.810511	0.018447340
761.738964	0.023414141
763.667418	0.021187980
765.595871	0.012651134
767.524324	0.023559438
769.452777	0.026576888
771.381230	0.025115436
773.309683	0.023837004
775.238136	0.021973729
777.166589	0.021109592
779.095042	0.024686007
781.023495	0.034821704
782.951948	0.031135410
784.880401	0.027829915
786.808854	0.032463368
788.737308	0.020114159
790.665761	0.016170459
792.594214	0.017107252
794.522667	0.020341525
796.451120	0.023913693
798.379573	0.029768407
800.308026	0.028967429
802.236479	0.023317112
804.164932	0.030290930
806.093385	0.029045345
808.021838	0.027899718
809.950291	0.029094206
811.878744	0.030429283
813.807197	0.016516848
815.735651	0.011056629
817.664104	0.024337707
819.592557	0.030993234
821.521010	0.022690304
823.449463	0.028746255
825.377916	0.020085568
827.306369	0.029390423
829.234822	0.035610162
831.163275	0.027978260
833.091728	0.015197909
835.020181	0.017936451
836.948634	0.014267437
838.877087	0.009756289
840.805541	0.018125784
842.733994	0.022764727
844.662447	0.024768852
846.590900	0.027372412
848.519353	0.031989194
850.447806	0.032528393
852.376259	0.027008735
854.304712	0.024521817
856.233165	0.026605330
858.161618	0.025811069
860.090071	0.023139393
862.018524	0.024727503
863.946977	0.025127256
865.875430	0.023431132
867.803884	0.022753183
869.732337	0.022061879
871.660790	0.020468494
873.589243	0.020331221
875.517696	0.026606778
877.446149	0.036597095
879.374602	0.042632494
881.303055	0.044232622
883.231508	0.044320680
885.159961	0.044205744
887.088414	0.043619871
889.016867	0.044636719
890.945320	0.048425380
892.873774	0.052162964
894.802227	0.053219147
896.730680	0.052572317
898.659133	0.052962556
900.587586	0.055708546
902.516039	0.060744774
904.444492	0.066356786
906.372945	0.070249595
908.301398	0.072689280
910.229851	0.075619653
912.158304	0.080061056
914.086757	0.085074052
916.015210	0.090026379
917.943664	0.095506705
919.872117	0.101350300
921.800570	0.106882401
923.729023	0.111462876
925.657476	0.114771359
927.585929	0.118492156
929.514382	0.123730816
931.442835	0.128594741
933.371288	0.132697001
935.299741	0.138174042
937.228194	0.144737333
939.156647	0.151409596
941.085100	0.158598050
943.013553	0.164650008
944.942007	0.168824956
946.870460	0.173683554
948.798913	0.179954141
950.727366	0.186178789
952.655819	0.192168713
954.584272	0.198649392
956.512725	0.205404341
958.441178	0.211660460
960.369631	0.217685401
962.298084	0.223742351
964.226537	0.229342327
966.154990	0.235431641
968.083443	0.243210778
970.011897	0.251033306
971.940350	0.257033437
973.868803	0.262132943
975.797256	0.267646670
977.725709	0.273720145
979.654162	0.280222267
981.582615	0.286674440
983.511068	0.292888492
985.439521	0.299527973
987.367974	0.306471586
989.296427	0.312486112
991.224880	0.317577749
993.153333	0.322996765
995.081786	0.329050362
997.010240	0.335024714
998.938693	0.340175658
1000.867146	0.344843656
1002.795599	0.349582374
1004.724052	0.353808343
1006.652505	0.358033448
1008.580958	0.363204598
1010.509411	0.368170857
1012.437864	0.372259587
1014.366317	0.376623780
1016.294770	0.381374300
1018.223223	0.384955913
1020.151676	0.386921883
1022.080130	0.388895571
1024.008583	0.391893744
1025.937036	0.395049781
1027.865489	0.397506595
1029.793942	0.399326116
1031.722395	0.401218861
1033.650848	0.403341740
1035.579301	0.404208660
1037.507754	0.403777033
1039.436207	0.404557794
1041.364660	0.407067925
1043.293113	0.408816159
1045.221566	0.408515662
1047.150019	0.407557875
1049.078473	0.407119721
1051.006926	0.407172412
1052.935379	0.407248855
1054.863832	0.406859040
1056.792285	0.406502575
1058.720738	0.406478435
1060.649191	0.405722648
1062.577644	0.403979480
1064.506097	0.402665704
1066.434550	0.402337730
1068.363003	0.401922703
1070.291456	0.400718093
1072.219909	0.398923546
1074.148363	0.397231519
1076.076816	0.396308005
1078.005269	0.395772159
1079.933722	0.395191818
1081.862175	0.395063907
1083.790628	0.394909680
1085.719081	0.393305659
1087.647534	0.390738934
1089.575987	0.388612092
1091.504440	0.386883974
1093.432893	0.385035336
1095.361346	0.382833898
1097.289799	0.380193800
1099.218253	0.377490073
1101.146706	0.375357121
1103.075159	0.373651743
1105.003612	0.371598661
1106.932065	0.369428843
1108.860518	0.367630750
1110.788971	0.365447700
1112.717424	0.362451404
1114.645877	0.359246671
1116.574330	0.355964750
1118.502783	0.352651954
1120.431236	0.350139350
1122.359689	0.348628759
1124.288142	0.346819788
1126.216596	0.344019353
1128.145049	0.341027200
1130.073502	0.338045537
1132.001955	0.334979624
1133.930408	0.332356334
1135.858861	0.330024302
1137.787314	0.327616215
1139.715767	0.325316161
1141.644220	0.323055297
1143.572673	0.320600748
1145.501126	0.318162262
1147.429579	0.315859824
1149.358032	0.313118219
1151.286486	0.309820324
1153.214939	0.306666076
1155.143392	0.303801835
1157.071845	0.300969571
1159.000298	0.298251748
1160.928751	0.295790672
1162.857204	0.293453276
1164.785657	0.290919125
1166.714110	0.288144112
1168.642563	0.285372913
1170.571016	0.282622248
1172.499469	0.279711217
1174.427922	0.276715219
1176.356375	0.273888916
1178.284829	0.271083593
1180.213282	0.268021524
1182.141735	0.265040368
1184.070188	0.262487382
1185.998641	0.260184914
1187.927094	0.257947981
1189.855547	0.255618721
1191.784000	0.253153861
1193.712453	0.250784844
1195.640906	0.248543456
1197.569359	0.246238127
1199.497812	0.243635416
1201.426265	0.240563646
1203.354719	0.237995133
1205.283172	0.235832527
1207.211625	0.233523160
1209.140078	0.230860144
1211.068531	0.228203371
1212.996984	0.225743368
1214.925437	0.223377213
1216.853890	0.221091703
1218.782343	0.218898326
1220.710796	0.216601819
1222.639249	0.214179739
1224.567702	0.211965263
1226.496155	0.210186958
1228.424609	0.208650529
1230.353062	0.206982568
1232.281515	0.204991817
1234.209968	0.202780858
1236.138421	0.200685903
1238.066874	0.198728427
1239.995327	0.196702525
1241.923780	0.194933861
1243.852233	0.193790555
1245.780686	0.192793652
1247.709139	0.191338122
1249.637592	0.189497516
1251.566045	0.187689498
1253.494498	0.185920864
1255.422952	0.184116781
1257.351405	0.182590723
1259.279858	0.181229591
1261.208311	0.179512158
1263.136764	0.177460745
1265.065217	0.175394937
1266.993670	0.173399299
1268.922123	0.171629861
1270.850576	0.170204327
1272.779029	0.168802410
1274.707482	0.167043671
1276.635935	0.165277630
1278.564388	0.163950086
1280.492842	0.162908778
1282.421295	0.161805883
1284.349748	0.160572633
1286.278201	0.159217507
1288.206654	0.157586262
1290.135107	0.155618176
1292.063560	0.153624326
1293.992013	0.151942924
1295.920466	0.150516391
1297.848919	0.149097130
1299.777372	0.147648111
1301.705825	0.146307394
1303.634278	0.145174190
1305.562731	0.144100681
1307.491185	0.142851710
1309.419638	0.141657576
1311.348091	0.140721679
1313.276544	0.139965057
1315.204997	0.139119819
1317.133450	0.137810901
1319.061903	0.136179775
1320.990356	0.134457096
1322.918809	0.132620171
1324.847262	0.130921364
1326.775715	0.129505187
1328.704168	0.128201291
1330.632621	0.127022445
1332.561075	0.126218587
1334.489528	0.126071051
1336.417981	0.126791328
1338.346434	0.127455279
1340.274887	0.126380801
1342.203340	0.123186909
1344.131793	0.119566157
1346.060246	0.117331900
1347.988699	0.116537869
1349.917152	0.116132125
1351.845605	0.115415111
1353.774058	0.114312403
1355.702511	0.113225117
1357.630965	0.112607427
1359.559418	0.112419568
1361.487871	0.112004794
1363.416324	0.111083604
1365.344777	0.109646820
1367.273230	0.107812598
1369.201683	0.106709868
1371.130136	0.106708564
1373.058589	0.106674299
1374.987042	0.106018499
1376.915495	0.104540773
1378.843948	0.102329604
1380.772401	0.100356288
1382.700854	0.099407390
1384.629308	0.099129379
1386.557761	0.098328590
1388.486214	0.097042143
1390.414667	0.096371710
1392.343120	0.096566923
1394.271573	0.097481221
1396.200026	0.098083131
1398.128479	0.096689142
1400.056932	0.094197579
1401.985385	0.092057697
1403.913838	0.090060107
1405.842291	0.088606596
1407.770744	0.087808132
1409.699198	0.087010056
1411.627651	0.086201914
1413.556104	0.086029291
1415.484557	0.086717024
1417.413010	0.087226130
1419.341463	0.087113395
1421.269916	0.086554363
1423.198369	0.084810846
1425.126822	0.082704410
1427.055275	0.081336513
1428.983728	0.080376513
1430.912181	0.080056697
1432.840634	0.080331564
1434.769087	0.079917625
1436.697541	0.078756690
1438.625994	0.077832609
1440.554447	0.076343596
1442.482900	0.074651688
1444.411353	0.073960811
1446.339806	0.073780321
1448.268259	0.073488995
1450.196712	0.073346049
1452.125165	0.074051946
1454.053618	0.075736977
1455.982071	0.077083230
1457.910524	0.076933987
1459.838977	0.075228214
1461.767431	0.072422586
1463.695884	0.069646433
1465.624337	0.068307944
1467.552790	0.068575867
1469.481243	0.069250911
1471.409696	0.069977112
1473.338149	0.070779048
1475.266602	0.070043355
1477.195055	0.067811325
1479.123508	0.065837398
1481.051961	0.064611442
1482.980414	0.064253166
1484.908867	0.064764090
1486.837321	0.065714903
1488.765774	0.065954924
1490.694227	0.064935744
1492.622680	0.063955687
1494.551133	0.063521400
1496.479586	0.063501328
1498.408039	0.063179098
1500.336492	0.061952520
1502.264945	0.061186999
1504.193398	0.061869662
1506.121851	0.063809387
1508.050304	0.065459810
1509.978757	0.063805893
1511.907210	0.060781516
1513.835664	0.059565008
1515.764117	0.060131494
1517.692570	0.061495796
1519.621023	0.062531315
1521.549476	0.062826231
1523.477929	0.062421285
1525.406382	0.060185064
1527.334835	0.057408858
1529.263288	0.056095056
1531.191741	0.055611655
1533.120194	0.055245120
1535.048647	0.055956915
1536.977100	0.057420306
1538.905554	0.059340335
1540.834007	0.061926264
1542.762460	0.061433427
1544.690913	0.057324033
1546.619366	0.053514700
1548.547819	0.051221397
1550.476272	0.050321836
1552.404725	0.050806511
1554.333178	0.052612204
1556.261631	0.054908145
1558.190084	0.055273566
1560.118537	0.053798098
1562.046990	0.052063432
1563.975443	0.050361633
1565.903897	0.049698688
1567.832350	0.049627043
1569.760803	0.049504340
1571.689256	0.049769644
1573.617709	0.049665343
1575.546162	0.049139261
1577.474615	0.049086470
1579.403068	0.048435248
1581.331521	0.046804719
1583.259974	0.045643426
1585.188427	0.045394979
1587.116880	0.045447174
1589.045333	0.045483045
1590.973787	0.045780364
1592.902240	0.046419352
1594.830693	0.046982694
1596.759146	0.047204636
1598.687599	0.047211163
1600.616052	0.047280360
1602.544505	0.047575258
1604.472958	0.047977891
1606.401411	0.048289906
1608.329864	0.048525263
1610.258317	0.048887145
1612.186770	0.049705297
1614.115223	0.050956458
1616.043677	0.052231796
1617.972130	0.053403854
1619.900583	0.053983796
1621.829036	0.053811803
1623.757489	0.054144472
1625.685942	0.054831959
1627.614395	0.054726250
1629.542848	0.054419417
1631.471301	0.054775406
1633.399754	0.055731505
1635.328207	0.057152513
1637.256660	0.058190234
1639.185113	0.057360455
1641.113566	0.056113839
1643.042020	0.056326818
1644.970473	0.057583079
1646.898926	0.059421867
1648.827379	0.061833616
1650.755832	0.062260520
1652.684285	0.059780132
1654.612738	0.057605069
1656.541191	0.056207970
1658.469644	0.054828331
1660.398097	0.053993631
1662.326550	0.053649191
1664.255003	0.053743105
1666.183456	0.054005399
1668.111910	0.054248936
1670.040363	0.054917984
1671.968816	0.055105560
1673.897269	0.053460840
1675.825722	0.051428068
1677.754175	0.050707582
1679.682628	0.050949272
1681.611081	0.051414948
1683.539534	0.051225696
1685.467987	0.050448649
1687.396440	0.048774704
1689.324893	0.046220630
1691.253346	0.044619594
1693.181799	0.044472944
1695.110253	0.045573965
1697.038706	0.047897875
1698.967159	0.048379119
1700.895612	0.046250444
1702.824065	0.044252731
1704.752518	0.042121228
1706.680971	0.040056158
1708.609424	0.038779888
1710.537877	0.038306501
1712.466330	0.038556349
1714.394783	0.039078485
1716.323236	0.038969882
1718.251689	0.038094442
1720.180143	0.037101131
1722.108596	0.035969205
1724.037049	0.034878824
1725.965502	0.034328435
1727.893955	0.034386940
1729.822408	0.034948550
1731.750861	0.035421580
1733.679314	0.035461053
1735.607767	0.035740055
1737.536220	0.035682142
1739.464673	0.035102017
1741.393126	0.034989998
1743.321579	0.035247397
1745.250032	0.035410974
1747.178486	0.035513092
1749.106939	0.035410807
1751.035392	0.035028573
1752.963845	0.034624774
1754.892298	0.034279644
1756.820751	0.034109458
1758.749204	0.034160763
1760.677657	0.033898067
1762.606110	0.033591855
1764.534563	0.033713281
1766.463016	0.034011170
1768.391469	0.034717005
1770.319922	0.035802353
1772.248376	0.036576509
1774.176829	0.036907014
1776.105282	0.037041545
1778.033735	0.037092768
1779.962188	0.036987990
1781.890641	0.036722142
1783.819094	0.036440339
1785.747547	0.036503457
1787.676000	0.037189130
1789.604453	0.038209837
1791.532906	0.039251886
1793.461359	0.040103670
1795.389812	0.040338371
1797.318266	0.040112663
1799.246719	0.040014803
1801.175172	0.040162742
1803.103625	0.040248353
1805.032078	0.040099893
1806.960531	0.040130928
1808.888984	0.040603828
1810.817437	0.041053958
1812.745890	0.040997427
1814.674343	0.040486783
1816.602796	0.039988115
1818.531249	0.040022727
1820.459702	0.040611800
1822.388155	0.041385803
1824.316609	0.042132661
1826.245062	0.042907078
1828.173515	0.043127157
1830.101968	0.042440616
1832.030421	0.041470814
1833.958874	0.040657006
1835.887327	0.040355708
1837.815780	0.040619686
1839.744233	0.041036580
1841.672686	0.041180450
1843.601139	0.041141570
1845.529592	0.041400108
1847.458045	0.041442793
1849.386499	0.040833451
1851.314952	0.040114127
1853.243405	0.039695818
1855.171858	0.039544042
1857.100311	0.039501406
1859.028764	0.039382659
1860.957217	0.038997669
1862.885670	0.038572136
1864.814123	0.038633719
1866.742576	0.039103054
1868.671029	0.039286181
1870.599482	0.038740695
1872.527935	0.037725680
1874.456388	0.036851585
1876.384842	0.036385540
1878.313295	0.036068745
1880.241748	0.035734456
1882.170201	0.035452638
1884.098654	0.035316914
1886.027107	0.035277490
1887.955560	0.035070136
1889.884013	0.034774277
1891.812466	0.034552611
1893.740919	0.034177467
1895.669372	0.033810500
1897.597825	0.033625003
1899.526278	0.033349652
1901.454732	0.032886390
1903.383185	0.032468650
1905.311638	0.032310650
1907.240091	0.032192569
1909.168544	0.031776652
1911.096997	0.031199902
1913.025450	0.030843062
1914.953903	0.030746788
1916.882356	0.030606676
1918.810809	0.030494098
1920.739262	0.030380422
1922.667715	0.029974908
1924.596168	0.029466113
1926.524622	0.028879294
1928.453075	0.028207775
1930.381528	0.027813524
1932.309981	0.027842166
1934.238434	0.028006922
1936.166887	0.027984567
1938.095340	0.027713668
1940.023793	0.027307173
1941.952246	0.026959503
1943.880699	0.026827872
1945.809152	0.026653497
1947.737605	0.026282026
1949.666058	0.025935436
1951.594511	0.025736608
1953.522965	0.025553107
1955.451418	0.025078516
1957.379871	0.024401300
1959.308324	0.024031417
1961.236777	0.024050908
1963.165230	0.024106314
1965.093683	0.024122959
1967.022136	0.024224723
1968.950589	0.024212372
1970.879042	0.023796253
1972.807495	0.023224877
1974.735948	0.022858649
1976.664401	0.022649804
1978.592855	0.022497237
1980.521308	0.022415474
1982.449761	0.022375772
1984.378214	0.022239100
1986.306667	0.021903960
1988.235120	0.021528376
1990.163573	0.021356603
1992.092026	0.021428389
1994.020479	0.021401603
1995.948932	0.020940954
1997.877385	0.020374607
1999.805838	0.020101756
2001.734291	0.020024927
2003.662744	0.019954203
2005.591198	0.019862818
2007.519651	0.019691680
2009.448104	0.019389354
2011.376557	0.019028435
2013.305010	0.018707115
2015.233463	0.018552046
2017.161916	0.018576752
2019.090369	0.018590501
2021.018822	0.018485697
2022.947275	0.018352689
2024.875728	0.018309988
2026.804181	0.018290598
2028.732634	0.018105904
2030.661088	0.017783787
2032.589541	0.017484380
2034.517994	0.017335325
2036.446447	0.017319402
2038.374900	0.017260581
2040.303353	0.017110571
2042.231806	0.016845454
2044.160259	0.016440352
2046.088712	0.016111305
2048.017165	0.016006192
2049.945618	0.016062111
2051.874071	0.016170632
2053.802524	0.016170202
2055.730978	0.016027797
2057.659431	0.015868353
2059.587884	0.015774451
2061.516337	0.015750533
2063.444790	0.015744876
2065.373243	0.015651496
2067.301696	0.015413143
2069.230149	0.015357300
2071.158602	0.015687475
2073.087055	0.015875535
2075.015508	0.015630139
2076.943961	0.015365979
2078.872414	0.015273830
2080.800867	0.015111890
2082.729321	0.014776651
2084.657774	0.014443343
2086.586227	0.014185004
2088.514680	0.013879952
2090.443133	0.013471763
2092.371586	0.013172549
2094.300039	0.013365815
2096.228492	0.013872316
2098.156945	0.014018302
2100.085398	0.013866134
2102.013851	0.013982907
2103.942304	0.014298384
2105.870757	0.014270315
2107.799211	0.013810161
2109.727664	0.013406007
2111.656117	0.013378364
2113.584570	0.013645137
2115.513023	0.013850362
2117.441476	0.013700294
2119.369929	0.013533943
2121.298382	0.013575595
2123.226835	0.013596401
2125.155288	0.013618457
2127.083741	0.013534552
2129.012194	0.013123708
2130.940647	0.012768430
2132.869100	0.012829958
2134.797554	0.013036498
2136.726007	0.013065119
2138.654460	0.013029758
2140.582913	0.013188616
2142.511366	0.013401056
2144.439819	0.013275729
2146.368272	0.012940809
2148.296725	0.012805984
2150.225178	0.012828772
2152.153631	0.012647169
2154.082084	0.012221381
2156.010537	0.011925150
2157.938990	0.011864234
2159.867444	0.011784542
2161.795897	0.011703993
2163.724350	0.011769355
2165.652803	0.011979427
2167.581256	0.012300665
2169.509709	0.012535728
2171.438162	0.012382385
2173.366615	0.011925225
2175.295068	0.011535539
2177.223521	0.011414303
2179.151974	0.011495321
2181.080427	0.011579446
2183.008880	0.011511212
2184.937334	0.011331546
2186.865787	0.011246556
2188.794240	0.011279614
2190.722693	0.011092823
2192.651146	0.010699278
2194.579599	0.010653440
2196.508052	0.010929361
2198.436505	0.011124922
2200.364958	0.011168663
2202.293411	0.011018144
2204.221864	0.010706015
2206.150317	0.010557751
2208.078770	0.010689667
2210.007223	0.010881371
2211.935677	0.010822317
2213.864130	0.010507893
2215.792583	0.010349850
2217.721036	0.010448861
2219.649489	0.010527889
2221.577942	0.010512951
2223.506395	0.010627279
2225.434848	0.011001788
2227.363301	0.011177575
2229.291754	0.010730269
2231.220207	0.010080760
2233.148660	0.009813842
2235.077113	0.009877601
2237.005567	0.010025478
2238.934020	0.010145444
2240.862473	0.010220248
2242.790926	0.010282704
2244.719379	0.010065774
2246.647832	0.009545986
2248.576285	0.009329528
2250.504738	0.009549778
2252.433191	0.009593687
2254.361644	0.009303894
2256.290097	0.009124019
2258.218550	0.009231857
2260.147003	0.009266172
2262.075456	0.009096028
2264.003910	0.008965364
2265.932363	0.008965719
2267.860816	0.009044397
2269.789269	0.009162277
2271.717722	0.009195909
2273.646175	0.009111282
2275.574628	0.009036661
2277.503081	0.008949067
2279.431534	0.008883809
2281.359987	0.008999596
2283.288440	0.009094324
2285.216893	0.008920709
2287.145346	0.008772031
2289.073800	0.008826047
2291.002253	0.008712091
2292.930706	0.008322122
2294.859159	0.008157318
2296.787612	0.008428967
2298.716065	0.008673884
2300.644518	0.008602208
2302.572971	0.008476314
2304.501424	0.008422277
2306.429877	0.008262436
2308.358330	0.007975428
2310.286783	0.007885108
2312.215236	0.008211799
2314.143690	0.008629321
2316.072143	0.008704181
2318.000596	0.008602208
2319.929049	0.008607320
2321.857502	0.008449779
2323.785955	0.007855830
2325.714408	0.007304294
2327.642861	0.007295952
2329.571314	0.007598579
2331.499767	0.007939084
2333.428220	0.008476713
2335.356673	0.009149048
2337.285126	0.009259440
2339.213579	0.008288907
2341.142033	0.007221845
2343.070486	0.006915031
2344.998939	0.006785095
2346.927392	0.006548822
2348.855845	0.006735697
2350.784298	0.007380513
2352.712751	0.008060537
2354.641204	0.008205364
2356.569657	0.007334950
2358.498110	0.006092662
2360.426563	0.005807050
2362.355016	0.006622643
2364.283469	0.007727306
2366.211923	0.008288087
2368.140376	0.007663008
2370.068829	0.006535644
2371.997282	0.006083138
2373.925735	0.006351802
2375.854188	0.006648751
2377.782641	0.006657425
2379.711094	0.006623394
2381.639547	0.006670034
2383.568000	0.006652320
2385.496453	0.006506575
2387.424906	0.006264924
2389.353359	0.005997509
2391.281812	0.005765276
2393.210266	0.005664550
2395.138719	0.005796848
2397.067172	0.006023137
2398.995625	0.006063055
2400.924078	0.005921307
2402.852531	0.005867599
2404.780984	0.005990115
2406.709437	0.006170408
2408.637890	0.006293274
2410.566343	0.006348799
2412.494796	0.006359151
2414.423249	0.006188734
2416.351702	0.005943740
2418.280156	0.005957990
2420.208609	0.006112912
2422.137062	0.006039720
2424.065515	0.005669933
2425.993968	0.005326290
2427.922421	0.005282850
2429.850874	0.005416036
2431.779327	0.005617691
2433.707780	0.005821108
2435.636233	0.005822436
2437.564686	0.005520394
2439.493139	0.005098765
2441.421592	0.004866851
2443.350045	0.004953103
2445.278499	0.005325229
2447.206952	0.005914829
2449.135405	0.006334542
2451.063858	0.006312500
2452.992311	0.006148031
2454.920764	0.006140561
2456.849217	0.006204373
2458.777670	0.006125444
2460.706123	0.005788576
2462.634576	0.005525796
2464.563029	0.005654371
2466.491482	0.005735327
2468.419935	0.005591378
2470.348389	0.005709814
2472.276842	0.006182213
2474.205295	0.006601144
2476.133748	0.006701369
2478.062201	0.006644453
2479.990654	0.006444080
2481.919107	0.006089565
2483.847560	0.006077425
2485.776013	0.006494027
2487.704466	0.006783321
2489.632919	0.006797181
2491.561372	0.006839834
2493.489825	0.007118504
2495.418279	0.007249922
2497.346732	0.007136274
2499.275185	0.007147626
2501.203638	0.007257817
2503.132091	0.007401302
2505.060544	0.007672039
2506.988997	0.007863335
2508.917450	0.007995307
2510.845903	0.008380408
2512.774356	0.008832712
2514.702809	0.008881441
2516.631262	0.008623729
2518.559715	0.008479891
2520.488168	0.008692069
2522.416622	0.009043845
2524.345075	0.009142150
2526.273528	0.009231878
2528.201981	0.009575097
2530.130434	0.009817690
2532.058887	0.009923426
2533.987340	0.010144136
2535.915793	0.010423808
2537.844246	0.010657951
2539.772699	0.010968746
2541.701152	0.011332911
2543.629605	0.011461824
2545.558058	0.011390244
2547.486512	0.011421350
2549.414965	0.011689664
2551.343418	0.012213087
2553.271871	0.012803014
2555.200324	0.013188812
2557.128777	0.013396034
2559.057230	0.013601052
2560.985683	0.013846874
2562.914136	0.013975966
2564.842589	0.013919503
2566.771042	0.014007224
2568.699495	0.014391729
2570.627948	0.014796519
2572.556401	0.015090432
2574.484855	0.015348349
2576.413308	0.015593519
2578.341761	0.015727513
2580.270214	0.015829111
2582.198667	0.016060693
2584.127120	0.016209221
2586.055573	0.016270392
2587.984026	0.016429532
2589.912479	0.016665492
2591.840932	0.017137146
2593.769385	0.017745716
2595.697838	0.018052492
2597.626291	0.018197849
2599.554745	0.018312149
2601.483198	0.018191287
2603.411651	0.018087398
2605.340104	0.018187124
2607.268557	0.018358300
2609.197010	0.018494736
2611.125463	0.018542195
2613.053916	0.018531047
2614.982369	0.018361026
2616.910822	0.018079733
2618.839275	0.018044012
2620.767728	0.018339027
2622.696181	0.018556751
2624.624635	0.018387748
2626.553088	0.018215714
2628.481541	0.018285342
2630.409994	0.018390814
2632.338447	0.018545862
2634.266900	0.018792706
2636.195353	0.018990112
2638.123806	0.018907283
2640.052259	0.018496852
2641.980712	0.018146202
2643.909165	0.018024772
2645.837618	0.017966764
2647.766071	0.017890239
2649.694524	0.017794719
2651.622978	0.017536866
2653.551431	0.017065914
2655.479884	0.016758718
2657.408337	0.016914457
2659.336790	0.017282108
2661.265243	0.017523110
2663.193696	0.017526513
2665.122149	0.017204311
2667.050602	0.016604109
2668.979055	0.016147347
2670.907508	0.016090233
2672.835961	0.016175656
2674.764414	0.016238661
2676.692868	0.016278941
2678.621321	0.016084306
2680.549774	0.015778702
2682.478227	0.015897295
2684.406680	0.016243190
2686.335133	0.016154427
2688.263586	0.015902936
2690.192039	0.015955806
2692.120492	0.015998343
2694.048945	0.015894908
2695.977398	0.015805701
2697.905851	0.015663560
2699.834304	0.015540462
2701.762757	0.015333435
2703.691211	0.014875647
2705.619664	0.014426419
2707.548117	0.014274249
2709.476570	0.014458100
2711.405023	0.014761112
2713.333476	0.014971813
2715.261929	0.014990082
2717.190382	0.014731538
2719.118835	0.014393251
2721.047288	0.014177393
2722.975741	0.014121744
2724.904194	0.014266979
2726.832647	0.014252662
2728.761101	0.013858322
2730.689554	0.013606791
2732.618007	0.013863607
2734.546460	0.014115471
2736.474913	0.013687502
2738.403366	0.013038627
2740.331819	0.013026176
2742.260272	0.013433648
2744.188725	0.013482815
2746.117178	0.013036435
2748.045631	0.012872485
2749.974084	0.013323016
2751.902537	0.013689247
2753.830991	0.013476213
2755.759444	0.012844056
2757.687897	0.012356450
2759.616350	0.012505234
2761.544803	0.013053939
2763.473256	0.013423621
2765.401709	0.013381506
2767.330162	0.013029559
2769.258615	0.012668915
2771.187068	0.012589727
2773.115521	0.012663847
2775.043974	0.012576240
2776.972427	0.012412085
2778.900880	0.012360998
2780.829334	0.012250609
2782.757787	0.012010107
2784.686240	0.011743736
2786.614693	0.011362333
2788.543146	0.010860944
2790.471599	0.010518344
2792.400052	0.010710926
2794.328505	0.011470769
2796.256958	0.012160188
2798.185411	0.012154174
2800.113864	0.011698010
2802.042317	0.011447230
2803.970770	0.011469640
2805.899224	0.011481335
2807.827677	0.011361625
2809.756130	0.011139811
2811.684583	0.011074962
2813.613036	0.011223555
2815.541489	0.011432398
2817.469942	0.011673562
2819.398395	0.011922883
2821.326848	0.012122497
2823.255301	0.012193097
2825.183754	0.012021982
2827.112207	0.011425978
2829.040660	0.010623728
2830.969113	0.010354430
2832.897567	0.010881445
2834.826020	0.011676935
2836.754473	0.012021075
2838.682926	0.011791039
2840.611379	0.011553696
2842.539832	0.011687862
2844.468285	0.011847705
2846.396738	0.011734682
2848.325191	0.011648147
2850.253644	0.011750992
2852.182097	0.011741379
2854.110550	0.011519996
2856.039003	0.011256123
2857.967457	0.011033660
2859.895910	0.011010268
2861.824363	0.011189922
2863.752816	0.011335621
2865.681269	0.011408555
2867.609722	0.011371573
2869.538175	0.011111797
2871.466628	0.010866879
2873.395081	0.010985283
2875.323534	0.011270498
2877.251987	0.011373622
2879.180440	0.011341980
2881.108893	0.011282152
2883.037347	0.011115767
2884.965800	0.010860561
2886.894253	0.010745676
2888.822706	0.010879745
2890.751159	0.011109022
2892.679612	0.011354492
2894.608065	0.011537114
2896.536518	0.011284966
2898.464971	0.010728618
2900.393424	0.010632208
2902.321877	0.011109176
2904.250330	0.011560072
2906.178783	0.011551888
2908.107236	0.011246767
2910.035690	0.011059259
2911.964143	0.011199780
2913.892596	0.011364088
2915.821049	0.011415215
2917.749502	0.011652523
2919.677955	0.011973881
2921.606408	0.012037454
2923.534861	0.011820290
2925.463314	0.011491033
2927.391767	0.011141972
2929.320220	0.010702198
2931.248673	0.010361183
2933.177126	0.010454972
2935.105580	0.010717560
2937.034033	0.010819092
2938.962486	0.010769047
2940.890939	0.010361688
2942.819392	0.009865620
2944.747845	0.010070178
2946.676298	0.010617127
2948.604751	0.010657313
2950.533204	0.010505779
2952.461657	0.010676311
2954.390110	0.010930348
2956.318563	0.011115715
2958.247016	0.011234163
2960.175469	0.011278344
2962.103923	0.011185155
2964.032376	0.010961113
2965.960829	0.010688071
2967.889282	0.010612051
2969.817735	0.010803844
2971.746188	0.011055636
2973.674641	0.011323770
2975.603094	0.011518344
2977.531547	0.011580830
2979.460000	0.011626237
2981.388453	0.011590225
2983.316906	0.011628013
2985.245359	0.011850049
2987.173813	0.011918282
2989.102266	0.011694187
2991.030719	0.011566221
2992.959172	0.011913708
2994.887625	0.012427227
2996.816078	0.012413630
2998.744531	0.012048827
3000.672984	0.011917033
3002.601437	0.012070447
3004.529890	0.012352552
3006.458343	0.012534236
3008.386796	0.012339992
3010.315249	0.012028215
3012.243703	0.012070003
3014.172156	0.012287018
3016.100609	0.012178463
3018.029062	0.011914910
3019.957515	0.012024301
3021.885968	0.012430372
3023.814421	0.012664169
3025.742874	0.012675880
3027.671327	0.012696102
3029.599780	0.012702847
3031.528233	0.012713656
3033.456686	0.012824339
3035.385139	0.012881485
3037.313592	0.012848589
3039.242046	0.012992804
3041.170499	0.013338380
3043.098952	0.013637971
3045.027405	0.013779278
3046.955858	0.013734989
3048.884311	0.013520035
3050.812764	0.013393270
3052.741217	0.013696672
3054.669670	0.014393957
3056.598123	0.014973926
3058.526576	0.015020133
3060.455029	0.014584240
3062.383482	0.014031815
3064.311936	0.013840155
3066.240389	0.014114899
3068.168842	0.014493205
3070.097295	0.014675255
3072.025748	0.014632986
3073.954201	0.014515607
3075.882654	0.014395069
3077.811107	0.014292672
3079.739560	0.014454175
3081.668013	0.014831788
3083.596466	0.014817063
3085.524919	0.014513289
3087.453372	0.014706851
3089.381825	0.015377495
3091.310279	0.015841752
3093.238732	0.015793024
3095.167185	0.015509306
3097.095638	0.015473327
3099.024091	0.015764773
3100.952544	0.016048297
3102.880997	0.016386215
3104.809450	0.016887749
3106.737903	0.017138891
3108.666356	0.016995674
3110.594809	0.016819267
3112.523262	0.016920434
3114.451715	0.017223930
3116.380169	0.017375438
3118.308622	0.017390333
3120.237075	0.017539805
3122.165528	0.017737860
3124.093981	0.017967703
3126.022434	0.018386219
3127.950887	0.018573936
3129.879340	0.018284598
3131.807793	0.018127888
3133.736246	0.018456908
3135.664699	0.018991612
3137.593152	0.019383591
3139.521605	0.019557586
3141.450058	0.019683462
3143.378512	0.019744948
3145.306965	0.019682895
3147.235418	0.019601053
3149.163871	0.019640964
3151.092324	0.020003134
3153.020777	0.020774776
3154.949230	0.021640277
3156.877683	0.021940608
3158.806136	0.021662155
3160.734589	0.021640370
3162.663042	0.022283334
3164.591495	0.023057805
3166.519948	0.023091944
3168.448402	0.022400560
3170.376855	0.021873504
3172.305308	0.021766834
3174.233761	0.021744829
3176.162214	0.021950280
3178.090667	0.022401063
3180.019120	0.022547398
3181.947573	0.022390077
3183.876026	0.022551544
3185.804479	0.023111047
3187.732932	0.023619890
3189.661385	0.023851397
3191.589838	0.023763204
3193.518292	0.023476638
3195.446745	0.023517586
3197.375198	0.023966929
3199.303651	0.024318300
3201.232104	0.024623483
3203.160557	0.025058670
3205.089010	0.025225658
3207.017463	0.025230899
3208.945916	0.025719581
3210.874369	0.026407603
3212.802822	0.026517514
3214.731275	0.026111960
3216.659728	0.025814036
3218.588181	0.025997216
3220.516635	0.026249470
3222.445088	0.026167564
3224.373541	0.026318034
3226.301994	0.026901634
3228.230447	0.027183039
3230.158900	0.026937075
3232.087353	0.026764138
3234.015806	0.026953738
3235.944259	0.027071195
3237.872712	0.026967440
3239.801165	0.027062181
3241.729618	0.027533738
3243.658071	0.027985834
3245.586525	0.027983611
3247.514978	0.027729150
3249.443431	0.027847880
3251.371884	0.028272957
3253.300337	0.028403284
3255.228790	0.028510476
3257.157243	0.028926274
3259.085696	0.029165458
3261.014149	0.029216152
3262.942602	0.029490354
3264.871055	0.029985351
3266.799508	0.030458817
3268.727961	0.030411322
3270.656414	0.029730637
3272.584868	0.029030431
3274.513321	0.028502712
3276.441774	0.028107760
3278.370227	0.028217962
3280.298680	0.028539414
3282.227133	0.028680947
3284.155586	0.028968342
3286.084039	0.029222457
3288.012492	0.029230563
3289.940945	0.029447351
3291.869398	0.029951366
3293.797851	0.030358661
3295.726304	0.030551903
3297.654758	0.030854529
3299.583211	0.031135403
3301.511664	0.030756747
3303.440117	0.030146578
3305.368570	0.030095831
3307.297023	0.030454053
3309.225476	0.030932307
3311.153929	0.031490348
3313.082382	0.031992450
3315.010835	0.031954113
3316.939288	0.031241599
3318.867741	0.030977814
3320.796194	0.031809945
3322.724648	0.032642245
3324.653101	0.032669421
3326.581554	0.032608353
3328.510007	0.033024672
3330.438460	0.033275276
3332.366913	0.032903489
3334.295366	0.032492761
3336.223819	0.032316223
3338.152272	0.032022264
3340.080725	0.031939581
3342.009178	0.032524116
3343.937631	0.033410031
3345.866084	0.034069002
3347.794537	0.034278143
3349.722991	0.034261554
3351.651444	0.034454085
3353.579897	0.034728594
3355.508350	0.034547791
3357.436803	0.033948224
3359.365256	0.033549219
3361.293709	0.033754498
3363.222162	0.034469932
3365.150615	0.035285208
3367.079068	0.035609487
3369.007521	0.035247020
3370.935974	0.034754418
3372.864427	0.034807857
3374.792881	0.035479292
3376.721334	0.036111318
3378.649787	0.036181662
3380.578240	0.036273737
3382.506693	0.037017323
3384.435146	0.037696857
3386.363599	0.037466839
3388.292052	0.036758859
3390.220505	0.036247931
3392.148958	0.036021031
3394.077411	0.036068562
3396.005864	0.036230844
3397.934317	0.036201928
3399.862770	0.036118865
3401.791224	0.036393531
3403.719677	0.036845930
3405.648130	0.037476726
3407.576583	0.037797641
3409.505036	0.037539087
3411.433489	0.037301783
3413.361942	0.037617248
3415.290395	0.038139664
3417.218848	0.038413927
3419.147301	0.038407672
3421.075754	0.038287986
3423.004207	0.038078513
3424.932660	0.037612788
3426.861114	0.037172277
3428.789567	0.037454251
3430.718020	0.038276654
3432.646473	0.038557209
3434.574926	0.037787382
3436.503379	0.036828782
3438.431832	0.036817603
3440.360285	0.037427176
3442.288738	0.037778720
3444.217191	0.037932813
3446.145644	0.038161132
3448.074097	0.038278654
3450.002550	0.037924781
3451.931004	0.037337478
3453.859457	0.036737110
3455.787910	0.036149401
3457.716363	0.036013603
3459.644816	0.036183231
3461.573269	0.035961106
3463.501722	0.035324909
3465.430175	0.034966625
3467.358628	0.035225652
3469.287081	0.035390571
3471.215534	0.034915395
3473.143987	0.034440171
3475.072440	0.034602221
3477.000893	0.035254370
3478.929347	0.035966236
3480.857800	0.036275040
3482.786253	0.035885699
3484.714706	0.035031531
3486.643159	0.034293450
3488.571612	0.033961684
3490.500065	0.033790652
3492.428518	0.033655897
3494.356971	0.033551253
3496.285424	0.033329658
3498.213877	0.033146720
3500.142330	0.033205789
3502.070783	0.033183876
3503.999237	0.032776471
3505.927690	0.032371748
3507.856143	0.032520220
3509.784596	0.033152524
3511.713049	0.033269335
3513.641502	0.032444287
3515.569955	0.031710628
3517.498408	0.031683832
3519.426861	0.031957753
3521.355314	0.032196596
3523.283767	0.032370847
3525.212220	0.032357544
3527.140673	0.032086384
3529.069126	0.031584103
3530.997580	0.030862551
3532.926033	0.030125927
3534.854486	0.029293098
3536.782939	0.028351396
3538.711392	0.027902942
3540.639845	0.028217752
3542.568298	0.028845118
3544.496751	0.029176705
3546.425204	0.029139044
3548.353657	0.029045423
3550.282110	0.028697118
3552.210563	0.027877433
3554.139016	0.027108867
3556.067470	0.026901789
3557.995923	0.027157566
3559.924376	0.027505223
3561.852829	0.027716786
3563.781282	0.027789775
3565.709735	0.027647283
3567.638188	0.027271762
3569.566641	0.026854821
3571.495094	0.026244858
3573.423547	0.025275592
3575.352000	0.024441071
3577.280453	0.024232510
3579.208906	0.024329325
3581.137360	0.024368351
3583.065813	0.024671214
3584.994266	0.025274349
3586.922719	0.025546167
3588.851172	0.025193136
3590.779625	0.024363030
3592.708078	0.023270203
3594.636531	0.022433806
3596.564984	0.022185788
3598.493437	0.021917505
3600.421890	0.021085683
3602.350343	0.020253221
3604.278796	0.020070698
3606.207249	0.020421367
3608.135703	0.020913111
3610.064156	0.021330720
3611.992609	0.021521958
3613.921062	0.021337995
3615.849515	0.020551728
3617.777968	0.019590668
3619.706421	0.019469615
3621.634874	0.019819513
3623.563327	0.019554514
3625.491780	0.018836599
3627.420233	0.018245643
3629.348686	0.018173516
3631.277139	0.018445689
3633.205593	0.018372498
3635.134046	0.017826146
3637.062499	0.017143283
3638.990952	0.016710216
3640.919405	0.016748397
3642.847858	0.017235933
3644.776311	0.017946782
3646.704764	0.018097864
3648.633217	0.017333215
3650.561670	0.016596759
3652.490123	0.016104044
3654.418576	0.015086504
3656.347029	0.014071093
3658.275482	0.013969325
3660.203936	0.014270016
3662.132389	0.014132803
3664.060842	0.013633654
3665.989295	0.013207589
3667.917748	0.012939939
3669.846201	0.012807080
3671.774654	0.012744268
3673.703107	0.012583900
3675.631560	0.012783847
3677.560013	0.013338285
3679.488466	0.013489648
3681.416919	0.013217332
3683.345372	0.012572179
3685.273826	0.011660421
3687.202279	0.011194539
3689.130732	0.011709723
3691.059185	0.012430845
3692.987638	0.012309766
3694.916091	0.011618853
3696.844544	0.010956244
3698.772997	0.010457373
3700.701450	0.010180851
3702.629903	0.010288500
3704.558356	0.010658611
3706.486809	0.010916107
3708.415262	0.010738964
3710.343716	0.010183833
3712.272169	0.010057960
3714.200622	0.010508007
3716.129075	0.010774525
3718.057528	0.010922074
3719.985981	0.011392297
3721.914434	0.012092917
3723.842887	0.012891492
3725.771340	0.013656892
3727.699793	0.013914254
3729.628246	0.013595480
3731.556699	0.013431789
3733.485152	0.013914064
3735.413605	0.014406965
3737.342059	0.014271342
3739.270512	0.013769927
3741.198965	0.013072817
3743.127418	0.012188734
3745.055871	0.011686992
3746.984324	0.011786809
3748.912777	0.011954999
3750.841230	0.012271285
3752.769683	0.012816724
3754.698136	0.013057736
3756.626589	0.013144455
3758.555042	0.013398987
3760.483495	0.013726627
3762.411949	0.013969650
3764.340402	0.014079140
3766.268855	0.013939231
3768.197308	0.013625645
3770.125761	0.013691208
3772.054214	0.014088023
3773.982667	0.013920502
3775.911120	0.013286462
3777.839573	0.013100766
3779.768026	0.013611217
3781.696479	0.014038000
3783.624932	0.013601611
3785.553385	0.012740615
3787.481838	0.011974485
3789.410292	0.011405077
3791.338745	0.011446025
3793.267198	0.012193776
3795.195651	0.013205586
3797.124104	0.014158520
3799.052557	0.014910206
3800.981010	0.015541948
3802.909463	0.016155493
3804.837916	0.015843341
3806.766369	0.014527163
3808.694822	0.013592479
3810.623275	0.013593694
3812.551728	0.013865716
3814.480182	0.013771840
3816.408635	0.013789200
3818.337088	0.014464285
3820.265541	0.015166273
3822.193994	0.015521183
3824.122447	0.015291356
3826.050900	0.014464161
3827.979353	0.013894498
3829.907806	0.013846467
3831.836259	0.013884517
3833.764712	0.013859536
3835.693165	0.013823336
3837.621618	0.013798430
3839.550071	0.013716646
3841.478525	0.013289074
3843.406978	0.012612575
3845.335431	0.012296439
3847.263884	0.012583191
3849.192337	0.013087599
3851.120790	0.013062666
3853.049243	0.012369563
3854.977696	0.012074823
3856.906149	0.012336083
3858.834602	0.012352397
3860.763055	0.012332344
3862.691508	0.012786772
3864.619961	0.013661157
3866.548415	0.014407909
3868.476868	0.014158752
3870.405321	0.013046639
3872.333774	0.012019296
3874.262227	0.011465566
3876.190680	0.011741598
3878.119133	0.012543680
3880.047586	0.012888775
3881.976039	0.012633428
3883.904492	0.012380326
3885.832945	0.012110006
3887.761398	0.011606373
3889.689851	0.011286143
3891.618305	0.011750093
3893.546758	0.012711872
3895.475211	0.013239555
3897.403664	0.013130511
3899.332117	0.012868592
3901.260570	0.012676904
3903.189023	0.012334337
3905.117476	0.011760843
3907.045929	0.011101506
3908.974382	0.010431516
3910.902835	0.010023969
3912.831288	0.010012491
3914.759741	0.010275832
3916.688194	0.010930915
3918.616648	0.012065716
3920.545101	0.012932292
3922.473554	0.012628477
3924.402007	0.011493964
3926.330460	0.010637085
3928.258913	0.010510989
3930.187366	0.010873545
3932.115819	0.011592000
3934.044272	0.012492074
3935.972725	0.012858959
3937.901178	0.012260229
3939.829631	0.011269853
3941.758084	0.010685230
3943.686538	0.010726032
3945.614991	0.011016518
3947.543444	0.011128457
3949.471897	0.010928320
3951.400350	0.010261053
3953.328803	0.009419776
3955.257256	0.009229206
3957.185709	0.009903835
3959.114162	0.010684779
3961.042615	0.010855779
3962.971068	0.010714870
3964.899521	0.010797452
3966.827974	0.010783956
3968.756427	0.010500702
3970.684881	0.010717528
3972.613334	0.011503703
3974.541787	0.011532502
3976.470240	0.010498035
3978.398693	0.009627983
3980.327146	0.009582056
3982.255599	0.010012947
3984.184052	0.010273312
3986.112505	0.010173864
3988.040958	0.009979371
3989.969411	0.009854513
3991.897864	0.009742218
3993.826317	0.009363098
3995.754771	0.008896671
3997.683224	0.009029040
3999.611677	0.009728109
4001.540130	0.009971339
4003.468583	0.009187000
4005.397036	0.008634300
4007.325489	0.009122603
4009.253942	0.009725137
4011.182395	0.009922854
4013.110848	0.010042234
4015.039301	0.009938068
4016.967754	0.009674191
4018.896207	0.009397833
4020.824661	0.009166459
4022.753114	0.009440137
4024.681567	0.009958715
4026.610020	0.010268698
4028.538473	0.010748250
4030.466926	0.010971313
4032.395379	0.009942750
4034.323832	0.008444218
4036.252285	0.008100774
4038.180738	0.008575099
4040.109191	0.009028865
4042.037644	0.009746128
4043.966097	0.010434817
4045.894550	0.010340573
4047.823004	0.009940199
4049.751457	0.009898582
4051.679910	0.009791438
4053.608363	0.009321127
4055.536816	0.009168619
4057.465269	0.009956300
4059.393722	0.011067777
4061.322175	0.011174791
4063.250628	0.010117090
4065.179081	0.009296208
4067.107534	0.009347822
4069.035987	0.009815904
4070.964440	0.010061001
4072.892894	0.009813584
4074.821347	0.009507358
4076.749800	0.009553299
4078.678253	0.009860025
4080.606706	0.009733317
4082.535159	0.008710882
4084.463612	0.007813483
4086.392065	0.007799164
4088.320518	0.008329200
4090.248971	0.008930719
4092.177424	0.008934638
4094.105877	0.008438826
4096.034330	0.008202384
4097.962783	0.008717371
4099.891237	0.009716931
4101.819690	0.009842696
4103.748143	0.008582665
4105.676596	0.007407639
4107.605049	0.007135710
4109.533502	0.007563373
4111.461955	0.008177757
4113.390408	0.008062166
4115.318861	0.007472231
4117.247314	0.007445725
4119.175767	0.007675365
4121.104220	0.007470469
4123.032673	0.007309282
4124.961127	0.007627949
4126.889580	0.007893821
4128.818033	0.007727043
4130.746486	0.007280633
4132.674939	0.006816409
4134.603392	0.006644689
4136.531845	0.006957544
4138.460298	0.007528588
4140.388751	0.007635412
4142.317204	0.007303561
4144.245657	0.007215655
4146.174110	0.007490915
4148.102563	0.007876336
4150.031017	0.008033509
4151.959470	0.007848515
4153.887923	0.007622113
4155.816376	0.007859524
4157.744829	0.008868449
4159.673282	0.009805066
4161.601735	0.009907212
4163.530188	0.009265573
4165.458641	0.008813280
4167.387094	0.008885264
4169.315547	0.008863049
4171.244000	0.008240009
4173.172453	0.007462111
4175.100906	0.007135328
4177.029360	0.007423257
4178.957813	0.007776765
4180.886266	0.007904958
4182.814719	0.008166887
4184.743172	0.008133273
4186.671625	0.007770702
4188.600078	0.007134714
4190.528531	0.006410014
4192.456984	0.006466724
4194.385437	0.006992117
4196.313890	0.006714835
4198.242343	0.006373776
4200.170796	0.007172554
4202.099250	0.008286399
4204.027703	0.008488360
4205.956156	0.007946727
4207.884609	0.007735664
4209.813062	0.007891526
4211.741515	0.007989797
4213.669968	0.007791836
4215.598421	0.007047954
4217.526874	0.006262644
4219.455327	0.006160308
4221.383780	0.006589637
4223.312233	0.006802991
4225.240686	0.006838885
4227.169139	0.006880214
4229.097593	0.006627611
4231.026046	0.006408050
4232.954499	0.006656237
4234.882952	0.006968232
4236.811405	0.006673434
4238.739858	0.005893248
4240.668311	0.005426346
4242.596764	0.006125496
4244.525217	0.007527001
4246.453670	0.008140785
4248.382123	0.007314744
4250.310576	0.006065316
4252.239029	0.005626221
4254.167483	0.006112856
4256.095936	0.006921034
4258.024389	0.006944259
4259.952842	0.006264626
4261.881295	0.006033274
4263.809748	0.006351885
4265.738201	0.006648244
4267.666654	0.006830332
4269.595107	0.006521012
4271.523560	0.005465848
4273.452013	0.004964213
4275.380466	0.005633872
4277.308919	0.006335278
4279.237373	0.006522051
4281.165826	0.006457907
4283.094279	0.006533968
4285.022732	0.006466618
4286.951185	0.005918865
4288.879638	0.005530602
4290.808091	0.005802252
4292.736544	0.006730660
4294.664997	0.007507671
4296.593450	0.007226598
4298.521903	0.006614440
4300.450356	0.006695068
4302.378809	0.006539354
4304.307262	0.005438465
4306.235716	0.004696927
4308.164169	0.004940972
4310.092622	0.005574893
4312.021075	0.006061901
4313.949528	0.005936257
4315.877981	0.005374352
4317.806434	0.005658306
4319.734887	0.006628940
4321.663340	0.006835890
4323.591793	0.006135046
4325.520246	0.006063772
4327.448699	0.006342567
4329.377152	0.006257872
4331.305606	0.006352189
4333.234059	0.006523048
4335.162512	0.006389138
4337.090965	0.006231040
4339.019418	0.005676527
4340.947871	0.004709807
4342.876324	0.004484566
4344.804777	0.005454180
4346.733230	0.006177036
4348.661683	0.005736012
4350.590136	0.005047122
4352.518589	0.004803112
4354.447042	0.004307806
4356.375495	0.003863508
4358.303949	0.004202700
4360.232402	0.004885870
4362.160855	0.005420287
4364.089308	0.005783238
4366.017761	0.005541638
4367.946214	0.005115568
4369.874667	0.005231036
4371.803120	0.005872639
4373.731573	0.006207262
4375.660026	0.005916326
4377.588479	0.005645320
4379.516932	0.005921932
4381.445385	0.006071970
4383.373839	0.005902142
4385.302292	0.006569595
4387.230745	0.007739856
4389.159198	0.007743042
4391.087651	0.007137617
4393.016104	0.006736128
4394.944557	0.006522631
4396.873010	0.006788304
4398.801463	0.006750213
4400.729916	0.006319763
4402.658369	0.006670304
4404.586822	0.007423828
4406.515275	0.007289906
4408.443729	0.006588639
4410.372182	0.006378443
4412.300635	0.006797779
4414.229088	0.007350521
4416.157541	0.007330972
4418.085994	0.007380055
4420.014447	0.007402277
4421.942900	0.007249910
4423.871353	0.007838598
4425.799806	0.008273577
4427.728259	0.007334480
4429.656712	0.006613263
4431.585165	0.006796962
4433.513618	0.006702133
4435.442072	0.006275494
4437.370525	0.006704776
4439.298978	0.007501606
4441.227431	0.007694038
4443.155884	0.007182550
4445.084337	0.006434495
4447.012790	0.006215288
4448.941243	0.006989239
4450.869696	0.007969206
4452.798149	0.007711558
4454.726602	0.006347310
4456.655055	0.005143249
4458.583508	0.004738791
4460.511962	0.005213042
4462.440415	0.006168875
4464.368868	0.007063967
4466.297321	0.007427584
4468.225774	0.007130227
4470.154227	0.006487859
4472.082680	0.005833529
4474.011133	0.005777761
4475.939586	0.006652523
4477.868039	0.007580909
4479.796492	0.007539553
4481.724945	0.006970133
4483.653398	0.006442305
4485.581851	0.006111227
4487.510305	0.006152933
4489.438758	0.006185865
4491.367211	0.005922202
4493.295664	0.005842231
4495.224117	0.006611499
4497.152570	0.007633616
4499.081023	0.008298268
4501.009476	0.008343457
4502.937929	0.008275759
4504.866382	0.008124474
4506.794835	0.007302050
4508.723288	0.006901788
4510.651741	0.007848196
4512.580195	0.008595382
4514.508648	0.007304747
4516.437101	0.005948745
4518.365554	0.006374022
4520.294007	0.006512688
4522.222460	0.006730503
4524.150913	0.007734556
4526.079366	0.008062343
4528.007819	0.007327639
4529.936272	0.006407668
4531.864725	0.006107207
4533.793178	0.006613737
4535.721631	0.006621724
4537.650084	0.005948796
4539.578538	0.005854688
4541.506991	0.006831813
4543.435444	0.007831576
4545.363897	0.008105401
4547.292350	0.008003517
4549.220803	0.007871399
4551.149256	0.007623667
4553.077709	0.006946596
4555.006162	0.006157004
4556.934615	0.006116854
4558.863068	0.006241151
4560.791521	0.006346939
4562.719974	0.007250488
4564.648428	0.007918809
4566.576881	0.007763983
4568.505334	0.007508565
4570.433787	0.007521980
4572.362240	0.007419983
4574.290693	0.007122142
4576.219146	0.007171352
4578.147599	0.007929527
4580.076052	0.008564654
4582.004505	0.008799377
4583.932958	0.008277941
4585.861411	0.007561675
4587.789864	0.007428950
4589.718318	0.007191630
4591.646771	0.007096233
4593.575224	0.006965617
4595.503677	0.006305678
4597.432130	0.005297844
4599.360583	0.004853219
4601.289036	0.005465278
4603.217489	0.005986216
[truncated: 1,501 more rows]
