# Supplementary material for: Adaptive Method for Quantitative Estimation of Glucose and Fructose Concentrations in Aqueous Solutions Based on Infrared Nanoantenna Optics
Source: Sensors (Basel). 2019 Jul 11;19(14):3053. doi: 10.3390/s19143053 (PMC6678705; doi:10.3390/s19143053)
Supplement: Supplementary file 1 [file sensors-19-03053-s001.zip › 00_Measurement_Data/Fructose cycles/1 c=10 gl/res4 sc50_50 ap100x100 par pol/1 c=10 gl.16.txt]

748.239793	0.031775381
750.168246	0.027941143
752.096699	0.022528278
754.025152	0.013759447
755.953605	0.014610765
757.882058	0.012397125
759.810511	0.017218491
761.738964	0.027132364
763.667418	0.027463507
765.595871	0.017754184
767.524324	0.038091414
769.452777	0.041071851
771.381230	0.023915354
773.309683	0.011715747
775.238136	0.020718157
777.166589	0.024171548
779.095042	0.019079221
781.023495	0.028102482
782.951948	0.029357716
784.880401	0.028148644
786.808854	0.026634008
788.737308	0.023474000
790.665761	0.037613969
792.594214	0.037307106
794.522667	0.018173615
796.451120	0.020294080
798.379573	0.030460557
800.308026	0.037433799
802.236479	0.043253269
804.164932	0.039889790
806.093385	0.020979773
808.021838	0.015090177
809.950291	0.014422189
811.878744	0.010863150
813.807197	0.017458294
815.735651	0.026655113
817.664104	0.020940678
819.592557	0.027014172
821.521010	0.036379650
823.449463	0.030815449
825.377916	0.023403767
827.306369	0.017234599
829.234822	0.022235883
831.163275	0.030740298
833.091728	0.023958214
835.020181	0.025604216
836.948634	0.022870434
838.877087	0.011829548
840.805541	0.010636117
842.733994	0.015226160
844.662447	0.013662661
846.590900	0.024711978
848.519353	0.027385717
850.447806	0.017952580
852.376259	0.008475794
854.304712	0.006965825
856.233165	0.014248640
858.161618	0.016114751
860.090071	0.023607412
862.018524	0.028824016
863.946977	0.028474258
865.875430	0.026644213
867.803884	0.029463092
869.732337	0.035274357
871.660790	0.037412371
873.589243	0.033247378
875.517696	0.025625577
877.446149	0.023808349
879.374602	0.028332263
881.303055	0.035032131
883.231508	0.038553502
885.159961	0.039887071
887.088414	0.043008097
889.016867	0.047353979
890.945320	0.050844152
892.873774	0.053422432
894.802227	0.054990921
896.730680	0.055765662
898.659133	0.055868078
900.587586	0.055562779
902.516039	0.058055289
904.444492	0.063055724
906.372945	0.067095160
908.301398	0.070817329
910.229851	0.075142562
912.158304	0.079664260
914.086757	0.084484898
916.015210	0.088148199
917.943664	0.091581181
919.872117	0.096700750
921.800570	0.102134332
923.729023	0.107455440
925.657476	0.112950042
927.585929	0.117720693
929.514382	0.122196585
931.442835	0.127753556
933.371288	0.133897945
935.299741	0.138649568
937.228194	0.142881349
939.156647	0.149052396
941.085100	0.156506389
943.013553	0.162542820
944.942007	0.166779473
946.870460	0.171369970
948.798913	0.177666143
950.727366	0.185409799
952.655819	0.193079650
954.584272	0.199425653
956.512725	0.205431551
958.441178	0.211829096
960.369631	0.217956439
962.298084	0.224278077
964.226537	0.231041506
966.154990	0.236708730
968.083443	0.241145611
970.011897	0.246497467
971.940350	0.253765762
973.868803	0.261509955
975.797256	0.268329799
977.725709	0.274412483
979.654162	0.280351758
981.582615	0.286897570
983.511068	0.294201583
985.439521	0.301280856
987.367974	0.307663053
989.296427	0.313388228
991.224880	0.318468809
993.153333	0.323562801
995.081786	0.329670370
997.010240	0.336492658
998.938693	0.342452914
1000.867146	0.346829981
1002.795599	0.350332528
1004.724052	0.354113132
1006.652505	0.358476818
1008.580958	0.363160104
1010.509411	0.367989212
1012.437864	0.372387052
1014.366317	0.376459420
1016.294770	0.380714476
1018.223223	0.384535998
1020.151676	0.387376636
1022.080130	0.389996886
1024.008583	0.393036753
1025.937036	0.395792663
1027.865489	0.397630244
1029.793942	0.398888171
1031.722395	0.400043190
1033.650848	0.401024282
1035.579301	0.402141571
1037.507754	0.404287785
1039.436207	0.406952232
1041.364660	0.408768386
1043.293113	0.409588188
1045.221566	0.410089254
1047.150019	0.410042554
1049.078473	0.408874512
1051.006926	0.407642186
1052.935379	0.407707989
1054.863832	0.408676982
1056.792285	0.408695161
1058.720738	0.406783104
1060.649191	0.404457957
1062.577644	0.403504193
1064.506097	0.403808206
1066.434550	0.403799802
1068.363003	0.402336925
1070.291456	0.400074631
1072.219909	0.398449033
1074.148363	0.397656322
1076.076816	0.396693170
1078.005269	0.395396560
1079.933722	0.394061953
1081.862175	0.392539710
1083.790628	0.391285151
1085.719081	0.390530497
1087.647534	0.389391184
1089.575987	0.387467653
1091.504440	0.385550350
1093.432893	0.383999556
1095.361346	0.382129729
1097.289799	0.379876524
1099.218253	0.377968669
1101.146706	0.376307636
1103.075159	0.374409676
1105.003612	0.372393876
1106.932065	0.370199889
1108.860518	0.367605895
1110.788971	0.364939094
1112.717424	0.362369031
1114.645877	0.359359086
1116.574330	0.355862647
1118.502783	0.352663875
1120.431236	0.350049287
1122.359689	0.348032326
1124.288142	0.346645504
1126.216596	0.345005155
1128.145049	0.342254251
1130.073502	0.338877261
1132.001955	0.335969657
1133.930408	0.333800256
1135.858861	0.331609875
1137.787314	0.329104990
1139.715767	0.326493472
1141.644220	0.323522210
1143.572673	0.320363879
1145.501126	0.317551583
1147.429579	0.314999074
1149.358032	0.312298298
1151.286486	0.309417516
1153.214939	0.306894720
1155.143392	0.304805219
1157.071845	0.302490532
1159.000298	0.299546093
1160.928751	0.296011001
1162.857204	0.292352200
1164.785657	0.289100111
1166.714110	0.286449730
1168.642563	0.284383088
1170.571016	0.282392561
1172.499469	0.279895633
1174.427922	0.277071327
1176.356375	0.274354100
1178.284829	0.271819055
1180.213282	0.269176781
1182.141735	0.266205490
1184.070188	0.263303041
1185.998641	0.260644943
1187.927094	0.258131504
1189.855547	0.256072491
1191.784000	0.254016340
1193.712453	0.251292527
1195.640906	0.248476863
1197.569359	0.246064678
1199.497812	0.243853152
1201.426265	0.241414100
1203.354719	0.238848850
1205.283172	0.236036837
1207.211625	0.233463034
1209.140078	0.231181011
1211.068531	0.229129359
1212.996984	0.227043718
1214.925437	0.224706590
1216.853890	0.222494096
1218.782343	0.220364094
1220.710796	0.217876315
1222.639249	0.215360507
1224.567702	0.213379160
1226.496155	0.211723015
1228.424609	0.209863350
1230.353062	0.207833514
1232.281515	0.205913797
1234.209968	0.204036683
1236.138421	0.202178776
1238.066874	0.200393170
1239.995327	0.198457703
1241.923780	0.196382910
1243.852233	0.194580242
1245.780686	0.193129793
1247.709139	0.191950783
1249.637592	0.190840185
1251.566045	0.189192608
1253.494498	0.186810091
1255.422952	0.184583679
1257.351405	0.183048904
1259.279858	0.181537136
1261.208311	0.179646268
1263.136764	0.177539319
1265.065217	0.175447524
1266.993670	0.173859075
1268.922123	0.172809601
1270.850576	0.171442270
1272.779029	0.169213504
1274.707482	0.166606382
1276.635935	0.164596349
1278.564388	0.163491488
1280.492842	0.162559450
1282.421295	0.161180571
1284.349748	0.159810722
1286.278201	0.158830076
1288.206654	0.157724336
1290.135107	0.156006977
1292.063560	0.153935239
1293.992013	0.152102038
1295.920466	0.150759801
1297.848919	0.149688929
1299.777372	0.148534968
1301.705825	0.147161648
1303.634278	0.145694107
1305.562731	0.144265771
1307.491185	0.142930835
1309.419638	0.141848788
1311.348091	0.141015649
1313.276544	0.140308022
1315.204997	0.139596969
1317.133450	0.138607547
1319.061903	0.136967570
1320.990356	0.134561598
1322.918809	0.132164612
1324.847262	0.130649969
1326.775715	0.129717186
1328.704168	0.128608227
1330.632621	0.127199620
1332.561075	0.126022503
1334.489528	0.125817999
1336.417981	0.126732245
1338.346434	0.127246350
1340.274887	0.125696182
1342.203340	0.122512139
1344.131793	0.119404264
1346.060246	0.117385738
1347.988699	0.116307937
1349.917152	0.115584880
1351.845605	0.114732906
1353.774058	0.113610610
1355.702511	0.112616278
1357.630965	0.112216502
1359.559418	0.112345316
1361.487871	0.112169221
1363.416324	0.111150585
1365.344777	0.109459504
1367.273230	0.107553795
1369.201683	0.106582984
1371.130136	0.106929228
1373.058589	0.107243799
1374.987042	0.106390424
1376.915495	0.104343511
1378.843948	0.101843573
1380.772401	0.099853203
1382.700854	0.098923616
1384.629308	0.098872244
1386.557761	0.098569952
1388.486214	0.097587906
1390.414667	0.096892729
1392.343120	0.097145014
1394.271573	0.098082848
1396.200026	0.098301686
1398.128479	0.096443594
1400.056932	0.093925126
1401.985385	0.092351720
1403.913838	0.091123573
1405.842291	0.089815833
1407.770744	0.088434681
1409.699198	0.086999677
1411.627651	0.085904002
1413.556104	0.085808925
1415.484557	0.086981259
1417.413010	0.088237688
1419.341463	0.088478118
1421.269916	0.087740712
1423.198369	0.085863277
1425.126822	0.083682880
1427.055275	0.082155056
1428.983728	0.081180193
1430.912181	0.081007995
1432.840634	0.081568114
1434.769087	0.081457891
1436.697541	0.079851873
1438.625994	0.077768080
1440.554447	0.075796276
1442.482900	0.074798144
1444.411353	0.075233467
1446.339806	0.075664781
1448.268259	0.075058617
1450.196712	0.074189916
1452.125165	0.074461713
1454.053618	0.076267473
1455.982071	0.077857994
1457.910524	0.077217720
1459.838977	0.074763194
1461.767431	0.072080664
1463.695884	0.070020698
1465.624337	0.068923026
1467.552790	0.069085911
1469.481243	0.070241347
1471.409696	0.071492277
1473.338149	0.071620300
1475.266602	0.069771461
1477.195055	0.067012653
1479.123508	0.064824551
1481.051961	0.063518055
1482.980414	0.063392878
1484.908867	0.064608701
1486.837321	0.066511437
1488.765774	0.067236692
1490.694227	0.065850735
1492.622680	0.064257503
1494.551133	0.063382372
1496.479586	0.062719740
1498.408039	0.061621677
1500.336492	0.060324401
1502.264945	0.060409639
1504.193398	0.062566645
1506.121851	0.065730788
1508.050304	0.067156889
1509.978757	0.064744510
1511.907210	0.061682295
1513.835664	0.060806837
1515.764117	0.061715897
1517.692570	0.063663565
1519.621023	0.065266579
1521.549476	0.064675629
1523.477929	0.062305499
1525.406382	0.059395835
1527.334835	0.057114162
1529.263288	0.056111623
1531.191741	0.055808377
1533.120194	0.055893604
1535.048647	0.057443790
1536.977100	0.060466871
1538.905554	0.063762955
1540.834007	0.065205269
1542.762460	0.062116869
1544.690913	0.056654930
1546.619366	0.052474536
1548.547819	0.050459221
1550.476272	0.050323341
1552.404725	0.051488221
1554.333178	0.053642310
1556.261631	0.056223046
1558.190084	0.056662079
1560.118537	0.054602828
1562.046990	0.052174028
1563.975443	0.050041866
1565.903897	0.049100138
1567.832350	0.048790347
1569.760803	0.048357915
1571.689256	0.048781939
1573.617709	0.049777623
1575.546162	0.049930476
1577.474615	0.048955195
1579.403068	0.047513105
1581.331521	0.046430223
1583.259974	0.046171520
1585.188427	0.046263069
1587.116880	0.046288751
1589.045333	0.046331923
1590.973787	0.046530910
1592.902240	0.046811096
1594.830693	0.047010142
1596.759146	0.047137089
1598.687599	0.047334123
1600.616052	0.047727551
1602.544505	0.048233047
1604.472958	0.048569281
1606.401411	0.048590440
1608.329864	0.048498306
1610.258317	0.048796780
1612.186770	0.049905106
1614.115223	0.051316336
1616.043677	0.052097015
1617.972130	0.052657284
1619.900583	0.053587724
1621.829036	0.054375380
1623.757489	0.054805227
1625.685942	0.054551508
1627.614395	0.053786080
1629.542848	0.053780660
1631.471301	0.055289313
1633.399754	0.057738405
1635.328207	0.059534352
1637.256660	0.059081968
1639.185113	0.056873661
1641.113566	0.055515964
1643.042020	0.056442972
1644.970473	0.058674395
1646.898926	0.060973540
1648.827379	0.063180327
1650.755832	0.064039581
1652.684285	0.062394120
1654.612738	0.059482209
1656.541191	0.056484897
1658.469644	0.054283127
1660.398097	0.053350888
1662.326550	0.053071178
1664.255003	0.053400755
1666.183456	0.054309402
1668.111910	0.054994725
1670.040363	0.054950032
1671.968816	0.054123588
1673.897269	0.052480780
1675.825722	0.050803013
1677.754175	0.050017893
1679.682628	0.050275728
1681.611081	0.051241692
1683.539534	0.051439337
1685.467987	0.050349627
1687.396440	0.048495084
1689.324893	0.046321165
1691.253346	0.045089643
1693.181799	0.045085095
1695.110253	0.046091639
1697.038706	0.048139106
1698.967159	0.048694637
1700.895612	0.046814278
1702.824065	0.044825219
1704.752518	0.042714830
1706.680971	0.040552408
1708.609424	0.038984802
1710.537877	0.038370032
1712.466330	0.038796455
1714.394783	0.039736621
1716.323236	0.039950412
1718.251689	0.038738824
1720.180143	0.036991514
1722.108596	0.035515938
1724.037049	0.034676205
1725.965502	0.034499265
1727.893955	0.034726147
1729.822408	0.035406098
1731.750861	0.036156811
1733.679314	0.036377851
1735.607767	0.036540184
1737.536220	0.036399666
1739.464673	0.035639741
1741.393126	0.035045478
1743.321579	0.035228003
1745.250032	0.036085151
1747.178486	0.036828846
1749.106939	0.036554690
1751.035392	0.035355356
1752.963845	0.034160201
1754.892298	0.033495940
1756.820751	0.033390321
1758.749204	0.033578746
1760.677657	0.033466287
1762.606110	0.033245552
1764.534563	0.033392008
1766.463016	0.033929836
1768.391469	0.035125207
1770.319922	0.036703363
1772.248376	0.037570182
1774.176829	0.037237432
1776.105282	0.036300775
1778.033735	0.035722874
1779.962188	0.035796773
1781.890641	0.035969101
1783.819094	0.035819840
1785.747547	0.035880394
1787.676000	0.036759637
1789.604453	0.038188789
1791.532906	0.039515018
1793.461359	0.040234197
1795.389812	0.040207304
1797.318266	0.040000118
1799.246719	0.040101763
1801.175172	0.040256493
1803.103625	0.040206362
1805.032078	0.040143479
1806.960531	0.040323284
1808.888984	0.040622685
1810.817437	0.040769428
1812.745890	0.040736753
1814.674343	0.040595483
1816.602796	0.040457226
1818.531249	0.040531021
1820.459702	0.040901266
1822.388155	0.041422687
1824.316609	0.041946862
1826.245062	0.042632423
1828.173515	0.043099985
1830.101968	0.042752139
1832.030421	0.041777723
1833.958874	0.040732719
1835.887327	0.040246785
1837.815780	0.040522356
1839.744233	0.041274153
1841.672686	0.042094443
1843.601139	0.042707782
1845.529592	0.042934705
1847.458045	0.042303644
1849.386499	0.041049574
1851.314952	0.039980564
1853.243405	0.039414555
1855.171858	0.039196163
1857.100311	0.039124262
1859.028764	0.039175745
1860.957217	0.039325327
1862.885670	0.039590087
1864.814123	0.040082648
1866.742576	0.040350165
1868.671029	0.039675362
1870.599482	0.038390435
1872.527935	0.037230976
1874.456388	0.036497563
1876.384842	0.036344081
1878.313295	0.036489762
1880.241748	0.036367398
1882.170201	0.035836369
1884.098654	0.035226341
1886.027107	0.034778856
1887.955560	0.034431335
1889.884013	0.034246061
1891.812466	0.034252722
1893.740919	0.034127228
1895.669372	0.033806745
1897.597825	0.033359081
1899.526278	0.032739110
1901.454732	0.032110535
1903.383185	0.031784419
1905.311638	0.031909976
1907.240091	0.032186836
1909.168544	0.032075539
1911.096997	0.031428434
1913.025450	0.030636672
1914.953903	0.030087600
1916.882356	0.029821122
1918.810809	0.029924085
1920.739262	0.030210689
1922.667715	0.030117884
1924.596168	0.029472509
1926.524622	0.028604301
1928.453075	0.028115438
1930.381528	0.028080061
1932.309981	0.027980404
1934.238434	0.027636845
1936.166887	0.027358845
1938.095340	0.027375914
1940.023793	0.027503433
1941.952246	0.027430575
1943.880699	0.027103648
1945.809152	0.026480425
1947.737605	0.025718039
1949.666058	0.025316989
1951.594511	0.025411407
1953.522965	0.025494207
1955.451418	0.025243007
1957.379871	0.024873408
1959.308324	0.024423424
1961.236777	0.023872579
1963.165230	0.023538655
1965.093683	0.023531154
1967.022136	0.023533799
1968.950589	0.023344140
1970.879042	0.023102526
1972.807495	0.022955317
1974.735948	0.022844551
1976.664401	0.022755116
1978.592855	0.022711355
1980.521308	0.022483557
1982.449761	0.022074670
1984.378214	0.021817900
1986.306667	0.021707265
1988.235120	0.021654429
1990.163573	0.021732612
1992.092026	0.021666752
1994.020479	0.021200996
1995.948932	0.020666135
1997.877385	0.020320918
1999.805838	0.019988967
2001.734291	0.019737070
2003.662744	0.019719925
2005.591198	0.019778868
2007.519651	0.019795017
2009.448104	0.019681165
2011.376557	0.019426607
2013.305010	0.019204115
2015.233463	0.019056013
2017.161916	0.019019634
2019.090369	0.019145347
2021.018822	0.019151546
2022.947275	0.018824024
2024.875728	0.018442282
2026.804181	0.018246328
2028.732634	0.018111302
2030.661088	0.017991452
2032.589541	0.017963562
2034.517994	0.017926039
2036.446447	0.017785685
2038.374900	0.017632455
2040.303353	0.017448809
2042.231806	0.017140871
2044.160259	0.016875638
2046.088712	0.016799860
2048.017165	0.016714836
2049.945618	0.016502053
2051.874071	0.016325444
2053.802524	0.016266683
2055.730978	0.016232088
2057.659431	0.016100224
2059.587884	0.015832812
2061.516337	0.015587222
2063.444790	0.015443439
2065.373243	0.015324319
2067.301696	0.015219403
2069.230149	0.015141679
2071.158602	0.015159409
2073.087055	0.015256718
2075.015508	0.015305386
2076.943961	0.015318636
2078.872414	0.015357938
2080.800867	0.015368734
2082.729321	0.015207262
2084.657774	0.014844049
2086.586227	0.014490099
2088.514680	0.014319696
2090.443133	0.014382862
2092.371586	0.014554013
2094.300039	0.014520492
2096.228492	0.014259314
2098.156945	0.014083327
2100.085398	0.014165437
2102.013851	0.014365353
2103.942304	0.014345498
2105.870757	0.014003815
2107.799211	0.013750820
2109.727664	0.013887638
2111.656117	0.014031485
2113.584570	0.013849606
2115.513023	0.013575279
2117.441476	0.013461105
2119.369929	0.013445952
2121.298382	0.013436647
2123.226835	0.013480314
2125.155288	0.013636573
2127.083741	0.013785725
2129.012194	0.013603151
2130.940647	0.013121523
2132.869100	0.012788459
2134.797554	0.012664406
2136.726007	0.012445020
2138.654460	0.012296789
2140.582913	0.012639409
2142.511366	0.013158450
2144.439819	0.013214652
2146.368272	0.012874616
2148.296725	0.012560900
2150.225178	0.012363765
2152.153631	0.012317768
2154.082084	0.012528030
2156.010537	0.012714509
2157.938990	0.012521984
2159.867444	0.012111128
2161.795897	0.011940747
2163.724350	0.011955491
2165.652803	0.011610427
2167.581256	0.011069555
2169.509709	0.011009258
2171.438162	0.011394457
2173.366615	0.011675224
2175.295068	0.011719869
2177.223521	0.011802917
2179.151974	0.012013784
2181.080427	0.012320547
2183.008880	0.012546178
2184.937334	0.012327756
2186.865787	0.011854466
2188.794240	0.011502309
2190.722693	0.011267322
2192.651146	0.011175376
2194.579599	0.011140971
2196.508052	0.011003210
2198.436505	0.010899901
2200.364958	0.010936498
2202.293411	0.011114862
2204.221864	0.011456916
2206.150317	0.011714144
2208.078770	0.011782079
2210.007223	0.011838630
2211.935677	0.011792254
2213.864130	0.011524540
2215.792583	0.011133789
2217.721036	0.010809099
2219.649489	0.010584547
2221.577942	0.010420877
2223.506395	0.010328005
2225.434848	0.010296135
2227.363301	0.010233503
2229.291754	0.010113443
2231.220207	0.010080893
2233.148660	0.010166464
2235.077113	0.010240971
2237.005567	0.010201779
2238.934020	0.010019717
2240.862473	0.009802395
2242.790926	0.009736542
2244.719379	0.009803672
2246.647832	0.009870161
2248.576285	0.009930705
2250.504738	0.009907600
2252.433191	0.009773382
2254.361644	0.009732753
2256.290097	0.009826515
2258.218550	0.009833172
2260.147003	0.009503500
2262.075456	0.009061887
2264.003910	0.009029415
2265.932363	0.009310188
2267.860816	0.009352371
2269.789269	0.009144912
2271.717722	0.009100826
2273.646175	0.009175277
2275.574628	0.008971937
2277.503081	0.008537706
2279.431534	0.008270932
2281.359987	0.008274451
2283.288440	0.008409671
2285.216893	0.008607198
2287.145346	0.008670559
2289.073800	0.008456033
2291.002253	0.008285206
2292.930706	0.008446309
2294.859159	0.008814523
2296.787612	0.009105527
2298.716065	0.009211254
2300.644518	0.009206618
2302.572971	0.009146336
2304.501424	0.009126811
2306.429877	0.009198518
2308.358330	0.009173223
2310.286783	0.008882027
2312.215236	0.008448568
2314.143690	0.008137773
2316.072143	0.008037857
2318.000596	0.008125484
2319.929049	0.008366919
2321.857502	0.008611353
2323.785955	0.008685740
2325.714408	0.008655165
2327.642861	0.008888048
2329.571314	0.009529018
2331.499767	0.010009729
2333.428220	0.009577345
2335.356673	0.008324731
2337.285126	0.006946749
2339.213579	0.006125454
2341.142033	0.006135765
2343.070486	0.006844704
2344.998939	0.007476070
2346.927392	0.007440954
2348.855845	0.006976043
2350.784298	0.006619790
2352.712751	0.006637736
2354.641204	0.006909579
2356.569657	0.007212916
2358.498110	0.007828637
2360.426563	0.008875004
2362.355016	0.009396310
2364.283469	0.008928609
2366.211923	0.008124492
2368.140376	0.007323653
2370.068829	0.006692491
2371.997282	0.006529254
2373.925735	0.006734034
2375.854188	0.006889259
2377.782641	0.006840699
2379.711094	0.006811808
2381.639547	0.006937152
2383.568000	0.007073513
2385.496453	0.007041811
2387.424906	0.006782516
2389.353359	0.006365030
2391.281812	0.006024554
2393.210266	0.005956033
2395.138719	0.006114681
2397.067172	0.006356519
2398.995625	0.006512279
2400.924078	0.006384978
2402.852531	0.005980693
2404.780984	0.005679364
2406.709437	0.005639923
2408.637890	0.005820748
2410.566343	0.005922284
2412.494796	0.005762842
2414.423249	0.005723063
2416.351702	0.005794778
2418.280156	0.005770441
2420.208609	0.005858013
2422.137062	0.006006673
2424.065515	0.005907463
2425.993968	0.005553731
2427.922421	0.005311090
2429.850874	0.005482617
2431.779327	0.005761108
2433.707780	0.005719397
2435.636233	0.005464283
2437.564686	0.005308440
2439.493139	0.005412017
2441.421592	0.005786603
2443.350045	0.005977415
2445.278499	0.005749895
2447.206952	0.005527379
2449.135405	0.005519507
2451.063858	0.005505686
2452.992311	0.005347274
2454.920764	0.005194670
2456.849217	0.005345445
2458.777670	0.005785625
2460.706123	0.006081747
2462.634576	0.006055237
2464.563029	0.006121566
2466.491482	0.006461030
2468.419935	0.006771639
2470.348389	0.006817553
2472.276842	0.006633196
2474.205295	0.006310291
2476.133748	0.005937579
2478.062201	0.005776036
2479.990654	0.006055819
2481.919107	0.006640723
2483.847560	0.007006855
2485.776013	0.006855002
2487.704466	0.006641711
2489.632919	0.006875311
2491.561372	0.007194900
2493.489825	0.007182653
2495.418279	0.007213050
2497.346732	0.007430800
2499.275185	0.007633407
2501.203638	0.007864201
2503.132091	0.007980373
2505.060544	0.007897513
2506.988997	0.007950467
2508.917450	0.008151276
2510.845903	0.008291223
2512.774356	0.008384495
2514.702809	0.008388701
2516.631262	0.008330294
2518.559715	0.008441167
2520.488168	0.008725324
2522.416622	0.009026897
2524.345075	0.009399400
2526.273528	0.009885271
2528.201981	0.010147748
2530.130434	0.010127013
2532.058887	0.010302559
2533.987340	0.010757599
2535.915793	0.011046789
2537.844246	0.011032874
2539.772699	0.011012892
2541.701152	0.011091525
2543.629605	0.011132107
2545.558058	0.011282039
2547.486512	0.011688009
2549.414965	0.012128056
2551.343418	0.012538170
2553.271871	0.012975156
2555.200324	0.013251734
2557.128777	0.013338610
2559.057230	0.013397756
2560.985683	0.013408598
2562.914136	0.013558078
2564.842589	0.014154142
2566.771042	0.014832008
2568.699495	0.014999021
2570.627948	0.014815339
2572.556401	0.014787957
2574.484855	0.015028730
2576.413308	0.015457727
2578.341761	0.015767148
2580.270214	0.015751913
2582.198667	0.015788326
2584.127120	0.016169632
2586.055573	0.016808955
2587.984026	0.017381521
2589.912479	0.017533548
2591.840932	0.017344842
2593.769385	0.017236995
2595.697838	0.017464403
2597.626291	0.017906558
2599.554745	0.018188296
2601.483198	0.017978948
2603.411651	0.017530426
2605.340104	0.017536787
2607.268557	0.018104594
2609.197010	0.018706813
2611.125463	0.018908376
2613.053916	0.018674621
2614.982369	0.018347727
2616.910822	0.018155891
2618.839275	0.018163413
2620.767728	0.018407525
2622.696181	0.018659215
2624.624635	0.018692575
2626.553088	0.018539645
2628.481541	0.018302731
2630.409994	0.018152313
2632.338447	0.018206347
2634.266900	0.018457916
2636.195353	0.018713573
2638.123806	0.018651197
2640.052259	0.018277170
2641.980712	0.017907342
2643.909165	0.017606018
2645.837618	0.017325507
2647.766071	0.017246481
2649.694524	0.017301293
2651.622978	0.017283462
2653.551431	0.017314171
2655.479884	0.017408848
2657.408337	0.017286990
2659.336790	0.017079622
2661.265243	0.017057462
2663.193696	0.016987035
2665.122149	0.016828764
2667.050602	0.016738247
2668.979055	0.016504167
2670.907508	0.016220218
2672.835961	0.016265202
2674.764414	0.016511038
2676.692868	0.016563481
2678.621321	0.016460357
2680.549774	0.016427021
2682.478227	0.016401071
2684.406680	0.016267905
2686.335133	0.016063383
2688.263586	0.015994957
2690.192039	0.016013473
2692.120492	0.015654882
2694.048945	0.015127398
2695.977398	0.015204243
2697.905851	0.015737817
2699.834304	0.015942510
2701.762757	0.015712127
2703.691211	0.015529905
2705.619664	0.015603988
2707.548117	0.015557668
2709.476570	0.015146120
2711.405023	0.014912754
2713.333476	0.015211402
2715.261929	0.015420704
2717.190382	0.014979003
2719.118835	0.014281427
2721.047288	0.014011811
2722.975741	0.014113732
2724.904194	0.014197203
2726.832647	0.014286552
2728.761101	0.014331101
2730.689554	0.014076256
2732.618007	0.013612323
2734.546460	0.013291806
2736.474913	0.013227289
2738.403366	0.013212634
2740.331819	0.013225335
2742.260272	0.013464992
2744.188725	0.013856507
2746.117178	0.014053513
2748.045631	0.013870315
2749.974084	0.013367668
2751.902537	0.012725812
2753.830991	0.012288597
2755.759444	0.012319984
2757.687897	0.012548642
2759.616350	0.012696533
2761.544803	0.012809751
2763.473256	0.012781936
2765.401709	0.012552456
2767.330162	0.012465891
2769.258615	0.012509469
2771.187068	0.012209544
2773.115521	0.011842464
2775.043974	0.012151136
2776.972427	0.012923194
2778.900880	0.013346720
2780.829334	0.013247841
2782.757787	0.013024702
2784.686240	0.012724965
2786.614693	0.012301424
2788.543146	0.012169755
2790.471599	0.012280338
2792.400052	0.012202717
2794.328505	0.012202810
2796.256958	0.012549037
2798.185411	0.012706557
2800.113864	0.012463812
2802.042317	0.012135770
2803.970770	0.011878194
2805.899224	0.011715858
2807.827677	0.011633525
2809.756130	0.011628772
2811.684583	0.011756065
2813.613036	0.012062421
2815.541489	0.012337362
2817.469942	0.012191759
2819.398395	0.011608276
2821.326848	0.010924989
2823.255301	0.010514173
2825.183754	0.010542547
2827.112207	0.010617755
2829.040660	0.010304350
2830.969113	0.009878215
2832.897567	0.010020053
2834.826020	0.010822944
2836.754473	0.011567920
2838.682926	0.011713992
2840.611379	0.011525420
2842.539832	0.011426675
2844.468285	0.011374613
2846.396738	0.011405673
2848.325191	0.011622508
2850.253644	0.011558905
2852.182097	0.011016151
2854.110550	0.010525277
2856.039003	0.010364549
2857.967457	0.010511685
2859.895910	0.010672048
2861.824363	0.010482038
2863.752816	0.010285065
2865.681269	0.010363182
2867.609722	0.010414939
2869.538175	0.010374116
2871.466628	0.010290531
2873.395081	0.010037358
2875.323534	0.009924188
2877.251987	0.010283349
2879.180440	0.010911526
2881.108893	0.011478907
2883.037347	0.011696052
2884.965800	0.011325337
2886.894253	0.010739064
2888.822706	0.010542390
2890.751159	0.010661922
2892.679612	0.010637548
2894.608065	0.010445882
2896.536518	0.010328169
2898.464971	0.010497374
2900.393424	0.010892072
2902.321877	0.011109025
2904.250330	0.010962900
2906.178783	0.010642971
2908.107236	0.010552316
2910.035690	0.010808340
2911.964143	0.011061802
2913.892596	0.011357866
2915.821049	0.011850819
2917.749502	0.011954084
2919.677955	0.011666739
2921.606408	0.011375579
2923.534861	0.010762028
2925.463314	0.010134407
2927.391767	0.010279067
2929.320220	0.010766813
2931.248673	0.010955673
2933.177126	0.010965073
2935.105580	0.011005900
2937.034033	0.011082444
2938.962486	0.011165620
2940.890939	0.011141280
2942.819392	0.010971883
2944.747845	0.010813960
2946.676298	0.010688173
2948.604751	0.010783298
2950.533204	0.011269083
2952.461657	0.011585047
2954.390110	0.011304445
2956.318563	0.010943061
2958.247016	0.010947737
2960.175469	0.011092127
2962.103923	0.011239094
2964.032376	0.011326861
2965.960829	0.011452815
2967.889282	0.011684459
2969.817735	0.011921261
2971.746188	0.011939902
2973.674641	0.011637734
2975.603094	0.011376272
2977.531547	0.011549222
2979.460000	0.011913053
2981.388453	0.011973925
2983.316906	0.011761854
2985.245359	0.011739351
2987.173813	0.011994750
2989.102266	0.012089090
2991.030719	0.011844475
2992.959172	0.011525236
2994.887625	0.011450082
2996.816078	0.011646817
2998.744531	0.011967113
3000.672984	0.012297653
3002.601437	0.012250751
3004.529890	0.011655659
3006.458343	0.011200339
3008.386796	0.011336222
3010.315249	0.011570198
3012.243703	0.011481150
3014.172156	0.011355267
3016.100609	0.011518857
3018.029062	0.011831042
3019.957515	0.012005937
3021.885968	0.012077270
3023.814421	0.012240031
3025.742874	0.012575410
3027.671327	0.012893224
3029.599780	0.013069013
3031.528233	0.013435456
3033.456686	0.013872822
3035.385139	0.013702170
3037.313592	0.013136592
3039.242046	0.012911675
3041.170499	0.013067966
3043.098952	0.013293082
3045.027405	0.013378419
3046.955858	0.013300527
3048.884311	0.013415269
3050.812764	0.013943059
3052.741217	0.014501555
3054.669670	0.014665407
3056.598123	0.014496029
3058.526576	0.014300564
3060.455029	0.014129421
3062.383482	0.013951215
3064.311936	0.014018004
3066.240389	0.014523992
3068.168842	0.014939444
3070.097295	0.014752832
3072.025748	0.014413542
3073.954201	0.014521268
3075.882654	0.014936981
3077.811107	0.015321999
3079.739560	0.015576699
3081.668013	0.015701134
3083.596466	0.015722131
3085.524919	0.015677119
3087.453372	0.015601092
3089.381825	0.015469115
3091.310279	0.015395630
3093.238732	0.015579158
3095.167185	0.015809529
3097.095638	0.015886305
3099.024091	0.016062194
3100.952544	0.016539529
3102.880997	0.017045774
3104.809450	0.017108100
3106.737903	0.016832396
3108.666356	0.016742609
3110.594809	0.016933506
3112.523262	0.017187271
3114.451715	0.017397644
3116.380169	0.017495329
3118.308622	0.017534902
3120.237075	0.017680580
3122.165528	0.017714299
3124.093981	0.017532833
3126.022434	0.017738800
3127.950887	0.018344205
3129.879340	0.018659072
3131.807793	0.018803218
3133.736246	0.019082572
3135.664699	0.019129215
3137.593152	0.018943798
3139.521605	0.018947417
3141.450058	0.019054383
3143.378512	0.019099316
3145.306965	0.019289523
3147.235418	0.019696381
3149.163871	0.020131141
3151.092324	0.020434333
3153.020777	0.020612974
3154.949230	0.020620316
3156.877683	0.020328324
3158.806136	0.020055329
3160.734589	0.020241743
3162.663042	0.020701306
3164.591495	0.020993527
3166.519948	0.021070946
3168.448402	0.021165587
3170.376855	0.021513967
3172.305308	0.022051096
3174.233761	0.022340661
3176.162214	0.022156147
3178.090667	0.022003647
3180.019120	0.022419715
3181.947573	0.022884216
3183.876026	0.022852872
3185.804479	0.022856668
3187.732932	0.023336822
3189.661385	0.023980584
3191.589838	0.024444982
3193.518292	0.024540694
3195.446745	0.024202762
3197.375198	0.023760170
3199.303651	0.023759499
3201.232104	0.024350287
3203.160557	0.025006965
3205.089010	0.025070172
3207.017463	0.024509666
3208.945916	0.024135130
3210.874369	0.024663258
3212.802822	0.025733721
3214.731275	0.026721265
3216.659728	0.027231790
3218.588181	0.026949979
3220.516635	0.026243731
3222.445088	0.025906214
3224.373541	0.026227644
3226.301994	0.026683182
3228.230447	0.026685923
3230.158900	0.026541971
3232.087353	0.026761089
3234.015806	0.027114065
3235.944259	0.027285011
3237.872712	0.027299721
3239.801165	0.027010696
3241.729618	0.026645588
3243.658071	0.026909726
3245.586525	0.027727438
3247.514978	0.028466307
3249.443431	0.028898802
3251.371884	0.029103670
3253.300337	0.029057426
3255.228790	0.028546417
3257.157243	0.027657300
3259.085696	0.027155509
3261.014149	0.027511630
3262.942602	0.028114783
3264.871055	0.028489366
3266.799508	0.028986925
3268.727961	0.029344782
3270.656414	0.028910957
3272.584868	0.028243363
3274.513321	0.028298160
3276.441774	0.029013200
3278.370227	0.029654315
3280.298680	0.029768063
3282.227133	0.029602919
3284.155586	0.029427413
3286.084039	0.029201286
3288.012492	0.029300351
3289.940945	0.029815277
3291.869398	0.030171936
3293.797851	0.030325998
3295.726304	0.030556191
3297.654758	0.030856568
3299.583211	0.031021813
3301.511664	0.030807018
3303.440117	0.030548373
3305.368570	0.030853169
3307.297023	0.031473324
3309.225476	0.031607732
3311.153929	0.031255998
3313.082382	0.030966077
3315.010835	0.030859860
3316.939288	0.030953193
3318.867741	0.031370185
3320.796194	0.031915314
3322.724648	0.032366294
3324.653101	0.032737147
3326.581554	0.032983426
3328.510007	0.033059899
3330.438460	0.033033460
3332.366913	0.032970060
3334.295366	0.033045653
3336.223819	0.033461090
3338.152272	0.033908896
3340.080725	0.033845969
3342.009178	0.033406496
3343.937631	0.033140674
3345.866084	0.033149362
3347.794537	0.033312697
3349.722991	0.033874687
3351.651444	0.034811448
3353.579897	0.035508346
3355.508350	0.035817795
3357.436803	0.036005609
3359.365256	0.036023512
3361.293709	0.035879411
3363.222162	0.035631396
3365.150615	0.035322655
3367.079068	0.035023343
3369.007521	0.034753513
3370.935974	0.034717362
3372.864427	0.034889366
3374.792881	0.035205413
3376.721334	0.035858501
3378.649787	0.036501333
3380.578240	0.036740564
3382.506693	0.036854781
3384.435146	0.036962632
3386.363599	0.036835447
3388.292052	0.036686629
3390.220505	0.036968291
3392.148958	0.037383299
3394.077411	0.037205163
3396.005864	0.036461785
3397.934317	0.035846025
3399.862770	0.035829887
3401.791224	0.036452003
3403.719677	0.036927402
3405.648130	0.036809325
3407.576583	0.036372088
3409.505036	0.036303878
3411.433489	0.036629941
3413.361942	0.037224144
3415.290395	0.038179521
3417.218848	0.039063945
3419.147301	0.039208587
3421.075754	0.038825780
3423.004207	0.038415000
3424.932660	0.038021561
3426.861114	0.037773300
3428.789567	0.037582908
3430.718020	0.037242293
3432.646473	0.036983743
3434.574926	0.037026543
3436.503379	0.037436973
3438.431832	0.038051527
3440.360285	0.038200628
3442.288738	0.037634883
3444.217191	0.036956888
3446.145644	0.036500450
3448.074097	0.036255315
3450.002550	0.036148753
3451.931004	0.036109462
3453.859457	0.036341798
3455.787910	0.036780968
3457.716363	0.036623523
3459.644816	0.035530828
3461.573269	0.034863241
3463.501722	0.035590980
3465.430175	0.036466151
3467.358628	0.036443409
3469.287081	0.036198463
3471.215534	0.036050592
3473.143987	0.035623610
3475.072440	0.035157878
3477.000893	0.034931764
3478.929347	0.034724340
3480.857800	0.034602139
3482.786253	0.034668069
3484.714706	0.034471508
3486.643159	0.033839785
3488.571612	0.033330236
3490.500065	0.033322752
3492.428518	0.033503350
3494.356971	0.033482600
3496.285424	0.033391539
3498.213877	0.033452407
3500.142330	0.033515908
3502.070783	0.033431746
3503.999237	0.033424724
3505.927690	0.033667531
3507.856143	0.033738259
3509.784596	0.033229653
3511.713049	0.032357816
3513.641502	0.031523958
3515.569955	0.030858144
3517.498408	0.030490113
3519.426861	0.030578099
3521.355314	0.030947395
3523.283767	0.031366430
3525.212220	0.031711668
3527.140673	0.031698927
3529.069126	0.031193880
3530.997580	0.030518344
3532.926033	0.030038336
3534.854486	0.029817834
3536.782939	0.029766353
3538.711392	0.029701851
3540.639845	0.029514307
3542.568298	0.029368684
3544.496751	0.029156486
3546.425204	0.028551349
3548.353657	0.027978789
3550.282110	0.027989959
3552.210563	0.028164031
3554.139016	0.027866310
3556.067470	0.027236583
3557.995923	0.026745159
3559.924376	0.026513314
3561.852829	0.026441671
3563.781282	0.026428713
3565.709735	0.026168147
3567.638188	0.025396552
3569.566641	0.024422348
3571.495094	0.023825200
3573.423547	0.023929412
3575.352000	0.024537351
3577.280453	0.024935564
3579.208906	0.024641193
3581.137360	0.023997877
3583.065813	0.023601407
3584.994266	0.023538267
3586.922719	0.023447843
3588.851172	0.023158573
3590.779625	0.022785008
3592.708078	0.022451853
3594.636531	0.022355139
3596.564984	0.022375621
3598.493437	0.022061955
3600.421890	0.021361044
3602.350343	0.020688729
3604.278796	0.020362765
3606.207249	0.020254534
3608.135703	0.020147186
3610.064156	0.020140424
3611.992609	0.020335170
3613.921062	0.020752912
3615.849515	0.021158392
3617.777968	0.020892827
3619.706421	0.019971397
3621.634874	0.019342324
3623.563327	0.019351548
3625.491780	0.019578438
3627.420233	0.019517938
3629.348686	0.019169264
3631.277139	0.018632503
3633.205593	0.017734883
3635.134046	0.016791794
3637.062499	0.016297320
3638.990952	0.016374597
3640.919405	0.016696133
3642.847858	0.016923267
3644.776311	0.017225772
3646.704764	0.017855784
3648.633217	0.018626250
3650.561670	0.018637992
3652.490123	0.017626578
3654.418576	0.016377253
3656.347029	0.015181583
3658.275482	0.013971676
3660.203936	0.013085306
3662.132389	0.012994329
3664.060842	0.013525221
3665.989295	0.013952532
3667.917748	0.013705646
3669.846201	0.013175460
3671.774654	0.013373984
3673.703107	0.013961909
3675.631560	0.013666647
3677.560013	0.012547333
3679.488466	0.011682333
3681.416919	0.011400913
3683.345372	0.011461393
3685.273826	0.011730564
3687.202279	0.012298942
3689.130732	0.012962852
3691.059185	0.012879585
3692.987638	0.012007041
3694.916091	0.011214376
3696.844544	0.011029484
3698.772997	0.011509511
3700.701450	0.012068295
3702.629903	0.011859032
3704.558356	0.011032649
3706.486809	0.010533758
3708.415262	0.010726708
3710.343716	0.011137216
3712.272169	0.011517290
3714.200622	0.012032473
3716.129075	0.012387006
3718.057528	0.012674654
3719.985981	0.013045899
3721.914434	0.012977357
3723.842887	0.012476522
3725.771340	0.012296752
3727.699793	0.012559745
3729.628246	0.012854964
3731.556699	0.012958963
3733.485152	0.012820542
3735.413605	0.012482872
3737.342059	0.012499342
3739.270512	0.012993735
3741.198965	0.014034438
3743.127418	0.015526218
3745.055871	0.016440155
3746.984324	0.015792735
3748.912777	0.014334058
3750.841230	0.013348513
3752.769683	0.013278744
3754.698136	0.013657325
3756.626589	0.013881427
3758.555042	0.013764131
3760.483495	0.013351399
3762.411949	0.012712448
3764.340402	0.012291224
3766.268855	0.012599775
3768.197308	0.013419754
3770.125761	0.014097748
3772.054214	0.014203316
3773.982667	0.013743736
3775.911120	0.013296450
3777.839573	0.013175076
3779.768026	0.012966825
3781.696479	0.012597117
3783.624932	0.012529721
3785.553385	0.012801410
3787.481838	0.012846795
3789.410292	0.012543025
3791.338745	0.012504461
3793.267198	0.012771896
3795.195651	0.012876013
3797.124104	0.013260302
3799.052557	0.014335164
3800.981010	0.015071483
3802.909463	0.014830658
3804.837916	0.014291855
3806.766369	0.014082043
3808.694822	0.014371763
3810.623275	0.014696096
3812.551728	0.014360772
3814.480182	0.013369801
3816.408635	0.012932220
3818.337088	0.013901887
3820.265541	0.014959246
3822.193994	0.015064745
3824.122447	0.014952087
3826.050900	0.014864831
3827.979353	0.014710293
3829.907806	0.014676877
3831.836259	0.014719563
3833.764712	0.014384066
3835.693165	0.013742619
3837.621618	0.013540369
3839.550071	0.013737520
3841.478525	0.013666114
3843.406978	0.013470792
3845.335431	0.013403082
3847.263884	0.013375477
3849.192337	0.013481320
3851.120790	0.013512483
3853.049243	0.012991648
3854.977696	0.012499667
3856.906149	0.012673779
3858.834602	0.013044768
3860.763055	0.013427311
3862.691508	0.014051565
3864.619961	0.014962325
3866.548415	0.015532603
3868.476868	0.015038776
3870.405321	0.014016072
3872.333774	0.013275646
3874.262227	0.012512679
3876.190680	0.011826308
3878.119133	0.011827419
3880.047586	0.012691548
3881.976039	0.013914104
3883.904492	0.014561479
3885.832945	0.014377723
3887.761398	0.013652441
3889.689851	0.012425997
3891.618305	0.011229770
3893.546758	0.010767382
3895.475211	0.010800137
3897.403664	0.010857997
3899.332117	0.011034088
3901.260570	0.011323174
3903.189023	0.011277667
3905.117476	0.010925945
3907.045929	0.010824146
3908.974382	0.011028933
3910.902835	0.011551205
3912.831288	0.012171602
3914.759741	0.012251035
3916.688194	0.011979596
3918.616648	0.012016549
3920.545101	0.012065721
3922.473554	0.011812299
3924.402007	0.011592778
3926.330460	0.011442656
3928.258913	0.011156302
3930.187366	0.011089769
3932.115819	0.011545141
3934.044272	0.011981293
3935.972725	0.011565815
3937.901178	0.010425987
3939.829631	0.009549052
3941.758084	0.009439957
3943.686538	0.009687331
3945.614991	0.009775407
3947.543444	0.009778135
3949.471897	0.009780086
3951.400350	0.009670344
3953.328803	0.009798381
3955.257256	0.010538128
3957.185709	0.011529871
3959.114162	0.012003022
3961.042615	0.011667353
3962.971068	0.010953622
3964.899521	0.010388872
3966.827974	0.010095651
3968.756427	0.009979689
3970.684881	0.010166980
3972.613334	0.010786273
3974.541787	0.011445262
3976.470240	0.011624499
3978.398693	0.011256843
3980.327146	0.010541380
3982.255599	0.009798395
3984.184052	0.009318764
3986.112505	0.009069582
3988.040958	0.009022648
3989.969411	0.009154393
3991.897864	0.009415244
3993.826317	0.009987073
3995.754771	0.010678892
3997.683224	0.010836721
3999.611677	0.010407204
4001.540130	0.010070145
4003.468583	0.010117104
4005.397036	0.010439167
4007.325489	0.010712047
4009.253942	0.010594212
4011.182395	0.010127927
4013.110848	0.009721084
4015.039301	0.009582650
4016.967754	0.009820775
4018.896207	0.010231340
4020.824661	0.010039073
4022.753114	0.009420979
4024.681567	0.009403971
4026.610020	0.009898912
4028.538473	0.009970102
4030.466926	0.009544101
4032.395379	0.009257159
4034.323832	0.009319331
4036.252285	0.009779218
4038.180738	0.010562267
4040.109191	0.010619665
4042.037644	0.009608942
4043.966097	0.008479881
4045.894550	0.007940815
4047.823004	0.007972880
4049.751457	0.008372316
4051.679910	0.009083428
4053.608363	0.009913045
4055.536816	0.009988709
4057.465269	0.009141417
4059.393722	0.008483288
4061.322175	0.008604107
4063.250628	0.008805540
4065.179081	0.008727104
4067.107534	0.008943086
4069.035987	0.009407577
4070.964440	0.009663602
4072.892894	0.009433062
4074.821347	0.008920516
4076.749800	0.008626049
4078.678253	0.008768378
4080.606706	0.009213170
4082.535159	0.009776690
4084.463612	0.009718274
4086.392065	0.009095644
4088.320518	0.008827921
4090.248971	0.008937698
4092.177424	0.009175201
4094.105877	0.009222171
4096.034330	0.008406856
4097.962783	0.007107294
4099.891237	0.006589982
4101.819690	0.007140378
4103.748143	0.008056053
4105.676596	0.008789171
4107.605049	0.009002554
4109.533502	0.008661868
4111.461955	0.008569392
4113.390408	0.008891033
4115.318861	0.008945092
4117.247314	0.008510014
4119.175767	0.008077201
4121.104220	0.007930220
4123.032673	0.007457796
4124.961127	0.006953944
4126.889580	0.006953401
4128.818033	0.007362656
4130.746486	0.007591354
4132.674939	0.007521275
4134.603392	0.007696526
4136.531845	0.007929737
4138.460298	0.007709684
4140.388751	0.007569341
4142.317204	0.007594029
4144.245657	0.007356498
4146.174110	0.007023229
4148.102563	0.006935597
4150.031017	0.007017916
4151.959470	0.007314405
4153.887923	0.007511067
4155.816376	0.007389971
4157.744829	0.007190760
4159.673282	0.007111133
4161.601735	0.007254344
4163.530188	0.007191192
4165.458641	0.006678214
4167.387094	0.006272265
4169.315547	0.006310592
4171.244000	0.006447048
4173.172453	0.006045539
4175.100906	0.005409319
4177.029360	0.005526007
4178.957813	0.006161866
4180.886266	0.006343522
4182.814719	0.005919351
4184.743172	0.005789767
4186.671625	0.006684396
4188.600078	0.007700727
4190.528531	0.007463786
4192.456984	0.006387981
4194.385437	0.005934136
4196.313890	0.006402981
4198.242343	0.006703876
4200.170796	0.006509923
4202.099250	0.006844173
4204.027703	0.007374677
4205.956156	0.007422003
4207.884609	0.007518917
4209.813062	0.007885123
4211.741515	0.007427832
4213.669968	0.006244001
4215.598421	0.005503674
4217.526874	0.005674843
4219.455327	0.005815629
4221.383780	0.005657037
4223.312233	0.005611929
4225.240686	0.006007799
4227.169139	0.006705960
4229.097593	0.007499505
4231.026046	0.007926973
4232.954499	0.007791888
4234.882952	0.007210808
4236.811405	0.006901718
4238.739858	0.007150391
4240.668311	0.007529029
4242.596764	0.007641023
4244.525217	0.007365665
4246.453670	0.006999107
4248.382123	0.006553422
4250.310576	0.005705522
4252.239029	0.004712158
4254.167483	0.004464983
4256.095936	0.005058837
4258.024389	0.005808631
4259.952842	0.006150318
4261.881295	0.006406195
4263.809748	0.006738720
4265.738201	0.006834360
4267.666654	0.006478336
4269.595107	0.006038215
4271.523560	0.005804923
4273.452013	0.005818713
4275.380466	0.005548202
4277.308919	0.005160265
4279.237373	0.005520947
4281.165826	0.006090724
4283.094279	0.006055620
4285.022732	0.005876333
4286.951185	0.006137318
4288.879638	0.006046960
4290.808091	0.005548923
4292.736544	0.005632653
4294.664997	0.006192911
4296.593450	0.006444094
4298.521903	0.006576356
4300.450356	0.006179335
4302.378809	0.005354275
4304.307262	0.005380361
4306.235716	0.006285353
4308.164169	0.006600367
4310.092622	0.006262235
4312.021075	0.005805498
4313.949528	0.004450321
4315.877981	0.002888917
4317.806434	0.002368831
4319.734887	0.002869218
4321.663340	0.003921078
4323.591793	0.005009718
4325.520246	0.005746897
4327.448699	0.006081781
4329.377152	0.006228789
4331.305606	0.005946038
4333.234059	0.005593804
4335.162512	0.006399959
4337.090965	0.007571380
4339.019418	0.007288094
4340.947871	0.005897446
4342.876324	0.005120175
4344.804777	0.005532774
4346.733230	0.005706339
4348.661683	0.005119849
4350.590136	0.005408351
4352.518589	0.006912638
4354.447042	0.007694631
4356.375495	0.007363670
4358.303949	0.006716825
4360.232402	0.006456329
4362.160855	0.007084855
4364.089308	0.007716686
4366.017761	0.007280475
4367.946214	0.006530972
4369.874667	0.006164219
4371.803120	0.006323054
4373.731573	0.006389495
4375.660026	0.005657941
4377.588479	0.004582305
4379.516932	0.004465962
4381.445385	0.004934154
4383.373839	0.004663964
4385.302292	0.004223586
4387.230745	0.004422448
4389.159198	0.005270956
4391.087651	0.006000524
4393.016104	0.006280106
4394.944557	0.006177626
4396.873010	0.006092050
4398.801463	0.006615339
4400.729916	0.007372600
4402.658369	0.007643191
4404.586822	0.007501449
4406.515275	0.007424384
4408.443729	0.007013695
4410.372182	0.006573745
4412.300635	0.006696330
4414.229088	0.006488754
4416.157541	0.006014064
4418.085994	0.006125223
4420.014447	0.006424871
4421.942900	0.006620884
4423.871353	0.006581781
4425.799806	0.006212820
4427.728259	0.005869141
4429.656712	0.005573010
4431.585165	0.005206240
4433.513618	0.005001101
4435.442072	0.005387616
4437.370525	0.006088238
4439.298978	0.006277024
4441.227431	0.006278473
4443.155884	0.006772251
4445.084337	0.007423004
4447.012790	0.007568836
4448.941243	0.007034689
4450.869696	0.006128598
4452.798149	0.005669078
4454.726602	0.005892522
4456.655055	0.005938795
4458.583508	0.005779659
4460.511962	0.005849042
4462.440415	0.005553872
4464.368868	0.005822310
4466.297321	0.006531908
4468.225774	0.007413757
4470.154227	0.007914566
4472.082680	0.007613091
4474.011133	0.006819014
4475.939586	0.006186223
4477.868039	0.006054004
4479.796492	0.006234629
4481.724945	0.006439716
4483.653398	0.006417949
4485.581851	0.005987227
4487.510305	0.005700694
4489.438758	0.006376534
4491.367211	0.007164378
4493.295664	0.006946333
4495.224117	0.006249631
4497.152570	0.005820661
4499.081023	0.006395849
4501.009476	0.007277407
4502.937929	0.007264131
4504.866382	0.006977066
4506.794835	0.007273133
4508.723288	0.007897461
4510.651741	0.008486268
4512.580195	0.008477597
4514.508648	0.007679384
4516.437101	0.007161651
4518.365554	0.007311574
4520.294007	0.007235363
4522.222460	0.006542563
4524.150913	0.006224191
4526.079366	0.006489120
4528.007819	0.006773072
4529.936272	0.006821930
4531.864725	0.006798376
4533.793178	0.006594108
4535.721631	0.006069668
4537.650084	0.005565680
4539.578538	0.005327302
4541.506991	0.005236205
4543.435444	0.005333206
4545.363897	0.005410857
4547.292350	0.005246158
4549.220803	0.005166443
4551.149256	0.005767134
4553.077709	0.006694384
4555.006162	0.006945077
4556.934615	0.006770610
4558.863068	0.006832611
4560.791521	0.006576823
4562.719974	0.006455955
4564.648428	0.007039821
4566.576881	0.007348181
4568.505334	0.006681508
4570.433787	0.006053093
4572.362240	0.006529100
4574.290693	0.007238297
4576.219146	0.007406013
4578.147599	0.006874274
4580.076052	0.006357706
4582.004505	0.006480836
4583.932958	0.007020461
4585.861411	0.007317541
4587.789864	0.007066492
4589.718318	0.006381670
4591.646771	0.005559541
4593.575224	0.004375882
4595.503677	0.002870228
4597.432130	0.002911143
4599.360583	0.004689937
4601.289036	0.006963581
4603.217489	0.007731960
[truncated: 1,501 more rows]
