# Supplementary material for: Adaptive Method for Quantitative Estimation of Glucose and Fructose Concentrations in Aqueous Solutions Based on Infrared Nanoantenna Optics
Source: Sensors (Basel). 2019 Jul 11;19(14):3053. doi: 10.3390/s19143053 (PMC6678705; doi:10.3390/s19143053)
Supplement: Supplementary file 1 [file sensors-19-03053-s001.zip › 00_Measurement_Data/Fructose cycles/1 c=10 gl/res4 sc50_50 ap100x100 par pol/1 c=10 gl.17.txt]

748.239793	0.027121989
750.168246	0.026542488
752.096699	0.027964393
754.025152	0.018211870
755.953605	0.016200056
757.882058	0.032379787
759.810511	0.038953044
761.738964	0.024891267
763.667418	0.019016273
765.595871	0.024657117
767.524324	0.035792816
769.452777	0.030678583
771.381230	0.020472167
773.309683	0.036461171
775.238136	0.040882140
777.166589	0.033311758
779.095042	0.038487520
781.023495	0.036819234
782.951948	0.031475045
784.880401	0.032819010
786.808854	0.029219029
788.737308	0.019363822
790.665761	0.020788191
792.594214	0.026788168
794.522667	0.023210827
796.451120	0.038131129
798.379573	0.036568455
800.308026	0.025387246
802.236479	0.022711240
804.164932	0.021275375
806.093385	0.012490247
808.021838	0.008692089
809.950291	0.012797918
811.878744	0.010671100
813.807197	0.016273748
815.735651	0.016726756
817.664104	0.028795721
819.592557	0.040556356
821.521010	0.036666811
823.449463	0.024102885
825.377916	0.016777137
827.306369	0.014627651
829.234822	0.010556800
831.163275	0.020073351
833.091728	0.029235361
835.020181	0.025037792
836.948634	0.012615629
838.877087	0.016202552
840.805541	0.023389168
842.733994	0.025272042
844.662447	0.036513217
846.590900	0.032155681
848.519353	0.014798452
850.447806	0.015281231
852.376259	0.018515680
854.304712	0.022735909
856.233165	0.020149836
858.161618	0.020147203
860.090071	0.021984363
862.018524	0.021212421
863.946977	0.016876888
865.875430	0.017708974
867.803884	0.022133235
869.732337	0.023590697
871.660790	0.021287628
873.589243	0.019109238
875.517696	0.025253082
877.446149	0.036844388
879.374602	0.043436226
881.303055	0.043405749
883.231508	0.042164713
885.159961	0.042958505
887.088414	0.045011166
889.016867	0.046963666
890.945320	0.048246626
892.873774	0.049079962
894.802227	0.049305201
896.730680	0.048576757
898.659133	0.048925720
900.587586	0.051693860
902.516039	0.057310503
904.444492	0.064328365
906.372945	0.069831371
908.301398	0.073369049
910.229851	0.075838126
912.158304	0.078711286
914.086757	0.082504675
916.015210	0.086191669
917.943664	0.090581231
919.872117	0.096348368
921.800570	0.102211289
923.729023	0.107390657
925.657476	0.112110242
927.585929	0.118140563
929.514382	0.125288114
931.442835	0.130699024
933.371288	0.134076908
935.299741	0.138524756
937.228194	0.145381883
939.156647	0.152251959
941.085100	0.157117188
943.013553	0.161336839
944.942007	0.167144030
946.870460	0.174048424
948.798913	0.179818183
950.727366	0.185318157
952.655819	0.193011448
954.584272	0.201220796
956.512725	0.207258776
958.441178	0.212298766
960.369631	0.217688531
962.298084	0.223295808
964.226537	0.230007321
966.154990	0.238014415
968.083443	0.245576859
970.011897	0.251797348
971.940350	0.257686347
973.868803	0.263895065
975.797256	0.269713551
977.725709	0.274709761
979.654162	0.279926449
981.582615	0.286629170
983.511068	0.293974996
985.439521	0.300476462
987.367974	0.306440443
989.296427	0.312596381
991.224880	0.318946719
993.153333	0.325124532
995.081786	0.330754220
997.010240	0.335570037
998.938693	0.339510232
1000.867146	0.343116283
1002.795599	0.347236931
1004.724052	0.352178574
1006.652505	0.357628703
1008.580958	0.363054067
1010.509411	0.367722064
1012.437864	0.371744037
1014.366317	0.375880480
1016.294770	0.379812449
1018.223223	0.383534223
1020.151676	0.387472510
1022.080130	0.390543878
1024.008583	0.392446548
1025.937036	0.394858837
1027.865489	0.398169190
1029.793942	0.401247501
1031.722395	0.403805226
1033.650848	0.405345351
1035.579301	0.405173153
1037.507754	0.404663205
1039.436207	0.405566812
1041.364660	0.407186508
1043.293113	0.407766700
1045.221566	0.407696337
1047.150019	0.408705145
1049.078473	0.410493195
1051.006926	0.411063790
1052.935379	0.409687787
1054.863832	0.407846004
1056.792285	0.407046467
1058.720738	0.406959921
1060.649191	0.406518072
1062.577644	0.405328602
1064.506097	0.404190898
1066.434550	0.403958291
1068.363003	0.403371394
1070.291456	0.401241034
1072.219909	0.398961425
1074.148363	0.397489756
1076.076816	0.396294713
1078.005269	0.395020068
1079.933722	0.393395126
1081.862175	0.392038375
1083.790628	0.391774923
1085.719081	0.391720086
1087.647534	0.390813202
1089.575987	0.389145911
1091.504440	0.387021363
1093.432893	0.384604007
1095.361346	0.382156581
1097.289799	0.379968882
1099.218253	0.378055096
1101.146706	0.376257777
1103.075159	0.374513268
1105.003612	0.372534543
1106.932065	0.370095700
1108.860518	0.367447048
1110.788971	0.364598840
1112.717424	0.361376017
1114.645877	0.358069211
1116.574330	0.355204791
1118.502783	0.353118956
1120.431236	0.351487756
1122.359689	0.349506408
1124.288142	0.347008318
1126.216596	0.344444007
1128.145049	0.341712803
1130.073502	0.338489681
1132.001955	0.335141510
1133.930408	0.332093298
1135.858861	0.329479158
1137.787314	0.327266365
1139.715767	0.324981719
1141.644220	0.322635144
1143.572673	0.320897311
1145.501126	0.319299638
1147.429579	0.316793382
1149.358032	0.313584954
1151.286486	0.310155213
1153.214939	0.306582302
1155.143392	0.303319037
1157.071845	0.300625920
1159.000298	0.298183203
1160.928751	0.295834988
1162.857204	0.293585151
1164.785657	0.291168779
1166.714110	0.288402736
1168.642563	0.285519570
1170.571016	0.282543242
1172.499469	0.279472023
1174.427922	0.277048439
1176.356375	0.275296330
1178.284829	0.272924751
1180.213282	0.269621402
1182.141735	0.266354263
1184.070188	0.263527274
1185.998641	0.260842383
1187.927094	0.258245140
1189.855547	0.255782485
1191.784000	0.253271013
1193.712453	0.250655293
1195.640906	0.248019248
1197.569359	0.245386198
1199.497812	0.242806688
1201.426265	0.240219325
1203.354719	0.237581775
1205.283172	0.234726489
1207.211625	0.232234582
1209.140078	0.230550274
1211.068531	0.229148686
1212.996984	0.227358550
1214.925437	0.224968806
1216.853890	0.222157508
1218.782343	0.219504073
1220.710796	0.217393562
1222.639249	0.215365782
1224.567702	0.213052407
1226.496155	0.210963979
1228.424609	0.209312946
1230.353062	0.207632959
1232.281515	0.205702081
1234.209968	0.203455195
1236.138421	0.201006040
1238.066874	0.198924825
1239.995327	0.197462946
1241.923780	0.196136504
1243.852233	0.194535315
1245.780686	0.192652032
1247.709139	0.190804243
1249.637592	0.189384431
1251.566045	0.188227490
1253.494498	0.186636716
1255.422952	0.184573069
1257.351405	0.182765022
1259.279858	0.181444079
1261.208311	0.179982811
1263.136764	0.177901059
1265.065217	0.175741300
1266.993670	0.174028754
1268.922123	0.172396109
1270.850576	0.170607924
1272.779029	0.168882340
1274.707482	0.167124912
1276.635935	0.165486097
1278.564388	0.164260104
1280.492842	0.163026497
1282.421295	0.161452338
1284.349748	0.160127893
1286.278201	0.159219027
1288.206654	0.158004329
1290.135107	0.156338453
1292.063560	0.154637039
1293.992013	0.152818397
1295.920466	0.150731683
1297.848919	0.148775056
1299.777372	0.147325203
1301.705825	0.146190807
1303.634278	0.144988373
1305.562731	0.143634707
1307.491185	0.142432585
1309.419638	0.141699195
1311.348091	0.141044423
1313.276544	0.140264079
1315.204997	0.139539346
1317.133450	0.138466433
1319.061903	0.136904910
1320.990356	0.135072559
1322.918809	0.132899761
1324.847262	0.130680576
1326.775715	0.128935009
1328.704168	0.127622753
1330.632621	0.126498550
1332.561075	0.125874758
1334.489528	0.126178265
1336.417981	0.126975730
1338.346434	0.126876265
1340.274887	0.125305593
1342.203340	0.122604460
1344.131793	0.119565003
1346.060246	0.117391415
1347.988699	0.116253443
1349.917152	0.115526550
1351.845605	0.114728309
1353.774058	0.113516048
1355.702511	0.112236515
1357.630965	0.111629508
1359.559418	0.111678109
1361.487871	0.111552991
1363.416324	0.110994466
1365.344777	0.109833822
1367.273230	0.107943587
1369.201683	0.106715411
1371.130136	0.106621258
1373.058589	0.106277980
1374.987042	0.105241403
1376.915495	0.103539862
1378.843948	0.101442851
1380.772401	0.100142568
1382.700854	0.099944554
1384.629308	0.099753447
1386.557761	0.098768070
1388.486214	0.097872354
1390.414667	0.097639464
1392.343120	0.097328909
1394.271573	0.097134747
1396.200026	0.097005248
1398.128479	0.095560454
1400.056932	0.093605623
1401.985385	0.092118442
1403.913838	0.090360560
1405.842291	0.088877313
1407.770744	0.087833866
1409.699198	0.086719021
1411.627651	0.086164549
1413.556104	0.086627066
1415.484557	0.087251253
1417.413010	0.086785875
1419.341463	0.086049579
1421.269916	0.085723326
1423.198369	0.084421270
1425.126822	0.082940295
1427.055275	0.082170814
1428.983728	0.081456572
1430.912181	0.081535816
1432.840634	0.082102932
1434.769087	0.080765732
1436.697541	0.078175589
1438.625994	0.077072032
1440.554447	0.076342069
1442.482900	0.075283274
1444.411353	0.074827813
1446.339806	0.074424140
1448.268259	0.073718145
1450.196712	0.073457681
1452.125165	0.074323125
1454.053618	0.075798973
1455.982071	0.076027960
1457.910524	0.074852869
1459.838977	0.073429368
1461.767431	0.071379215
1463.695884	0.069178261
1465.624337	0.068473786
1467.552790	0.069452852
1469.481243	0.070261955
1471.409696	0.070063502
1473.338149	0.069661207
1475.266602	0.068570949
1477.195055	0.066677831
1479.123508	0.065048240
1481.051961	0.064075261
1482.980414	0.064224087
1484.908867	0.065393135
1486.837321	0.066627778
1488.765774	0.066812694
1490.694227	0.066003636
1492.622680	0.065310508
1494.551133	0.064243302
1496.479586	0.062774457
1498.408039	0.061872743
1500.336492	0.061859176
1502.264945	0.062894411
1504.193398	0.064026088
1506.121851	0.064276762
1508.050304	0.064247444
1509.978757	0.062827148
1511.907210	0.060605794
1513.835664	0.059684496
1515.764117	0.060303438
1517.692570	0.062065732
1519.621023	0.063209414
1521.549476	0.062593333
1523.477929	0.061411899
1525.406382	0.059402160
1527.334835	0.057412338
1529.263288	0.056581248
1531.191741	0.055672806
1533.120194	0.054793030
1535.048647	0.056234065
1536.977100	0.058865089
1538.905554	0.060662236
1540.834007	0.062041782
1542.762460	0.060757738
1544.690913	0.056579895
1546.619366	0.052949987
1548.547819	0.050816394
1550.476272	0.050186817
1552.404725	0.050997343
1554.333178	0.052674599
1556.261631	0.053775158
1558.190084	0.052648146
1560.118537	0.051875088
1562.046990	0.052048098
1563.975443	0.051074229
1565.903897	0.049987279
1567.832350	0.049053691
1569.760803	0.048263982
1571.689256	0.048808176
1573.617709	0.049374260
1575.546162	0.048740160
1577.474615	0.048098877
1579.403068	0.047491536
1581.331521	0.046524923
1583.259974	0.045920327
1585.188427	0.045776289
1587.116880	0.045788601
1589.045333	0.045870762
1590.973787	0.046085663
1592.902240	0.046529062
1594.830693	0.047000248
1596.759146	0.047157194
1598.687599	0.047091957
1600.616052	0.047147624
1602.544505	0.047408842
1604.472958	0.047843724
1606.401411	0.048401687
1608.329864	0.048930850
1610.258317	0.049507987
1612.186770	0.050408538
1614.115223	0.051150560
1616.043677	0.051375888
1617.972130	0.052155960
1619.900583	0.053096097
1621.829036	0.053002447
1623.757489	0.053177841
1625.685942	0.053802896
1627.614395	0.053729016
1629.542848	0.053919416
1631.471301	0.055110443
1633.399754	0.056121055
1635.328207	0.056555092
1637.256660	0.057321265
1639.185113	0.057340577
1641.113566	0.056675103
1643.042020	0.056842685
1644.970473	0.057712659
1646.898926	0.059333604
1648.827379	0.062061980
1650.755832	0.062361669
1652.684285	0.059305377
1654.612738	0.057561561
1656.541191	0.056892425
1658.469644	0.055306744
1660.398097	0.053427093
1662.326550	0.052190039
1664.255003	0.052665241
1666.183456	0.054136343
1668.111910	0.054934435
1670.040363	0.055193476
1671.968816	0.054719180
1673.897269	0.052631624
1675.825722	0.050777245
1677.754175	0.050873499
1679.682628	0.051957741
1681.611081	0.052404180
1683.539534	0.051045451
1685.467987	0.049337007
1687.396440	0.047984183
1689.324893	0.046320334
1691.253346	0.045456540
1693.181799	0.045322429
1695.110253	0.045624029
1697.038706	0.046982054
1698.967159	0.046731446
1700.895612	0.044640657
1702.824065	0.043517914
1704.752518	0.042024892
1706.680971	0.040072966
1708.609424	0.038891137
1710.537877	0.038655180
1712.466330	0.039190304
1714.394783	0.039890826
1716.323236	0.039621454
1718.251689	0.038251348
1720.180143	0.036861923
1722.108596	0.035570085
1724.037049	0.034549408
1725.965502	0.034329917
1727.893955	0.034827150
1729.822408	0.035824787
1731.750861	0.036329426
1733.679314	0.035684012
1735.607767	0.035465941
1737.536220	0.035489041
1739.464673	0.034840852
1741.393126	0.034295440
1743.321579	0.034379013
1745.250032	0.035071019
1747.178486	0.036000181
1749.106939	0.036237359
1751.035392	0.035566341
1752.963845	0.034781039
1754.892298	0.034169260
1756.820751	0.033891212
1758.749204	0.034135703
1760.677657	0.034142375
1762.606110	0.033936393
1764.534563	0.033963669
1766.463016	0.033988345
1768.391469	0.034474760
1770.319922	0.035517432
1772.248376	0.036322325
1774.176829	0.036630668
1776.105282	0.036460280
1778.033735	0.036066506
1779.962188	0.035921272
1781.890641	0.036118776
1783.819094	0.036376748
1785.747547	0.036911808
1787.676000	0.037990309
1789.604453	0.038840469
1791.532906	0.039000012
1793.461359	0.039217472
1795.389812	0.039684292
1797.318266	0.039794575
1799.246719	0.039389420
1801.175172	0.038956232
1803.103625	0.039100971
1805.032078	0.039773185
1806.960531	0.040502045
1808.888984	0.040832665
1810.817437	0.040719703
1812.745890	0.040490773
1814.674343	0.040241849
1816.602796	0.040074527
1818.531249	0.040317085
1820.459702	0.040919986
1822.388155	0.041452546
1824.316609	0.041793622
1826.245062	0.042337347
1828.173515	0.042621791
1830.101968	0.042185657
1832.030421	0.041625589
1833.958874	0.041104253
1835.887327	0.040665831
1837.815780	0.040625650
1839.744233	0.041095082
1841.672686	0.041584346
1843.601139	0.041656118
1845.529592	0.041629516
1847.458045	0.041338604
1849.386499	0.040611871
1851.314952	0.039826859
1853.243405	0.039267484
1855.171858	0.038996544
1857.100311	0.038832430
1859.028764	0.038632799
1860.957217	0.038410507
1862.885670	0.038305599
1864.814123	0.038519632
1866.742576	0.038803063
1868.671029	0.038729019
1870.599482	0.038264602
1872.527935	0.037541218
1874.456388	0.036819372
1876.384842	0.036279112
1878.313295	0.035812806
1880.241748	0.035413787
1882.170201	0.035165310
1884.098654	0.035172872
1886.027107	0.035262924
1887.955560	0.034925602
1889.884013	0.034512099
1891.812466	0.034564968
1893.740919	0.034456640
1895.669372	0.033975743
1897.597825	0.033505518
1899.526278	0.033039615
1901.454732	0.032639835
1903.383185	0.032445930
1905.311638	0.032356486
1907.240091	0.032179348
1909.168544	0.031772673
1911.096997	0.031169988
1913.025450	0.030700207
1914.953903	0.030458171
1916.882356	0.030135088
1918.810809	0.029947344
1920.739262	0.029950418
1922.667715	0.029762881
1924.596168	0.029499369
1926.524622	0.029053863
1928.453075	0.028343759
1930.381528	0.027764581
1932.309981	0.027558636
1934.238434	0.027528854
1936.166887	0.027356395
1938.095340	0.027176561
1940.023793	0.027244439
1941.952246	0.027452225
1943.880699	0.027480252
1945.809152	0.026844714
1947.737605	0.025771800
1949.666058	0.025149826
1951.594511	0.025157636
1953.522965	0.025229959
1955.451418	0.025025595
1957.379871	0.024806961
1959.308324	0.024755409
1961.236777	0.024697371
1963.165230	0.024516195
1965.093683	0.024242049
1967.022136	0.023982355
1968.950589	0.023785153
1970.879042	0.023541506
1972.807495	0.023293715
1974.735948	0.023071419
1976.664401	0.022693418
1978.592855	0.022117836
1980.521308	0.021623615
1982.449761	0.021470308
1984.378214	0.021424744
1986.306667	0.021206923
1988.235120	0.021046532
1990.163573	0.021099584
1992.092026	0.021176033
1994.020479	0.021020047
1995.948932	0.020533618
1997.877385	0.020098547
1999.805838	0.020070599
2001.734291	0.020308243
2003.662744	0.020499589
2005.591198	0.020389354
2007.519651	0.019921793
2009.448104	0.019388044
2011.376557	0.019124081
2013.305010	0.019099429
2015.233463	0.019090209
2017.161916	0.019095177
2019.090369	0.019083079
2021.018822	0.018828413
2022.947275	0.018419063
2024.875728	0.018203335
2026.804181	0.018225346
2028.732634	0.018243056
2030.661088	0.018145923
2032.589541	0.017908167
2034.517994	0.017569873
2036.446447	0.017325308
2038.374900	0.017129187
2040.303353	0.016761890
2042.231806	0.016423553
2044.160259	0.016512893
2046.088712	0.016968081
2048.017165	0.017252211
2049.945618	0.016977401
2051.874071	0.016461007
2053.802524	0.016316466
2055.730978	0.016579686
2057.659431	0.016732153
2059.587884	0.016596751
2061.516337	0.016428413
2063.444790	0.016211269
2065.373243	0.015872337
2067.301696	0.015636873
2069.230149	0.015572574
2071.158602	0.015494188
2073.087055	0.015335295
2075.015508	0.015138803
2076.943961	0.014860041
2078.872414	0.014568149
2080.800867	0.014583050
2082.729321	0.014932201
2084.657774	0.015209165
2086.586227	0.015068236
2088.514680	0.014608623
2090.443133	0.014246075
2092.371586	0.014110697
2094.300039	0.014071465
2096.228492	0.014162482
2098.156945	0.014268294
2100.085398	0.014122310
2102.013851	0.013919440
2103.942304	0.013987544
2105.870757	0.013971793
2107.799211	0.013662899
2109.727664	0.013368139
2111.656117	0.013262509
2113.584570	0.013362127
2115.513023	0.013532676
2117.441476	0.013589294
2119.369929	0.013632689
2121.298382	0.013754829
2123.226835	0.013755465
2125.155288	0.013538113
2127.083741	0.013271360
2129.012194	0.013194872
2130.940647	0.013398401
2132.869100	0.013688414
2134.797554	0.013822895
2136.726007	0.013790983
2138.654460	0.013719958
2140.582913	0.013515559
2142.511366	0.013071007
2144.439819	0.012738896
2146.368272	0.012772431
2148.296725	0.012871204
2150.225178	0.012933712
2152.153631	0.013131667
2154.082084	0.013255153
2156.010537	0.013018099
2157.938990	0.012701454
2159.867444	0.012538606
2161.795897	0.012346646
2163.724350	0.012009243
2165.652803	0.011749626
2167.581256	0.011801720
2169.509709	0.011970820
2171.438162	0.011934250
2173.366615	0.011752862
2175.295068	0.011689157
2177.223521	0.011819782
2179.151974	0.011818491
2181.080427	0.011532599
2183.008880	0.011308870
2184.937334	0.011315559
2186.865787	0.011279895
2188.794240	0.011065758
2190.722693	0.010737633
2192.651146	0.010497818
2194.579599	0.010513332
2196.508052	0.010713746
2198.436505	0.010997574
2200.364958	0.011285299
2202.293411	0.011446983
2204.221864	0.011283688
2206.150317	0.010847377
2208.078770	0.010572356
2210.007223	0.010551274
2211.935677	0.010561993
2213.864130	0.010650563
2215.792583	0.010810544
2217.721036	0.010868435
2219.649489	0.010863088
2221.577942	0.010926146
2223.506395	0.011130033
2225.434848	0.011306150
2227.363301	0.011176718
2229.291754	0.010774422
2231.220207	0.010348739
2233.148660	0.010084088
2235.077113	0.009967935
2237.005567	0.009906970
2238.934020	0.009859590
2240.862473	0.009674858
2242.790926	0.009483339
2244.719379	0.009557550
2246.647832	0.009670564
2248.576285	0.009609900
2250.504738	0.009572522
2252.433191	0.009644188
2254.361644	0.009735920
2256.290097	0.009639247
2258.218550	0.009398819
2260.147003	0.009351785
2262.075456	0.009538019
2264.003910	0.009754906
2265.932363	0.009997316
2267.860816	0.010147464
2269.789269	0.010010072
2271.717722	0.009717290
2273.646175	0.009444067
2275.574628	0.009225638
2277.503081	0.009016619
2279.431534	0.008721819
2281.359987	0.008451231
2283.288440	0.008431963
2285.216893	0.008624401
2287.145346	0.008813753
2289.073800	0.008930502
2291.002253	0.008966617
2292.930706	0.008850195
2294.859159	0.008628589
2296.787612	0.008526643
2298.716065	0.008557195
2300.644518	0.008424575
2302.572971	0.008217801
2304.501424	0.008306747
2306.429877	0.008539901
2308.358330	0.008447777
2310.286783	0.008110767
2312.215236	0.008118275
2314.143690	0.008542937
2316.072143	0.008730547
2318.000596	0.008430365
2319.929049	0.008170615
2321.857502	0.007998739
2323.785955	0.007704563
2325.714408	0.007703391
2327.642861	0.008327405
2329.571314	0.008994283
2331.499767	0.008713291
2333.428220	0.007585105
2335.356673	0.006691822
2337.285126	0.006578418
2339.213579	0.007131817
2341.142033	0.007968592
2343.070486	0.008666071
2344.998939	0.008847597
2346.927392	0.008295236
2348.855845	0.007594744
2350.784298	0.007411695
2352.712751	0.007552105
2354.641204	0.007267690
2356.569657	0.006806376
2358.498110	0.007225176
2360.426563	0.008366117
2362.355016	0.008502136
2364.283469	0.007357507
2366.211923	0.006751989
2368.140376	0.007051430
2370.068829	0.007125767
2371.997282	0.006664138
2373.925735	0.006374100
2375.854188	0.006439057
2377.782641	0.006535679
2379.711094	0.006620806
2381.639547	0.006806062
2383.568000	0.006806863
2385.496453	0.006454922
2387.424906	0.006148805
2389.353359	0.006132446
2391.281812	0.006162944
2393.210266	0.006038730
2395.138719	0.005851871
2397.067172	0.005725580
2398.995625	0.005655893
2400.924078	0.005652664
2402.852531	0.005743008
2404.780984	0.005744977
2406.709437	0.005557482
2408.637890	0.005517785
2410.566343	0.005749705
2412.494796	0.006033817
2414.423249	0.006400034
2416.351702	0.006686284
2418.280156	0.006673368
2420.208609	0.006522374
2422.137062	0.006180286
2424.065515	0.005650522
2425.993968	0.005317296
2427.922421	0.005246164
2429.850874	0.005321649
2431.779327	0.005479718
2433.707780	0.005655356
2435.636233	0.005709176
2437.564686	0.005777155
2439.493139	0.005987416
2441.421592	0.006189705
2443.350045	0.006319323
2445.278499	0.006340670
2447.206952	0.006158398
2449.135405	0.005852029
2451.063858	0.005408748
2452.992311	0.005016815
2454.920764	0.005093933
2456.849217	0.005538015
2458.777670	0.005859136
2460.706123	0.005978957
2462.634576	0.006143632
2464.563029	0.006349006
2466.491482	0.006449301
2468.419935	0.006312859
2470.348389	0.005926139
2472.276842	0.005488689
2474.205295	0.005241822
2476.133748	0.005375889
2478.062201	0.005863531
2479.990654	0.006525746
2481.919107	0.007119956
2483.847560	0.007366462
2485.776013	0.007188598
2487.704466	0.006868120
2489.632919	0.006714090
2491.561372	0.006846352
2493.489825	0.007147562
2495.418279	0.007533317
2497.346732	0.007947545
2499.275185	0.008108467
2501.203638	0.007848399
2503.132091	0.007473499
2505.060544	0.007282414
2506.988997	0.007229551
2508.917450	0.007468319
2510.845903	0.008020327
2512.774356	0.008473282
2514.702809	0.008667301
2516.631262	0.008782660
2518.559715	0.009063770
2520.488168	0.009519649
2522.416622	0.009868816
2524.345075	0.009922546
2526.273528	0.009788643
2528.201981	0.009742525
2530.130434	0.009789581
2532.058887	0.009777016
2533.987340	0.009978599
2535.915793	0.010592806
2537.844246	0.011195936
2539.772699	0.011367586
2541.701152	0.011260727
2543.629605	0.011276810
2545.558058	0.011578545
2547.486512	0.012004660
2549.414965	0.012249217
2551.343418	0.012347694
2553.271871	0.012584970
2555.200324	0.012952761
2557.128777	0.013256071
2559.057230	0.013650929
2560.985683	0.014000600
2562.914136	0.013802765
2564.842589	0.013477810
2566.771042	0.013787161
2568.699495	0.014485396
2570.627948	0.014912949
2572.556401	0.015137150
2574.484855	0.015590090
2576.413308	0.016045466
2578.341761	0.015997326
2580.270214	0.015587911
2582.198667	0.015507993
2584.127120	0.016168656
2586.055573	0.017013334
2587.984026	0.017104277
2589.912479	0.016576018
2591.840932	0.016391058
2593.769385	0.016748024
2595.697838	0.017276965
2597.626291	0.017812232
2599.554745	0.018125052
2601.483198	0.018086616
2603.411651	0.017907582
2605.340104	0.017839411
2607.268557	0.017947486
2609.197010	0.018058280
2611.125463	0.018196946
2613.053916	0.018402236
2614.982369	0.018481761
2616.910822	0.018525809
2618.839275	0.018623691
2620.767728	0.018574616
2622.696181	0.018388871
2624.624635	0.018230021
2626.553088	0.018089868
2628.481541	0.017907193
2630.409994	0.017714174
2632.338447	0.017783588
2634.266900	0.018172676
2636.195353	0.018447841
2638.123806	0.018438971
2640.052259	0.018228181
2641.980712	0.017748879
2643.909165	0.017249480
2645.837618	0.017116897
2647.766071	0.017280592
2649.694524	0.017458053
2651.622978	0.017450230
2653.551431	0.017318357
2655.479884	0.017221006
2657.408337	0.017024783
2659.336790	0.016703203
2661.265243	0.016652742
2663.193696	0.016947281
2665.122149	0.017083757
2667.050602	0.016865849
2668.979055	0.016654035
2670.907508	0.016596615
2672.835961	0.016586030
2674.764414	0.016653083
2676.692868	0.016580161
2678.621321	0.016206304
2680.549774	0.015930040
2682.478227	0.015926300
2684.406680	0.015984058
2686.335133	0.015941357
2688.263586	0.015544379
2690.192039	0.014972148
2692.120492	0.014868251
2694.048945	0.015128950
2695.977398	0.015157947
2697.905851	0.014997801
2699.834304	0.015114821
2701.762757	0.015314677
2703.691211	0.014932294
2705.619664	0.014248106
2707.548117	0.013977534
2709.476570	0.014105664
2711.405023	0.014317670
2713.333476	0.014381753
2715.261929	0.014229098
2717.190382	0.014045134
2719.118835	0.014068527
2721.047288	0.014189801
2722.975741	0.014280540
2724.904194	0.014431763
2726.832647	0.014477076
2728.761101	0.014157263
2730.689554	0.013741689
2732.618007	0.013618945
2734.546460	0.013765060
2736.474913	0.013920562
2738.403366	0.013799162
2740.331819	0.013430080
2742.260272	0.013182365
2744.188725	0.013017858
2746.117178	0.012849500
2748.045631	0.012990207
2749.974084	0.013227294
2751.902537	0.013058192
2753.830991	0.012909736
2755.759444	0.013231712
2757.687897	0.013402819
2759.616350	0.013121493
2761.544803	0.012782642
2763.473256	0.012614740
2765.401709	0.012759584
2767.330162	0.012984039
2769.258615	0.012878700
2771.187068	0.012477889
2773.115521	0.012040048
2775.043974	0.011855134
2776.972427	0.011915317
2778.900880	0.011947880
2780.829334	0.011974778
2782.757787	0.012059242
2784.686240	0.011962933
2786.614693	0.011715695
2788.543146	0.011721075
2790.471599	0.012124906
2792.400052	0.012573080
2794.328505	0.012525003
2796.256958	0.012049281
2798.185411	0.011777047
2800.113864	0.011757152
2802.042317	0.011830681
2803.970770	0.011969869
2805.899224	0.011978801
2807.827677	0.011989137
2809.756130	0.012162697
2811.684583	0.012330162
2813.613036	0.012151469
2815.541489	0.011696791
2817.469942	0.011499854
2819.398395	0.011515004
2821.326848	0.011368901
2823.255301	0.011269637
2825.183754	0.011431805
2827.112207	0.011670561
2829.040660	0.011785430
2830.969113	0.011858077
2832.897567	0.011946429
2834.826020	0.011808821
2836.754473	0.011377993
2838.682926	0.011007518
2840.611379	0.010967283
2842.539832	0.011211872
2844.468285	0.011458547
2846.396738	0.011353926
2848.325191	0.011073773
2850.253644	0.011072654
2852.182097	0.011225182
2854.110550	0.011360248
2856.039003	0.011500474
2857.967457	0.011489081
2859.895910	0.011204816
2861.824363	0.010868888
2863.752816	0.010734563
2865.681269	0.010837203
2867.609722	0.011001035
2869.538175	0.011029640
2871.466628	0.010790976
2873.395081	0.010560141
2875.323534	0.010690438
2877.251987	0.010892802
2879.180440	0.010793214
2881.108893	0.010729890
2883.037347	0.010836653
2884.965800	0.010735506
2886.894253	0.010511039
2888.822706	0.010636020
2890.751159	0.011117377
2892.679612	0.011478133
2894.608065	0.011291070
2896.536518	0.010874717
2898.464971	0.010836972
2900.393424	0.010867352
2902.321877	0.010249354
2904.250330	0.009627212
2906.178783	0.009960256
2908.107236	0.010810944
2910.035690	0.011411853
2911.964143	0.011502676
2913.892596	0.011235188
2915.821049	0.011179090
2917.749502	0.011273666
2919.677955	0.010854810
2921.606408	0.010083651
2923.534861	0.009557001
2925.463314	0.009640156
2927.391767	0.010290364
2929.320220	0.010833396
2931.248673	0.010793955
2933.177126	0.010745196
2935.105580	0.011121103
2937.034033	0.011538466
2938.962486	0.011743330
2940.890939	0.011770970
2942.819392	0.011643495
2944.747845	0.011493188
2946.676298	0.011338748
2948.604751	0.011061993
2950.533204	0.010776468
2952.461657	0.010652552
2954.390110	0.010454034
2956.318563	0.010169430
2958.247016	0.010163690
2960.175469	0.010238839
2962.103923	0.010159285
2964.032376	0.010292030
2965.960829	0.010727071
2967.889282	0.011071773
2969.817735	0.011096640
2971.746188	0.011088873
2973.674641	0.011282119
2975.603094	0.011543428
2977.531547	0.011848394
2979.460000	0.012155401
2981.388453	0.012305255
2983.316906	0.012206907
2985.245359	0.011967053
2987.173813	0.011748686
2989.102266	0.011775554
2991.030719	0.012052293
2992.959172	0.012280297
2994.887625	0.012281045
2996.816078	0.012153210
2998.744531	0.011814349
3000.672984	0.011469144
3002.601437	0.011767866
3004.529890	0.012482867
3006.458343	0.012848703
3008.386796	0.012585919
3010.315249	0.012094296
3012.243703	0.012037926
3014.172156	0.012394104
3016.100609	0.012502631
3018.029062	0.012211734
3019.957515	0.011915244
3021.885968	0.011850690
3023.814421	0.011956397
3025.742874	0.012061411
3027.671327	0.011967480
3029.599780	0.011863276
3031.528233	0.012204125
3033.456686	0.012783475
3035.385139	0.013125760
3037.313592	0.013166126
3039.242046	0.013178079
3041.170499	0.013309553
3043.098952	0.013239659
3045.027405	0.012864360
3046.955858	0.012580439
3048.884311	0.012598183
3050.812764	0.012915047
3052.741217	0.013468695
3054.669670	0.014035580
3056.598123	0.014472621
3058.526576	0.014651396
3060.455029	0.014690368
3062.383482	0.014727919
3064.311936	0.014564283
3066.240389	0.014283461
3068.168842	0.014193622
3070.097295	0.014223305
3072.025748	0.014304210
3073.954201	0.014467378
3075.882654	0.014731267
3077.811107	0.015095620
3079.739560	0.015289776
3081.668013	0.015232816
3083.596466	0.015236580
3085.524919	0.015391203
3087.453372	0.015514568
3089.381825	0.015552384
3091.310279	0.015613324
3093.238732	0.015937645
3095.167185	0.016550096
3097.095638	0.016986275
3099.024091	0.016900333
3100.952544	0.016570900
3102.880997	0.016374338
3104.809450	0.016495338
3106.737903	0.016926182
3108.666356	0.017228261
3110.594809	0.017160792
3112.523262	0.017179163
3114.451715	0.017466333
3116.380169	0.017776579
3118.308622	0.018250527
3120.237075	0.018765585
3122.165528	0.018693652
3124.093981	0.018253015
3126.022434	0.018195193
3127.950887	0.018384827
3129.879340	0.018387066
3131.807793	0.018431107
3133.736246	0.018685713
3135.664699	0.018963205
3137.593152	0.019114766
3139.521605	0.019124188
3141.450058	0.019168211
3143.378512	0.019322691
3145.306965	0.019593174
3147.235418	0.019991580
3149.163871	0.020306272
3151.092324	0.020465555
3153.020777	0.020450898
3154.949230	0.020186137
3156.877683	0.020036234
3158.806136	0.020319959
3160.734589	0.020767551
3162.663042	0.021117283
3164.591495	0.021386761
3166.519948	0.021823399
3168.448402	0.022461727
3170.376855	0.022753222
3172.305308	0.022298098
3174.233761	0.021611337
3176.162214	0.021383706
3178.090667	0.021539899
3180.019120	0.021672744
3181.947573	0.021908881
3183.876026	0.022399422
3185.804479	0.022993693
3187.732932	0.023758909
3189.661385	0.024534773
3191.589838	0.024748145
3193.518292	0.024222804
3195.446745	0.023462687
3197.375198	0.023342837
3199.303651	0.023983890
3201.232104	0.024495289
3203.160557	0.024487028
3205.089010	0.024379585
3207.017463	0.024495920
3208.945916	0.024912650
3210.874369	0.025566088
3212.802822	0.025981568
3214.731275	0.026061859
3216.659728	0.026348988
3218.588181	0.026724467
3220.516635	0.026719706
3222.445088	0.026636619
3224.373541	0.026817257
3226.301994	0.026960310
3228.230447	0.026735447
3230.158900	0.026305938
3232.087353	0.026130231
3234.015806	0.026413748
3235.944259	0.026714049
3237.872712	0.026464902
3239.801165	0.025774829
3241.729618	0.025213262
3243.658071	0.025602503
3245.586525	0.027310770
3247.514978	0.029171480
3249.443431	0.029649440
3251.371884	0.029015945
3253.300337	0.028548399
3255.228790	0.028718848
3257.157243	0.029207489
3259.085696	0.029604863
3261.014149	0.029551163
3262.942602	0.029120198
3264.871055	0.028486051
3266.799508	0.027864365
3268.727961	0.027779467
3270.656414	0.028181365
3272.584868	0.028546171
3274.513321	0.028498592
3276.441774	0.028022597
3278.370227	0.027796030
3280.298680	0.028466532
3282.227133	0.029517701
3284.155586	0.030104803
3286.084039	0.030355990
3288.012492	0.030609922
3289.940945	0.030633600
3291.869398	0.030526869
3293.797851	0.030516572
3295.726304	0.030202109
3297.654758	0.029734489
3299.583211	0.029827647
3301.511664	0.030241847
3303.440117	0.030511551
3305.368570	0.030778483
3307.297023	0.030962516
3309.225476	0.030946532
3311.153929	0.030925713
3313.082382	0.030892480
3315.010835	0.030853327
3316.939288	0.030970683
3318.867741	0.031264212
3320.796194	0.031848241
3322.724648	0.032806076
3324.653101	0.033398025
3326.581554	0.032938898
3328.510007	0.032275777
3330.438460	0.032321949
3332.366913	0.032687962
3334.295366	0.033057086
3336.223819	0.033666592
3338.152272	0.034273755
3340.080725	0.034317337
3342.009178	0.034043055
3343.937631	0.034089983
3345.866084	0.034198996
3347.794537	0.034066468
3349.722991	0.034071814
3351.651444	0.034335855
3353.579897	0.034565084
3355.508350	0.034515899
3357.436803	0.034266260
3359.365256	0.034266099
3361.293709	0.034774490
3363.222162	0.035482429
3365.150615	0.035913114
3367.079068	0.035803568
3369.007521	0.035482321
3370.935974	0.035614621
3372.864427	0.036156479
3374.792881	0.036473952
3376.721334	0.036406659
3378.649787	0.036250636
3380.578240	0.036134850
3382.506693	0.036012523
3384.435146	0.035926413
3386.363599	0.036120441
3388.292052	0.036565445
3390.220505	0.036686677
3392.148958	0.036435205
3394.077411	0.036504198
3396.005864	0.036731325
3397.934317	0.036597859
3399.862770	0.036550954
3401.791224	0.037069127
3403.719677	0.037612334
3405.648130	0.037741467
3407.576583	0.037373114
3409.505036	0.037130091
3411.433489	0.037373021
3413.361942	0.037557639
3415.290395	0.037159551
3417.218848	0.036695726
3419.147301	0.036743172
3421.075754	0.036985710
3423.004207	0.036949985
3424.932660	0.036626745
3426.861114	0.036191564
3428.789567	0.035977095
3430.718020	0.036383487
3432.646473	0.037269052
3434.574926	0.037897162
3436.503379	0.037673965
3438.431832	0.037134711
3440.360285	0.037189674
3442.288738	0.037699651
3444.217191	0.038092621
3446.145644	0.038184937
3448.074097	0.038109776
3450.002550	0.037746780
3451.931004	0.036893640
3453.859457	0.035961967
3455.787910	0.035469081
3457.716363	0.035445753
3459.644816	0.035664443
3461.573269	0.035733301
3463.501722	0.035392635
3465.430175	0.035046201
3467.358628	0.035132281
3469.287081	0.035357419
3471.215534	0.035449374
3473.143987	0.035418600
3475.072440	0.035097431
3477.000893	0.034712058
3478.929347	0.034743968
3480.857800	0.035026632
3482.786253	0.035177696
3484.714706	0.035221305
3486.643159	0.035085361
3488.571612	0.034420893
3490.500065	0.033310987
3492.428518	0.032611184
3494.356971	0.032793798
3496.285424	0.033271253
3498.213877	0.033497553
3500.142330	0.033651657
3502.070783	0.033770721
3503.999237	0.033577103
3505.927690	0.033098698
3507.856143	0.032593146
3509.784596	0.032401841
3511.713049	0.032509465
3513.641502	0.032390151
3515.569955	0.031603154
3517.498408	0.030596696
3519.426861	0.030435780
3521.355314	0.031047365
3523.283767	0.031462528
3525.212220	0.031343363
3527.140673	0.030770669
3529.069126	0.030171184
3530.997580	0.030178674
3532.926033	0.030532110
3534.854486	0.030372541
3536.782939	0.029632336
3538.711392	0.029020526
3540.639845	0.028950172
3542.568298	0.029140215
3544.496751	0.029062888
3546.425204	0.028850148
3548.353657	0.028896263
3550.282110	0.028712194
3552.210563	0.027837288
3554.139016	0.026784543
3556.067470	0.026064219
3557.995923	0.025730807
3559.924376	0.025938235
3561.852829	0.026838062
3563.781282	0.027816270
3565.709735	0.027878761
3567.638188	0.027160883
3569.566641	0.026245870
3571.495094	0.025247298
3573.423547	0.024483532
3575.352000	0.024029896
3577.280453	0.023543229
3579.208906	0.023170717
3581.137360	0.023411579
3583.065813	0.024139827
3584.994266	0.024370881
3586.922719	0.023533389
3588.851172	0.022594580
3590.779625	0.022253571
3592.708078	0.022112511
3594.636531	0.022020357
3596.564984	0.022135049
3598.493437	0.022230869
3600.421890	0.022046730
3602.350343	0.021816218
3604.278796	0.021714428
3606.207249	0.021374280
3608.135703	0.020806517
3610.064156	0.020468976
3611.992609	0.020252723
3613.921062	0.020233052
3615.849515	0.020691661
3617.777968	0.021101374
3619.706421	0.021104483
3621.634874	0.020919554
3623.563327	0.020466266
3625.491780	0.019517893
3627.420233	0.018173987
3629.348686	0.017499188
3631.277139	0.018019261
3633.205593	0.018716229
3635.134046	0.018613117
3637.062499	0.017534597
3638.990952	0.016455401
3640.919405	0.016373290
3642.847858	0.017026780
3644.776311	0.017611286
3646.704764	0.017679213
3648.633217	0.017224740
3650.561670	0.016559238
3652.490123	0.016324131
3654.418576	0.016421625
3656.347029	0.016229166
3658.275482	0.015424138
3660.203936	0.014364621
3662.132389	0.013764720
3664.060842	0.013571349
3665.989295	0.013114804
3667.917748	0.012372464
3669.846201	0.012084207
3671.774654	0.012444812
3673.703107	0.012717342
3675.631560	0.012886180
3677.560013	0.012889685
3679.488466	0.012231783
3681.416919	0.011538634
3683.345372	0.011419882
3685.273826	0.011647651
3687.202279	0.011940552
3689.130732	0.012505529
3691.059185	0.013094566
3692.987638	0.013052454
3694.916091	0.012780829
3696.844544	0.012937317
3698.772997	0.013007727
3700.701450	0.012068583
3702.629903	0.010859301
3704.558356	0.010659290
3706.486809	0.011418784
3708.415262	0.012238475
3710.343716	0.012456327
3712.272169	0.012132074
3714.200622	0.011809558
3716.129075	0.011936460
3718.057528	0.012462865
3719.985981	0.012771503
3721.914434	0.012350697
3723.842887	0.011678417
3725.771340	0.011678019
3727.699793	0.012343819
3729.628246	0.012752666
3731.556699	0.012653286
3733.485152	0.012600548
3735.413605	0.012448836
3737.342059	0.011864772
3739.270512	0.010926285
3741.198965	0.009806803
3743.127418	0.009295096
3745.055871	0.010276149
3746.984324	0.011838383
3748.912777	0.011980564
3750.841230	0.010986553
3752.769683	0.010587442
3754.698136	0.011209658
3756.626589	0.012252036
3758.555042	0.013183335
3760.483495	0.014009441
3762.411949	0.014800386
3764.340402	0.015071938
3766.268855	0.014589177
3768.197308	0.013670261
3770.125761	0.012696291
3772.054214	0.012148687
3773.982667	0.012229486
3775.911120	0.012908403
3777.839573	0.013746193
3779.768026	0.013926569
3781.696479	0.013483805
3783.624932	0.013108960
3785.553385	0.013037666
3787.481838	0.013156014
3789.410292	0.013230894
3791.338745	0.013062220
3793.267198	0.012756741
3795.195651	0.012664985
3797.124104	0.013000801
3799.052557	0.013300770
3800.981010	0.013447726
3802.909463	0.014266086
3804.837916	0.015073069
3806.766369	0.014558717
3808.694822	0.013515770
3810.623275	0.013237166
3812.551728	0.013856516
3814.480182	0.014591796
3816.408635	0.014601918
3818.337088	0.013793308
3820.265541	0.012759318
3822.193994	0.012691687
3824.122447	0.013485225
3826.050900	0.013792324
3827.979353	0.013462259
3829.907806	0.012999660
3831.836259	0.012796635
3833.764712	0.013217572
3835.693165	0.013991941
3837.621618	0.014378759
3839.550071	0.014042045
3841.478525	0.013249701
3843.406978	0.012717812
3845.335431	0.012917405
3847.263884	0.013104412
3849.192337	0.012342243
3851.120790	0.011174986
3853.049243	0.011118866
3854.977696	0.012277767
3856.906149	0.013309543
3858.834602	0.013770686
3860.763055	0.014067837
3862.691508	0.013611810
3864.619961	0.012246202
3866.548415	0.011523141
3868.476868	0.011911477
3870.405321	0.012497812
3872.333774	0.012692955
3874.262227	0.012576479
3876.190680	0.012481247
3878.119133	0.012214449
3880.047586	0.011909665
3881.976039	0.012284049
3883.904492	0.013048446
3885.832945	0.013558112
3887.761398	0.013650236
3889.689851	0.013328439
3891.618305	0.013208279
3893.546758	0.013452951
3895.475211	0.013338058
3897.403664	0.012912489
3899.332117	0.013020604
3901.260570	0.013808922
3903.189023	0.014162750
3905.117476	0.013469102
3907.045929	0.012385415
3908.974382	0.011455907
3910.902835	0.010951922
3912.831288	0.011009461
3914.759741	0.011408289
3916.688194	0.012031584
3918.616648	0.012810563
3920.545101	0.013160952
3922.473554	0.012935517
3924.402007	0.012945366
3926.330460	0.013547421
3928.258913	0.013787651
3930.187366	0.012930294
3932.115819	0.011588750
3934.044272	0.010523684
3935.972725	0.010057494
3937.901178	0.010173581
3939.829631	0.010189950
3941.758084	0.009655025
3943.686538	0.009189381
3945.614991	0.009214832
3947.543444	0.009596872
3949.471897	0.010064209
3951.400350	0.010134171
3953.328803	0.009787074
3955.257256	0.009631097
3957.185709	0.009837572
3959.114162	0.009939539
3961.042615	0.009988569
3962.971068	0.010546000
3964.899521	0.011408884
3966.827974	0.011947758
3968.756427	0.011880764
3970.684881	0.011473082
3972.613334	0.011159864
3974.541787	0.011151527
3976.470240	0.011396044
3978.398693	0.011328431
3980.327146	0.010485387
3982.255599	0.009364079
3984.184052	0.008733502
3986.112505	0.008800701
3988.040958	0.009354975
3989.969411	0.009816940
3991.897864	0.009884092
3993.826317	0.010042645
3995.754771	0.010585071
3997.683224	0.011098918
3999.611677	0.011241752
4001.540130	0.011096856
4003.468583	0.010941389
4005.397036	0.010895891
4007.325489	0.010344603
4009.253942	0.009614930
4011.182395	0.009558537
4013.110848	0.009800643
4015.039301	0.009830036
4016.967754	0.009519773
4018.896207	0.008985064
4020.824661	0.009047087
4022.753114	0.009537309
4024.681567	0.009376092
4026.610020	0.008692460
4028.538473	0.008421075
4030.466926	0.008942963
4032.395379	0.009466941
4034.323832	0.009581330
4036.252285	0.009744144
4038.180738	0.009677482
4040.109191	0.009037141
4042.037644	0.008572233
4043.966097	0.009194102
4045.894550	0.010406513
4047.823004	0.010909002
4049.751457	0.010660708
4051.679910	0.010382390
4053.608363	0.010354633
4055.536816	0.010665927
4057.465269	0.011103098
4059.393722	0.011064902
4061.322175	0.010403005
4063.250628	0.009505861
4065.179081	0.008775391
4067.107534	0.008342588
4069.035987	0.007704114
4070.964440	0.007068992
4072.892894	0.006995611
4074.821347	0.007322168
4076.749800	0.007690792
4078.678253	0.007963509
4080.606706	0.008254443
4082.535159	0.008260576
4084.463612	0.007862967
4086.392065	0.007370313
4088.320518	0.007024952
4090.248971	0.007482383
4092.177424	0.008460381
4094.105877	0.009070490
4096.034330	0.009046199
4097.962783	0.008780314
4099.891237	0.008481383
4101.819690	0.008333706
4103.748143	0.008256062
4105.676596	0.008458650
4107.605049	0.008716945
4109.533502	0.008374174
4111.461955	0.007531419
4113.390408	0.006858685
4115.318861	0.006654343
4117.247314	0.006614083
4119.175767	0.006721025
4121.104220	0.007406255
4123.032673	0.008460338
4124.961127	0.009125897
4126.889580	0.008875163
4128.818033	0.007913473
4130.746486	0.006877637
4132.674939	0.006523352
4134.603392	0.006946573
4136.531845	0.007447970
4138.460298	0.007589444
4140.388751	0.007666552
4142.317204	0.008045739
4144.245657	0.008235590
4146.174110	0.008032344
4148.102563	0.007875230
4150.031017	0.008099354
4151.959470	0.008461684
4153.887923	0.008463091
4155.816376	0.007788749
4157.744829	0.006720952
4159.673282	0.006223144
4161.601735	0.006913775
4163.530188	0.007912576
4165.458641	0.008103771
4167.387094	0.007694837
4169.315547	0.007411980
4171.244000	0.008004802
4173.172453	0.009095270
4175.100906	0.009192671
4177.029360	0.008423827
4178.957813	0.008144773
4180.886266	0.008216598
4182.814719	0.007755700
4184.743172	0.007378351
4186.671625	0.007586053
4188.600078	0.007119431
4190.528531	0.006230093
4192.456984	0.006467674
4194.385437	0.007185282
4196.313890	0.007045514
4198.242343	0.007096854
4200.170796	0.007745706
4202.099250	0.007892606
4204.027703	0.007308896
4205.956156	0.007068559
4207.884609	0.007300661
4209.813062	0.007324013
4211.741515	0.007145404
4213.669968	0.006779118
4215.598421	0.006452021
4217.526874	0.006820544
4219.455327	0.007427340
4221.383780	0.007293506
4223.312233	0.006862848
4225.240686	0.006700468
4227.169139	0.006410382
4229.097593	0.005819663
4231.026046	0.005604110
4232.954499	0.006067433
4234.882952	0.006328217
4236.811405	0.005950524
4238.739858	0.005604624
4240.668311	0.005498182
4242.596764	0.005455761
4244.525217	0.005717186
4246.453670	0.006272707
4248.382123	0.007161501
4250.310576	0.007584076
4252.239029	0.007539924
4254.167483	0.007284917
4256.095936	0.007086928
4258.024389	0.007129060
4259.952842	0.006642527
4261.881295	0.005662759
4263.809748	0.005304339
4265.738201	0.006060183
4267.666654	0.006677808
4269.595107	0.006330976
4271.523560	0.006186251
4273.452013	0.006561411
4275.380466	0.006724304
4277.308919	0.006790974
4279.237373	0.006578329
4281.165826	0.006180847
4283.094279	0.006403798
4285.022732	0.006960951
4286.951185	0.006602741
4288.879638	0.005909989
4290.808091	0.006007020
4292.736544	0.006410988
4294.664997	0.006521879
4296.593450	0.006272914
4298.521903	0.006048713
4300.450356	0.005978576
4302.378809	0.006068317
4304.307262	0.006021138
4306.235716	0.006395013
4308.164169	0.006995325
4310.092622	0.006944012
4312.021075	0.005832657
4313.949528	0.005041668
4315.877981	0.005125917
4317.806434	0.005663498
4319.734887	0.006014830
4321.663340	0.005888689
4323.591793	0.005634137
4325.520246	0.004931831
4327.448699	0.004460813
4329.377152	0.004534854
4331.305606	0.004598327
4333.234059	0.004821775
4335.162512	0.005290259
4337.090965	0.005801851
4339.019418	0.006676095
4340.947871	0.007301325
4342.876324	0.006731746
4344.804777	0.005702203
4346.733230	0.005363452
4348.661683	0.005275958
4350.590136	0.005138846
4352.518589	0.005329629
4354.447042	0.005508153
4356.375495	0.005313935
4358.303949	0.005383560
4360.232402	0.005661651
4362.160855	0.006374631
4364.089308	0.006746399
4366.017761	0.006253987
4367.946214	0.005863403
4369.874667	0.005872258
4371.803120	0.005970163
4373.731573	0.006015849
4375.660026	0.005926824
4377.588479	0.005842680
4379.516932	0.005634753
4381.445385	0.005645135
4383.373839	0.006251508
4385.302292	0.007102346
4387.230745	0.007233776
4389.159198	0.007221667
4391.087651	0.007178207
4393.016104	0.006668617
4394.944557	0.006022469
4396.873010	0.005946937
4398.801463	0.006340725
4400.729916	0.006807829
4402.658369	0.007179680
4404.586822	0.007177541
4406.515275	0.006819144
4408.443729	0.007030223
4410.372182	0.007720148
4412.300635	0.008032965
4414.229088	0.007849553
4416.157541	0.007813122
4418.085994	0.007213875
4420.014447	0.005430176
4421.942900	0.004013506
4423.871353	0.004672950
4425.799806	0.006110479
4427.728259	0.007006282
4429.656712	0.007266628
4431.585165	0.007185156
4433.513618	0.007269125
4435.442072	0.007460969
4437.370525	0.007117694
4439.298978	0.006081558
4441.227431	0.004896496
4443.155884	0.004576756
4445.084337	0.005694727
4447.012790	0.007272749
4448.941243	0.007811262
4450.869696	0.007423797
4452.798149	0.007020763
4454.726602	0.006860633
4456.655055	0.006061850
4458.583508	0.005201602
4460.511962	0.005760436
4462.440415	0.006961518
4464.368868	0.007394605
4466.297321	0.007203308
4468.225774	0.006568060
4470.154227	0.005798767
4472.082680	0.006525240
4474.011133	0.007778309
4475.939586	0.007692670
4477.868039	0.007373602
4479.796492	0.007662419
4481.724945	0.007117281
4483.653398	0.005498669
4485.581851	0.004821058
4487.510305	0.005927450
4489.438758	0.007600290
4491.367211	0.008374149
4493.295664	0.008224980
4495.224117	0.008087720
4497.152570	0.008045784
4499.081023	0.007352547
4501.009476	0.006674955
4502.937929	0.007072839
4504.866382	0.008001031
4506.794835	0.008770997
4508.723288	0.008552744
4510.651741	0.007676346
4512.580195	0.006981253
4514.508648	0.006066333
4516.437101	0.005123520
4518.365554	0.005077659
4520.294007	0.005814424
4522.222460	0.006241797
4524.150913	0.005870084
4526.079366	0.005512870
4528.007819	0.006080914
4529.936272	0.006971747
4531.864725	0.006862207
4533.793178	0.005829907
4535.721631	0.005473476
4537.650084	0.006178519
4539.578538	0.006938740
4541.506991	0.006525544
4543.435444	0.005437545
4545.363897	0.005668441
4547.292350	0.006642073
4549.220803	0.006701662
4551.149256	0.006523162
4553.077709	0.006702230
4555.006162	0.006772816
4556.934615	0.007159310
4558.863068	0.007538191
4560.791521	0.007036133
4562.719974	0.006323788
4564.648428	0.006100295
4566.576881	0.006240334
4568.505334	0.006831168
4570.433787	0.007616132
4572.362240	0.007887256
4574.290693	0.007688908
4576.219146	0.007795944
4578.147599	0.007815460
4580.076052	0.006856209
4582.004505	0.006292283
4583.932958	0.006628296
4585.861411	0.007440432
4587.789864	0.007721494
4589.718318	0.006878149
4591.646771	0.006151638
4593.575224	0.006436098
4595.503677	0.006696085
4597.432130	0.005849105
4599.360583	0.004821062
4601.289036	0.004770837
4603.217489	0.006158763
[truncated: 1,501 more rows]
