# Supplementary material for: Adaptive Method for Quantitative Estimation of Glucose and Fructose Concentrations in Aqueous Solutions Based on Infrared Nanoantenna Optics
Source: Sensors (Basel). 2019 Jul 11;19(14):3053. doi: 10.3390/s19143053 (PMC6678705; doi:10.3390/s19143053)
Supplement: Supplementary file 1 [file sensors-19-03053-s001.zip › 00_Measurement_Data/Fructose cycles/1 c=10 gl/res4 sc50_50 ap100x100 par pol/1 c=10 gl.18.txt]

748.239793	0.021328371
750.168246	0.024084603
752.096699	0.016420916
754.025152	0.028345887
755.953605	0.031613715
757.882058	0.012072237
759.810511	0.014108201
761.738964	0.019641912
763.667418	0.024254939
765.595871	0.030347610
767.524324	0.043878399
769.452777	0.035206914
771.381230	0.009198495
773.309683	0.014007039
775.238136	0.022400996
777.166589	0.033507679
779.095042	0.034544602
781.023495	0.026605656
782.951948	0.031242913
784.880401	0.031738348
786.808854	0.024887340
788.737308	0.016932316
790.665761	0.010495248
792.594214	0.016327163
794.522667	0.024315657
796.451120	0.018148091
798.379573	0.023764182
800.308026	0.035720065
802.236479	0.028562153
804.164932	0.016205871
806.093385	0.034100335
808.021838	0.039556962
809.950291	0.026115548
811.878744	0.039440837
813.807197	0.032075860
815.735651	0.010763416
817.664104	0.018360021
819.592557	0.019897899
821.521010	0.030797709
823.449463	0.037971538
825.377916	0.028869346
827.306369	0.024857450
829.234822	0.028259095
831.163275	0.033698313
833.091728	0.037960529
835.020181	0.039613087
836.948634	0.036790855
838.877087	0.025706982
840.805541	0.019184493
842.733994	0.021885091
844.662447	0.022973666
846.590900	0.018578362
848.519353	0.013179668
850.447806	0.009289934
852.376259	0.009267243
854.304712	0.009027210
856.233165	0.009404753
858.161618	0.017335763
860.090071	0.021901071
862.018524	0.025053699
863.946977	0.024176637
865.875430	0.019852778
867.803884	0.020484792
869.732337	0.023869079
871.660790	0.029495943
873.589243	0.036077190
875.517696	0.039297044
877.446149	0.035754032
879.374602	0.032617301
881.303055	0.033989403
883.231508	0.037332069
885.159961	0.040037144
887.088414	0.041841641
889.016867	0.043883938
890.945320	0.045458939
892.873774	0.047160584
894.802227	0.050190400
896.730680	0.053245790
898.659133	0.055905081
900.587586	0.060691394
902.516039	0.066552065
904.444492	0.069770396
906.372945	0.072270118
908.301398	0.077015817
910.229851	0.081055053
912.158304	0.083809070
914.086757	0.089175485
916.015210	0.095229112
917.943664	0.098212108
919.872117	0.100152686
921.800570	0.104007907
923.729023	0.109715767
925.657476	0.114889398
927.585929	0.117924273
929.514382	0.120502517
931.442835	0.124938369
933.371288	0.131617934
935.299741	0.139577180
937.228194	0.146704882
939.156647	0.151693881
941.085100	0.156634465
943.013553	0.163709223
944.942007	0.171496615
946.870460	0.178119749
948.798913	0.183327496
950.727366	0.187006548
952.655819	0.190565333
954.584272	0.195877418
956.512725	0.202401787
958.441178	0.209459573
960.369631	0.217057914
962.298084	0.224334747
964.226537	0.230918124
966.154990	0.237740502
968.083443	0.245043963
970.011897	0.251773179
971.940350	0.257645965
973.868803	0.263156384
975.797256	0.268705934
977.725709	0.274546236
979.654162	0.280764431
981.582615	0.287868619
983.511068	0.294925898
985.439521	0.300869435
987.367974	0.307134807
989.296427	0.313517302
991.224880	0.318297654
993.153333	0.322784483
995.081786	0.328618288
997.010240	0.334659547
998.938693	0.339820266
1000.867146	0.344657451
1002.795599	0.349673480
1004.724052	0.354959160
1006.652505	0.360317200
1008.580958	0.364961773
1010.509411	0.368390620
1012.437864	0.371131718
1014.366317	0.374129087
1016.294770	0.377807021
1018.223223	0.381827146
1020.151676	0.385081887
1022.080130	0.387452155
1024.008583	0.390515238
1025.937036	0.394575208
1027.865489	0.398355454
1029.793942	0.400979161
1031.722395	0.402312666
1033.650848	0.402877688
1035.579301	0.403165609
1037.507754	0.403633624
1039.436207	0.405299932
1041.364660	0.408167601
1043.293113	0.410354525
1045.221566	0.410972059
1047.150019	0.410917699
1049.078473	0.410668135
1051.006926	0.410229772
1052.935379	0.409374446
1054.863832	0.408221632
1056.792285	0.407476962
1058.720738	0.406622052
1060.649191	0.405067176
1062.577644	0.403528661
1064.506097	0.402368814
1066.434550	0.401445866
1068.363003	0.400392950
1070.291456	0.399014682
1072.219909	0.398235738
1074.148363	0.397886097
1076.076816	0.396522731
1078.005269	0.394678086
1079.933722	0.393585384
1081.862175	0.393027544
1083.790628	0.392193913
1085.719081	0.390744925
1087.647534	0.389327258
1089.575987	0.388194114
1091.504440	0.386852831
1093.432893	0.385337621
1095.361346	0.383787394
1097.289799	0.381879181
1099.218253	0.379190564
1101.146706	0.376043081
1103.075159	0.373254448
1105.003612	0.370949686
1106.932065	0.368784070
1108.860518	0.366538823
1110.788971	0.364219606
1112.717424	0.361901641
1114.645877	0.359406114
1116.574330	0.356698841
1118.502783	0.354066968
1120.431236	0.351671547
1122.359689	0.349366009
1124.288142	0.346628219
1126.216596	0.343420953
1128.145049	0.340599775
1130.073502	0.338043690
1132.001955	0.334823698
1133.930408	0.331356853
1135.858861	0.328638554
1137.787314	0.326856196
1139.715767	0.325635612
1141.644220	0.324177951
1143.572673	0.321710706
1145.501126	0.318339527
1147.429579	0.314942896
1149.358032	0.312010944
1151.286486	0.309148699
1153.214939	0.306126773
1155.143392	0.303376824
1157.071845	0.301007718
1159.000298	0.298456997
1160.928751	0.295609146
1162.857204	0.293114305
1164.785657	0.290894121
1166.714110	0.288080841
1168.642563	0.284925193
1170.571016	0.282432079
1172.499469	0.280343831
1174.427922	0.277724177
1176.356375	0.274688423
1178.284829	0.271724224
1180.213282	0.268750101
1182.141735	0.265772134
1184.070188	0.263150454
1185.998641	0.261027187
1187.927094	0.258968800
1189.855547	0.256622583
1191.784000	0.254099697
1193.712453	0.251313686
1195.640906	0.248290375
1197.569359	0.245484814
1199.497812	0.243142158
1201.426265	0.240757942
1203.354719	0.238233984
1205.283172	0.235581204
1207.211625	0.233202443
1209.140078	0.230983540
1211.068531	0.228897125
1212.996984	0.226849034
1214.925437	0.224455982
1216.853890	0.221763641
1218.782343	0.219123662
1220.710796	0.216660902
1222.639249	0.214520246
1224.567702	0.212788105
1226.496155	0.211229429
1228.424609	0.209562197
1230.353062	0.207718626
1232.281515	0.205709681
1234.209968	0.203460291
1236.138421	0.201173127
1238.066874	0.199235648
1239.995327	0.197680235
1241.923780	0.196273103
1243.852233	0.194848984
1245.780686	0.193245471
1247.709139	0.191358417
1249.637592	0.189362675
1251.566045	0.187398687
1253.494498	0.185319036
1255.422952	0.183305264
1257.351405	0.181587994
1259.279858	0.179968253
1261.208311	0.178373039
1263.136764	0.176687419
1265.065217	0.174735084
1266.993670	0.172755286
1268.922123	0.170889214
1270.850576	0.169113085
1272.779029	0.167666137
1274.707482	0.166426405
1276.635935	0.165111676
1278.564388	0.163812026
1280.492842	0.162581787
1282.421295	0.161359027
1284.349748	0.160092354
1286.278201	0.158662453
1288.206654	0.157061309
1290.135107	0.155303076
1292.063560	0.153375402
1293.992013	0.151566222
1295.920466	0.150151014
1297.848919	0.148985788
1299.777372	0.147806004
1301.705825	0.146384418
1303.634278	0.144671947
1305.562731	0.142964467
1307.491185	0.141583264
1309.419638	0.140605405
1311.348091	0.139630228
1313.276544	0.138424322
1315.204997	0.137131765
1317.133450	0.135670125
1319.061903	0.134317622
1320.990356	0.133409739
1322.918809	0.132466406
1324.847262	0.131175667
1326.775715	0.129868209
1328.704168	0.128683314
1330.632621	0.127408251
1332.561075	0.126060829
1334.489528	0.124921523
1336.417981	0.124072544
1338.346434	0.123278715
1340.274887	0.122438155
1342.203340	0.121186070
1344.131793	0.119382024
1346.060246	0.117624514
1347.988699	0.116217718
1349.917152	0.115125746
1351.845605	0.114296250
1353.774058	0.113519005
1355.702511	0.112681739
1357.630965	0.111803092
1359.559418	0.110797450
1361.487871	0.109651059
1363.416324	0.108782724
1365.344777	0.107935302
1367.273230	0.106585316
1369.201683	0.105492935
1371.130136	0.104988240
1373.058589	0.104250088
1374.987042	0.103174254
1376.915495	0.101965152
1378.843948	0.100606449
1380.772401	0.099464923
1382.700854	0.098704919
1384.629308	0.097938001
1386.557761	0.096809380
1388.486214	0.095869951
1390.414667	0.095436051
1392.343120	0.094935596
1394.271573	0.094369672
1396.200026	0.093907095
1398.128479	0.093029648
1400.056932	0.092015743
1401.985385	0.091007650
1403.913838	0.089579672
1405.842291	0.088352107
1407.770744	0.087401278
1409.699198	0.086367950
1411.627651	0.085773647
1413.556104	0.085849047
1415.484557	0.085991807
1417.413010	0.085564844
1419.341463	0.085053131
1421.269916	0.084678896
1423.198369	0.083488181
1425.126822	0.082055531
1427.055275	0.081083804
1428.983728	0.080183007
1430.912181	0.079550251
1432.840634	0.079129048
1434.769087	0.078197837
1436.697541	0.077196106
1438.625994	0.076861724
1440.554447	0.076129854
1442.482900	0.075032905
1444.411353	0.074455306
1446.339806	0.074098289
1448.268259	0.073586605
1450.196712	0.073041901
1452.125165	0.072834954
1454.053618	0.072961152
1455.982071	0.072645858
1457.910524	0.072088487
1459.838977	0.071544312
1461.767431	0.070017643
1463.695884	0.067871384
1465.624337	0.066710040
1467.552790	0.066963583
1469.481243	0.067176096
1471.409696	0.066600293
1473.338149	0.066133171
1475.266602	0.065925062
1477.195055	0.065332212
1479.123508	0.064340249
1481.051961	0.063242063
1482.980414	0.062689513
1484.908867	0.062708780
1486.837321	0.062870041
1488.765774	0.063009143
1490.694227	0.063108236
1492.622680	0.062862322
1494.551133	0.061705433
1496.479586	0.060300078
1498.408039	0.059663370
1500.336492	0.059661295
1502.264945	0.060132872
1504.193398	0.060590055
1506.121851	0.060427953
1508.050304	0.060192034
1509.978757	0.059515603
1511.907210	0.058334526
1513.835664	0.057680804
1515.764117	0.057672113
1517.692570	0.058187418
1519.621023	0.058576927
1521.549476	0.058204763
1523.477929	0.057187371
1525.406382	0.055352267
1527.334835	0.053812761
1529.263288	0.053448923
1531.191741	0.053335324
1533.120194	0.053060371
1535.048647	0.053414125
1536.977100	0.053693399
1538.905554	0.053535663
1540.834007	0.054228466
1542.762460	0.054228082
1544.690913	0.052119866
1546.619366	0.050018966
1548.547819	0.049062721
1550.476272	0.049240254
1552.404725	0.050144386
1554.333178	0.051319834
1556.261631	0.052240875
1558.190084	0.051812090
1560.118537	0.050888803
1562.046990	0.049882196
1563.975443	0.048250899
1565.903897	0.047039308
1567.832350	0.046509411
1569.760803	0.046573352
1571.689256	0.047435455
1573.617709	0.047925822
1575.546162	0.047560673
1577.474615	0.047339357
1579.403068	0.047165424
1581.331521	0.046565223
1583.259974	0.045964964
1585.188427	0.045720492
1587.116880	0.045849074
1589.045333	0.046075836
1590.973787	0.046178367
1592.902240	0.046126682
1594.830693	0.046019930
1596.759146	0.046077922
1598.687599	0.046307202
1600.616052	0.046529680
1602.544505	0.046755526
1604.472958	0.046987653
1606.401411	0.047050860
1608.329864	0.047131713
1610.258317	0.047689326
1612.186770	0.048723076
1614.115223	0.049615178
1616.043677	0.050035205
1617.972130	0.050592858
1619.900583	0.051070515
1621.829036	0.050963506
1623.757489	0.051276833
1625.685942	0.052195668
1627.614395	0.052844014
1629.542848	0.053342607
1631.471301	0.053921390
1633.399754	0.054375861
1635.328207	0.054969087
1637.256660	0.055743441
1639.185113	0.055494893
1641.113566	0.054837387
1643.042020	0.055027291
1644.970473	0.055618972
1646.898926	0.056446873
1648.827379	0.057973199
1650.755832	0.058316723
1652.684285	0.056849241
1654.612738	0.055903222
1656.541191	0.055009242
1658.469644	0.053471792
1660.398097	0.052284203
1662.326550	0.051971547
1664.255003	0.052500211
1666.183456	0.052925449
1668.111910	0.052469570
1670.040363	0.051718812
1671.968816	0.051013127
1673.897269	0.049830563
1675.825722	0.048786826
1677.754175	0.048522875
1679.682628	0.048626583
1681.611081	0.048816726
1683.539534	0.048588600
1685.467987	0.047833286
1687.396440	0.046375986
1689.324893	0.044604640
1691.253346	0.043779980
1693.181799	0.043677248
1695.110253	0.043622687
1697.038706	0.043942250
1698.967159	0.043774299
1700.895612	0.042896967
1702.824065	0.041856736
1704.752518	0.040068597
1706.680971	0.038491949
1708.609424	0.037764713
1710.537877	0.037297640
1712.466330	0.036951587
1714.394783	0.036986120
1716.323236	0.037370257
1718.251689	0.037689675
1720.180143	0.037390519
1722.108596	0.036259893
1724.037049	0.034906145
1725.965502	0.034121610
1727.893955	0.034099404
1729.822408	0.034634389
1731.750861	0.035011008
1733.679314	0.034744401
1735.607767	0.034342233
1737.536220	0.033623990
1739.464673	0.032778345
1741.393126	0.032511506
1743.321579	0.032578003
1745.250032	0.032721709
1747.178486	0.032969873
1749.106939	0.033097684
1751.035392	0.032970332
1752.963845	0.032702129
1754.892298	0.032546151
1756.820751	0.032813273
1758.749204	0.033319309
1760.677657	0.033451486
1762.606110	0.033505701
1764.534563	0.033740703
1766.463016	0.033840567
1768.391469	0.034086205
1770.319922	0.034572825
1772.248376	0.035055902
1774.176829	0.035607487
1776.105282	0.035908479
1778.033735	0.035914995
1779.962188	0.036069673
1781.890641	0.036348786
1783.819094	0.036367126
1785.747547	0.036415257
1787.676000	0.036917485
1789.604453	0.037578501
1791.532906	0.038176507
1793.461359	0.038775325
1795.389812	0.039075796
1797.318266	0.039006531
1799.246719	0.038919490
1801.175172	0.039076686
1803.103625	0.039406046
1805.032078	0.039531019
1806.960531	0.039480772
1808.888984	0.039621510
1810.817437	0.040098302
1812.745890	0.040660936
1814.674343	0.040808961
1816.602796	0.040546857
1818.531249	0.040460970
1820.459702	0.040751420
1822.388155	0.041091070
1824.316609	0.041319869
1826.245062	0.041567106
1828.173515	0.041582275
1830.101968	0.041460581
1832.030421	0.041524380
1833.958874	0.041429240
1835.887327	0.041229479
1837.815780	0.041128829
1839.744233	0.040899567
1841.672686	0.040429588
1843.601139	0.040209200
1845.529592	0.040684022
1847.458045	0.041109614
1849.386499	0.040939394
1851.314952	0.040428009
1853.243405	0.039786000
1855.171858	0.039245311
1857.100311	0.038942106
1859.028764	0.038723756
1860.957217	0.038428135
1862.885670	0.038134009
1864.814123	0.037965219
1866.742576	0.037844464
1868.671029	0.037824754
1870.599482	0.037948854
1872.527935	0.037793946
1874.456388	0.037279062
1876.384842	0.036695849
1878.313295	0.036129028
1880.241748	0.035656005
1882.170201	0.035300814
1884.098654	0.035040516
1886.027107	0.034962118
1887.955560	0.034940798
1889.884013	0.034847524
1891.812466	0.034663070
1893.740919	0.034289699
1895.669372	0.033907682
1897.597825	0.033539463
1899.526278	0.032976929
1901.454732	0.032423835
1903.383185	0.032170229
1905.311638	0.032105528
1907.240091	0.031974182
1909.168544	0.031780683
1911.096997	0.031605646
1913.025450	0.031366851
1914.953903	0.031030890
1916.882356	0.030611914
1918.810809	0.030266577
1920.739262	0.029939514
1922.667715	0.029444966
1924.596168	0.028962197
1926.524622	0.028518945
1928.453075	0.028142123
1930.381528	0.027987637
1932.309981	0.027930541
1934.238434	0.027735231
1936.166887	0.027422231
1938.095340	0.027244570
1940.023793	0.027258029
1941.952246	0.027182654
1943.880699	0.026864827
1945.809152	0.026399879
1947.737605	0.026045723
1949.666058	0.025955236
1951.594511	0.025925905
1953.522965	0.025624907
1955.451418	0.025042422
1957.379871	0.024498288
1959.308324	0.024090825
1961.236777	0.023822689
1963.165230	0.023833988
1965.093683	0.024005776
1967.022136	0.023990789
1968.950589	0.023715561
1970.879042	0.023289740
1972.807495	0.022819536
1974.735948	0.022444090
1976.664401	0.022261631
1978.592855	0.022215927
1980.521308	0.022034051
1982.449761	0.021687873
1984.378214	0.021537850
1986.306667	0.021646550
1988.235120	0.021787599
1990.163573	0.021795496
1992.092026	0.021517111
1994.020479	0.021018157
1995.948932	0.020517714
1997.877385	0.020107934
1999.805838	0.019827241
2001.734291	0.019706387
2003.662744	0.019594152
2005.591198	0.019357547
2007.519651	0.019087428
2009.448104	0.018893832
2011.376557	0.018863656
2013.305010	0.018908411
2015.233463	0.018755628
2017.161916	0.018517850
2019.090369	0.018472744
2021.018822	0.018416626
2022.947275	0.018152054
2024.875728	0.017825954
2026.804181	0.017566191
2028.732634	0.017373208
2030.661088	0.017258633
2032.589541	0.017277123
2034.517994	0.017286707
2036.446447	0.017060706
2038.374900	0.016787441
2040.303353	0.016684934
2042.231806	0.016644023
2044.160259	0.016603373
2046.088712	0.016549056
2048.017165	0.016440161
2049.945618	0.016392725
2051.874071	0.016542608
2053.802524	0.016680393
2055.730978	0.016441654
2057.659431	0.015968027
2059.587884	0.015818674
2061.516337	0.016116137
2063.444790	0.016351264
2065.373243	0.016172804
2067.301696	0.015734490
2069.230149	0.015339902
2071.158602	0.015195071
2073.087055	0.015266599
2075.015508	0.015535273
2076.943961	0.015863616
2078.872414	0.015664151
2080.800867	0.014910366
2082.729321	0.014381046
2084.657774	0.014411104
2086.586227	0.014688857
2088.514680	0.014857001
2090.443133	0.014781964
2092.371586	0.014613539
2094.300039	0.014535448
2096.228492	0.014556684
2098.156945	0.014576977
2100.085398	0.014449534
2102.013851	0.014153587
2103.942304	0.013932439
2105.870757	0.013992748
2107.799211	0.014124782
2109.727664	0.014132272
2111.656117	0.014218539
2113.584570	0.014270688
2115.513023	0.013976978
2117.441476	0.013605075
2119.369929	0.013332554
2121.298382	0.013030824
2123.226835	0.012818705
2125.155288	0.012830567
2127.083741	0.013105364
2129.012194	0.013449549
2130.940647	0.013402230
2132.869100	0.013106794
2134.797554	0.013211296
2136.726007	0.013511594
2138.654460	0.013360437
2140.582913	0.012926320
2142.511366	0.012689609
2144.439819	0.012630501
2146.368272	0.012467339
2148.296725	0.012285150
2150.225178	0.012330185
2152.153631	0.012479404
2154.082084	0.012491661
2156.010537	0.012291810
2157.938990	0.012103532
2159.867444	0.012201179
2161.795897	0.012577032
2163.724350	0.012836576
2165.652803	0.012687245
2167.581256	0.012128415
2169.509709	0.011527423
2171.438162	0.011376772
2173.366615	0.011619229
2175.295068	0.011900718
2177.223521	0.011949509
2179.151974	0.011765128
2181.080427	0.011707788
2183.008880	0.011792595
2184.937334	0.011765699
2186.865787	0.011538646
2188.794240	0.011120607
2190.722693	0.010811047
2192.651146	0.010828120
2194.579599	0.011003563
2196.508052	0.011149782
2198.436505	0.011120317
2200.364958	0.011083521
2202.293411	0.011083266
2204.221864	0.010816006
2206.150317	0.010497435
2208.078770	0.010607747
2210.007223	0.010904526
2211.935677	0.011012174
2213.864130	0.010864877
2215.792583	0.010515342
2217.721036	0.010289554
2219.649489	0.010366418
2221.577942	0.010392790
2223.506395	0.010149931
2225.434848	0.009835609
2227.363301	0.009583491
2229.291754	0.009509212
2231.220207	0.009725689
2233.148660	0.009996051
2235.077113	0.010098541
2237.005567	0.010151778
2238.934020	0.010130257
2240.862473	0.009947916
2242.790926	0.009853749
2244.719379	0.010001820
2246.647832	0.010117726
2248.576285	0.009953205
2250.504738	0.009702295
2252.433191	0.009631651
2254.361644	0.009678046
2256.290097	0.009449166
2258.218550	0.009082492
2260.147003	0.009073288
2262.075456	0.009266773
2264.003910	0.009267929
2265.932363	0.009243348
2267.860816	0.009290816
2269.789269	0.009045216
2271.717722	0.008545983
2273.646175	0.008433620
2275.574628	0.008867620
2277.503081	0.009354313
2279.431534	0.009550273
2281.359987	0.009425543
2283.288440	0.009039841
2285.216893	0.008617489
2287.145346	0.008485532
2289.073800	0.008722472
2291.002253	0.008955817
2292.930706	0.008829128
2294.859159	0.008451892
2296.787612	0.008086320
2298.716065	0.007885559
2300.644518	0.007878906
2302.572971	0.007941362
2304.501424	0.007986969
2306.429877	0.008046623
2308.358330	0.008128990
2310.286783	0.008262927
2312.215236	0.008448705
2314.143690	0.008549212
2316.072143	0.008531895
2318.000596	0.008399082
2319.929049	0.008034077
2321.857502	0.007552000
2323.785955	0.007228701
2325.714408	0.007349230
2327.642861	0.008118161
2329.571314	0.009245987
2331.499767	0.010259489
2333.428220	0.010614580
2335.356673	0.010062394
2337.285126	0.009052895
2339.213579	0.007996585
2341.142033	0.007076323
2343.070486	0.006695324
2344.998939	0.007065440
2346.927392	0.007579802
2348.855845	0.007975096
2350.784298	0.008533709
2352.712751	0.009445857
2354.641204	0.010103850
2356.569657	0.009401934
2358.498110	0.007841155
2360.426563	0.007211010
2362.355016	0.008102269
2364.283469	0.009247137
2366.211923	0.009136544
2368.140376	0.008111098
2370.068829	0.007420447
2371.997282	0.007442316
2373.925735	0.007833744
2375.854188	0.008174509
2377.782641	0.008210854
2379.711094	0.007898027
2381.639547	0.007394565
2383.568000	0.006891822
2385.496453	0.006480793
2387.424906	0.006224344
2389.353359	0.006136046
2391.281812	0.006148199
2393.210266	0.006212666
2395.138719	0.006294908
2397.067172	0.006315213
2398.995625	0.006199220
2400.924078	0.006048249
2402.852531	0.006117950
2404.780984	0.006469117
2406.709437	0.006730324
2408.637890	0.006641259
2410.566343	0.006536370
2412.494796	0.006733793
2414.423249	0.006753592
2416.351702	0.006232340
2418.280156	0.005806904
2420.208609	0.005895327
2422.137062	0.006082726
2424.065515	0.006079089
2425.993968	0.005885063
2427.922421	0.005556202
2429.850874	0.005344054
2431.779327	0.005364077
2433.707780	0.005572027
2435.636233	0.005922644
2437.564686	0.006286165
2439.493139	0.006394717
2441.421592	0.006232823
2443.350045	0.006090723
2445.278499	0.006058308
2447.206952	0.006049870
2449.135405	0.006171389
2451.063858	0.006478543
2452.992311	0.006519290
2454.920764	0.006000538
2456.849217	0.005604123
2458.777670	0.005831129
2460.706123	0.006099601
2462.634576	0.005999505
2464.563029	0.005769973
2466.491482	0.005534641
2468.419935	0.005341307
2470.348389	0.005418170
2472.276842	0.005677108
2474.205295	0.005889392
2476.133748	0.006105044
2478.062201	0.006192586
2479.990654	0.006036252
2481.919107	0.005987237
2483.847560	0.006190702
2485.776013	0.006405380
2487.704466	0.006580316
2489.632919	0.006656026
2491.561372	0.006428696
2493.489825	0.006241373
2495.418279	0.006440401
2497.346732	0.006750432
2499.275185	0.006916613
2501.203638	0.006925822
2503.132091	0.007001058
2505.060544	0.007324545
2506.988997	0.007794998
2508.917450	0.008302214
2510.845903	0.008664975
2512.774356	0.008829105
2514.702809	0.009001237
2516.631262	0.009227555
2518.559715	0.009364527
2520.488168	0.009381478
2522.416622	0.009375720
2524.345075	0.009494572
2526.273528	0.009686994
2528.201981	0.009768364
2530.130434	0.009792167
2532.058887	0.009963335
2533.987340	0.010406212
2535.915793	0.010780130
2537.844246	0.010807783
2539.772699	0.010819045
2541.701152	0.011076608
2543.629605	0.011383962
2545.558058	0.011578280
2547.486512	0.011808769
2549.414965	0.012210089
2551.343418	0.012631365
2553.271871	0.012960413
2555.200324	0.013289231
2557.128777	0.013769505
2559.057230	0.014328736
2560.985683	0.014581125
2562.914136	0.014435097
2564.842589	0.014345728
2566.771042	0.014657392
2568.699495	0.015163903
2570.627948	0.015464422
2572.556401	0.015499186
2574.484855	0.015440051
2576.413308	0.015448993
2578.341761	0.015625751
2580.270214	0.015929023
2582.198667	0.016320435
2584.127120	0.016784435
2586.055573	0.017038129
2587.984026	0.016999839
2589.912479	0.017119855
2591.840932	0.017553657
2593.769385	0.017856160
2595.697838	0.017874390
2597.626291	0.017879320
2599.554745	0.017964376
2601.483198	0.018093077
2603.411651	0.018234678
2605.340104	0.018216658
2607.268557	0.017921222
2609.197010	0.017562592
2611.125463	0.017472973
2613.053916	0.017658275
2614.982369	0.017971426
2616.910822	0.018399620
2618.839275	0.018787319
2620.767728	0.018963343
2622.696181	0.018924957
2624.624635	0.018764110
2626.553088	0.018608095
2628.481541	0.018385561
2630.409994	0.018068373
2632.338447	0.018025072
2634.266900	0.018414177
2636.195353	0.018640472
2638.123806	0.018374637
2640.052259	0.018258825
2641.980712	0.018597327
2643.909165	0.018667586
2645.837618	0.018036976
2647.766071	0.017269054
2649.694524	0.016806295
2651.622978	0.016622031
2653.551431	0.016854735
2655.479884	0.017431684
2657.408337	0.017837860
2659.336790	0.017634114
2661.265243	0.016988752
2663.193696	0.016592802
2665.122149	0.016823346
2667.050602	0.017252091
2668.979055	0.017226763
2670.907508	0.016856521
2672.835961	0.016854068
2674.764414	0.017032765
2676.692868	0.016673833
2678.621321	0.016111480
2680.549774	0.015962029
2682.478227	0.016026545
2684.406680	0.015840553
2686.335133	0.015416283
2688.263586	0.015135579
2690.192039	0.015138718
2692.120492	0.015192632
2694.048945	0.015191032
2695.977398	0.015194851
2697.905851	0.015058286
2699.834304	0.014762192
2701.762757	0.014698224
2703.691211	0.014918120
2705.619664	0.015052781
2707.548117	0.014801502
2709.476570	0.014187023
2711.405023	0.013785293
2713.333476	0.013887165
2715.261929	0.014215882
2717.190382	0.014652424
2719.118835	0.015053821
2721.047288	0.015029352
2722.975741	0.014512962
2724.904194	0.013925790
2726.832647	0.013676855
2728.761101	0.013855672
2730.689554	0.014240117
2732.618007	0.014305326
2734.546460	0.013822247
2736.474913	0.013407550
2738.403366	0.013589854
2740.331819	0.013823671
2742.260272	0.013659577
2744.188725	0.013406309
2746.117178	0.013257611
2748.045631	0.013335221
2749.974084	0.013683561
2751.902537	0.013948406
2753.830991	0.013803037
2755.759444	0.013332999
2757.687897	0.012823107
2759.616350	0.012471748
2761.544803	0.012434452
2763.473256	0.012738956
2765.401709	0.013036203
2767.330162	0.013025504
2769.258615	0.012878454
2771.187068	0.012744566
2773.115521	0.012656281
2775.043974	0.012768018
2776.972427	0.012914333
2778.900880	0.012666772
2780.829334	0.012190550
2782.757787	0.012109448
2784.686240	0.012502543
2786.614693	0.012933942
2788.543146	0.012952380
2790.471599	0.012536610
2792.400052	0.012202326
2794.328505	0.012186791
2796.256958	0.012407614
2798.185411	0.012569703
2800.113864	0.012327386
2802.042317	0.011989452
2803.970770	0.011843300
2805.899224	0.011707538
2807.827677	0.011623019
2809.756130	0.011488095
2811.684583	0.011159834
2813.613036	0.011042854
2815.541489	0.011461567
2817.469942	0.012217829
2819.398395	0.012620718
2821.326848	0.012073568
2823.255301	0.011112987
2825.183754	0.010714893
2827.112207	0.010813075
2829.040660	0.010729426
2830.969113	0.010554380
2832.897567	0.010846022
2834.826020	0.011321317
2836.754473	0.011417327
2838.682926	0.011314220
2840.611379	0.011102194
2842.539832	0.010797936
2844.468285	0.010878550
2846.396738	0.011163574
2848.325191	0.011179637
2850.253644	0.011190693
2852.182097	0.011235181
2854.110550	0.010961584
2856.039003	0.010468228
2857.967457	0.010252618
2859.895910	0.010588340
2861.824363	0.011167891
2863.752816	0.011499755
2865.681269	0.011384975
2867.609722	0.011192468
2869.538175	0.011347432
2871.466628	0.011643146
2873.395081	0.011746374
2875.323534	0.011749872
2877.251987	0.011712752
2879.180440	0.011695872
2881.108893	0.011746696
2883.037347	0.011765375
2884.965800	0.011840831
2886.894253	0.011921499
2888.822706	0.011648484
2890.751159	0.011054919
2892.679612	0.010759381
2894.608065	0.011047575
2896.536518	0.011402272
2898.464971	0.011192373
2900.393424	0.010646566
2902.321877	0.010366007
2904.250330	0.010223663
2906.178783	0.010028549
2908.107236	0.009957667
2910.035690	0.010030366
2911.964143	0.010183075
2913.892596	0.010254928
2915.821049	0.010163210
2917.749502	0.009943284
2919.677955	0.009763673
2921.606408	0.009904551
2923.534861	0.009910626
2925.463314	0.009589018
2927.391767	0.009678403
2929.320220	0.010239094
2931.248673	0.010726662
2933.177126	0.010984151
2935.105580	0.011147161
2937.034033	0.011209768
2938.962486	0.010988651
2940.890939	0.010640570
2942.819392	0.010458130
2944.747845	0.010551267
2946.676298	0.010656494
2948.604751	0.010492023
2950.533204	0.010332621
2952.461657	0.010523921
2954.390110	0.010761471
2956.318563	0.010872969
2958.247016	0.011133800
2960.175469	0.011270165
2962.103923	0.011047173
2964.032376	0.010825687
2965.960829	0.010965220
2967.889282	0.011549080
2969.817735	0.012183683
2971.746188	0.012389140
2973.674641	0.012192621
2975.603094	0.011900915
2977.531547	0.011836342
2979.460000	0.011905259
2981.388453	0.011841411
2983.316906	0.011892416
2985.245359	0.012114931
2987.173813	0.011855948
2989.102266	0.011240816
2991.030719	0.011218144
2992.959172	0.011742027
2994.887625	0.011960376
2996.816078	0.011946714
2998.744531	0.012082331
3000.672984	0.012014249
3002.601437	0.011620333
3004.529890	0.011273225
3006.458343	0.011230379
3008.386796	0.011457616
3010.315249	0.011814725
3012.243703	0.012018188
3014.172156	0.011932838
3016.100609	0.011909260
3018.029062	0.012152655
3019.957515	0.012461711
3021.885968	0.012721506
3023.814421	0.012732531
3025.742874	0.012313385
3027.671327	0.011905573
3029.599780	0.012005555
3031.528233	0.012451021
3033.456686	0.012759367
3035.385139	0.012807441
3037.313592	0.012904583
3039.242046	0.013116634
3041.170499	0.013089779
3043.098952	0.013018196
3045.027405	0.013420723
3046.955858	0.013978066
3048.884311	0.014239891
3050.812764	0.014329197
3052.741217	0.014278062
3054.669670	0.014108784
3056.598123	0.014099550
3058.526576	0.014321083
3060.455029	0.014615471
3062.383482	0.014924197
3064.311936	0.015150021
3066.240389	0.015115551
3068.168842	0.014782886
3070.097295	0.014403076
3072.025748	0.014366774
3073.954201	0.014661503
3075.882654	0.014774805
3077.811107	0.014604792
3079.739560	0.014744741
3081.668013	0.015361147
3083.596466	0.015929652
3085.524919	0.016026028
3087.453372	0.015672227
3089.381825	0.015290504
3091.310279	0.015357459
3093.238732	0.015889291
3095.167185	0.016461365
3097.095638	0.016652275
3099.024091	0.016480345
3100.952544	0.016230499
3102.880997	0.016171109
3104.809450	0.016352544
3106.737903	0.016664624
3108.666356	0.016977424
3110.594809	0.017067706
3112.523262	0.017108746
3114.451715	0.017333653
3116.380169	0.017465385
3118.308622	0.017593507
3120.237075	0.018087735
3122.165528	0.018504970
3124.093981	0.018442897
3126.022434	0.018357156
3127.950887	0.018342007
3129.879340	0.018027363
3131.807793	0.017835194
3133.736246	0.018262554
3135.664699	0.018646298
3137.593152	0.018498972
3139.521605	0.018332914
3141.450058	0.018464265
3143.378512	0.018808424
3145.306965	0.019313982
3147.235418	0.020005427
3149.163871	0.020793708
3151.092324	0.021364806
3153.020777	0.021564916
3154.949230	0.021394495
3156.877683	0.020963708
3158.806136	0.020578988
3160.734589	0.020366654
3162.663042	0.020345280
3164.591495	0.020651275
3166.519948	0.021315670
3168.448402	0.022118146
3170.376855	0.022581520
3172.305308	0.022292040
3174.233761	0.021518895
3176.162214	0.021057919
3178.090667	0.021371974
3180.019120	0.022027023
3181.947573	0.022433104
3183.876026	0.022716189
3185.804479	0.023080582
3187.732932	0.023296416
3189.661385	0.023350665
3191.589838	0.023671204
3193.518292	0.024362653
3195.446745	0.024880219
3197.375198	0.024904327
3199.303651	0.024649441
3201.232104	0.024276992
3203.160557	0.024106812
3205.089010	0.024590628
3207.017463	0.025275735
3208.945916	0.025185594
3210.874369	0.024577202
3212.802822	0.024496688
3214.731275	0.025070822
3216.659728	0.025534756
3218.588181	0.025603021
3220.516635	0.025884202
3222.445088	0.026435588
3224.373541	0.026701698
3226.301994	0.026823880
3228.230447	0.027149769
3230.158900	0.027344001
3232.087353	0.027101250
3234.015806	0.026761631
3235.944259	0.026716640
3237.872712	0.026835721
3239.801165	0.026735177
3241.729618	0.026513625
3243.658071	0.026626490
3245.586525	0.027083734
3247.514978	0.027524959
3249.443431	0.027707703
3251.371884	0.027639750
3253.300337	0.027714249
3255.228790	0.028075837
3257.157243	0.028390186
3259.085696	0.028673675
3261.014149	0.028890748
3262.942602	0.028727723
3264.871055	0.028462989
3266.799508	0.028527893
3268.727961	0.028954761
3270.656414	0.029585823
3272.584868	0.029882232
3274.513321	0.029681876
3276.441774	0.029524496
3278.370227	0.029558230
3280.298680	0.029649967
3282.227133	0.029893218
3284.155586	0.030056156
3286.084039	0.029641233
3288.012492	0.028874973
3289.940945	0.028766258
3291.869398	0.029692490
3293.797851	0.030680342
3295.726304	0.030947946
3297.654758	0.030741738
3299.583211	0.030406360
3301.511664	0.030178551
3303.440117	0.030254425
3305.368570	0.030903371
3307.297023	0.032153789
3309.225476	0.033057168
3311.153929	0.032969486
3313.082382	0.032515824
3315.010835	0.032173984
3316.939288	0.031796854
3318.867741	0.031350791
3320.796194	0.031132217
3322.724648	0.031527895
3324.653101	0.032297790
3326.581554	0.032580044
3328.510007	0.032307982
3330.438460	0.032156747
3332.366913	0.032100037
3334.295366	0.031890783
3336.223819	0.031988747
3338.152272	0.032687627
3340.080725	0.033243448
3342.009178	0.033116709
3343.937631	0.032776009
3345.866084	0.032826755
3347.794537	0.033390943
3349.722991	0.033995423
3351.651444	0.034309354
3353.579897	0.034673456
3355.508350	0.035165887
3357.436803	0.035329659
3359.365256	0.034884475
3361.293709	0.034170277
3363.222162	0.033972673
3365.150615	0.034641877
3367.079068	0.035609551
3369.007521	0.036087099
3370.935974	0.036271293
3372.864427	0.036752902
3374.792881	0.037168406
3376.721334	0.036986619
3378.649787	0.036452297
3380.578240	0.036096446
3382.506693	0.036150802
3384.435146	0.036249582
3386.363599	0.036111686
3388.292052	0.036026575
3390.220505	0.035830889
3392.148958	0.035330471
3394.077411	0.035293907
3396.005864	0.035972711
3397.934317	0.036588438
3399.862770	0.036893066
3401.791224	0.037434984
3403.719677	0.038121477
3405.648130	0.038454086
3407.576583	0.038401376
3409.505036	0.038241025
3411.433489	0.037992891
3413.361942	0.037786849
3415.290395	0.037574776
3417.218848	0.037297383
3419.147301	0.037103094
3421.075754	0.037090164
3423.004207	0.037318796
3424.932660	0.037476700
3426.861114	0.037189931
3428.789567	0.036669876
3430.718020	0.036241181
3432.646473	0.036105696
3434.574926	0.036427751
3436.503379	0.036891349
3438.431832	0.036936067
3440.360285	0.036506429
3442.288738	0.036348175
3444.217191	0.036739737
3446.145644	0.036712892
3448.074097	0.036149334
3450.002550	0.035975028
3451.931004	0.036062915
3453.859457	0.035732176
3455.787910	0.035171073
3457.716363	0.035079494
3459.644816	0.035620760
3461.573269	0.036383633
3463.501722	0.036798161
3465.430175	0.036513928
3467.358628	0.036039412
3469.287081	0.036169659
3471.215534	0.036527943
3473.143987	0.036312785
3475.072440	0.035785388
3477.000893	0.035549793
3478.929347	0.035491358
3480.857800	0.035231158
3482.786253	0.034826670
3484.714706	0.034539118
3486.643159	0.034464568
3488.571612	0.034454361
3490.500065	0.034035835
3492.428518	0.033291630
3494.356971	0.032796629
3496.285424	0.032320101
3498.213877	0.031559832
3500.142330	0.031105857
3502.070783	0.031338383
3503.999237	0.031883091
3505.927690	0.032246348
3507.856143	0.032302901
3509.784596	0.032127019
3511.713049	0.031712644
3513.641502	0.031238098
3515.569955	0.031023875
3517.498408	0.031284925
3519.426861	0.031789288
3521.355314	0.031813465
3523.283767	0.031378094
3525.212220	0.031125033
3527.140673	0.030874904
3529.069126	0.030288476
3530.997580	0.029701985
3532.926033	0.029274588
3534.854486	0.028876223
3536.782939	0.028696429
3538.711392	0.028798966
3540.639845	0.028892970
3542.568298	0.028863614
3544.496751	0.028710149
3546.425204	0.028324880
3548.353657	0.027587455
3550.282110	0.026688719
3552.210563	0.026133608
3554.139016	0.025910923
3556.067470	0.025576063
3557.995923	0.025441043
3559.924376	0.026061926
3561.852829	0.026920956
3563.781282	0.026847839
3565.709735	0.025671894
3567.638188	0.024624430
3569.566641	0.024426490
3571.495094	0.024503423
3573.423547	0.024446864
3575.352000	0.024285153
3577.280453	0.024031514
3579.208906	0.023841128
3581.137360	0.023806307
3583.065813	0.023591688
3584.994266	0.022933131
3586.922719	0.022297738
3588.851172	0.022291593
3590.779625	0.022494402
3592.708078	0.022141993
3594.636531	0.021287378
3596.564984	0.020670148
3598.493437	0.020759491
3600.421890	0.021295518
3602.350343	0.021705924
3604.278796	0.021679573
3606.207249	0.021238711
3608.135703	0.020564239
3610.064156	0.019922581
3611.992609	0.019397151
3613.921062	0.019057304
3615.849515	0.019018605
3617.777968	0.019165685
3619.706421	0.019461462
3621.634874	0.019704474
3623.563327	0.019353932
3625.491780	0.018383961
3627.420233	0.017457878
3629.348686	0.017280627
3631.277139	0.017436408
3633.205593	0.017296225
3635.134046	0.017250637
3637.062499	0.017505111
3638.990952	0.017707484
3640.919405	0.017744320
3642.847858	0.017906860
3644.776311	0.018175062
3646.704764	0.017994000
3648.633217	0.017190879
3650.561670	0.016349733
3652.490123	0.015676096
3654.418576	0.015008260
3656.347029	0.014601984
3658.275482	0.014647970
3660.203936	0.014703035
3662.132389	0.014384373
3664.060842	0.013998198
3665.989295	0.014007689
3667.917748	0.014540803
3669.846201	0.015549405
3671.774654	0.016387673
3673.703107	0.015875684
3675.631560	0.014107236
3677.560013	0.012313872
3679.488466	0.011328816
3681.416919	0.011387587
3683.345372	0.011948750
3685.273826	0.012095786
3687.202279	0.011858790
3689.130732	0.011992804
3691.059185	0.012332910
3692.987638	0.012216846
3694.916091	0.012032537
3696.844544	0.012424408
3698.772997	0.013162652
3700.701450	0.013438601
3702.629903	0.013070856
3704.558356	0.012553910
3706.486809	0.012153842
3708.415262	0.011750272
3710.343716	0.011244608
3712.272169	0.010899550
3714.200622	0.010992449
3716.129075	0.011250977
3718.057528	0.011342631
3719.985981	0.011477076
3721.914434	0.011788913
3723.842887	0.012002473
3725.771340	0.011966904
3727.699793	0.011977015
3729.628246	0.012160311
3731.556699	0.012233807
3733.485152	0.012176014
3735.413605	0.012188581
3737.342059	0.012354829
3739.270512	0.012750951
3741.198965	0.013407941
3743.127418	0.014111702
3745.055871	0.014669100
3746.984324	0.015176333
3748.912777	0.015449089
3750.841230	0.015167500
3752.769683	0.014449187
3754.698136	0.013901069
3756.626589	0.013973177
3758.555042	0.014291349
3760.483495	0.014262752
3762.411949	0.014053763
3764.340402	0.013907882
3766.268855	0.013597754
3768.197308	0.012749149
3770.125761	0.011713286
3772.054214	0.011319504
3773.982667	0.011667550
3775.911120	0.012254225
3777.839573	0.012634651
3779.768026	0.012660926
3781.696479	0.012525211
3783.624932	0.012597883
3785.553385	0.012910299
3787.481838	0.013123939
3789.410292	0.013025175
3791.338745	0.012979150
3793.267198	0.013287189
3795.195651	0.013549265
3797.124104	0.013536097
3799.052557	0.013524516
3800.981010	0.013637815
3802.909463	0.013716977
3804.837916	0.013522043
3806.766369	0.013528614
3808.694822	0.014028491
3810.623275	0.014145407
3812.551728	0.013292451
3814.480182	0.012006559
3816.408635	0.011695651
3818.337088	0.013187153
3820.265541	0.015241127
3822.193994	0.016021105
3824.122447	0.015453982
3826.050900	0.014636374
3827.979353	0.014204087
3829.907806	0.014105070
3831.836259	0.014405108
3833.764712	0.014742790
3835.693165	0.014008316
3837.621618	0.012700371
3839.550071	0.012614850
3841.478525	0.013430855
3843.406978	0.013487657
3845.335431	0.012915693
3847.263884	0.012838286
3849.192337	0.013361654
3851.120790	0.013542447
3853.049243	0.012687324
3854.977696	0.011739118
3856.906149	0.011557141
3858.834602	0.011678313
3860.763055	0.012087783
3862.691508	0.012840310
3864.619961	0.013204613
3866.548415	0.012868979
3868.476868	0.012898827
3870.405321	0.014098181
3872.333774	0.015145166
3874.262227	0.014436500
3876.190680	0.012998913
3878.119133	0.011979599
3880.047586	0.011453380
3881.976039	0.011424018
3883.904492	0.011687161
3885.832945	0.012055456
3887.761398	0.012535078
3889.689851	0.012775347
3891.618305	0.012563009
3893.546758	0.012214715
3895.475211	0.012076415
3897.403664	0.012231463
3899.332117	0.012341809
3901.260570	0.012003779
3903.189023	0.011390167
3905.117476	0.010929789
3907.045929	0.010800423
3908.974382	0.011067234
3910.902835	0.011588210
3912.831288	0.011910297
3914.759741	0.011866885
3916.688194	0.011707102
3918.616648	0.011468861
3920.545101	0.010935098
3922.473554	0.010339839
3924.402007	0.010174807
3926.330460	0.010414951
3928.258913	0.010554211
3930.187366	0.010325838
3932.115819	0.010143173
3934.044272	0.010417462
3935.972725	0.010799767
3937.901178	0.010991733
3939.829631	0.011135532
3941.758084	0.011254437
3943.686538	0.011197565
3945.614991	0.010917631
3947.543444	0.010639299
3949.471897	0.010654587
3951.400350	0.010872941
3953.328803	0.010785734
3955.257256	0.010255274
3957.185709	0.009934787
3959.114162	0.010256635
3961.042615	0.010710191
3962.971068	0.010688603
3964.899521	0.010288531
3966.827974	0.009983466
3968.756427	0.010184529
3970.684881	0.010703344
3972.613334	0.010680282
3974.541787	0.010189906
3976.470240	0.010006751
3978.398693	0.009897604
3980.327146	0.009486304
3982.255599	0.009322806
3984.184052	0.009896478
3986.112505	0.010822979
3988.040958	0.011103489
3989.969411	0.010497398
3991.897864	0.009992532
3993.826317	0.010166090
3995.754771	0.010766472
3997.683224	0.011440351
3999.611677	0.011853416
4001.540130	0.011731135
4003.468583	0.011245575
4005.397036	0.010727778
4007.325489	0.010333692
4009.253942	0.009803599
4011.182395	0.009363893
4013.110848	0.009145612
4015.039301	0.008909074
4016.967754	0.009001552
4018.896207	0.009517781
4020.824661	0.009896767
4022.753114	0.010098407
4024.681567	0.010161100
4026.610020	0.009944472
4028.538473	0.009255579
4030.466926	0.008076984
4032.395379	0.007468140
4034.323832	0.007937859
4036.252285	0.008767364
4038.180738	0.009362477
4040.109191	0.009526547
4042.037644	0.009551859
4043.966097	0.009662026
4045.894550	0.009561514
4047.823004	0.009123142
4049.751457	0.008600314
4051.679910	0.008633797
4053.608363	0.008803324
4055.536816	0.008509154
4057.465269	0.008538653
4059.393722	0.008960003
4061.322175	0.009462101
4063.250628	0.009873924
4065.179081	0.009790623
4067.107534	0.009329695
4069.035987	0.008691228
4070.964440	0.007747254
4072.892894	0.007024498
4074.821347	0.007161842
4076.749800	0.007628871
4078.678253	0.008009036
4080.606706	0.008733738
4082.535159	0.009462514
4084.463612	0.009617578
4086.392065	0.009444710
4088.320518	0.009335139
4090.248971	0.009177793
4092.177424	0.008657511
4094.105877	0.008166327
4096.034330	0.008253034
4097.962783	0.008441379
4099.891237	0.008163923
4101.819690	0.007608576
4103.748143	0.007396247
4105.676596	0.007887390
4107.605049	0.008419400
4109.533502	0.008601040
4111.461955	0.008500454
4113.390408	0.007960320
4115.318861	0.007323548
4117.247314	0.007386269
4119.175767	0.008073807
4121.104220	0.008888333
4123.032673	0.009381105
4124.961127	0.008801767
4126.889580	0.007562330
4128.818033	0.007091159
4130.746486	0.007246163
4132.674939	0.007036304
4134.603392	0.007051346
4136.531845	0.008024410
4138.460298	0.009029273
4140.388751	0.009398505
4142.317204	0.009118592
4144.245657	0.008452756
4146.174110	0.008086302
4148.102563	0.007442270
4150.031017	0.006315783
4151.959470	0.006088403
4153.887923	0.006991766
4155.816376	0.007742055
4157.744829	0.007817106
4159.673282	0.007597026
4161.601735	0.007281616
4163.530188	0.007265882
4165.458641	0.007710124
4167.387094	0.007718419
4169.315547	0.007077902
4171.244000	0.006568259
4173.172453	0.006364845
4175.100906	0.006248585
4177.029360	0.006130329
4178.957813	0.005987977
4180.886266	0.006108617
4182.814719	0.006415693
4184.743172	0.006949248
4186.671625	0.007408475
4188.600078	0.007443245
4190.528531	0.006974708
4192.456984	0.006240107
4194.385437	0.005455143
4196.313890	0.005375842
4198.242343	0.006398971
4200.170796	0.007198605
4202.099250	0.006735988
4204.027703	0.006466692
4205.956156	0.007245595
4207.884609	0.008090246
4209.813062	0.008255363
4211.741515	0.007703605
4213.669968	0.007200480
4215.598421	0.006758375
4217.526874	0.005558475
4219.455327	0.004971188
4221.383780	0.005668204
4223.312233	0.006554065
4225.240686	0.006801526
4227.169139	0.006448203
4229.097593	0.006046130
4231.026046	0.005902559
4232.954499	0.005604765
4234.882952	0.005504759
4236.811405	0.005966387
4238.739858	0.006400251
4240.668311	0.006796409
4242.596764	0.007082727
4244.525217	0.007229321
4246.453670	0.006825439
4248.382123	0.006445616
4250.310576	0.006238344
4252.239029	0.006360539
4254.167483	0.006873484
4256.095936	0.007229963
4258.024389	0.007172576
4259.952842	0.006817441
4261.881295	0.005800040
4263.809748	0.005143756
4265.738201	0.005482225
4267.666654	0.006026695
4269.595107	0.006246968
4271.523560	0.006290328
4273.452013	0.006380844
4275.380466	0.006484150
4277.308919	0.006089830
4279.237373	0.005728396
4281.165826	0.005938880
4283.094279	0.006244034
4285.022732	0.006744145
4286.951185	0.007401868
4288.879638	0.007382971
4290.808091	0.006440057
4292.736544	0.005381870
4294.664997	0.005023757
4296.593450	0.005555882
4298.521903	0.006747939
4300.450356	0.007412662
4302.378809	0.006679481
4304.307262	0.005373299
4306.235716	0.005209711
4308.164169	0.006199014
4310.092622	0.006991649
4312.021075	0.006927954
4313.949528	0.006042179
4315.877981	0.005358139
4317.806434	0.006169134
4319.734887	0.007433103
4321.663340	0.007486097
4323.591793	0.006296072
4325.520246	0.005042585
4327.448699	0.004413594
4329.377152	0.004159307
4331.305606	0.003978025
4333.234059	0.004641193
4335.162512	0.005307928
4337.090965	0.005545133
4339.019418	0.005506173
4340.947871	0.005351779
4342.876324	0.005289563
4344.804777	0.005844141
4346.733230	0.006371945
4348.661683	0.005989066
4350.590136	0.005225934
4352.518589	0.004777899
4354.447042	0.004450111
4356.375495	0.004463796
4358.303949	0.004880678
4360.232402	0.005317102
4362.160855	0.005754898
4364.089308	0.006226055
4366.017761	0.006708867
4367.946214	0.007048839
4369.874667	0.006839050
4371.803120	0.006528007
4373.731573	0.006712438
4375.660026	0.007107855
4377.588479	0.006900829
4379.516932	0.005796576
4381.445385	0.004750164
4383.373839	0.004632227
4385.302292	0.005152740
4387.230745	0.005842187
4389.159198	0.006374036
4391.087651	0.006328847
4393.016104	0.005990309
4394.944557	0.006126326
4396.873010	0.006611372
4398.801463	0.006880555
4400.729916	0.007092578
4402.658369	0.007272942
4404.586822	0.006830911
4406.515275	0.006280480
4408.443729	0.006589335
4410.372182	0.007062516
4412.300635	0.006596426
4414.229088	0.005373305
4416.157541	0.004441657
4418.085994	0.004301831
4420.014447	0.005121657
4421.942900	0.005929881
4423.871353	0.006272254
4425.799806	0.007050222
4427.728259	0.007639618
4429.656712	0.007248317
4431.585165	0.006244436
4433.513618	0.005587553
4435.442072	0.005792120
4437.370525	0.006162490
4439.298978	0.005966500
4441.227431	0.005938911
4443.155884	0.006351352
4445.084337	0.006348175
4447.012790	0.005870638
4448.941243	0.005881909
4450.869696	0.006489537
4452.798149	0.006633319
4454.726602	0.006661970
4456.655055	0.007202862
4458.583508	0.007285149
4460.511962	0.006196292
4462.440415	0.004767596
4464.368868	0.004850475
4466.297321	0.006463178
4468.225774	0.007523487
4470.154227	0.007245182
4472.082680	0.006227558
4474.011133	0.005117321
4475.939586	0.005297706
4477.868039	0.006843423
4479.796492	0.007859809
4481.724945	0.007833016
4483.653398	0.007132378
4485.581851	0.006250510
4487.510305	0.005981918
4489.438758	0.006068221
4491.367211	0.005570945
4493.295664	0.005228892
4495.224117	0.005653263
4497.152570	0.005789786
4499.081023	0.005095355
4501.009476	0.005001529
4502.937929	0.005911145
4504.866382	0.006164287
4506.794835	0.006060430
4508.723288	0.006459281
4510.651741	0.006724784
4512.580195	0.006564262
4514.508648	0.006647989
4516.437101	0.007296472
4518.365554	0.007549501
4520.294007	0.007135592
4522.222460	0.006617485
4524.150913	0.006800398
4526.079366	0.007792733
4528.007819	0.008473337
4529.936272	0.008162692
4531.864725	0.007307703
4533.793178	0.006568416
4535.721631	0.006228570
4537.650084	0.006212488
4539.578538	0.006721724
4541.506991	0.007117213
4543.435444	0.006677934
4545.363897	0.006208478
4547.292350	0.006387101
4549.220803	0.006215376
4551.149256	0.005654128
4553.077709	0.005663365
4555.006162	0.005384677
4556.934615	0.004597175
4558.863068	0.005260862
4560.791521	0.006846829
4562.719974	0.006972128
4564.648428	0.006323524
4566.576881	0.006499237
4568.505334	0.006849768
4570.433787	0.006847432
4572.362240	0.006993385
4574.290693	0.007081907
4576.219146	0.006313564
4578.147599	0.005585424
4580.076052	0.006277781
4582.004505	0.007416491
4583.932958	0.006890142
4585.861411	0.005326020
4587.789864	0.004710314
4589.718318	0.005358886
4591.646771	0.006330726
4593.575224	0.007192424
4595.503677	0.007955479
4597.432130	0.008273997
4599.360583	0.008170622
4601.289036	0.007665131
4603.217489	0.006818989
[truncated: 1,501 more rows]
