# Supplementary material for: Adaptive Method for Quantitative Estimation of Glucose and Fructose Concentrations in Aqueous Solutions Based on Infrared Nanoantenna Optics
Source: Sensors (Basel). 2019 Jul 11;19(14):3053. doi: 10.3390/s19143053 (PMC6678705; doi:10.3390/s19143053)
Supplement: Supplementary file 1 [file sensors-19-03053-s001.zip › 00_Measurement_Data/Fructose cycles/1 c=10 gl/res4 sc50_50 ap100x100 par pol/1 c=10 gl.19.txt]

748.239793	0.017989282
750.168246	0.023006482
752.096699	0.026064456
754.025152	0.019876759
755.953605	0.013625180
757.882058	0.020132260
759.810511	0.025943201
761.738964	0.026636148
763.667418	0.026625184
765.595871	0.025155477
767.524324	0.017440220
769.452777	0.019554412
771.381230	0.023437254
773.309683	0.036435671
775.238136	0.031247674
777.166589	0.011321914
779.095042	0.021336727
781.023495	0.023129895
782.951948	0.013838123
784.880401	0.020766767
786.808854	0.034185953
788.737308	0.053035382
790.665761	0.066623352
792.594214	0.060614660
794.522667	0.049533751
796.451120	0.039634284
798.379573	0.027380770
800.308026	0.040614147
802.236479	0.040975943
804.164932	0.037766714
806.093385	0.031382143
808.021838	0.025612026
809.950291	0.016817000
811.878744	0.012662490
813.807197	0.022131318
815.735651	0.022328513
817.664104	0.015524474
819.592557	0.034850188
821.521010	0.046099093
823.449463	0.045675740
825.377916	0.042368229
827.306369	0.033598602
829.234822	0.032056101
831.163275	0.036908053
833.091728	0.033951379
835.020181	0.022591403
836.948634	0.018071827
838.877087	0.026959373
840.805541	0.033771954
842.733994	0.030736359
844.662447	0.023736572
846.590900	0.018619772
848.519353	0.015736213
850.447806	0.010930021
852.376259	0.018570798
854.304712	0.022000313
856.233165	0.016914615
858.161618	0.006340723
860.090071	0.021726005
862.018524	0.030192491
863.946977	0.023535045
865.875430	0.020421563
867.803884	0.024796166
869.732337	0.033538166
871.660790	0.036136728
873.589243	0.037020650
875.517696	0.036027025
877.446149	0.034559038
879.374602	0.035191357
881.303055	0.037988603
883.231508	0.040309284
885.159961	0.040942524
887.088414	0.040915035
889.016867	0.042224392
890.945320	0.045193691
892.873774	0.048330244
894.802227	0.050683666
896.730680	0.054379214
898.659133	0.059537709
900.587586	0.063214809
902.516039	0.064843662
904.444492	0.066039376
906.372945	0.066883184
908.301398	0.067670472
910.229851	0.070608951
912.158304	0.076065212
914.086757	0.082730927
916.015210	0.089571401
917.943664	0.095095575
919.872117	0.099734865
921.800570	0.105037853
923.729023	0.109676577
925.657476	0.112684891
927.585929	0.116886586
929.514382	0.123336010
931.442835	0.129168212
933.371288	0.133099794
935.299741	0.137270048
937.228194	0.143163398
939.156647	0.149551570
941.085100	0.155457869
943.013553	0.161387473
944.942007	0.166873291
946.870460	0.171667993
948.798913	0.177413583
950.727366	0.185008153
952.655819	0.193295792
954.584272	0.200593382
956.512725	0.206061825
958.441178	0.210885257
960.369631	0.217180356
962.298084	0.224969655
964.226537	0.232311070
966.154990	0.238480493
968.083443	0.244453520
970.011897	0.250238925
971.940350	0.255407661
973.868803	0.261099607
975.797256	0.267417252
977.725709	0.272696763
979.654162	0.277668208
981.582615	0.284561396
983.511068	0.292736262
985.439521	0.300127387
987.367974	0.306566477
989.296427	0.312967360
991.224880	0.319418669
993.153333	0.324882060
995.081786	0.329070151
997.010240	0.333598435
998.938693	0.339148700
1000.867146	0.344692469
1002.795599	0.349938422
1004.724052	0.354907691
1006.652505	0.359285384
1008.580958	0.363016576
1010.509411	0.366218209
1012.437864	0.369690776
1014.366317	0.374011040
1016.294770	0.378254533
1018.223223	0.381641775
1020.151676	0.384419113
1022.080130	0.386875838
1024.008583	0.389738977
1025.937036	0.393650532
1027.865489	0.397401541
1029.793942	0.399689257
1031.722395	0.401096046
1033.650848	0.402310461
1035.579301	0.403291792
1037.507754	0.404343665
1039.436207	0.405998349
1041.364660	0.407870978
1043.293113	0.408888370
1045.221566	0.409163028
1047.150019	0.409402132
1049.078473	0.409333080
1051.006926	0.408764243
1052.935379	0.407891303
1054.863832	0.406912148
1056.792285	0.406105697
1058.720738	0.405386060
1060.649191	0.404783249
1062.577644	0.404597104
1064.506097	0.404370487
1066.434550	0.403223068
1068.363003	0.401426673
1070.291456	0.399756968
1072.219909	0.398094475
1074.148363	0.396674603
1076.076816	0.396118850
1078.005269	0.395737231
1079.933722	0.394607186
1081.862175	0.393196404
1083.790628	0.392123431
1085.719081	0.391034454
1087.647534	0.389467686
1089.575987	0.387147605
1091.504440	0.384415746
1093.432893	0.382294208
1095.361346	0.380873621
1097.289799	0.379569471
1099.218253	0.377918005
1101.146706	0.375758588
1103.075159	0.373603404
1105.003612	0.371432722
1106.932065	0.369212002
1108.860518	0.367665172
1110.788971	0.366107136
1112.717424	0.363370359
1114.645877	0.360302269
1116.574330	0.357890397
1118.502783	0.355514258
1120.431236	0.352737010
1122.359689	0.349879563
1124.288142	0.347029358
1126.216596	0.344692409
1128.145049	0.342933863
1130.073502	0.340182185
1132.001955	0.335981518
1133.930408	0.332081228
1135.858861	0.329554528
1137.787314	0.327778190
1139.715767	0.325875163
1141.644220	0.323513359
1143.572673	0.320897847
1145.501126	0.318166256
1147.429579	0.315085202
1149.358032	0.312195629
1151.286486	0.310096204
1153.214939	0.307794422
1155.143392	0.304624349
1157.071845	0.301539510
1159.000298	0.299190104
1160.928751	0.296983272
1162.857204	0.294109970
1164.785657	0.290720433
1166.714110	0.287743807
1168.642563	0.285469055
1170.571016	0.283073217
1172.499469	0.280057818
1174.427922	0.276960880
1176.356375	0.274028063
1178.284829	0.271007150
1180.213282	0.268165708
1182.141735	0.265768647
1184.070188	0.263473809
1185.998641	0.260904908
1187.927094	0.258020431
1189.855547	0.255107075
1191.784000	0.252426624
1193.712453	0.249852687
1195.640906	0.247234508
1197.569359	0.244696960
1199.497812	0.242353424
1201.426265	0.240065455
1203.354719	0.238047808
1205.283172	0.235871553
1207.211625	0.233489737
1209.140078	0.231023863
1211.068531	0.228701666
1212.996984	0.226739809
1214.925437	0.224731296
1216.853890	0.222211137
1218.782343	0.219624281
1220.710796	0.217375308
1222.639249	0.215252355
1224.567702	0.213041902
1226.496155	0.210811213
1228.424609	0.208928734
1230.353062	0.207500473
1232.281515	0.205916539
1234.209968	0.203699723
1236.138421	0.201261699
1238.066874	0.199171931
1239.995327	0.197459549
1241.923780	0.195910990
1243.852233	0.194407880
1245.780686	0.192851707
1247.709139	0.191171005
1249.637592	0.189155623
1251.566045	0.186724782
1253.494498	0.184601545
1255.422952	0.183272719
1257.351405	0.181973785
1259.279858	0.180150539
1261.208311	0.178204194
1263.136764	0.176388755
1265.065217	0.174655646
1266.993670	0.173059985
1268.922123	0.171507597
1270.850576	0.169904724
1272.779029	0.168509170
1274.707482	0.167223439
1276.635935	0.165631145
1278.564388	0.163754120
1280.492842	0.162014186
1282.421295	0.160724670
1284.349748	0.159616828
1286.278201	0.158202678
1288.206654	0.156593829
1290.135107	0.155219764
1292.063560	0.154051796
1293.992013	0.152709082
1295.920466	0.151104420
1297.848919	0.149450377
1299.777372	0.147785276
1301.705825	0.146068692
1303.634278	0.144484103
1305.562731	0.143182650
1307.491185	0.142114058
1309.419638	0.141195208
1311.348091	0.140170544
1313.276544	0.139031872
1315.204997	0.137868732
1317.133450	0.136384368
1319.061903	0.134733394
1320.990356	0.133346230
1322.918809	0.132127881
1324.847262	0.130860314
1326.775715	0.129472807
1328.704168	0.128029019
1330.632621	0.126779884
1332.561075	0.125886708
1334.489528	0.125120625
1336.417981	0.124056272
1338.346434	0.122549020
1340.274887	0.121178664
1342.203340	0.120137192
1344.131793	0.118969090
1346.060246	0.117704831
1347.988699	0.116564460
1349.917152	0.115544870
1351.845605	0.114414312
1353.774058	0.113053419
1355.702511	0.111858726
1357.630965	0.111118682
1359.559418	0.110473037
1361.487871	0.109486006
1363.416324	0.108565040
1365.344777	0.107827865
1367.273230	0.106705055
1369.201683	0.105602957
1371.130136	0.104842789
1373.058589	0.103833459
1374.987042	0.102566056
1376.915495	0.101226956
1378.843948	0.099967584
1380.772401	0.099287577
1382.700854	0.099036820
1384.629308	0.098295629
1386.557761	0.096711628
1388.486214	0.095527217
1390.414667	0.095280975
1392.343120	0.094745807
1394.271573	0.093716972
1396.200026	0.092819780
1398.128479	0.091758862
1400.056932	0.090860717
1401.985385	0.090161651
1403.913838	0.088884480
1405.842291	0.087759234
1407.770744	0.087248206
1409.699198	0.086735480
1411.627651	0.086270019
1413.556104	0.086099565
1415.484557	0.085628457
1417.413010	0.084112994
1419.341463	0.082712181
1421.269916	0.082437836
1423.198369	0.081905760
1425.126822	0.081037596
1427.055275	0.080353551
1428.983728	0.079559274
1430.912181	0.079320990
1432.840634	0.079557762
1434.769087	0.078586429
1436.697541	0.076657623
1438.625994	0.075784817
1440.554447	0.075401127
1442.482900	0.074605890
1444.411353	0.073664166
1446.339806	0.072590195
1448.268259	0.071804434
1450.196712	0.071758904
1452.125165	0.072086774
1454.053618	0.071768522
1455.982071	0.070060730
1457.910524	0.068706878
1459.838977	0.069147423
1461.767431	0.069340304
1463.695884	0.068226390
1465.624337	0.067226179
1467.552790	0.067329057
1469.481243	0.067351423
1471.409696	0.066362061
1473.338149	0.065311186
1475.266602	0.064912327
1477.195055	0.064775072
1479.123508	0.064447455
1481.051961	0.063802280
1482.980414	0.063378796
1484.908867	0.063200019
1486.837321	0.062694140
1488.765774	0.061731532
1490.694227	0.061169527
1492.622680	0.061449718
1494.551133	0.061213139
1496.479586	0.059990741
1498.408039	0.058831852
1500.336492	0.058561280
1502.264945	0.059218202
1504.193398	0.059388984
1506.121851	0.057966553
1508.050304	0.056581412
1509.978757	0.056039389
1511.907210	0.055743221
1513.835664	0.055919334
1515.764117	0.056336861
1517.692570	0.056697179
1519.621023	0.056287572
1521.549476	0.054976437
1523.477929	0.053874440
1525.406382	0.052755997
1527.334835	0.051921654
1529.263288	0.051937722
1531.191741	0.051667500
1533.120194	0.050907530
1535.048647	0.051283423
1536.977100	0.051989157
1538.905554	0.051443193
1540.834007	0.050922118
1542.762460	0.051106852
1544.690913	0.050981373
1546.619366	0.050500993
1548.547819	0.049767867
1550.476272	0.049213443
1552.404725	0.049236473
1554.333178	0.049810018
1556.261631	0.050114419
1558.190084	0.048950844
1560.118537	0.048204001
1562.046990	0.048721571
1563.975443	0.048723780
1565.903897	0.048297945
1567.832350	0.047635082
1569.760803	0.047078174
1571.689256	0.047437370
1573.617709	0.047614623
1575.546162	0.046916302
1577.474615	0.046665698
1579.403068	0.047111113
1581.331521	0.047352005
1583.259974	0.047187153
1585.188427	0.046706550
1587.116880	0.046172265
1589.045333	0.045914687
1590.973787	0.046010923
1592.902240	0.046123695
1594.830693	0.046044122
1596.759146	0.046054792
1598.687599	0.046273060
1600.616052	0.046461254
1602.544505	0.046532009
1604.472958	0.046716139
1606.401411	0.047217268
1608.329864	0.047949206
1610.258317	0.048695352
1612.186770	0.049300432
1614.115223	0.049437005
1616.043677	0.049254946
1617.972130	0.049871877
1619.900583	0.050845426
1621.829036	0.050908778
1623.757489	0.051052403
1625.685942	0.051914047
1627.614395	0.052519765
1629.542848	0.053035110
1631.471301	0.053887613
1633.399754	0.054012574
1635.328207	0.052965935
1637.256660	0.052537370
1639.185113	0.053323038
1641.113566	0.054481667
1643.042020	0.055415653
1644.970473	0.055438846
1646.898926	0.055298723
1648.827379	0.056224685
1650.755832	0.055749513
1652.684285	0.052867711
1654.612738	0.051585954
1656.541191	0.052383512
1658.469644	0.052788243
1660.398097	0.052357346
1662.326550	0.051785327
1664.255003	0.051984895
1666.183456	0.052351825
1668.111910	0.051791362
1670.040363	0.051163025
1671.968816	0.050954103
1673.897269	0.049887732
1675.825722	0.048523195
1677.754175	0.048140977
1679.682628	0.048136275
1681.611081	0.047633156
1683.539534	0.046529293
1685.467987	0.045950897
1687.396440	0.045659970
1689.324893	0.044771865
1691.253346	0.044089783
1693.181799	0.043512609
1695.110253	0.042385358
1697.038706	0.041300081
1698.967159	0.040102445
1700.895612	0.039228212
1702.824065	0.039164081
1704.752518	0.038524196
1706.680971	0.037612159
1708.609424	0.037255887
1710.537877	0.037186410
1712.466330	0.037084565
1714.394783	0.036682457
1716.323236	0.035799354
1718.251689	0.035123192
1720.180143	0.035101287
1722.108596	0.034905490
1724.037049	0.034449544
1725.965502	0.034283739
1727.893955	0.034265511
1729.822408	0.034050528
1731.750861	0.033330325
1733.679314	0.032528363
1735.607767	0.032820363
1737.536220	0.033289880
1739.464673	0.033045102
1741.393126	0.032938018
1743.321579	0.033102654
1745.250032	0.033033751
1747.178486	0.032759164
1749.106939	0.032439806
1751.035392	0.032206964
1752.963845	0.032183103
1754.892298	0.032164849
1756.820751	0.032218058
1758.749204	0.032559924
1760.677657	0.032723121
1762.606110	0.032743014
1764.534563	0.032976408
1766.463016	0.033273228
1768.391469	0.033709358
1770.319922	0.034069262
1772.248376	0.034147274
1774.176829	0.034518477
1776.105282	0.035152886
1778.033735	0.035487898
1779.962188	0.035398632
1781.890641	0.035283625
1783.819094	0.035493296
1785.747547	0.036116738
1787.676000	0.036954548
1789.604453	0.037389871
1791.532906	0.037239559
1793.461359	0.037190948
1795.389812	0.037570573
1797.318266	0.037951823
1799.246719	0.037992842
1801.175172	0.037833307
1803.103625	0.037928220
1805.032078	0.038445834
1806.960531	0.039211620
1808.888984	0.039823521
1810.817437	0.040006973
1812.745890	0.040017452
1814.674343	0.040172927
1816.602796	0.040427189
1818.531249	0.040625084
1820.459702	0.040692855
1822.388155	0.040614534
1824.316609	0.040528174
1826.245062	0.040726114
1828.173515	0.040890802
1830.101968	0.040762767
1832.030421	0.040595274
1833.958874	0.040341787
1835.887327	0.040169638
1837.815780	0.040384516
1839.744233	0.040804580
1841.672686	0.040817544
1843.601139	0.040340580
1845.529592	0.040095348
1847.458045	0.040108554
1849.386499	0.039999697
1851.314952	0.039776407
1853.243405	0.039503116
1855.171858	0.039243143
1857.100311	0.039026033
1859.028764	0.038864817
1860.957217	0.038820390
1862.885670	0.038911156
1864.814123	0.038933568
1866.742576	0.038524795
1868.671029	0.037748430
1870.599482	0.037075181
1872.527935	0.036538396
1874.456388	0.036100760
1876.384842	0.035931073
1878.313295	0.035845470
1880.241748	0.035574812
1882.170201	0.035231464
1884.098654	0.035129212
1886.027107	0.035281766
1887.955560	0.035243083
1889.884013	0.034849223
1891.812466	0.034351565
1893.740919	0.033874482
1895.669372	0.033507451
1897.597825	0.033171624
1899.526278	0.032809574
1901.454732	0.032502268
1903.383185	0.032160711
1905.311638	0.031762030
1907.240091	0.031408790
1909.168544	0.031137900
1911.096997	0.030970240
1913.025450	0.030988988
1914.953903	0.031068403
1916.882356	0.030735914
1918.810809	0.030061461
1920.739262	0.029451445
1922.667715	0.028987698
1924.596168	0.028743306
1926.524622	0.028488584
1928.453075	0.028174695
1930.381528	0.028128060
1932.309981	0.028261937
1934.238434	0.028112195
1936.166887	0.027619205
1938.095340	0.027262842
1940.023793	0.027086686
1941.952246	0.026673295
1943.880699	0.026202250
1945.809152	0.025998609
1947.737605	0.025900880
1949.666058	0.025725136
1951.594511	0.025544347
1953.522965	0.025427222
1955.451418	0.025263540
1957.379871	0.024992293
1959.308324	0.024648568
1961.236777	0.024411218
1963.165230	0.024389343
1965.093683	0.024342429
1967.022136	0.023939203
1968.950589	0.023169782
1970.879042	0.022496931
1972.807495	0.022416163
1974.735948	0.022711445
1976.664401	0.022770688
1978.592855	0.022515895
1980.521308	0.022190807
1982.449761	0.021876955
1984.378214	0.021629987
1986.306667	0.021520119
1988.235120	0.021487899
1990.163573	0.021330334
1992.092026	0.021074874
1994.020479	0.020916430
1995.948932	0.020744421
1997.877385	0.020511646
1999.805838	0.020334251
2001.734291	0.020151082
2003.662744	0.019809222
2005.591198	0.019471318
2007.519651	0.019431338
2009.448104	0.019455057
2011.376557	0.019239910
2013.305010	0.018982742
2015.233463	0.018882839
2017.161916	0.018844984
2019.090369	0.018637903
2021.018822	0.018248700
2022.947275	0.017910862
2024.875728	0.017789653
2026.804181	0.017893497
2028.732634	0.017981211
2030.661088	0.017736726
2032.589541	0.017322363
2034.517994	0.017198738
2036.446447	0.017332159
2038.374900	0.017339660
2040.303353	0.017288961
2042.231806	0.017445425
2044.160259	0.017566493
2046.088712	0.017337739
2048.017165	0.016936824
2049.945618	0.016709741
2051.874071	0.016775258
2053.802524	0.016877241
2055.730978	0.016569655
2057.659431	0.015906604
2059.587884	0.015496968
2061.516337	0.015605355
2063.444790	0.015845401
2065.373243	0.015842766
2067.301696	0.015691470
2069.230149	0.015619772
2071.158602	0.015659196
2073.087055	0.015770752
2075.015508	0.015842978
2076.943961	0.015642004
2078.872414	0.015168591
2080.800867	0.014741297
2082.729321	0.014663637
2084.657774	0.014923004
2086.586227	0.015137423
2088.514680	0.015002809
2090.443133	0.014701518
2092.371586	0.014458844
2094.300039	0.014267142
2096.228492	0.014205991
2098.156945	0.014281531
2100.085398	0.014289352
2102.013851	0.014250554
2103.942304	0.014396914
2105.870757	0.014587156
2107.799211	0.014502590
2109.727664	0.014061114
2111.656117	0.013510334
2113.584570	0.013207371
2115.513023	0.013270833
2117.441476	0.013492943
2119.369929	0.013600177
2121.298382	0.013574407
2123.226835	0.013440568
2125.155288	0.013142749
2127.083741	0.012826493
2129.012194	0.012598820
2130.940647	0.012533291
2132.869100	0.012752482
2134.797554	0.013061898
2136.726007	0.013138480
2138.654460	0.012805089
2140.582913	0.012292688
2142.511366	0.012136353
2144.439819	0.012315974
2146.368272	0.012418250
2148.296725	0.012458031
2150.225178	0.012563088
2152.153631	0.012565047
2154.082084	0.012557155
2156.010537	0.012670345
2157.938990	0.012652654
2159.867444	0.012535489
2161.795897	0.012467648
2163.724350	0.012360818
2165.652803	0.012119755
2167.581256	0.011908285
2169.509709	0.012017741
2171.438162	0.012171504
2173.366615	0.012076648
2175.295068	0.012049924
2177.223521	0.012146864
2179.151974	0.012139272
2181.080427	0.012129855
2183.008880	0.012195522
2184.937334	0.012152848
2186.865787	0.011890370
2188.794240	0.011410802
2190.722693	0.010814411
2192.651146	0.010481899
2194.579599	0.010747313
2196.508052	0.011304575
2198.436505	0.011691093
2200.364958	0.011829011
2202.293411	0.011766057
2204.221864	0.011766814
2206.150317	0.011914101
2208.078770	0.011823859
2210.007223	0.011613617
2211.935677	0.011567554
2213.864130	0.011344081
2215.792583	0.010831662
2217.721036	0.010427220
2219.649489	0.010280829
2221.577942	0.010195171
2223.506395	0.010076044
2225.434848	0.009994879
2227.363301	0.009933427
2229.291754	0.009859405
2231.220207	0.009993601
2233.148660	0.010279257
2235.077113	0.010264799
2237.005567	0.010091249
2238.934020	0.010035655
2240.862473	0.010068911
2242.790926	0.010131477
2244.719379	0.010004717
2246.647832	0.009682308
2248.576285	0.009540637
2250.504738	0.009785362
2252.433191	0.010019269
2254.361644	0.010009888
2256.290097	0.009879494
2258.218550	0.009672999
2260.147003	0.009374003
2262.075456	0.009132848
2264.003910	0.009058508
2265.932363	0.009109857
2267.860816	0.009052208
2269.789269	0.008740060
2271.717722	0.008482144
2273.646175	0.008534954
2275.574628	0.008716349
2277.503081	0.008755458
2279.431534	0.008643311
2281.359987	0.008540241
2283.288440	0.008536559
2285.216893	0.008588987
2287.145346	0.008612408
2289.073800	0.008452150
2291.002253	0.008147824
2292.930706	0.008112822
2294.859159	0.008490671
2296.787612	0.008868360
2298.716065	0.008940726
2300.644518	0.008747283
2302.572971	0.008345205
2304.501424	0.007893689
2306.429877	0.007608496
2308.358330	0.007472366
2310.286783	0.007426217
2312.215236	0.007642712
2314.143690	0.008160998
2316.072143	0.008539977
2318.000596	0.008443916
2319.929049	0.008185466
2321.857502	0.008084910
2323.785955	0.007944224
2325.714408	0.007548315
2327.642861	0.007082907
2329.571314	0.006767595
2331.499767	0.006759903
2333.428220	0.007264958
2335.356673	0.008174974
2337.285126	0.008687922
2339.213579	0.008143823
2341.142033	0.007386599
2343.070486	0.007501544
2344.998939	0.008295843
2346.927392	0.008933233
2348.855845	0.008846884
2350.784298	0.008005160
2352.712751	0.007132349
2354.641204	0.007018833
2356.569657	0.007444271
2358.498110	0.007770616
2360.426563	0.007811730
2362.355016	0.007501062
2364.283469	0.007003404
2366.211923	0.006718838
2368.140376	0.006679977
2370.068829	0.006710529
2371.997282	0.006696365
2373.925735	0.006477801
2375.854188	0.006044379
2377.782641	0.005775257
2379.711094	0.005962474
2381.639547	0.006394284
2383.568000	0.006584225
2385.496453	0.006458537
2387.424906	0.006298429
2389.353359	0.006321752
2391.281812	0.006497391
2393.210266	0.006569547
2395.138719	0.006383443
2397.067172	0.006077944
2398.995625	0.005929057
2400.924078	0.006098744
2402.852531	0.006384348
2404.780984	0.006252761
2406.709437	0.005674324
2408.637890	0.005085987
2410.566343	0.005027041
2412.494796	0.005431377
2414.423249	0.005788276
2416.351702	0.005813351
2418.280156	0.005637022
2420.208609	0.005551912
2422.137062	0.005632955
2424.065515	0.005631943
2425.993968	0.005624426
2427.922421	0.005741972
2429.850874	0.005730602
2431.779327	0.005525538
2433.707780	0.005320210
2435.636233	0.005296769
2437.564686	0.005474438
2439.493139	0.005661956
2441.421592	0.005849192
2443.350045	0.006158605
2445.278499	0.006459091
2447.206952	0.006477934
2449.135405	0.006086381
2451.063858	0.005611980
2452.992311	0.005472000
2454.920764	0.005599714
2456.849217	0.005661484
2458.777670	0.005529333
2460.706123	0.005403179
2462.634576	0.005523266
2464.563029	0.005904566
2466.491482	0.006328144
2468.419935	0.006444121
2470.348389	0.006117801
2472.276842	0.005859752
2474.205295	0.006052727
2476.133748	0.006321589
2478.062201	0.006391480
2479.990654	0.006514080
2481.919107	0.006774559
2483.847560	0.007031761
2485.776013	0.007248723
2487.704466	0.007405506
2489.632919	0.007478746
2491.561372	0.007523624
2493.489825	0.007594326
2495.418279	0.007597815
2497.346732	0.007447992
2499.275185	0.007202067
2501.203638	0.007045828
2503.132091	0.007110212
2505.060544	0.007314383
2506.988997	0.007484264
2508.917450	0.007663496
2510.845903	0.008029696
2512.774356	0.008368759
2514.702809	0.008374983
2516.631262	0.008424559
2518.559715	0.008647440
2520.488168	0.008760569
2522.416622	0.008814029
2524.345075	0.009043803
2526.273528	0.009482760
2528.201981	0.009842815
2530.130434	0.010124415
2532.058887	0.010609834
2533.987340	0.010961887
2535.915793	0.010828657
2537.844246	0.010705554
2539.772699	0.010713640
2541.701152	0.010553123
2543.629605	0.010676078
2545.558058	0.011422576
2547.486512	0.012088312
2549.414965	0.012284919
2551.343418	0.012376954
2553.271871	0.012589955
2555.200324	0.012952846
2557.128777	0.013366286
2559.057230	0.013619574
2560.985683	0.013707474
2562.914136	0.013562470
2564.842589	0.013328292
2566.771042	0.013562045
2568.699495	0.014280569
2570.627948	0.014818899
2572.556401	0.014919071
2574.484855	0.015046878
2576.413308	0.015624702
2578.341761	0.016373862
2580.270214	0.016740374
2582.198667	0.016568741
2584.127120	0.016278790
2586.055573	0.016342945
2587.984026	0.016720802
2589.912479	0.017045068
2591.840932	0.017125927
2593.769385	0.017266357
2595.697838	0.017719151
2597.626291	0.018264309
2599.554745	0.018678399
2601.483198	0.018877978
2603.411651	0.018769285
2605.340104	0.018499011
2607.268557	0.018380063
2609.197010	0.018344780
2611.125463	0.018209331
2613.053916	0.018226551
2614.982369	0.018613111
2616.910822	0.019055609
2618.839275	0.019114114
2620.767728	0.018713048
2622.696181	0.018116504
2624.624635	0.017792897
2626.553088	0.017909737
2628.481541	0.018183755
2630.409994	0.018519320
2632.338447	0.018798204
2634.266900	0.018807720
2636.195353	0.018724883
2638.123806	0.018725894
2640.052259	0.018637439
2641.980712	0.018347619
2643.909165	0.018086113
2645.837618	0.018007159
2647.766071	0.017865025
2649.694524	0.017512532
2651.622978	0.017261278
2653.551431	0.017372340
2655.479884	0.017590169
2657.408337	0.017584300
2659.336790	0.017373281
2661.265243	0.016999748
2663.193696	0.016545493
2665.122149	0.016428569
2667.050602	0.016667722
2668.979055	0.016753554
2670.907508	0.016773233
2672.835961	0.016977603
2674.764414	0.016867567
2676.692868	0.016305413
2678.621321	0.015990734
2680.549774	0.016033120
2682.478227	0.015955152
2684.406680	0.015799768
2686.335133	0.015731504
2688.263586	0.015703697
2690.192039	0.015686171
2692.120492	0.015551153
2694.048945	0.015376063
2695.977398	0.015386586
2697.905851	0.015579803
2699.834304	0.015864905
2701.762757	0.015996253
2703.691211	0.015821747
2705.619664	0.015584636
2707.548117	0.015327495
2709.476570	0.014882028
2711.405023	0.014546689
2713.333476	0.014690597
2715.261929	0.014910346
2717.190382	0.014571635
2719.118835	0.014092287
2721.047288	0.014222071
2722.975741	0.014583829
2724.904194	0.014427371
2726.832647	0.013980912
2728.761101	0.013867339
2730.689554	0.014082015
2732.618007	0.014229509
2734.546460	0.014062772
2736.474913	0.013709077
2738.403366	0.013490910
2740.331819	0.013431019
2742.260272	0.013341850
2744.188725	0.013294901
2746.117178	0.013255230
2748.045631	0.013253613
2749.974084	0.013426189
2751.902537	0.013569050
2753.830991	0.013366727
2755.759444	0.013132964
2757.687897	0.013202498
2759.616350	0.013436432
2761.544803	0.013606063
2763.473256	0.013489285
2765.401709	0.013028037
2767.330162	0.012699991
2769.258615	0.012777196
2771.187068	0.012835194
2773.115521	0.012761553
2775.043974	0.012820293
2776.972427	0.012744329
2778.900880	0.012352952
2780.829334	0.012129200
2782.757787	0.012220717
2784.686240	0.012312775
2786.614693	0.012277599
2788.543146	0.012177535
2790.471599	0.012269888
2792.400052	0.012720041
2794.328505	0.013029644
2796.256958	0.012691285
2798.185411	0.011990394
2800.113864	0.011396185
2802.042317	0.011117470
2803.970770	0.011224143
2805.899224	0.011560750
2807.827677	0.011822894
2809.756130	0.011930452
2811.684583	0.011955367
2813.613036	0.012013680
2815.541489	0.012382873
2817.469942	0.012917031
2819.398395	0.013063459
2821.326848	0.012878340
2823.255301	0.012597441
2825.183754	0.012266782
2827.112207	0.011959244
2829.040660	0.011685172
2830.969113	0.011531502
2832.897567	0.011381759
2834.826020	0.011126426
2836.754473	0.011156401
2838.682926	0.011559241
2840.611379	0.011701958
2842.539832	0.011350356
2844.468285	0.011253790
2846.396738	0.011812765
2848.325191	0.012023894
2850.253644	0.011354217
2852.182097	0.010802524
2854.110550	0.010688446
2856.039003	0.010520397
2857.967457	0.010547977
2859.895910	0.010937950
2861.824363	0.011297815
2863.752816	0.011585865
2865.681269	0.011839933
2867.609722	0.011825372
2869.538175	0.011409041
2871.466628	0.010750921
2873.395081	0.010404792
2875.323534	0.010680243
2877.251987	0.011089911
2879.180440	0.011060905
2881.108893	0.010853495
2883.037347	0.011011451
2884.965800	0.011320748
2886.894253	0.011403767
2888.822706	0.011457966
2890.751159	0.011697122
2892.679612	0.011881538
2894.608065	0.011741315
2896.536518	0.011509859
2898.464971	0.011279346
2900.393424	0.010944556
2902.321877	0.010646375
2904.250330	0.010592678
2906.178783	0.010916249
2908.107236	0.011517314
2910.035690	0.011791646
2911.964143	0.011353300
2913.892596	0.010723718
2915.821049	0.010554208
2917.749502	0.010874411
2919.677955	0.011133505
2921.606408	0.011048026
2923.534861	0.011030734
2925.463314	0.011159233
2927.391767	0.011316780
2929.320220	0.011734223
2931.248673	0.012158649
2933.177126	0.012173239
2935.105580	0.011850324
2937.034033	0.011373629
2938.962486	0.011004418
2940.890939	0.010980219
2942.819392	0.011204102
2944.747845	0.011207086
2946.676298	0.010868181
2948.604751	0.010630779
2950.533204	0.010763775
2952.461657	0.010978215
2954.390110	0.011049640
2956.318563	0.011225578
2958.247016	0.011562403
2960.175469	0.011787445
2962.103923	0.011711598
2964.032376	0.011291106
2965.960829	0.010915775
2967.889282	0.011045462
2969.817735	0.011529488
2971.746188	0.012130003
2973.674641	0.012579028
2975.603094	0.012466530
2977.531547	0.011843922
2979.460000	0.011384755
2981.388453	0.011423117
2983.316906	0.011465906
2985.245359	0.011409084
2987.173813	0.011720469
2989.102266	0.012263821
2991.030719	0.012526336
2992.959172	0.012529741
2994.887625	0.012416947
2996.816078	0.012076812
2998.744531	0.011582915
3000.672984	0.011272321
3002.601437	0.011449595
3004.529890	0.011892280
3006.458343	0.012020389
3008.386796	0.011832242
3010.315249	0.011731500
3012.243703	0.011888062
3014.172156	0.012244957
3016.100609	0.012497047
3018.029062	0.012310277
3019.957515	0.011832662
3021.885968	0.011575867
3023.814421	0.011739244
3025.742874	0.012175192
3027.671327	0.012629314
3029.599780	0.012912147
3031.528233	0.013060895
3033.456686	0.013133690
3035.385139	0.013146302
3037.313592	0.013220728
3039.242046	0.013281399
3041.170499	0.013043717
3043.098952	0.012649907
3045.027405	0.012606180
3046.955858	0.012970596
3048.884311	0.013336620
3050.812764	0.013379974
3052.741217	0.013217481
3054.669670	0.013154986
3056.598123	0.013182226
3058.526576	0.013254996
3060.455029	0.013478586
3062.383482	0.013761418
3064.311936	0.013953215
3066.240389	0.013965619
3068.168842	0.013904717
3070.097295	0.014027747
3072.025748	0.014474345
3073.954201	0.015122886
3075.882654	0.015704527
3077.811107	0.015948333
3079.739560	0.015825650
3081.668013	0.015617365
3083.596466	0.015521752
3085.524919	0.015539235
3087.453372	0.015633548
3089.381825	0.015699500
3091.310279	0.015694998
3093.238732	0.015750712
3095.167185	0.015974799
3097.095638	0.016271004
3099.024091	0.016490094
3100.952544	0.016557554
3102.880997	0.016624168
3104.809450	0.017039737
3106.737903	0.017744273
3108.666356	0.018074423
3110.594809	0.017627778
3112.523262	0.016934341
3114.451715	0.016777201
3116.380169	0.017154720
3118.308622	0.017652644
3120.237075	0.018060492
3122.165528	0.018209435
3124.093981	0.018102562
3126.022434	0.017952623
3127.950887	0.018014535
3129.879340	0.018395828
3131.807793	0.018847521
3133.736246	0.019187132
3135.664699	0.019368712
3137.593152	0.019180404
3139.521605	0.018713908
3141.450058	0.018604903
3143.378512	0.019219685
3145.306965	0.020093460
3147.235418	0.020767767
3149.163871	0.021258621
3151.092324	0.021418396
3153.020777	0.020943904
3154.949230	0.020274622
3156.877683	0.020216536
3158.806136	0.020673759
3160.734589	0.021029854
3162.663042	0.021351643
3164.591495	0.021789394
3166.519948	0.021969777
3168.448402	0.021794083
3170.376855	0.021453239
3172.305308	0.021112191
3174.233761	0.021105994
3176.162214	0.021417221
3178.090667	0.021826750
3180.019120	0.022348875
3181.947573	0.022679167
3183.876026	0.022606976
3185.804479	0.022694172
3187.732932	0.023182690
3189.661385	0.023493476
3191.589838	0.023298457
3193.518292	0.022956852
3195.446745	0.023041803
3197.375198	0.023681484
3199.303651	0.024417985
3201.232104	0.024946377
3203.160557	0.025161708
3205.089010	0.025041945
3207.017463	0.024743456
3208.945916	0.024497842
3210.874369	0.024631351
3212.802822	0.025131393
3214.731275	0.025487209
3216.659728	0.025434725
3218.588181	0.025246719
3220.516635	0.025314778
3222.445088	0.025674077
3224.373541	0.026022660
3226.301994	0.026180770
3228.230447	0.026248872
3230.158900	0.026362546
3232.087353	0.026640726
3234.015806	0.027080214
3235.944259	0.027303535
3237.872712	0.027335647
3239.801165	0.027802940
3241.729618	0.028531376
3243.658071	0.028528290
3245.586525	0.027743170
3247.514978	0.027222240
3249.443431	0.027504297
3251.371884	0.028063931
3253.300337	0.028264405
3255.228790	0.028312543
3257.157243	0.028428322
3259.085696	0.028106764
3261.014149	0.027652889
3262.942602	0.028046869
3264.871055	0.028772783
3266.799508	0.028868858
3268.727961	0.029088199
3270.656414	0.029948201
3272.584868	0.030338973
3274.513321	0.029863829
3276.441774	0.029658496
3278.370227	0.030060569
3280.298680	0.030244226
3282.227133	0.030122677
3284.155586	0.030251188
3286.084039	0.030496508
3288.012492	0.030257942
3289.940945	0.029576277
3291.869398	0.029341130
3293.797851	0.029934317
3295.726304	0.030636020
3297.654758	0.030747931
3299.583211	0.030518422
3301.511664	0.030511277
3303.440117	0.030691737
3305.368570	0.030913012
3307.297023	0.031112483
3309.225476	0.030869275
3311.153929	0.030208565
3313.082382	0.030049706
3315.010835	0.030929020
3316.939288	0.032128058
3318.867741	0.032747965
3320.796194	0.032660048
3322.724648	0.032274302
3324.653101	0.032172285
3326.581554	0.032219779
3328.510007	0.031898625
3330.438460	0.031640936
3332.366913	0.031832442
3334.295366	0.032066975
3336.223819	0.032182969
3338.152272	0.032371547
3340.080725	0.032664124
3342.009178	0.032807991
3343.937631	0.032744091
3345.866084	0.032763958
3347.794537	0.033035301
3349.722991	0.033657022
3351.651444	0.034505609
3353.579897	0.035184518
3355.508350	0.035574254
3357.436803	0.035595156
3359.365256	0.035329003
3361.293709	0.035402726
3363.222162	0.035903051
3365.150615	0.036099948
3367.079068	0.035758428
3369.007521	0.035356067
3370.935974	0.035270389
3372.864427	0.035487827
3374.792881	0.035776123
3376.721334	0.035804644
3378.649787	0.035516452
3380.578240	0.035597913
3382.506693	0.036334734
3384.435146	0.036914598
3386.363599	0.037032939
3388.292052	0.037006285
3390.220505	0.036795992
3392.148958	0.036600143
3394.077411	0.036709853
3396.005864	0.036826108
3397.934317	0.036927957
3399.862770	0.037403662
3401.791224	0.038175765
3403.719677	0.038691986
3405.648130	0.038720258
3407.576583	0.038155138
3409.505036	0.037532751
3411.433489	0.037340734
3413.361942	0.037060019
3415.290395	0.036426190
3417.218848	0.036249004
3419.147301	0.036874294
3421.075754	0.037655056
3423.004207	0.037871860
3424.932660	0.037376627
3426.861114	0.036788967
3428.789567	0.036945347
3430.718020	0.037679005
3432.646473	0.038023029
3434.574926	0.037853066
3436.503379	0.037673719
3438.431832	0.037302051
3440.360285	0.036730994
3442.288738	0.036741834
3444.217191	0.037221033
3446.145644	0.037355296
3448.074097	0.037480574
3450.002550	0.037915491
3451.931004	0.038153764
3453.859457	0.037975296
3455.787910	0.037523434
3457.716363	0.037001774
3459.644816	0.036557153
3461.573269	0.036178406
3463.501722	0.035816651
3465.430175	0.035529830
3467.358628	0.035396889
3469.287081	0.035532888
3471.215534	0.035922006
3473.143987	0.036073189
3475.072440	0.035749283
3477.000893	0.035463717
3478.929347	0.035298008
3480.857800	0.034903903
3482.786253	0.034635533
3484.714706	0.034726754
3486.643159	0.034595061
3488.571612	0.034101658
3490.500065	0.033733614
3492.428518	0.033594843
3494.356971	0.033384662
3496.285424	0.033142839
3498.213877	0.032991335
3500.142330	0.032785524
3502.070783	0.032794200
3503.999237	0.033090748
3505.927690	0.033027798
3507.856143	0.032501344
3509.784596	0.032020163
3511.713049	0.031671308
3513.641502	0.031364169
3515.569955	0.031198632
3517.498408	0.031186277
3519.426861	0.031270668
3521.355314	0.031208612
3523.283767	0.030890472
3525.212220	0.030719763
3527.140673	0.030764941
3529.069126	0.030673591
3530.997580	0.030320946
3532.926033	0.029639805
3534.854486	0.028731050
3536.782939	0.028057843
3538.711392	0.027915046
3540.639845	0.028249543
3542.568298	0.028797470
3544.496751	0.028994091
3546.425204	0.028490987
3548.353657	0.027720654
3550.282110	0.027395343
3552.210563	0.027698228
3554.139016	0.028079633
3556.067470	0.027821619
3557.995923	0.026854545
3559.924376	0.025814462
3561.852829	0.025326625
3563.781282	0.025270104
3565.709735	0.024933828
3567.638188	0.024265213
3569.566641	0.024037687
3571.495094	0.024227571
3573.423547	0.024127463
3575.352000	0.023677567
3577.280453	0.023338223
3579.208906	0.023221591
3581.137360	0.023424068
3583.065813	0.024027284
3584.994266	0.024173154
3586.922719	0.023165379
3588.851172	0.022068864
3590.779625	0.021721169
3592.708078	0.021621021
3594.636531	0.021522097
3596.564984	0.021539815
3598.493437	0.021688337
3600.421890	0.021977957
3602.350343	0.022149123
3604.278796	0.021826835
3606.207249	0.021013809
3608.135703	0.020014737
3610.064156	0.019163838
3611.992609	0.018706849
3613.921062	0.018831672
3615.849515	0.019233270
3617.777968	0.019304706
3619.706421	0.019165957
3621.634874	0.019243581
3623.563327	0.019305261
3625.491780	0.018976806
3627.420233	0.018028472
3629.348686	0.016853785
3631.277139	0.016295940
3633.205593	0.016456597
3635.134046	0.016951011
3637.062499	0.017426474
3638.990952	0.017655624
3640.919405	0.017615344
3642.847858	0.017482100
3644.776311	0.017312488
3646.704764	0.016909935
3648.633217	0.016395753
3650.561670	0.016055819
3652.490123	0.015743665
3654.418576	0.015082216
3656.347029	0.014239149
3658.275482	0.013888800
3660.203936	0.014103789
3662.132389	0.014253814
3664.060842	0.014074313
3665.989295	0.013984461
3667.917748	0.014002654
3669.846201	0.013713307
3671.774654	0.013376739
3673.703107	0.013116411
3675.631560	0.012600293
3677.560013	0.012182842
3679.488466	0.012350913
3681.416919	0.012800476
3683.345372	0.012797511
3685.273826	0.012378096
3687.202279	0.012409612
3689.130732	0.013117935
3691.059185	0.013418020
3692.987638	0.012854856
3694.916091	0.012328447
3696.844544	0.012400232
3698.772997	0.012703134
3700.701450	0.012403795
3702.629903	0.011445637
3704.558356	0.010697663
3706.486809	0.010511786
3708.415262	0.010401595
3710.343716	0.010126705
3712.272169	0.010231073
3714.200622	0.010931290
3716.129075	0.011666004
3718.057528	0.011968464
3719.985981	0.011662657
3721.914434	0.011075471
3723.842887	0.010796875
3725.771340	0.010943930
3727.699793	0.011414813
3729.628246	0.012094384
3731.556699	0.012757171
3733.485152	0.013109342
3735.413605	0.012831277
3737.342059	0.012203983
3739.270512	0.011662477
3741.198965	0.011264434
3743.127418	0.011142249
3745.055871	0.011927933
3746.984324	0.013439690
3748.912777	0.014211869
3750.841230	0.014131410
3752.769683	0.014122305
3754.698136	0.013944341
3756.626589	0.013365269
3758.555042	0.012592884
3760.483495	0.012041559
3762.411949	0.011936910
3764.340402	0.012218957
3766.268855	0.012653085
3768.197308	0.012606982
3770.125761	0.011920422
3772.054214	0.011678998
3773.982667	0.012430624
3775.911120	0.013411490
3777.839573	0.013774483
3779.768026	0.013692996
3781.696479	0.013624658
3783.624932	0.013264431
3785.553385	0.012536481
3787.481838	0.012099938
3789.410292	0.012254260
3791.338745	0.012525775
3793.267198	0.012491299
3795.195651	0.012489805
3797.124104	0.012958673
3799.052557	0.013458272
3800.981010	0.013509316
3802.909463	0.013428407
3804.837916	0.013146285
3806.766369	0.012886540
3808.694822	0.013196530
3810.623275	0.013650486
3812.551728	0.013850441
3814.480182	0.014011972
3816.408635	0.014298489
3818.337088	0.014372834
3820.265541	0.013550869
3822.193994	0.012379481
3824.122447	0.012020990
3826.050900	0.012543765
3827.979353	0.013411488
3829.907806	0.013841776
3831.836259	0.013602277
3833.764712	0.013336702
3835.693165	0.013466890
3837.621618	0.013710612
3839.550071	0.013684960
3841.478525	0.013408272
3843.406978	0.012909663
3845.335431	0.012132364
3847.263884	0.011377562
3849.192337	0.011046425
3851.120790	0.011105295
3853.049243	0.011539212
3854.977696	0.012571212
3856.906149	0.013539890
3858.834602	0.013544707
3860.763055	0.012874703
3862.691508	0.012362550
3864.619961	0.012515958
3866.548415	0.013305017
3868.476868	0.014003066
3870.405321	0.014105729
3872.333774	0.013887721
3874.262227	0.013476456
3876.190680	0.013097697
3878.119133	0.012777747
3880.047586	0.012396551
3881.976039	0.012368632
3883.904492	0.012720071
3885.832945	0.012955960
3887.761398	0.012895387
3889.689851	0.012601085
3891.618305	0.012441926
3893.546758	0.012484774
3895.475211	0.012173173
3897.403664	0.011669273
3899.332117	0.011859251
3901.260570	0.012603370
3903.189023	0.012514296
3905.117476	0.011415252
3907.045929	0.010470152
3908.974382	0.010171014
3910.902835	0.010211797
3912.831288	0.010069830
3914.759741	0.009538609
3916.688194	0.009073000
3918.616648	0.009171396
3920.545101	0.009674349
3922.473554	0.010200369
3924.402007	0.010801799
3926.330460	0.011564726
3928.258913	0.012075497
3930.187366	0.011800307
3932.115819	0.010994312
3934.044272	0.010571184
3935.972725	0.010917624
3937.901178	0.011700510
3939.829631	0.012168200
3941.758084	0.011870896
3943.686538	0.011432579
3945.614991	0.011337873
3947.543444	0.011153204
3949.471897	0.010750815
3951.400350	0.010523938
3953.328803	0.010594539
3955.257256	0.010738988
3957.185709	0.010572938
3959.114162	0.009978382
3961.042615	0.009559777
3962.971068	0.009891535
3964.899521	0.010502570
3966.827974	0.010475573
3968.756427	0.009878593
3970.684881	0.009533919
3972.613334	0.009615583
3974.541787	0.009794005
3976.470240	0.010067568
3978.398693	0.010530432
3980.327146	0.010880710
3982.255599	0.010663000
3984.184052	0.010027912
3986.112505	0.009789683
3988.040958	0.010245283
3989.969411	0.010800445
3991.897864	0.010938122
3993.826317	0.010625120
3995.754771	0.010041599
3997.683224	0.009554046
3999.611677	0.009371604
4001.540130	0.009404245
4003.468583	0.009873152
4005.397036	0.010734062
4007.325489	0.010734582
4009.253942	0.009977952
4011.182395	0.009953107
4013.110848	0.010577702
4015.039301	0.010888545
4016.967754	0.010692429
4018.896207	0.010031611
4020.824661	0.009205812
4022.753114	0.008950722
4024.681567	0.009265265
4026.610020	0.009448544
4028.538473	0.009575583
4030.466926	0.009917961
4032.395379	0.009996677
4034.323832	0.009616238
4036.252285	0.009207899
4038.180738	0.009166331
4040.109191	0.009384872
4042.037644	0.009108420
4043.966097	0.008413139
4045.894550	0.008091125
4047.823004	0.008155617
4049.751457	0.008577972
4051.679910	0.009069163
4053.608363	0.009290338
4055.536816	0.009483295
4057.465269	0.009974548
4059.393722	0.010108283
4061.322175	0.009626132
4063.250628	0.009097418
4065.179081	0.008744559
4067.107534	0.008610429
4069.035987	0.008610995
4070.964440	0.008473549
4072.892894	0.008099735
4074.821347	0.007924330
4076.749800	0.007959218
4078.678253	0.008123765
4080.606706	0.008496847
4082.535159	0.008458672
4084.463612	0.007840876
4086.392065	0.007363091
4088.320518	0.007349664
4090.248971	0.007572420
4092.177424	0.008129959
4094.105877	0.008649065
4096.034330	0.008580269
4097.962783	0.008017844
4099.891237	0.007527437
4101.819690	0.007528827
4103.748143	0.007954755
4105.676596	0.008583027
4107.605049	0.008964757
4109.533502	0.008760623
4111.461955	0.008514181
4113.390408	0.008130687
4115.318861	0.007285893
4117.247314	0.006444432
4119.175767	0.006347850
4121.104220	0.007130881
4123.032673	0.007937303
4124.961127	0.008342077
4126.889580	0.008424140
4128.818033	0.008275732
4130.746486	0.007674032
4132.674939	0.007378789
4134.603392	0.007806396
4136.531845	0.008462228
4138.460298	0.008484517
4140.388751	0.007746397
4142.317204	0.007412928
4144.245657	0.007536317
4146.174110	0.007828463
4148.102563	0.008479518
4150.031017	0.009008418
4151.959470	0.008931909
4153.887923	0.008540268
4155.816376	0.008287682
4157.744829	0.008450854
4159.673282	0.008897291
4161.601735	0.008964237
4163.530188	0.008103226
4165.458641	0.007201771
4167.387094	0.007166384
4169.315547	0.007213361
4171.244000	0.006852530
4173.172453	0.006871168
4175.100906	0.007657717
4177.029360	0.008148866
4178.957813	0.008035792
4180.886266	0.007612915
4182.814719	0.007004490
4184.743172	0.006464513
4186.671625	0.005944094
4188.600078	0.005754702
4190.528531	0.005850601
4192.456984	0.005881675
4194.385437	0.006102040
4196.313890	0.006463522
4198.242343	0.006886290
4200.170796	0.006951958
4202.099250	0.006574596
4204.027703	0.006586867
4205.956156	0.007109435
4207.884609	0.007362775
4209.813062	0.007356402
4211.741515	0.007314940
4213.669968	0.007304574
4215.598421	0.007030314
4217.526874	0.006768649
4219.455327	0.007101126
4221.383780	0.007767329
4223.312233	0.008127719
4225.240686	0.007885480
4227.169139	0.007386652
4229.097593	0.006928529
4231.026046	0.006507352
4232.954499	0.006491361
4234.882952	0.007042623
4236.811405	0.007584967
4238.739858	0.007296457
4240.668311	0.005952240
4242.596764	0.004954555
4244.525217	0.005583712
4246.453670	0.006991253
4248.382123	0.007673235
4250.310576	0.007559904
4252.239029	0.007278428
4254.167483	0.006719444
4256.095936	0.006195609
4258.024389	0.006262822
4259.952842	0.006449183
4261.881295	0.006659208
4263.809748	0.006823353
4265.738201	0.006144830
4267.666654	0.005355389
4269.595107	0.005745266
4271.523560	0.006462368
4273.452013	0.006494394
4275.380466	0.006133075
4277.308919	0.005801610
4279.237373	0.005713123
4281.165826	0.005776056
4283.094279	0.005920111
4285.022732	0.006205587
4286.951185	0.006352801
4288.879638	0.006025152
4290.808091	0.005550861
4292.736544	0.005816238
4294.664997	0.006330180
4296.593450	0.006386796
4298.521903	0.006117489
4300.450356	0.005770452
4302.378809	0.005680647
4304.307262	0.005930328
4306.235716	0.006049253
4308.164169	0.005870006
4310.092622	0.006117666
4312.021075	0.006805965
4313.949528	0.006868576
4315.877981	0.006313875
4317.806434	0.005832748
4319.734887	0.005656720
4321.663340	0.005919702
4323.591793	0.006019744
4325.520246	0.005598335
4327.448699	0.004887910
4329.377152	0.004580788
4331.305606	0.004711776
4333.234059	0.005098556
4335.162512	0.005771610
4337.090965	0.006524083
4339.019418	0.007123675
4340.947871	0.007538766
4342.876324	0.007819397
4344.804777	0.007624533
4346.733230	0.006916466
4348.661683	0.006438740
4350.590136	0.006800393
4352.518589	0.007415835
4354.447042	0.007393788
4356.375495	0.006322910
4358.303949	0.004731926
4360.232402	0.004079393
4362.160855	0.005093195
4364.089308	0.006453706
4366.017761	0.006990928
4367.946214	0.007154180
4369.874667	0.007145816
4371.803120	0.006381057
4373.731573	0.005204939
4375.660026	0.004707872
4377.588479	0.005078537
4379.516932	0.005364733
4381.445385	0.005314609
4383.373839	0.006035179
4385.302292	0.007451381
4387.230745	0.008746985
4389.159198	0.008575330
4391.087651	0.007236917
4393.016104	0.006272538
4394.944557	0.005673331
4396.873010	0.005379814
4398.801463	0.005534765
4400.729916	0.005628678
4402.658369	0.005706138
4404.586822	0.005766621
4406.515275	0.005218617
4408.443729	0.004714575
4410.372182	0.005423385
4412.300635	0.006761016
4414.229088	0.007224187
4416.157541	0.006639835
4418.085994	0.005875366
4420.014447	0.005706179
4421.942900	0.006156882
4423.871353	0.006720580
4425.799806	0.006655862
4427.728259	0.005878275
4429.656712	0.005161546
4431.585165	0.005194500
4433.513618	0.005670652
4435.442072	0.006269257
4437.370525	0.006654675
4439.298978	0.006661806
4441.227431	0.006594415
4443.155884	0.006691055
4445.084337	0.006635101
4447.012790	0.006496462
4448.941243	0.006559036
4450.869696	0.006373696
4452.798149	0.005520353
4454.726602	0.004850593
4456.655055	0.005026706
4458.583508	0.005586414
4460.511962	0.005921818
4462.440415	0.005888569
4464.368868	0.005638910
4466.297321	0.005630408
4468.225774	0.006719305
4470.154227	0.008285264
4472.082680	0.008221433
4474.011133	0.006278867
4475.939586	0.004569066
4477.868039	0.004592624
4479.796492	0.005765752
4481.724945	0.007002476
4483.653398	0.007642888
4485.581851	0.007263107
4487.510305	0.006429608
4489.438758	0.006380882
4491.367211	0.006832250
4493.295664	0.006856173
4495.224117	0.006734186
4497.152570	0.006642525
4499.081023	0.006439048
4501.009476	0.006547527
4502.937929	0.007767683
4504.866382	0.009474144
4506.794835	0.010098351
4508.723288	0.009629081
4510.651741	0.008780040
4512.580195	0.006974926
4514.508648	0.005036848
4516.437101	0.004328093
4518.365554	0.004165940
4520.294007	0.004551436
4522.222460	0.005146772
4524.150913	0.005403276
4526.079366	0.005668489
4528.007819	0.005559746
4529.936272	0.005305575
4531.864725	0.006069595
4533.793178	0.007412252
4535.721631	0.007936020
4537.650084	0.006992533
4539.578538	0.006327234
4541.506991	0.006924675
4543.435444	0.007739434
4545.363897	0.007520132
4547.292350	0.006918301
4549.220803	0.006634659
4551.149256	0.006724954
4553.077709	0.006922605
4555.006162	0.006697490
4556.934615	0.006321230
4558.863068	0.005919851
4560.791521	0.005611966
4562.719974	0.005462111
4564.648428	0.006168931
4566.576881	0.007800943
4568.505334	0.008829932
4570.433787	0.008113416
4572.362240	0.006902173
4574.290693	0.006631367
4576.219146	0.007138941
4578.147599	0.007253202
4580.076052	0.006357970
4582.004505	0.005862703
4583.932958	0.006849439
4585.861411	0.008219832
4587.789864	0.009143846
4589.718318	0.009142443
4591.646771	0.008633895
4593.575224	0.008783634
4595.503677	0.008522000
4597.432130	0.006634410
4599.360583	0.004377532
4601.289036	0.003534153
4603.217489	0.004818211
[truncated: 1,501 more rows]
