# Supplementary material for: Adaptive Method for Quantitative Estimation of Glucose and Fructose Concentrations in Aqueous Solutions Based on Infrared Nanoantenna Optics
Source: Sensors (Basel). 2019 Jul 11;19(14):3053. doi: 10.3390/s19143053 (PMC6678705; doi:10.3390/s19143053)
Supplement: Supplementary file 1 [file sensors-19-03053-s001.zip › 00_Measurement_Data/Fructose cycles/1 c=10 gl/res4 sc50_50 ap100x100 par pol/1 c=10 gl.2.txt]

748.239793	0.029699204
750.168246	0.041347999
752.096699	0.052408449
754.025152	0.052929766
755.953605	0.044325776
757.882058	0.034402095
759.810511	0.030552411
761.738964	0.032904584
763.667418	0.033062287
765.595871	0.028911073
767.524324	0.025754200
769.452777	0.028590949
771.381230	0.020388255
773.309683	0.016074250
775.238136	0.012694611
777.166589	0.030063886
779.095042	0.034172427
781.023495	0.035439175
782.951948	0.022768628
784.880401	0.013508340
786.808854	0.023025485
788.737308	0.017012833
790.665761	0.013138349
792.594214	0.013036216
794.522667	0.011468017
796.451120	0.012168953
798.379573	0.018695869
800.308026	0.025466392
802.236479	0.016613981
804.164932	0.018858925
806.093385	0.035875149
808.021838	0.029530222
809.950291	0.022771891
811.878744	0.026577255
813.807197	0.030824063
815.735651	0.042222843
817.664104	0.046075635
819.592557	0.035815127
821.521010	0.026610652
823.449463	0.016161332
825.377916	0.025432644
827.306369	0.027655117
829.234822	0.020725807
831.163275	0.007819668
833.091728	0.018699721
835.020181	0.029607406
836.948634	0.027494263
838.877087	0.027213439
840.805541	0.029934758
842.733994	0.029369382
844.662447	0.026045080
846.590900	0.022025798
848.519353	0.019392513
850.447806	0.018818263
852.376259	0.019295609
854.304712	0.020983309
856.233165	0.018188691
858.161618	0.016856486
860.090071	0.021500798
862.018524	0.028038673
863.946977	0.029221248
865.875430	0.027126513
867.803884	0.023587920
869.732337	0.022755399
871.660790	0.024016149
873.589243	0.027408501
875.517696	0.032683238
877.446149	0.036636058
879.374602	0.037718516
881.303055	0.037424445
883.231508	0.037805259
885.159961	0.039980460
887.088414	0.042591903
889.016867	0.044917833
890.945320	0.047875531
892.873774	0.049900047
894.802227	0.052204512
896.730680	0.056250099
898.659133	0.058765780
900.587586	0.060656365
902.516039	0.064113766
904.444492	0.067574665
906.372945	0.069502287
908.301398	0.072862320
910.229851	0.079472661
912.158304	0.085683241
914.086757	0.089804552
916.015210	0.093408212
917.943664	0.096515328
919.872117	0.098345384
921.800570	0.100221142
923.729023	0.104324542
925.657476	0.110293947
927.585929	0.116036825
929.514382	0.120502822
931.442835	0.124998458
933.371288	0.130748615
935.299741	0.136775047
937.228194	0.143601835
939.156647	0.152047321
941.085100	0.159380674
943.013553	0.163877591
944.942007	0.168286040
946.870460	0.173819706
948.798913	0.178784117
950.727366	0.183950663
952.655819	0.190909505
954.584272	0.198406756
956.512725	0.204901919
958.441178	0.210923135
960.369631	0.217103496
962.298084	0.223109096
964.226537	0.229032382
966.154990	0.234828234
968.083443	0.240637019
970.011897	0.247639328
971.940350	0.256114155
973.868803	0.264445305
975.797256	0.270649731
977.725709	0.275152594
979.654162	0.280532688
981.582615	0.287516654
983.511068	0.294372171
985.439521	0.300089329
987.367974	0.305237293
989.296427	0.310275942
991.224880	0.315659732
993.153333	0.322204262
995.081786	0.329587996
997.010240	0.336061001
998.938693	0.340851992
1000.867146	0.345313519
1002.795599	0.350108892
1004.724052	0.354458988
1006.652505	0.358150214
1008.580958	0.361428976
1010.509411	0.364921808
1012.437864	0.369406968
1014.366317	0.374659836
1016.294770	0.379458100
1018.223223	0.382967114
1020.151676	0.385802418
1022.080130	0.388767600
1024.008583	0.391976029
1025.937036	0.395134807
1027.865489	0.397490263
1029.793942	0.398621380
1031.722395	0.399250716
1033.650848	0.400636733
1035.579301	0.402906865
1037.507754	0.404864520
1039.436207	0.406020552
1041.364660	0.407076389
1043.293113	0.408304065
1045.221566	0.409012079
1047.150019	0.408733249
1049.078473	0.408266395
1051.006926	0.408510029
1052.935379	0.408836037
1054.863832	0.408464700
1056.792285	0.407522291
1058.720738	0.406082839
1060.649191	0.404622614
1062.577644	0.403828710
1064.506097	0.403377980
1066.434550	0.402518600
1068.363003	0.401018292
1070.291456	0.399426937
1072.219909	0.398370355
1074.148363	0.397445977
1076.076816	0.396333754
1078.005269	0.395558149
1079.933722	0.394925475
1081.862175	0.393830329
1083.790628	0.392335445
1085.719081	0.390955597
1087.647534	0.390023232
1089.575987	0.388745755
1091.504440	0.386489153
1093.432893	0.383988112
1095.361346	0.381869555
1097.289799	0.379862517
1099.218253	0.377540261
1101.146706	0.375197440
1103.075159	0.373115569
1105.003612	0.370894253
1106.932065	0.368600190
1108.860518	0.366707474
1110.788971	0.365042180
1112.717424	0.362739444
1114.645877	0.359539211
1116.574330	0.356710494
1118.502783	0.354882628
1120.431236	0.352859497
1122.359689	0.349816501
1124.288142	0.346360475
1126.216596	0.343320012
1128.145049	0.340562642
1130.073502	0.337707847
1132.001955	0.334974259
1133.930408	0.332385749
1135.858861	0.329852104
1137.787314	0.327498913
1139.715767	0.325158089
1141.644220	0.322526008
1143.572673	0.319483638
1145.501126	0.316376269
1147.429579	0.313804358
1149.358032	0.311681837
1151.286486	0.309380800
1153.214939	0.306813389
1155.143392	0.304492176
1157.071845	0.302314639
1159.000298	0.299615383
1160.928751	0.296470642
1162.857204	0.293198079
1164.785657	0.289875567
1166.714110	0.286914945
1168.642563	0.284432948
1170.571016	0.282111913
1172.499469	0.279769242
1174.427922	0.277183831
1176.356375	0.274302959
1178.284829	0.271330655
1180.213282	0.268445790
1182.141735	0.265772760
1184.070188	0.263025850
1185.998641	0.259936124
1187.927094	0.256993890
1189.855547	0.254702568
1191.784000	0.252856433
1193.712453	0.250946462
1195.640906	0.248708263
1197.569359	0.246129766
1199.497812	0.243366674
1201.426265	0.240595549
1203.354719	0.238116145
1205.283172	0.235584468
1207.211625	0.233199224
1209.140078	0.230996221
1211.068531	0.228726894
1212.996984	0.226095989
1214.925437	0.223213106
1216.853890	0.220713452
1218.782343	0.218886480
1220.710796	0.217165336
1222.639249	0.215020046
1224.567702	0.212789401
1226.496155	0.210986167
1228.424609	0.209423900
1230.353062	0.207532927
1232.281515	0.205282182
1234.209968	0.203108132
1236.138421	0.201005518
1238.066874	0.198808238
1239.995327	0.196811959
1241.923780	0.195372611
1243.852233	0.194326445
1245.780686	0.193128869
1247.709139	0.191635460
1249.637592	0.189744219
1251.566045	0.187306479
1253.494498	0.184852630
1255.422952	0.182841420
1257.351405	0.181107461
1259.279858	0.179597348
1261.208311	0.178273574
1263.136764	0.176676497
1265.065217	0.174836829
1266.993670	0.173300266
1268.922123	0.171957776
1270.850576	0.170456126
1272.779029	0.168957531
1274.707482	0.167504296
1276.635935	0.165926531
1278.564388	0.164197803
1280.492842	0.162466675
1282.421295	0.160966381
1284.349748	0.159652412
1286.278201	0.158187062
1288.206654	0.156501606
1290.135107	0.154813737
1292.063560	0.153300002
1293.992013	0.151978970
1295.920466	0.150707573
1297.848919	0.149423793
1299.777372	0.148182824
1301.705825	0.146885410
1303.634278	0.145429581
1305.562731	0.143837899
1307.491185	0.142090365
1309.419638	0.140346050
1311.348091	0.138833895
1313.276544	0.137763709
1315.204997	0.136907980
1317.133450	0.135552675
1319.061903	0.133849829
1320.990356	0.132488132
1322.918809	0.131406680
1324.847262	0.130324870
1326.775715	0.129263446
1328.704168	0.128181383
1330.632621	0.126913726
1332.561075	0.125695437
1334.489528	0.124909312
1336.417981	0.124158412
1338.346434	0.122639447
1340.274887	0.120794877
1342.203340	0.119374767
1344.131793	0.118179038
1346.060246	0.117111333
1347.988699	0.116087012
1349.917152	0.114848837
1351.845605	0.113576517
1353.774058	0.112644069
1355.702511	0.112109020
1357.630965	0.111720696
1359.559418	0.111009732
1361.487871	0.109647661
1363.416324	0.108372100
1365.344777	0.107538566
1367.273230	0.106411591
1369.201683	0.105380602
1371.130136	0.104837939
1373.058589	0.103986524
1374.987042	0.102714643
1376.915495	0.101262040
1378.843948	0.099785052
1380.772401	0.098975405
1382.700854	0.098866791
1384.629308	0.098392345
1386.557761	0.096923649
1388.486214	0.095551953
1390.414667	0.094868682
1392.343120	0.093869314
1394.271573	0.092654169
1396.200026	0.092080854
1398.128479	0.091456920
1400.056932	0.090420209
1401.985385	0.089256898
1403.913838	0.087844379
1405.842291	0.086879469
1407.770744	0.086520381
1409.699198	0.086153254
1411.627651	0.085866131
1413.556104	0.085892834
1415.484557	0.085711852
1417.413010	0.084482215
1419.341463	0.083031945
1421.269916	0.082431212
1423.198369	0.081694305
1425.126822	0.080769941
1427.055275	0.079976216
1428.983728	0.078906879
1430.912181	0.078184970
1432.840634	0.078021817
1434.769087	0.077275492
1436.697541	0.076125078
1438.625994	0.075814016
1440.554447	0.075580202
1442.482900	0.075031154
1444.411353	0.074520789
1446.339806	0.073589399
1448.268259	0.072478898
1450.196712	0.072130539
1452.125165	0.072751313
1454.053618	0.073255293
1455.982071	0.071845382
1457.910524	0.069509946
1459.838977	0.068762742
1461.767431	0.068416081
1463.695884	0.067256130
1465.624337	0.066571385
1467.552790	0.067286149
1469.481243	0.067914203
1471.409696	0.067251064
1473.338149	0.066144273
1475.266602	0.065269709
1477.195055	0.064496338
1479.123508	0.063827351
1481.051961	0.063213632
1482.980414	0.063021742
1484.908867	0.063191593
1486.837321	0.063142218
1488.765774	0.062591150
1490.694227	0.061910529
1492.622680	0.061410382
1494.551133	0.060412027
1496.479586	0.059128821
1498.408039	0.058529884
1500.336492	0.058697969
1502.264945	0.059442088
1504.193398	0.060037140
1506.121851	0.059692558
1508.050304	0.058908250
1509.978757	0.057736430
1511.907210	0.056377795
1513.835664	0.055663865
1515.764117	0.055596199
1517.692570	0.055936418
1519.621023	0.055676103
1521.549476	0.054626331
1523.477929	0.054079819
1525.406382	0.053521164
1527.334835	0.052970402
1529.263288	0.053172011
1531.191741	0.053246085
1533.120194	0.052729078
1535.048647	0.052882068
1536.977100	0.053345006
1538.905554	0.052907366
1540.834007	0.052068863
1542.762460	0.051011380
1544.690913	0.049827281
1546.619366	0.049237911
1548.547819	0.049003884
1550.476272	0.049016468
1552.404725	0.049472515
1554.333178	0.050182126
1556.261631	0.050172199
1558.190084	0.048451811
1560.118537	0.047345821
1562.046990	0.047783259
1563.975443	0.047862388
1565.903897	0.047580630
1567.832350	0.047051772
1569.760803	0.046611700
1571.689256	0.047149554
1573.617709	0.047544856
1575.546162	0.046821821
1577.474615	0.046049867
1579.403068	0.045687210
1581.331521	0.045316983
1583.259974	0.045187339
1585.188427	0.045479406
1587.116880	0.045918986
1589.045333	0.046158351
1590.973787	0.046192314
1592.902240	0.046087589
1594.830693	0.045921419
1596.759146	0.045963630
1598.687599	0.046203256
1600.616052	0.046414714
1602.544505	0.046621360
1604.472958	0.046895612
1606.401411	0.047152936
1608.329864	0.047383469
1610.258317	0.047854763
1612.186770	0.048722781
1614.115223	0.049322672
1616.043677	0.049319070
1617.972130	0.049840003
1619.900583	0.050730940
1621.829036	0.050862789
1623.757489	0.050995234
1625.685942	0.051428717
1627.614395	0.051489413
1629.542848	0.051886421
1631.471301	0.053098630
1633.399754	0.054032136
1635.328207	0.054025732
1637.256660	0.053931929
1639.185113	0.053908605
1641.113566	0.053963069
1643.042020	0.054407906
1644.970473	0.054687891
1646.898926	0.055028778
1648.827379	0.056426197
1650.755832	0.056526460
1652.684285	0.053782225
1654.612738	0.051963754
1656.541191	0.052382290
1658.469644	0.052767999
1660.398097	0.052274670
1662.326550	0.051449072
1664.255003	0.051407110
1666.183456	0.051743492
1668.111910	0.051306136
1670.040363	0.050650097
1671.968816	0.050351046
1673.897269	0.049532618
1675.825722	0.048635695
1677.754175	0.048790514
1679.682628	0.049434081
1681.611081	0.049151480
1683.539534	0.047217391
1685.467987	0.045399178
1687.396440	0.044547074
1689.324893	0.043874737
1691.253346	0.043748405
1693.181799	0.043804910
1695.110253	0.043496367
1697.038706	0.043282554
1698.967159	0.042159587
1700.895612	0.040418241
1702.824065	0.039671008
1704.752518	0.038962841
1706.680971	0.038030375
1708.609424	0.037355874
1710.537877	0.037062217
1712.466330	0.037235916
1714.394783	0.037466843
1716.323236	0.036898274
1718.251689	0.035695992
1720.180143	0.034861837
1722.108596	0.034381781
1724.037049	0.034163862
1725.965502	0.034229618
1727.893955	0.034236211
1729.822408	0.034018841
1731.750861	0.033216938
1733.679314	0.032059114
1735.607767	0.032085121
1737.536220	0.032834418
1739.464673	0.033024952
1741.393126	0.032969706
1743.321579	0.033071782
1745.250032	0.033126101
1747.178486	0.032838650
1749.106939	0.032257117
1751.035392	0.031940974
1752.963845	0.032144934
1754.892298	0.032385092
1756.820751	0.032493751
1758.749204	0.032652967
1760.677657	0.032653071
1762.606110	0.032827076
1764.534563	0.033342078
1766.463016	0.033669103
1768.391469	0.033884376
1770.319922	0.033966307
1772.248376	0.033834212
1774.176829	0.034097966
1776.105282	0.034603655
1778.033735	0.034834296
1779.962188	0.034893584
1781.890641	0.035028849
1783.819094	0.035220798
1785.747547	0.035661928
1787.676000	0.036587149
1789.604453	0.037530597
1791.532906	0.037974428
1793.461359	0.038190864
1795.389812	0.038504243
1797.318266	0.038771000
1799.246719	0.038888428
1801.175172	0.038991082
1803.103625	0.039220728
1805.032078	0.039409496
1806.960531	0.039404482
1808.888984	0.039266009
1810.817437	0.039189778
1812.745890	0.039291624
1814.674343	0.039442502
1816.602796	0.039626006
1818.531249	0.040036913
1820.459702	0.040631991
1822.388155	0.041076139
1824.316609	0.041211721
1826.245062	0.041165031
1828.173515	0.040593125
1830.101968	0.039748721
1832.030421	0.039636705
1833.958874	0.040014729
1835.887327	0.040265109
1837.815780	0.040463850
1839.744233	0.040699221
1841.672686	0.040596589
1843.601139	0.040159140
1845.529592	0.039983548
1847.458045	0.039876599
1849.386499	0.039495073
1851.314952	0.039049216
1853.243405	0.038715437
1855.171858	0.038617056
1857.100311	0.038733125
1859.028764	0.038799196
1860.957217	0.038607273
1862.885670	0.038253512
1864.814123	0.037910175
1866.742576	0.037462071
1868.671029	0.036902014
1870.599482	0.036600087
1872.527935	0.036546364
1874.456388	0.036414284
1876.384842	0.036129985
1878.313295	0.035904009
1880.241748	0.035921026
1882.170201	0.035933319
1884.098654	0.035707816
1886.027107	0.035382777
1887.955560	0.034939274
1889.884013	0.034388240
1891.812466	0.033878505
1893.740919	0.033384167
1895.669372	0.033092864
1897.597825	0.032995146
1899.526278	0.032660984
1901.454732	0.031962991
1903.383185	0.031318404
1905.311638	0.031159088
1907.240091	0.031260531
1909.168544	0.031181721
1911.096997	0.030981317
1913.025450	0.030895529
1914.953903	0.030752163
1916.882356	0.030159676
1918.810809	0.029534571
1920.739262	0.029369419
1922.667715	0.029313123
1924.596168	0.029174419
1926.524622	0.028932869
1928.453075	0.028581323
1930.381528	0.028228983
1932.309981	0.027909579
1934.238434	0.027618302
1936.166887	0.027371464
1938.095340	0.027152594
1940.023793	0.026845764
1941.952246	0.026468314
1943.880699	0.026183579
1945.809152	0.025879581
1947.737605	0.025581425
1949.666058	0.025427973
1951.594511	0.025272083
1953.522965	0.025017338
1955.451418	0.024655156
1957.379871	0.024221402
1959.308324	0.023840830
1961.236777	0.023646722
1963.165230	0.023727605
1965.093683	0.023918999
1967.022136	0.023811594
1968.950589	0.023365457
1970.879042	0.022971544
1972.807495	0.022794215
1974.735948	0.022628790
1976.664401	0.022348680
1978.592855	0.022021040
1980.521308	0.021713115
1982.449761	0.021438705
1984.378214	0.021131653
1986.306667	0.020939194
1988.235120	0.021082079
1990.163573	0.021161431
1992.092026	0.020839879
1994.020479	0.020600965
1995.948932	0.020631894
1997.877385	0.020519713
1999.805838	0.020110471
2001.734291	0.019790202
2003.662744	0.019845061
2005.591198	0.019941630
2007.519651	0.019772602
2009.448104	0.019542538
2011.376557	0.019332765
2013.305010	0.018972548
2015.233463	0.018522080
2017.161916	0.018215893
2019.090369	0.018149976
2021.018822	0.018187156
2022.947275	0.018163171
2024.875728	0.018100105
2026.804181	0.017964017
2028.732634	0.017605288
2030.661088	0.017255845
2032.589541	0.017312068
2034.517994	0.017578313
2036.446447	0.017597079
2038.374900	0.017354673
2040.303353	0.017178969
2042.231806	0.017165769
2044.160259	0.016996071
2046.088712	0.016674306
2048.017165	0.016621951
2049.945618	0.016759858
2051.874071	0.016658947
2053.802524	0.016345873
2055.730978	0.016186984
2057.659431	0.016219007
2059.587884	0.016201777
2061.516337	0.016116058
2063.444790	0.015934635
2065.373243	0.015627902
2067.301696	0.015405308
2069.230149	0.015303317
2071.158602	0.015167999
2073.087055	0.014951879
2075.015508	0.014810712
2076.943961	0.014884184
2078.872414	0.014987512
2080.800867	0.014893518
2082.729321	0.014683845
2084.657774	0.014527209
2086.586227	0.014470459
2088.514680	0.014503747
2090.443133	0.014661165
2092.371586	0.014979882
2094.300039	0.015101102
2096.228492	0.014657090
2098.156945	0.014021676
2100.085398	0.013771354
2102.013851	0.013855467
2103.942304	0.013808129
2105.870757	0.013657100
2107.799211	0.013619684
2109.727664	0.013601797
2111.656117	0.013591375
2113.584570	0.013540335
2115.513023	0.013320372
2117.441476	0.013208263
2119.369929	0.013367107
2121.298382	0.013381969
2123.226835	0.012996669
2125.155288	0.012623959
2127.083741	0.012686142
2129.012194	0.013010369
2130.940647	0.013044654
2132.869100	0.012798392
2134.797554	0.012888744
2136.726007	0.013204812
2138.654460	0.013138376
2140.582913	0.012877853
2142.511366	0.012794007
2144.439819	0.012623043
2146.368272	0.012282262
2148.296725	0.012131743
2150.225178	0.012244539
2152.153631	0.012397542
2154.082084	0.012467773
2156.010537	0.012418283
2157.938990	0.012253585
2159.867444	0.012165675
2161.795897	0.012201647
2163.724350	0.012109866
2165.652803	0.012019277
2167.581256	0.012105147
2169.509709	0.011932172
2171.438162	0.011396123
2173.366615	0.011110763
2175.295068	0.011269775
2177.223521	0.011536445
2179.151974	0.011731542
2181.080427	0.011813805
2183.008880	0.011899920
2184.937334	0.012090581
2186.865787	0.012105647
2188.794240	0.011796843
2190.722693	0.011526681
2192.651146	0.011483866
2194.579599	0.011369946
2196.508052	0.011058192
2198.436505	0.010979528
2200.364958	0.011336318
2202.293411	0.011649304
2204.221864	0.011554248
2206.150317	0.011275939
2208.078770	0.010951232
2210.007223	0.010475293
2211.935677	0.010184871
2213.864130	0.010389452
2215.792583	0.010585970
2217.721036	0.010354890
2219.649489	0.010008353
2221.577942	0.009977072
2223.506395	0.010343423
2225.434848	0.010691253
2227.363301	0.010659416
2229.291754	0.010467847
2231.220207	0.010314098
2233.148660	0.010172343
2235.077113	0.010105163
2237.005567	0.010052159
2238.934020	0.009842525
2240.862473	0.009559254
2242.790926	0.009408363
2244.719379	0.009533565
2246.647832	0.009946832
2248.576285	0.010305527
2250.504738	0.010283789
2252.433191	0.009934677
2254.361644	0.009524468
2256.290097	0.009245244
2258.218550	0.009094930
2260.147003	0.008974998
2262.075456	0.009037303
2264.003910	0.009212616
2265.932363	0.009175483
2267.860816	0.009085171
2269.789269	0.009129124
2271.717722	0.009018798
2273.646175	0.008623672
2275.574628	0.008234000
2277.503081	0.008070855
2279.431534	0.008047272
2281.359987	0.008094222
2283.288440	0.008293927
2285.216893	0.008585860
2287.145346	0.008714647
2289.073800	0.008551623
2291.002253	0.008203345
2292.930706	0.007879895
2294.859159	0.007843508
2296.787612	0.008058772
2298.716065	0.008176372
2300.644518	0.008080327
2302.572971	0.007946404
2304.501424	0.007995686
2306.429877	0.008303313
2308.358330	0.008597656
2310.286783	0.008610073
2312.215236	0.008504051
2314.143690	0.008486312
2316.072143	0.008425353
2318.000596	0.008244076
2319.929049	0.008206829
2321.857502	0.008338307
2323.785955	0.008232556
2325.714408	0.007653390
2327.642861	0.006761318
2329.571314	0.006036539
2331.499767	0.006104360
2333.428220	0.006994461
2335.356673	0.007748072
2337.285126	0.007873432
2339.213579	0.007948189
2341.142033	0.008223261
2343.070486	0.008360751
2344.998939	0.008089577
2346.927392	0.007643923
2348.855845	0.007313740
2350.784298	0.007002704
2352.712751	0.006486296
2354.641204	0.005828681
2356.569657	0.005539224
2358.498110	0.006125572
2360.426563	0.007124978
2362.355016	0.007389702
2364.283469	0.007317492
2366.211923	0.007393965
2368.140376	0.007172418
2370.068829	0.006860729
2371.997282	0.006849555
2373.925735	0.007039306
2375.854188	0.007205842
2377.782641	0.007155416
2379.711094	0.006998207
2381.639547	0.006910039
2383.568000	0.006763868
2385.496453	0.006520325
2387.424906	0.006340015
2389.353359	0.006238841
2391.281812	0.006131301
2393.210266	0.006040677
2395.138719	0.006062678
2397.067172	0.006217274
2398.995625	0.006357073
2400.924078	0.006258148
2402.852531	0.005939050
2404.780984	0.005867716
2406.709437	0.006046546
2408.637890	0.005991655
2410.566343	0.005640799
2412.494796	0.005609693
2414.423249	0.006111622
2416.351702	0.006692078
2418.280156	0.006896359
2420.208609	0.006532182
2422.137062	0.005913155
2424.065515	0.005664099
2425.993968	0.005798152
2427.922421	0.005931879
2429.850874	0.006061711
2431.779327	0.006164981
2433.707780	0.005900960
2435.636233	0.005395846
2437.564686	0.005295865
2439.493139	0.005730901
2441.421592	0.006090574
2443.350045	0.005878576
2445.278499	0.005446045
2447.206952	0.005361001
2449.135405	0.005544265
2451.063858	0.005607817
2452.992311	0.005568214
2454.920764	0.005341792
2456.849217	0.005171784
2458.777670	0.005312789
2460.706123	0.005519145
2462.634576	0.005754192
2464.563029	0.005794493
2466.491482	0.005601859
2468.419935	0.005550309
2470.348389	0.005687381
2472.276842	0.005886165
2474.205295	0.006050153
2476.133748	0.006050173
2478.062201	0.006102441
2479.990654	0.006434198
2481.919107	0.006812382
2483.847560	0.006997395
2485.776013	0.007042862
2487.704466	0.007031291
2489.632919	0.007084976
2491.561372	0.007314666
2493.489825	0.007525303
2495.418279	0.007494562
2497.346732	0.007392630
2499.275185	0.007508592
2501.203638	0.007729885
2503.132091	0.007791901
2505.060544	0.007792244
2506.988997	0.008020435
2508.917450	0.008442470
2510.845903	0.008615227
2512.774356	0.008372960
2514.702809	0.008138634
2516.631262	0.008307728
2518.559715	0.008689290
2520.488168	0.009039009
2522.416622	0.009391846
2524.345075	0.009699652
2526.273528	0.009839014
2528.201981	0.009811286
2530.130434	0.009695109
2532.058887	0.009752612
2533.987340	0.010271595
2535.915793	0.011068728
2537.844246	0.011484663
2539.772699	0.011327832
2541.701152	0.011163419
2543.629605	0.011359719
2545.558058	0.011756151
2547.486512	0.012116340
2549.414965	0.012446509
2551.343418	0.012749340
2553.271871	0.012750368
2555.200324	0.012484986
2557.128777	0.012557751
2559.057230	0.013132987
2560.985683	0.013690502
2562.914136	0.013916857
2564.842589	0.014009236
2566.771042	0.014173513
2568.699495	0.014438678
2570.627948	0.014659508
2572.556401	0.014699952
2574.484855	0.014716691
2576.413308	0.014983646
2578.341761	0.015546807
2580.270214	0.016065003
2582.198667	0.016348073
2584.127120	0.016542474
2586.055573	0.016677517
2587.984026	0.016734330
2589.912479	0.016735958
2591.840932	0.016869163
2593.769385	0.017247584
2595.697838	0.017532689
2597.626291	0.017561786
2599.554745	0.017593578
2601.483198	0.017778929
2603.411651	0.018027373
2605.340104	0.018146381
2607.268557	0.018116040
2609.197010	0.018179091
2611.125463	0.018347371
2613.053916	0.018346107
2614.982369	0.018123753
2616.910822	0.017944861
2618.839275	0.018040145
2620.767728	0.018254807
2622.696181	0.018303804
2624.624635	0.018263794
2626.553088	0.018285004
2628.481541	0.018369498
2630.409994	0.018404309
2632.338447	0.018166846
2634.266900	0.017948322
2636.195353	0.018161733
2638.123806	0.018453997
2640.052259	0.018344514
2641.980712	0.017968785
2643.909165	0.017797736
2645.837618	0.017961249
2647.766071	0.018104251
2649.694524	0.017970303
2651.622978	0.017771693
2653.551431	0.017788060
2655.479884	0.017922843
2657.408337	0.017959014
2659.336790	0.017866187
2661.265243	0.017661391
2663.193696	0.017383285
2665.122149	0.017324487
2667.050602	0.017583760
2668.979055	0.017594416
2670.907508	0.017114690
2672.835961	0.016683508
2674.764414	0.016544495
2676.692868	0.016359419
2678.621321	0.015961435
2680.549774	0.015613411
2682.478227	0.015461663
2684.406680	0.015356188
2686.335133	0.015398211
2688.263586	0.015764158
2690.192039	0.016031595
2692.120492	0.015878486
2694.048945	0.015597139
2695.977398	0.015329526
2697.905851	0.015123129
2699.834304	0.015072924
2701.762757	0.015070617
2703.691211	0.015154434
2705.619664	0.015368120
2707.548117	0.015540587
2709.476570	0.015548635
2711.405023	0.015336978
2713.333476	0.014878301
2715.261929	0.014392214
2717.190382	0.014062950
2719.118835	0.013751130
2721.047288	0.013533415
2722.975741	0.013694976
2724.904194	0.014089942
2726.832647	0.014463709
2728.761101	0.014667472
2730.689554	0.014372810
2732.618007	0.013629008
2734.546460	0.013247643
2736.474913	0.013387643
2738.403366	0.013486028
2740.331819	0.013571631
2742.260272	0.013715920
2744.188725	0.013759446
2746.117178	0.013592072
2748.045631	0.013120762
2749.974084	0.012753407
2751.902537	0.012774671
2753.830991	0.012890780
2755.759444	0.013006920
2757.687897	0.013159742
2759.616350	0.013127959
2761.544803	0.012834107
2763.473256	0.012578663
2765.401709	0.012372350
2767.330162	0.012108321
2769.258615	0.012177980
2771.187068	0.012571885
2773.115521	0.012716243
2775.043974	0.012618246
2776.972427	0.012763031
2778.900880	0.013027915
2780.829334	0.012963090
2782.757787	0.012629421
2784.686240	0.012228572
2786.614693	0.011786559
2788.543146	0.011558969
2790.471599	0.011773479
2792.400052	0.012131053
2794.328505	0.012261447
2796.256958	0.012173065
2798.185411	0.011974293
2800.113864	0.011825603
2802.042317	0.012002114
2803.970770	0.012481602
2805.899224	0.012915400
2807.827677	0.012873653
2809.756130	0.012511387
2811.684583	0.012415670
2813.613036	0.012515982
2815.541489	0.012372904
2817.469942	0.011870804
2819.398395	0.011541761
2821.326848	0.011667832
2823.255301	0.011717157
2825.183754	0.011557220
2827.112207	0.011533111
2829.040660	0.011506333
2830.969113	0.011503211
2832.897567	0.011743657
2834.826020	0.011873787
2836.754473	0.011641574
2838.682926	0.011395507
2840.611379	0.011243411
2842.539832	0.011108564
2844.468285	0.011080300
2846.396738	0.011165097
2848.325191	0.011432178
2850.253644	0.011743936
2852.182097	0.011638495
2854.110550	0.011167061
2856.039003	0.010849720
2857.967457	0.010866246
2859.895910	0.011021181
2861.824363	0.011156894
2863.752816	0.011051331
2865.681269	0.010743272
2867.609722	0.010597676
2869.538175	0.010658682
2871.466628	0.010665474
2873.395081	0.010462735
2875.323534	0.010154230
2877.251987	0.010017790
2879.180440	0.010294097
2881.108893	0.010773372
2883.037347	0.011015297
2884.965800	0.010904933
2886.894253	0.010848520
2888.822706	0.011087039
2890.751159	0.011161366
2892.679612	0.010974996
2894.608065	0.010942989
2896.536518	0.011064189
2898.464971	0.011054904
2900.393424	0.010824466
2902.321877	0.010764719
2904.250330	0.011083446
2906.178783	0.011180514
2908.107236	0.010716208
2910.035690	0.010309360
2911.964143	0.010553054
2913.892596	0.011172563
2915.821049	0.011613046
2917.749502	0.011654893
2919.677955	0.011326970
2921.606408	0.010844943
2923.534861	0.010571936
2925.463314	0.010602344
2927.391767	0.010638967
2929.320220	0.010673570
2931.248673	0.010901229
2933.177126	0.011245215
2935.105580	0.011523530
2937.034033	0.011437632
2938.962486	0.011005853
2940.890939	0.010665035
2942.819392	0.010629886
2944.747845	0.010792528
2946.676298	0.010943606
2948.604751	0.010936415
2950.533204	0.010663382
2952.461657	0.010420944
2954.390110	0.010772142
2956.318563	0.011374479
2958.247016	0.011548650
2960.175469	0.011554293
2962.103923	0.011653716
2964.032376	0.011540638
2965.960829	0.011169564
2967.889282	0.010855502
2969.817735	0.010875789
2971.746188	0.011014585
2973.674641	0.010969198
2975.603094	0.010920849
2977.531547	0.010963988
2979.460000	0.011055904
2981.388453	0.011332536
2983.316906	0.011637954
2985.245359	0.011648307
2987.173813	0.011509764
2989.102266	0.011483320
2991.030719	0.011571438
2992.959172	0.011681110
2994.887625	0.011714834
2996.816078	0.011665183
2998.744531	0.011532377
3000.672984	0.011412458
3002.601437	0.011552456
3004.529890	0.012001898
3006.458343	0.012473848
3008.386796	0.012574154
3010.315249	0.012416320
3012.243703	0.012429396
3014.172156	0.012629637
3016.100609	0.012720139
3018.029062	0.012485241
3019.957515	0.012197072
3021.885968	0.012298389
3023.814421	0.012662469
3025.742874	0.012907450
3027.671327	0.012957374
3029.599780	0.012851423
3031.528233	0.012726988
3033.456686	0.012793490
3035.385139	0.012864429
3037.313592	0.012667557
3039.242046	0.012457615
3041.170499	0.012516684
3043.098952	0.012709941
3045.027405	0.012869637
3046.955858	0.012941401
3048.884311	0.012964887
3050.812764	0.013151171
3052.741217	0.013397028
3054.669670	0.013297898
3056.598123	0.013012487
3058.526576	0.013075349
3060.455029	0.013487822
3062.383482	0.013936573
3064.311936	0.014238494
3066.240389	0.014277100
3068.168842	0.014040257
3070.097295	0.013862535
3072.025748	0.014134774
3073.954201	0.014689092
3075.882654	0.014917542
3077.811107	0.014739210
3079.739560	0.014596266
3081.668013	0.014673903
3083.596466	0.014992473
3085.524919	0.015531062
3087.453372	0.015853882
3089.381825	0.015691392
3091.310279	0.015464552
3093.238732	0.015600567
3095.167185	0.016154073
3097.095638	0.016745981
3099.024091	0.016732065
3100.952544	0.016070474
3102.880997	0.015526705
3104.809450	0.015680734
3106.737903	0.016289121
3108.666356	0.016934220
3110.594809	0.017554602
3112.523262	0.017947171
3114.451715	0.017922631
3116.380169	0.017817728
3118.308622	0.017947227
3120.237075	0.018014805
3122.165528	0.017770823
3124.093981	0.017758762
3126.022434	0.018327763
3127.950887	0.018680045
3129.879340	0.018317582
3131.807793	0.018011991
3133.736246	0.018363383
3135.664699	0.019009206
3137.593152	0.019480588
3139.521605	0.019720633
3141.450058	0.019756578
3143.378512	0.019670453
3145.306965	0.019591441
3147.235418	0.019570317
3149.163871	0.019714165
3151.092324	0.020183193
3153.020777	0.020897487
3154.949230	0.021476483
3156.877683	0.021628730
3158.806136	0.021555515
3160.734589	0.021547401
3162.663042	0.021641886
3164.591495	0.021814037
3166.519948	0.021915700
3168.448402	0.021570928
3170.376855	0.020947976
3172.305308	0.020992158
3174.233761	0.021777475
3176.162214	0.022338558
3178.090667	0.022599505
3180.019120	0.023026897
3181.947573	0.023196058
3183.876026	0.022962067
3185.804479	0.023155438
3187.732932	0.023764189
3189.661385	0.023995826
3191.589838	0.023803450
3193.518292	0.023634784
3195.446745	0.023659019
3197.375198	0.023746064
3199.303651	0.023998816
3201.232104	0.024577398
3203.160557	0.025093203
3205.089010	0.025094545
3207.017463	0.024688916
3208.945916	0.024497874
3210.874369	0.024850428
3212.802822	0.025258753
3214.731275	0.025537947
3216.659728	0.025916992
3218.588181	0.026113460
3220.516635	0.026043225
3222.445088	0.026060736
3224.373541	0.026138725
3226.301994	0.026166480
3228.230447	0.026162328
3230.158900	0.026127484
3232.087353	0.026281023
3234.015806	0.026736347
3235.944259	0.027296839
3237.872712	0.027623776
3239.801165	0.027446531
3241.729618	0.027115790
3243.658071	0.027068458
3245.586525	0.027316570
3247.514978	0.027939312
3249.443431	0.028824601
3251.371884	0.029341523
3253.300337	0.029239001
3255.228790	0.029024160
3257.157243	0.028784676
3259.085696	0.028141337
3261.014149	0.027369196
3262.942602	0.026987927
3264.871055	0.026856158
3266.799508	0.026851887
3268.727961	0.027175415
3270.656414	0.027691135
3272.584868	0.028079040
3274.513321	0.028247237
3276.441774	0.028319813
3278.370227	0.028484676
3280.298680	0.028675839
3282.227133	0.028641714
3284.155586	0.028747708
3286.084039	0.029526006
3288.012492	0.030319873
3289.940945	0.030421831
3291.869398	0.030367697
3293.797851	0.030497495
3295.726304	0.030532490
3297.654758	0.030526124
3299.583211	0.030610805
3301.511664	0.030677270
3303.440117	0.030780263
3305.368570	0.031106390
3307.297023	0.031437494
3309.225476	0.031472895
3311.153929	0.031500347
3313.082382	0.031756878
3315.010835	0.031853348
3316.939288	0.031506896
3318.867741	0.031063715
3320.796194	0.030915732
3322.724648	0.031042527
3324.653101	0.031073477
3326.581554	0.030985096
3328.510007	0.031338692
3330.438460	0.032014709
3332.366913	0.032155193
3334.295366	0.031733427
3336.223819	0.031458136
3338.152272	0.031611200
3340.080725	0.032022648
3342.009178	0.032448187
3343.937631	0.032686662
3345.866084	0.032927033
3347.794537	0.033449534
3349.722991	0.033955198
3351.651444	0.034003451
3353.579897	0.033615060
3355.508350	0.033195976
3357.436803	0.033361021
3359.365256	0.034131523
3361.293709	0.034588039
3363.222162	0.034455877
3365.150615	0.034489885
3367.079068	0.034987122
3369.007521	0.035542034
3370.935974	0.035902709
3372.864427	0.036159538
3374.792881	0.036271904
3376.721334	0.036173347
3378.649787	0.036322396
3380.578240	0.036772713
3382.506693	0.036765799
3384.435146	0.036207952
3386.363599	0.035734795
3388.292052	0.035594665
3390.220505	0.035666730
3392.148958	0.035813808
3394.077411	0.035946857
3396.005864	0.036091905
3397.934317	0.036333159
3399.862770	0.036567971
3401.791224	0.036859978
3403.719677	0.037084371
3405.648130	0.037119400
3407.576583	0.037091982
3409.505036	0.037078764
3411.433489	0.036926694
3413.361942	0.036603626
3415.290395	0.036567952
3417.218848	0.037231602
3419.147301	0.037926454
3421.075754	0.037993655
3423.004207	0.037859082
3424.932660	0.038031027
3426.861114	0.038367327
3428.789567	0.038444698
3430.718020	0.037962276
3432.646473	0.037245803
3434.574926	0.036970876
3436.503379	0.037268188
3438.431832	0.037721291
3440.360285	0.037838537
3442.288738	0.037477400
3444.217191	0.037042830
3446.145644	0.036744844
3448.074097	0.036398754
3450.002550	0.035895754
3451.931004	0.035533313
3453.859457	0.035648342
3455.787910	0.036105994
3457.716363	0.036533907
3459.644816	0.036460973
3461.573269	0.035648253
3463.501722	0.034645010
3465.430175	0.034258805
3467.358628	0.034819048
3469.287081	0.035948150
3471.215534	0.036652341
3473.143987	0.036270607
3475.072440	0.035247535
3477.000893	0.034622263
3478.929347	0.034827851
3480.857800	0.035121679
3482.786253	0.034735359
3484.714706	0.034033649
3486.643159	0.033585209
3488.571612	0.033285197
3490.500065	0.032857120
3492.428518	0.032456655
3494.356971	0.032550827
3496.285424	0.033411726
3498.213877	0.034385845
3500.142330	0.034225982
3502.070783	0.033028457
3503.999237	0.032111079
3505.927690	0.031779177
3507.856143	0.031676915
3509.784596	0.031913456
3511.713049	0.032104593
3513.641502	0.031819452
3515.569955	0.031463269
3517.498408	0.031063339
3519.426861	0.030314520
3521.355314	0.029644968
3523.283767	0.029635312
3525.212220	0.030075012
3527.140673	0.030266810
3529.069126	0.030092329
3530.997580	0.030015621
3532.926033	0.030078072
3534.854486	0.029945983
3536.782939	0.029613825
3538.711392	0.029225186
3540.639845	0.028795501
3542.568298	0.028313769
3544.496751	0.027811948
3546.425204	0.027557183
3548.353657	0.027543079
3550.282110	0.027213166
3552.210563	0.026572941
3554.139016	0.026259618
3556.067470	0.026378559
3557.995923	0.026555413
3559.924376	0.026667124
3561.852829	0.026795033
3563.781282	0.026692592
3565.709735	0.026012715
3567.638188	0.025153821
3569.566641	0.024772691
3571.495094	0.024820222
3573.423547	0.024834678
3575.352000	0.024386093
3577.280453	0.023576101
3579.208906	0.023002341
3581.137360	0.022925330
3583.065813	0.023138000
3584.994266	0.023491720
3586.922719	0.023875427
3588.851172	0.023977408
3590.779625	0.023683531
3592.708078	0.023239549
3594.636531	0.022671400
3596.564984	0.021934921
3598.493437	0.021453956
3600.421890	0.021486485
3602.350343	0.021513725
3604.278796	0.021052934
3606.207249	0.020282952
3608.135703	0.019529408
3610.064156	0.018972592
3611.992609	0.018720446
3613.921062	0.018792458
3615.849515	0.018823713
3617.777968	0.018279877
3619.706421	0.017563855
3621.634874	0.017659770
3623.563327	0.018397190
3625.491780	0.018684989
3627.420233	0.017837986
3629.348686	0.016508659
3631.277139	0.015866745
3633.205593	0.016191553
3635.134046	0.017012348
3637.062499	0.017514730
3638.990952	0.017384937
3640.919405	0.016939098
3642.847858	0.016384175
3644.776311	0.015950991
3646.704764	0.015999135
3648.633217	0.016523205
3650.561670	0.017152537
3652.490123	0.017396947
3654.418576	0.016514074
3656.347029	0.014735878
3658.275482	0.013352398
3660.203936	0.012763848
3662.132389	0.012589745
3664.060842	0.012707781
3665.989295	0.013110658
3667.917748	0.013499200
3669.846201	0.013487757
3671.774654	0.012992856
3673.703107	0.012274769
3675.631560	0.012110663
3677.560013	0.012473973
3679.488466	0.012257895
3681.416919	0.011720760
3683.345372	0.011546396
3685.273826	0.011566544
3687.202279	0.011469262
3689.130732	0.011269321
3691.059185	0.011112605
3692.987638	0.010870835
3694.916091	0.010392541
3696.844544	0.010178668
3698.772997	0.010794566
3700.701450	0.011776443
3702.629903	0.011933249
3704.558356	0.011164063
3706.486809	0.010574472
3708.415262	0.010857766
3710.343716	0.011799665
3712.272169	0.012610390
3714.200622	0.012702469
3716.129075	0.011974829
3718.057528	0.010965524
3719.985981	0.010520496
3721.914434	0.010718185
3723.842887	0.010900958
3725.771340	0.011059598
3727.699793	0.011839042
3729.628246	0.013008682
3731.556699	0.013701648
3733.485152	0.013502487
3735.413605	0.012604303
3737.342059	0.011853720
3739.270512	0.011748393
3741.198965	0.011730143
3743.127418	0.011173200
3745.055871	0.010755075
3746.984324	0.011131870
3748.912777	0.011660190
3750.841230	0.012041581
3752.769683	0.012351480
3754.698136	0.012338920
3756.626589	0.012321975
3758.555042	0.012742834
3760.483495	0.013309695
3762.411949	0.013347132
3764.340402	0.012987249
3766.268855	0.012908636
3768.197308	0.013104185
3770.125761	0.013169538
3772.054214	0.013214928
3773.982667	0.013300518
3775.911120	0.013060133
3777.839573	0.012372865
3779.768026	0.011843921
3781.696479	0.011895326
3783.624932	0.012171203
3785.553385	0.012538474
3787.481838	0.013104435
3789.410292	0.013531444
3791.338745	0.013569833
3793.267198	0.013632667
3795.195651	0.014083067
3797.124104	0.014620120
3799.052557	0.014569484
3800.981010	0.013927243
3802.909463	0.013552078
3804.837916	0.013450667
3806.766369	0.013225796
3808.694822	0.013279696
3810.623275	0.013554377
3812.551728	0.013523477
3814.480182	0.013364267
3816.408635	0.013749070
3818.337088	0.014618581
3820.265541	0.015052571
3822.193994	0.014833214
3824.122447	0.014390143
3826.050900	0.013890520
3827.979353	0.013507931
3829.907806	0.013345577
3831.836259	0.013461163
3833.764712	0.013687273
3835.693165	0.013735540
3837.621618	0.013792511
3839.550071	0.013914775
3841.478525	0.013554049
3843.406978	0.012931745
3845.335431	0.012660711
3847.263884	0.012486169
3849.192337	0.012140311
3851.120790	0.011967449
3853.049243	0.012294425
3854.977696	0.012697614
3856.906149	0.012637381
3858.834602	0.012559989
3860.763055	0.013021033
3862.691508	0.013601822
3864.619961	0.013425578
3866.548415	0.012637166
3868.476868	0.011959875
3870.405321	0.011953067
3872.333774	0.012776061
3874.262227	0.013644987
3876.190680	0.013560819
3878.119133	0.012364618
3880.047586	0.010840608
3881.976039	0.009946710
3883.904492	0.009800352
3885.832945	0.010203254
3887.761398	0.010892251
3889.689851	0.011074981
3891.618305	0.010515035
3893.546758	0.010230642
3895.475211	0.010855959
3897.403664	0.011727937
3899.332117	0.011922931
3901.260570	0.011571726
3903.189023	0.011403639
3905.117476	0.011417612
3907.045929	0.011223041
3908.974382	0.010958068
3910.902835	0.010936394
3912.831288	0.011202127
3914.759741	0.011400597
3916.688194	0.011093545
3918.616648	0.010562481
3920.545101	0.010488635
3922.473554	0.010752469
3924.402007	0.010681509
3926.330460	0.010326648
3928.258913	0.010278238
3930.187366	0.010781640
3932.115819	0.011688904
3934.044272	0.012310521
3935.972725	0.012012553
3937.901178	0.011282501
3939.829631	0.010860370
3941.758084	0.010937859
3943.686538	0.011503343
3945.614991	0.011920908
3947.543444	0.011261008
3949.471897	0.010078180
3951.400350	0.009606383
3953.328803	0.009825283
3955.257256	0.010007521
3957.185709	0.010030818
3959.114162	0.009987949
3961.042615	0.009857344
3962.971068	0.009994314
3964.899521	0.010552926
3966.827974	0.010884707
3968.756427	0.010635021
3970.684881	0.010391659
3972.613334	0.010286729
3974.541787	0.009763513
3976.470240	0.009209690
3978.398693	0.009364641
3980.327146	0.009909402
3982.255599	0.010169629
3984.184052	0.010095266
3986.112505	0.009992266
3988.040958	0.009870029
3989.969411	0.009684935
3991.897864	0.009630235
3993.826317	0.009655459
3995.754771	0.009447613
3997.683224	0.009061091
3999.611677	0.008806280
4001.540130	0.008966531
4003.468583	0.009362766
4005.397036	0.009498715
4007.325489	0.009333233
4009.253942	0.009063561
4011.182395	0.008617934
4013.110848	0.008148254
4015.039301	0.008037461
4016.967754	0.008327926
4018.896207	0.008420821
4020.824661	0.008283477
4022.753114	0.008412370
4024.681567	0.008970571
4026.610020	0.009497828
4028.538473	0.009720190
4030.466926	0.009755235
4032.395379	0.009447429
4034.323832	0.009114875
4036.252285	0.009357099
4038.180738	0.009965469
4040.109191	0.009985104
4042.037644	0.009693241
4043.966097	0.009336440
4045.894550	0.008466193
4047.823004	0.007579870
4049.751457	0.007509822
4051.679910	0.008055207
4053.608363	0.008793778
4055.536816	0.009381000
4057.465269	0.009464888
4059.393722	0.009633700
4061.322175	0.009989216
4063.250628	0.009443836
4065.179081	0.008417136
4067.107534	0.007986142
4069.035987	0.007847767
4070.964440	0.008127403
4072.892894	0.008960657
4074.821347	0.009147219
4076.749800	0.008412750
4078.678253	0.008192469
4080.606706	0.008696673
4082.535159	0.008554631
4084.463612	0.007574995
4086.392065	0.007161535
4088.320518	0.007712448
4090.248971	0.008465241
4092.177424	0.008847797
4094.105877	0.008893131
4096.034330	0.009049490
4097.962783	0.009429918
4099.891237	0.009892275
4101.819690	0.010032603
4103.748143	0.009462456
4105.676596	0.008661792
4107.605049	0.008095378
4109.533502	0.007464566
4111.461955	0.006962115
4113.390408	0.007241050
4115.318861	0.007711591
4117.247314	0.007501571
4119.175767	0.007000322
4121.104220	0.007019070
4123.032673	0.007916223
4124.961127	0.008954974
4126.889580	0.009057417
4128.818033	0.008686086
4130.746486	0.008665237
4132.674939	0.008668386
4134.603392	0.008520372
4136.531845	0.008403795
4138.460298	0.008295783
4140.388751	0.008075993
4142.317204	0.007604357
4144.245657	0.007392658
4146.174110	0.008045666
4148.102563	0.008410335
4150.031017	0.008031685
4151.959470	0.007459975
4153.887923	0.006621344
4155.816376	0.005589426
4157.744829	0.005248978
4159.673282	0.006362429
4161.601735	0.008084185
4163.530188	0.008528391
4165.458641	0.007325262
4167.387094	0.006507724
4169.315547	0.007115407
4171.244000	0.008220955
4173.172453	0.008697033
4175.100906	0.008617968
4177.029360	0.008688887
4178.957813	0.008756675
4180.886266	0.007999593
4182.814719	0.007220682
4184.743172	0.007709373
4186.671625	0.008678918
4188.600078	0.008528221
4190.528531	0.007065711
4192.456984	0.005836823
4194.385437	0.005818606
4196.313890	0.006442250
4198.242343	0.006721996
4200.170796	0.006264617
4202.099250	0.005851313
4204.027703	0.006030205
4205.956156	0.006958649
4207.884609	0.007981200
4209.813062	0.008186189
4211.741515	0.007570557
4213.669968	0.006497057
4215.598421	0.005739481
4217.526874	0.005884010
4219.455327	0.006479642
4221.383780	0.006852871
4223.312233	0.006976005
4225.240686	0.006733383
4227.169139	0.006267593
4229.097593	0.005847045
4231.026046	0.005327194
4232.954499	0.005196247
4234.882952	0.005778540
4236.811405	0.006533268
4238.739858	0.006793927
4240.668311	0.007071181
4242.596764	0.007193866
4244.525217	0.006667886
4246.453670	0.006264307
4248.382123	0.006471807
4250.310576	0.006728589
4252.239029	0.007095580
4254.167483	0.007308193
4256.095936	0.006836971
4258.024389	0.006324177
4259.952842	0.005935104
4261.881295	0.005581092
4263.809748	0.005958562
4265.738201	0.006323562
4267.666654	0.005800652
4269.595107	0.005521436
4271.523560	0.005932453
4273.452013	0.005851432
4275.380466	0.005117500
4277.308919	0.005120865
4279.237373	0.006456234
4281.165826	0.007383691
4283.094279	0.006656876
4285.022732	0.004932229
4286.951185	0.004194519
4288.879638	0.005037808
4290.808091	0.006195452
4292.736544	0.006357560
4294.664997	0.005855361
4296.593450	0.005649017
4298.521903	0.005845422
4300.450356	0.005859163
4302.378809	0.005727544
4304.307262	0.005846698
4306.235716	0.006085495
4308.164169	0.006058081
4310.092622	0.005817893
4312.021075	0.005652680
4313.949528	0.005665292
4315.877981	0.005810769
4317.806434	0.006336166
4319.734887	0.006707873
4321.663340	0.006352263
4323.591793	0.005506043
4325.520246	0.005050665
4327.448699	0.005550776
4329.377152	0.006207217
4331.305606	0.006244907
4333.234059	0.006012176
4335.162512	0.006075221
4337.090965	0.006472129
4339.019418	0.006480784
4340.947871	0.005935384
4342.876324	0.005895073
4344.804777	0.006528800
4346.733230	0.006876748
4348.661683	0.006857942
4350.590136	0.006834251
4352.518589	0.006421570
4354.447042	0.005641334
4356.375495	0.005250372
4358.303949	0.005285138
4360.232402	0.005244963
4362.160855	0.005031221
4364.089308	0.004597226
4366.017761	0.004240349
4367.946214	0.004838812
4369.874667	0.005731449
4371.803120	0.006102998
4373.731573	0.006627567
4375.660026	0.007479060
4377.588479	0.007554096
4379.516932	0.006992696
4381.445385	0.006772196
4383.373839	0.007386594
4385.302292	0.008573268
4387.230745	0.009215970
4389.159198	0.008731740
4391.087651	0.007846158
4393.016104	0.007276604
4394.944557	0.006991723
4396.873010	0.006720531
4398.801463	0.006216157
4400.729916	0.005291720
4402.658369	0.004104581
4404.586822	0.003728461
4406.515275	0.004623943
4408.443729	0.005947585
4410.372182	0.006777318
4412.300635	0.006710063
4414.229088	0.006396964
4416.157541	0.006735849
4418.085994	0.007769027
4420.014447	0.008812059
4421.942900	0.009080265
4423.871353	0.008555152
4425.799806	0.007535278
4427.728259	0.006145032
4429.656712	0.004974117
4431.585165	0.005441632
4433.513618	0.006944073
4435.442072	0.007433991
4437.370525	0.006627940
4439.298978	0.005896311
4441.227431	0.005965078
4443.155884	0.006319244
4445.084337	0.007090816
4447.012790	0.008374026
4448.941243	0.008943642
4450.869696	0.008537714
4452.798149	0.008423000
4454.726602	0.008391701
4456.655055	0.007691681
4458.583508	0.006904995
4460.511962	0.006592287
4462.440415	0.006797805
4464.368868	0.007381165
4466.297321	0.007893007
4468.225774	0.007927414
4470.154227	0.007823089
4472.082680	0.008200202
4474.011133	0.008724838
4475.939586	0.008712433
4477.868039	0.008196385
4479.796492	0.007757937
4481.724945	0.007307587
4483.653398	0.006942654
4485.581851	0.007029145
4487.510305	0.007654562
4489.438758	0.008026968
4491.367211	0.006907130
4493.295664	0.005664819
4495.224117	0.005506800
4497.152570	0.005780284
4499.081023	0.006136771
4501.009476	0.006052932
4502.937929	0.005624310
4504.866382	0.005528666
4506.794835	0.005867425
4508.723288	0.006382459
4510.651741	0.006750363
4512.580195	0.006894573
4514.508648	0.006839349
4516.437101	0.006893280
4518.365554	0.007157783
4520.294007	0.007036216
4522.222460	0.006613530
4524.150913	0.006076949
4526.079366	0.005333582
4528.007819	0.004860035
4529.936272	0.004988180
4531.864725	0.005285560
4533.793178	0.005892540
4535.721631	0.007028303
4537.650084	0.007949640
4539.578538	0.007823172
4541.506991	0.007421523
4543.435444	0.007956842
4545.363897	0.008379538
4547.292350	0.008168114
4549.220803	0.007723803
4551.149256	0.007368404
4553.077709	0.007638528
4555.006162	0.008236960
4556.934615	0.008256713
4558.863068	0.007443543
4560.791521	0.006910161
4562.719974	0.007085953
4564.648428	0.006830625
4566.576881	0.006369613
4568.505334	0.006867045
4570.433787	0.007934811
4572.362240	0.008683199
4574.290693	0.008791742
4576.219146	0.008730569
4578.147599	0.009041299
4580.076052	0.008490807
4582.004505	0.006618332
4583.932958	0.005482674
4585.861411	0.005561270
4587.789864	0.005719934
4589.718318	0.005909971
4591.646771	0.006009075
4593.575224	0.005783100
4595.503677	0.005585341
4597.432130	0.005772267
4599.360583	0.006377254
4601.289036	0.007285558
4603.217489	0.008069096
[truncated: 1,501 more rows]
