# Supplementary material for: Adaptive Method for Quantitative Estimation of Glucose and Fructose Concentrations in Aqueous Solutions Based on Infrared Nanoantenna Optics
Source: Sensors (Basel). 2019 Jul 11;19(14):3053. doi: 10.3390/s19143053 (PMC6678705; doi:10.3390/s19143053)
Supplement: Supplementary file 1 [file sensors-19-03053-s001.zip › 00_Measurement_Data/Fructose cycles/1 c=10 gl/res4 sc50_50 ap100x100 par pol/1 c=10 gl.20.txt]

748.239793	0.030323924
750.168246	0.023186773
752.096699	0.013367316
754.025152	0.009809637
755.953605	0.026725836
757.882058	0.029024957
759.810511	0.022023080
761.738964	0.036012191
763.667418	0.036694955
765.595871	0.019792885
767.524324	0.021476222
769.452777	0.028188432
771.381230	0.027352745
773.309683	0.022022700
775.238136	0.017709695
777.166589	0.019370226
779.095042	0.021892456
781.023495	0.024955196
782.951948	0.012060712
784.880401	0.022255294
786.808854	0.026450738
788.737308	0.026261080
790.665761	0.029924599
792.594214	0.023095746
794.522667	0.010822319
796.451120	0.029464934
798.379573	0.033525862
800.308026	0.029386856
802.236479	0.037510026
804.164932	0.047202293
806.093385	0.048360959
808.021838	0.040992010
809.950291	0.026103282
811.878744	0.024106171
813.807197	0.026366582
815.735651	0.018862654
817.664104	0.009894670
819.592557	0.027498746
821.521010	0.047187634
823.449463	0.041784894
825.377916	0.019711716
827.306369	0.020219777
829.234822	0.015234535
831.163275	0.021831356
833.091728	0.015731771
835.020181	0.005864266
836.948634	0.015890112
838.877087	0.018524420
840.805541	0.023733890
842.733994	0.020992145
844.662447	0.013416855
846.590900	0.016599374
848.519353	0.019050086
850.447806	0.020616231
852.376259	0.018746249
854.304712	0.011495933
856.233165	0.009493912
858.161618	0.014780351
860.090071	0.021406472
862.018524	0.026796168
863.946977	0.030062553
865.875430	0.029495101
867.803884	0.029933920
869.732337	0.031585053
871.660790	0.031144258
873.589243	0.029716127
875.517696	0.027700471
877.446149	0.029218100
879.374602	0.033377517
881.303055	0.038155425
883.231508	0.040960971
885.159961	0.042165466
887.088414	0.043399144
889.016867	0.043831550
890.945320	0.044462904
892.873774	0.047098666
894.802227	0.051834647
896.730680	0.057789281
898.659133	0.062955633
900.587586	0.065697871
902.516039	0.067329556
904.444492	0.069242738
906.372945	0.071267053
908.301398	0.074053079
910.229851	0.078052804
912.158304	0.081978396
914.086757	0.085256301
916.015210	0.089792624
917.943664	0.095977731
919.872117	0.101491846
921.800570	0.105438851
923.729023	0.108977236
925.657476	0.112959668
927.585929	0.117357075
929.514382	0.121677175
931.442835	0.126435190
933.371288	0.132356703
935.299741	0.138962194
937.228194	0.145491347
939.156647	0.151328444
941.085100	0.156077906
943.013553	0.160621554
944.942007	0.166678354
946.870460	0.174155995
948.798913	0.181200325
950.727366	0.187069848
952.655819	0.192555666
954.584272	0.199186385
956.512725	0.207104772
958.441178	0.214105964
960.369631	0.218837529
962.298084	0.222250327
964.226537	0.226909041
966.154990	0.234504849
968.083443	0.243057787
970.011897	0.250507087
971.940350	0.257486582
973.868803	0.263737828
975.797256	0.268219650
977.725709	0.272710830
979.654162	0.279147208
981.582615	0.286081940
983.511068	0.291903108
985.439521	0.297593236
987.367974	0.304137856
989.296427	0.310961485
991.224880	0.317140281
993.153333	0.322775453
995.081786	0.328877509
997.010240	0.334928602
998.938693	0.340259939
1000.867146	0.345445812
1002.795599	0.349652916
1004.724052	0.353048056
1006.652505	0.357665271
1008.580958	0.363162220
1010.509411	0.368231356
1012.437864	0.373097241
1014.366317	0.377346456
1016.294770	0.380103588
1018.223223	0.382753760
1020.151676	0.386475235
1022.080130	0.389762908
1024.008583	0.391867429
1025.937036	0.393929660
1027.865489	0.396402895
1029.793942	0.398474991
1031.722395	0.399906069
1033.650848	0.401422173
1035.579301	0.402917773
1037.507754	0.404267728
1039.436207	0.406229109
1041.364660	0.408238649
1043.293113	0.408835411
1045.221566	0.408631504
1047.150019	0.409231782
1049.078473	0.410085231
1051.006926	0.409964621
1052.935379	0.409367710
1054.863832	0.408692122
1056.792285	0.407486022
1058.720738	0.405909181
1060.649191	0.404335856
1062.577644	0.403168768
1064.506097	0.402952015
1066.434550	0.403004348
1068.363003	0.401927084
1070.291456	0.400038749
1072.219909	0.398831815
1074.148363	0.398345709
1076.076816	0.397748262
1078.005269	0.396770239
1079.933722	0.395395696
1081.862175	0.394230396
1083.790628	0.393361092
1085.719081	0.391628861
1087.647534	0.389013737
1089.575987	0.386699677
1091.504440	0.385202020
1093.432893	0.383910179
1095.361346	0.382112592
1097.289799	0.380272657
1099.218253	0.378759205
1101.146706	0.376784086
1103.075159	0.373825312
1105.003612	0.370425105
1106.932065	0.367720902
1108.860518	0.366005599
1110.788971	0.364162207
1112.717424	0.361582130
1114.645877	0.358712882
1116.574330	0.355504751
1118.502783	0.352065414
1120.431236	0.349541128
1122.359689	0.348100156
1124.288142	0.346421361
1126.216596	0.343790829
1128.145049	0.340579510
1130.073502	0.337302595
1132.001955	0.334324241
1133.930408	0.331770122
1135.858861	0.329301149
1137.787314	0.326970398
1139.715767	0.325405627
1141.644220	0.324021220
1143.572673	0.321566045
1145.501126	0.318232119
1147.429579	0.314992428
1149.358032	0.312066555
1151.286486	0.309091955
1153.214939	0.306157589
1155.143392	0.303672820
1157.071845	0.301437855
1159.000298	0.298863351
1160.928751	0.295738876
1162.857204	0.292378098
1164.785657	0.289297611
1166.714110	0.286717087
1168.642563	0.284318596
1170.571016	0.281572849
1172.499469	0.278543562
1174.427922	0.276034415
1176.356375	0.274200559
1178.284829	0.272218257
1180.213282	0.269682318
1182.141735	0.266659200
1184.070188	0.263270289
1185.998641	0.260061443
1187.927094	0.257500321
1189.855547	0.255292684
1191.784000	0.252924979
1193.712453	0.250345320
1195.640906	0.247786954
1197.569359	0.245344505
1199.497812	0.242908895
1201.426265	0.240338817
1203.354719	0.237895429
1205.283172	0.235409543
1207.211625	0.232984319
1209.140078	0.230895340
1211.068531	0.228812814
1212.996984	0.226196751
1214.925437	0.223309159
1216.853890	0.220920086
1218.782343	0.219121024
1220.710796	0.217252433
1222.639249	0.215037122
1224.567702	0.212791026
1226.496155	0.210885495
1228.424609	0.209433466
1230.353062	0.208015591
1232.281515	0.206187233
1234.209968	0.203984216
1236.138421	0.201620460
1238.066874	0.199230373
1239.995327	0.196975648
1241.923780	0.195127264
1243.852233	0.193705633
1245.780686	0.192282200
1247.709139	0.190725684
1249.637592	0.189193502
1251.566045	0.187497735
1253.494498	0.185359374
1255.422952	0.183349475
1257.351405	0.182212889
1259.279858	0.181483850
1261.208311	0.180235684
1263.136764	0.178146154
1265.065217	0.175788388
1266.993670	0.174165070
1268.922123	0.173178613
1270.850576	0.171795323
1272.779029	0.169863403
1274.707482	0.167956993
1276.635935	0.166458473
1278.564388	0.165163264
1280.492842	0.163564101
1282.421295	0.161721453
1284.349748	0.160176128
1286.278201	0.158989668
1288.206654	0.157751113
1290.135107	0.156166717
1292.063560	0.154181316
1293.992013	0.152107581
1295.920466	0.150522798
1297.848919	0.149312958
1299.777372	0.147867173
1301.705825	0.146230176
1303.634278	0.144768864
1305.562731	0.143520832
1307.491185	0.142382070
1309.419638	0.141466156
1311.348091	0.140766293
1313.276544	0.140119657
1315.204997	0.139425159
1317.133450	0.138476670
1319.061903	0.136998117
1320.990356	0.134828791
1322.918809	0.132407188
1324.847262	0.130588159
1326.775715	0.129508346
1328.704168	0.128513217
1330.632621	0.127192691
1332.561075	0.125965342
1334.489528	0.125610337
1336.417981	0.126309052
1338.346434	0.126819357
1340.274887	0.125735939
1342.203340	0.122982889
1344.131793	0.119854920
1346.060246	0.117705502
1347.988699	0.116497003
1349.917152	0.115448296
1351.845605	0.114325270
1353.774058	0.113291942
1355.702511	0.112522267
1357.630965	0.112164736
1359.559418	0.112133704
1361.487871	0.111804582
1363.416324	0.110874176
1365.344777	0.109378040
1367.273230	0.107634053
1369.201683	0.106916435
1371.130136	0.107390866
1373.058589	0.107381240
1374.987042	0.106110357
1376.915495	0.103971444
1378.843948	0.101566464
1380.772401	0.099784791
1382.700854	0.099138647
1384.629308	0.099147774
1386.557761	0.098600447
1388.486214	0.097537443
1390.414667	0.097117104
1392.343120	0.097461112
1394.271573	0.098120697
1396.200026	0.098282523
1398.128479	0.096755162
1400.056932	0.094329692
1401.985385	0.092280291
1403.913838	0.090461813
1405.842291	0.089152306
1407.770744	0.088272557
1409.699198	0.087276228
1411.627651	0.086482517
1413.556104	0.086687833
1415.484557	0.087970778
1417.413010	0.088914111
1419.341463	0.088569410
1421.269916	0.087305263
1423.198369	0.085251987
1425.126822	0.083395198
1427.055275	0.082261555
1428.983728	0.081363484
1430.912181	0.081363432
1432.840634	0.082245946
1434.769087	0.082015172
1436.697541	0.080149613
1438.625994	0.078261435
1440.554447	0.076389894
1442.482900	0.074907638
1444.411353	0.074503496
1446.339806	0.074436143
1448.268259	0.074110717
1450.196712	0.073780552
1452.125165	0.074444227
1454.053618	0.076508164
1455.982071	0.077993445
1457.910524	0.077245206
1459.838977	0.075167723
1461.767431	0.072701134
1463.695884	0.070441529
1465.624337	0.069128335
1467.552790	0.069195628
1469.481243	0.070225574
1471.409696	0.071603209
1473.338149	0.072525427
1475.266602	0.071447760
1477.195055	0.068610355
1479.123508	0.065791398
1481.051961	0.063867979
1482.980414	0.063373514
1484.908867	0.064390257
1486.837321	0.066239983
1488.765774	0.067268990
1490.694227	0.066342317
1492.622680	0.064809605
1494.551133	0.063804619
1496.479586	0.063349195
1498.408039	0.062705718
1500.336492	0.061724931
1502.264945	0.062045258
1504.193398	0.064151600
1506.121851	0.066624604
1508.050304	0.067404710
1509.978757	0.064758256
1511.907210	0.061356526
1513.835664	0.060176890
1515.764117	0.061109267
1517.692570	0.063130945
1519.621023	0.064518094
1521.549476	0.064150997
1523.477929	0.062592916
1525.406382	0.059768599
1527.334835	0.056952879
1529.263288	0.055813704
1531.191741	0.055704959
1533.120194	0.055659123
1535.048647	0.056579869
1536.977100	0.058581416
1538.905554	0.060915101
1540.834007	0.062540971
1542.762460	0.060506914
1544.690913	0.056029733
1546.619366	0.052813511
1548.547819	0.051415410
1550.476272	0.051358406
1552.404725	0.052306209
1554.333178	0.054032899
1556.261631	0.055978589
1558.190084	0.056160871
1560.118537	0.054570738
1562.046990	0.052354246
1563.975443	0.050146822
1565.903897	0.049281061
1567.832350	0.049181607
1569.760803	0.048815317
1571.689256	0.048856162
1573.617709	0.049075596
1575.546162	0.048877686
1577.474615	0.048548512
1579.403068	0.047851708
1581.331521	0.046854306
1583.259974	0.046274353
1585.188427	0.046160214
1587.116880	0.046254229
1589.045333	0.046435706
1590.973787	0.046626497
1592.902240	0.046791721
1594.830693	0.047001250
1596.759146	0.047249336
1598.687599	0.047472104
1600.616052	0.047762122
1602.544505	0.048149198
1604.472958	0.048541162
1606.401411	0.048826307
1608.329864	0.048862971
1610.258317	0.048893608
1612.186770	0.049658764
1614.115223	0.051056389
1616.043677	0.052156944
1617.972130	0.052983891
1619.900583	0.053529337
1621.829036	0.053475697
1623.757489	0.053815931
1625.685942	0.054422837
1627.614395	0.054165270
1629.542848	0.053882066
1631.471301	0.054733951
1633.399754	0.056223623
1635.328207	0.057426021
1637.256660	0.057833146
1639.185113	0.056809168
1641.113566	0.055719111
1643.042020	0.056314401
1644.970473	0.058192115
1646.898926	0.060331840
1648.827379	0.062435672
1650.755832	0.062814280
1652.684285	0.060709011
1654.612738	0.058273111
1656.541191	0.055909257
1658.469644	0.053970948
1660.398097	0.053209081
1662.326550	0.053064194
1664.255003	0.053399578
1666.183456	0.054184109
1668.111910	0.054812863
1670.040363	0.055046268
1671.968816	0.054358132
1673.897269	0.052373301
1675.825722	0.050697811
1677.754175	0.050460689
1679.682628	0.050965659
1681.611081	0.051707726
1683.539534	0.051771726
1685.467987	0.050572414
1687.396440	0.048267022
1689.324893	0.045754991
1691.253346	0.044572815
1693.181799	0.044640478
1695.110253	0.045412280
1697.038706	0.047013011
1698.967159	0.047235224
1700.895612	0.045501098
1702.824065	0.043895531
1704.752518	0.042024761
1706.680971	0.040141825
1708.609424	0.038928084
1710.537877	0.038589094
1712.466330	0.039301243
1714.394783	0.040437736
1716.323236	0.040332489
1718.251689	0.038444839
1720.180143	0.036350053
1722.108596	0.034873515
1724.037049	0.034180053
1725.965502	0.034366518
1727.893955	0.035125975
1729.822408	0.036083922
1731.750861	0.036364779
1733.679314	0.035668999
1735.607767	0.035347138
1737.536220	0.035151690
1739.464673	0.034612209
1741.393126	0.034448333
1743.321579	0.034750998
1745.250032	0.035260201
1747.178486	0.035748351
1749.106939	0.035775382
1751.035392	0.035285629
1752.963845	0.034586452
1754.892298	0.033819053
1756.820751	0.033329532
1758.749204	0.033403412
1760.677657	0.033438575
1762.606110	0.033361223
1764.534563	0.033586375
1766.463016	0.034132596
1768.391469	0.035146378
1770.319922	0.036190983
1772.248376	0.036595888
1774.176829	0.036668323
1776.105282	0.036682792
1778.033735	0.036681399
1779.962188	0.036727283
1781.890641	0.036713295
1783.819094	0.036574688
1785.747547	0.036760841
1787.676000	0.037601829
1789.604453	0.038612597
1791.532906	0.039393820
1793.461359	0.040069606
1795.389812	0.040395822
1797.318266	0.040134043
1799.246719	0.039609537
1801.175172	0.039248068
1803.103625	0.039184496
1805.032078	0.039351139
1806.960531	0.039887987
1808.888984	0.040739246
1810.817437	0.041459985
1812.745890	0.041709695
1814.674343	0.041440852
1816.602796	0.040935852
1818.531249	0.040666703
1820.459702	0.040846065
1822.388155	0.041370038
1824.316609	0.042051986
1826.245062	0.042881764
1828.173515	0.043373920
1830.101968	0.043067064
1832.030421	0.042310271
1833.958874	0.041521288
1835.887327	0.040976364
1837.815780	0.040744789
1839.744233	0.040859338
1841.672686	0.041133177
1843.601139	0.041220006
1845.529592	0.041069027
1847.458045	0.040463421
1849.386499	0.039723847
1851.314952	0.039431475
1853.243405	0.039394557
1855.171858	0.039235476
1857.100311	0.038922913
1859.028764	0.038568303
1860.957217	0.038384140
1862.885670	0.038732179
1864.814123	0.039688736
1866.742576	0.040489189
1868.671029	0.040218461
1870.599482	0.039071165
1872.527935	0.037804194
1874.456388	0.036910903
1876.384842	0.036531910
1878.313295	0.036355015
1880.241748	0.036034334
1882.170201	0.035550453
1884.098654	0.035270106
1886.027107	0.035454080
1887.955560	0.035620801
1889.884013	0.035351630
1891.812466	0.034823101
1893.740919	0.034121990
1895.669372	0.033537630
1897.597825	0.033340219
1899.526278	0.033186827
1901.454732	0.032761112
1903.383185	0.032290049
1905.311638	0.032099184
1907.240091	0.032031838
1909.168544	0.031703509
1911.096997	0.031150877
1913.025450	0.030827636
1914.953903	0.030849261
1916.882356	0.030759241
1918.810809	0.030571986
1920.739262	0.030458944
1922.667715	0.030079484
1924.596168	0.029437574
1926.524622	0.028868636
1928.453075	0.028550031
1930.381528	0.028277429
1932.309981	0.027980519
1934.238434	0.027935158
1936.166887	0.027921589
1938.095340	0.027619923
1940.023793	0.027238552
1941.952246	0.026931612
1943.880699	0.026668118
1945.809152	0.026365129
1947.737605	0.026058517
1949.666058	0.025801355
1951.594511	0.025422521
1953.522965	0.024909135
1955.451418	0.024550656
1957.379871	0.024406260
1959.308324	0.024203535
1961.236777	0.023913253
1963.165230	0.023678740
1965.093683	0.023509599
1967.022136	0.023316467
1968.950589	0.023025395
1970.879042	0.022766961
1972.807495	0.022723174
1974.735948	0.022789331
1976.664401	0.022892857
1978.592855	0.022940494
1980.521308	0.022669131
1982.449761	0.022251587
1984.378214	0.022051094
1986.306667	0.022035891
1988.235120	0.021922521
1990.163573	0.021369385
1992.092026	0.020614820
1994.020479	0.020246718
1995.948932	0.020219974
1997.877385	0.020380981
1999.805838	0.020574858
2001.734291	0.020520940
2003.662744	0.020271981
2005.591198	0.019941958
2007.519651	0.019517837
2009.448104	0.019202201
2011.376557	0.019184444
2013.305010	0.019253168
2015.233463	0.019164333
2017.161916	0.019031849
2019.090369	0.019079734
2021.018822	0.019173359
2022.947275	0.018936479
2024.875728	0.018457368
2026.804181	0.018204158
2028.732634	0.018181704
2030.661088	0.017963724
2032.589541	0.017531123
2034.517994	0.017339190
2036.446447	0.017364636
2038.374900	0.017163949
2040.303353	0.016815446
2042.231806	0.016781768
2044.160259	0.017073682
2046.088712	0.017254904
2048.017165	0.017122818
2049.945618	0.016755329
2051.874071	0.016351916
2053.802524	0.016194262
2055.730978	0.016219523
2057.659431	0.016177369
2059.587884	0.016050942
2061.516337	0.015815774
2063.444790	0.015486080
2065.373243	0.015240815
2067.301696	0.015125672
2069.230149	0.015067615
2071.158602	0.015040340
2073.087055	0.015074564
2075.015508	0.015195644
2076.943961	0.015265275
2078.872414	0.015049197
2080.800867	0.014656363
2082.729321	0.014436975
2084.657774	0.014436606
2086.586227	0.014557973
2088.514680	0.014794185
2090.443133	0.014859579
2092.371586	0.014466636
2094.300039	0.013978645
2096.228492	0.013900189
2098.156945	0.014032144
2100.085398	0.013853685
2102.013851	0.013408600
2103.942304	0.013193975
2105.870757	0.013212495
2107.799211	0.013097988
2109.727664	0.012986811
2111.656117	0.013134036
2113.584570	0.013281974
2115.513023	0.013314965
2117.441476	0.013525776
2119.369929	0.013735193
2121.298382	0.013590495
2123.226835	0.013238953
2125.155288	0.013093875
2127.083741	0.013320940
2129.012194	0.013692506
2130.940647	0.013776748
2132.869100	0.013466608
2134.797554	0.013150169
2136.726007	0.013119521
2138.654460	0.013100058
2140.582913	0.012788381
2142.511366	0.012431104
2144.439819	0.012356368
2146.368272	0.012504254
2148.296725	0.012554822
2150.225178	0.012432837
2152.153631	0.012311030
2154.082084	0.012259488
2156.010537	0.012363824
2157.938990	0.012521392
2159.867444	0.012356061
2161.795897	0.012020867
2163.724350	0.011758410
2165.652803	0.011497249
2167.581256	0.011419787
2169.509709	0.011528711
2171.438162	0.011574170
2173.366615	0.011597294
2175.295068	0.011637002
2177.223521	0.011706941
2179.151974	0.011786486
2181.080427	0.011680656
2183.008880	0.011463934
2184.937334	0.011454714
2186.865787	0.011549070
2188.794240	0.011379552
2190.722693	0.011098132
2192.651146	0.011115399
2194.579599	0.011357089
2196.508052	0.011483291
2198.436505	0.011500163
2200.364958	0.011559977
2202.293411	0.011536273
2204.221864	0.011255424
2206.150317	0.010896342
2208.078770	0.010785190
2210.007223	0.010815542
2211.935677	0.010588713
2213.864130	0.010290175
2215.792583	0.010317654
2217.721036	0.010396090
2219.649489	0.010324619
2221.577942	0.010330895
2223.506395	0.010269799
2225.434848	0.010064503
2227.363301	0.010097268
2229.291754	0.010325763
2231.220207	0.010338200
2233.148660	0.010075884
2235.077113	0.009803833
2237.005567	0.009683994
2238.934020	0.009708501
2240.862473	0.009804969
2242.790926	0.009789157
2244.719379	0.009624429
2246.647832	0.009527308
2248.576285	0.009597505
2250.504738	0.009663109
2252.433191	0.009480787
2254.361644	0.009204992
2256.290097	0.009161655
2258.218550	0.009405403
2260.147003	0.009632179
2262.075456	0.009590968
2264.003910	0.009310448
2265.932363	0.009017181
2267.860816	0.008916870
2269.789269	0.008960159
2271.717722	0.008986993
2273.646175	0.008910369
2275.574628	0.008770430
2277.503081	0.008700857
2279.431534	0.008720168
2281.359987	0.008796595
2283.288440	0.008983431
2285.216893	0.009181125
2287.145346	0.009189342
2289.073800	0.008937016
2291.002253	0.008513384
2292.930706	0.008129636
2294.859159	0.007974749
2296.787612	0.008063882
2298.716065	0.008200030
2300.644518	0.008275720
2302.572971	0.008472150
2304.501424	0.008819583
2306.429877	0.009038394
2308.358330	0.009007416
2310.286783	0.008916656
2312.215236	0.008814343
2314.143690	0.008564088
2316.072143	0.008194338
2318.000596	0.007891854
2319.929049	0.007788205
2321.857502	0.007894955
2323.785955	0.008154027
2325.714408	0.008414282
2327.642861	0.008570552
2329.571314	0.008572706
2331.499767	0.008206421
2333.428220	0.007362145
2335.356673	0.006621064
2337.285126	0.006769843
2339.213579	0.007801495
2341.142033	0.008593422
2343.070486	0.008256853
2344.998939	0.007523725
2346.927392	0.007258373
2348.855845	0.007208073
2350.784298	0.006861456
2352.712751	0.006579269
2354.641204	0.007128043
2356.569657	0.008129279
2358.498110	0.008297860
2360.426563	0.007446398
2362.355016	0.006700678
2364.283469	0.006842926
2366.211923	0.007381088
2368.140376	0.007508560
2370.068829	0.007157316
2371.997282	0.006676246
2373.925735	0.006236279
2375.854188	0.006201569
2377.782641	0.006747530
2379.711094	0.007455034
2381.639547	0.007721063
2383.568000	0.007490966
2385.496453	0.007133826
2387.424906	0.006830599
2389.353359	0.006533650
2391.281812	0.006282012
2393.210266	0.006189315
2395.138719	0.006229041
2397.067172	0.006363524
2398.995625	0.006546002
2400.924078	0.006489169
2402.852531	0.005943112
2404.780984	0.005328509
2406.709437	0.005035415
2408.637890	0.005042090
2410.566343	0.005345824
2412.494796	0.005806205
2414.423249	0.005979043
2416.351702	0.005724630
2418.280156	0.005542126
2420.208609	0.005564533
2422.137062	0.005466389
2424.065515	0.005248945
2425.993968	0.005118544
2427.922421	0.005201784
2429.850874	0.005481635
2431.779327	0.005773338
2433.707780	0.005930617
2435.636233	0.005866214
2437.564686	0.005594683
2439.493139	0.005347535
2441.421592	0.005307771
2443.350045	0.005382151
2445.278499	0.005492205
2447.206952	0.005742861
2449.135405	0.005963626
2451.063858	0.005860638
2452.992311	0.005548246
2454.920764	0.005283441
2456.849217	0.005238690
2458.777670	0.005442517
2460.706123	0.005633268
2462.634576	0.005617897
2464.563029	0.005616415
2466.491482	0.005866821
2468.419935	0.006299601
2470.348389	0.006593616
2472.276842	0.006385310
2474.205295	0.005903552
2476.133748	0.005938852
2478.062201	0.006441689
2479.990654	0.006839800
2481.919107	0.007154539
2483.847560	0.007335079
2485.776013	0.007222995
2487.704466	0.006984561
2489.632919	0.006767975
2491.561372	0.006786519
2493.489825	0.006993073
2495.418279	0.007048290
2497.346732	0.007079775
2499.275185	0.007293489
2501.203638	0.007567327
2503.132091	0.007879186
2505.060544	0.008017318
2506.988997	0.007969598
2508.917450	0.008009450
2510.845903	0.008175508
2512.774356	0.008457259
2514.702809	0.008819817
2516.631262	0.009232596
2518.559715	0.009528321
2520.488168	0.009543356
2522.416622	0.009385969
2524.345075	0.009346771
2526.273528	0.009480871
2528.201981	0.009784416
2530.130434	0.010049016
2532.058887	0.010108003
2533.987340	0.010102752
2535.915793	0.010219881
2537.844246	0.010541057
2539.772699	0.010860406
2541.701152	0.010952083
2543.629605	0.011107135
2545.558058	0.011401984
2547.486512	0.011561446
2549.414965	0.011698405
2551.343418	0.012003565
2553.271871	0.012520264
2555.200324	0.013100374
2557.128777	0.013390151
2559.057230	0.013487698
2560.985683	0.013781731
2562.914136	0.014378983
2564.842589	0.015019347
2566.771042	0.015195226
2568.699495	0.014974659
2570.627948	0.015037418
2572.556401	0.015471653
2574.484855	0.015763072
2576.413308	0.015785139
2578.341761	0.015833175
2580.270214	0.016009476
2582.198667	0.016222840
2584.127120	0.016463611
2586.055573	0.016654141
2587.984026	0.016854689
2589.912479	0.017294981
2591.840932	0.017776569
2593.769385	0.017853437
2595.697838	0.017666424
2597.626291	0.017555304
2599.554745	0.017504811
2601.483198	0.017480936
2603.411651	0.017535068
2605.340104	0.017754400
2607.268557	0.017965401
2609.197010	0.017928552
2611.125463	0.017844997
2613.053916	0.017963469
2614.982369	0.018243333
2616.910822	0.018486040
2618.839275	0.018497912
2620.767728	0.018337473
2622.696181	0.018209966
2624.624635	0.018164739
2626.553088	0.018206272
2628.481541	0.018338067
2630.409994	0.018508034
2632.338447	0.018703308
2634.266900	0.018646376
2636.195353	0.018075010
2638.123806	0.017451325
2640.052259	0.017286520
2641.980712	0.017499622
2643.909165	0.017695719
2645.837618	0.017605038
2647.766071	0.017447116
2649.694524	0.017525757
2651.622978	0.017693268
2653.551431	0.017669773
2655.479884	0.017438034
2657.408337	0.017167097
2659.336790	0.016984342
2661.265243	0.016946914
2663.193696	0.017053727
2665.122149	0.017081920
2667.050602	0.016869811
2668.979055	0.016728871
2670.907508	0.016759682
2672.835961	0.016742539
2674.764414	0.016812505
2676.692868	0.016903849
2678.621321	0.016841436
2680.549774	0.016830126
2682.478227	0.016810503
2684.406680	0.016549531
2686.335133	0.016079485
2688.263586	0.015595203
2690.192039	0.015340646
2692.120492	0.015347184
2694.048945	0.015513199
2695.977398	0.015528162
2697.905851	0.015139989
2699.834304	0.014718456
2701.762757	0.014723021
2703.691211	0.015064161
2705.619664	0.015286351
2707.548117	0.014966051
2709.476570	0.014233205
2711.405023	0.013761163
2713.333476	0.013888735
2715.261929	0.014301242
2717.190382	0.014738652
2719.118835	0.014871033
2721.047288	0.014388310
2722.975741	0.013739860
2724.904194	0.013659401
2726.832647	0.014036597
2728.761101	0.014254518
2730.689554	0.014037932
2732.618007	0.013702923
2734.546460	0.013696089
2736.474913	0.013896765
2738.403366	0.013970679
2740.331819	0.013914436
2742.260272	0.013637361
2744.188725	0.013111168
2746.117178	0.012833178
2748.045631	0.013052599
2749.974084	0.013307956
2751.902537	0.013239602
2753.830991	0.013093319
2755.759444	0.013109388
2757.687897	0.013073288
2759.616350	0.013084945
2761.544803	0.013290496
2763.473256	0.013307942
2765.401709	0.013261744
2767.330162	0.013406512
2769.258615	0.013382589
2771.187068	0.013153089
2773.115521	0.012935356
2775.043974	0.012733747
2776.972427	0.012613134
2778.900880	0.012402492
2780.829334	0.011986884
2782.757787	0.011718298
2784.686240	0.011703646
2786.614693	0.011830135
2788.543146	0.012117643
2790.471599	0.012218040
2792.400052	0.012025420
2794.328505	0.012108156
2796.256958	0.012441740
2798.185411	0.012456393
2800.113864	0.012141637
2802.042317	0.011808926
2803.970770	0.011587237
2805.899224	0.011503407
2807.827677	0.011578798
2809.756130	0.011577704
2811.684583	0.011210064
2813.613036	0.010818079
2815.541489	0.010875833
2817.469942	0.011274014
2819.398395	0.011502975
2821.326848	0.011422847
2823.255301	0.011519644
2825.183754	0.011593929
2827.112207	0.011200774
2829.040660	0.010855012
2830.969113	0.010822710
2832.897567	0.010803145
2834.826020	0.011009404
2836.754473	0.011520714
2838.682926	0.011880746
2840.611379	0.011877067
2842.539832	0.011518471
2844.468285	0.011021161
2846.396738	0.010815784
2848.325191	0.010880962
2850.253644	0.010954808
2852.182097	0.011120098
2854.110550	0.011526535
2856.039003	0.011921054
2857.967457	0.011757915
2859.895910	0.011153862
2861.824363	0.011035257
2863.752816	0.011449756
2865.681269	0.011419548
2867.609722	0.010780639
2869.538175	0.010160665
2871.466628	0.009851680
2873.395081	0.010013911
2875.323534	0.010445516
2877.251987	0.010688769
2879.180440	0.010705793
2881.108893	0.010678343
2883.037347	0.010650082
2884.965800	0.010523221
2886.894253	0.010403124
2888.822706	0.010249940
2890.751159	0.010100211
2892.679612	0.010394298
2894.608065	0.010926240
2896.536518	0.011086132
2898.464971	0.010979473
2900.393424	0.010966764
2902.321877	0.011164878
2904.250330	0.011396806
2906.178783	0.011274885
2908.107236	0.010662595
2910.035690	0.009903356
2911.964143	0.009503315
2913.892596	0.009726088
2915.821049	0.010274468
2917.749502	0.010645964
2919.677955	0.010985676
2921.606408	0.011540630
2923.534861	0.011844636
2925.463314	0.011734502
2927.391767	0.011502508
2929.320220	0.011271679
2931.248673	0.011220990
2933.177126	0.011085437
2935.105580	0.010621243
2937.034033	0.010478605
2938.962486	0.010910349
2940.890939	0.011405412
2942.819392	0.011781056
2944.747845	0.011884226
2946.676298	0.011572852
2948.604751	0.011110629
2950.533204	0.010877138
2952.461657	0.010952614
2954.390110	0.011097943
2956.318563	0.011359980
2958.247016	0.011654154
2960.175469	0.011501909
2962.103923	0.011165160
2964.032376	0.011188816
2965.960829	0.011451824
2967.889282	0.011445589
2969.817735	0.010994791
2971.746188	0.010762867
2973.674641	0.011079793
2975.603094	0.011187336
2977.531547	0.010949725
2979.460000	0.011003900
2981.388453	0.011186392
2983.316906	0.011261795
2985.245359	0.011374503
2987.173813	0.011371533
2989.102266	0.011308755
2991.030719	0.011632707
2992.959172	0.012244174
2994.887625	0.012629093
2996.816078	0.012526233
2998.744531	0.012157058
3000.672984	0.012125315
3002.601437	0.012343579
3004.529890	0.012302659
3006.458343	0.012098405
3008.386796	0.011887142
3010.315249	0.011620689
3012.243703	0.011573443
3014.172156	0.011891974
3016.100609	0.012391646
3018.029062	0.012861937
3019.957515	0.013129742
3021.885968	0.013175742
3023.814421	0.013141762
3025.742874	0.013172143
3027.671327	0.013165660
3029.599780	0.012818006
3031.528233	0.012332349
3033.456686	0.012261406
3035.385139	0.012504087
3037.313592	0.012696686
3039.242046	0.012897860
3041.170499	0.013195140
3043.098952	0.013465555
3045.027405	0.013496096
3046.955858	0.013342168
3048.884311	0.013301881
3050.812764	0.013364655
3052.741217	0.013455347
3054.669670	0.013602576
3056.598123	0.013717826
3058.526576	0.013839756
3060.455029	0.014088525
3062.383482	0.014283910
3064.311936	0.014215377
3066.240389	0.014191182
3068.168842	0.014476616
3070.097295	0.014657777
3072.025748	0.014526441
3073.954201	0.014508949
3075.882654	0.014573355
3077.811107	0.014431458
3079.739560	0.014438055
3081.668013	0.014906604
3083.596466	0.015635280
3085.524919	0.016204759
3087.453372	0.016216334
3089.381825	0.015704827
3091.310279	0.015221992
3093.238732	0.015175469
3095.167185	0.015669467
3097.095638	0.016434100
3099.024091	0.016725127
3100.952544	0.016472168
3102.880997	0.016464146
3104.809450	0.016922180
3106.737903	0.017463619
3108.666356	0.017957801
3110.594809	0.018215720
3112.523262	0.017858380
3114.451715	0.017245771
3116.380169	0.016992928
3118.308622	0.016836217
3120.237075	0.016808303
3122.165528	0.017401561
3124.093981	0.018048903
3126.022434	0.018042006
3127.950887	0.017937787
3129.879340	0.018265631
3131.807793	0.018759424
3133.736246	0.019154103
3135.664699	0.019270616
3137.593152	0.019131921
3139.521605	0.019105136
3141.450058	0.019198926
3143.378512	0.019105604
3145.306965	0.019052364
3147.235418	0.019460106
3149.163871	0.020155486
3151.092324	0.020795615
3153.020777	0.021153312
3154.949230	0.021023426
3156.877683	0.020618139
3158.806136	0.020516451
3160.734589	0.020829357
3162.663042	0.020936957
3164.591495	0.020629542
3166.519948	0.020548185
3168.448402	0.021035489
3170.376855	0.021838419
3172.305308	0.022669706
3174.233761	0.023154180
3176.162214	0.023184845
3178.090667	0.023294022
3180.019120	0.023489527
3181.947573	0.023502287
3183.876026	0.023818413
3185.804479	0.024493378
3187.732932	0.024664966
3189.661385	0.024161907
3191.589838	0.023880998
3193.518292	0.024224820
3195.446745	0.024835670
3197.375198	0.025535198
3199.303651	0.026063491
3201.232104	0.025998479
3203.160557	0.025564173
3205.089010	0.025476061
3207.017463	0.025848430
3208.945916	0.026008859
3210.874369	0.025754536
3212.802822	0.025640875
3214.731275	0.025908057
3216.659728	0.025986182
3218.588181	0.025720965
3220.516635	0.025653090
3222.445088	0.025691817
3224.373541	0.025727492
3226.301994	0.025996089
3228.230447	0.026191385
3230.158900	0.026169516
3232.087353	0.026304690
3234.015806	0.026782744
3235.944259	0.027527858
3237.872712	0.028353620
3239.801165	0.028831463
3241.729618	0.028413340
3243.658071	0.027404422
3245.586525	0.026946370
3247.514978	0.027272644
3249.443431	0.027720770
3251.371884	0.028100355
3253.300337	0.028627569
3255.228790	0.029269021
3257.157243	0.029711854
3259.085696	0.029876560
3261.014149	0.029724188
3262.942602	0.029078821
3264.871055	0.028356448
3266.799508	0.028124662
3268.727961	0.028190780
3270.656414	0.028196843
3272.584868	0.028405583
3274.513321	0.029064674
3276.441774	0.029708464
3278.370227	0.029894641
3280.298680	0.029932383
3282.227133	0.030181415
3284.155586	0.030285748
3286.084039	0.029717449
3288.012492	0.029072298
3289.940945	0.029154310
3291.869398	0.029312178
3293.797851	0.029170962
3295.726304	0.029513830
3297.654758	0.030047130
3299.583211	0.030063288
3301.511664	0.030156858
3303.440117	0.030483641
3305.368570	0.030277148
3307.297023	0.029544124
3309.225476	0.029086772
3311.153929	0.029486001
3313.082382	0.030638482
3315.010835	0.031775016
3316.939288	0.032136854
3318.867741	0.031919681
3320.796194	0.031797949
3322.724648	0.031995036
3324.653101	0.032282524
3326.581554	0.032568209
3328.510007	0.032873053
3330.438460	0.033151325
3332.366913	0.033592775
3334.295366	0.034072828
3336.223819	0.033936743
3338.152272	0.033374898
3340.080725	0.033245213
3342.009178	0.033593260
3343.937631	0.033862766
3345.866084	0.034054611
3347.794537	0.034661572
3349.722991	0.035291877
3351.651444	0.034926325
3353.579897	0.033861443
3355.508350	0.033320688
3357.436803	0.033522919
3359.365256	0.033977408
3361.293709	0.034576740
3363.222162	0.035299450
3365.150615	0.035683267
3367.079068	0.035383083
3369.007521	0.034882389
3370.935974	0.034846704
3372.864427	0.035108969
3374.792881	0.035263836
3376.721334	0.035400100
3378.649787	0.035471149
3380.578240	0.035264403
3382.506693	0.035030697
3384.435146	0.035289820
3386.363599	0.036170222
3388.292052	0.037053183
3390.220505	0.037377395
3392.148958	0.037524641
3394.077411	0.037859522
3396.005864	0.037869234
3397.934317	0.037549231
3399.862770	0.037508011
3401.791224	0.037482779
3403.719677	0.036696013
3405.648130	0.036061335
3407.576583	0.036265049
3409.505036	0.036733486
3411.433489	0.036889143
3413.361942	0.036872827
3415.290395	0.037128471
3417.218848	0.037782259
3419.147301	0.038318750
3421.075754	0.038429849
3423.004207	0.038265299
3424.932660	0.037840385
3426.861114	0.037317537
3428.789567	0.036965385
3430.718020	0.036867134
3432.646473	0.036892351
3434.574926	0.036941435
3436.503379	0.037035391
3438.431832	0.037072182
3440.360285	0.036956862
3442.288738	0.036875676
3444.217191	0.037171155
3446.145644	0.037931856
3448.074097	0.038618803
3450.002550	0.038309291
3451.931004	0.037117317
3453.859457	0.036055688
3455.787910	0.035599500
3457.716363	0.035805404
3459.644816	0.036697686
3461.573269	0.037544362
3463.501722	0.037252061
3465.430175	0.036224265
3467.358628	0.035890527
3469.287081	0.036357585
3471.215534	0.036349140
3473.143987	0.035344422
3475.072440	0.034309499
3477.000893	0.034070794
3478.929347	0.034294587
3480.857800	0.034487057
3482.786253	0.034503799
3484.714706	0.034131289
3486.643159	0.033815376
3488.571612	0.034301355
3490.500065	0.034787960
3492.428518	0.034325350
3494.356971	0.033598509
3496.285424	0.033422414
3498.213877	0.033739597
3500.142330	0.034115739
3502.070783	0.034110755
3503.999237	0.033654373
3505.927690	0.032972001
3507.856143	0.032267157
3509.784596	0.031996183
3511.713049	0.032299399
3513.641502	0.032547805
3515.569955	0.032260779
3517.498408	0.031542528
3519.426861	0.030911366
3521.355314	0.030755119
3523.283767	0.030962538
3525.212220	0.030978071
3527.140673	0.030295791
3529.069126	0.029416138
3530.997580	0.029151626
3532.926033	0.029377276
3534.854486	0.029514633
3536.782939	0.029353650
3538.711392	0.029112516
3540.639845	0.029035356
3542.568298	0.029066887
3544.496751	0.028785637
3546.425204	0.028041244
3548.353657	0.027473127
3550.282110	0.027541639
3552.210563	0.027862391
3554.139016	0.027839422
3556.067470	0.027438896
3557.995923	0.027208954
3559.924376	0.027520457
3561.852829	0.028089855
3563.781282	0.028229930
3565.709735	0.027426789
3567.638188	0.026093502
3569.566641	0.025058331
3571.495094	0.024444493
3573.423547	0.024143992
3575.352000	0.024185056
3577.280453	0.024404710
3579.208906	0.024384378
3581.137360	0.023931758
3583.065813	0.023584198
3584.994266	0.023974052
3586.922719	0.024808761
3588.851172	0.025100281
3590.779625	0.024564933
3592.708078	0.023921533
3594.636531	0.023737540
3596.564984	0.023907989
3598.493437	0.023865383
3600.421890	0.023047538
3602.350343	0.021721939
3604.278796	0.020785725
3606.207249	0.020633912
3608.135703	0.021098817
3610.064156	0.021626554
3611.992609	0.021552879
3613.921062	0.021035787
3615.849515	0.020595714
3617.777968	0.019987062
3619.706421	0.019057792
3621.634874	0.018377500
3623.563327	0.018466858
3625.491780	0.019478621
3627.420233	0.020619543
3629.348686	0.020620011
3631.277139	0.019526744
3633.205593	0.018336788
3635.134046	0.017780909
3637.062499	0.017879358
3638.990952	0.018034156
3640.919405	0.017642489
3642.847858	0.016744019
3644.776311	0.016180776
3646.704764	0.016938433
3648.633217	0.018783895
3650.561670	0.019222558
3652.490123	0.017605448
3654.418576	0.015487898
3656.347029	0.013920279
3658.275482	0.013462243
3660.203936	0.013691470
3662.132389	0.013938973
3664.060842	0.014033679
3665.989295	0.013881831
3667.917748	0.013071975
3669.846201	0.011847683
3671.774654	0.011352882
3673.703107	0.011682902
3675.631560	0.012276863
3677.560013	0.012525480
3679.488466	0.012135695
3681.416919	0.011636230
3683.345372	0.011286012
3685.273826	0.010811043
3687.202279	0.010598454
3689.130732	0.011430980
3691.059185	0.012694323
3692.987638	0.012849252
3694.916091	0.011935071
3696.844544	0.010977485
3698.772997	0.010636151
3700.701450	0.010927205
3702.629903	0.011510581
3704.558356	0.011932563
3706.486809	0.012149566
3708.415262	0.012131070
3710.343716	0.011416736
3712.272169	0.010537189
3714.200622	0.010642495
3716.129075	0.011314956
3718.057528	0.011709069
3719.985981	0.011905925
3721.914434	0.012222582
3723.842887	0.012334486
3725.771340	0.012167780
3727.699793	0.012419539
3729.628246	0.013151701
3731.556699	0.013438507
3733.485152	0.013113558
3735.413605	0.013291638
3737.342059	0.014093780
3739.270512	0.014406595
3741.198965	0.013910509
3743.127418	0.013191924
3745.055871	0.012959512
3746.984324	0.012875326
3748.912777	0.012592291
3750.841230	0.013043494
3752.769683	0.014013183
3754.698136	0.014164263
3756.626589	0.013724762
3758.555042	0.013508151
3760.483495	0.013438957
3762.411949	0.013137447
3764.340402	0.012921213
3766.268855	0.013289803
3768.197308	0.013861806
3770.125761	0.013970015
3772.054214	0.013749133
3773.982667	0.013507201
3775.911120	0.013512030
3777.839573	0.013896333
3779.768026	0.014370156
3781.696479	0.014590099
3783.624932	0.014472364
3785.553385	0.014128228
3787.481838	0.013789394
3789.410292	0.013613082
3791.338745	0.013560801
3793.267198	0.013466153
3795.195651	0.013206493
3797.124104	0.012942933
3799.052557	0.012857934
3800.981010	0.013090068
3802.909463	0.013775035
3804.837916	0.014078070
3806.766369	0.013579683
3808.694822	0.013325145
3810.623275	0.013619974
3812.551728	0.013949134
3814.480182	0.014184617
3816.408635	0.014503177
3818.337088	0.014546131
3820.265541	0.013606156
3822.193994	0.012724992
3824.122447	0.012691885
3826.050900	0.012803875
3827.979353	0.012807467
3829.907806	0.012760464
3831.836259	0.012587646
3833.764712	0.012324037
3835.693165	0.012021222
3837.621618	0.012010042
3839.550071	0.012564822
3841.478525	0.012863738
3843.406978	0.012154354
3845.335431	0.011479243
3847.263884	0.012032243
3849.192337	0.013732018
3851.120790	0.015282269
3853.049243	0.015183624
3854.977696	0.013873922
3856.906149	0.012798033
3858.834602	0.012250644
3860.763055	0.012070510
3862.691508	0.011951162
3864.619961	0.011782323
3866.548415	0.012012747
3868.476868	0.012999831
3870.405321	0.014338818
3872.333774	0.014818959
3874.262227	0.014323478
3876.190680	0.014017862
3878.119133	0.014003888
3880.047586	0.013918526
3881.976039	0.013848230
3883.904492	0.013584467
3885.832945	0.013079246
3887.761398	0.012849320
3889.689851	0.012882627
3891.618305	0.012614967
3893.546758	0.011905722
3895.475211	0.011340177
3897.403664	0.011567562
3899.332117	0.012505513
3901.260570	0.013024397
3903.189023	0.012393675
3905.117476	0.011583848
3907.045929	0.011473831
3908.974382	0.011758119
3910.902835	0.011895053
3912.831288	0.011760349
3914.759741	0.011410038
3916.688194	0.011012030
3918.616648	0.010807293
3920.545101	0.010754829
3922.473554	0.010852294
3924.402007	0.011290866
3926.330460	0.012002235
3928.258913	0.012565224
3930.187366	0.012773287
3932.115819	0.012772426
3934.044272	0.012515252
3935.972725	0.011885580
3937.901178	0.011309450
3939.829631	0.011250277
3941.758084	0.011570457
3943.686538	0.011868704
3945.614991	0.012018170
3947.543444	0.011899598
3949.471897	0.011499478
3951.400350	0.011226800
3953.328803	0.011265235
3955.257256	0.011308200
3957.185709	0.011095908
3959.114162	0.010607122
3961.042615	0.010103088
3962.971068	0.009934474
3964.899521	0.010282870
3966.827974	0.011127036
3968.756427	0.011994165
3970.684881	0.012166535
3972.613334	0.011748454
3974.541787	0.011092224
3976.470240	0.010341873
3978.398693	0.010013800
3980.327146	0.010489179
3982.255599	0.011251930
3984.184052	0.011256464
3986.112505	0.010555919
3988.040958	0.010134228
3989.969411	0.010398524
3991.897864	0.010860004
3993.826317	0.010609788
3995.754771	0.009754469
3997.683224	0.009233576
3999.611677	0.009101051
4001.540130	0.008989019
4003.468583	0.009001963
4005.397036	0.009155358
4007.325489	0.008972064
4009.253942	0.008738145
4011.182395	0.009180725
4013.110848	0.010010535
4015.039301	0.010269018
4016.967754	0.010017442
4018.896207	0.010145310
4020.824661	0.010772343
4022.753114	0.010810901
4024.681567	0.009944995
4026.610020	0.009425067
4028.538473	0.010115934
4030.466926	0.011212890
4032.395379	0.011391955
4034.323832	0.010821408
4036.252285	0.010485668
4038.180738	0.010370156
4040.109191	0.010067144
4042.037644	0.009463866
4043.966097	0.008828578
4045.894550	0.008760896
4047.823004	0.009473247
4049.751457	0.010575161
4051.679910	0.011043558
4053.608363	0.010414736
4055.536816	0.009415357
4057.465269	0.008753633
4059.393722	0.008694712
4061.322175	0.009113790
4063.250628	0.009235678
4065.179081	0.008783671
4067.107534	0.008502127
4069.035987	0.008688349
4070.964440	0.008654237
4072.892894	0.008254638
4074.821347	0.008174562
4076.749800	0.008144358
4078.678253	0.007700013
4080.606706	0.007344212
4082.535159	0.007441432
4084.463612	0.007812285
4086.392065	0.008190196
4088.320518	0.008567531
4090.248971	0.008623774
4092.177424	0.008313671
4094.105877	0.008527724
4096.034330	0.009174814
4097.962783	0.009266678
4099.891237	0.008646687
4101.819690	0.007737324
4103.748143	0.007112453
4105.676596	0.007666436
4107.605049	0.008773854
4109.533502	0.009043796
4111.461955	0.008618237
4113.390408	0.008313015
4115.318861	0.008009071
4117.247314	0.007409361
4119.175767	0.007341377
4121.104220	0.008055796
4123.032673	0.008260503
4124.961127	0.007875241
4126.889580	0.007628684
4128.818033	0.007629773
4130.746486	0.007873694
4132.674939	0.007798556
4134.603392	0.007512882
4136.531845	0.007603175
4138.460298	0.007796982
4140.388751	0.007702924
4142.317204	0.007605879
4144.245657	0.007516989
4146.174110	0.007238213
4148.102563	0.007116249
4150.031017	0.007610854
4151.959470	0.007966626
4153.887923	0.007806855
4155.816376	0.007912066
4157.744829	0.008114647
4159.673282	0.007813004
4161.601735	0.007155907
4163.530188	0.006747311
4165.458641	0.007019583
4167.387094	0.007489424
4169.315547	0.007473661
4171.244000	0.007440654
4173.172453	0.008138073
4175.100906	0.008610648
4177.029360	0.007887675
4178.957813	0.007099980
4180.886266	0.007170748
4182.814719	0.007527858
4184.743172	0.007560019
4186.671625	0.007483924
4188.600078	0.007423763
4190.528531	0.007058459
4192.456984	0.006804170
4194.385437	0.006896169
4196.313890	0.006718457
4198.242343	0.005960199
4200.170796	0.005600998
4202.099250	0.006273913
4204.027703	0.006848826
4205.956156	0.006839729
4207.884609	0.006499167
4209.813062	0.006065633
4211.741515	0.006154743
4213.669968	0.006379387
4215.598421	0.006020988
4217.526874	0.005809937
4219.455327	0.005874467
4221.383780	0.005449730
4223.312233	0.005399239
4225.240686	0.006250683
4227.169139	0.007065620
4229.097593	0.007347372
4231.026046	0.007355232
4232.954499	0.007172126
4234.882952	0.006885658
4236.811405	0.006813981
4238.739858	0.007186991
4240.668311	0.007204070
4242.596764	0.006010843
4244.525217	0.004556447
4246.453670	0.004367876
4248.382123	0.005191756
4250.310576	0.006171569
4252.239029	0.006966756
4254.167483	0.007265462
4256.095936	0.007036889
4258.024389	0.006926296
4259.952842	0.006773534
4261.881295	0.006030357
4263.809748	0.005500967
4265.738201	0.005722176
4267.666654	0.005810266
4269.595107	0.005752638
4271.523560	0.006042769
4273.452013	0.006237095
4275.380466	0.006037971
4277.308919	0.006056018
4279.237373	0.005790481
4281.165826	0.005495889
4283.094279	0.006208814
4285.022732	0.007232806
4286.951185	0.007561323
4288.879638	0.007649048
4290.808091	0.007535687
4292.736544	0.007043076
4294.664997	0.006594215
4296.593450	0.006224582
4298.521903	0.005677606
4300.450356	0.005226524
4302.378809	0.005078869
4304.307262	0.005340331
4306.235716	0.005840485
4308.164169	0.006115059
4310.092622	0.006420417
4312.021075	0.007035512
4313.949528	0.007098958
4315.877981	0.006338609
4317.806434	0.005449261
4319.734887	0.005156221
4321.663340	0.005157402
4323.591793	0.004979277
4325.520246	0.004839565
4327.448699	0.005315714
4329.377152	0.005917659
4331.305606	0.005657005
4333.234059	0.004523914
4335.162512	0.003911131
4337.090965	0.004947361
4339.019418	0.006846428
4340.947871	0.008005820
4342.876324	0.008075085
4344.804777	0.007456779
4346.733230	0.006577187
4348.661683	0.005925605
4350.590136	0.006505569
4352.518589	0.007359096
4354.447042	0.006804654
4356.375495	0.005614463
4358.303949	0.005305362
4360.232402	0.005533356
4362.160855	0.004989060
4364.089308	0.003840869
4366.017761	0.003670200
4367.946214	0.004976955
4369.874667	0.006224098
4371.803120	0.006138843
4373.731573	0.005541539
4375.660026	0.005773600
4377.588479	0.006635829
4379.516932	0.007272022
4381.445385	0.007633273
4383.373839	0.007730291
4385.302292	0.007453893
4387.230745	0.007077579
4389.159198	0.006538012
4391.087651	0.005755486
4393.016104	0.005453984
4394.944557	0.006002367
4396.873010	0.006392471
4398.801463	0.006133654
4400.729916	0.005943867
4402.658369	0.006363531
4404.586822	0.006850637
4406.515275	0.006624226
4408.443729	0.006230678
4410.372182	0.006242972
4412.300635	0.006319637
4414.229088	0.006376798
4416.157541	0.006849125
4418.085994	0.007555905
4420.014447	0.007644273
4421.942900	0.007299327
4423.871353	0.007636857
4425.799806	0.008295611
4427.728259	0.008148475
4429.656712	0.007286820
4431.585165	0.006729890
4433.513618	0.007082757
4435.442072	0.007902944
4437.370525	0.008583901
4439.298978	0.009145554
4441.227431	0.009026370
4443.155884	0.008305859
4445.084337	0.007895106
4447.012790	0.008031442
4448.941243	0.008103070
4450.869696	0.008257632
4452.798149	0.007807340
4454.726602	0.006288644
4456.655055	0.005200095
4458.583508	0.005471672
4460.511962	0.006081533
4462.440415	0.006181747
4464.368868	0.006620033
4466.297321	0.008085806
4468.225774	0.009179752
4470.154227	0.008824861
4472.082680	0.008003133
4474.011133	0.007783811
4475.939586	0.008313348
4477.868039	0.008590342
4479.796492	0.008105947
4481.724945	0.007793525
4483.653398	0.007481659
4485.581851	0.007076086
4487.510305	0.007041106
4489.438758	0.006826719
4491.367211	0.006140578
4493.295664	0.005615784
4495.224117	0.005380660
4497.152570	0.005689736
4499.081023	0.006640769
4501.009476	0.007525941
4502.937929	0.007513943
4504.866382	0.007055605
4506.794835	0.006375075
4508.723288	0.005731109
4510.651741	0.005530707
4512.580195	0.006103790
4514.508648	0.007387780
4516.437101	0.008083819
4518.365554	0.007319667
4520.294007	0.006172554
4522.222460	0.005596155
4524.150913	0.005343756
4526.079366	0.005700936
4528.007819	0.006136999
4529.936272	0.006298869
4531.864725	0.006612056
4533.793178	0.007285450
4535.721631	0.007723584
4537.650084	0.007253359
4539.578538	0.006695822
4541.506991	0.006962867
4543.435444	0.007382471
4545.363897	0.006940317
4547.292350	0.006078485
4549.220803	0.006219163
4551.149256	0.006839575
4553.077709	0.007243685
4555.006162	0.007047321
4556.934615	0.006519446
4558.863068	0.007133873
4560.791521	0.008625933
4562.719974	0.009001600
4564.648428	0.007816932
4566.576881	0.006361543
4568.505334	0.005157378
4570.433787	0.004710106
4572.362240	0.005564739
4574.290693	0.006668351
4576.219146	0.006903759
4578.147599	0.006901163
4580.076052	0.006317389
4582.004505	0.005917217
4583.932958	0.006308164
4585.861411	0.006662723
4587.789864	0.006529119
4589.718318	0.006359558
4591.646771	0.006812478
4593.575224	0.007776752
4595.503677	0.008410844
4597.432130	0.008278858
4599.360583	0.007541207
4601.289036	0.006772886
4603.217489	0.006783458
[truncated: 1,501 more rows]
