# Supplementary material for: Adaptive Method for Quantitative Estimation of Glucose and Fructose Concentrations in Aqueous Solutions Based on Infrared Nanoantenna Optics
Source: Sensors (Basel). 2019 Jul 11;19(14):3053. doi: 10.3390/s19143053 (PMC6678705; doi:10.3390/s19143053)
Supplement: Supplementary file 1 [file sensors-19-03053-s001.zip › 00_Measurement_Data/Fructose cycles/1 c=10 gl/res4 sc50_50 ap100x100 par pol/1 c=10 gl.21.txt]

748.239793	0.027184676
750.168246	0.026659481
752.096699	0.023564164
754.025152	0.019635314
755.953605	0.017167106
757.882058	0.014376190
759.810511	0.030538967
761.738964	0.035753857
763.667418	0.027838942
765.595871	0.018676275
767.524324	0.022655938
769.452777	0.027481189
771.381230	0.031760395
773.309683	0.021519301
775.238136	0.014914221
777.166589	0.024534030
779.095042	0.034429248
781.023495	0.034796201
782.951948	0.033422828
784.880401	0.027485084
786.808854	0.040041901
788.737308	0.033754945
790.665761	0.035912506
792.594214	0.033362240
794.522667	0.024429094
796.451120	0.025101785
798.379573	0.012927144
800.308026	0.014582110
802.236479	0.021689182
804.164932	0.015149741
806.093385	0.019099711
808.021838	0.020506615
809.950291	0.013749135
811.878744	0.019489447
813.807197	0.025420979
815.735651	0.033223335
817.664104	0.041744061
819.592557	0.029036896
821.521010	0.007482572
823.449463	0.013306451
825.377916	0.025161264
827.306369	0.031067476
829.234822	0.023654833
831.163275	0.017660661
833.091728	0.014344723
835.020181	0.011444544
836.948634	0.016973611
838.877087	0.010056339
840.805541	0.010227635
842.733994	0.018378334
844.662447	0.022744501
846.590900	0.017952697
848.519353	0.025238281
850.447806	0.028150158
852.376259	0.028080450
854.304712	0.027183276
856.233165	0.018351199
858.161618	0.012413675
860.090071	0.013317436
862.018524	0.013578984
863.946977	0.015687697
865.875430	0.020523353
867.803884	0.025026970
869.732337	0.027370309
871.660790	0.026889184
873.589243	0.026217271
875.517696	0.027626656
877.446149	0.030703885
879.374602	0.034521751
881.303055	0.039657727
883.231508	0.044638030
885.159961	0.048582949
887.088414	0.052107494
889.016867	0.052776236
890.945320	0.050158743
892.873774	0.048620969
894.802227	0.050539110
896.730680	0.055199776
898.659133	0.060669988
900.587586	0.064766064
902.516039	0.066102102
904.444492	0.067050368
906.372945	0.069115572
908.301398	0.072827354
910.229851	0.079018287
912.158304	0.085247122
914.086757	0.088508256
916.015210	0.089662045
917.943664	0.091482207
919.872117	0.095705129
921.800570	0.102034330
923.729023	0.108301237
925.657476	0.112963788
927.585929	0.117177561
929.514382	0.122548781
931.442835	0.128025755
933.371288	0.133020669
935.299741	0.139093429
937.228194	0.145668089
939.156647	0.151390031
941.085100	0.157061249
943.013553	0.162774041
944.942007	0.168103904
946.870460	0.173514858
948.798913	0.179051802
950.727366	0.185057625
952.655819	0.192177325
954.584272	0.199628934
956.512725	0.206090927
958.441178	0.212038189
960.369631	0.218388453
962.298084	0.224529520
964.226537	0.229698673
966.154990	0.234786630
968.083443	0.241325602
970.011897	0.248976305
971.940350	0.255957574
973.868803	0.261725068
975.797256	0.267327696
977.725709	0.273489952
979.654162	0.280148059
981.582615	0.286809653
983.511068	0.292984158
985.439521	0.299143702
987.367974	0.305498451
989.296427	0.311347514
991.224880	0.316896260
993.153333	0.323312014
995.081786	0.330827624
997.010240	0.337680787
998.938693	0.342042446
1000.867146	0.345219314
1002.795599	0.349957854
1004.724052	0.356200844
1006.652505	0.361678392
1008.580958	0.365399897
1010.509411	0.368756890
1012.437864	0.373001784
1014.366317	0.377239347
1016.294770	0.380562097
1018.223223	0.383454651
1020.151676	0.386291683
1022.080130	0.388883173
1024.008583	0.391208172
1025.937036	0.393905818
1027.865489	0.397329956
1029.793942	0.400521100
1031.722395	0.402583778
1033.650848	0.403561115
1035.579301	0.404154927
1037.507754	0.405491650
1039.436207	0.407325238
1041.364660	0.408231854
1043.293113	0.408350229
1045.221566	0.408697665
1047.150019	0.409283996
1049.078473	0.409928888
1051.006926	0.410567194
1052.935379	0.410572499
1054.863832	0.409664482
1056.792285	0.408621818
1058.720738	0.407782614
1060.649191	0.406437099
1062.577644	0.404705405
1064.506097	0.403464109
1066.434550	0.402425379
1068.363003	0.401099116
1070.291456	0.400100082
1072.219909	0.399611115
1074.148363	0.398511261
1076.076816	0.396523893
1078.005269	0.394991070
1079.933722	0.394002289
1081.862175	0.392747492
1083.790628	0.391567200
1085.719081	0.390594095
1087.647534	0.389361739
1089.575987	0.387241751
1091.504440	0.384482652
1093.432893	0.382796526
1095.361346	0.382166743
1097.289799	0.380662501
1099.218253	0.377960503
1101.146706	0.375250131
1103.075159	0.373171568
1105.003612	0.371452689
1106.932065	0.369665116
1108.860518	0.367795557
1110.788971	0.365702659
1112.717424	0.362983555
1114.645877	0.359876484
1116.574330	0.356864125
1118.502783	0.353882551
1120.431236	0.350855291
1122.359689	0.347993106
1124.288142	0.345460981
1126.216596	0.343129873
1128.145049	0.340596765
1130.073502	0.337713063
1132.001955	0.334906816
1133.930408	0.332449734
1135.858861	0.329969823
1137.787314	0.327227175
1139.715767	0.324697852
1141.644220	0.322813541
1143.572673	0.321060985
1145.501126	0.318817466
1147.429579	0.316393882
1149.358032	0.313955069
1151.286486	0.310828209
1153.214939	0.306995124
1155.143392	0.303326368
1157.071845	0.300258070
1159.000298	0.297875017
1160.928751	0.295681059
1162.857204	0.292634428
1164.785657	0.289249659
1166.714110	0.287035584
1168.642563	0.285654515
1170.571016	0.283469439
1172.499469	0.280094624
1174.427922	0.276607782
1176.356375	0.273823172
1178.284829	0.271466553
1180.213282	0.268869549
1182.141735	0.265938401
1184.070188	0.263015836
1185.998641	0.260275662
1187.927094	0.257729471
1189.855547	0.255206972
1191.784000	0.252613395
1193.712453	0.250061929
1195.640906	0.247510448
1197.569359	0.245016769
1199.497812	0.242723435
1201.426265	0.240316316
1203.354719	0.237859741
1205.283172	0.235558778
1207.211625	0.233303249
1209.140078	0.230980784
1211.068531	0.228917763
1212.996984	0.226987764
1214.925437	0.224618077
1216.853890	0.221988782
1218.782343	0.219721437
1220.710796	0.217782080
1222.639249	0.215833738
1224.567702	0.213901222
1226.496155	0.211912081
1228.424609	0.209530726
1230.353062	0.206925750
1232.281515	0.204640776
1234.209968	0.202855647
1236.138421	0.201429799
1238.066874	0.199886441
1239.995327	0.197881743
1241.923780	0.195833936
1243.852233	0.194073617
1245.780686	0.192339301
1247.709139	0.190615073
1249.637592	0.189129114
1251.566045	0.187804610
1253.494498	0.186345562
1255.422952	0.184678942
1257.351405	0.182811454
1259.279858	0.180699676
1261.208311	0.178663597
1263.136764	0.176819474
1265.065217	0.174875438
1266.993670	0.172999874
1268.922123	0.171388090
1270.850576	0.169742733
1272.779029	0.167965561
1274.707482	0.166273892
1276.635935	0.164992094
1278.564388	0.164066330
1280.492842	0.163037926
1282.421295	0.161749929
1284.349748	0.160360157
1286.278201	0.158884525
1288.206654	0.157352149
1290.135107	0.155778214
1292.063560	0.154023558
1293.992013	0.152193695
1295.920466	0.150554091
1297.848919	0.149102271
1299.777372	0.147763878
1301.705825	0.146508455
1303.634278	0.145210281
1305.562731	0.143795863
1307.491185	0.142442539
1309.419638	0.141310200
1311.348091	0.140158445
1313.276544	0.139019430
1315.204997	0.138034970
1317.133450	0.136809796
1319.061903	0.135294840
1320.990356	0.133786663
1322.918809	0.132184029
1324.847262	0.130516365
1326.775715	0.129039586
1328.704168	0.127683684
1330.632621	0.126387388
1332.561075	0.125518247
1334.489528	0.125299141
1336.417981	0.125395283
1338.346434	0.124990121
1340.274887	0.123688050
1342.203340	0.121740997
1344.131793	0.119731933
1346.060246	0.118209235
1347.988699	0.116983213
1349.917152	0.115590766
1351.845605	0.114196017
1353.774058	0.113103218
1355.702511	0.112369291
1357.630965	0.111980148
1359.559418	0.111586943
1361.487871	0.110499859
1363.416324	0.108958907
1365.344777	0.107790001
1367.273230	0.106996864
1369.201683	0.106454529
1371.130136	0.106001042
1373.058589	0.105150357
1374.987042	0.103893034
1376.915495	0.102499515
1378.843948	0.101157568
1380.772401	0.100050904
1382.700854	0.099250212
1384.629308	0.098595247
1386.557761	0.097679757
1388.486214	0.096695185
1390.414667	0.095918462
1392.343120	0.095086955
1394.271573	0.094465777
1396.200026	0.094163522
1398.128479	0.093303062
1400.056932	0.092118114
1401.985385	0.091079116
1403.913838	0.089651369
1405.842291	0.088230133
1407.770744	0.087416083
1409.699198	0.086941376
1411.627651	0.086470582
1413.556104	0.086092830
1415.484557	0.085918792
1417.413010	0.085461728
1419.341463	0.084839106
1421.269916	0.084384091
1423.198369	0.083262980
1425.126822	0.081661403
1427.055275	0.080251530
1428.983728	0.079124860
1430.912181	0.078928098
1432.840634	0.079315215
1434.769087	0.078530334
1436.697541	0.076683335
1438.625994	0.075584508
1440.554447	0.074958727
1442.482900	0.074371651
1444.411353	0.074108735
1446.339806	0.073742710
1448.268259	0.073101766
1450.196712	0.072676525
1452.125165	0.073008552
1454.053618	0.073685333
1455.982071	0.073296770
1457.910524	0.072108500
1459.838977	0.071445450
1461.767431	0.070733942
1463.695884	0.069403335
1465.624337	0.068323173
1467.552790	0.068259925
1469.481243	0.068540022
1471.409696	0.068474114
1473.338149	0.068109453
1475.266602	0.067104690
1477.195055	0.065595120
1479.123508	0.064167500
1481.051961	0.063008897
1482.980414	0.062593579
1484.908867	0.062984370
1486.837321	0.063572794
1488.765774	0.063655183
1490.694227	0.062985405
1492.622680	0.061944906
1494.551133	0.060564578
1496.479586	0.059272513
1498.408039	0.058648851
1500.336492	0.058559757
1502.264945	0.058933433
1504.193398	0.059317764
1506.121851	0.059488568
1508.050304	0.059741031
1509.978757	0.059110370
1511.907210	0.057877414
1513.835664	0.057172798
1515.764117	0.057101678
1517.692570	0.057514191
1519.621023	0.057632715
1521.549476	0.057195440
1523.477929	0.056786545
1525.406382	0.055846475
1527.334835	0.054721382
1529.263288	0.054135945
1531.191741	0.053683132
1533.120194	0.053427707
1535.048647	0.054020517
1536.977100	0.054488327
1538.905554	0.054128129
1540.834007	0.053744838
1542.762460	0.053030122
1544.690913	0.051920999
1546.619366	0.050990731
1548.547819	0.050187830
1550.476272	0.049919173
1552.404725	0.050569918
1554.333178	0.051713761
1556.261631	0.052164026
1558.190084	0.050698247
1560.118537	0.048977587
1562.046990	0.048254840
1563.975443	0.047559224
1565.903897	0.047088951
1567.832350	0.046797633
1569.760803	0.046610922
1571.689256	0.047015004
1573.617709	0.047289815
1575.546162	0.047056969
1577.474615	0.047016878
1579.403068	0.046936028
1581.331521	0.046525214
1583.259974	0.046233561
1585.188427	0.046075970
1587.116880	0.045828257
1589.045333	0.045623057
1590.973787	0.045750771
1592.902240	0.046120796
1594.830693	0.046329811
1596.759146	0.046246603
1598.687599	0.046207201
1600.616052	0.046529498
1602.544505	0.047128227
1604.472958	0.047791727
1606.401411	0.048340678
1608.329864	0.048736773
1610.258317	0.049252473
1612.186770	0.050076459
1614.115223	0.050687946
1616.043677	0.050640021
1617.972130	0.050849117
1619.900583	0.051662691
1621.829036	0.052131806
1623.757489	0.052356634
1625.685942	0.052495461
1627.614395	0.052461751
1629.542848	0.053017676
1631.471301	0.054203443
1633.399754	0.054983221
1635.328207	0.055289034
1637.256660	0.055812649
1639.185113	0.055937126
1641.113566	0.055656608
1643.042020	0.055488389
1644.970473	0.055133123
1646.898926	0.055194322
1648.827379	0.056466535
1650.755832	0.056697030
1652.684285	0.055094007
1654.612738	0.054417893
1656.541191	0.054561786
1658.469644	0.054196037
1660.398097	0.053457156
1662.326550	0.052803747
1664.255003	0.052943394
1666.183456	0.053393111
1668.111910	0.052976139
1670.040363	0.052045561
1671.968816	0.051143631
1673.897269	0.049761452
1675.825722	0.048562419
1677.754175	0.048419520
1679.682628	0.048694205
1681.611081	0.048557151
1683.539534	0.047589004
1685.467987	0.046543520
1687.396440	0.045602091
1689.324893	0.044351205
1691.253346	0.043446064
1693.181799	0.042867668
1695.110253	0.042472553
1697.038706	0.042749200
1698.967159	0.042272478
1700.895612	0.040845979
1702.824065	0.040155482
1704.752518	0.039586961
1706.680971	0.038875185
1708.609424	0.038393069
1710.537877	0.038213279
1712.466330	0.038359914
1714.394783	0.038633473
1716.323236	0.038442016
1718.251689	0.037523292
1720.180143	0.036490280
1722.108596	0.035582043
1724.037049	0.034829076
1725.965502	0.034382984
1727.893955	0.034171771
1729.822408	0.034094021
1731.750861	0.033803459
1733.679314	0.033391666
1735.607767	0.033575922
1737.536220	0.033641655
1739.464673	0.033125352
1741.393126	0.032758668
1743.321579	0.032740369
1745.250032	0.033021782
1747.178486	0.033512034
1749.106939	0.033652432
1751.035392	0.033230543
1752.963845	0.032832313
1754.892298	0.032736581
1756.820751	0.032812830
1758.749204	0.032922503
1760.677657	0.032823946
1762.606110	0.032854330
1764.534563	0.033209711
1766.463016	0.033572160
1768.391469	0.034154672
1770.319922	0.035010621
1772.248376	0.035733432
1774.176829	0.036145207
1776.105282	0.036171261
1778.033735	0.036051966
1779.962188	0.036035907
1781.890641	0.035999265
1783.819094	0.035830602
1785.747547	0.035901524
1787.676000	0.036536381
1789.604453	0.037394445
1791.532906	0.038135637
1793.461359	0.038829852
1795.389812	0.039261922
1797.318266	0.039200470
1799.246719	0.038984109
1801.175172	0.039046079
1803.103625	0.039412439
1805.032078	0.039784834
1806.960531	0.039925735
1808.888984	0.039866228
1810.817437	0.039878998
1812.745890	0.040026225
1814.674343	0.040100697
1816.602796	0.040178392
1818.531249	0.040474437
1820.459702	0.040861513
1822.388155	0.041031525
1824.316609	0.040959515
1826.245062	0.041061733
1828.173515	0.041225091
1830.101968	0.041103330
1832.030421	0.040882915
1833.958874	0.040673494
1835.887327	0.040572241
1837.815780	0.040663660
1839.744233	0.040868472
1841.672686	0.040936105
1843.601139	0.040793553
1845.529592	0.040757407
1847.458045	0.040676270
1849.386499	0.040400028
1851.314952	0.040145546
1853.243405	0.039882999
1855.171858	0.039515071
1857.100311	0.039113641
1859.028764	0.038777016
1860.957217	0.038598567
1862.885670	0.038673989
1864.814123	0.038850654
1866.742576	0.038639136
1868.671029	0.037990883
1870.599482	0.037436705
1872.527935	0.036947630
1874.456388	0.036346130
1876.384842	0.035946622
1878.313295	0.035854284
1880.241748	0.035794072
1882.170201	0.035574988
1884.098654	0.035271063
1886.027107	0.035084795
1887.955560	0.034983281
1889.884013	0.034789767
1891.812466	0.034370765
1893.740919	0.033672489
1895.669372	0.033035967
1897.597825	0.032724731
1899.526278	0.032577433
1901.454732	0.032419465
1903.383185	0.032212026
1905.311638	0.032013908
1907.240091	0.031804468
1909.168544	0.031491645
1911.096997	0.031153068
1913.025450	0.031019548
1914.953903	0.031108053
1916.882356	0.030955745
1918.810809	0.030442486
1920.739262	0.029966466
1922.667715	0.029725598
1924.596168	0.029651556
1926.524622	0.029360449
1928.453075	0.028705318
1930.381528	0.028045122
1932.309981	0.027686827
1934.238434	0.027591240
1936.166887	0.027585488
1938.095340	0.027500266
1940.023793	0.027164342
1941.952246	0.026598861
1943.880699	0.026198231
1945.809152	0.026158931
1947.737605	0.026241481
1949.666058	0.026152002
1951.594511	0.025866650
1953.522965	0.025530120
1955.451418	0.025069183
1957.379871	0.024422249
1959.308324	0.023928257
1961.236777	0.023910642
1963.165230	0.024099857
1965.093683	0.024072049
1967.022136	0.023846233
1968.950589	0.023592001
1970.879042	0.023304816
1972.807495	0.023074532
1974.735948	0.022969622
1976.664401	0.022717172
1978.592855	0.022191569
1980.521308	0.021728385
1982.449761	0.021584250
1984.378214	0.021564713
1986.306667	0.021304134
1988.235120	0.020937646
1990.163573	0.020923564
1992.092026	0.021134971
1994.020479	0.021103784
1995.948932	0.020767199
1997.877385	0.020279916
1999.805838	0.019815307
2001.734291	0.019608214
2003.662744	0.019593438
2005.591198	0.019504121
2007.519651	0.019407885
2009.448104	0.019448802
2011.376557	0.019574055
2013.305010	0.019644599
2015.233463	0.019459911
2017.161916	0.019068196
2019.090369	0.018762952
2021.018822	0.018553521
2022.947275	0.018291103
2024.875728	0.018031362
2026.804181	0.017873436
2028.732634	0.017738238
2030.661088	0.017514097
2032.589541	0.017267792
2034.517994	0.017123714
2036.446447	0.017039340
2038.374900	0.016922900
2040.303353	0.016763290
2042.231806	0.016628832
2044.160259	0.016729275
2046.088712	0.017033231
2048.017165	0.017188618
2049.945618	0.017197678
2051.874071	0.017265664
2053.802524	0.017184131
2055.730978	0.016793553
2057.659431	0.016322391
2059.587884	0.015931845
2061.516337	0.015707107
2063.444790	0.015686132
2065.373243	0.015804380
2067.301696	0.016022211
2069.230149	0.016140688
2071.158602	0.016054587
2073.087055	0.015946748
2075.015508	0.015839910
2076.943961	0.015635772
2078.872414	0.015407911
2080.800867	0.015240848
2082.729321	0.015040173
2084.657774	0.014742072
2086.586227	0.014521403
2088.514680	0.014468977
2090.443133	0.014445963
2092.371586	0.014429855
2094.300039	0.014422633
2096.228492	0.014291701
2098.156945	0.014009567
2100.085398	0.013722795
2102.013851	0.013717559
2103.942304	0.014085758
2105.870757	0.014252188
2107.799211	0.013904714
2109.727664	0.013587649
2111.656117	0.013569046
2113.584570	0.013622530
2115.513023	0.013660395
2117.441476	0.013601677
2119.369929	0.013478744
2121.298382	0.013476306
2123.226835	0.013516313
2125.155288	0.013432714
2127.083741	0.013322672
2129.012194	0.013364096
2130.940647	0.013469229
2132.869100	0.013536181
2134.797554	0.013592728
2136.726007	0.013429251
2138.654460	0.013128429
2140.582913	0.013043109
2142.511366	0.012973978
2144.439819	0.012773046
2146.368272	0.012756782
2148.296725	0.012814776
2150.225178	0.012670821
2152.153631	0.012507747
2154.082084	0.012395283
2156.010537	0.012237281
2157.938990	0.012015896
2159.867444	0.011754501
2161.795897	0.011752308
2163.724350	0.012086319
2165.652803	0.012360744
2167.581256	0.012371383
2169.509709	0.012274525
2171.438162	0.012242039
2173.366615	0.012263577
2175.295068	0.012203481
2177.223521	0.011927914
2179.151974	0.011512924
2181.080427	0.011182849
2183.008880	0.011162975
2184.937334	0.011468029
2186.865787	0.011792280
2188.794240	0.011836721
2190.722693	0.011656227
2192.651146	0.011413871
2194.579599	0.011175992
2196.508052	0.011008198
2198.436505	0.010920197
2200.364958	0.010926744
2202.293411	0.010917036
2204.221864	0.010622654
2206.150317	0.010243427
2208.078770	0.010231001
2210.007223	0.010560706
2211.935677	0.010895526
2213.864130	0.010907538
2215.792583	0.010627165
2217.721036	0.010442669
2219.649489	0.010507123
2221.577942	0.010630517
2223.506395	0.010731795
2225.434848	0.010799124
2227.363301	0.010595910
2229.291754	0.010191013
2231.220207	0.010067280
2233.148660	0.010378569
2235.077113	0.010586021
2237.005567	0.010427352
2238.934020	0.010318014
2240.862473	0.010290970
2242.790926	0.009988150
2244.719379	0.009686710
2246.647832	0.009799110
2248.576285	0.010060468
2250.504738	0.010091851
2252.433191	0.009820188
2254.361644	0.009481522
2256.290097	0.009291724
2258.218550	0.009269292
2260.147003	0.009210106
2262.075456	0.009028273
2264.003910	0.009004562
2265.932363	0.009259323
2267.860816	0.009476673
2269.789269	0.009385166
2271.717722	0.009072447
2273.646175	0.008840002
2275.574628	0.008790733
2277.503081	0.008696781
2279.431534	0.008540211
2281.359987	0.008541305
2283.288440	0.008572019
2285.216893	0.008388714
2287.145346	0.008133445
2289.073800	0.008018084
2291.002253	0.008113859
2292.930706	0.008402482
2294.859159	0.008547910
2296.787612	0.008297536
2298.716065	0.007980328
2300.644518	0.007836121
2302.572971	0.007771120
2304.501424	0.007899928
2306.429877	0.008308637
2308.358330	0.008571045
2310.286783	0.008453449
2312.215236	0.008444277
2314.143690	0.008725883
2316.072143	0.008779713
2318.000596	0.008554176
2319.929049	0.008632443
2321.857502	0.009087163
2323.785955	0.009471301
2325.714408	0.009648391
2327.642861	0.009666178
2329.571314	0.009399735
2331.499767	0.008994155
2333.428220	0.008873214
2335.356673	0.009139786
2337.285126	0.009369951
2339.213579	0.009112434
2341.142033	0.008440693
2343.070486	0.007839063
2344.998939	0.007768178
2346.927392	0.008202152
2348.855845	0.008579873
2350.784298	0.008423269
2352.712751	0.007865514
2354.641204	0.007484505
2356.569657	0.007705809
2358.498110	0.008518156
2360.426563	0.009130560
2362.355016	0.008627925
2364.283469	0.007532318
2366.211923	0.006458183
2368.140376	0.005473481
2370.068829	0.004747340
2371.997282	0.004654030
2373.925735	0.005354018
2375.854188	0.006467590
2377.782641	0.007267857
2379.711094	0.007347303
2381.639547	0.006840813
2383.568000	0.006140670
2385.496453	0.005757235
2387.424906	0.005966070
2389.353359	0.006525577
2391.281812	0.006847388
2393.210266	0.006569853
2395.138719	0.006035619
2397.067172	0.005841691
2398.995625	0.006082401
2400.924078	0.006347900
2402.852531	0.006274678
2404.780984	0.006129626
2406.709437	0.006014242
2408.637890	0.005762639
2410.566343	0.005619574
2412.494796	0.005742506
2414.423249	0.005846655
2416.351702	0.005955138
2418.280156	0.006134865
2420.208609	0.006045711
2422.137062	0.005706614
2424.065515	0.005605312
2425.993968	0.005817899
2427.922421	0.006078007
2429.850874	0.006186764
2431.779327	0.006011923
2433.707780	0.005761749
2435.636233	0.005624783
2437.564686	0.005513160
2439.493139	0.005462398
2441.421592	0.005646924
2443.350045	0.005985911
2445.278499	0.006282406
2447.206952	0.006565868
2449.135405	0.006753142
2451.063858	0.006601317
2452.992311	0.006209176
2454.920764	0.005892373
2456.849217	0.005874002
2458.777670	0.005973583
2460.706123	0.005893039
2462.634576	0.005838844
2464.563029	0.005991715
2466.491482	0.005996071
2468.419935	0.005785032
2470.348389	0.005804729
2472.276842	0.006113008
2474.205295	0.006329070
2476.133748	0.006360929
2478.062201	0.006384419
2479.990654	0.006463138
2481.919107	0.006604656
2483.847560	0.006665069
2485.776013	0.006555413
2487.704466	0.006536186
2489.632919	0.006798090
2491.561372	0.007045211
2493.489825	0.007115297
2495.418279	0.007293555
2497.346732	0.007611151
2499.275185	0.007629123
2501.203638	0.007334650
2503.132091	0.007159487
2505.060544	0.007266198
2506.988997	0.007582945
2508.917450	0.008057697
2510.845903	0.008503382
2512.774356	0.008776795
2514.702809	0.008878677
2516.631262	0.008842465
2518.559715	0.008771097
2520.488168	0.008793547
2522.416622	0.008925972
2524.345075	0.009215560
2526.273528	0.009579063
2528.201981	0.009792834
2530.130434	0.009935969
2532.058887	0.010082329
2533.987340	0.010006882
2535.915793	0.010035225
2537.844246	0.010540545
2539.772699	0.011085044
2541.701152	0.011192739
2543.629605	0.011053927
2545.558058	0.011086863
2547.486512	0.011274003
2549.414965	0.011561686
2551.343418	0.012269072
2553.271871	0.013260724
2555.200324	0.013758945
2557.128777	0.013618865
2559.057230	0.013474036
2560.985683	0.013577091
2562.914136	0.013877891
2564.842589	0.014343879
2566.771042	0.014624045
2568.699495	0.014604630
2570.627948	0.014637090
2572.556401	0.014959421
2574.484855	0.015488393
2576.413308	0.015887024
2578.341761	0.016055888
2580.270214	0.016199607
2582.198667	0.016341183
2584.127120	0.016477596
2586.055573	0.016820727
2587.984026	0.017355384
2589.912479	0.017682420
2591.840932	0.017642628
2593.769385	0.017517697
2595.697838	0.017440746
2597.626291	0.017409613
2599.554745	0.017655028
2601.483198	0.018106330
2603.411651	0.018397557
2605.340104	0.018478567
2607.268557	0.018534433
2609.197010	0.018634213
2611.125463	0.018606476
2613.053916	0.018390965
2614.982369	0.018293539
2616.910822	0.018385068
2618.839275	0.018361626
2620.767728	0.018248526
2622.696181	0.018227346
2624.624635	0.018225502
2626.553088	0.018361442
2628.481541	0.018632825
2630.409994	0.018541142
2632.338447	0.018104224
2634.266900	0.017985566
2636.195353	0.018237958
2638.123806	0.018440140
2640.052259	0.018461641
2641.980712	0.018430516
2643.909165	0.018426096
2645.837618	0.018271293
2647.766071	0.017981010
2649.694524	0.017872561
2651.622978	0.017978128
2653.551431	0.018093105
2655.479884	0.018104535
2657.408337	0.017795974
2659.336790	0.017116711
2661.265243	0.016479760
2663.193696	0.016265603
2665.122149	0.016390894
2667.050602	0.016534578
2668.979055	0.016589588
2670.907508	0.016644234
2672.835961	0.016671974
2674.764414	0.016656501
2676.692868	0.016660213
2678.621321	0.016564976
2680.549774	0.016263215
2682.478227	0.015818458
2684.406680	0.015285102
2686.335133	0.014879345
2688.263586	0.014876075
2690.192039	0.015142210
2692.120492	0.015431952
2694.048945	0.015724376
2695.977398	0.015860133
2697.905851	0.015686063
2699.834304	0.015438831
2701.762757	0.015272201
2703.691211	0.014983976
2705.619664	0.014751688
2707.548117	0.014984107
2709.476570	0.015351580
2711.405023	0.015312485
2713.333476	0.015027276
2715.261929	0.014889088
2717.190382	0.014819691
2719.118835	0.014540499
2721.047288	0.014198970
2722.975741	0.014099072
2724.904194	0.014157898
2726.832647	0.014158036
2728.761101	0.014004546
2730.689554	0.013854094
2732.618007	0.014041282
2734.546460	0.014351474
2736.474913	0.014231064
2738.403366	0.013853029
2740.331819	0.013629338
2742.260272	0.013433336
2744.188725	0.013171693
2746.117178	0.013167125
2748.045631	0.013388485
2749.974084	0.013239979
2751.902537	0.012540184
2753.830991	0.011884413
2755.759444	0.011803241
2757.687897	0.012195174
2759.616350	0.012772339
2761.544803	0.013198607
2763.473256	0.013198826
2765.401709	0.012940604
2767.330162	0.012796918
2769.258615	0.012901040
2771.187068	0.012933621
2773.115521	0.012623244
2775.043974	0.012183974
2776.972427	0.011986577
2778.900880	0.012064161
2780.829334	0.012309996
2782.757787	0.012516167
2784.686240	0.012562049
2786.614693	0.012717854
2788.543146	0.012878101
2790.471599	0.012587747
2792.400052	0.011971663
2794.328505	0.011477054
2796.256958	0.011377281
2798.185411	0.011617827
2800.113864	0.011916109
2802.042317	0.012029162
2803.970770	0.012045458
2805.899224	0.012170215
2807.827677	0.012007895
2809.756130	0.011432871
2811.684583	0.011181135
2813.613036	0.011418426
2815.541489	0.011593760
2817.469942	0.011643111
2819.398395	0.011652485
2821.326848	0.011546248
2823.255301	0.011413090
2825.183754	0.011276687
2827.112207	0.011221650
2829.040660	0.011426982
2830.969113	0.011675309
2832.897567	0.011674454
2834.826020	0.011700147
2836.754473	0.011935717
2838.682926	0.011890782
2840.611379	0.011227779
2842.539832	0.010516371
2844.468285	0.010403892
2846.396738	0.010553893
2848.325191	0.010485265
2850.253644	0.010526275
2852.182097	0.010781014
2854.110550	0.011015430
2856.039003	0.011039138
2857.967457	0.010733590
2859.895910	0.010385744
2861.824363	0.010182221
2863.752816	0.009947021
2865.681269	0.009877889
2867.609722	0.010321317
2869.538175	0.010987093
2871.466628	0.011613091
2873.395081	0.012069090
2875.323534	0.011755377
2877.251987	0.010717119
2879.180440	0.010017362
2881.108893	0.010228701
2883.037347	0.010783158
2884.965800	0.011028358
2886.894253	0.011163212
2888.822706	0.011244855
2890.751159	0.010818076
2892.679612	0.010211531
2894.608065	0.010292450
2896.536518	0.011092627
2898.464971	0.011738174
2900.393424	0.011771484
2902.321877	0.011490938
2904.250330	0.011209763
2906.178783	0.010896935
2908.107236	0.010361596
2910.035690	0.009757434
2911.964143	0.009464704
2913.892596	0.009700934
2915.821049	0.010208589
2917.749502	0.010638024
2919.677955	0.010803162
2921.606408	0.010851094
2923.534861	0.011041991
2925.463314	0.011305086
2927.391767	0.011363070
2929.320220	0.010960858
2931.248673	0.010532536
2933.177126	0.010950210
2935.105580	0.011874731
2937.034033	0.012254739
2938.962486	0.011822476
2940.890939	0.011147689
2942.819392	0.010856039
2944.747845	0.010879051
2946.676298	0.010897337
2948.604751	0.010905440
2950.533204	0.010988020
2952.461657	0.011084417
2954.390110	0.011106344
2956.318563	0.010996819
2958.247016	0.010825466
2960.175469	0.010730463
2962.103923	0.010786984
2964.032376	0.011015218
2965.960829	0.011374158
2967.889282	0.011599495
2969.817735	0.011470668
2971.746188	0.011294270
2973.674641	0.011408025
2975.603094	0.011516440
2977.531547	0.011379458
2979.460000	0.011188940
2981.388453	0.011068383
2983.316906	0.010924445
2985.245359	0.010797402
2987.173813	0.010971051
2989.102266	0.011484259
2991.030719	0.011865751
2992.959172	0.011945446
2994.887625	0.011878342
2996.816078	0.011679731
2998.744531	0.011592881
3000.672984	0.011716451
3002.601437	0.011730207
3004.529890	0.011589574
3006.458343	0.011676218
3008.386796	0.012067951
3010.315249	0.012403249
3012.243703	0.012410840
3014.172156	0.012364246
3016.100609	0.012507925
3018.029062	0.012509390
3019.957515	0.012377148
3021.885968	0.012568173
3023.814421	0.012914419
3025.742874	0.013069985
3027.671327	0.013247498
3029.599780	0.013484472
3031.528233	0.013392545
3033.456686	0.012989939
3035.385139	0.012750397
3037.313592	0.012881796
3039.242046	0.013152199
3041.170499	0.013390035
3043.098952	0.013569147
3045.027405	0.013644791
3046.955858	0.013823877
3048.884311	0.014085785
3050.812764	0.013983820
3052.741217	0.013537916
3054.669670	0.013346795
3056.598123	0.013756720
3058.526576	0.014405453
3060.455029	0.014562929
3062.383482	0.014230938
3064.311936	0.013961062
3066.240389	0.013857040
3068.168842	0.013758102
3070.097295	0.013650025
3072.025748	0.013824160
3073.954201	0.014403489
3075.882654	0.014976946
3077.811107	0.015316468
3079.739560	0.015405859
3081.668013	0.015174019
3083.596466	0.014912383
3085.524919	0.014862604
3087.453372	0.015052938
3089.381825	0.015503871
3091.310279	0.015794858
3093.238732	0.015644530
3095.167185	0.015596617
3097.095638	0.015894217
3099.024091	0.016006971
3100.952544	0.015901497
3102.880997	0.016072702
3104.809450	0.016397135
3106.737903	0.016535448
3108.666356	0.016676838
3110.594809	0.017008277
3112.523262	0.017629735
3114.451715	0.018480606
3116.380169	0.019022629
3118.308622	0.019041996
3120.237075	0.018782916
3122.165528	0.018316220
3124.093981	0.017830923
3126.022434	0.017691966
3127.950887	0.017903134
3129.879340	0.018215990
3131.807793	0.018595057
3133.736246	0.019178702
3135.664699	0.020107294
3137.593152	0.020999806
3139.521605	0.020916728
3141.450058	0.019887064
3143.378512	0.019073311
3145.306965	0.019050255
3147.235418	0.019560391
3149.163871	0.020356283
3151.092324	0.021216683
3153.020777	0.021816578
3154.949230	0.022149077
3156.877683	0.022072021
3158.806136	0.021684298
3160.734589	0.021567130
3162.663042	0.021689931
3164.591495	0.021392036
3166.519948	0.020811262
3168.448402	0.020851618
3170.376855	0.021517865
3172.305308	0.022005059
3174.233761	0.022015195
3176.162214	0.021795237
3178.090667	0.021773836
3180.019120	0.022073727
3181.947573	0.022273351
3183.876026	0.022254704
3185.804479	0.022439666
3187.732932	0.023007402
3189.661385	0.023607528
3191.589838	0.023845479
3193.518292	0.023826784
3195.446745	0.023774147
3197.375198	0.023627134
3199.303651	0.023601834
3201.232104	0.023981493
3203.160557	0.024479799
3205.089010	0.024801133
3207.017463	0.025003694
3208.945916	0.025118120
3210.874369	0.025121825
3212.802822	0.025189277
3214.731275	0.025413368
3216.659728	0.025526639
3218.588181	0.025522130
3220.516635	0.025518294
3222.445088	0.025405666
3224.373541	0.025346037
3226.301994	0.025619263
3228.230447	0.026137866
3230.158900	0.026485668
3232.087353	0.026286377
3234.015806	0.025936335
3235.944259	0.026208701
3237.872712	0.026856018
3239.801165	0.027240302
3241.729618	0.027677191
3243.658071	0.028199974
3245.586525	0.028242135
3247.514978	0.027969593
3249.443431	0.027989144
3251.371884	0.028184241
3253.300337	0.028057143
3255.228790	0.027829817
3257.157243	0.027919672
3259.085696	0.028026931
3261.014149	0.027803736
3262.942602	0.027520359
3264.871055	0.027662426
3266.799508	0.028343171
3268.727961	0.028967256
3270.656414	0.029000102
3272.584868	0.028934268
3274.513321	0.029348262
3276.441774	0.029811736
3278.370227	0.029666549
3280.298680	0.029198620
3282.227133	0.029175494
3284.155586	0.029699575
3286.084039	0.030284995
3288.012492	0.030402664
3289.940945	0.029936098
3291.869398	0.029532311
3293.797851	0.029618517
3295.726304	0.029755335
3297.654758	0.029785808
3299.583211	0.029960323
3301.511664	0.030159943
3303.440117	0.030358065
3305.368570	0.030596027
3307.297023	0.030654553
3309.225476	0.030641463
3311.153929	0.030870115
3313.082382	0.031221544
3315.010835	0.031334247
3316.939288	0.031240383
3318.867741	0.031463575
3320.796194	0.032024976
3322.724648	0.032260142
3324.653101	0.032265946
3326.581554	0.032507412
3328.510007	0.032662340
3330.438460	0.032634132
3332.366913	0.032668509
3334.295366	0.032633744
3336.223819	0.032784734
3338.152272	0.033336300
3340.080725	0.033690132
3342.009178	0.033567689
3343.937631	0.033405416
3345.866084	0.033523399
3347.794537	0.033760104
3349.722991	0.033850841
3351.651444	0.034044188
3353.579897	0.034435291
3355.508350	0.034438372
3357.436803	0.034145571
3359.365256	0.034215648
3361.293709	0.034710471
3363.222162	0.035271283
3365.150615	0.035428315
3367.079068	0.035082702
3369.007521	0.034889244
3370.935974	0.035394218
3372.864427	0.036113225
3374.792881	0.036230151
3376.721334	0.035917941
3378.649787	0.036169693
3380.578240	0.037099954
3382.506693	0.037587676
3384.435146	0.037218392
3386.363599	0.036716688
3388.292052	0.036626033
3390.220505	0.037152756
3392.148958	0.038023263
3394.077411	0.038416978
3396.005864	0.038141508
3397.934317	0.037911531
3399.862770	0.037941936
3401.791224	0.037896376
3403.719677	0.037791777
3405.648130	0.037897415
3407.576583	0.037656952
3409.505036	0.037227899
3411.433489	0.037246827
3413.361942	0.037318666
3415.290395	0.037127513
3417.218848	0.037169956
3419.147301	0.037581149
3421.075754	0.037865698
3423.004207	0.037722811
3424.932660	0.037792441
3426.861114	0.038357362
3428.789567	0.038495056
3430.718020	0.037929386
3432.646473	0.037315726
3434.574926	0.037015270
3436.503379	0.037013818
3438.431832	0.037027188
3440.360285	0.036878888
3442.288738	0.036843356
3444.217191	0.036914915
3446.145644	0.036626071
3448.074097	0.036044873
3450.002550	0.035601087
3451.931004	0.035428088
3453.859457	0.035372443
3455.787910	0.035412040
3457.716363	0.035671268
3459.644816	0.035769530
3461.573269	0.035492968
3463.501722	0.035332538
3465.430175	0.035434324
3467.358628	0.035547957
3469.287081	0.035586447
3471.215534	0.035495907
3473.143987	0.035370633
3475.072440	0.035379842
3477.000893	0.035433002
3478.929347	0.035402343
3480.857800	0.035452392
3482.786253	0.035810336
3484.714706	0.036175147
3486.643159	0.035925679
3488.571612	0.035161212
3490.500065	0.034507953
3492.428518	0.034116346
3494.356971	0.033791289
3496.285424	0.033481985
3498.213877	0.033327945
3500.142330	0.033373196
3502.070783	0.033253927
3503.999237	0.032651082
3505.927690	0.031865209
3507.856143	0.031310163
3509.784596	0.031126034
3511.713049	0.031062935
3513.641502	0.030972961
3515.569955	0.031135419
3517.498408	0.031433936
3519.426861	0.031329948
3521.355314	0.030869164
3523.283767	0.030641431
3525.212220	0.030686174
3527.140673	0.030579004
3529.069126	0.030266182
3530.997580	0.029944031
3532.926033	0.029799495
3534.854486	0.029807812
3536.782939	0.029748771
3538.711392	0.029491156
3540.639845	0.029078083
3542.568298	0.028635295
3544.496751	0.028120629
3546.425204	0.027313311
3548.353657	0.026352938
3550.282110	0.025823155
3552.210563	0.025993204
3554.139016	0.026292047
3556.067470	0.026087077
3557.995923	0.025662070
3559.924376	0.025554044
3561.852829	0.025859999
3563.781282	0.026500816
3565.709735	0.027083606
3567.638188	0.026939498
3569.566641	0.026060790
3571.495094	0.024983417
3573.423547	0.024125123
3575.352000	0.023687569
3577.280453	0.023498623
3579.208906	0.023228969
3581.137360	0.022957332
3583.065813	0.023125693
3584.994266	0.023755874
3586.922719	0.024251657
3588.851172	0.023998605
3590.779625	0.022858646
3592.708078	0.021490915
3594.636531	0.020898640
3596.564984	0.021150026
3598.493437	0.021419697
3600.421890	0.021438841
3602.350343	0.021542324
3604.278796	0.021748040
3606.207249	0.021624407
3608.135703	0.020964161
3610.064156	0.020140659
3611.992609	0.019556213
3613.921062	0.019317489
3615.849515	0.019055499
3617.777968	0.018391564
3619.706421	0.017844865
3621.634874	0.017842200
3623.563327	0.017990261
3625.491780	0.018151011
3627.420233	0.018357322
3629.348686	0.018238332
3631.277139	0.017675048
3633.205593	0.017187532
3635.134046	0.017038777
3637.062499	0.017082207
3638.990952	0.017233444
3640.919405	0.017342158
3642.847858	0.016942695
3644.776311	0.016269367
3646.704764	0.016336923
3648.633217	0.016996056
3650.561670	0.016456671
3652.490123	0.015063434
3654.418576	0.014111778
3656.347029	0.013675004
3658.275482	0.013268018
3660.203936	0.012803896
3662.132389	0.012741352
3664.060842	0.013028122
3665.989295	0.013142142
3667.917748	0.013079594
3669.846201	0.013148069
3671.774654	0.012978229
3673.703107	0.012025220
3675.631560	0.011078428
3677.560013	0.010917330
3679.488466	0.010957961
3681.416919	0.011072078
3683.345372	0.011460678
3685.273826	0.011595473
3687.202279	0.011117432
3689.130732	0.010810212
3691.059185	0.011138796
3692.987638	0.011320392
3694.916091	0.011245267
3696.844544	0.011473305
3698.772997	0.011783656
3700.701450	0.011600570
3702.629903	0.011426455
3704.558356	0.011849796
3706.486809	0.012162293
3708.415262	0.011780215
3710.343716	0.011333955
3712.272169	0.011296557
3714.200622	0.011353305
3716.129075	0.011377285
3718.057528	0.011413198
3719.985981	0.011390306
3721.914434	0.011386508
3723.842887	0.011499028
3725.771340	0.011653219
3727.699793	0.011908581
3729.628246	0.012272016
3731.556699	0.012544973
3733.485152	0.012672321
3735.413605	0.012881750
3737.342059	0.013202454
3739.270512	0.013172136
3741.198965	0.012845612
3743.127418	0.012875304
3745.055871	0.013707425
3746.984324	0.014604731
3748.912777	0.014797773
3750.841230	0.014529890
3752.769683	0.014151134
3754.698136	0.013875827
3756.626589	0.013591193
3758.555042	0.013284411
3760.483495	0.013364947
3762.411949	0.013854211
3764.340402	0.014381732
3766.268855	0.014795962
3768.197308	0.014887742
3770.125761	0.014588141
3772.054214	0.014157557
3773.982667	0.013765357
3775.911120	0.013445559
3777.839573	0.013178210
3779.768026	0.013047373
3781.696479	0.013035512
3783.624932	0.012961483
3785.553385	0.012787136
3787.481838	0.012578811
3789.410292	0.012494507
3791.338745	0.012781257
3793.267198	0.013442768
3795.195651	0.014143394
3797.124104	0.014338874
3799.052557	0.013517471
3800.981010	0.012444148
3802.909463	0.012596147
3804.837916	0.013660585
3806.766369	0.014248075
3808.694822	0.014126693
3810.623275	0.013867349
3812.551728	0.013670579
3814.480182	0.013486158
3816.408635	0.013624883
3818.337088	0.014057585
3820.265541	0.013763646
3822.193994	0.013062797
3824.122447	0.012813357
3826.050900	0.012674168
3827.979353	0.012597427
3829.907806	0.012869505
3831.836259	0.013308026
3833.764712	0.013750764
3835.693165	0.014196632
3837.621618	0.014138000
3839.550071	0.013492207
3841.478525	0.012936077
3843.406978	0.012730384
3845.335431	0.012734799
3847.263884	0.012913953
3849.192337	0.013199234
3851.120790	0.012983222
3853.049243	0.011970480
3854.977696	0.011324969
3856.906149	0.011518509
3858.834602	0.011717025
3860.763055	0.011430605
3862.691508	0.010898205
3864.619961	0.010665772
3866.548415	0.010674258
3868.476868	0.010612522
3870.405321	0.010907165
3872.333774	0.011501047
3874.262227	0.011676849
3876.190680	0.011504857
3878.119133	0.011186448
3880.047586	0.010811979
3881.976039	0.010830837
3883.904492	0.011582494
3885.832945	0.012668283
3887.761398	0.013369489
3889.689851	0.013497286
3891.618305	0.013163798
3893.546758	0.012377945
3895.475211	0.011306424
3897.403664	0.010497125
3899.332117	0.010452585
3901.260570	0.011009072
3903.189023	0.011541155
3905.117476	0.011793929
3907.045929	0.011699195
3908.974382	0.011464122
3910.902835	0.011429611
3912.831288	0.011563181
3914.759741	0.011758300
3916.688194	0.012054365
3918.616648	0.012120081
3920.545101	0.011644006
3922.473554	0.010939262
3924.402007	0.010305366
3926.330460	0.009960502
3928.258913	0.010167910
3930.187366	0.010755641
3932.115819	0.011121958
3934.044272	0.010961642
3935.972725	0.010642533
3937.901178	0.010646746
3939.829631	0.011126768
3941.758084	0.011856403
3943.686538	0.012235465
3945.614991	0.011840306
3947.543444	0.011160730
3949.471897	0.010857059
3951.400350	0.010951905
3953.328803	0.011195326
3955.257256	0.011354663
3957.185709	0.011354517
3959.114162	0.011531254
3961.042615	0.011824420
3962.971068	0.011445294
3964.899521	0.010340086
3966.827974	0.009468595
3968.756427	0.009329488
3970.684881	0.009432970
3972.613334	0.009435751
3974.541787	0.009676508
3976.470240	0.010118497
3978.398693	0.010244068
3980.327146	0.010214403
3982.255599	0.010474517
3984.184052	0.010961825
3986.112505	0.011521888
3988.040958	0.011947699
3989.969411	0.011668636
3991.897864	0.010681436
3993.826317	0.010002472
3995.754771	0.010055685
3997.683224	0.010109841
3999.611677	0.009731439
4001.540130	0.009282821
4003.468583	0.008968681
4005.397036	0.008774998
4007.325489	0.009229309
4009.253942	0.009982977
4011.182395	0.010178089
4013.110848	0.010124882
4015.039301	0.010119866
4016.967754	0.009837274
4018.896207	0.008852065
4020.824661	0.007445999
4022.753114	0.006888492
4024.681567	0.007575722
4026.610020	0.008290102
4028.538473	0.008390362
4030.466926	0.008661881
4032.395379	0.008848662
4034.323832	0.008450373
4036.252285	0.008457870
4038.180738	0.009297784
4040.109191	0.010192649
4042.037644	0.010179414
4043.966097	0.009115227
4045.894550	0.008048363
4047.823004	0.008273838
4049.751457	0.009600396
4051.679910	0.010468809
4053.608363	0.010025928
4055.536816	0.008975386
4057.465269	0.008292689
4059.393722	0.008247070
4061.322175	0.008407548
4063.250628	0.007955648
4065.179081	0.007211645
4067.107534	0.007229150
4069.035987	0.007859986
4070.964440	0.008640928
4072.892894	0.009826530
4074.821347	0.011072903
4076.749800	0.011152107
4078.678253	0.009849506
4080.606706	0.008518424
4082.535159	0.008434094
4084.463612	0.009282133
4086.392065	0.009678439
4088.320518	0.008982992
4090.248971	0.008129033
4092.177424	0.007933547
4094.105877	0.007648929
4096.034330	0.007023621
4097.962783	0.007160154
4099.891237	0.007751265
4101.819690	0.007818912
4103.748143	0.007914312
4105.676596	0.008172679
4107.605049	0.008064743
4109.533502	0.007815206
4111.461955	0.007800387
4113.390408	0.008054754
4115.318861	0.008261652
4117.247314	0.008222320
4119.175767	0.008064414
4121.104220	0.007614708
4123.032673	0.007446042
4124.961127	0.008023935
4126.889580	0.007986877
4128.818033	0.006986559
4130.746486	0.006563813
4132.674939	0.007153140
4134.603392	0.007932352
4136.531845	0.008411307
4138.460298	0.008907529
4140.388751	0.009107054
4142.317204	0.008555025
4144.245657	0.007521512
4146.174110	0.006949654
4148.102563	0.007238892
4150.031017	0.007351110
4151.959470	0.006405907
4153.887923	0.005496772
4155.816376	0.005648941
4157.744829	0.006501556
4159.673282	0.007315789
4161.601735	0.007643299
4163.530188	0.007768293
4165.458641	0.007982477
4167.387094	0.007768309
4169.315547	0.006969782
4171.244000	0.006574892
4173.172453	0.006951180
4175.100906	0.007173683
4177.029360	0.007053107
4178.957813	0.006997220
4180.886266	0.006773656
4182.814719	0.006581439
4184.743172	0.007029527
4186.671625	0.007375690
4188.600078	0.007169052
4190.528531	0.007454413
4192.456984	0.007928818
4194.385437	0.007488198
4196.313890	0.006369262
4198.242343	0.005684775
4200.170796	0.005978739
4202.099250	0.006153434
4204.027703	0.005941750
4205.956156	0.005887872
4207.884609	0.006035398
4209.813062	0.006707023
4211.741515	0.007041243
4213.669968	0.006731801
4215.598421	0.006605728
4217.526874	0.006982030
4219.455327	0.007608800
4221.383780	0.008357661
4223.312233	0.008557146
4225.240686	0.007630938
4227.169139	0.006715452
4229.097593	0.006491652
4231.026046	0.006544419
4232.954499	0.006754437
4234.882952	0.007221835
4236.811405	0.007696594
4238.739858	0.007968658
4240.668311	0.007686947
4242.596764	0.006622196
4244.525217	0.005636058
4246.453670	0.005588329
4248.382123	0.006394836
4250.310576	0.007026154
4252.239029	0.006904360
4254.167483	0.006483412
4256.095936	0.006399924
4258.024389	0.006809647
4259.952842	0.007615452
4261.881295	0.008553847
4263.809748	0.008696285
4265.738201	0.007763004
4267.666654	0.007168459
4269.595107	0.007302747
4271.523560	0.007191418
4273.452013	0.006654737
4275.380466	0.006303511
4277.308919	0.006610017
4279.237373	0.007209512
4281.165826	0.007375475
4283.094279	0.006778953
4285.022732	0.005769364
4286.951185	0.005707157
4288.879638	0.007222740
4290.808091	0.008904006
4292.736544	0.009253798
4294.664997	0.008348095
4296.593450	0.007040794
4298.521903	0.006251403
4300.450356	0.006631451
4302.378809	0.007576843
4304.307262	0.007915097
4306.235716	0.007338071
4308.164169	0.006007113
4310.092622	0.005130653
4312.021075	0.005587769
4313.949528	0.006261179
4315.877981	0.006470152
4317.806434	0.006699997
4319.734887	0.006762815
4321.663340	0.006541413
4323.591793	0.006551607
4325.520246	0.006894259
4327.448699	0.006876575
4329.377152	0.006190828
4331.305606	0.005601343
4333.234059	0.005550411
4335.162512	0.005475841
4337.090965	0.005479348
4339.019418	0.006252941
4340.947871	0.007161983
4342.876324	0.007081126
4344.804777	0.006864125
4346.733230	0.007381025
4348.661683	0.007349641
4350.590136	0.006218466
4352.518589	0.005071748
4354.447042	0.004885304
4356.375495	0.005271618
4358.303949	0.005602379
4360.232402	0.005564647
4362.160855	0.005795538
4364.089308	0.006184595
4366.017761	0.005706416
4367.946214	0.005769563
4369.874667	0.005950255
4371.803120	0.005599210
4373.731573	0.005703797
4375.660026	0.006388939
4377.588479	0.006565493
4379.516932	0.006590873
4381.445385	0.006944823
4383.373839	0.007153836
4385.302292	0.007347303
4387.230745	0.007623328
4389.159198	0.007639410
4391.087651	0.007132602
4393.016104	0.006512695
4394.944557	0.006833993
4396.873010	0.007692954
4398.801463	0.007877559
4400.729916	0.007416663
4402.658369	0.006913409
4404.586822	0.006630122
4406.515275	0.005778247
4408.443729	0.004704847
4410.372182	0.005135541
4412.300635	0.006571179
4414.229088	0.007441077
4416.157541	0.007731892
4418.085994	0.007485061
4420.014447	0.006358185
4421.942900	0.005289554
4423.871353	0.005218043
4425.799806	0.005651908
4427.728259	0.005810265
4429.656712	0.005566659
4431.585165	0.005392015
4433.513618	0.006107655
4435.442072	0.007389646
4437.370525	0.008353516
4439.298978	0.008823889
4441.227431	0.008895619
4443.155884	0.008115618
4445.084337	0.006805557
4447.012790	0.006468388
4448.941243	0.006964657
4450.869696	0.007092269
4452.798149	0.006953042
4454.726602	0.006957599
4456.655055	0.006458257
4458.583508	0.005700492
4460.511962	0.005433311
4462.440415	0.005278878
4464.368868	0.005599445
4466.297321	0.006135246
4468.225774	0.006240106
4470.154227	0.005841486
4472.082680	0.005926625
4474.011133	0.006505060
4475.939586	0.006737815
4477.868039	0.006799642
4479.796492	0.006946292
4481.724945	0.007081240
4483.653398	0.007065892
4485.581851	0.006661172
4487.510305	0.006074785
4489.438758	0.005604131
4491.367211	0.005670565
4493.295664	0.006178300
4495.224117	0.006521444
4497.152570	0.006412495
4499.081023	0.006059969
4501.009476	0.005937948
4502.937929	0.005802589
4504.866382	0.005674749
4506.794835	0.006140077
4508.723288	0.006566058
4510.651741	0.006127759
4512.580195	0.005702105
4514.508648	0.006031741
4516.437101	0.006700520
4518.365554	0.007307953
4520.294007	0.007962083
4522.222460	0.008430374
4524.150913	0.008081138
4526.079366	0.007074959
4528.007819	0.006780294
4529.936272	0.007138760
4531.864725	0.007197592
4533.793178	0.006707109
4535.721631	0.006330504
4537.650084	0.006323848
4539.578538	0.007051337
4541.506991	0.008484376
4543.435444	0.008670490
4545.363897	0.006946051
4547.292350	0.005377904
4549.220803	0.005609222
4551.149256	0.007004683
4553.077709	0.007751347
4555.006162	0.007090388
4556.934615	0.006047187
4558.863068	0.005819952
4560.791521	0.006278470
4562.719974	0.006213875
4564.648428	0.006035022
4566.576881	0.007108264
4568.505334	0.008068262
4570.433787	0.007753731
4572.362240	0.007100384
4574.290693	0.006620924
4576.219146	0.006657648
4578.147599	0.006915715
4580.076052	0.007197572
4582.004505	0.007568738
4583.932958	0.008144710
4585.861411	0.008443744
4587.789864	0.008124245
4589.718318	0.007937607
4591.646771	0.008043729
4593.575224	0.007987318
4595.503677	0.007667077
4597.432130	0.007348415
4599.360583	0.007034355
4601.289036	0.006639144
4603.217489	0.006453275
[truncated: 1,501 more rows]
