# Supplementary material for: Adaptive Method for Quantitative Estimation of Glucose and Fructose Concentrations in Aqueous Solutions Based on Infrared Nanoantenna Optics
Source: Sensors (Basel). 2019 Jul 11;19(14):3053. doi: 10.3390/s19143053 (PMC6678705; doi:10.3390/s19143053)
Supplement: Supplementary file 1 [file sensors-19-03053-s001.zip › 00_Measurement_Data/Fructose cycles/1 c=10 gl/res4 sc50_50 ap100x100 par pol/1 c=10 gl.22.txt]

748.239793	0.025928920
750.168246	0.026877398
752.096699	0.029730257
754.025152	0.027438240
755.953605	0.017497564
757.882058	0.013692101
759.810511	0.030366572
761.738964	0.037601769
763.667418	0.029116506
765.595871	0.025718778
767.524324	0.014138535
769.452777	0.020440988
771.381230	0.017478427
773.309683	0.011469502
775.238136	0.014314424
777.166589	0.027612429
779.095042	0.030674072
781.023495	0.021032579
782.951948	0.011081397
784.880401	0.020544130
786.808854	0.034148868
788.737308	0.033324335
790.665761	0.020979082
792.594214	0.017633038
794.522667	0.029858459
796.451120	0.023661133
798.379573	0.016777638
800.308026	0.021690115
802.236479	0.017765647
804.164932	0.013444290
806.093385	0.024039483
808.021838	0.021360502
809.950291	0.014291722
811.878744	0.018495109
813.807197	0.024041189
815.735651	0.024461180
817.664104	0.028786510
819.592557	0.033807382
821.521010	0.013755284
823.449463	0.025075583
825.377916	0.052988909
827.306369	0.058605153
829.234822	0.047996424
831.163275	0.037046693
833.091728	0.043571819
835.020181	0.044472653
836.948634	0.046657871
838.877087	0.046671789
840.805541	0.038753584
842.733994	0.027492566
844.662447	0.017088262
846.590900	0.013062442
848.519353	0.015074623
850.447806	0.017261384
852.376259	0.021011919
854.304712	0.021362981
856.233165	0.017552920
858.161618	0.015700039
860.090071	0.018284202
862.018524	0.017438315
863.946977	0.015952408
865.875430	0.019666316
867.803884	0.024906948
869.732337	0.030452415
871.660790	0.030035714
873.589243	0.026398238
875.517696	0.026491629
877.446149	0.029813686
879.374602	0.033919234
881.303055	0.037003454
883.231508	0.039079946
885.159961	0.041661847
887.088414	0.045073204
889.016867	0.048054177
890.945320	0.051006261
892.873774	0.055238463
894.802227	0.059474010
896.730680	0.062056188
898.659133	0.063128822
900.587586	0.063725889
902.516039	0.065066271
904.444492	0.067444250
906.372945	0.071062081
908.301398	0.076252796
910.229851	0.080833264
912.158304	0.084320478
914.086757	0.089396462
916.015210	0.094139762
917.943664	0.095721550
919.872117	0.098505147
921.800570	0.105626784
923.729023	0.112926714
925.657476	0.117730133
927.585929	0.121035196
929.514382	0.123513803
931.442835	0.126514807
933.371288	0.131841466
935.299741	0.138624653
937.228194	0.144685209
939.156647	0.150345445
941.085100	0.155902579
943.013553	0.161470592
944.942007	0.168248549
946.870460	0.175233260
948.798913	0.181005910
950.727366	0.186654970
952.655819	0.193211764
954.584272	0.199832112
956.512725	0.206135064
958.441178	0.212722898
960.369631	0.218751669
962.298084	0.223996133
964.226537	0.230210945
966.154990	0.237751126
968.083443	0.245196402
970.011897	0.251820415
971.940350	0.257767797
973.868803	0.263210863
975.797256	0.268247306
977.725709	0.273215175
979.654162	0.279111564
981.582615	0.285871416
983.511068	0.292278290
985.439521	0.299051613
987.367974	0.306519091
989.296427	0.312979698
991.224880	0.318753660
993.153333	0.324938297
995.081786	0.330852658
997.010240	0.336274713
998.938693	0.341273844
1000.867146	0.345446736
1002.795599	0.349607199
1004.724052	0.354794323
1006.652505	0.360267073
1008.580958	0.364939868
1010.509411	0.368959993
1012.437864	0.372732222
1014.366317	0.376284957
1016.294770	0.379696995
1018.223223	0.382824033
1020.151676	0.385217398
1022.080130	0.387140691
1024.008583	0.390054315
1025.937036	0.394342482
1027.865489	0.397961199
1029.793942	0.399679452
1031.722395	0.400951743
1033.650848	0.403112143
1035.579301	0.405112207
1037.507754	0.405883253
1039.436207	0.406730115
1041.364660	0.408199370
1043.293113	0.408669859
1045.221566	0.408283144
1047.150019	0.408757329
1049.078473	0.409706265
1051.006926	0.409668297
1052.935379	0.408697575
1054.863832	0.407758147
1056.792285	0.407234192
1058.720738	0.406677991
1060.649191	0.405622154
1062.577644	0.404241204
1064.506097	0.402985334
1066.434550	0.401744783
1068.363003	0.400029749
1070.291456	0.398088336
1072.219909	0.396841615
1074.148363	0.396572798
1076.076816	0.396438569
1078.005269	0.395465970
1079.933722	0.393836647
1081.862175	0.392678708
1083.790628	0.392213970
1085.719081	0.391463190
1087.647534	0.389708608
1089.575987	0.387079746
1091.504440	0.384777814
1093.432893	0.383548468
1095.361346	0.382389039
1097.289799	0.380701214
1099.218253	0.378607869
1101.146706	0.375951141
1103.075159	0.373223573
1105.003612	0.371085078
1106.932065	0.369436145
1108.860518	0.367529482
1110.788971	0.364502758
1112.717424	0.360871434
1114.645877	0.358102679
1116.574330	0.356083959
1118.502783	0.353526354
1120.431236	0.350448400
1122.359689	0.347757280
1124.288142	0.345533490
1126.216596	0.343371749
1128.145049	0.340947539
1130.073502	0.338003933
1132.001955	0.334992677
1133.930408	0.332536310
1135.858861	0.330279291
1137.787314	0.327948779
1139.715767	0.325848550
1141.644220	0.323779017
1143.572673	0.321376681
1145.501126	0.318566948
1147.429579	0.315406948
1149.358032	0.312268525
1151.286486	0.309368730
1153.214939	0.306576163
1155.143392	0.303915799
1157.071845	0.301536113
1159.000298	0.299320459
1160.928751	0.296791434
1162.857204	0.293881655
1164.785657	0.291038364
1166.714110	0.288259983
1168.642563	0.285401493
1170.571016	0.282501936
1172.499469	0.279542983
1174.427922	0.276811332
1176.356375	0.274397254
1178.284829	0.271776706
1180.213282	0.268690348
1182.141735	0.265506476
1184.070188	0.262653768
1185.998641	0.260238439
1187.927094	0.258083582
1189.855547	0.255843759
1191.784000	0.253324747
1193.712453	0.250656873
1195.640906	0.248108894
1197.569359	0.245778546
1199.497812	0.243447602
1201.426265	0.240836471
1203.354719	0.238316938
1205.283172	0.236064836
1207.211625	0.234018713
1209.140078	0.231978863
1211.068531	0.229911521
1212.996984	0.227597311
1214.925437	0.224699542
1216.853890	0.221733674
1218.782343	0.219569758
1220.710796	0.217774808
1222.639249	0.215525046
1224.567702	0.213216603
1226.496155	0.211203828
1228.424609	0.209247708
1230.353062	0.207565472
1232.281515	0.206076562
1234.209968	0.204001531
1236.138421	0.201354384
1238.066874	0.198959172
1239.995327	0.197214767
1241.923780	0.195887566
1243.852233	0.194517478
1245.780686	0.192806304
1247.709139	0.191017926
1249.637592	0.189425841
1251.566045	0.187790990
1253.494498	0.185852930
1255.422952	0.183920532
1257.351405	0.182412833
1259.279858	0.181100234
1261.208311	0.179419741
1263.136764	0.177220464
1265.065217	0.174992338
1266.993670	0.173417777
1268.922123	0.172418550
1270.850576	0.170922309
1272.779029	0.168624446
1274.707482	0.166496977
1276.635935	0.165150210
1278.564388	0.163994476
1280.492842	0.162447199
1282.421295	0.160924062
1284.349748	0.159889624
1286.278201	0.158938468
1288.206654	0.157824337
1290.135107	0.156709135
1292.063560	0.155322060
1293.992013	0.153460488
1295.920466	0.151496917
1297.848919	0.149741560
1299.777372	0.148144647
1301.705825	0.146678284
1303.634278	0.145430028
1305.562731	0.144208863
1307.491185	0.142811045
1309.419638	0.141578421
1311.348091	0.140587300
1313.276544	0.139878273
1315.204997	0.139620438
1317.133450	0.139110073
1319.061903	0.137519881
1320.990356	0.134909451
1322.918809	0.132207811
1324.847262	0.130547598
1326.775715	0.129968077
1328.704168	0.129381269
1330.632621	0.128069177
1332.561075	0.126679733
1334.489528	0.126396790
1336.417981	0.127471030
1338.346434	0.128149226
1340.274887	0.126458392
1342.203340	0.122853786
1344.131793	0.119543001
1346.060246	0.117726006
1347.988699	0.116820022
1349.917152	0.116017416
1351.845605	0.115104407
1353.774058	0.113942489
1355.702511	0.112838112
1357.630965	0.112494998
1359.559418	0.112863049
1361.487871	0.112737648
1363.416324	0.111605056
1365.344777	0.109915130
1367.273230	0.108022481
1369.201683	0.107005484
1371.130136	0.107259817
1373.058589	0.107509188
1374.987042	0.106795967
1376.915495	0.104805499
1378.843948	0.102117345
1380.772401	0.100223966
1382.700854	0.099866927
1384.629308	0.100193709
1386.557761	0.099707611
1388.486214	0.098556466
1390.414667	0.097840756
1392.343120	0.097625934
1394.271573	0.097994149
1396.200026	0.098415852
1398.128479	0.097202793
1400.056932	0.094916798
1401.985385	0.092833608
1403.913838	0.090812266
1405.842291	0.089430600
1407.770744	0.088669918
1409.699198	0.087720647
1411.627651	0.086790219
1413.556104	0.086663492
1415.484557	0.087236635
1417.413010	0.087174669
1419.341463	0.086623289
1421.269916	0.086446337
1423.198369	0.085443653
1425.126822	0.083822526
1427.055275	0.082705207
1428.983728	0.081927262
1430.912181	0.081819057
1432.840634	0.082102709
1434.769087	0.080928549
1436.697541	0.078457445
1438.625994	0.076919951
1440.554447	0.075898618
1442.482900	0.075026162
1444.411353	0.074995823
1446.339806	0.075220153
1448.268259	0.075080164
1450.196712	0.074843682
1452.125165	0.075421304
1454.053618	0.077106550
1455.982071	0.078253180
1457.910524	0.077396750
1459.838977	0.075157546
1461.767431	0.072544768
1463.695884	0.070156842
1465.624337	0.068877406
1467.552790	0.069031186
1469.481243	0.069797516
1471.409696	0.070734449
1473.338149	0.071465790
1475.266602	0.070140921
1477.195055	0.067372762
1479.123508	0.065322369
1481.051961	0.064190991
1482.980414	0.063915290
1484.908867	0.064717531
1486.837321	0.066264071
1488.765774	0.067013003
1490.694227	0.065871306
1492.622680	0.064362824
1494.551133	0.063327909
1496.479586	0.062681042
1498.408039	0.062086727
1500.336492	0.061411124
1502.264945	0.061697986
1504.193398	0.063017383
1506.121851	0.064716972
1508.050304	0.065839969
1509.978757	0.064183675
1511.907210	0.061682809
1513.835664	0.061159801
1515.764117	0.062392469
1517.692570	0.064166352
1519.621023	0.065020382
1521.549476	0.064663820
1523.477929	0.063747920
1525.406382	0.061237343
1527.334835	0.058217254
1529.263288	0.056806587
1531.191741	0.056349382
1533.120194	0.055932049
1535.048647	0.056601096
1536.977100	0.058156155
1538.905554	0.060414296
1540.834007	0.063491672
1542.762460	0.062400416
1544.690913	0.056968566
1546.619366	0.052693151
1548.547819	0.051057484
1550.476272	0.051082842
1552.404725	0.051953491
1554.333178	0.053531066
1556.261631	0.054929040
1558.190084	0.054003727
1560.118537	0.052471891
1562.046990	0.051944342
1563.975443	0.050994888
1565.903897	0.050212942
1567.832350	0.049571283
1569.760803	0.048830971
1571.689256	0.049015395
1573.617709	0.049250394
1575.546162	0.048742153
1577.474615	0.048350513
1579.403068	0.047687218
1581.331521	0.046398599
1583.259974	0.045475781
1585.188427	0.045368366
1587.116880	0.045811716
1589.045333	0.046477616
1590.973787	0.047164068
1592.902240	0.047659367
1594.830693	0.047749937
1596.759146	0.047462355
1598.687599	0.047139816
1600.616052	0.047249503
1602.544505	0.047871009
1604.472958	0.048534516
1606.401411	0.048797656
1608.329864	0.048679218
1610.258317	0.048573121
1612.186770	0.049101956
1614.115223	0.050290607
1616.043677	0.051546115
1617.972130	0.052743912
1619.900583	0.053503290
1621.829036	0.053468872
1623.757489	0.053809162
1625.685942	0.054399118
1627.614395	0.054178461
1629.542848	0.054097440
1631.471301	0.055016629
1633.399754	0.056215167
1635.328207	0.057271618
1637.256660	0.058027498
1639.185113	0.057505082
1641.113566	0.056703694
1643.042020	0.057103399
1644.970473	0.058263946
1646.898926	0.059823677
1648.827379	0.061752945
1650.755832	0.061526582
1652.684285	0.058756847
1654.612738	0.056961179
1656.541191	0.056175802
1658.469644	0.055358723
1660.398097	0.054851037
1662.326550	0.054422241
1664.255003	0.054203417
1666.183456	0.054250348
1668.111910	0.054278508
1670.040363	0.054702863
1671.968816	0.054761142
1673.897269	0.052992467
1675.825722	0.050918180
1677.754175	0.050567381
1679.682628	0.051528905
1681.611081	0.052681081
1683.539534	0.052715544
1685.467987	0.051653348
1687.396440	0.049806934
1689.324893	0.047249421
1691.253346	0.045413725
1693.181799	0.044563439
1695.110253	0.044566888
1697.038706	0.045758992
1698.967159	0.045507874
1700.895612	0.043710973
1702.824065	0.043115124
1704.752518	0.042364039
1706.680971	0.040784974
1708.609424	0.039243426
1710.537877	0.038395673
1712.466330	0.038681626
1714.394783	0.039680060
1716.323236	0.039852880
1718.251689	0.038541880
1720.180143	0.037022654
1722.108596	0.035723727
1724.037049	0.034745850
1725.965502	0.034507759
1727.893955	0.034903154
1729.822408	0.035686627
1731.750861	0.036039725
1733.679314	0.035494369
1735.607767	0.035376340
1737.536220	0.035428166
1739.464673	0.034897704
1741.393126	0.034641434
1743.321579	0.034936529
1745.250032	0.035342988
1747.178486	0.035619911
1749.106939	0.035492156
1751.035392	0.034925256
1752.963845	0.034344770
1754.892298	0.033840753
1756.820751	0.033510827
1758.749204	0.033657830
1760.677657	0.033743452
1762.606110	0.033572607
1764.534563	0.033514086
1766.463016	0.033733923
1768.391469	0.034668587
1770.319922	0.036004167
1772.248376	0.036730472
1774.176829	0.036746040
1776.105282	0.036406163
1778.033735	0.036086284
1779.962188	0.036090445
1781.890641	0.036219187
1783.819094	0.036141098
1785.747547	0.036246549
1787.676000	0.036932908
1789.604453	0.037792049
1791.532906	0.038574003
1793.461359	0.039384149
1795.389812	0.039847448
1797.318266	0.039897855
1799.246719	0.039973371
1801.175172	0.040108152
1803.103625	0.040080912
1805.032078	0.039967246
1806.960531	0.040121272
1808.888984	0.040559065
1810.817437	0.040890612
1812.745890	0.040894452
1814.674343	0.040642936
1816.602796	0.040325835
1818.531249	0.040244203
1820.459702	0.040597707
1822.388155	0.041198384
1824.316609	0.041767403
1826.245062	0.042522155
1828.173515	0.043042593
1830.101968	0.042740323
1832.030421	0.042073008
1833.958874	0.041443512
1835.887327	0.041005474
1837.815780	0.040851064
1839.744233	0.041041449
1841.672686	0.041423626
1843.601139	0.041805752
1845.529592	0.042172961
1847.458045	0.041794933
1849.386499	0.040517513
1851.314952	0.039311681
1853.243405	0.038737159
1855.171858	0.038667735
1857.100311	0.038855564
1859.028764	0.039117772
1860.957217	0.039306786
1862.885670	0.039476708
1864.814123	0.039864268
1866.742576	0.040295675
1868.671029	0.040122870
1870.599482	0.039089166
1872.527935	0.037674576
1874.456388	0.036517330
1876.384842	0.035971463
1878.313295	0.035909649
1880.241748	0.036030043
1882.170201	0.036051065
1884.098654	0.035952922
1886.027107	0.035901267
1887.955560	0.035638310
1889.884013	0.035055902
1891.812466	0.034512855
1893.740919	0.034065574
1895.669372	0.033667263
1897.597825	0.033205681
1899.526278	0.032672551
1901.454732	0.032305658
1903.383185	0.032146011
1905.311638	0.032150451
1907.240091	0.032180302
1909.168544	0.031999044
1911.096997	0.031668641
1913.025450	0.031418908
1914.953903	0.031237204
1916.882356	0.030972298
1918.810809	0.030847521
1920.739262	0.030699043
1922.667715	0.030169202
1924.596168	0.029629048
1926.524622	0.029152267
1928.453075	0.028606471
1930.381528	0.028103918
1932.309981	0.027676431
1934.238434	0.027310757
1936.166887	0.026977595
1938.095340	0.026778009
1940.023793	0.026773775
1941.952246	0.026783990
1943.880699	0.026792523
1945.809152	0.026644358
1947.737605	0.026089137
1949.666058	0.025443710
1951.594511	0.025163831
1953.522965	0.025134465
1955.451418	0.025023144
1957.379871	0.024923693
1959.308324	0.024939375
1961.236777	0.024919175
1963.165230	0.024848245
1965.093683	0.024757914
1967.022136	0.024521718
1968.950589	0.024211623
1970.879042	0.023930192
1972.807495	0.023542006
1974.735948	0.023011779
1976.664401	0.022454340
1978.592855	0.021940250
1980.521308	0.021600414
1982.449761	0.021575015
1984.378214	0.021628935
1986.306667	0.021458821
1988.235120	0.021264169
1990.163573	0.021205837
1992.092026	0.021145601
1994.020479	0.021002440
1995.948932	0.020734262
1997.877385	0.020611724
1999.805838	0.020740008
2001.734291	0.020627812
2003.662744	0.020150781
2005.591198	0.019729478
2007.519651	0.019421380
2009.448104	0.019089635
2011.376557	0.018899722
2013.305010	0.018965097
2015.233463	0.019252675
2017.161916	0.019535515
2019.090369	0.019427367
2021.018822	0.018991724
2022.947275	0.018505340
2024.875728	0.018025486
2026.804181	0.017694060
2028.732634	0.017632527
2030.661088	0.017761081
2032.589541	0.017829608
2034.517994	0.017571226
2036.446447	0.017143371
2038.374900	0.016904978
2040.303353	0.016853640
2042.231806	0.016861770
2044.160259	0.016932627
2046.088712	0.016957974
2048.017165	0.016754346
2049.945618	0.016364440
2051.874071	0.015976086
2053.802524	0.015665932
2055.730978	0.015458154
2057.659431	0.015486615
2059.587884	0.015786869
2061.516337	0.016000696
2063.444790	0.015834220
2065.373243	0.015534250
2067.301696	0.015380005
2069.230149	0.015412083
2071.158602	0.015455009
2073.087055	0.015181832
2075.015508	0.014767298
2076.943961	0.014679437
2078.872414	0.014829379
2080.800867	0.014834853
2082.729321	0.014747228
2084.657774	0.014772635
2086.586227	0.014735185
2088.514680	0.014477440
2090.443133	0.014270738
2092.371586	0.014302089
2094.300039	0.014489172
2096.228492	0.014694918
2098.156945	0.014626813
2100.085398	0.014285727
2102.013851	0.014056189
2103.942304	0.013943729
2105.870757	0.013773683
2107.799211	0.013596975
2109.727664	0.013418295
2111.656117	0.013351501
2113.584570	0.013527483
2115.513023	0.013769620
2117.441476	0.013837697
2119.369929	0.013745718
2121.298382	0.013644794
2123.226835	0.013667469
2125.155288	0.013769449
2127.083741	0.013705477
2129.012194	0.013407269
2130.940647	0.013142842
2132.869100	0.012924747
2134.797554	0.012581726
2136.726007	0.012388158
2138.654460	0.012577792
2140.582913	0.012858463
2142.511366	0.012906398
2144.439819	0.012695264
2146.368272	0.012412628
2148.296725	0.012299609
2150.225178	0.012426388
2152.153631	0.012522637
2154.082084	0.012300642
2156.010537	0.011995332
2157.938990	0.011967120
2159.867444	0.012073492
2161.795897	0.012042296
2163.724350	0.011938839
2165.652803	0.011737203
2167.581256	0.011482539
2169.509709	0.011518681
2171.438162	0.011823745
2173.366615	0.012024264
2175.295068	0.011897813
2177.223521	0.011695834
2179.151974	0.011844403
2181.080427	0.012102876
2183.008880	0.012059141
2184.937334	0.011799133
2186.865787	0.011646508
2188.794240	0.011703200
2190.722693	0.011698804
2192.651146	0.011544435
2194.579599	0.011498395
2196.508052	0.011634749
2198.436505	0.011673780
2200.364958	0.011354800
2202.293411	0.010815659
2204.221864	0.010451600
2206.150317	0.010497938
2208.078770	0.010807286
2210.007223	0.011051927
2211.935677	0.011061046
2213.864130	0.010930527
2215.792583	0.010937390
2217.721036	0.011122843
2219.649489	0.011155421
2221.577942	0.010939927
2223.506395	0.010755323
2225.434848	0.010723173
2227.363301	0.010506297
2229.291754	0.009926846
2231.220207	0.009583253
2233.148660	0.009917911
2235.077113	0.010446483
2237.005567	0.010567907
2238.934020	0.010261313
2240.862473	0.009917461
2242.790926	0.009744127
2244.719379	0.009668972
2246.647832	0.009839761
2248.576285	0.010181373
2250.504738	0.010114619
2252.433191	0.009687736
2254.361644	0.009460134
2256.290097	0.009455803
2258.218550	0.009406997
2260.147003	0.009176368
2262.075456	0.008950239
2264.003910	0.009017898
2265.932363	0.009213983
2267.860816	0.009145525
2269.789269	0.008864532
2271.717722	0.008821743
2273.646175	0.009081230
2275.574628	0.009182147
2277.503081	0.008950222
2279.431534	0.008688676
2281.359987	0.008603934
2283.288440	0.008610629
2285.216893	0.008599282
2287.145346	0.008614779
2289.073800	0.008666568
2291.002253	0.008598849
2292.930706	0.008378265
2294.859159	0.008106139
2296.787612	0.007746560
2298.716065	0.007496562
2300.644518	0.007779580
2302.572971	0.008494347
2304.501424	0.008944940
2306.429877	0.008771638
2308.358330	0.008326102
2310.286783	0.007992507
2312.215236	0.007925066
2314.143690	0.008193910
2316.072143	0.008654180
2318.000596	0.008968988
2319.929049	0.008990555
2321.857502	0.008934540
2323.785955	0.008993131
2325.714408	0.009021346
2327.642861	0.008697594
2329.571314	0.007842973
2331.499767	0.007005937
2333.428220	0.006925586
2335.356673	0.007511630
2337.285126	0.008028872
2339.213579	0.007980384
2341.142033	0.007518063
2343.070486	0.007251593
2344.998939	0.007639083
2346.927392	0.008298377
2348.855845	0.008291312
2350.784298	0.007574074
2352.712751	0.006831923
2354.641204	0.006274239
2356.569657	0.005992861
2358.498110	0.006293940
2360.426563	0.006801547
2362.355016	0.006813284
2364.283469	0.006744293
2366.211923	0.007015672
2368.140376	0.007300453
2370.068829	0.007517252
2371.997282	0.007560338
2373.925735	0.007190315
2375.854188	0.006736429
2377.782641	0.006677508
2379.711094	0.006789044
2381.639547	0.006648662
2383.568000	0.006355586
2385.496453	0.006167357
2387.424906	0.006244467
2389.353359	0.006506328
2391.281812	0.006524981
2393.210266	0.006146531
2395.138719	0.005698827
2397.067172	0.005476155
2398.995625	0.005570550
2400.924078	0.005817377
2402.852531	0.005899739
2404.780984	0.005810824
2406.709437	0.005664861
2408.637890	0.005477938
2410.566343	0.005377577
2412.494796	0.005386930
2414.423249	0.005487096
2416.351702	0.005693011
2418.280156	0.005938904
2420.208609	0.006100073
2422.137062	0.006105729
2424.065515	0.006064985
2425.993968	0.006087212
2427.922421	0.006010120
2429.850874	0.005935939
2431.779327	0.006196091
2433.707780	0.006450545
2435.636233	0.006324751
2437.564686	0.006032264
2439.493139	0.005844223
2441.421592	0.005765798
2443.350045	0.005654007
2445.278499	0.005468846
2447.206952	0.005385993
2449.135405	0.005437905
2451.063858	0.005514506
2452.992311	0.005656190
2454.920764	0.005759351
2456.849217	0.005659629
2458.777670	0.005568276
2460.706123	0.005669679
2462.634576	0.005850550
2464.563029	0.005977906
2466.491482	0.006191334
2468.419935	0.006508685
2470.348389	0.006602120
2472.276842	0.006446438
2474.205295	0.006451956
2476.133748	0.006775526
2478.062201	0.007109991
2479.990654	0.007128199
2481.919107	0.006951547
2483.847560	0.006925103
2485.776013	0.007237528
2487.704466	0.007696791
2489.632919	0.007731772
2491.561372	0.007259072
2493.489825	0.006914595
2495.418279	0.007032519
2497.346732	0.007278816
2499.275185	0.007360396
2501.203638	0.007307039
2503.132091	0.007329788
2505.060544	0.007516353
2506.988997	0.007687770
2508.917450	0.007672904
2510.845903	0.007597713
2512.774356	0.007725073
2514.702809	0.008087676
2516.631262	0.008352244
2518.559715	0.008514678
2520.488168	0.008912219
2522.416622	0.009428936
2524.345075	0.009950257
2526.273528	0.010412614
2528.201981	0.010308390
2530.130434	0.009744160
2532.058887	0.009626494
2533.987340	0.010162510
2535.915793	0.010687240
2537.844246	0.010887396
2539.772699	0.011087779
2541.701152	0.011396937
2543.629605	0.011559332
2545.558058	0.011597429
2547.486512	0.011720574
2549.414965	0.011957233
2551.343418	0.012261055
2553.271871	0.012414099
2555.200324	0.012538400
2557.128777	0.013022105
2559.057230	0.013690740
2560.985683	0.014161957
2562.914136	0.014471946
2564.842589	0.014683590
2566.771042	0.014660187
2568.699495	0.014643651
2570.627948	0.015063372
2572.556401	0.015694993
2574.484855	0.016088309
2576.413308	0.016185723
2578.341761	0.016119190
2580.270214	0.016145049
2582.198667	0.016269680
2584.127120	0.016377505
2586.055573	0.016489703
2587.984026	0.016526505
2589.912479	0.016637620
2591.840932	0.017042857
2593.769385	0.017562848
2595.697838	0.017841486
2597.626291	0.017658986
2599.554745	0.017356170
2601.483198	0.017489534
2603.411651	0.017780991
2605.340104	0.017886136
2607.268557	0.018126519
2609.197010	0.018409364
2611.125463	0.018475769
2613.053916	0.018618785
2614.982369	0.019081421
2616.910822	0.019608872
2618.839275	0.019702783
2620.767728	0.019303843
2622.696181	0.018779026
2624.624635	0.018461937
2626.553088	0.018340286
2628.481541	0.018072590
2630.409994	0.017705603
2632.338447	0.017831633
2634.266900	0.018520741
2636.195353	0.018947955
2638.123806	0.018738886
2640.052259	0.018455913
2641.980712	0.018360807
2643.909165	0.018327065
2645.837618	0.018320223
2647.766071	0.018133981
2649.694524	0.017665623
2651.622978	0.017266365
2653.551431	0.017280741
2655.479884	0.017635599
2657.408337	0.017944580
2659.336790	0.017792681
2661.265243	0.017213972
2663.193696	0.016672859
2665.122149	0.016462697
2667.050602	0.016574642
2668.979055	0.016894523
2670.907508	0.017148590
2672.835961	0.016957816
2674.764414	0.016463557
2676.692868	0.016196534
2678.621321	0.016188284
2680.549774	0.016117180
2682.478227	0.015901616
2684.406680	0.015698025
2686.335133	0.015487225
2688.263586	0.015178899
2690.192039	0.015059856
2692.120492	0.015241293
2694.048945	0.015473105
2695.977398	0.015697841
2697.905851	0.015823344
2699.834304	0.015639871
2701.762757	0.015266661
2703.691211	0.015012908
2705.619664	0.015033065
2707.548117	0.015214533
2709.476570	0.015207651
2711.405023	0.014881128
2713.333476	0.014529390
2715.261929	0.014480968
2717.190382	0.014468900
2719.118835	0.014133334
2721.047288	0.013875759
2722.975741	0.014046544
2724.904194	0.014488385
2726.832647	0.014786820
2728.761101	0.014456856
2730.689554	0.013827637
2732.618007	0.013659905
2734.546460	0.013910539
2736.474913	0.014282711
2738.403366	0.014678317
2740.331819	0.014613592
2742.260272	0.013949865
2744.188725	0.013423352
2746.117178	0.013519689
2748.045631	0.013746079
2749.974084	0.013535853
2751.902537	0.013087715
2753.830991	0.012757618
2755.759444	0.012511767
2757.687897	0.012521910
2759.616350	0.012939387
2761.544803	0.013309327
2763.473256	0.013223119
2765.401709	0.012856663
2767.330162	0.012712483
2769.258615	0.013083933
2771.187068	0.013498082
2773.115521	0.013421522
2775.043974	0.013084165
2776.972427	0.012881036
2778.900880	0.012695051
2780.829334	0.012305049
2782.757787	0.011968141
2784.686240	0.012007365
2786.614693	0.012321730
2788.543146	0.012582269
2790.471599	0.012599733
2792.400052	0.012495882
2794.328505	0.012341249
2796.256958	0.012220587
2798.185411	0.012425380
2800.113864	0.012639239
2802.042317	0.012276895
2803.970770	0.011751287
2805.899224	0.011670048
2807.827677	0.011799530
2809.756130	0.011767795
2811.684583	0.011541647
2813.613036	0.011407400
2815.541489	0.011574499
2817.469942	0.011579305
2819.398395	0.011157325
2821.326848	0.010933825
2823.255301	0.011289211
2825.183754	0.011646308
2827.112207	0.011563465
2829.040660	0.011353619
2830.969113	0.011270659
2832.897567	0.011295094
2834.826020	0.011419932
2836.754473	0.011625170
2838.682926	0.011683842
2840.611379	0.011412460
2842.539832	0.011151946
2844.468285	0.011036887
2846.396738	0.010776887
2848.325191	0.010548758
2850.253644	0.010533337
2852.182097	0.010526443
2854.110550	0.010532815
2856.039003	0.010612372
2857.967457	0.010619398
2859.895910	0.010675727
2861.824363	0.010864530
2863.752816	0.010891244
2865.681269	0.010695513
2867.609722	0.010484237
2869.538175	0.010455757
2871.466628	0.010639796
2873.395081	0.010873809
2875.323534	0.011028869
2877.251987	0.011026689
2879.180440	0.011005848
2881.108893	0.011098654
2883.037347	0.011224996
2884.965800	0.011333749
2886.894253	0.011329957
2888.822706	0.011145119
2890.751159	0.010946846
2892.679612	0.010870965
2894.608065	0.010818331
2896.536518	0.010719778
2898.464971	0.010618867
2900.393424	0.010586270
2902.321877	0.010521107
2904.250330	0.010660549
2906.178783	0.010886011
2908.107236	0.010744707
2910.035690	0.010242016
2911.964143	0.009877142
2913.892596	0.009999632
2915.821049	0.010471867
2917.749502	0.010988886
2919.677955	0.011260930
2921.606408	0.011415319
2923.534861	0.011693347
2925.463314	0.011872496
2927.391767	0.011747907
2929.320220	0.011399198
2931.248673	0.011000897
2933.177126	0.010984569
2935.105580	0.011402976
2937.034033	0.011502345
2938.962486	0.011193988
2940.890939	0.011120183
2942.819392	0.011154437
2944.747845	0.010954673
2946.676298	0.010738715
2948.604751	0.010754071
2950.533204	0.010991069
2952.461657	0.011267832
2954.390110	0.011315560
2956.318563	0.011272600
2958.247016	0.011324323
2960.175469	0.011301750
2962.103923	0.011102504
2964.032376	0.010874656
2965.960829	0.010874237
2967.889282	0.011122080
2969.817735	0.011393465
2971.746188	0.011612645
2973.674641	0.011720844
2975.603094	0.011584948
2977.531547	0.011403511
2979.460000	0.011470031
2981.388453	0.011397543
2983.316906	0.010840905
2985.245359	0.010447251
2987.173813	0.010783694
2989.102266	0.011392595
2991.030719	0.011715972
2992.959172	0.012065347
2994.887625	0.012581754
2996.816078	0.012575580
2998.744531	0.012150224
3000.672984	0.011995591
3002.601437	0.011847713
3004.529890	0.011533448
3006.458343	0.011506707
3008.386796	0.011805090
3010.315249	0.012051983
3012.243703	0.012173845
3014.172156	0.012295541
3016.100609	0.012426791
3018.029062	0.012501061
3019.957515	0.012526757
3021.885968	0.012639841
3023.814421	0.012721298
3025.742874	0.012613663
3027.671327	0.012721860
3029.599780	0.013140490
3031.528233	0.013178915
3033.456686	0.012804628
3035.385139	0.012808125
3037.313592	0.013255378
3039.242046	0.013476124
3041.170499	0.013346308
3043.098952	0.013323540
3045.027405	0.013416463
3046.955858	0.013307967
3048.884311	0.013165124
3050.812764	0.013309482
3052.741217	0.013551509
3054.669670	0.013597986
3056.598123	0.013662477
3058.526576	0.013771907
3060.455029	0.013420868
3062.383482	0.012854448
3064.311936	0.012840763
3066.240389	0.013375673
3068.168842	0.014076510
3070.097295	0.014673715
3072.025748	0.014838361
3073.954201	0.014613146
3075.882654	0.014453097
3077.811107	0.014538904
3079.739560	0.014657787
3081.668013	0.014686128
3083.596466	0.014629789
3085.524919	0.014534096
3087.453372	0.014651000
3089.381825	0.015085384
3091.310279	0.015465605
3093.238732	0.015521212
3095.167185	0.015608747
3097.095638	0.016096240
3099.024091	0.016685516
3100.952544	0.016985353
3102.880997	0.017077954
3104.809450	0.017044323
3106.737903	0.016900769
3108.666356	0.016855510
3110.594809	0.017030057
3112.523262	0.017155839
3114.451715	0.017200455
3116.380169	0.017716708
3118.308622	0.018584764
3120.237075	0.018972339
3122.165528	0.018793935
3124.093981	0.018537927
3126.022434	0.018409885
3127.950887	0.018299963
3129.879340	0.018232405
3131.807793	0.018550776
3133.736246	0.019164562
3135.664699	0.019303070
3137.593152	0.018900450
3139.521605	0.018924709
3141.450058	0.019464759
3143.378512	0.019654956
3145.306965	0.019463016
3147.235418	0.019613596
3149.163871	0.020208515
3151.092324	0.020883430
3153.020777	0.021400943
3154.949230	0.021506172
3156.877683	0.021096196
3158.806136	0.020530820
3160.734589	0.020344893
3162.663042	0.020829702
3164.591495	0.021625441
3166.519948	0.021976955
3168.448402	0.021750817
3170.376855	0.021373911
3172.305308	0.021260846
3174.233761	0.021665296
3176.162214	0.022398870
3178.090667	0.022971233
3180.019120	0.023101803
3181.947573	0.022972502
3183.876026	0.023035564
3185.804479	0.023279371
3187.732932	0.023295600
3189.661385	0.023507776
3191.589838	0.024377747
3193.518292	0.025254773
3195.446745	0.025363451
3197.375198	0.024842473
3199.303651	0.024497505
3201.232104	0.024711732
3203.160557	0.024934223
3205.089010	0.024851345
3207.017463	0.024668401
3208.945916	0.024439842
3210.874369	0.024637401
3212.802822	0.025541820
3214.731275	0.026328649
3216.659728	0.026591411
3218.588181	0.026865607
3220.516635	0.027125921
3222.445088	0.027163388
3224.373541	0.027184717
3226.301994	0.026984999
3228.230447	0.026619062
3230.158900	0.026882447
3232.087353	0.027726915
3234.015806	0.027976584
3235.944259	0.027483879
3237.872712	0.027358495
3239.801165	0.027768206
3241.729618	0.027933192
3243.658071	0.027757544
3245.586525	0.027790224
3247.514978	0.028001774
3249.443431	0.027736586
3251.371884	0.027016604
3253.300337	0.026556911
3255.228790	0.026782501
3257.157243	0.027504312
3259.085696	0.028272321
3261.014149	0.028753219
3262.942602	0.028889826
3264.871055	0.028947290
3266.799508	0.029322729
3268.727961	0.029922646
3270.656414	0.030048244
3272.584868	0.029399022
3274.513321	0.028587958
3276.441774	0.028372347
3278.370227	0.028786195
3280.298680	0.029127598
3282.227133	0.029062331
3284.155586	0.028883448
3286.084039	0.028765423
3288.012492	0.028855333
3289.940945	0.029297991
3291.869398	0.029854380
3293.797851	0.030081127
3295.726304	0.030093262
3297.654758	0.030425027
3299.583211	0.030796794
3301.511664	0.030754205
3303.440117	0.030851820
3305.368570	0.031321079
3307.297023	0.031557266
3309.225476	0.031532507
3311.153929	0.031587426
3313.082382	0.031510506
3315.010835	0.031091392
3316.939288	0.030772930
3318.867741	0.031317197
3320.796194	0.032625508
3322.724648	0.033303935
3324.653101	0.032665163
3326.581554	0.031860624
3328.510007	0.031800617
3330.438460	0.032089900
3332.366913	0.032557841
3334.295366	0.033414852
3336.223819	0.033999395
3338.152272	0.033668693
3340.080725	0.032961145
3342.009178	0.032585379
3343.937631	0.032826543
3345.866084	0.033771761
3347.794537	0.034842927
3349.722991	0.035193205
3351.651444	0.034864362
3353.579897	0.034528095
3355.508350	0.034490559
3357.436803	0.034702372
3359.365256	0.035136525
3361.293709	0.035507072
3363.222162	0.035410114
3365.150615	0.034885481
3367.079068	0.034443248
3369.007521	0.034559771
3370.935974	0.035200890
3372.864427	0.035756513
3374.792881	0.035837196
3376.721334	0.035862517
3378.649787	0.036123738
3380.578240	0.036404580
3382.506693	0.036781125
3384.435146	0.037321605
3386.363599	0.037476659
3388.292052	0.036851287
3390.220505	0.036126357
3392.148958	0.036058631
3394.077411	0.036156166
3396.005864	0.035909235
3397.934317	0.036106572
3399.862770	0.037157495
3401.791224	0.038145393
3403.719677	0.038061883
3405.648130	0.037508011
3407.576583	0.037030715
3409.505036	0.036823854
3411.433489	0.036811423
3413.361942	0.036853310
3415.290395	0.037279703
3417.218848	0.038302615
3419.147301	0.039179575
3421.075754	0.039559785
3423.004207	0.039703552
3424.932660	0.039086435
3426.861114	0.037696965
3428.789567	0.036778159
3430.718020	0.036848962
3432.646473	0.037133820
3434.574926	0.037013084
3436.503379	0.036769427
3438.431832	0.036858652
3440.360285	0.037212934
3442.288738	0.037648086
3444.217191	0.038120948
3446.145644	0.038267434
3448.074097	0.037687693
3450.002550	0.036646456
3451.931004	0.035922792
3453.859457	0.035607811
3455.787910	0.035220418
3457.716363	0.034949157
3459.644816	0.035115760
3461.573269	0.035657734
3463.501722	0.036355577
3465.430175	0.036728922
3467.358628	0.036457077
3469.287081	0.035780575
3471.215534	0.035244029
3473.143987	0.035125345
3475.072440	0.035406910
3477.000893	0.035795968
3478.929347	0.035624709
3480.857800	0.035034105
3482.786253	0.035008270
3484.714706	0.035604045
3486.643159	0.036074582
3488.571612	0.036142170
3490.500065	0.035824977
3492.428518	0.035231210
3494.356971	0.034684353
3496.285424	0.034238152
3498.213877	0.033858292
3500.142330	0.033665467
3502.070783	0.033341918
3503.999237	0.032611065
3505.927690	0.031955738
3507.856143	0.031861898
3509.784596	0.032156006
3511.713049	0.032253817
3513.641502	0.032081317
3515.569955	0.031950362
3517.498408	0.031874165
3519.426861	0.031667653
3521.355314	0.031219810
3523.283767	0.030908845
3525.212220	0.031033538
3527.140673	0.031170223
3529.069126	0.031047037
3530.997580	0.030533571
3532.926033	0.029557552
3534.854486	0.028703073
3536.782939	0.028552501
3538.711392	0.028785203
3540.639845	0.028813012
3542.568298	0.028641535
3544.496751	0.028630000
3546.425204	0.028928800
3548.353657	0.029111471
3550.282110	0.028662499
3552.210563	0.027854992
3554.139016	0.027309021
3556.067470	0.027002918
3557.995923	0.026762666
3559.924376	0.026765348
3561.852829	0.027135063
3563.781282	0.027492357
3565.709735	0.026967561
3567.638188	0.025555650
3569.566641	0.024524130
3571.495094	0.024315095
3573.423547	0.024502225
3575.352000	0.024896365
3577.280453	0.025308223
3579.208906	0.025134915
3581.137360	0.024187800
3583.065813	0.023519559
3584.994266	0.024108432
3586.922719	0.025157625
3588.851172	0.025190566
3590.779625	0.024261642
3592.708078	0.023068536
3594.636531	0.022237750
3596.564984	0.022208117
3598.493437	0.022471625
3600.421890	0.022340588
3602.350343	0.021847952
3604.278796	0.021160984
3606.207249	0.020481180
3608.135703	0.020391632
3610.064156	0.020901803
3611.992609	0.021150760
3613.921062	0.021194141
3615.849515	0.021488102
3617.777968	0.021383144
3619.706421	0.020606725
3621.634874	0.020015894
3623.563327	0.020029847
3625.491780	0.020373456
3627.420233	0.020115485
3629.348686	0.019018559
3631.277139	0.018148581
3633.205593	0.017748628
3635.134046	0.017484808
3637.062499	0.017158944
3638.990952	0.016756803
3640.919405	0.016407385
3642.847858	0.016186856
3644.776311	0.016169557
3646.704764	0.016504256
3648.633217	0.017383717
3650.561670	0.017949555
3652.490123	0.017387036
3654.418576	0.016287526
3656.347029	0.015302714
3658.275482	0.014507657
3660.203936	0.013544075
3662.132389	0.012694953
3664.060842	0.012786646
3665.989295	0.014034484
3667.917748	0.015475825
3669.846201	0.015730064
3671.774654	0.014931027
3673.703107	0.013816687
3675.631560	0.012741521
3677.560013	0.012138150
3679.488466	0.011896946
3681.416919	0.011911397
3683.345372	0.012191990
3685.273826	0.012398151
3687.202279	0.012069522
3689.130732	0.011462885
3691.059185	0.011292446
3692.987638	0.011504475
3694.916091	0.011592827
3696.844544	0.011484352
3698.772997	0.011410692
3700.701450	0.011313646
3702.629903	0.011053533
3704.558356	0.010725359
3706.486809	0.010694087
3708.415262	0.011308684
3710.343716	0.012280816
3712.272169	0.012644256
3714.200622	0.012236107
3716.129075	0.011838821
3718.057528	0.011785911
3719.985981	0.011830754
3721.914434	0.011693309
3723.842887	0.011441351
3725.771340	0.011366508
3727.699793	0.011650448
3729.628246	0.012077788
3731.556699	0.012670415
3733.485152	0.013895894
3735.413605	0.015179151
3737.342059	0.015424122
3739.270512	0.014824500
3741.198965	0.013750107
3743.127418	0.012680551
3745.055871	0.012908371
3746.984324	0.014222018
3748.912777	0.014715006
3750.841230	0.014260353
3752.769683	0.013962469
3754.698136	0.013976132
3756.626589	0.014037706
3758.555042	0.013744175
3760.483495	0.013304956
3762.411949	0.013372025
3764.340402	0.013448239
3766.268855	0.012613986
3768.197308	0.011531864
3770.125761	0.011699532
3772.054214	0.013046401
3773.982667	0.014106723
3775.911120	0.014394577
3777.839573	0.014334495
3779.768026	0.013952720
3781.696479	0.013454490
3783.624932	0.013458735
3785.553385	0.014032591
3787.481838	0.014597584
3789.410292	0.014875850
3791.338745	0.014916762
3793.267198	0.014593763
3795.195651	0.013998745
3797.124104	0.013729014
3799.052557	0.013783391
3800.981010	0.013594372
3802.909463	0.013262277
3804.837916	0.013073669
3806.766369	0.013147587
3808.694822	0.013350886
3810.623275	0.013298061
3812.551728	0.013190348
3814.480182	0.013353150
3816.408635	0.013621295
3818.337088	0.013682398
3820.265541	0.013486761
3822.193994	0.013445394
3824.122447	0.013493911
3826.050900	0.013497869
3827.979353	0.014064318
3829.907806	0.014952294
3831.836259	0.015210981
3833.764712	0.014838040
3835.693165	0.014251458
3837.621618	0.013729547
3839.550071	0.013768505
3841.478525	0.014152442
3843.406978	0.014170909
3845.335431	0.013780215
3847.263884	0.013264703
3849.192337	0.012738536
3851.120790	0.011760594
3853.049243	0.010465922
3854.977696	0.010388313
3856.906149	0.011578131
3858.834602	0.012625645
3860.763055	0.013186603
3862.691508	0.013519402
3864.619961	0.013469801
3866.548415	0.013097326
3868.476868	0.012539793
3870.405321	0.012069494
3872.333774	0.011858557
3874.262227	0.011598082
3876.190680	0.011238563
3878.119133	0.010825786
3880.047586	0.010762616
3881.976039	0.011784911
3883.904492	0.013274603
3885.832945	0.013958104
3887.761398	0.013907764
3889.689851	0.013540938
3891.618305	0.013287174
3893.546758	0.013362695
3895.475211	0.013554352
3897.403664	0.013938935
3899.332117	0.014426215
3901.260570	0.014205177
3903.189023	0.013339890
3905.117476	0.012974661
3907.045929	0.013008941
3908.974382	0.012617071
3910.902835	0.011793136
3912.831288	0.010941418
3914.759741	0.010397976
3916.688194	0.010462585
3918.616648	0.011080813
3920.545101	0.011829787
3922.473554	0.012449194
3924.402007	0.013006577
3926.330460	0.013393992
3928.258913	0.013164746
3930.187366	0.012231606
3932.115819	0.011122267
3934.044272	0.010350556
3935.972725	0.010035930
3937.901178	0.010216350
3939.829631	0.010876169
3941.758084	0.011638056
3943.686538	0.011925372
3945.614991	0.011612402
3947.543444	0.010974123
3949.471897	0.010160957
3951.400350	0.009418156
3953.328803	0.009229366
3955.257256	0.009698504
3957.185709	0.010198902
3959.114162	0.010089499
3961.042615	0.009637692
3962.971068	0.009459203
3964.899521	0.009731427
3966.827974	0.009914021
3968.756427	0.009798322
3970.684881	0.009822190
3972.613334	0.010208783
3974.541787	0.010853623
3976.470240	0.011445858
3978.398693	0.011542774
3980.327146	0.010919588
3982.255599	0.009879971
3984.184052	0.009173987
3986.112505	0.009263615
3988.040958	0.009712093
3989.969411	0.009785244
3991.897864	0.009820364
3993.826317	0.010265857
3995.754771	0.010500004
3997.683224	0.010040490
3999.611677	0.009060041
4001.540130	0.008314494
4003.468583	0.008271316
4005.397036	0.008777137
4007.325489	0.009771807
4009.253942	0.010722931
4011.182395	0.010691548
4013.110848	0.009932785
4015.039301	0.009496467
4016.967754	0.009647951
4018.896207	0.009835267
4020.824661	0.009635416
4022.753114	0.009437331
4024.681567	0.009475889
4026.610020	0.009510092
4028.538473	0.009722118
4030.466926	0.010261091
4032.395379	0.010779466
4034.323832	0.011103105
4036.252285	0.010761894
4038.180738	0.009910652
4040.109191	0.009277396
4042.037644	0.008928809
4043.966097	0.008613680
4045.894550	0.008494047
4047.823004	0.008869553
4049.751457	0.009069916
4051.679910	0.008588519
4053.608363	0.008148158
4055.536816	0.008131991
4057.465269	0.007947283
4059.393722	0.007440070
4061.322175	0.007095115
4063.250628	0.007364572
4065.179081	0.007674346
4067.107534	0.008109184
4069.035987	0.008911259
4070.964440	0.009353667
4072.892894	0.009198381
4074.821347	0.008990760
4076.749800	0.008935093
4078.678253	0.009095798
4080.606706	0.008917768
4082.535159	0.007977596
4084.463612	0.007761874
4086.392065	0.008306724
4088.320518	0.008329786
4090.248971	0.008166972
4092.177424	0.008153888
4094.105877	0.007926336
4096.034330	0.007667015
4097.962783	0.007958225
4099.891237	0.008334880
4101.819690	0.008387121
4103.748143	0.008517741
4105.676596	0.008746003
4107.605049	0.008608623
4109.533502	0.008391158
4111.461955	0.008193879
4113.390408	0.007635432
4115.318861	0.007191913
4117.247314	0.006983645
4119.175767	0.006492706
4121.104220	0.005931688
4123.032673	0.006182175
4124.961127	0.007141038
4126.889580	0.007853543
4128.818033	0.007891544
4130.746486	0.007652082
4132.674939	0.007599118
4134.603392	0.007575187
4136.531845	0.007248894
4138.460298	0.006686840
4140.388751	0.007082802
4142.317204	0.007924477
4144.245657	0.007925551
4146.174110	0.007603989
4148.102563	0.007796935
4150.031017	0.008110495
4151.959470	0.008613745
4153.887923	0.008967929
4155.816376	0.008203669
4157.744829	0.007077417
4159.673282	0.006958828
4161.601735	0.007638547
4163.530188	0.007631234
4165.458641	0.006804789
4167.387094	0.006006877
4169.315547	0.006077988
4171.244000	0.006691897
4173.172453	0.006916983
4175.100906	0.007138299
4177.029360	0.007249545
4178.957813	0.007026040
4180.886266	0.006788433
4182.814719	0.006707654
4184.743172	0.006945636
4186.671625	0.007394634
4188.600078	0.007462826
4190.528531	0.006818466
4192.456984	0.006524489
4194.385437	0.007078919
4196.313890	0.007430612
4198.242343	0.007001501
4200.170796	0.006256659
4202.099250	0.006291816
4204.027703	0.006954998
4205.956156	0.006901728
4207.884609	0.006428780
4209.813062	0.006281816
4211.741515	0.006429793
4213.669968	0.006616108
4215.598421	0.006764190
4217.526874	0.007299690
4219.455327	0.008152807
4221.383780	0.008654637
4223.312233	0.008164095
4225.240686	0.006922881
4227.169139	0.005934262
4229.097593	0.005316743
4231.026046	0.004903556
4232.954499	0.005368542
4234.882952	0.006581654
4236.811405	0.006806369
4238.739858	0.005994355
4240.668311	0.005779928
4242.596764	0.006049740
4244.525217	0.006134115
4246.453670	0.005974265
4248.382123	0.005547233
4250.310576	0.005387489
4252.239029	0.006101610
4254.167483	0.007492324
4256.095936	0.008403003
4258.024389	0.007980720
4259.952842	0.007390137
4261.881295	0.007569415
4263.809748	0.007822624
4265.738201	0.007507458
4267.666654	0.007225305
4269.595107	0.007383136
4271.523560	0.007372233
4273.452013	0.007146963
4275.380466	0.006850231
4277.308919	0.006104224
4279.237373	0.005775728
4281.165826	0.006652006
4283.094279	0.007661692
4285.022732	0.007360686
4286.951185	0.006068751
4288.879638	0.005479026
4290.808091	0.006034540
4292.736544	0.006639461
4294.664997	0.006738771
4296.593450	0.007033991
4298.521903	0.007586619
4300.450356	0.007654239
4302.378809	0.007139938
4304.307262	0.006633684
4306.235716	0.006023344
4308.164169	0.005358452
4310.092622	0.005325580
4312.021075	0.006135020
4313.949528	0.006689579
4315.877981	0.006465353
4317.806434	0.006264817
4319.734887	0.006160552
4321.663340	0.005909305
4323.591793	0.005394809
4325.520246	0.005174978
4327.448699	0.005375847
4329.377152	0.005174440
4331.305606	0.005001183
4333.234059	0.005713202
4335.162512	0.006624599
4337.090965	0.006539275
4339.019418	0.005938965
4340.947871	0.005937538
4342.876324	0.006258979
4344.804777	0.006348568
4346.733230	0.006396053
4348.661683	0.006486913
4350.590136	0.006361619
4352.518589	0.006144658
4354.447042	0.005951424
4356.375495	0.005586045
4358.303949	0.004923043
4360.232402	0.004612609
4362.160855	0.004971800
4364.089308	0.005623175
4366.017761	0.006328239
4367.946214	0.006858145
4369.874667	0.006867450
4371.803120	0.006253263
4373.731573	0.005955852
4375.660026	0.006218442
4377.588479	0.007127037
4379.516932	0.008006130
4381.445385	0.008527284
4383.373839	0.008372454
4385.302292	0.007417025
4387.230745	0.006712467
4389.159198	0.006463433
4391.087651	0.006515036
4393.016104	0.007476480
4394.944557	0.007919394
4396.873010	0.007106073
4398.801463	0.006669791
4400.729916	0.006727493
4402.658369	0.006677889
4404.586822	0.006437272
4406.515275	0.005756963
4408.443729	0.005388981
4410.372182	0.005935724
4412.300635	0.006423352
4414.229088	0.006620583
4416.157541	0.006477974
4418.085994	0.006608289
4420.014447	0.006782637
4421.942900	0.006846838
4423.871353	0.006665605
4425.799806	0.006073757
4427.728259	0.005666262
4429.656712	0.005604391
4431.585165	0.005372008
4433.513618	0.004956177
4435.442072	0.005300527
4437.370525	0.006463328
4439.298978	0.007759193
4441.227431	0.008157214
4443.155884	0.007612090
4445.084337	0.007049367
4447.012790	0.007054097
4448.941243	0.007223314
4450.869696	0.006741859
4452.798149	0.005807844
4454.726602	0.005633206
4456.655055	0.006406706
4458.583508	0.006747077
4460.511962	0.006248905
4462.440415	0.005904594
4464.368868	0.006318787
4466.297321	0.007056059
4468.225774	0.007185433
4470.154227	0.006640614
4472.082680	0.006155516
4474.011133	0.006059859
4475.939586	0.006031381
4477.868039	0.005817615
4479.796492	0.006290253
4481.724945	0.007522373
4483.653398	0.008238091
4485.581851	0.008007943
4487.510305	0.007901369
4489.438758	0.008006135
4491.367211	0.007678347
4493.295664	0.007096216
4495.224117	0.006298698
4497.152570	0.005646137
4499.081023	0.006759289
4501.009476	0.008808623
4502.937929	0.009592316
4504.866382	0.009200001
4506.794835	0.008820100
4508.723288	0.008483301
4510.651741	0.007970498
4512.580195	0.006925523
4514.508648	0.006096862
4516.437101	0.005385846
4518.365554	0.005043506
4520.294007	0.005147421
4522.222460	0.005117905
4524.150913	0.005108298
4526.079366	0.004789525
4528.007819	0.004003122
4529.936272	0.003632882
4531.864725	0.004698643
4533.793178	0.005960395
4535.721631	0.006025521
4537.650084	0.006007830
4539.578538	0.006822637
4541.506991	0.007926609
4543.435444	0.008577643
4545.363897	0.008662616
4547.292350	0.007881577
4549.220803	0.006426541
4551.149256	0.005505337
4553.077709	0.005371797
4555.006162	0.006045633
4556.934615	0.006829567
4558.863068	0.007614601
4560.791521	0.007939964
4562.719974	0.007258188
4564.648428	0.007461533
4566.576881	0.008438356
4568.505334	0.008683176
4570.433787	0.008157685
4572.362240	0.007262349
4574.290693	0.006205295
4576.219146	0.005407813
4578.147599	0.005009519
4580.076052	0.005437103
4582.004505	0.006611834
4583.932958	0.007341706
4585.861411	0.006811505
4587.789864	0.005921326
4589.718318	0.005728872
4591.646771	0.005756039
4593.575224	0.005989489
4595.503677	0.006320918
4597.432130	0.006811289
4599.360583	0.007386980
4601.289036	0.007355850
4603.217489	0.006865680
[truncated: 1,501 more rows]
