# Supplementary material for: Adaptive Method for Quantitative Estimation of Glucose and Fructose Concentrations in Aqueous Solutions Based on Infrared Nanoantenna Optics
Source: Sensors (Basel). 2019 Jul 11;19(14):3053. doi: 10.3390/s19143053 (PMC6678705; doi:10.3390/s19143053)
Supplement: Supplementary file 1 [file sensors-19-03053-s001.zip › 00_Measurement_Data/Fructose cycles/1 c=10 gl/res4 sc50_50 ap100x100 par pol/1 c=10 gl.23.txt]

748.239793	0.036096308
750.168246	0.035917230
752.096699	0.025535021
754.025152	0.029551925
755.953605	0.036135718
757.882058	0.031449955
759.810511	0.018114386
761.738964	0.008501407
763.667418	0.020124042
765.595871	0.035337247
767.524324	0.034214877
769.452777	0.029341178
771.381230	0.026710052
773.309683	0.027096290
775.238136	0.026519721
777.166589	0.034648620
779.095042	0.034629621
781.023495	0.035142001
782.951948	0.040064853
784.880401	0.033873919
786.808854	0.042583473
788.737308	0.045134746
790.665761	0.036521070
792.594214	0.029964993
794.522667	0.029243948
796.451120	0.033703383
798.379573	0.039539319
800.308026	0.030861264
802.236479	0.026193833
804.164932	0.017773049
806.093385	0.003512400
808.021838	0.012945444
809.950291	0.018911820
811.878744	0.018117532
813.807197	0.023083966
815.735651	0.026583008
817.664104	0.027279999
819.592557	0.028475592
821.521010	0.031873915
823.449463	0.034722421
825.377916	0.027665582
827.306369	0.028467132
829.234822	0.033588380
831.163275	0.034558240
833.091728	0.028610202
835.020181	0.030634098
836.948634	0.027433204
838.877087	0.015514204
840.805541	0.020617262
842.733994	0.029751752
844.662447	0.025777590
846.590900	0.018320300
848.519353	0.018518575
850.447806	0.017106032
852.376259	0.017497767
854.304712	0.018531289
856.233165	0.021071151
858.161618	0.020496676
860.090071	0.018892117
862.018524	0.017537158
863.946977	0.015782790
865.875430	0.017868703
867.803884	0.023105932
869.732337	0.028582286
871.660790	0.032900508
873.589243	0.033291154
875.517696	0.032065831
877.446149	0.033628725
879.374602	0.036303151
881.303055	0.038325109
883.231508	0.039226461
885.159961	0.038684577
887.088414	0.038598105
889.016867	0.042392567
890.945320	0.048978079
892.873774	0.054119486
894.802227	0.058203343
896.730680	0.061275471
898.659133	0.062381569
900.587586	0.063883081
902.516039	0.066200942
904.444492	0.067955531
906.372945	0.070738278
908.301398	0.075048521
910.229851	0.079298206
912.158304	0.083463922
914.086757	0.088938110
916.015210	0.094690390
917.943664	0.098358907
919.872117	0.100477904
921.800570	0.102102309
923.729023	0.104435407
925.657476	0.109140754
927.585929	0.115041345
929.514382	0.120132707
931.442835	0.124473862
933.371288	0.130019143
935.299741	0.137887120
937.228194	0.145379364
939.156647	0.150523424
941.085100	0.155491650
943.013553	0.161485240
944.942007	0.166998833
946.870460	0.172051355
948.798913	0.178322405
950.727366	0.185105681
952.655819	0.190908298
954.584272	0.196290463
956.512725	0.201848328
958.441178	0.208103850
960.369631	0.215801015
962.298084	0.223532364
964.226537	0.229055271
966.154990	0.233302116
968.083443	0.239071086
970.011897	0.246814847
971.940350	0.255061299
973.868803	0.262607157
975.797256	0.268724024
977.725709	0.273486108
979.654162	0.278761715
981.582615	0.286041975
983.511068	0.293402404
985.439521	0.299258858
987.367974	0.305313557
989.296427	0.312192887
991.224880	0.318098098
993.153333	0.322425723
995.081786	0.326886088
997.010240	0.332702696
998.938693	0.338977218
1000.867146	0.344650388
1002.795599	0.349919677
1004.724052	0.355160594
1006.652505	0.359830111
1008.580958	0.363407433
1010.509411	0.366807550
1012.437864	0.370963424
1014.366317	0.375066370
1016.294770	0.378682107
1018.223223	0.382460296
1020.151676	0.385612041
1022.080130	0.387605458
1024.008583	0.390114695
1025.937036	0.393902689
1027.865489	0.397417694
1029.793942	0.399354219
1031.722395	0.400432944
1033.650848	0.401736289
1035.579301	0.403297782
1037.507754	0.405068964
1039.436207	0.406586409
1041.364660	0.407082886
1043.293113	0.407156467
1045.221566	0.407637745
1047.150019	0.408321083
1049.078473	0.408942640
1051.006926	0.409099460
1052.935379	0.408691615
1054.863832	0.408427954
1056.792285	0.408338577
1058.720738	0.407785684
1060.649191	0.406538993
1062.577644	0.405101925
1064.506097	0.404048145
1066.434550	0.402853042
1068.363003	0.400950700
1070.291456	0.398849875
1072.219909	0.397451818
1074.148363	0.396982104
1076.076816	0.396732509
1078.005269	0.396281302
1079.933722	0.395577550
1081.862175	0.394339025
1083.790628	0.392550439
1085.719081	0.390555888
1087.647534	0.388773263
1089.575987	0.387098581
1091.504440	0.384977669
1093.432893	0.382652789
1095.361346	0.381000221
1097.289799	0.380231559
1099.218253	0.379390866
1101.146706	0.377375782
1103.075159	0.374497056
1105.003612	0.371703565
1106.932065	0.369192779
1108.860518	0.366813689
1110.788971	0.364435852
1112.717424	0.361817986
1114.645877	0.358938724
1116.574330	0.356146514
1118.502783	0.353454709
1120.431236	0.350815743
1122.359689	0.348621279
1124.288142	0.346615493
1126.216596	0.344017535
1128.145049	0.340874851
1130.073502	0.337943733
1132.001955	0.335568726
1133.930408	0.333350360
1135.858861	0.330770344
1137.787314	0.327931404
1139.715767	0.325358242
1141.644220	0.323010206
1143.572673	0.320748687
1145.501126	0.318613231
1147.429579	0.316149563
1149.358032	0.313196480
1151.286486	0.310279548
1153.214939	0.307805300
1155.143392	0.305334896
1157.071845	0.302293479
1159.000298	0.299319267
1160.928751	0.296878606
1162.857204	0.294231147
1164.785657	0.291094571
1166.714110	0.288019627
1168.642563	0.285424292
1170.571016	0.283125311
1172.499469	0.280388296
1174.427922	0.277171612
1176.356375	0.274401277
1178.284829	0.272192121
1180.213282	0.269814342
1182.141735	0.267028481
1184.070188	0.264047891
1185.998641	0.261133164
1187.927094	0.258332074
1189.855547	0.255632877
1191.784000	0.253200203
1193.712453	0.250784904
1195.640906	0.248153448
1197.569359	0.245675325
1199.497812	0.243288547
1201.426265	0.240363955
1203.354719	0.237323582
1205.283172	0.234400153
1207.211625	0.232262716
1209.140078	0.230695367
1211.068531	0.228818730
1212.996984	0.226428226
1214.925437	0.223871335
1216.853890	0.221476093
1218.782343	0.219423622
1220.710796	0.217525616
1222.639249	0.215603381
1224.567702	0.213851884
1226.496155	0.212237895
1228.424609	0.210361168
1230.353062	0.208115861
1232.281515	0.205680951
1234.209968	0.203280672
1236.138421	0.201350793
1238.066874	0.199974462
1239.995327	0.198551744
1241.923780	0.196838230
1243.852233	0.195308760
1245.780686	0.194023386
1247.709139	0.192453042
1249.637592	0.190325081
1251.566045	0.188049734
1253.494498	0.186128408
1255.422952	0.184682831
1257.351405	0.183325097
1259.279858	0.181451008
1261.208311	0.179346919
1263.136764	0.177589118
1265.065217	0.175860479
1266.993670	0.174002260
1268.922123	0.172370121
1270.850576	0.170798674
1272.779029	0.169063672
1274.707482	0.167400360
1276.635935	0.166084185
1278.564388	0.165007204
1280.492842	0.163833171
1282.421295	0.162458628
1284.349748	0.160980269
1286.278201	0.159462050
1288.206654	0.158030659
1290.135107	0.156549484
1292.063560	0.154732943
1293.992013	0.152834356
1295.920466	0.151212990
1297.848919	0.149771810
1299.777372	0.148347020
1301.705825	0.146935433
1303.634278	0.145654321
1305.562731	0.144487754
1307.491185	0.143282548
1309.419638	0.142268777
1311.348091	0.141456813
1313.276544	0.140858516
1315.204997	0.140475824
1317.133450	0.139410809
1319.061903	0.137368694
1320.990356	0.135093614
1322.918809	0.133008063
1324.847262	0.131348625
1326.775715	0.130165458
1328.704168	0.128970325
1330.632621	0.127504185
1332.561075	0.126392633
1334.489528	0.126329079
1336.417981	0.126848936
1338.346434	0.126382053
1340.274887	0.124566272
1342.203340	0.122094601
1344.131793	0.119519122
1346.060246	0.117754973
1347.988699	0.116965719
1349.917152	0.116432562
1351.845605	0.115486585
1353.774058	0.113983504
1355.702511	0.112778001
1357.630965	0.112701021
1359.559418	0.113004230
1361.487871	0.112223499
1363.416324	0.110865772
1365.344777	0.109801359
1367.273230	0.108637422
1369.201683	0.108081050
1371.130136	0.108195990
1373.058589	0.107549377
1374.987042	0.106203847
1376.915495	0.104472116
1378.843948	0.102212176
1380.772401	0.100572899
1382.700854	0.100282006
1384.629308	0.100165837
1386.557761	0.099030592
1388.486214	0.098018676
1390.414667	0.098067887
1392.343120	0.097989254
1394.271573	0.097731829
1396.200026	0.097600788
1398.128479	0.096175708
1400.056932	0.094083235
1401.985385	0.092495784
1403.913838	0.090565436
1405.842291	0.088769615
1407.770744	0.087657571
1409.699198	0.086777315
1411.627651	0.086498842
1413.556104	0.087550238
1415.484557	0.089212485
1417.413010	0.089206308
1419.341463	0.087850749
1421.269916	0.086937480
1423.198369	0.085362889
1425.126822	0.083427526
1427.055275	0.082175978
1428.983728	0.081315577
1430.912181	0.081664212
1432.840634	0.082740121
1434.769087	0.081708223
1436.697541	0.078906626
1438.625994	0.077336401
1440.554447	0.076374546
1442.482900	0.075502694
1444.411353	0.075351089
1446.339806	0.075158410
1448.268259	0.074844681
1450.196712	0.075389422
1452.125165	0.077409156
1454.053618	0.079960324
1455.982071	0.080054797
1457.910524	0.077445336
1459.838977	0.075359389
1461.767431	0.073538177
1463.695884	0.071000509
1465.624337	0.069236346
1467.552790	0.069855437
1469.481243	0.071583003
1471.409696	0.072503127
1473.338149	0.072098561
1475.266602	0.070000023
1477.195055	0.067109279
1479.123508	0.064893141
1481.051961	0.063797362
1482.980414	0.064271472
1484.908867	0.065917023
1486.837321	0.067263074
1488.765774	0.067013256
1490.694227	0.065950952
1492.622680	0.065752067
1494.551133	0.065452673
1496.479586	0.064356580
1498.408039	0.063109115
1500.336492	0.062423490
1502.264945	0.063123517
1504.193398	0.064130113
1506.121851	0.063873269
1508.050304	0.063747630
1509.978757	0.063404903
1511.907210	0.062228836
1513.835664	0.061740275
1515.764117	0.062245887
1517.692570	0.063448191
1519.621023	0.063636869
1521.549476	0.061974004
1523.477929	0.060298316
1525.406382	0.058236275
1527.334835	0.056303389
1529.263288	0.055861693
1531.191741	0.055519324
1533.120194	0.054952141
1535.048647	0.056718301
1536.977100	0.059982136
1538.905554	0.062038235
1540.834007	0.062563755
1542.762460	0.060321473
1544.690913	0.056391228
1546.619366	0.053655736
1548.547819	0.052122947
1550.476272	0.051715802
1552.404725	0.052978404
1554.333178	0.055965830
1556.261631	0.058810305
1558.190084	0.057610247
1560.118537	0.054492269
1562.046990	0.052643619
1563.975443	0.050844897
1565.903897	0.049712330
1567.832350	0.048966896
1569.760803	0.048339963
1571.689256	0.049119532
1573.617709	0.049898878
1575.546162	0.049104709
1577.474615	0.048039798
1579.403068	0.047177531
1581.331521	0.046156190
1583.259974	0.045630042
1585.188427	0.045743793
1587.116880	0.046103600
1589.045333	0.046478696
1590.973787	0.046917856
1592.902240	0.047358178
1594.830693	0.047552988
1596.759146	0.047521170
1598.687599	0.047433630
1600.616052	0.047395397
1602.544505	0.047531039
1604.472958	0.047806218
1606.401411	0.048023701
1608.329864	0.048231032
1610.258317	0.048889317
1612.186770	0.050412070
1614.115223	0.051928978
1616.043677	0.052314270
1617.972130	0.052690826
1619.900583	0.053442247
1621.829036	0.053332932
1623.757489	0.053466152
1625.685942	0.054122198
1627.614395	0.053919952
1629.542848	0.053940095
1631.471301	0.055446450
1633.399754	0.056877442
1635.328207	0.056755435
1637.256660	0.056387223
1639.185113	0.056237083
1641.113566	0.056497052
1643.042020	0.057737835
1644.970473	0.058785457
1646.898926	0.059862576
1648.827379	0.063054219
1650.755832	0.064318717
1652.684285	0.060262688
1654.612738	0.056620058
1656.541191	0.055816799
1658.469644	0.055358991
1660.398097	0.054578956
1662.326550	0.053942960
1664.255003	0.054564029
1666.183456	0.055728085
1668.111910	0.055731840
1670.040363	0.055258945
1671.968816	0.054604623
1673.897269	0.052210726
1675.825722	0.049730420
1677.754175	0.049702719
1679.682628	0.051397778
1681.611081	0.052515697
1683.539534	0.051356558
1685.467987	0.049740300
1687.396440	0.048468519
1689.324893	0.046579394
1691.253346	0.045562293
1693.181799	0.045660026
1695.110253	0.046300929
1697.038706	0.047691200
1698.967159	0.047068581
1700.895612	0.044503469
1702.824065	0.043081421
1704.752518	0.041697778
1706.680971	0.040289465
1708.609424	0.039533645
1710.537877	0.039352477
1712.466330	0.040073182
1714.394783	0.041278958
1716.323236	0.041041292
1718.251689	0.038906015
1720.180143	0.036820028
1722.108596	0.035240080
1724.037049	0.034209888
1725.965502	0.034122262
1727.893955	0.034777585
1729.822408	0.035956293
1731.750861	0.036650006
1733.679314	0.036110438
1735.607767	0.035970278
1737.536220	0.035935476
1739.464673	0.035180315
1741.393126	0.034814354
1743.321579	0.035121534
1745.250032	0.035582438
1747.178486	0.035822652
1749.106939	0.035334557
1751.035392	0.034493204
1752.963845	0.034083042
1754.892298	0.033880793
1756.820751	0.033870507
1758.749204	0.034349319
1760.677657	0.034485143
1762.606110	0.034271885
1764.534563	0.034486074
1766.463016	0.035064418
1768.391469	0.036052581
1770.319922	0.036931127
1772.248376	0.036953863
1774.176829	0.036636576
1776.105282	0.036308259
1778.033735	0.035962008
1779.962188	0.035885166
1781.890641	0.036059838
1783.819094	0.036118276
1785.747547	0.036361262
1787.676000	0.037199542
1789.604453	0.037906893
1791.532906	0.038138151
1793.461359	0.038765408
1795.389812	0.039755829
1797.318266	0.040132180
1799.246719	0.039643131
1801.175172	0.039029967
1803.103625	0.039071839
1805.032078	0.039550561
1806.960531	0.040049259
1808.888984	0.040431805
1810.817437	0.040708553
1812.745890	0.040903687
1814.674343	0.040768165
1816.602796	0.040373679
1818.531249	0.040315457
1820.459702	0.040780656
1822.388155	0.041361976
1824.316609	0.041900173
1826.245062	0.042687032
1828.173515	0.043030180
1830.101968	0.042581990
1832.030421	0.042109892
1833.958874	0.041492626
1835.887327	0.040731527
1837.815780	0.040522404
1839.744233	0.041143999
1841.672686	0.041815534
1843.601139	0.041865159
1845.529592	0.041736115
1847.458045	0.041359082
1849.386499	0.040616740
1851.314952	0.039825428
1853.243405	0.039071269
1855.171858	0.038622681
1857.100311	0.038681224
1859.028764	0.038844597
1860.957217	0.038804252
1862.885670	0.039005164
1864.814123	0.039572466
1866.742576	0.039525073
1868.671029	0.038543057
1870.599482	0.037686013
1872.527935	0.037269969
1874.456388	0.036997952
1876.384842	0.036837492
1878.313295	0.036637530
1880.241748	0.036298309
1882.170201	0.035835970
1884.098654	0.035415675
1886.027107	0.035186466
1887.955560	0.034848880
1889.884013	0.034531455
1891.812466	0.034563038
1893.740919	0.034418106
1895.669372	0.034000289
1897.597825	0.033682771
1899.526278	0.033372499
1901.454732	0.032892670
1903.383185	0.032426588
1905.311638	0.032314219
1907.240091	0.032419365
1909.168544	0.032303259
1911.096997	0.031854358
1913.025450	0.031368978
1914.953903	0.031089505
1916.882356	0.030899152
1918.810809	0.030817417
1920.739262	0.030526765
1922.667715	0.029825963
1924.596168	0.029389685
1926.524622	0.029259402
1928.453075	0.029091319
1930.381528	0.028906723
1932.309981	0.028618358
1934.238434	0.028181262
1936.166887	0.027771652
1938.095340	0.027702669
1940.023793	0.027848879
1941.952246	0.027694292
1943.880699	0.027286809
1945.809152	0.026780024
1947.737605	0.026059045
1949.666058	0.025421990
1951.594511	0.025280824
1953.522965	0.025449634
1955.451418	0.025408952
1957.379871	0.025078369
1959.308324	0.024658613
1961.236777	0.024260635
1963.165230	0.023965418
1965.093683	0.023835219
1967.022136	0.023815585
1968.950589	0.023800679
1970.879042	0.023769403
1972.807495	0.023710199
1974.735948	0.023439046
1976.664401	0.022904679
1978.592855	0.022382135
1980.521308	0.021957351
1982.449761	0.021559238
1984.378214	0.021296164
1986.306667	0.021249350
1988.235120	0.021357641
1990.163573	0.021396536
1992.092026	0.021253755
1994.020479	0.021045895
1995.948932	0.020687228
1997.877385	0.020256231
1999.805838	0.019986613
2001.734291	0.019769941
2003.662744	0.019522263
2005.591198	0.019397400
2007.519651	0.019471787
2009.448104	0.019715143
2011.376557	0.019927565
2013.305010	0.019848403
2015.233463	0.019510448
2017.161916	0.019100767
2019.090369	0.018711686
2021.018822	0.018381916
2022.947275	0.018063607
2024.875728	0.017755521
2026.804181	0.017624401
2028.732634	0.017694058
2030.661088	0.017742278
2032.589541	0.017551729
2034.517994	0.017210418
2036.446447	0.017077614
2038.374900	0.017256523
2040.303353	0.017396310
2042.231806	0.017238300
2044.160259	0.016960707
2046.088712	0.016798249
2048.017165	0.016706266
2049.945618	0.016532311
2051.874071	0.016308980
2053.802524	0.016168796
2055.730978	0.016134197
2057.659431	0.016145566
2059.587884	0.016149851
2061.516337	0.016082892
2063.444790	0.015869271
2065.373243	0.015537403
2067.301696	0.015296509
2069.230149	0.015382370
2071.158602	0.015671371
2073.087055	0.015763909
2075.015508	0.015641935
2076.943961	0.015482333
2078.872414	0.015244472
2080.800867	0.015013525
2082.729321	0.014942571
2084.657774	0.014979303
2086.586227	0.014903200
2088.514680	0.014553524
2090.443133	0.014213962
2092.371586	0.014247192
2094.300039	0.014487421
2096.228492	0.014563469
2098.156945	0.014434723
2100.085398	0.014352947
2102.013851	0.014411016
2103.942304	0.014418059
2105.870757	0.014275510
2107.799211	0.014133789
2109.727664	0.014069695
2111.656117	0.013874452
2113.584570	0.013534153
2115.513023	0.013337933
2117.441476	0.013339423
2119.369929	0.013366361
2121.298382	0.013366183
2123.226835	0.013399506
2125.155288	0.013486279
2127.083741	0.013605770
2129.012194	0.013624449
2130.940647	0.013353781
2132.869100	0.013044295
2134.797554	0.013047079
2136.726007	0.013203698
2138.654460	0.013219774
2140.582913	0.012975702
2142.511366	0.012701811
2144.439819	0.012776763
2146.368272	0.013122186
2148.296725	0.013354677
2150.225178	0.013322026
2152.153631	0.013084956
2154.082084	0.012735933
2156.010537	0.012404488
2157.938990	0.012162893
2159.867444	0.012129605
2161.795897	0.012321966
2163.724350	0.012545516
2165.652803	0.012725094
2167.581256	0.012663282
2169.509709	0.012298430
2171.438162	0.012048370
2173.366615	0.012028168
2175.295068	0.012136200
2177.223521	0.012291885
2179.151974	0.012210988
2181.080427	0.011928932
2183.008880	0.011776434
2184.937334	0.011687003
2186.865787	0.011417146
2188.794240	0.011086569
2190.722693	0.010954535
2192.651146	0.011086012
2194.579599	0.011307576
2196.508052	0.011457228
2198.436505	0.011389831
2200.364958	0.011013663
2202.293411	0.010593319
2204.221864	0.010531333
2206.150317	0.010810036
2208.078770	0.011040627
2210.007223	0.010990174
2211.935677	0.010624782
2213.864130	0.010145128
2215.792583	0.010022210
2217.721036	0.010173093
2219.649489	0.010243273
2221.577942	0.010380176
2223.506395	0.010574144
2225.434848	0.010624502
2227.363301	0.010520388
2229.291754	0.010152982
2231.220207	0.009687787
2233.148660	0.009486854
2235.077113	0.009395751
2237.005567	0.009324584
2238.934020	0.009469280
2240.862473	0.009642005
2242.790926	0.009712535
2244.719379	0.009831104
2246.647832	0.009958853
2248.576285	0.010022630
2250.504738	0.010068710
2252.433191	0.010070086
2254.361644	0.010066113
2256.290097	0.009973565
2258.218550	0.009645129
2260.147003	0.009209276
2262.075456	0.009022013
2264.003910	0.009118564
2265.932363	0.009235470
2267.860816	0.009267633
2269.789269	0.009139382
2271.717722	0.008827448
2273.646175	0.008666732
2275.574628	0.008900122
2277.503081	0.009201049
2279.431534	0.009181894
2281.359987	0.009020204
2283.288440	0.008853477
2285.216893	0.008500149
2287.145346	0.008194576
2289.073800	0.008315394
2291.002253	0.008467522
2292.930706	0.008134286
2294.859159	0.007686825
2296.787612	0.007673564
2298.716065	0.008010027
2300.644518	0.008225959
2302.572971	0.008118586
2304.501424	0.007872922
2306.429877	0.007742255
2308.358330	0.007834504
2310.286783	0.008080962
2312.215236	0.008370313
2314.143690	0.008578278
2316.072143	0.008574751
2318.000596	0.008413233
2319.929049	0.008258774
2321.857502	0.008093502
2323.785955	0.007742717
2325.714408	0.007327248
2327.642861	0.007278308
2329.571314	0.007646515
2331.499767	0.008057595
2333.428220	0.008303129
2335.356673	0.008298653
2337.285126	0.008131919
2339.213579	0.008202598
2341.142033	0.008459560
2343.070486	0.008407821
2344.998939	0.008032482
2346.927392	0.007719174
2348.855845	0.007492346
2350.784298	0.007026618
2352.712751	0.006260273
2354.641204	0.005635843
2356.569657	0.005546237
2358.498110	0.006050082
2360.426563	0.006881571
2362.355016	0.007456985
2364.283469	0.007573231
2366.211923	0.007159369
2368.140376	0.006646639
2370.068829	0.006599358
2371.997282	0.006587024
2373.925735	0.006175896
2375.854188	0.005910833
2377.782641	0.006036301
2379.711094	0.006147687
2381.639547	0.006051400
2383.568000	0.006006690
2385.496453	0.006209241
2387.424906	0.006464432
2389.353359	0.006472688
2391.281812	0.006215883
2393.210266	0.005928389
2395.138719	0.005836754
2397.067172	0.005943040
2398.995625	0.006049376
2400.924078	0.006006299
2402.852531	0.005893462
2404.780984	0.005875604
2406.709437	0.005933007
2408.637890	0.006074687
2410.566343	0.006116897
2412.494796	0.005841781
2414.423249	0.005609234
2416.351702	0.005806986
2418.280156	0.006044429
2420.208609	0.006117634
2422.137062	0.006217063
2424.065515	0.006188758
2425.993968	0.006017547
2427.922421	0.005975994
2429.850874	0.006012643
2431.779327	0.006036302
2433.707780	0.006153595
2435.636233	0.006191528
2437.564686	0.005925720
2439.493139	0.005561498
2441.421592	0.005391244
2443.350045	0.005425795
2445.278499	0.005618340
2447.206952	0.005973433
2449.135405	0.006346083
2451.063858	0.006551347
2452.992311	0.006532926
2454.920764	0.006362479
2456.849217	0.006227609
2458.777670	0.006180339
2460.706123	0.006149117
2462.634576	0.006085540
2464.563029	0.005873678
2466.491482	0.005597184
2468.419935	0.005674145
2470.348389	0.006217219
2472.276842	0.006674362
2474.205295	0.006698131
2476.133748	0.006592052
2478.062201	0.006529200
2479.990654	0.006494735
2481.919107	0.006663263
2483.847560	0.006962257
2485.776013	0.007067838
2487.704466	0.007053090
2489.632919	0.007139760
2491.561372	0.007212035
2493.489825	0.007125376
2495.418279	0.006976441
2497.346732	0.006980195
2499.275185	0.007145476
2501.203638	0.007283998
2503.132091	0.007459307
2505.060544	0.007811569
2506.988997	0.008134121
2508.917450	0.008150104
2510.845903	0.007963328
2512.774356	0.007995188
2514.702809	0.008424481
2516.631262	0.008990628
2518.559715	0.009324554
2520.488168	0.009308808
2522.416622	0.009210888
2524.345075	0.009262466
2526.273528	0.009362770
2528.201981	0.009395723
2530.130434	0.009533862
2532.058887	0.009881220
2533.987340	0.010202514
2535.915793	0.010395397
2537.844246	0.010626839
2539.772699	0.010902311
2541.701152	0.011050072
2543.629605	0.011194836
2545.558058	0.011487667
2547.486512	0.011920711
2549.414965	0.012438226
2551.343418	0.012840589
2553.271871	0.013051749
2555.200324	0.013276675
2557.128777	0.013734793
2559.057230	0.014146022
2560.985683	0.014091156
2562.914136	0.014024436
2564.842589	0.014358714
2566.771042	0.014694509
2568.699495	0.014881428
2570.627948	0.015034768
2572.556401	0.015057703
2574.484855	0.015160320
2576.413308	0.015611744
2578.341761	0.015990963
2580.270214	0.016065512
2582.198667	0.016168056
2584.127120	0.016334765
2586.055573	0.016352924
2587.984026	0.016295921
2589.912479	0.016390882
2591.840932	0.016555987
2593.769385	0.016711429
2595.697838	0.017068163
2597.626291	0.017535575
2599.554745	0.017746529
2601.483198	0.017776195
2603.411651	0.017998096
2605.340104	0.018269142
2607.268557	0.018290427
2609.197010	0.018357964
2611.125463	0.018830223
2613.053916	0.019382140
2614.982369	0.019422870
2616.910822	0.019072995
2618.839275	0.018696457
2620.767728	0.018321915
2622.696181	0.018087206
2624.624635	0.018177418
2626.553088	0.018461559
2628.481541	0.018526336
2630.409994	0.018206442
2632.338447	0.017849468
2634.266900	0.017669039
2636.195353	0.017397355
2638.123806	0.017182026
2640.052259	0.017513152
2641.980712	0.018072316
2643.909165	0.018308304
2645.837618	0.018231783
2647.766071	0.018010328
2649.694524	0.017884735
2651.622978	0.017887572
2653.551431	0.017723996
2655.479884	0.017337352
2657.408337	0.017069124
2659.336790	0.017157706
2661.265243	0.017319027
2663.193696	0.017213184
2665.122149	0.017079430
2667.050602	0.017123738
2668.979055	0.017037693
2670.907508	0.016718736
2672.835961	0.016458627
2674.764414	0.016192118
2676.692868	0.015852055
2678.621321	0.015740337
2680.549774	0.015816769
2682.478227	0.015910450
2684.406680	0.016197866
2686.335133	0.016609814
2688.263586	0.016713066
2690.192039	0.016411467
2692.120492	0.016008750
2694.048945	0.015721837
2695.977398	0.015543610
2697.905851	0.015456938
2699.834304	0.015488578
2701.762757	0.015540603
2703.691211	0.015244401
2705.619664	0.014623570
2707.548117	0.014358896
2709.476570	0.014605180
2711.405023	0.014768083
2713.333476	0.014712122
2715.261929	0.014839509
2717.190382	0.015109906
2719.118835	0.014954077
2721.047288	0.014325118
2722.975741	0.013897882
2724.904194	0.013946276
2726.832647	0.014029588
2728.761101	0.013924974
2730.689554	0.013893445
2732.618007	0.013995688
2734.546460	0.014012900
2736.474913	0.013891468
2738.403366	0.013691567
2740.331819	0.013453706
2742.260272	0.013219418
2744.188725	0.013044674
2746.117178	0.012998577
2748.045631	0.013003236
2749.974084	0.012897476
2751.902537	0.012771128
2753.830991	0.012827138
2755.759444	0.012847760
2757.687897	0.012642773
2759.616350	0.012534106
2761.544803	0.012660909
2763.473256	0.012770687
2765.401709	0.012791443
2767.330162	0.012781351
2769.258615	0.012650844
2771.187068	0.012417291
2773.115521	0.012301375
2775.043974	0.012381825
2776.972427	0.012533303
2778.900880	0.012587376
2780.829334	0.012484848
2782.757787	0.012338459
2784.686240	0.012325693
2786.614693	0.012349831
2788.543146	0.012283809
2790.471599	0.012344657
2792.400052	0.012531476
2794.328505	0.012509258
2796.256958	0.012145582
2798.185411	0.011658736
2800.113864	0.011439294
2802.042317	0.011656469
2803.970770	0.012037241
2805.899224	0.012210957
2807.827677	0.011903957
2809.756130	0.011230520
2811.684583	0.010571200
2813.613036	0.010156593
2815.541489	0.010247526
2817.469942	0.010672023
2819.398395	0.010875794
2821.326848	0.010859008
2823.255301	0.011032649
2825.183754	0.011372410
2827.112207	0.011564657
2829.040660	0.011575292
2830.969113	0.011535456
2832.897567	0.011378818
2834.826020	0.011145249
2836.754473	0.011237216
2838.682926	0.011520801
2840.611379	0.011357374
2842.539832	0.010744942
2844.468285	0.010321978
2846.396738	0.010526351
2848.325191	0.011315596
2850.253644	0.012054771
2852.182097	0.012049498
2854.110550	0.011552053
2856.039003	0.011243804
2857.967457	0.011255391
2859.895910	0.011374957
2861.824363	0.011331255
2863.752816	0.011015513
2865.681269	0.010715454
2867.609722	0.010720329
2869.538175	0.010856436
2871.466628	0.010937338
2873.395081	0.011002636
2875.323534	0.011091527
2877.251987	0.011202034
2879.180440	0.011106732
2881.108893	0.010669766
2883.037347	0.010299281
2884.965800	0.010424960
2886.894253	0.010847522
2888.822706	0.011136580
2890.751159	0.010931306
2892.679612	0.010393530
2894.608065	0.010001451
2896.536518	0.009858767
2898.464971	0.009863571
2900.393424	0.010124112
2902.321877	0.010680998
2904.250330	0.011044845
2906.178783	0.010938880
2908.107236	0.010718210
2910.035690	0.010648698
2911.964143	0.010700142
2913.892596	0.010850101
2915.821049	0.011021134
2917.749502	0.011083385
2919.677955	0.011080140
2921.606408	0.011181923
2923.534861	0.011318025
2925.463314	0.011173605
2927.391767	0.010880928
2929.320220	0.010794029
2931.248673	0.010841891
2933.177126	0.010899242
2935.105580	0.010963992
2937.034033	0.010891323
2938.962486	0.010823504
2940.890939	0.011033209
2942.819392	0.011307744
2944.747845	0.011533545
2946.676298	0.011789788
2948.604751	0.011927384
2950.533204	0.012049693
2952.461657	0.012099991
2954.390110	0.011783080
2956.318563	0.011263566
2958.247016	0.010866776
2960.175469	0.010664519
2962.103923	0.010852655
2964.032376	0.011352436
2965.960829	0.011638088
2967.889282	0.011627855
2969.817735	0.011638440
2971.746188	0.011742350
2973.674641	0.011719467
2975.603094	0.011653989
2977.531547	0.011793869
2979.460000	0.011860996
2981.388453	0.011613009
2983.316906	0.011404450
2985.245359	0.011311631
2987.173813	0.011115616
2989.102266	0.011073235
2991.030719	0.011263047
2992.959172	0.011426181
2994.887625	0.011453774
2996.816078	0.011376333
2998.744531	0.011533138
3000.672984	0.011852651
3002.601437	0.011928359
3004.529890	0.011960145
3006.458343	0.012248236
3008.386796	0.012445183
3010.315249	0.012396556
3012.243703	0.012291996
3014.172156	0.011990417
3016.100609	0.011621645
3018.029062	0.011656931
3019.957515	0.012046244
3021.885968	0.012490155
3023.814421	0.012890332
3025.742874	0.013132912
3027.671327	0.013051934
3029.599780	0.012636729
3031.528233	0.012217754
3033.456686	0.012103221
3035.385139	0.012244783
3037.313592	0.012496030
3039.242046	0.012616941
3041.170499	0.012577983
3043.098952	0.012803922
3045.027405	0.013440250
3046.955858	0.013994831
3048.884311	0.014003473
3050.812764	0.013677726
3052.741217	0.013540613
3054.669670	0.013780103
3056.598123	0.014234059
3058.526576	0.014549169
3060.455029	0.014485753
3062.383482	0.014275222
3064.311936	0.014199675
3066.240389	0.014201041
3068.168842	0.014211346
3070.097295	0.014255946
3072.025748	0.014320060
3073.954201	0.014533803
3075.882654	0.014938438
3077.811107	0.015246439
3079.739560	0.015293200
3081.668013	0.015248381
3083.596466	0.015292542
3085.524919	0.015423024
3087.453372	0.015626021
3089.381825	0.015877211
3091.310279	0.016063422
3093.238732	0.016106760
3095.167185	0.015990509
3097.095638	0.015822925
3099.024091	0.015763024
3100.952544	0.015726585
3102.880997	0.015686611
3104.809450	0.015942464
3106.737903	0.016460529
3108.666356	0.016783595
3110.594809	0.016890608
3112.523262	0.017020989
3114.451715	0.017137153
3116.380169	0.017340714
3118.308622	0.017574091
3120.237075	0.017421843
3122.165528	0.017058136
3124.093981	0.017124034
3126.022434	0.017704273
3127.950887	0.018350219
3129.879340	0.018755969
3131.807793	0.018744994
3133.736246	0.018441321
3135.664699	0.018489724
3137.593152	0.019143306
3139.521605	0.019757658
3141.450058	0.019639475
3143.378512	0.019054540
3145.306965	0.018822171
3147.235418	0.019112334
3149.163871	0.019506512
3151.092324	0.019896673
3153.020777	0.020373534
3154.949230	0.020754065
3156.877683	0.020906797
3158.806136	0.020990390
3160.734589	0.021040721
3162.663042	0.021013057
3164.591495	0.020993274
3166.519948	0.021035846
3168.448402	0.021315439
3170.376855	0.021989105
3172.305308	0.022764634
3174.233761	0.023170326
3176.162214	0.023160230
3178.090667	0.023096688
3180.019120	0.023066008
3181.947573	0.022800280
3183.876026	0.022471583
3185.804479	0.022518661
3187.732932	0.023042785
3189.661385	0.023778630
3191.589838	0.024174577
3193.518292	0.024032189
3195.446745	0.023936588
3197.375198	0.024237877
3199.303651	0.024395419
3201.232104	0.024112286
3203.160557	0.023801044
3205.089010	0.023889555
3207.017463	0.024544800
3208.945916	0.025551707
3210.874369	0.026300946
3212.802822	0.026404584
3214.731275	0.026146855
3216.659728	0.025809992
3218.588181	0.025290255
3220.516635	0.024970906
3222.445088	0.025305144
3224.373541	0.025729487
3226.301994	0.025638605
3228.230447	0.025425527
3230.158900	0.025798805
3232.087353	0.026614329
3234.015806	0.027130373
3235.944259	0.027221857
3237.872712	0.027409477
3239.801165	0.027818782
3241.729618	0.028049082
3243.658071	0.027879603
3245.586525	0.027562842
3247.514978	0.027496526
3249.443431	0.027795564
3251.371884	0.028440859
3253.300337	0.028974246
3255.228790	0.028684553
3257.157243	0.027972389
3259.085696	0.027843941
3261.014149	0.028375529
3262.942602	0.029013125
3264.871055	0.029101176
3266.799508	0.028505098
3268.727961	0.028135404
3270.656414	0.028364016
3272.584868	0.028430875
3274.513321	0.028301295
3276.441774	0.028655298
3278.370227	0.029300662
3280.298680	0.029543802
3282.227133	0.029302547
3284.155586	0.029155275
3286.084039	0.029493745
3288.012492	0.029939378
3289.940945	0.029770872
3291.869398	0.029064944
3293.797851	0.028724710
3295.726304	0.029324898
3297.654758	0.030530155
3299.583211	0.031579942
3301.511664	0.031980876
3303.440117	0.031857852
3305.368570	0.031730957
3307.297023	0.031833746
3309.225476	0.031892687
3311.153929	0.031648714
3313.082382	0.031087006
3315.010835	0.030699233
3316.939288	0.031239400
3318.867741	0.032442316
3320.796194	0.033031262
3322.724648	0.032472454
3324.653101	0.031672727
3326.581554	0.031680975
3328.510007	0.032483824
3330.438460	0.033446454
3332.366913	0.033985578
3334.295366	0.033655886
3336.223819	0.032855216
3338.152272	0.032554030
3340.080725	0.032794923
3342.009178	0.033101268
3343.937631	0.033258110
3345.866084	0.033193644
3347.794537	0.033269498
3349.722991	0.033814590
3351.651444	0.034246676
3353.579897	0.034104154
3355.508350	0.033999369
3357.436803	0.034210261
3359.365256	0.034183282
3361.293709	0.033998150
3363.222162	0.034224406
3365.150615	0.034802970
3367.079068	0.035192769
3369.007521	0.035248153
3370.935974	0.035493903
3372.864427	0.036098901
3374.792881	0.036364239
3376.721334	0.035979025
3378.649787	0.035666719
3380.578240	0.035995763
3382.506693	0.036417376
3384.435146	0.036446985
3386.363599	0.036440752
3388.292052	0.036560200
3390.220505	0.036711905
3392.148958	0.036957134
3394.077411	0.037113782
3396.005864	0.037034933
3397.934317	0.036876701
3399.862770	0.036749098
3401.791224	0.036955535
3403.719677	0.037332799
3405.648130	0.037654199
3407.576583	0.037686963
3409.505036	0.037511710
3411.433489	0.037393183
3413.361942	0.037486903
3415.290395	0.037639398
3417.218848	0.037540536
3419.147301	0.037073366
3421.075754	0.036830101
3423.004207	0.037396122
3424.932660	0.038199157
3426.861114	0.038279325
3428.789567	0.037819441
3430.718020	0.037627388
3432.646473	0.037677214
3434.574926	0.037548944
3436.503379	0.037311640
3438.431832	0.037540004
3440.360285	0.038128443
3442.288738	0.038265828
3444.217191	0.037912965
3446.145644	0.037293598
3448.074097	0.036806475
3450.002550	0.036957890
3451.931004	0.037274055
3453.859457	0.037067246
3455.787910	0.036699258
3457.716363	0.036859084
3459.644816	0.037184197
3461.573269	0.036961235
3463.501722	0.036359794
3465.430175	0.035898767
3467.358628	0.035746071
3469.287081	0.035765469
3471.215534	0.035673775
3473.143987	0.035497058
3475.072440	0.035437740
3477.000893	0.035369959
3478.929347	0.035209186
3480.857800	0.035118323
3482.786253	0.035104409
3484.714706	0.034982942
3486.643159	0.034567770
3488.571612	0.034088444
3490.500065	0.033996724
3492.428518	0.034236260
3494.356971	0.034310814
3496.285424	0.034086052
3498.213877	0.033898428
3500.142330	0.033833176
3502.070783	0.033666618
3503.999237	0.033235073
3505.927690	0.032472413
3507.856143	0.031719007
3509.784596	0.031620272
3511.713049	0.031824511
3513.641502	0.031406455
3515.569955	0.030625939
3517.498408	0.030471452
3519.426861	0.031110097
3521.355314	0.031672798
3523.283767	0.031726006
3525.212220	0.031746216
3527.140673	0.031789474
3529.069126	0.031388391
3530.997580	0.030591451
3532.926033	0.029839130
3534.854486	0.029222421
3536.782939	0.028807683
3538.711392	0.028904591
3540.639845	0.029667739
3542.568298	0.030545920
3544.496751	0.030404843
3546.425204	0.029412858
3548.353657	0.028916985
3550.282110	0.028650526
3552.210563	0.027665250
3554.139016	0.026645960
3556.067470	0.026553715
3557.995923	0.027163075
3559.924376	0.027832134
3561.852829	0.028334245
3563.781282	0.028565155
3565.709735	0.028011112
3567.638188	0.026627462
3569.566641	0.025447294
3571.495094	0.025029123
3573.423547	0.024817664
3575.352000	0.024191389
3577.280453	0.023466637
3579.208906	0.023549071
3581.137360	0.024522141
3583.065813	0.025485992
3584.994266	0.025687395
3586.922719	0.025132941
3588.851172	0.024332384
3590.779625	0.023624022
3592.708078	0.023143616
3594.636531	0.023018427
3596.564984	0.023024533
3598.493437	0.022708168
3600.421890	0.022114865
3602.350343	0.021606531
3604.278796	0.021326736
3606.207249	0.021343624
3608.135703	0.021583708
3610.064156	0.021477235
3611.992609	0.020679116
3613.921062	0.019883724
3615.849515	0.019625336
3617.777968	0.019593921
3619.706421	0.019499065
3621.634874	0.019237449
3623.563327	0.019150987
3625.491780	0.019811470
3627.420233	0.020470707
3629.348686	0.019981360
3631.277139	0.018902065
3633.205593	0.018001175
3635.134046	0.017425384
3637.062499	0.017174942
3638.990952	0.017135520
3640.919405	0.017295599
3642.847858	0.017946698
3644.776311	0.019314656
3646.704764	0.020397712
3648.633217	0.019227976
3650.561670	0.016461378
3652.490123	0.014849021
3654.418576	0.014302003
3656.347029	0.013960599
3658.275482	0.013795220
3660.203936	0.013517085
3662.132389	0.012956964
3664.060842	0.012779233
3665.989295	0.013426012
3667.917748	0.014121663
3669.846201	0.013956639
3671.774654	0.013461549
3673.703107	0.013013320
3675.631560	0.012408828
3677.560013	0.012052730
3679.488466	0.012177523
3681.416919	0.012667265
3683.345372	0.013222679
3685.273826	0.013314027
3687.202279	0.012521644
3689.130732	0.011320347
3691.059185	0.010870351
3692.987638	0.011334668
3694.916091	0.011911642
3696.844544	0.012308070
3698.772997	0.012574516
3700.701450	0.012532295
3702.629903	0.012233460
3704.558356	0.011999805
3706.486809	0.011995897
3708.415262	0.012172635
3710.343716	0.012367692
3712.272169	0.012535866
3714.200622	0.012798646
3716.129075	0.012982294
3718.057528	0.012832206
3719.985981	0.012528966
3721.914434	0.012442668
3723.842887	0.012546872
3725.771340	0.012611267
3727.699793	0.012861030
3729.628246	0.013587898
3731.556699	0.014955883
3733.485152	0.016425868
3735.413605	0.016028058
3737.342059	0.014093406
3739.270512	0.013080826
3741.198965	0.013198833
3743.127418	0.013125675
3745.055871	0.012808162
3746.984324	0.013249559
3748.912777	0.014167429
3750.841230	0.014506996
3752.769683	0.014118818
3754.698136	0.013915984
3756.626589	0.014206522
3758.555042	0.014508076
3760.483495	0.014495228
3762.411949	0.014211095
3764.340402	0.013667208
3766.268855	0.013178026
3768.197308	0.012962746
3770.125761	0.012925905
3772.054214	0.013198954
3773.982667	0.013670265
3775.911120	0.013888228
3777.839573	0.013633974
3779.768026	0.013243204
3781.696479	0.013054789
3783.624932	0.012996584
3785.553385	0.013085122
3787.481838	0.013215114
3789.410292	0.013143415
3791.338745	0.013024681
3793.267198	0.013111847
3795.195651	0.013345289
3797.124104	0.013640522
3799.052557	0.013845226
3800.981010	0.013972495
3802.909463	0.014468097
3804.837916	0.014719097
3806.766369	0.013971924
3808.694822	0.013067173
3810.623275	0.012831244
3812.551728	0.013263784
3814.480182	0.013854825
3816.408635	0.014055028
3818.337088	0.013753637
3820.265541	0.013111386
3822.193994	0.013101591
3824.122447	0.014058115
3826.050900	0.014859603
3827.979353	0.014937509
3829.907806	0.014404248
3831.836259	0.013687869
3833.764712	0.013350192
3835.693165	0.013218152
3837.621618	0.012901234
3839.550071	0.012893359
3841.478525	0.013226047
3843.406978	0.013121042
3845.335431	0.012780451
3847.263884	0.012937679
3849.192337	0.013705732
3851.120790	0.014468344
3853.049243	0.014520316
3854.977696	0.014151133
3856.906149	0.013891610
3858.834602	0.013646223
3860.763055	0.013291876
3862.691508	0.012776958
3864.619961	0.012399803
3866.548415	0.012575375
3868.476868	0.012986415
3870.405321	0.013230353
3872.333774	0.013265007
3874.262227	0.013132564
3876.190680	0.013136662
3878.119133	0.013156704
3880.047586	0.013042371
3881.976039	0.013200873
3883.904492	0.013329683
3885.832945	0.012917315
3887.761398	0.012384068
3889.689851	0.011954355
3891.618305	0.011711346
3893.546758	0.011754008
3895.475211	0.011596592
3897.403664	0.011019528
3899.332117	0.010627463
3901.260570	0.010708969
3903.189023	0.010774106
3905.117476	0.010794286
3907.045929	0.011130975
3908.974382	0.011563384
3910.902835	0.011831483
3912.831288	0.011999498
3914.759741	0.012099535
3916.688194	0.012048343
3918.616648	0.011865989
3920.545101	0.011614760
3922.473554	0.011298963
3924.402007	0.011135803
3926.330460	0.011260577
3928.258913	0.011337896
3930.187366	0.011288702
3932.115819	0.011385605
3934.044272	0.011660857
3935.972725	0.012070843
3937.901178	0.012661502
3939.829631	0.013224889
3941.758084	0.013172077
3943.686538	0.012306156
3945.614991	0.011195662
3947.543444	0.010496205
3949.471897	0.010625037
3951.400350	0.011583639
3953.328803	0.012690958
3955.257256	0.012791955
3957.185709	0.011727631
3959.114162	0.010571770
3961.042615	0.009908856
3962.971068	0.009666570
3964.899521	0.009849242
3966.827974	0.010342143
3968.756427	0.010831756
3970.684881	0.011130176
3972.613334	0.011031648
3974.541787	0.010448751
3976.470240	0.009911321
3978.398693	0.009925246
3980.327146	0.010257652
3982.255599	0.010283100
3984.184052	0.009783426
3986.112505	0.009294257
3988.040958	0.009432642
3989.969411	0.010170970
3991.897864	0.010816481
3993.826317	0.010581616
3995.754771	0.009679115
3997.683224	0.009070006
3999.611677	0.008985663
4001.540130	0.009011020
4003.468583	0.009046263
4005.397036	0.009092853
4007.325489	0.008826626
4009.253942	0.008442048
4011.182395	0.008766946
4013.110848	0.009703819
4015.039301	0.010138851
4016.967754	0.009982042
4018.896207	0.009848116
4020.824661	0.009789342
4022.753114	0.009910905
4024.681567	0.010468846
4026.610020	0.011289814
4028.538473	0.011646865
4030.466926	0.011307805
4032.395379	0.010955250
4034.323832	0.010703902
4036.252285	0.010038152
4038.180738	0.009132461
4040.109191	0.008677321
4042.037644	0.008637290
4043.966097	0.008722173
4045.894550	0.009197782
4047.823004	0.009618923
4049.751457	0.009180574
4051.679910	0.008756334
4053.608363	0.009280941
4055.536816	0.009839016
4057.465269	0.009573004
4059.393722	0.009174650
4061.322175	0.009242808
4063.250628	0.009283224
4065.179081	0.008821744
4067.107534	0.008241604
4069.035987	0.008102162
4070.964440	0.008363339
4072.892894	0.008547659
4074.821347	0.008553945
4076.749800	0.008570785
4078.678253	0.008666367
4080.606706	0.008669515
4082.535159	0.008543875
4084.463612	0.008263379
4086.392065	0.007674044
4088.320518	0.007437421
4090.248971	0.007995328
4092.177424	0.008494079
4094.105877	0.008391111
4096.034330	0.008472090
4097.962783	0.009180107
4099.891237	0.009751785
4101.819690	0.009511635
4103.748143	0.008954122
4105.676596	0.008555847
4107.605049	0.008126885
4109.533502	0.007653335
4111.461955	0.007809076
4113.390408	0.008305990
4115.318861	0.008108400
4117.247314	0.007510673
4119.175767	0.007197670
4121.104220	0.007183013
4123.032673	0.007412945
4124.961127	0.007922371
4126.889580	0.008145677
4128.818033	0.007854301
4130.746486	0.007738748
4132.674939	0.007985118
4134.603392	0.008247428
4136.531845	0.008317932
4138.460298	0.008076227
4140.388751	0.007391498
4142.317204	0.006566886
4144.245657	0.006234692
4146.174110	0.006644332
4148.102563	0.007354416
4150.031017	0.007952202
4151.959470	0.008068130
4153.887923	0.007719134
4155.816376	0.007476193
4157.744829	0.007538583
4159.673282	0.007699268
4161.601735	0.007994155
4163.530188	0.008535085
4165.458641	0.009069607
4167.387094	0.009140085
4169.315547	0.008843418
4171.244000	0.008516203
4173.172453	0.008136586
4175.100906	0.007500296
4177.029360	0.007323974
4178.957813	0.008092452
4180.886266	0.008700146
4182.814719	0.008334290
4184.743172	0.007905614
4186.671625	0.007993376
4188.600078	0.007920399
4190.528531	0.007466955
4192.456984	0.006976256
4194.385437	0.006282962
4196.313890	0.005711633
4198.242343	0.005647294
4200.170796	0.005821683
4202.099250	0.006037566
4204.027703	0.006098928
4205.956156	0.006177885
4207.884609	0.006467503
4209.813062	0.006727074
4211.741515	0.006783749
4213.669968	0.006400370
4215.598421	0.006016284
4217.526874	0.005901007
4219.455327	0.005724800
4221.383780	0.005788271
4223.312233	0.006529454
4225.240686	0.007210387
4227.169139	0.007185312
4229.097593	0.006702082
4231.026046	0.006268388
4232.954499	0.005998017
4234.882952	0.005785478
4236.811405	0.005486857
4238.739858	0.005148074
4240.668311	0.004886834
4242.596764	0.004527422
4244.525217	0.004483397
4246.453670	0.005399665
4248.382123	0.006700050
4250.310576	0.007184400
4252.239029	0.006880050
4254.167483	0.006336575
4256.095936	0.005409717
4258.024389	0.004727889
4259.952842	0.005218194
4261.881295	0.006133025
4263.809748	0.006597064
4265.738201	0.006573960
4267.666654	0.006218049
4269.595107	0.005862416
4271.523560	0.005708657
4273.452013	0.005698299
4275.380466	0.005588810
4277.308919	0.005307457
4279.237373	0.005293057
4281.165826	0.005442639
4283.094279	0.005257713
4285.022732	0.005303976
4286.951185	0.006296717
4288.879638	0.007272074
4290.808091	0.006888299
4292.736544	0.005591797
4294.664997	0.005216822
4296.593450	0.006162543
4298.521903	0.007154844
4300.450356	0.007533706
4302.378809	0.007832542
4304.307262	0.007756810
4306.235716	0.006526249
4308.164169	0.005069535
4310.092622	0.004621250
4312.021075	0.004916379
4313.949528	0.005171888
4315.877981	0.005655467
4317.806434	0.006523875
4319.734887	0.006620870
4321.663340	0.005975896
4323.591793	0.005741544
4325.520246	0.006072672
4327.448699	0.006749867
4329.377152	0.007250796
4331.305606	0.006662508
4333.234059	0.005963434
4335.162512	0.005534367
4337.090965	0.004820210
4339.019418	0.004292887
4340.947871	0.004602890
4342.876324	0.005039886
4344.804777	0.005101706
4346.733230	0.005240085
4348.661683	0.005557451
4350.590136	0.005591618
4352.518589	0.005204468
4354.447042	0.005118144
4356.375495	0.005410668
4358.303949	0.006055454
4360.232402	0.006861281
4362.160855	0.007246850
4364.089308	0.007411476
4366.017761	0.007493253
4367.946214	0.007143475
4369.874667	0.006862001
4371.803120	0.006720937
4373.731573	0.006703277
4375.660026	0.006711951
4377.588479	0.005864311
4379.516932	0.004968613
4381.445385	0.005243953
4383.373839	0.006177465
4385.302292	0.006383584
4387.230745	0.006003697
4389.159198	0.005640171
4391.087651	0.005529322
4393.016104	0.005875404
4394.944557	0.006458741
4396.873010	0.006814931
4398.801463	0.006885484
4400.729916	0.006768497
4402.658369	0.006497009
4404.586822	0.006079259
4406.515275	0.005695574
4408.443729	0.005608161
4410.372182	0.005857915
4412.300635	0.005935573
4414.229088	0.005885245
4416.157541	0.006145553
4418.085994	0.006389750
4420.014447	0.006311109
4421.942900	0.006661726
4423.871353	0.007153114
4425.799806	0.006766615
4427.728259	0.005859508
4429.656712	0.005318182
4431.585165	0.005654211
4433.513618	0.006398052
4435.442072	0.006547072
4437.370525	0.005911473
4439.298978	0.005116477
4441.227431	0.004812878
4443.155884	0.005291188
4445.084337	0.005675439
4447.012790	0.005482005
4448.941243	0.005785594
4450.869696	0.006613139
4452.798149	0.006977414
4454.726602	0.006893120
4456.655055	0.007175577
4458.583508	0.007667528
4460.511962	0.007871835
4462.440415	0.007809637
4464.368868	0.007476857
4466.297321	0.006669403
4468.225774	0.005865314
4470.154227	0.006172179
4472.082680	0.007408097
4474.011133	0.008333554
4475.939586	0.008328752
4477.868039	0.007601683
4479.796492	0.006849437
4481.724945	0.006351660
4483.653398	0.006132719
4485.581851	0.006338943
4487.510305	0.006583871
4489.438758	0.006728226
4491.367211	0.006985076
4493.295664	0.007377005
4495.224117	0.007530708
4497.152570	0.007229346
4499.081023	0.007168754
4501.009476	0.007321889
4502.937929	0.007420315
4504.866382	0.007506097
4506.794835	0.006901118
4508.723288	0.005531251
4510.651741	0.004854744
4512.580195	0.005950459
4514.508648	0.007119370
4516.437101	0.006474671
4518.365554	0.005167530
4520.294007	0.004655664
4522.222460	0.005003271
4524.150913	0.005368449
4526.079366	0.005715990
4528.007819	0.005999458
4529.936272	0.005481989
4531.864725	0.005292074
4533.793178	0.006098480
4535.721631	0.006842578
4537.650084	0.006807331
4539.578538	0.006216933
4541.506991	0.006143517
4543.435444	0.007000878
4545.363897	0.007755856
4547.292350	0.007537484
4549.220803	0.006727290
4551.149256	0.006422573
4553.077709	0.006709067
4555.006162	0.006987115
4556.934615	0.007090130
4558.863068	0.006776113
4560.791521	0.006316479
4562.719974	0.006424207
4564.648428	0.006694114
4566.576881	0.006281796
4568.505334	0.006327259
4570.433787	0.006727255
4572.362240	0.006851833
4574.290693	0.007022716
4576.219146	0.007184238
4578.147599	0.007024811
4580.076052	0.006833003
4582.004505	0.006786021
4583.932958	0.006978281
4585.861411	0.007556849
4587.789864	0.008168536
4589.718318	0.008405613
4591.646771	0.008054590
4593.575224	0.007091149
4595.503677	0.006194126
4597.432130	0.006955301
4599.360583	0.008753377
4601.289036	0.009221042
4603.217489	0.007799771
[truncated: 1,501 more rows]
