# Supplementary material for: Adaptive Method for Quantitative Estimation of Glucose and Fructose Concentrations in Aqueous Solutions Based on Infrared Nanoantenna Optics
Source: Sensors (Basel). 2019 Jul 11;19(14):3053. doi: 10.3390/s19143053 (PMC6678705; doi:10.3390/s19143053)
Supplement: Supplementary file 1 [file sensors-19-03053-s001.zip › 00_Measurement_Data/Fructose cycles/1 c=10 gl/res4 sc50_50 ap100x100 par pol/1 c=10 gl.24.txt]

748.239793	0.017357672
750.168246	0.020421077
752.096699	0.016430190
754.025152	0.017441893
755.953605	0.028839828
757.882058	0.023354966
759.810511	0.007555712
761.738964	0.007113202
763.667418	0.013381006
765.595871	0.016588287
767.524324	0.030593393
769.452777	0.031827234
771.381230	0.014823504
773.309683	0.022945574
775.238136	0.021300329
777.166589	0.009817639
779.095042	0.009779094
781.023495	0.024179561
782.951948	0.048291925
784.880401	0.049471550
786.808854	0.037565645
788.737308	0.027921563
790.665761	0.036652934
792.594214	0.038227629
794.522667	0.022759819
796.451120	0.019815724
798.379573	0.021248659
800.308026	0.019407725
802.236479	0.019781929
804.164932	0.025895841
806.093385	0.020955613
808.021838	0.021956382
809.950291	0.038649704
811.878744	0.048314221
813.807197	0.029069938
815.735651	0.012208838
817.664104	0.032998092
819.592557	0.036065366
821.521010	0.033905964
823.449463	0.037476659
825.377916	0.033896990
827.306369	0.023144197
829.234822	0.025396407
831.163275	0.026714725
833.091728	0.031900793
835.020181	0.034606680
836.948634	0.031098744
838.877087	0.021974433
840.805541	0.018926367
842.733994	0.011331250
844.662447	0.021180969
846.590900	0.031796522
848.519353	0.027550837
850.447806	0.017596234
852.376259	0.015945608
854.304712	0.017419679
856.233165	0.021742793
858.161618	0.024789255
860.090071	0.022004928
862.018524	0.022953136
863.946977	0.021037448
865.875430	0.016583608
867.803884	0.017364450
869.732337	0.017638734
871.660790	0.020473575
873.589243	0.025376828
875.517696	0.027278805
877.446149	0.027721953
879.374602	0.030516371
881.303055	0.036557663
883.231508	0.042345062
885.159961	0.044740081
887.088414	0.043576460
889.016867	0.042879090
890.945320	0.044900991
892.873774	0.047876943
894.802227	0.050817087
896.730680	0.053410232
898.659133	0.055932548
900.587586	0.060182411
902.516039	0.064397916
904.444492	0.065589868
906.372945	0.066440910
908.301398	0.070385285
910.229851	0.075705834
912.158304	0.081185400
914.086757	0.087831728
916.015210	0.094140761
917.943664	0.097717978
919.872117	0.099544369
921.800570	0.102822356
923.729023	0.108022958
925.657476	0.113505676
927.585929	0.119208463
929.514382	0.125174880
931.442835	0.130193383
933.371288	0.133727878
935.299741	0.137241766
937.228194	0.141766727
939.156647	0.146931008
941.085100	0.153278425
943.013553	0.160465419
944.942007	0.166721046
946.870460	0.172277242
948.798913	0.178509697
950.727366	0.185510993
952.655819	0.193329945
954.584272	0.201701909
956.512725	0.208617136
958.441178	0.213020623
960.369631	0.217231452
962.298084	0.223188296
964.226537	0.229668155
966.154990	0.235222802
968.083443	0.240421966
970.011897	0.246611029
971.940350	0.254476577
973.868803	0.262775183
975.797256	0.269626409
977.725709	0.275436282
979.654162	0.281387091
981.582615	0.287577331
983.511068	0.293664575
985.439521	0.299332052
987.367974	0.305211633
989.296427	0.311882287
991.224880	0.318012863
993.153333	0.322666317
995.081786	0.327763677
997.010240	0.334478259
998.938693	0.340690464
1000.867146	0.345318705
1002.795599	0.349716693
1004.724052	0.354229003
1006.652505	0.358689547
1008.580958	0.363504767
1010.509411	0.368070275
1012.437864	0.371852666
1014.366317	0.375562340
1016.294770	0.379428923
1018.223223	0.382834494
1020.151676	0.385555714
1022.080130	0.388110131
1024.008583	0.391066372
1025.937036	0.394468009
1027.865489	0.397746235
1029.793942	0.400252491
1031.722395	0.401641577
1033.650848	0.401738226
1035.579301	0.401417553
1037.507754	0.402167857
1039.436207	0.404176652
1041.364660	0.406659335
1043.293113	0.408847392
1045.221566	0.410369784
1047.150019	0.411291152
1049.078473	0.411563426
1051.006926	0.410913885
1052.935379	0.409333289
1054.863832	0.407729059
1056.792285	0.407116532
1058.720738	0.406824410
1060.649191	0.405701578
1062.577644	0.404378653
1064.506097	0.404186010
1066.434550	0.404880613
1068.363003	0.404339373
1070.291456	0.401488930
1072.219909	0.398399293
1074.148363	0.396926403
1076.076816	0.396421313
1078.005269	0.395568728
1079.933722	0.394083291
1081.862175	0.392937958
1083.790628	0.392170161
1085.719081	0.390663922
1087.647534	0.388649136
1089.575987	0.386803120
1091.504440	0.385203838
1093.432893	0.383826643
1095.361346	0.382218271
1097.289799	0.380402386
1099.218253	0.378629237
1101.146706	0.376287639
1103.075159	0.373284370
1105.003612	0.370484382
1106.932065	0.368459761
1108.860518	0.367034853
1110.788971	0.365307450
1112.717424	0.362340450
1114.645877	0.358674765
1116.574330	0.355822355
1118.502783	0.353764951
1120.431236	0.351366878
1122.359689	0.348496288
1124.288142	0.345857829
1126.216596	0.343764901
1128.145049	0.341545433
1130.073502	0.338556319
1132.001955	0.335126251
1133.930408	0.331939638
1135.858861	0.329347759
1137.787314	0.327103198
1139.715767	0.324753344
1141.644220	0.322298765
1143.572673	0.320189089
1145.501126	0.318203241
1147.429579	0.315498680
1149.358032	0.312239915
1151.286486	0.309126854
1153.214939	0.306587338
1155.143392	0.304624021
1157.071845	0.302538037
1159.000298	0.300058216
1160.928751	0.297325164
1162.857204	0.294292510
1164.785657	0.291221172
1166.714110	0.288305998
1168.642563	0.285338938
1170.571016	0.282214969
1172.499469	0.279407680
1174.427922	0.277144730
1176.356375	0.274670750
1178.284829	0.271696180
1180.213282	0.268765599
1182.141735	0.265988946
1184.070188	0.263179958
1185.998641	0.260484785
1187.927094	0.258089870
1189.855547	0.255848318
1191.784000	0.253389329
1193.712453	0.250597477
1195.640906	0.247879401
1197.569359	0.245452106
1199.497812	0.242994577
1201.426265	0.240278229
1203.354719	0.238144085
1205.283172	0.236298919
1207.211625	0.234131366
1209.140078	0.231477708
1211.068531	0.228924811
1212.996984	0.226693764
1214.925437	0.224609196
1216.853890	0.222603887
1218.782343	0.220478445
1220.710796	0.218054041
1222.639249	0.215566754
1224.567702	0.213372156
1226.496155	0.211463079
1228.424609	0.209643200
1230.353062	0.207786158
1232.281515	0.205641583
1234.209968	0.203046590
1236.138421	0.200441599
1238.066874	0.198358029
1239.995327	0.196793303
1241.923780	0.195600063
1243.852233	0.194631159
1245.780686	0.193393692
1247.709139	0.191671059
1249.637592	0.189709097
1251.566045	0.187744454
1253.494498	0.185921326
1255.422952	0.184458405
1257.351405	0.183541074
1259.279858	0.182743177
1261.208311	0.181082562
1263.136764	0.178406134
1265.065217	0.175734088
1266.993670	0.173938349
1268.922123	0.172846675
1270.850576	0.171470821
1272.779029	0.169346198
1274.707482	0.166997373
1276.635935	0.165106520
1278.564388	0.163695738
1280.492842	0.162571833
1282.421295	0.161587983
1284.349748	0.160689354
1286.278201	0.159868926
1288.206654	0.158695519
1290.135107	0.156817451
1292.063560	0.154758930
1293.992013	0.153021291
1295.920466	0.151559725
1297.848919	0.150145590
1299.777372	0.148562327
1301.705825	0.146801457
1303.634278	0.145039394
1305.562731	0.143481046
1307.491185	0.142306447
1309.419638	0.141586095
1311.348091	0.141187623
1313.276544	0.140688553
1315.204997	0.139931783
1317.133450	0.139187053
1319.061903	0.137811363
1320.990356	0.135231897
1322.918809	0.132608935
1324.847262	0.130927593
1326.775715	0.129735604
1328.704168	0.128461853
1330.632621	0.126910418
1332.561075	0.125353888
1334.489528	0.124893501
1336.417981	0.126457661
1338.346434	0.128265351
1340.274887	0.126771972
1342.203340	0.122448958
1344.131793	0.119121753
1346.060246	0.117786631
1347.988699	0.117051780
1349.917152	0.115928225
1351.845605	0.114698745
1353.774058	0.113783978
1355.702511	0.112851992
1357.630965	0.112061620
1359.559418	0.112484910
1361.487871	0.113662064
1363.416324	0.113114379
1365.344777	0.110492334
1367.273230	0.108032025
1369.201683	0.106805936
1371.130136	0.106897227
1373.058589	0.107770145
1374.987042	0.107417807
1376.915495	0.104950748
1378.843948	0.102108464
1380.772401	0.100033090
1382.700854	0.098928690
1384.629308	0.099111199
1386.557761	0.099640295
1388.486214	0.098737925
1390.414667	0.097070225
1392.343120	0.096865192
1394.271573	0.098529980
1396.200026	0.099987656
1398.128479	0.098897181
1400.056932	0.095725290
1401.985385	0.092843398
1403.913838	0.091110520
1405.842291	0.089655280
1407.770744	0.088217266
1409.699198	0.087267622
1411.627651	0.086645700
1413.556104	0.086479835
1415.484557	0.087673150
1417.413010	0.089601852
1419.341463	0.089943178
1421.269916	0.088316858
1423.198369	0.086170420
1425.126822	0.084114008
1427.055275	0.082747549
1428.983728	0.082253486
1430.912181	0.081998825
1432.840634	0.081776090
1434.769087	0.081435658
1436.697541	0.080070809
1438.625994	0.077729948
1440.554447	0.075697541
1442.482900	0.074843653
1444.411353	0.075172484
1446.339806	0.075810254
1448.268259	0.075702481
1450.196712	0.074909702
1452.125165	0.075106248
1454.053618	0.077886455
1455.982071	0.082033493
1457.910524	0.082181297
1459.838977	0.076936267
1461.767431	0.072345398
1463.695884	0.070373334
1465.624337	0.069173075
1467.552790	0.068235159
1469.481243	0.069206916
1471.409696	0.072269872
1473.338149	0.074189968
1475.266602	0.072079659
1477.195055	0.068286620
1479.123508	0.065548643
1481.051961	0.064021707
1482.980414	0.063402258
1484.908867	0.064371571
1486.837321	0.067202099
1488.765774	0.069372058
1490.694227	0.067755274
1492.622680	0.064733066
1494.551133	0.063752621
1496.479586	0.064255752
1498.408039	0.063711122
1500.336492	0.061922286
1502.264945	0.061298400
1504.193398	0.063845314
1506.121851	0.069208406
1508.050304	0.071170934
1509.978757	0.066230431
1511.907210	0.061249800
1513.835664	0.060119405
1515.764117	0.061847281
1517.692570	0.064145014
1519.621023	0.065756805
1521.549476	0.065932982
1523.477929	0.063744739
1525.406382	0.060177740
1527.334835	0.056898531
1529.263288	0.055370934
1531.191741	0.055870708
1533.120194	0.056550018
1535.048647	0.056189943
1536.977100	0.057295006
1538.905554	0.062214043
1540.834007	0.067073286
1542.762460	0.064278312
1544.690913	0.057650261
1546.619366	0.053119723
1548.547819	0.051529825
1550.476272	0.051296297
1552.404725	0.051520575
1554.333178	0.052976117
1556.261631	0.056251060
1558.190084	0.058861420
1560.118537	0.056651086
1562.046990	0.052525889
1563.975443	0.050078202
1565.903897	0.049368575
1567.832350	0.049347274
1569.760803	0.049245533
1571.689256	0.049352597
1573.617709	0.050464831
1575.546162	0.051787980
1577.474615	0.051048510
1579.403068	0.048610419
1581.331521	0.046679068
1583.259974	0.045946792
1585.188427	0.045985773
1587.116880	0.046333376
1589.045333	0.046661876
1590.973787	0.046990082
1592.902240	0.047391374
1594.830693	0.047440335
1596.759146	0.046952460
1598.687599	0.046588250
1600.616052	0.046901818
1602.544505	0.047622040
1604.472958	0.048247967
1606.401411	0.048730470
1608.329864	0.049131349
1610.258317	0.049370680
1612.186770	0.049898278
1614.115223	0.051365670
1616.043677	0.053085200
1617.972130	0.053449802
1619.900583	0.053209104
1621.829036	0.054055229
1623.757489	0.055468209
1625.685942	0.055684421
1627.614395	0.054674767
1629.542848	0.053665310
1631.471301	0.053994335
1633.399754	0.056296140
1635.328207	0.059231229
1637.256660	0.059603401
1639.185113	0.057518911
1641.113566	0.055951960
1643.042020	0.056538958
1644.970473	0.059066642
1646.898926	0.061222337
1648.827379	0.060930487
1650.755832	0.060415793
1652.684285	0.060833581
1654.612738	0.059537832
1656.541191	0.056193691
1658.469644	0.054008309
1660.398097	0.054141667
1662.326550	0.054773368
1664.255003	0.054325778
1666.183456	0.054208584
1668.111910	0.055454537
1670.040363	0.056231666
1671.968816	0.054966614
1673.897269	0.052961722
1675.825722	0.051291272
1677.754175	0.050321762
1679.682628	0.050457489
1681.611081	0.051747151
1683.539534	0.052797668
1685.467987	0.051661503
1687.396440	0.048995081
1689.324893	0.046319261
1691.253346	0.044564974
1693.181799	0.044353273
1695.110253	0.045598302
1697.038706	0.047180757
1698.967159	0.046963517
1700.895612	0.045160480
1702.824065	0.043909691
1704.752518	0.043080658
1706.680971	0.041665539
1708.609424	0.039842214
1710.537877	0.038707353
1712.466330	0.039007634
1714.394783	0.040484190
1716.323236	0.041259915
1718.251689	0.039486460
1720.180143	0.036820833
1722.108596	0.035168193
1724.037049	0.034350540
1725.965502	0.034053631
1727.893955	0.034446675
1729.822408	0.035466589
1731.750861	0.036502849
1733.679314	0.036826964
1735.607767	0.036270767
1737.536220	0.035526045
1739.464673	0.035087131
1741.393126	0.035011366
1743.321579	0.035281256
1745.250032	0.036057573
1747.178486	0.037223138
1749.106939	0.037792753
1751.035392	0.036851883
1752.963845	0.035178490
1754.892298	0.033940352
1756.820751	0.033428151
1758.749204	0.033586007
1760.677657	0.033988830
1762.606110	0.034050964
1764.534563	0.033868406
1766.463016	0.034144774
1768.391469	0.035328947
1770.319922	0.036946498
1772.248376	0.037732836
1774.176829	0.037227757
1776.105282	0.036550917
1778.033735	0.036587529
1779.962188	0.037036084
1781.890641	0.037149612
1783.819094	0.036954042
1785.747547	0.037057023
1787.676000	0.037801944
1789.604453	0.039143953
1791.532906	0.040391013
1793.461359	0.040669773
1795.389812	0.040379971
1797.318266	0.040353339
1799.246719	0.040519744
1801.175172	0.040312588
1803.103625	0.039766505
1805.032078	0.039605483
1806.960531	0.040198527
1808.888984	0.041069571
1810.817437	0.041384287
1812.745890	0.040933527
1814.674343	0.040344130
1816.602796	0.040085379
1818.531249	0.040131982
1820.459702	0.040483031
1822.388155	0.041214764
1824.316609	0.041976098
1826.245062	0.042387348
1828.173515	0.042533562
1830.101968	0.042424474
1832.030421	0.041990094
1833.958874	0.041541401
1835.887327	0.041267380
1837.815780	0.041031241
1839.744233	0.040966377
1841.672686	0.041425474
1843.601139	0.042274088
1845.529592	0.042738911
1847.458045	0.042211898
1849.386499	0.041024584
1851.314952	0.039841346
1853.243405	0.039028738
1855.171858	0.038672939
1857.100311	0.038655519
1859.028764	0.038698867
1860.957217	0.038626686
1862.885670	0.038605150
1864.814123	0.039073445
1866.742576	0.039980628
1868.671029	0.040251169
1870.599482	0.039172158
1872.527935	0.037758697
1874.456388	0.036896691
1876.384842	0.036419146
1878.313295	0.035985865
1880.241748	0.035648175
1882.170201	0.035554390
1884.098654	0.035557210
1886.027107	0.035482127
1887.955560	0.035394877
1889.884013	0.035237655
1891.812466	0.034952935
1893.740919	0.034676958
1895.669372	0.034323916
1897.597825	0.033740751
1899.526278	0.033053953
1901.454732	0.032459527
1903.383185	0.031984743
1905.311638	0.031696096
1907.240091	0.031662621
1909.168544	0.031556234
1911.096997	0.031081328
1913.025450	0.030643482
1914.953903	0.030646564
1916.882356	0.030806003
1918.810809	0.030857768
1920.739262	0.030913211
1922.667715	0.030747667
1924.596168	0.030082542
1926.524622	0.029256415
1928.453075	0.028645061
1930.381528	0.028182151
1932.309981	0.027676243
1934.238434	0.027215727
1936.166887	0.027132565
1938.095340	0.027394684
1940.023793	0.027728735
1941.952246	0.027967026
1943.880699	0.027891528
1945.809152	0.027458770
1947.737605	0.026815642
1949.666058	0.026079671
1951.594511	0.025565770
1953.522965	0.025389072
1955.451418	0.025181767
1957.379871	0.024727227
1959.308324	0.024296151
1961.236777	0.024154903
1963.165230	0.024151947
1965.093683	0.024043502
1967.022136	0.023812257
1968.950589	0.023514766
1970.879042	0.023150844
1972.807495	0.022684654
1974.735948	0.022208489
1976.664401	0.021887952
1978.592855	0.021763233
1980.521308	0.021791983
1982.449761	0.021943951
1984.378214	0.022081006
1986.306667	0.022053663
1988.235120	0.021985251
1990.163573	0.022043174
1992.092026	0.022038408
1994.020479	0.021756820
1995.948932	0.021417497
1997.877385	0.021191979
1999.805838	0.020871775
2001.734291	0.020444266
2003.662744	0.020156333
2005.591198	0.019958699
2007.519651	0.019674938
2009.448104	0.019312806
2011.376557	0.018931139
2013.305010	0.018722350
2015.233463	0.018873436
2017.161916	0.019072853
2019.090369	0.018902261
2021.018822	0.018658370
2022.947275	0.018703794
2024.875728	0.018754127
2026.804181	0.018484909
2028.732634	0.018014053
2030.661088	0.017583696
2032.589541	0.017278265
2034.517994	0.017112436
2036.446447	0.017079789
2038.374900	0.017116763
2040.303353	0.017052310
2042.231806	0.016790740
2044.160259	0.016556107
2046.088712	0.016604923
2048.017165	0.016788065
2049.945618	0.016740046
2051.874071	0.016396219
2053.802524	0.015934832
2055.730978	0.015506630
2057.659431	0.015340107
2059.587884	0.015523028
2061.516337	0.015823714
2063.444790	0.016014367
2065.373243	0.016031463
2067.301696	0.015925294
2069.230149	0.015751993
2071.158602	0.015518254
2073.087055	0.015389209
2075.015508	0.015424597
2076.943961	0.015426221
2078.872414	0.015385525
2080.800867	0.015382526
2082.729321	0.015329503
2084.657774	0.015190320
2086.586227	0.014900285
2088.514680	0.014433477
2090.443133	0.014102664
2092.371586	0.014117025
2094.300039	0.014171280
2096.228492	0.014037910
2098.156945	0.013918355
2100.085398	0.013991917
2102.013851	0.014171917
2103.942304	0.014212409
2105.870757	0.013989816
2107.799211	0.013793058
2109.727664	0.013812912
2111.656117	0.013883859
2113.584570	0.013895221
2115.513023	0.013892072
2117.441476	0.013971509
2119.369929	0.014125952
2121.298382	0.014228266
2123.226835	0.014197124
2125.155288	0.013970314
2127.083741	0.013657701
2129.012194	0.013509859
2130.940647	0.013397015
2132.869100	0.013041429
2134.797554	0.012550786
2136.726007	0.012273388
2138.654460	0.012411910
2140.582913	0.012658377
2142.511366	0.012722732
2144.439819	0.012701197
2146.368272	0.012559759
2148.296725	0.012380734
2150.225178	0.012499407
2152.153631	0.012794574
2154.082084	0.012859469
2156.010537	0.012772818
2157.938990	0.012687403
2159.867444	0.012510213
2161.795897	0.012320671
2163.724350	0.012252568
2165.652803	0.012173320
2167.581256	0.011953364
2169.509709	0.011806534
2171.438162	0.011963833
2173.366615	0.012166292
2175.295068	0.012144821
2177.223521	0.011959177
2179.151974	0.011675122
2181.080427	0.011420348
2183.008880	0.011367233
2184.937334	0.011515937
2186.865787	0.011794220
2188.794240	0.011898460
2190.722693	0.011598662
2192.651146	0.011136240
2194.579599	0.010895236
2196.508052	0.010982164
2198.436505	0.011117845
2200.364958	0.011004607
2202.293411	0.010693968
2204.221864	0.010495258
2206.150317	0.010517150
2208.078770	0.010590636
2210.007223	0.010666946
2211.935677	0.010683241
2213.864130	0.010746757
2215.792583	0.011046433
2217.721036	0.011212142
2219.649489	0.010969206
2221.577942	0.010643817
2223.506395	0.010449815
2225.434848	0.010326196
2227.363301	0.010239741
2229.291754	0.010205669
2231.220207	0.010176966
2233.148660	0.010078691
2235.077113	0.009936041
2237.005567	0.009931742
2238.934020	0.010053998
2240.862473	0.009909158
2242.790926	0.009418118
2244.719379	0.009077761
2246.647832	0.009219619
2248.576285	0.009471562
2250.504738	0.009487647
2252.433191	0.009469774
2254.361644	0.009529015
2256.290097	0.009594770
2258.218550	0.009770907
2260.147003	0.009953128
2262.075456	0.009961446
2264.003910	0.009893543
2265.932363	0.009721234
2267.860816	0.009367447
2269.789269	0.009065448
2271.717722	0.009085516
2273.646175	0.009351171
2275.574628	0.009419240
2277.503081	0.009103300
2279.431534	0.008749877
2281.359987	0.008568246
2283.288440	0.008506482
2285.216893	0.008577188
2287.145346	0.008728558
2289.073800	0.008831059
2291.002253	0.008815154
2292.930706	0.008662639
2294.859159	0.008392119
2296.787612	0.008106319
2298.716065	0.007990947
2300.644518	0.008171726
2302.572971	0.008482387
2304.501424	0.008581772
2306.429877	0.008382631
2308.358330	0.008110062
2310.286783	0.008025045
2312.215236	0.008140611
2314.143690	0.008238733
2316.072143	0.008239668
2318.000596	0.008149005
2319.929049	0.007878289
2321.857502	0.007568767
2323.785955	0.007473607
2325.714408	0.007473242
2327.642861	0.007306619
2329.571314	0.007146788
2331.499767	0.007247115
2333.428220	0.007436099
2335.356673	0.007605147
2337.285126	0.007889504
2339.213579	0.008121775
2341.142033	0.007777023
2343.070486	0.006826613
2344.998939	0.006128904
2346.927392	0.006256123
2348.855845	0.006875140
2350.784298	0.007282251
2352.712751	0.006917431
2354.641204	0.006053265
2356.569657	0.005834271
2358.498110	0.006808753
2360.426563	0.008124385
2362.355016	0.008756850
2364.283469	0.008378127
2366.211923	0.007480680
2368.140376	0.006836394
2370.068829	0.006793764
2371.997282	0.007218184
2373.925735	0.007592656
2375.854188	0.007473900
2377.782641	0.007073186
2379.711094	0.006781221
2381.639547	0.006677859
2383.568000	0.006626393
2385.496453	0.006445153
2387.424906	0.006115177
2389.353359	0.005811042
2391.281812	0.005716853
2393.210266	0.005808979
2395.138719	0.005864827
2397.067172	0.005736204
2398.995625	0.005526613
2400.924078	0.005550721
2402.852531	0.005957137
2404.780984	0.006228808
2406.709437	0.006194258
2408.637890	0.006086768
2410.566343	0.006016572
2412.494796	0.005915200
2414.423249	0.005731788
2416.351702	0.005581052
2418.280156	0.005450605
2420.208609	0.005353046
2422.137062	0.005452883
2424.065515	0.005625641
2425.993968	0.005677790
2427.922421	0.005708751
2429.850874	0.005814145
2431.779327	0.005964810
2433.707780	0.006020087
2435.636233	0.005977575
2437.564686	0.006004013
2439.493139	0.006053387
2441.421592	0.005964950
2443.350045	0.005808833
2445.278499	0.005748171
2447.206952	0.005816041
2449.135405	0.005941397
2451.063858	0.006001439
2452.992311	0.005991444
2454.920764	0.006112949
2456.849217	0.006325490
2458.777670	0.006257084
2460.706123	0.005942618
2462.634576	0.005875707
2464.563029	0.006158101
2466.491482	0.006423463
2468.419935	0.006350006
2470.348389	0.006003400
2472.276842	0.005770255
2474.205295	0.005885712
2476.133748	0.005955814
2478.062201	0.005793084
2479.990654	0.005861985
2481.919107	0.006269383
2483.847560	0.006682581
2485.776013	0.006917960
2487.704466	0.007015756
2489.632919	0.007019814
2491.561372	0.007036713
2493.489825	0.007186003
2495.418279	0.007401623
2497.346732	0.007640000
2499.275185	0.007866588
2501.203638	0.007879241
2503.132091	0.007669614
2505.060544	0.007481793
2506.988997	0.007586203
2508.917450	0.007918166
2510.845903	0.008012271
2512.774356	0.007863767
2514.702809	0.007951656
2516.631262	0.008414802
2518.559715	0.008978863
2520.488168	0.009376861
2522.416622	0.009686798
2524.345075	0.010064862
2526.273528	0.010189077
2528.201981	0.010003844
2530.130434	0.009838644
2532.058887	0.009825976
2533.987340	0.010004234
2535.915793	0.010278131
2537.844246	0.010387966
2539.772699	0.010490991
2541.701152	0.010906171
2543.629605	0.011449574
2545.558058	0.011655354
2547.486512	0.011487132
2549.414965	0.011518291
2551.343418	0.012070782
2553.271871	0.012811097
2555.200324	0.013261175
2557.128777	0.013410014
2559.057230	0.013712914
2560.985683	0.014269534
2562.914136	0.014587800
2564.842589	0.014411967
2566.771042	0.014115092
2568.699495	0.014148151
2570.627948	0.014596032
2572.556401	0.015272683
2574.484855	0.015850497
2576.413308	0.016065231
2578.341761	0.016089281
2580.270214	0.016273005
2582.198667	0.016606307
2584.127120	0.016759602
2586.055573	0.016595222
2587.984026	0.016495315
2589.912479	0.016763205
2591.840932	0.017123574
2593.769385	0.017304741
2595.697838	0.017492386
2597.626291	0.017737478
2599.554745	0.017919257
2601.483198	0.018159628
2603.411651	0.018466284
2605.340104	0.018642787
2607.268557	0.018601194
2609.197010	0.018372737
2611.125463	0.018148594
2613.053916	0.018209647
2614.982369	0.018458501
2616.910822	0.018492121
2618.839275	0.018291051
2620.767728	0.018172055
2622.696181	0.018402357
2624.624635	0.018918328
2626.553088	0.019175360
2628.481541	0.018972328
2630.409994	0.018779745
2632.338447	0.018771643
2634.266900	0.018692955
2636.195353	0.018569224
2638.123806	0.018372990
2640.052259	0.017958228
2641.980712	0.017573683
2643.909165	0.017534627
2645.837618	0.017762940
2647.766071	0.018031517
2649.694524	0.018123858
2651.622978	0.017881026
2653.551431	0.017480236
2655.479884	0.017329566
2657.408337	0.017448002
2659.336790	0.017424440
2661.265243	0.017068919
2663.193696	0.016689848
2665.122149	0.016729180
2667.050602	0.017064467
2668.979055	0.017162999
2670.907508	0.017087659
2672.835961	0.017185980
2674.764414	0.017272236
2676.692868	0.017064529
2678.621321	0.016570082
2680.549774	0.016066452
2682.478227	0.015857060
2684.406680	0.015826752
2686.335133	0.015768450
2688.263586	0.015617485
2690.192039	0.015378192
2692.120492	0.015337501
2694.048945	0.015643366
2695.977398	0.015984735
2697.905851	0.015995277
2699.834304	0.015528705
2701.762757	0.014949987
2703.691211	0.014581641
2705.619664	0.014385927
2707.548117	0.014490412
2709.476570	0.014785909
2711.405023	0.014848875
2713.333476	0.014710784
2715.261929	0.014625154
2717.190382	0.014625433
2719.118835	0.014723731
2721.047288	0.014690184
2722.975741	0.014306705
2724.904194	0.013962088
2726.832647	0.013883189
2728.761101	0.013711209
2730.689554	0.013444911
2732.618007	0.013511750
2734.546460	0.013759595
2736.474913	0.013727317
2738.403366	0.013471329
2740.331819	0.013316283
2742.260272	0.013523600
2744.188725	0.013800451
2746.117178	0.013532883
2748.045631	0.013000451
2749.974084	0.012801783
2751.902537	0.012715471
2753.830991	0.012506309
2755.759444	0.012512252
2757.687897	0.012760419
2759.616350	0.012885331
2761.544803	0.012816073
2763.473256	0.012674755
2765.401709	0.012517406
2767.330162	0.012469908
2769.258615	0.012787787
2771.187068	0.013424236
2773.115521	0.013729621
2775.043974	0.013108287
2776.972427	0.012004728
2778.900880	0.011536893
2780.829334	0.011922062
2782.757787	0.012371549
2784.686240	0.012412590
2786.614693	0.012294669
2788.543146	0.012203280
2790.471599	0.012061488
2792.400052	0.012080470
2794.328505	0.012418183
2796.256958	0.012559829
2798.185411	0.012009005
2800.113864	0.011405359
2802.042317	0.011387645
2803.970770	0.011461715
2805.899224	0.011343146
2807.827677	0.011436812
2809.756130	0.011767868
2811.684583	0.011839720
2813.613036	0.011465736
2815.541489	0.010986025
2817.469942	0.010717277
2819.398395	0.010764229
2821.326848	0.011109123
2823.255301	0.011436630
2825.183754	0.011407739
2827.112207	0.011055851
2829.040660	0.010851106
2830.969113	0.011115215
2832.897567	0.011398673
2834.826020	0.011574253
2836.754473	0.011796098
2838.682926	0.011639417
2840.611379	0.011286967
2842.539832	0.011297292
2844.468285	0.011398220
2846.396738	0.011420337
2848.325191	0.011461797
2850.253644	0.011382543
2852.182097	0.011328344
2854.110550	0.011559198
2856.039003	0.011850261
2857.967457	0.011997711
2859.895910	0.012116626
2861.824363	0.012182747
2863.752816	0.012069735
2865.681269	0.011812543
2867.609722	0.011365134
2869.538175	0.010969189
2871.466628	0.011033827
2873.395081	0.011328949
2875.323534	0.011489516
2877.251987	0.011456463
2879.180440	0.011335316
2881.108893	0.011262986
2883.037347	0.011165929
2884.965800	0.011174117
2886.894253	0.011273525
2888.822706	0.011003567
2890.751159	0.010404156
2892.679612	0.010163848
2894.608065	0.010596610
2896.536518	0.011117581
2898.464971	0.011133627
2900.393424	0.010911981
2902.321877	0.010894788
2904.250330	0.010987837
2906.178783	0.010904230
2908.107236	0.010473029
2910.035690	0.009821851
2911.964143	0.009691849
2913.892596	0.010274380
2915.821049	0.010600232
2917.749502	0.010580378
2919.677955	0.010963020
2921.606408	0.011424095
2923.534861	0.011336761
2925.463314	0.010798377
2927.391767	0.010298951
2929.320220	0.010188173
2931.248673	0.010322554
2933.177126	0.010305902
2935.105580	0.010275337
2937.034033	0.010280542
2938.962486	0.010200752
2940.890939	0.010411834
2942.819392	0.011025039
2944.747845	0.011589675
2946.676298	0.011799433
2948.604751	0.011723290
2950.533204	0.011619211
2952.461657	0.011589277
2954.390110	0.011669956
2956.318563	0.011700866
2958.247016	0.011338634
2960.175469	0.010800974
2962.103923	0.010611815
2964.032376	0.010697216
2965.960829	0.010876247
2967.889282	0.011180726
2969.817735	0.011380186
2971.746188	0.011362526
2973.674641	0.011441722
2975.603094	0.011608256
2977.531547	0.011438900
2979.460000	0.010938740
2981.388453	0.010649580
2983.316906	0.010762003
2985.245359	0.011063299
2987.173813	0.011469322
2989.102266	0.011911829
2991.030719	0.012085603
2992.959172	0.011948790
2994.887625	0.011892018
2996.816078	0.011970151
2998.744531	0.012028039
3000.672984	0.012081141
3002.601437	0.012241215
3004.529890	0.012526780
3006.458343	0.012635624
3008.386796	0.012414544
3010.315249	0.012268014
3012.243703	0.012428107
3014.172156	0.012647241
3016.100609	0.012689197
3018.029062	0.012518404
3019.957515	0.012131061
3021.885968	0.011653665
3023.814421	0.011424940
3025.742874	0.011587003
3027.671327	0.012049072
3029.599780	0.012700226
3031.528233	0.013157960
3033.456686	0.013124621
3035.385139	0.012758861
3037.313592	0.012279599
3039.242046	0.011904033
3041.170499	0.011901970
3043.098952	0.012349479
3045.027405	0.012905331
3046.955858	0.013136758
3048.884311	0.013138548
3050.812764	0.013251849
3052.741217	0.013500629
3054.669670	0.013754362
3056.598123	0.014037607
3058.526576	0.014391532
3060.455029	0.014800498
3062.383482	0.015132821
3064.311936	0.014996018
3066.240389	0.014558472
3068.168842	0.014557082
3070.097295	0.014861531
3072.025748	0.014697582
3073.954201	0.014324642
3075.882654	0.014538508
3077.811107	0.015132253
3079.739560	0.015517118
3081.668013	0.015675219
3083.596466	0.015697492
3085.524919	0.015609136
3087.453372	0.015405805
3089.381825	0.015280352
3091.310279	0.015534557
3093.238732	0.016029315
3095.167185	0.016321545
3097.095638	0.016104506
3099.024091	0.015542594
3100.952544	0.015248305
3102.880997	0.015420491
3104.809450	0.015736973
3106.737903	0.016071990
3108.666356	0.016273307
3110.594809	0.016334437
3112.523262	0.016525928
3114.451715	0.016842386
3116.380169	0.017390611
3118.308622	0.018319376
3120.237075	0.019015359
3122.165528	0.018907985
3124.093981	0.018353743
3126.022434	0.017879967
3127.950887	0.017660974
3129.879340	0.017805556
3131.807793	0.018475695
3133.736246	0.019409629
3135.664699	0.020007668
3137.593152	0.020098086
3139.521605	0.019766379
3141.450058	0.019230967
3143.378512	0.019032057
3145.306965	0.019522280
3147.235418	0.020261696
3149.163871	0.020405225
3151.092324	0.020245027
3153.020777	0.020700416
3154.949230	0.021401305
3156.877683	0.021530353
3158.806136	0.021156080
3160.734589	0.020805527
3162.663042	0.020861011
3164.591495	0.021203911
3166.519948	0.021542033
3168.448402	0.021848878
3170.376855	0.021949213
3172.305308	0.021741515
3174.233761	0.021793116
3176.162214	0.022435142
3178.090667	0.023112047
3180.019120	0.023498012
3181.947573	0.023638980
3183.876026	0.023477847
3185.804479	0.023367738
3187.732932	0.023521248
3189.661385	0.023423167
3191.589838	0.023111766
3193.518292	0.023361236
3195.446745	0.024145683
3197.375198	0.024558226
3199.303651	0.024286374
3201.232104	0.023952805
3203.160557	0.024210269
3205.089010	0.025054295
3207.017463	0.025704721
3208.945916	0.025627192
3210.874369	0.025236661
3212.802822	0.024843195
3214.731275	0.024506927
3216.659728	0.024567695
3218.588181	0.025077259
3220.516635	0.025525007
3222.445088	0.025602583
3224.373541	0.025733301
3226.301994	0.026169682
3228.230447	0.026540238
3230.158900	0.026933463
3232.087353	0.027636133
3234.015806	0.028042344
3235.944259	0.027411848
3237.872712	0.026557066
3239.801165	0.026845889
3241.729618	0.027684258
3243.658071	0.027727200
3245.586525	0.027341474
3247.514978	0.027328433
3249.443431	0.027600655
3251.371884	0.027782854
3253.300337	0.027876245
3255.228790	0.028342865
3257.157243	0.029042905
3259.085696	0.029272377
3261.014149	0.028987173
3262.942602	0.028623313
3264.871055	0.028540317
3266.799508	0.028718589
3268.727961	0.028892687
3270.656414	0.029148210
3272.584868	0.029747855
3274.513321	0.030510023
3276.441774	0.030745598
3278.370227	0.030244846
3280.298680	0.029514374
3282.227133	0.029046301
3284.155586	0.029185848
3286.084039	0.029842965
3288.012492	0.030415563
3289.940945	0.030612415
3291.869398	0.030580580
3293.797851	0.030329833
3295.726304	0.029846564
3297.654758	0.029533861
3299.583211	0.029807368
3301.511664	0.030504543
3303.440117	0.030992590
3305.368570	0.030817160
3307.297023	0.030472418
3309.225476	0.030751068
3311.153929	0.031663250
3313.082382	0.032518927
3315.010835	0.032567836
3316.939288	0.031919070
3318.867741	0.031698287
3320.796194	0.032404035
3322.724648	0.033234842
3324.653101	0.033395909
3326.581554	0.032812119
3328.510007	0.031916641
3330.438460	0.031313729
3332.366913	0.031333182
3334.295366	0.031685304
3336.223819	0.031827923
3338.152272	0.032041319
3340.080725	0.032879919
3342.009178	0.033814266
3343.937631	0.034150146
3345.866084	0.033975288
3347.794537	0.033541307
3349.722991	0.033263676
3351.651444	0.033496223
3353.579897	0.033840351
3355.508350	0.033956885
3357.436803	0.034105439
3359.365256	0.034356210
3361.293709	0.034796834
3363.222162	0.035478037
3365.150615	0.035656814
3367.079068	0.035051771
3369.007521	0.034683052
3370.935974	0.035071824
3372.864427	0.035792705
3374.792881	0.036392264
3376.721334	0.036634941
3378.649787	0.036699992
3380.578240	0.036588963
3382.506693	0.036270864
3384.435146	0.036546644
3386.363599	0.037397742
3388.292052	0.037629765
3390.220505	0.037278790
3392.148958	0.037023995
3394.077411	0.036704734
3396.005864	0.036201332
3397.934317	0.035996642
3399.862770	0.036381558
3401.791224	0.037191708
3403.719677	0.037728518
3405.648130	0.038031660
3407.576583	0.038095120
3409.505036	0.038001612
3411.433489	0.037955750
3413.361942	0.038025014
3415.290395	0.037893746
3417.218848	0.037285067
3419.147301	0.036745969
3421.075754	0.037253670
3423.004207	0.038382735
3424.932660	0.038643140
3426.861114	0.038115501
3428.789567	0.038047429
3430.718020	0.038445361
3432.646473	0.038333461
3434.574926	0.037630212
3436.503379	0.037318110
3438.431832	0.037658662
3440.360285	0.037625406
3442.288738	0.036945563
3444.217191	0.036783036
3446.145644	0.037560977
3448.074097	0.038052749
3450.002550	0.037475232
3451.931004	0.036755502
3453.859457	0.036529843
3455.787910	0.036461316
3457.716363	0.036280736
3459.644816	0.036091339
3461.573269	0.036034353
3463.501722	0.036043920
3465.430175	0.036021326
3467.358628	0.035967015
3469.287081	0.035984557
3471.215534	0.036137499
3473.143987	0.036100667
3475.072440	0.035618305
3477.000893	0.035107434
3478.929347	0.035068996
3480.857800	0.035329267
3482.786253	0.035506811
3484.714706	0.035704248
3486.643159	0.035905141
3488.571612	0.035716541
3490.500065	0.035323001
3492.428518	0.035238802
3494.356971	0.035258904
3496.285424	0.034875430
3498.213877	0.034016281
3500.142330	0.033050548
3502.070783	0.032573570
3503.999237	0.032762725
3505.927690	0.033229019
3507.856143	0.033659231
3509.784596	0.033553991
3511.713049	0.032810394
3513.641502	0.032308113
3515.569955	0.032263834
3517.498408	0.032012314
3519.426861	0.031656858
3521.355314	0.031690888
3523.283767	0.031797763
3525.212220	0.031574272
3527.140673	0.031056261
3529.069126	0.030253353
3530.997580	0.029598555
3532.926033	0.029702736
3534.854486	0.030276109
3536.782939	0.030531211
3538.711392	0.030262327
3540.639845	0.029859746
3542.568298	0.029694788
3544.496751	0.029750494
3546.425204	0.029621791
3548.353657	0.029099977
3550.282110	0.028559323
3552.210563	0.028256884
3554.139016	0.027933322
3556.067470	0.027527327
3557.995923	0.027252538
3559.924376	0.027079001
3561.852829	0.026874991
3563.781282	0.026696596
3565.709735	0.026657177
3567.638188	0.026669294
3569.566641	0.026433175
3571.495094	0.025963161
3573.423547	0.025615487
3575.352000	0.025500093
3577.280453	0.025314845
3579.208906	0.024896031
3581.137360	0.024474487
3583.065813	0.024398787
3584.994266	0.024841433
3586.922719	0.025257701
3588.851172	0.024754601
3590.779625	0.023702571
3592.708078	0.022914732
3594.636531	0.022459967
3596.564984	0.022077300
3598.493437	0.021683516
3600.421890	0.021238193
3602.350343	0.020717377
3604.278796	0.020671930
3606.207249	0.021453880
3608.135703	0.022231618
3610.064156	0.022316277
3611.992609	0.022247797
3613.921062	0.022182204
3615.849515	0.021892264
3617.777968	0.021674337
3619.706421	0.021482337
3621.634874	0.020830849
3623.563327	0.020071134
3625.491780	0.020106822
3627.420233	0.021012528
3629.348686	0.021438904
3631.277139	0.020544944
3633.205593	0.019258790
3635.134046	0.018082755
3637.062499	0.017175024
3638.990952	0.016767420
3640.919405	0.016777245
3642.847858	0.016834319
3644.776311	0.016971791
3646.704764	0.017520804
3648.633217	0.018105095
3650.561670	0.017459966
3652.490123	0.016043356
3654.418576	0.015310214
3656.347029	0.015381693
3658.275482	0.015483094
3660.203936	0.015247013
3662.132389	0.014899224
3664.060842	0.014422576
3665.989295	0.013881221
3667.917748	0.013785088
3669.846201	0.014269833
3671.774654	0.014467570
3673.703107	0.013541970
3675.631560	0.011916420
3677.560013	0.010906301
3679.488466	0.011053295
3681.416919	0.011806049
3683.345372	0.012552497
3685.273826	0.013057088
3687.202279	0.012982630
3689.130732	0.012161932
3691.059185	0.011385138
3692.987638	0.011251300
3694.916091	0.011068915
3696.844544	0.010722633
3698.772997	0.010932613
3700.701450	0.011511805
3702.629903	0.011409427
3704.558356	0.010810425
3706.486809	0.010724715
3708.415262	0.011468390
3710.343716	0.012622898
3712.272169	0.013125573
3714.200622	0.012713157
3716.129075	0.012311480
3718.057528	0.012166752
3719.985981	0.011848365
3721.914434	0.011324213
3723.842887	0.011250863
3725.771340	0.011972831
3727.699793	0.012678040
3729.628246	0.012635614
3731.556699	0.012139364
3733.485152	0.011483498
3735.413605	0.010924821
3737.342059	0.011452344
3739.270512	0.012877010
3741.198965	0.013818521
3743.127418	0.014234214
3745.055871	0.015007497
3746.984324	0.015720585
3748.912777	0.015915617
3750.841230	0.015949810
3752.769683	0.015399268
3754.698136	0.014336144
3756.626589	0.013697007
3758.555042	0.013809457
3760.483495	0.014200054
3762.411949	0.014260451
3764.340402	0.014003667
3766.268855	0.013917946
3768.197308	0.014045401
3770.125761	0.013687026
3772.054214	0.013032288
3773.982667	0.012856045
3775.911120	0.013137208
3777.839573	0.013440058
3779.768026	0.013447732
3781.696479	0.013190912
3783.624932	0.013011317
3785.553385	0.013064794
3787.481838	0.013030503
3789.410292	0.012618965
3791.338745	0.012259284
3793.267198	0.012534022
3795.195651	0.013310290
3797.124104	0.013915333
3799.052557	0.014014193
3800.981010	0.013805513
3802.909463	0.013514372
3804.837916	0.013262584
3806.766369	0.013217207
3808.694822	0.013522989
3810.623275	0.013958312
3812.551728	0.014082229
3814.480182	0.013797547
3816.408635	0.013542802
3818.337088	0.013760890
3820.265541	0.014155583
3822.193994	0.014032283
3824.122447	0.013567084
3826.050900	0.013296789
3827.979353	0.013193102
3829.907806	0.013336580
3831.836259	0.013820621
3833.764712	0.014043043
3835.693165	0.013595703
3837.621618	0.013245128
3839.550071	0.013563929
3841.478525	0.013793481
3843.406978	0.013350547
3845.335431	0.012789410
3847.263884	0.012586500
3849.192337	0.012437572
3851.120790	0.011670753
3853.049243	0.010593274
3854.977696	0.010711252
3856.906149	0.011699818
3858.834602	0.012052643
3860.763055	0.011683893
3862.691508	0.011468968
3864.619961	0.011734768
3866.548415	0.012156241
3868.476868	0.012648797
3870.405321	0.013350120
3872.333774	0.014004276
3874.262227	0.014327356
3876.190680	0.014076894
3878.119133	0.013020614
3880.047586	0.011286212
3881.976039	0.009575963
3883.904492	0.008771610
3885.832945	0.009258186
3887.761398	0.010385795
3889.689851	0.011048631
3891.618305	0.011208771
3893.546758	0.011407075
3895.475211	0.011695945
3897.403664	0.012091052
3899.332117	0.012343971
3901.260570	0.012024355
3903.189023	0.011495748
3905.117476	0.011291962
3907.045929	0.011310996
3908.974382	0.011395092
3910.902835	0.011423880
3912.831288	0.011417052
3914.759741	0.011652961
3916.688194	0.012206329
3918.616648	0.012599218
3920.545101	0.012492767
3922.473554	0.012220228
3924.402007	0.011939334
3926.330460	0.011496982
3928.258913	0.011099420
3930.187366	0.011052852
3932.115819	0.011245321
3934.044272	0.011305084
3935.972725	0.011156234
3937.901178	0.010993586
3939.829631	0.010829281
3941.758084	0.010689365
3943.686538	0.010720661
3945.614991	0.010824506
3947.543444	0.010937582
3949.471897	0.011181323
3951.400350	0.011387780
3953.328803	0.011233428
3955.257256	0.010742188
3957.185709	0.010280821
3959.114162	0.010239096
3961.042615	0.010710697
3962.971068	0.011294646
3964.899521	0.011475113
3966.827974	0.011363076
3968.756427	0.011315173
3970.684881	0.011380508
3972.613334	0.011222224
3974.541787	0.010668283
3976.470240	0.010347930
3978.398693	0.010676777
3980.327146	0.010995010
3982.255599	0.010565464
3984.184052	0.009981560
3986.112505	0.010073381
3988.040958	0.010486861
3989.969411	0.010716322
3991.897864	0.010888410
3993.826317	0.010846889
3995.754771	0.010413872
3997.683224	0.009947343
3999.611677	0.009789502
4001.540130	0.010064895
4003.468583	0.010513688
4005.397036	0.010634832
4007.325489	0.010370544
4009.253942	0.010233376
4011.182395	0.010186494
4013.110848	0.009916265
4015.039301	0.009715286
4016.967754	0.009572078
4018.896207	0.009574434
4020.824661	0.010135231
4022.753114	0.010720037
4024.681567	0.010195561
4026.610020	0.008960676
4028.538473	0.008590954
4030.466926	0.009017626
4032.395379	0.008907164
4034.323832	0.008520266
4036.252285	0.009011258
4038.180738	0.009860200
4040.109191	0.010003158
4042.037644	0.009638974
4043.966097	0.009579292
4045.894550	0.009926475
4047.823004	0.009856904
4049.751457	0.009061107
4051.679910	0.008482442
4053.608363	0.008507467
4055.536816	0.008536537
4057.465269	0.008343964
4059.393722	0.008273928
4061.322175	0.008417432
4063.250628	0.008782463
4065.179081	0.009115933
4067.107534	0.009063393
4069.035987	0.008780091
4070.964440	0.008625350
4072.892894	0.008922960
4074.821347	0.009334134
4076.749800	0.008981793
4078.678253	0.008245654
4080.606706	0.008299598
4082.535159	0.008891068
4084.463612	0.008870895
4086.392065	0.008434547
4088.320518	0.008490194
4090.248971	0.008640225
4092.177424	0.008644552
4094.105877	0.008791746
4096.034330	0.008808561
4097.962783	0.008425769
4099.891237	0.008147662
4101.819690	0.008232197
4103.748143	0.008331129
4105.676596	0.007900778
4107.605049	0.007080056
4109.533502	0.006427179
4111.461955	0.006384718
4113.390408	0.007034730
4115.318861	0.007527826
4117.247314	0.007609461
4119.175767	0.007495638
4121.104220	0.007074053
4123.032673	0.007035626
4124.961127	0.008163133
4126.889580	0.008833700
4128.818033	0.008268742
4130.746486	0.007952666
4132.674939	0.008477542
4134.603392	0.008991738
4136.531845	0.008516070
4138.460298	0.007659526
4140.388751	0.007267916
4142.317204	0.007630811
4144.245657	0.008789090
4146.174110	0.009799100
4148.102563	0.009575517
4150.031017	0.008537788
4151.959470	0.007917218
4153.887923	0.007761335
4155.816376	0.007697421
4157.744829	0.007875646
4159.673282	0.008041678
4161.601735	0.008060034
4163.530188	0.008319336
4165.458641	0.008285144
4167.387094	0.007407115
4169.315547	0.006593271
4171.244000	0.006760449
4173.172453	0.007229016
4175.100906	0.007631957
4177.029360	0.008046002
4178.957813	0.007816959
4180.886266	0.007211347
4182.814719	0.007205752
4184.743172	0.007656825
4186.671625	0.007939488
4188.600078	0.007875628
4190.528531	0.007584710
4192.456984	0.007134669
4194.385437	0.006831710
4196.313890	0.006784973
4198.242343	0.006585372
4200.170796	0.006541369
4202.099250	0.007103563
4204.027703	0.007832495
4205.956156	0.008100832
4207.884609	0.007702560
4209.813062	0.006960097
4211.741515	0.006595549
4213.669968	0.006764563
4215.598421	0.007058755
4217.526874	0.007263418
4219.455327	0.007330014
4221.383780	0.007225086
4223.312233	0.006650999
4225.240686	0.006041873
4227.169139	0.006042977
4229.097593	0.006163513
4231.026046	0.006371445
4232.954499	0.006864700
4234.882952	0.007065570
4236.811405	0.006960412
4238.739858	0.006860182
4240.668311	0.006410501
4242.596764	0.005490952
4244.525217	0.004886093
4246.453670	0.005146590
4248.382123	0.005727533
4250.310576	0.005727663
4252.239029	0.005285133
4254.167483	0.005040960
4256.095936	0.004979454
4258.024389	0.005546033
4259.952842	0.006278965
4261.881295	0.006336267
4263.809748	0.005937443
4265.738201	0.005787099
4267.666654	0.005626914
4269.595107	0.005087755
4271.523560	0.005063605
4273.452013	0.006270468
4275.380466	0.007229805
4277.308919	0.007214773
4279.237373	0.006874869
4281.165826	0.006682935
4283.094279	0.006390148
4285.022732	0.006070995
4286.951185	0.006397064
4288.879638	0.006872755
4290.808091	0.006396869
4292.736544	0.005482218
4294.664997	0.005338455
4296.593450	0.005642130
4298.521903	0.006106721
4300.450356	0.006575449
4302.378809	0.006807741
4304.307262	0.006280936
4306.235716	0.005465284
4308.164169	0.005035264
4310.092622	0.005066392
4312.021075	0.005452229
4313.949528	0.005703383
4315.877981	0.005907298
4317.806434	0.006748157
4319.734887	0.007294849
4321.663340	0.006609245
4323.591793	0.005938316
4325.520246	0.006233569
4327.448699	0.006565801
4329.377152	0.006221220
4331.305606	0.006161056
4333.234059	0.006416509
4335.162512	0.006162202
4337.090965	0.005252274
4339.019418	0.004676796
4340.947871	0.004581558
4342.876324	0.004799348
4344.804777	0.005267543
4346.733230	0.005383455
4348.661683	0.005584124
4350.590136	0.006144269
4352.518589	0.006096513
4354.447042	0.005521260
4356.375495	0.005532998
4358.303949	0.005817585
4360.232402	0.005340542
4362.160855	0.004569059
4364.089308	0.004934540
4366.017761	0.006085915
4367.946214	0.006636316
4369.874667	0.006044208
4371.803120	0.005730930
4373.731573	0.006271653
4375.660026	0.006527351
4377.588479	0.005943778
4379.516932	0.005488569
4381.445385	0.005804750
4383.373839	0.006442778
4385.302292	0.006411578
4387.230745	0.006051680
4389.159198	0.005836308
4391.087651	0.005832064
4393.016104	0.006202824
4394.944557	0.005861916
4396.873010	0.005462947
4398.801463	0.006492389
4400.729916	0.007735081
4402.658369	0.008150477
4404.586822	0.007659163
4406.515275	0.006459453
4408.443729	0.005421571
4410.372182	0.005383909
4412.300635	0.006300539
4414.229088	0.007331364
4416.157541	0.007670796
4418.085994	0.007419304
4420.014447	0.006610226
4421.942900	0.005816847
4423.871353	0.006108051
4425.799806	0.006912187
4427.728259	0.007222574
4429.656712	0.007063035
4431.585165	0.006562512
4433.513618	0.006154981
4435.442072	0.006766667
4437.370525	0.007682116
4439.298978	0.007425011
4441.227431	0.006765937
4443.155884	0.006252964
4445.084337	0.006356004
4447.012790	0.006816849
4448.941243	0.007034628
4450.869696	0.007061107
4452.798149	0.006992749
4454.726602	0.006815002
4456.655055	0.006497914
4458.583508	0.006188330
4460.511962	0.006530503
4462.440415	0.007233486
4464.368868	0.007397084
4466.297321	0.007423942
4468.225774	0.007424538
4470.154227	0.006907203
4472.082680	0.006818375
4474.011133	0.007567530
4475.939586	0.008019519
4477.868039	0.007598357
4479.796492	0.006839691
4481.724945	0.006250693
4483.653398	0.006080540
4485.581851	0.006244508
4487.510305	0.006363285
4489.438758	0.005914059
4491.367211	0.005188065
4493.295664	0.004982865
4495.224117	0.005388517
4497.152570	0.005887849
4499.081023	0.006192138
4501.009476	0.006067893
4502.937929	0.005805260
4504.866382	0.006103797
4506.794835	0.006673631
4508.723288	0.006835507
4510.651741	0.006622383
4512.580195	0.006419940
4514.508648	0.006584903
4516.437101	0.006654316
4518.365554	0.006093164
4520.294007	0.005363135
4522.222460	0.005482996
4524.150913	0.006010331
4526.079366	0.005730963
4528.007819	0.005256244
4529.936272	0.005530295
4531.864725	0.006914251
4533.793178	0.008183777
4535.721631	0.007323971
4537.650084	0.006200160
4539.578538	0.006799106
4541.506991	0.007524558
4543.435444	0.007656897
4545.363897	0.008212377
4547.292350	0.009235110
4549.220803	0.009695005
4551.149256	0.008246600
4553.077709	0.006275036
4555.006162	0.005494527
4556.934615	0.005950063
4558.863068	0.006865945
4560.791521	0.007422033
4562.719974	0.007257757
4564.648428	0.006967434
4566.576881	0.007096272
4568.505334	0.007244019
4570.433787	0.007087671
4572.362240	0.006828782
4574.290693	0.007036778
4576.219146	0.007846904
4578.147599	0.008154261
4580.076052	0.008425979
4582.004505	0.008472624
4583.932958	0.007896242
4585.861411	0.007935813
4587.789864	0.008155474
4589.718318	0.007375785
4591.646771	0.006000937
4593.575224	0.004871523
4595.503677	0.004766100
4597.432130	0.005535805
4599.360583	0.006348844
4601.289036	0.006816442
4603.217489	0.007393384
[truncated: 1,501 more rows]
