# Supplementary material for: Adaptive Method for Quantitative Estimation of Glucose and Fructose Concentrations in Aqueous Solutions Based on Infrared Nanoantenna Optics
Source: Sensors (Basel). 2019 Jul 11;19(14):3053. doi: 10.3390/s19143053 (PMC6678705; doi:10.3390/s19143053)
Supplement: Supplementary file 1 [file sensors-19-03053-s001.zip › 00_Measurement_Data/Fructose cycles/1 c=10 gl/res4 sc50_50 ap100x100 par pol/1 c=10 gl.25.txt]

748.239793	0.013017832
750.168246	0.006894361
752.096699	0.008607049
754.025152	0.010574698
755.953605	0.027330413
757.882058	0.030025864
759.810511	0.018543379
761.738964	0.018426770
763.667418	0.030205676
765.595871	0.030413231
767.524324	0.016993852
769.452777	0.012482853
771.381230	0.020936958
773.309683	0.018661290
775.238136	0.019821713
777.166589	0.028391724
779.095042	0.029610695
781.023495	0.029851954
782.951948	0.022832938
784.880401	0.014532340
786.808854	0.013042121
788.737308	0.014817347
790.665761	0.009204677
792.594214	0.013909672
794.522667	0.036655616
796.451120	0.047897287
798.379573	0.052782971
800.308026	0.047458623
802.236479	0.031264536
804.164932	0.016931914
806.093385	0.020591058
808.021838	0.030722106
809.950291	0.025900146
811.878744	0.019512055
813.807197	0.019256810
815.735651	0.032448467
817.664104	0.040645894
819.592557	0.037026174
821.521010	0.024421310
823.449463	0.014851495
825.377916	0.023043448
827.306369	0.026911529
829.234822	0.026720181
831.163275	0.026212526
833.091728	0.026642067
835.020181	0.028871963
836.948634	0.033029124
838.877087	0.026405497
840.805541	0.016851440
842.733994	0.025676064
844.662447	0.026795881
846.590900	0.014960947
848.519353	0.012290361
850.447806	0.020639569
852.376259	0.030900726
854.304712	0.034293775
856.233165	0.026075505
858.161618	0.023874138
860.090071	0.028206771
862.018524	0.028910540
863.946977	0.025609447
865.875430	0.025363188
867.803884	0.028967449
869.732337	0.030051025
871.660790	0.028015645
873.589243	0.027932616
875.517696	0.029601473
877.446149	0.030659664
879.374602	0.031049736
881.303055	0.031406164
883.231508	0.031658925
885.159961	0.031918410
887.088414	0.035219710
889.016867	0.040609486
890.945320	0.043855313
892.873774	0.045870867
894.802227	0.048790637
896.730680	0.051897593
898.659133	0.056515731
900.587586	0.062195487
902.516039	0.064668261
904.444492	0.065060973
906.372945	0.071036600
908.301398	0.080843687
910.229851	0.086807236
912.158304	0.088401310
914.086757	0.088400580
916.015210	0.089513712
917.943664	0.092729464
919.872117	0.096094623
921.800570	0.099534467
923.729023	0.104709141
925.657476	0.111199155
927.585929	0.117287345
929.514382	0.122673616
931.442835	0.127759561
933.371288	0.132706076
935.299741	0.138876840
937.228194	0.145862743
939.156647	0.151542202
941.085100	0.155887619
943.013553	0.160238579
944.942007	0.165730923
946.870460	0.172216833
948.798913	0.178148940
950.727366	0.183307081
952.655819	0.189119801
954.584272	0.195981726
956.512725	0.203379914
958.441178	0.211091727
960.369631	0.218190685
962.298084	0.224231184
964.226537	0.230219290
966.154990	0.236349389
968.083443	0.242617041
970.011897	0.249916598
971.940350	0.257850975
973.868803	0.264575183
975.797256	0.269435644
977.725709	0.274012446
979.654162	0.279919684
981.582615	0.286665589
983.511068	0.293194383
985.439521	0.299621820
987.367974	0.306000590
989.296427	0.311760187
991.224880	0.317069411
993.153333	0.322960466
995.081786	0.329207063
997.010240	0.334743470
998.938693	0.339986891
1000.867146	0.345194191
1002.795599	0.349642664
1004.724052	0.353935629
1006.652505	0.359067589
1008.580958	0.364400625
1010.509411	0.368741721
1012.437864	0.372135848
1014.366317	0.375412196
1016.294770	0.378684133
1018.223223	0.381753832
1020.151676	0.384735703
1022.080130	0.387643397
1024.008583	0.390530229
1025.937036	0.393761665
1027.865489	0.397314370
1029.793942	0.400523901
1031.722395	0.403281212
1033.650848	0.405271202
1035.579301	0.405815452
1037.507754	0.406346709
1039.436207	0.408048153
1041.364660	0.409476399
1043.293113	0.409861743
1045.221566	0.410108626
1047.150019	0.410425395
1049.078473	0.410194546
1051.006926	0.409511834
1052.935379	0.408809513
1054.863832	0.408219844
1056.792285	0.407555044
1058.720738	0.406440139
1060.649191	0.405551732
1062.577644	0.404829353
1064.506097	0.403018951
1066.434550	0.401200086
1068.363003	0.400674939
1070.291456	0.400046527
1072.219909	0.398274273
1074.148363	0.396368057
1076.076816	0.395061642
1078.005269	0.393900663
1079.933722	0.393035978
1081.862175	0.393019885
1083.790628	0.393254578
1085.719081	0.392842889
1087.647534	0.391538829
1089.575987	0.389340252
1091.504440	0.386744350
1093.432893	0.384421319
1095.361346	0.382268280
1097.289799	0.380247414
1099.218253	0.378524810
1101.146706	0.376655519
1103.075159	0.374186397
1105.003612	0.371281385
1106.932065	0.368958771
1108.860518	0.367727339
1110.788971	0.365978152
1112.717424	0.362482548
1114.645877	0.358447611
1116.574330	0.355128974
1118.502783	0.352640092
1120.431236	0.350804836
1122.359689	0.348957479
1124.288142	0.346529901
1126.216596	0.343768299
1128.145049	0.340927720
1130.073502	0.338233173
1132.001955	0.335872114
1133.930408	0.333470702
1135.858861	0.330728829
1137.787314	0.327763319
1139.715767	0.324864060
1141.644220	0.322445244
1143.572673	0.320535451
1145.501126	0.318586111
1147.429579	0.315983325
1149.358032	0.312898785
1151.286486	0.310134888
1153.214939	0.307742953
1155.143392	0.305348605
1157.071845	0.302858621
1159.000298	0.299942225
1160.928751	0.296498239
1162.857204	0.293065667
1164.785657	0.290156811
1166.714110	0.287708044
1168.642563	0.285263181
1170.571016	0.282682717
1172.499469	0.280183375
1174.427922	0.277681351
1176.356375	0.274826944
1178.284829	0.271831304
1180.213282	0.269270241
1182.141735	0.266990215
1184.070188	0.264375508
1185.998641	0.261387944
1187.927094	0.258389980
1189.855547	0.255471826
1191.784000	0.252621591
1193.712453	0.249920473
1195.640906	0.247351855
1197.569359	0.244827047
1199.497812	0.242256179
1201.426265	0.239647537
1203.354719	0.237740323
1205.283172	0.236252666
1207.211625	0.234682694
1209.140078	0.232613504
1211.068531	0.230186060
1212.996984	0.227694854
1214.925437	0.225195840
1216.853890	0.222752556
1218.782343	0.220354438
1220.710796	0.217857480
1222.639249	0.215386033
1224.567702	0.213290006
1226.496155	0.211727589
1228.424609	0.210437447
1230.353062	0.208918184
1232.281515	0.206939876
1234.209968	0.204636842
1236.138421	0.202291936
1238.066874	0.200151801
1239.995327	0.198259830
1241.923780	0.196600884
1243.852233	0.195056692
1245.780686	0.193192810
1247.709139	0.191051930
1249.637592	0.189125419
1251.566045	0.187423602
1253.494498	0.185654193
1255.422952	0.183839008
1257.351405	0.182159871
1259.279858	0.180452004
1261.208311	0.178534657
1263.136764	0.176727757
1265.065217	0.175108552
1266.993670	0.173338428
1268.922123	0.171669841
1270.850576	0.170447454
1272.779029	0.169251218
1274.707482	0.167706802
1276.635935	0.166215226
1278.564388	0.164917424
1280.492842	0.163358599
1282.421295	0.161536843
1284.349748	0.159996241
1286.278201	0.158797145
1288.206654	0.157484666
1290.135107	0.155917138
1292.063560	0.154302537
1293.992013	0.152734607
1295.920466	0.151166469
1297.848919	0.149487704
1299.777372	0.147755742
1301.705825	0.146288231
1303.634278	0.145081833
1305.562731	0.143770069
1307.491185	0.142443597
1309.419638	0.141538337
1311.348091	0.140833452
1313.276544	0.140000507
1315.204997	0.138991982
1317.133450	0.137629643
1319.061903	0.136051923
1320.990356	0.134420007
1322.918809	0.132639870
1324.847262	0.131011114
1326.775715	0.129782528
1328.704168	0.128622055
1330.632621	0.127348498
1332.561075	0.126462191
1334.489528	0.126423270
1336.417981	0.126672029
1338.346434	0.125790983
1340.274887	0.123653300
1342.203340	0.121267289
1344.131793	0.119042285
1346.060246	0.117216825
1347.988699	0.115985721
1349.917152	0.115214951
1351.845605	0.114574194
1353.774058	0.113781989
1355.702511	0.112897381
1357.630965	0.112236559
1359.559418	0.111852452
1361.487871	0.111155257
1363.416324	0.110028222
1365.344777	0.108887993
1367.273230	0.107835025
1369.201683	0.107245363
1371.130136	0.107031301
1373.058589	0.106426291
1374.987042	0.105307810
1376.915495	0.103694186
1378.843948	0.101761110
1380.772401	0.100328267
1382.700854	0.099809363
1384.629308	0.099592485
1386.557761	0.098679595
1388.486214	0.097425222
1390.414667	0.096796133
1392.343120	0.096573450
1394.271573	0.096398160
1396.200026	0.095995180
1398.128479	0.094645567
1400.056932	0.092875667
1401.985385	0.091369025
1403.913838	0.089707516
1405.842291	0.088301830
1407.770744	0.087508827
1409.699198	0.086877011
1411.627651	0.086305231
1413.556104	0.086252019
1415.484557	0.086865708
1417.413010	0.087079756
1419.341463	0.086353391
1421.269916	0.085279569
1423.198369	0.083697960
1425.126822	0.082212724
1427.055275	0.081496380
1428.983728	0.081002995
1430.912181	0.080648191
1432.840634	0.080395445
1434.769087	0.079545401
1436.697541	0.078413934
1438.625994	0.077804573
1440.554447	0.076774493
1442.482900	0.075412095
1444.411353	0.074686050
1446.339806	0.074370995
1448.268259	0.074083269
1450.196712	0.073855743
1452.125165	0.074159630
1454.053618	0.075181089
1455.982071	0.075561911
1457.910524	0.074434698
1459.838977	0.072809853
1461.767431	0.071049005
1463.695884	0.069227271
1465.624337	0.068237722
1467.552790	0.068709061
1469.481243	0.069740914
1471.409696	0.070087329
1473.338149	0.069317512
1475.266602	0.067673363
1477.195055	0.066148929
1479.123508	0.065252379
1481.051961	0.064404681
1482.980414	0.063776508
1484.908867	0.064105131
1486.837321	0.065198563
1488.765774	0.065450937
1490.694227	0.064136170
1492.622680	0.062948048
1494.551133	0.062498592
1496.479586	0.062132068
1498.408039	0.061154906
1500.336492	0.059947416
1502.264945	0.060113791
1504.193398	0.061690845
1506.121851	0.062907562
1508.050304	0.062569506
1509.978757	0.060754124
1511.907210	0.059040248
1513.835664	0.058874320
1515.764117	0.059796531
1517.692570	0.060906876
1519.621023	0.060931634
1521.549476	0.059299495
1523.477929	0.057437599
1525.406382	0.055844583
1527.334835	0.054782424
1529.263288	0.054596569
1531.191741	0.054405380
1533.120194	0.053892829
1535.048647	0.054482952
1536.977100	0.056034423
1538.905554	0.057181772
1540.834007	0.057445072
1542.762460	0.056080703
1544.690913	0.053619545
1546.619366	0.051710386
1548.547819	0.050807845
1550.476272	0.050846800
1552.404725	0.051469464
1554.333178	0.052437212
1556.261631	0.053335518
1558.190084	0.052627310
1560.118537	0.051158000
1562.046990	0.050133951
1563.975443	0.048859879
1565.903897	0.047963582
1567.832350	0.047562268
1569.760803	0.047532734
1571.689256	0.048290085
1573.617709	0.048755292
1575.546162	0.048162490
1577.474615	0.047535691
1579.403068	0.047161348
1581.331521	0.046646986
1583.259974	0.046332665
1585.188427	0.046287298
1587.116880	0.046297256
1589.045333	0.046335716
1590.973787	0.046451606
1592.902240	0.046615869
1594.830693	0.046861883
1596.759146	0.047137611
1598.687599	0.047217172
1600.616052	0.047237720
1602.544505	0.047593303
1604.472958	0.048173960
1606.401411	0.048568752
1608.329864	0.048810583
1610.258317	0.049180996
1612.186770	0.049791604
1614.115223	0.050288834
1616.043677	0.050357711
1617.972130	0.050794449
1619.900583	0.051754560
1621.829036	0.052397389
1623.757489	0.053056877
1625.685942	0.053661186
1627.614395	0.053676993
1629.542848	0.053992175
1631.471301	0.055189848
1633.399754	0.056265097
1635.328207	0.056421403
1637.256660	0.056172475
1639.185113	0.055537615
1641.113566	0.055040944
1643.042020	0.055629864
1644.970473	0.056732286
1646.898926	0.057768680
1648.827379	0.059255801
1650.755832	0.059531629
1652.684285	0.057213441
1654.612738	0.054891493
1656.541191	0.053870942
1658.469644	0.053452771
1660.398097	0.053468324
1662.326550	0.053542621
1664.255003	0.053787325
1666.183456	0.054018885
1668.111910	0.053556547
1670.040363	0.052868787
1671.968816	0.052472606
1673.897269	0.051442463
1675.825722	0.049989719
1677.754175	0.049513336
1679.682628	0.050302006
1681.611081	0.051339678
1683.539534	0.050738554
1685.467987	0.048782114
1687.396440	0.046801738
1689.324893	0.045016043
1691.253346	0.044285093
1693.181799	0.044428006
1695.110253	0.044758078
1697.038706	0.045514032
1698.967159	0.045229804
1700.895612	0.043511987
1702.824065	0.042262193
1704.752518	0.041220687
1706.680971	0.040223304
1708.609424	0.039466850
1710.537877	0.039065193
1712.466330	0.039245393
1714.394783	0.039402347
1716.323236	0.038298409
1718.251689	0.036511190
1720.180143	0.035628587
1722.108596	0.035068590
1724.037049	0.034318000
1725.965502	0.034023322
1727.893955	0.034599297
1729.822408	0.035833832
1731.750861	0.036625087
1733.679314	0.036155719
1735.607767	0.035496768
1737.536220	0.034909643
1739.464673	0.034238871
1741.393126	0.034093194
1743.321579	0.034262825
1745.250032	0.034306388
1747.178486	0.034249976
1749.106939	0.034028143
1751.035392	0.033741187
1752.963845	0.033624429
1754.892298	0.033451345
1756.820751	0.033228163
1758.749204	0.033343252
1760.677657	0.033504218
1762.606110	0.033544965
1764.534563	0.033644889
1766.463016	0.033844985
1768.391469	0.034447931
1770.319922	0.035213184
1772.248376	0.035491511
1774.176829	0.035406630
1776.105282	0.035288740
1778.033735	0.035399865
1779.962188	0.035863396
1781.890641	0.036342155
1783.819094	0.036376379
1785.747547	0.036318284
1787.676000	0.036943421
1789.604453	0.038077477
1791.532906	0.038797915
1793.461359	0.038751919
1795.389812	0.038395718
1797.318266	0.038217675
1799.246719	0.038402323
1801.175172	0.038836293
1803.103625	0.039323751
1805.032078	0.039603747
1806.960531	0.039667815
1808.888984	0.039745159
1810.817437	0.039967615
1812.745890	0.040270764
1814.674343	0.040376786
1816.602796	0.040260714
1818.531249	0.040326837
1820.459702	0.040725507
1822.388155	0.041179072
1824.316609	0.041500244
1826.245062	0.041888770
1828.173515	0.042031277
1830.101968	0.041604318
1832.030421	0.041091990
1833.958874	0.040707882
1835.887327	0.040427614
1837.815780	0.040430527
1839.744233	0.040960792
1841.672686	0.041620046
1843.601139	0.041596238
1845.529592	0.040942293
1847.458045	0.040144883
1849.386499	0.039548799
1851.314952	0.039351165
1853.243405	0.039457262
1855.171858	0.039608072
1857.100311	0.039500669
1859.028764	0.039095037
1860.957217	0.038652673
1862.885670	0.038526271
1864.814123	0.038881090
1866.742576	0.039233882
1868.671029	0.038974743
1870.599482	0.038337566
1872.527935	0.037753969
1874.456388	0.037227694
1876.384842	0.036679629
1878.313295	0.036171310
1880.241748	0.035875998
1882.170201	0.035748448
1884.098654	0.035646848
1886.027107	0.035496794
1887.955560	0.035116285
1889.884013	0.034634862
1891.812466	0.034294959
1893.740919	0.033917040
1895.669372	0.033543602
1897.597825	0.033326216
1899.526278	0.033174612
1901.454732	0.032970760
1903.383185	0.032623459
1905.311638	0.032189578
1907.240091	0.031847812
1909.168544	0.031717509
1911.096997	0.031665653
1913.025450	0.031516779
1914.953903	0.031333063
1916.882356	0.031157104
1918.810809	0.031138709
1920.739262	0.031032989
1922.667715	0.030380705
1924.596168	0.029569088
1926.524622	0.029024551
1928.453075	0.028689360
1930.381528	0.028417280
1932.309981	0.028145878
1934.238434	0.027940061
1936.166887	0.027832078
1938.095340	0.027728433
1940.023793	0.027462168
1941.952246	0.026967036
1943.880699	0.026458532
1945.809152	0.026090635
1947.737605	0.025844464
1949.666058	0.025644658
1951.594511	0.025364835
1953.522965	0.024970688
1955.451418	0.024669046
1957.379871	0.024621764
1959.308324	0.024589105
1961.236777	0.024510102
1963.165230	0.024554698
1965.093683	0.024552613
1967.022136	0.024319654
1968.950589	0.023969101
1970.879042	0.023598641
1972.807495	0.023143565
1974.735948	0.022510823
1976.664401	0.021951327
1978.592855	0.021835798
1980.521308	0.021956187
1982.449761	0.021891765
1984.378214	0.021680132
1986.306667	0.021478096
1988.235120	0.021362046
1990.163573	0.021325028
1992.092026	0.021098346
1994.020479	0.020708542
1995.948932	0.020493058
1997.877385	0.020418547
1999.805838	0.020238103
2001.734291	0.019984782
2003.662744	0.019812629
2005.591198	0.019648412
2007.519651	0.019305551
2009.448104	0.018872410
2011.376557	0.018761378
2013.305010	0.019017240
2015.233463	0.019211935
2017.161916	0.019212395
2019.090369	0.019022392
2021.018822	0.018589007
2022.947275	0.018252505
2024.875728	0.018256364
2026.804181	0.018259062
2028.732634	0.017992524
2030.661088	0.017694721
2032.589541	0.017533664
2034.517994	0.017328029
2036.446447	0.016933739
2038.374900	0.016573595
2040.303353	0.016612798
2042.231806	0.016913882
2044.160259	0.016984155
2046.088712	0.016858099
2048.017165	0.016857624
2049.945618	0.016844355
2051.874071	0.016546415
2053.802524	0.016150484
2055.730978	0.016018745
2057.659431	0.016167762
2059.587884	0.016385928
2061.516337	0.016427616
2063.444790	0.016051339
2065.373243	0.015454386
2067.301696	0.015199324
2069.230149	0.015335167
2071.158602	0.015458217
2073.087055	0.015404293
2075.015508	0.015181225
2076.943961	0.014875948
2078.872414	0.014781755
2080.800867	0.014970829
2082.729321	0.015115768
2084.657774	0.015064367
2086.586227	0.014992140
2088.514680	0.014906392
2090.443133	0.014727206
2092.371586	0.014599641
2094.300039	0.014471911
2096.228492	0.014199424
2098.156945	0.013990482
2100.085398	0.013944723
2102.013851	0.013946795
2103.942304	0.014055198
2105.870757	0.014183118
2107.799211	0.014071482
2109.727664	0.013747940
2111.656117	0.013540907
2113.584570	0.013647068
2115.513023	0.013840992
2117.441476	0.013706342
2119.369929	0.013338089
2121.298382	0.013234777
2123.226835	0.013357464
2125.155288	0.013364831
2127.083741	0.013254291
2129.012194	0.013091378
2130.940647	0.012972595
2132.869100	0.013012560
2134.797554	0.013030872
2136.726007	0.012855277
2138.654460	0.012648475
2140.582913	0.012628846
2142.511366	0.012842891
2144.439819	0.013046298
2146.368272	0.012957613
2148.296725	0.012792920
2150.225178	0.012832341
2152.153631	0.012889283
2154.082084	0.012792069
2156.010537	0.012587942
2157.938990	0.012334904
2159.867444	0.012163177
2161.795897	0.011978799
2163.724350	0.011690451
2165.652803	0.011556034
2167.581256	0.011636394
2169.509709	0.011812466
2171.438162	0.012074613
2173.366615	0.012247305
2175.295068	0.012275455
2177.223521	0.012277034
2179.151974	0.012127141
2181.080427	0.011813887
2183.008880	0.011659386
2184.937334	0.011832618
2186.865787	0.011965292
2188.794240	0.011758368
2190.722693	0.011476766
2192.651146	0.011414099
2194.579599	0.011557662
2196.508052	0.011622217
2198.436505	0.011443405
2200.364958	0.011278570
2202.293411	0.011224337
2204.221864	0.011155562
2206.150317	0.011095678
2208.078770	0.011022391
2210.007223	0.010905887
2211.935677	0.010822756
2213.864130	0.010811425
2215.792583	0.010817448
2217.721036	0.010736436
2219.649489	0.010514665
2221.577942	0.010372643
2223.506395	0.010410087
2225.434848	0.010410171
2227.363301	0.010364152
2229.291754	0.010345782
2231.220207	0.010201529
2233.148660	0.009854165
2235.077113	0.009657073
2237.005567	0.009955923
2238.934020	0.010396615
2240.862473	0.010373274
2242.790926	0.010006662
2244.719379	0.009925860
2246.647832	0.010207050
2248.576285	0.010411147
2250.504738	0.010452493
2252.433191	0.010197355
2254.361644	0.009606243
2256.290097	0.009037464
2258.218550	0.008927604
2260.147003	0.009200966
2262.075456	0.009413644
2264.003910	0.009441741
2265.932363	0.009394154
2267.860816	0.009230369
2269.789269	0.009064906
2271.717722	0.009088356
2273.646175	0.009169104
2275.574628	0.009117153
2277.503081	0.008954587
2279.431534	0.008699359
2281.359987	0.008395054
2283.288440	0.008263446
2285.216893	0.008384989
2287.145346	0.008515144
2289.073800	0.008445112
2291.002253	0.008253550
2292.930706	0.008222087
2294.859159	0.008475754
2296.787612	0.008684589
2298.716065	0.008539344
2300.644518	0.008334472
2302.572971	0.008394375
2304.501424	0.008487413
2306.429877	0.008332945
2308.358330	0.008057476
2310.286783	0.007841540
2312.215236	0.007697678
2314.143690	0.007647831
2316.072143	0.007706610
2318.000596	0.007849462
2319.929049	0.008056144
2321.857502	0.008289438
2323.785955	0.008482538
2325.714408	0.008514129
2327.642861	0.008275888
2329.571314	0.007640250
2331.499767	0.006832324
2333.428220	0.006551944
2335.356673	0.007059107
2337.285126	0.007620039
2339.213579	0.007473912
2341.142033	0.006892521
2343.070486	0.006621499
2344.998939	0.006894041
2346.927392	0.007439984
2348.855845	0.007847706
2350.784298	0.008010265
2352.712751	0.008149241
2354.641204	0.008298746
2356.569657	0.008073742
2358.498110	0.007540648
2360.426563	0.007060161
2362.355016	0.006642535
2364.283469	0.006552629
2366.211923	0.006857011
2368.140376	0.007299337
2370.068829	0.007600453
2371.997282	0.007769849
2373.925735	0.007723276
2375.854188	0.007370607
2377.782641	0.007032854
2379.711094	0.006942044
2381.639547	0.006870531
2383.568000	0.006655572
2385.496453	0.006420786
2387.424906	0.006262112
2389.353359	0.006123666
2391.281812	0.005972334
2393.210266	0.005888959
2395.138719	0.005950387
2397.067172	0.006082378
2398.995625	0.006159158
2400.924078	0.006130432
2402.852531	0.006028230
2404.780984	0.005936773
2406.709437	0.006003267
2408.637890	0.006216262
2410.566343	0.006250018
2412.494796	0.005976053
2414.423249	0.005729306
2416.351702	0.005826681
2418.280156	0.006059136
2420.208609	0.006051506
2422.137062	0.005845345
2424.065515	0.005851675
2425.993968	0.006001955
2427.922421	0.005847109
2429.850874	0.005631370
2431.779327	0.005850393
2433.707780	0.006279837
2435.636233	0.006430290
2437.564686	0.006221544
2439.493139	0.005892428
2441.421592	0.005823335
2443.350045	0.005866648
2445.278499	0.005746532
2447.206952	0.005729872
2449.135405	0.005794399
2451.063858	0.005663345
2452.992311	0.005567739
2454.920764	0.005733307
2456.849217	0.005933040
2458.777670	0.005875625
2460.706123	0.005633149
2462.634576	0.005556567
2464.563029	0.005756637
2466.491482	0.005978878
2468.419935	0.005891100
2470.348389	0.005654694
2472.276842	0.005744100
2474.205295	0.006170876
2476.133748	0.006501833
2478.062201	0.006603997
2479.990654	0.006700002
2481.919107	0.006719314
2483.847560	0.006583577
2485.776013	0.006486984
2487.704466	0.006571567
2489.632919	0.006745413
2491.561372	0.006873874
2493.489825	0.006986291
2495.418279	0.007154871
2497.346732	0.007306061
2499.275185	0.007377730
2501.203638	0.007405151
2503.132091	0.007431182
2505.060544	0.007455662
2506.988997	0.007584151
2508.917450	0.007972660
2510.845903	0.008448886
2512.774356	0.008798796
2514.702809	0.009013014
2516.631262	0.009097839
2518.559715	0.009189845
2520.488168	0.009324646
2522.416622	0.009368349
2524.345075	0.009483586
2526.273528	0.009848182
2528.201981	0.010356441
2530.130434	0.010845824
2532.058887	0.011137951
2533.987340	0.011147632
2535.915793	0.010903373
2537.844246	0.010647592
2539.772699	0.010820487
2541.701152	0.011357037
2543.629605	0.011788564
2545.558058	0.012001983
2547.486512	0.012221354
2549.414965	0.012490919
2551.343418	0.012711094
2553.271871	0.012804064
2555.200324	0.012665340
2557.128777	0.012575604
2559.057230	0.012869209
2560.985683	0.013311366
2562.914136	0.013679575
2564.842589	0.014003910
2566.771042	0.014313271
2568.699495	0.014730388
2570.627948	0.015218996
2572.556401	0.015432824
2574.484855	0.015458604
2576.413308	0.015721813
2578.341761	0.016155332
2580.270214	0.016457906
2582.198667	0.016603863
2584.127120	0.016687196
2586.055573	0.016700909
2587.984026	0.016542314
2589.912479	0.016472884
2591.840932	0.016784465
2593.769385	0.017136758
2595.697838	0.017300187
2597.626291	0.017524619
2599.554745	0.017866237
2601.483198	0.018118639
2603.411651	0.018133016
2605.340104	0.018015033
2607.268557	0.018028866
2609.197010	0.018119501
2611.125463	0.018151512
2613.053916	0.018126477
2614.982369	0.017926266
2616.910822	0.017608417
2618.839275	0.017279502
2620.767728	0.017061612
2622.696181	0.017363686
2624.624635	0.018139835
2626.553088	0.018614177
2628.481541	0.018472442
2630.409994	0.018280743
2632.338447	0.018407077
2634.266900	0.018694822
2636.195353	0.019008601
2638.123806	0.018952357
2640.052259	0.018260213
2641.980712	0.017601108
2643.909165	0.017575722
2645.837618	0.017857440
2647.766071	0.017930543
2649.694524	0.017875772
2651.622978	0.017959764
2653.551431	0.018049542
2655.479884	0.017874120
2657.408337	0.017384756
2659.336790	0.016776767
2661.265243	0.016505288
2663.193696	0.016786980
2665.122149	0.017203648
2667.050602	0.017236616
2668.979055	0.016835745
2670.907508	0.016451139
2672.835961	0.016446514
2674.764414	0.016666781
2676.692868	0.016905565
2678.621321	0.016910274
2680.549774	0.016549576
2682.478227	0.016326448
2684.406680	0.016422532
2686.335133	0.016377870
2688.263586	0.016166592
2690.192039	0.015994323
2692.120492	0.015847957
2694.048945	0.015683653
2695.977398	0.015349295
2697.905851	0.015022326
2699.834304	0.015059990
2701.762757	0.015327493
2703.691211	0.015488845
2705.619664	0.015362895
2707.548117	0.014989451
2709.476570	0.014484419
2711.405023	0.013823334
2713.333476	0.013289119
2715.261929	0.013255613
2717.190382	0.013579442
2719.118835	0.014019035
2721.047288	0.014378823
2722.975741	0.014382401
2724.904194	0.014085999
2726.832647	0.013780328
2728.761101	0.013556757
2730.689554	0.013433996
2732.618007	0.013374314
2734.546460	0.013220041
2736.474913	0.013040764
2738.403366	0.013045301
2740.331819	0.013192358
2742.260272	0.013299463
2744.188725	0.013245051
2746.117178	0.013182633
2748.045631	0.013424353
2749.974084	0.013702684
2751.902537	0.013425470
2753.830991	0.012889945
2755.759444	0.012710241
2757.687897	0.012608436
2759.616350	0.012366643
2761.544803	0.012270213
2763.473256	0.012370676
2765.401709	0.012603894
2767.330162	0.012849765
2769.258615	0.013081927
2771.187068	0.013273005
2773.115521	0.013059703
2775.043974	0.012532592
2776.972427	0.012233527
2778.900880	0.012206218
2780.829334	0.012171298
2782.757787	0.012125092
2784.686240	0.012163484
2786.614693	0.012208445
2788.543146	0.012092943
2790.471599	0.011847762
2792.400052	0.011754228
2794.328505	0.011933288
2796.256958	0.012166352
2798.185411	0.012264519
2800.113864	0.012194525
2802.042317	0.012027206
2803.970770	0.011930097
2805.899224	0.011827603
2807.827677	0.011669366
2809.756130	0.011798213
2811.684583	0.012136956
2813.613036	0.012118386
2815.541489	0.011767775
2817.469942	0.011695496
2819.398395	0.011933533
2821.326848	0.011993115
2823.255301	0.011903266
2825.183754	0.011782161
2827.112207	0.011643323
2829.040660	0.011692472
2830.969113	0.011842128
2832.897567	0.011747715
2834.826020	0.011610352
2836.754473	0.011695364
2838.682926	0.011746176
2840.611379	0.011519574
2842.539832	0.011198454
2844.468285	0.011103263
2846.396738	0.011214003
2848.325191	0.011407981
2850.253644	0.011679878
2852.182097	0.011594417
2854.110550	0.010852942
2856.039003	0.010182741
2857.967457	0.010394403
2859.895910	0.011163942
2861.824363	0.011536943
2863.752816	0.011241146
2865.681269	0.010730212
2867.609722	0.010486945
2869.538175	0.010719819
2871.466628	0.011204310
2873.395081	0.011515493
2875.323534	0.011569636
2877.251987	0.011437762
2879.180440	0.011143832
2881.108893	0.011066896
2883.037347	0.011213052
2884.965800	0.011075099
2886.894253	0.010873998
2888.822706	0.010936381
2890.751159	0.010856125
2892.679612	0.010444995
2894.608065	0.009993118
2896.536518	0.009803489
2898.464971	0.009978792
2900.393424	0.010352728
2902.321877	0.010559805
2904.250330	0.010605994
2906.178783	0.010996153
2908.107236	0.011739464
2910.035690	0.012149025
2911.964143	0.011913490
2913.892596	0.011451705
2915.821049	0.011045306
2917.749502	0.010681773
2919.677955	0.010541098
2921.606408	0.010835774
2923.534861	0.011349184
2925.463314	0.011603105
2927.391767	0.011327093
2929.320220	0.010903043
2931.248673	0.010697169
2933.177126	0.010687674
2935.105580	0.010801915
2937.034033	0.010954322
2938.962486	0.011071692
2940.890939	0.011201488
2942.819392	0.011453703
2944.747845	0.011765074
2946.676298	0.011940515
2948.604751	0.011970532
2950.533204	0.011975337
2952.461657	0.012059346
2954.390110	0.012173184
2956.318563	0.012047689
2958.247016	0.011605180
2960.175469	0.011066457
2962.103923	0.010613160
2964.032376	0.010471300
2965.960829	0.010661965
2967.889282	0.010907200
2969.817735	0.011163325
2971.746188	0.011414129
2973.674641	0.011540364
2975.603094	0.011618906
2977.531547	0.011762399
2979.460000	0.011951121
2981.388453	0.012058500
2983.316906	0.011874740
2985.245359	0.011428198
2987.173813	0.011132690
2989.102266	0.011363884
2991.030719	0.011687812
2992.959172	0.011717996
2994.887625	0.011744861
2996.816078	0.011877035
2998.744531	0.011960047
3000.672984	0.011959855
3002.601437	0.011926999
3004.529890	0.011949287
3006.458343	0.011968482
3008.386796	0.011859834
3010.315249	0.011893571
3012.243703	0.012246455
3014.172156	0.012534600
3016.100609	0.012529634
3018.029062	0.012311155
3019.957515	0.012024232
3021.885968	0.011890627
3023.814421	0.012036176
3025.742874	0.012343374
3027.671327	0.012582057
3029.599780	0.012673744
3031.528233	0.012866166
3033.456686	0.013148830
3035.385139	0.013190583
3037.313592	0.012972779
3039.242046	0.012858197
3041.170499	0.013151964
3043.098952	0.013648919
3045.027405	0.013794557
3046.955858	0.013503436
3048.884311	0.013257590
3050.812764	0.013189736
3052.741217	0.012964528
3054.669670	0.012693923
3056.598123	0.012822601
3058.526576	0.013216564
3060.455029	0.013426197
3062.383482	0.013597001
3064.311936	0.014022912
3066.240389	0.014498209
3068.168842	0.014666015
3070.097295	0.014655396
3072.025748	0.014796460
3073.954201	0.014907370
3075.882654	0.014787018
3077.811107	0.014774291
3079.739560	0.014994494
3081.668013	0.015226300
3083.596466	0.015366314
3085.524919	0.015442421
3087.453372	0.015630204
3089.381825	0.015853342
3091.310279	0.015655698
3093.238732	0.015180175
3095.167185	0.015228285
3097.095638	0.015980305
3099.024091	0.016554153
3100.952544	0.016360004
3102.880997	0.015937351
3104.809450	0.015860597
3106.737903	0.016176941
3108.666356	0.016717043
3110.594809	0.017165607
3112.523262	0.017342115
3114.451715	0.017524973
3116.380169	0.017935099
3118.308622	0.018280048
3120.237075	0.018385720
3122.165528	0.018540159
3124.093981	0.018901262
3126.022434	0.019282695
3127.950887	0.019389749
3129.879340	0.019081574
3131.807793	0.018659277
3133.736246	0.018650906
3135.664699	0.019187652
3137.593152	0.019754075
3139.521605	0.019694941
3141.450058	0.019193206
3143.378512	0.019028984
3145.306965	0.019301664
3147.235418	0.019529674
3149.163871	0.019689161
3151.092324	0.020116871
3153.020777	0.020763187
3154.949230	0.021220483
3156.877683	0.021344339
3158.806136	0.021186959
3160.734589	0.020904923
3162.663042	0.020913089
3164.591495	0.021292014
3166.519948	0.021733001
3168.448402	0.022170678
3170.376855	0.022637356
3172.305308	0.023088763
3174.233761	0.023363287
3176.162214	0.023194056
3178.090667	0.022743467
3180.019120	0.022576261
3181.947573	0.022930609
3183.876026	0.023436144
3185.804479	0.023802284
3187.732932	0.024076821
3189.661385	0.024165981
3191.589838	0.024065897
3193.518292	0.024115434
3195.446745	0.024508759
3197.375198	0.025023939
3199.303651	0.025354953
3201.232104	0.025392979
3203.160557	0.025111854
3205.089010	0.024646036
3207.017463	0.024544353
3208.945916	0.025028305
3210.874369	0.025352102
3212.802822	0.025028205
3214.731275	0.024691900
3216.659728	0.024949580
3218.588181	0.025369113
3220.516635	0.025435967
3222.445088	0.025520895
3224.373541	0.025960483
3226.301994	0.026436195
3228.230447	0.026537050
3230.158900	0.026246138
3232.087353	0.025983552
3234.015806	0.026278051
3235.944259	0.027388854
3237.872712	0.028690582
3239.801165	0.029175607
3241.729618	0.028828904
3243.658071	0.028368305
3245.586525	0.028329091
3247.514978	0.028543266
3249.443431	0.028263461
3251.371884	0.027491195
3253.300337	0.027359415
3255.228790	0.028286939
3257.157243	0.029118689
3259.085696	0.029268015
3261.014149	0.029261699
3262.942602	0.029260619
3264.871055	0.029153798
3266.799508	0.029109055
3268.727961	0.029357638
3270.656414	0.029805502
3272.584868	0.030198528
3274.513321	0.030337377
3276.441774	0.030233772
3278.370227	0.030322237
3280.298680	0.030705588
3282.227133	0.030988561
3284.155586	0.030871488
3286.084039	0.030263154
3288.012492	0.029453456
3289.940945	0.028984893
3291.869398	0.029010529
3293.797851	0.029289588
3295.726304	0.029670019
3297.654758	0.030203911
3299.583211	0.030872928
3301.511664	0.031265952
3303.440117	0.031084877
3305.368570	0.030472755
3307.297023	0.029850429
3309.225476	0.029986581
3311.153929	0.031028964
3313.082382	0.031988651
3315.010835	0.032277122
3316.939288	0.032257941
3318.867741	0.032236058
3320.796194	0.032150645
3322.724648	0.032034837
3324.653101	0.032065812
3326.581554	0.032253046
3328.510007	0.032462418
3330.438460	0.032672320
3332.366913	0.032939553
3334.295366	0.033270482
3336.223819	0.033491671
3338.152272	0.033269010
3340.080725	0.032997418
3342.009178	0.033373427
3343.937631	0.034005288
3345.866084	0.034302577
3347.794537	0.034388818
3349.722991	0.034578629
3351.651444	0.034916840
3353.579897	0.035036992
3355.508350	0.035041492
3357.436803	0.035424087
3359.365256	0.035873439
3361.293709	0.035888094
3363.222162	0.035534319
3365.150615	0.035100520
3367.079068	0.035027727
3369.007521	0.035425320
3370.935974	0.035743836
3372.864427	0.035598729
3374.792881	0.035378352
3376.721334	0.035627987
3378.649787	0.036129128
3380.578240	0.036220148
3382.506693	0.036118697
3384.435146	0.036384497
3386.363599	0.036755625
3388.292052	0.036900248
3390.220505	0.036967631
3392.148958	0.036948740
3394.077411	0.036911633
3396.005864	0.037116997
3397.934317	0.037393633
3399.862770	0.037405159
3401.791224	0.037456173
3403.719677	0.037729580
3405.648130	0.038085375
3407.576583	0.038024552
3409.505036	0.037734061
3411.433489	0.037630983
3413.361942	0.037665434
3415.290395	0.037706833
3417.218848	0.037689939
3419.147301	0.037634738
3421.075754	0.037583858
3423.004207	0.037392732
3424.932660	0.037352119
3426.861114	0.037884396
3428.789567	0.038267463
3430.718020	0.037653957
3432.646473	0.036848508
3434.574926	0.036961939
3436.503379	0.037501898
3438.431832	0.037584864
3440.360285	0.037342694
3442.288738	0.037150055
3444.217191	0.037091557
3446.145644	0.037134901
3448.074097	0.037179999
3450.002550	0.037127428
3451.931004	0.037075192
3453.859457	0.037087705
3455.787910	0.036873408
3457.716363	0.036413249
3459.644816	0.036250304
3461.573269	0.036550924
3463.501722	0.036739580
3465.430175	0.036509048
3467.358628	0.036208600
3469.287081	0.036052573
3471.215534	0.035932235
3473.143987	0.035812590
3475.072440	0.035480194
3477.000893	0.034709156
3478.929347	0.034127858
3480.857800	0.034275990
3482.786253	0.034475707
3484.714706	0.034430649
3486.643159	0.034660179
3488.571612	0.034773506
3490.500065	0.034267664
3492.428518	0.033813201
3494.356971	0.033850845
3496.285424	0.034060825
3498.213877	0.034066953
3500.142330	0.033698022
3502.070783	0.033289909
3503.999237	0.033305686
3505.927690	0.033576556
3507.856143	0.033643335
3509.784596	0.033328366
3511.713049	0.032556176
3513.641502	0.031631086
3515.569955	0.031267732
3517.498408	0.031698428
3519.426861	0.032524280
3521.355314	0.033038460
3523.283767	0.032607954
3525.212220	0.031433482
3527.140673	0.030598067
3529.069126	0.030653883
3530.997580	0.030816153
3532.926033	0.030390961
3534.854486	0.029653316
3536.782939	0.029122775
3538.711392	0.028970854
3540.639845	0.028969236
3542.568298	0.028825974
3544.496751	0.028410872
3546.425204	0.027939126
3548.353657	0.027712813
3550.282110	0.027694255
3552.210563	0.027837869
3554.139016	0.027965056
3556.067470	0.027554752
3557.995923	0.026550371
3559.924376	0.025567258
3561.852829	0.025304712
3563.781282	0.025944890
3565.709735	0.026608873
3567.638188	0.026162103
3569.566641	0.025033230
3571.495094	0.024100158
3573.423547	0.023372192
3575.352000	0.022903031
3577.280453	0.022994569
3579.208906	0.023558196
3581.137360	0.024197953
3583.065813	0.024537180
3584.994266	0.024042355
3586.922719	0.022716761
3588.851172	0.021891369
3590.779625	0.022105776
3592.708078	0.022313299
3594.636531	0.021982655
3596.564984	0.021511864
3598.493437	0.021127451
3600.421890	0.020843737
3602.350343	0.020762794
3604.278796	0.020953985
3606.207249	0.021479359
3608.135703	0.022021649
3610.064156	0.021837804
3611.992609	0.021049252
3613.921062	0.020601528
3615.849515	0.020614833
3617.777968	0.020483291
3619.706421	0.020062262
3621.634874	0.019603176
3623.563327	0.019411825
3625.491780	0.019611675
3627.420233	0.019483985
3629.348686	0.018586235
3631.277139	0.017899536
3633.205593	0.017868638
3635.134046	0.017888965
3637.062499	0.017331099
3638.990952	0.016229892
3640.919405	0.015313105
3642.847858	0.015170962
3644.776311	0.015671784
3646.704764	0.016303558
3648.633217	0.016553311
3650.561670	0.016243838
3652.490123	0.015946539
3654.418576	0.015580821
3656.347029	0.014874917
3658.275482	0.014296893
3660.203936	0.014019612
3662.132389	0.013722980
3664.060842	0.013386820
3665.989295	0.013256640
3667.917748	0.013447008
3669.846201	0.013934914
3671.774654	0.014365811
3673.703107	0.013931578
3675.631560	0.012769045
3677.560013	0.012089524
3679.488466	0.012061336
3681.416919	0.012010284
3683.345372	0.011525741
3685.273826	0.010857016
3687.202279	0.010844672
3689.130732	0.012097508
3691.059185	0.013386968
3692.987638	0.013124445
3694.916091	0.012102369
3696.844544	0.011497893
3698.772997	0.011337576
3700.701450	0.010977414
3702.629903	0.010464026
3704.558356	0.010520595
3706.486809	0.011011531
3708.415262	0.011186796
3710.343716	0.010950716
3712.272169	0.010838030
3714.200622	0.011114687
3716.129075	0.011736346
3718.057528	0.012634060
3719.985981	0.013511683
3721.914434	0.013707461
3723.842887	0.013126077
3725.771340	0.012491684
3727.699793	0.012226474
3729.628246	0.012170153
3731.556699	0.012318734
3733.485152	0.012887864
3735.413605	0.013632943
3737.342059	0.013751842
3739.270512	0.012816428
3741.198965	0.011615568
3743.127418	0.011204812
3745.055871	0.012101889
3746.984324	0.013740995
3748.912777	0.014773146
3750.841230	0.014710151
3752.769683	0.014080899
3754.698136	0.013673208
3756.626589	0.013626516
3758.555042	0.013325070
3760.483495	0.012534332
3762.411949	0.011974378
3764.340402	0.012081744
3766.268855	0.012750476
3768.197308	0.013345105
3770.125761	0.013373679
3772.054214	0.013272579
3773.982667	0.013399905
3775.911120	0.013553879
3777.839573	0.013478046
3779.768026	0.013197201
3781.696479	0.013009366
3783.624932	0.013173942
3785.553385	0.013549498
3787.481838	0.013489330
3789.410292	0.012842613
3791.338745	0.012401084
3793.267198	0.012852612
3795.195651	0.014065157
3797.124104	0.015243787
3799.052557	0.015485154
3800.981010	0.014657565
3802.909463	0.013704045
3804.837916	0.013094747
3806.766369	0.012800884
3808.694822	0.013011014
3810.623275	0.013492439
3812.551728	0.013731631
3814.480182	0.013618969
3816.408635	0.013563625
3818.337088	0.013695524
3820.265541	0.013430317
3822.193994	0.012961956
3824.122447	0.012785817
3826.050900	0.012676110
3827.979353	0.012553583
3829.907806	0.012404421
3831.836259	0.012435294
3833.764712	0.013256720
3835.693165	0.014646793
3837.621618	0.015454786
3839.550071	0.015304630
3841.478525	0.014698136
3843.406978	0.014130557
3845.335431	0.014059426
3847.263884	0.014205717
3849.192337	0.013896684
3851.120790	0.012870398
3853.049243	0.011802723
3854.977696	0.011910556
3856.906149	0.012830474
3858.834602	0.013205403
3860.763055	0.013095421
3862.691508	0.013184402
3864.619961	0.013429034
3866.548415	0.013499063
3868.476868	0.013235760
3870.405321	0.013006805
3872.333774	0.013172140
3874.262227	0.013171647
3876.190680	0.012726636
3878.119133	0.012261047
3880.047586	0.012181992
3881.976039	0.012594670
3883.904492	0.012896094
3885.832945	0.012549312
3887.761398	0.012050151
3889.689851	0.011841186
3891.618305	0.011827841
3893.546758	0.011724094
3895.475211	0.011304490
3897.403664	0.010980249
3899.332117	0.011274158
3901.260570	0.011728785
3903.189023	0.011661352
3905.117476	0.011462265
3907.045929	0.011404011
3908.974382	0.011286657
3910.902835	0.011152123
3912.831288	0.011060592
3914.759741	0.011048604
3916.688194	0.011368216
3918.616648	0.011952485
3920.545101	0.012208075
3922.473554	0.011917119
3924.402007	0.011463277
3926.330460	0.011262719
3928.258913	0.011246844
3930.187366	0.011269273
3932.115819	0.011379032
3934.044272	0.011430005
3935.972725	0.011348184
3937.901178	0.011342030
3939.829631	0.011336710
3941.758084	0.010997735
3943.686538	0.010497624
3945.614991	0.010319785
3947.543444	0.010618404
3949.471897	0.011027535
3951.400350	0.010916794
3953.328803	0.010311426
3955.257256	0.009831620
3957.185709	0.009766965
3959.114162	0.009995836
3961.042615	0.010062095
3962.971068	0.009690785
3964.899521	0.009294652
3966.827974	0.009355068
3968.756427	0.009849128
3970.684881	0.010482316
3972.613334	0.010755505
3974.541787	0.010356068
3976.470240	0.009654775
3978.398693	0.009344579
3980.327146	0.009597464
3982.255599	0.010099829
3984.184052	0.010633097
3986.112505	0.011089560
3988.040958	0.011041292
3989.969411	0.010341260
3991.897864	0.009790472
3993.826317	0.009869030
3995.754771	0.009954146
3997.683224	0.009762889
3999.611677	0.009741592
4001.540130	0.009959996
4003.468583	0.010121801
4005.397036	0.009994802
4007.325489	0.009416419
4009.253942	0.008726900
4011.182395	0.008407692
4013.110848	0.008480637
4015.039301	0.008773737
4016.967754	0.009097393
4018.896207	0.009299674
4020.824661	0.009456471
4022.753114	0.009874151
4024.681567	0.010252479
4026.610020	0.010347968
4028.538473	0.010386960
4030.466926	0.010513966
4032.395379	0.010275815
4034.323832	0.009704031
4036.252285	0.009185374
4038.180738	0.008921909
4040.109191	0.008875794
4042.037644	0.009072229
4043.966097	0.009592340
4045.894550	0.010075612
4047.823004	0.009789769
4049.751457	0.009085291
4051.679910	0.009044825
4053.608363	0.009712123
4055.536816	0.010182289
4057.465269	0.009956927
4059.393722	0.009481084
4061.322175	0.009330573
4063.250628	0.009462167
4065.179081	0.009702953
4067.107534	0.009927364
4069.035987	0.010142491
4070.964440	0.010171813
4072.892894	0.009928504
4074.821347	0.009798647
4076.749800	0.009750094
4078.678253	0.009448322
4080.606706	0.009346299
4082.535159	0.009557685
4084.463612	0.009214595
4086.392065	0.008448393
4088.320518	0.008408383
4090.248971	0.008823004
4092.177424	0.008715244
4094.105877	0.008037813
4096.034330	0.007307118
4097.962783	0.007155059
4099.891237	0.007972263
4101.819690	0.008836321
4103.748143	0.008712157
4105.676596	0.008207457
4107.605049	0.008280379
4109.533502	0.008475782
4111.461955	0.008256349
4113.390408	0.008118853
4115.318861	0.008267518
4117.247314	0.007979507
4119.175767	0.007268292
4121.104220	0.006982333
4123.032673	0.006906031
4124.961127	0.007102597
4126.889580	0.007731623
4128.818033	0.008123113
4130.746486	0.008039721
4132.674939	0.007679794
4134.603392	0.007135601
4136.531845	0.007239223
4138.460298	0.008415003
4140.388751	0.009189677
4142.317204	0.008869059
4144.245657	0.008378807
4146.174110	0.008352621
4148.102563	0.008799362
4150.031017	0.009451781
4151.959470	0.009933626
4153.887923	0.009736713
4155.816376	0.008931556
4157.744829	0.008351791
4159.673282	0.008387162
4161.601735	0.008336571
4163.530188	0.008321208
4165.458641	0.008574951
4167.387094	0.008196227
4169.315547	0.007049045
4171.244000	0.006398833
4173.172453	0.006671531
4175.100906	0.006897474
4177.029360	0.006521459
4178.957813	0.006250530
4180.886266	0.006544475
4182.814719	0.006747266
4184.743172	0.006438457
4186.671625	0.006234297
4188.600078	0.006233108
4190.528531	0.006347384
4192.456984	0.006803605
4194.385437	0.006998606
4196.313890	0.006354018
4198.242343	0.005556662
4200.170796	0.005235577
4202.099250	0.005464543
4204.027703	0.005914077
4205.956156	0.006677710
4207.884609	0.007186305
4209.813062	0.006728458
4211.741515	0.006184212
4213.669968	0.006359647
4215.598421	0.007057067
4217.526874	0.007480009
4219.455327	0.006909852
4221.383780	0.005834212
4223.312233	0.005443178
4225.240686	0.005882792
4227.169139	0.006579244
4229.097593	0.007258659
4231.026046	0.007314019
4232.954499	0.006702099
4234.882952	0.006171468
4236.811405	0.005891195
4238.739858	0.005871802
4240.668311	0.006012987
4242.596764	0.005406056
4244.525217	0.004600352
4246.453670	0.005172969
4248.382123	0.006451334
4250.310576	0.006862041
4252.239029	0.006862330
4254.167483	0.007288298
4256.095936	0.007466207
4258.024389	0.006778914
4259.952842	0.005938297
4261.881295	0.005681002
4263.809748	0.006104596
4265.738201	0.006280213
4267.666654	0.005860073
4269.595107	0.005940867
4271.523560	0.006888968
4273.452013	0.007903351
4275.380466	0.007820506
4277.308919	0.006550119
4279.237373	0.005395318
4281.165826	0.004922512
4283.094279	0.004598083
4285.022732	0.004624456
4286.951185	0.005317118
4288.879638	0.006323820
4290.808091	0.007235758
4292.736544	0.007740398
4294.664997	0.007221267
4296.593450	0.005798880
4298.521903	0.004691983
4300.450356	0.004449695
4302.378809	0.004956265
4304.307262	0.005485759
4306.235716	0.006066264
4308.164169	0.006466651
4310.092622	0.005922840
4312.021075	0.005313923
4313.949528	0.005144098
4315.877981	0.005250217
4317.806434	0.005422469
4319.734887	0.005588844
4321.663340	0.005443614
4323.591793	0.005465940
4325.520246	0.006326993
4327.448699	0.006825382
4329.377152	0.006155550
4331.305606	0.005490460
4333.234059	0.005540152
4335.162512	0.005425037
4337.090965	0.004814536
4339.019418	0.004542011
4340.947871	0.005092971
4342.876324	0.005831932
4344.804777	0.005778408
4346.733230	0.005554387
4348.661683	0.006416873
4350.590136	0.007979143
4352.518589	0.008867821
4354.447042	0.008587148
4356.375495	0.007462032
4358.303949	0.006225460
4360.232402	0.005862123
4362.160855	0.006316176
4364.089308	0.006563250
4366.017761	0.005937460
4367.946214	0.005132502
4369.874667	0.005475814
4371.803120	0.006585612
4373.731573	0.006910741
4375.660026	0.006389644
4377.588479	0.006598409
4379.516932	0.007675563
4381.445385	0.008101918
4383.373839	0.007295487
4385.302292	0.006270726
4387.230745	0.005702305
4389.159198	0.005608568
4391.087651	0.005410615
4393.016104	0.004924765
4394.944557	0.004769268
4396.873010	0.004676087
4398.801463	0.004422937
4400.729916	0.004301754
4402.658369	0.004850622
4404.586822	0.005788213
4406.515275	0.006571473
4408.443729	0.006588479
4410.372182	0.005944650
4412.300635	0.005489399
4414.229088	0.005547823
4416.157541	0.005241751
4418.085994	0.004608262
4420.014447	0.004682330
4421.942900	0.005446536
4423.871353	0.006211138
4425.799806	0.006519441
4427.728259	0.006220395
4429.656712	0.005868726
4431.585165	0.005876267
4433.513618	0.006240736
4435.442072	0.006860014
4437.370525	0.007400306
4439.298978	0.007339029
4441.227431	0.006929997
4443.155884	0.006684367
4445.084337	0.006379017
4447.012790	0.006102787
4448.941243	0.006456203
4450.869696	0.006863169
4452.798149	0.006420683
4454.726602	0.005793601
4456.655055	0.005654200
4458.583508	0.005855308
4460.511962	0.005909388
4462.440415	0.005368481
4464.368868	0.004876799
4466.297321	0.005493893
4468.225774	0.007019025
4470.154227	0.007299351
4472.082680	0.005900404
4474.011133	0.004999049
4475.939586	0.005032194
4477.868039	0.005368008
4479.796492	0.005785348
4481.724945	0.006631832
4483.653398	0.007523969
4485.581851	0.008020137
4487.510305	0.007973072
4489.438758	0.008299900
4491.367211	0.008655086
4493.295664	0.007917887
4495.224117	0.006859256
4497.152570	0.006301198
4499.081023	0.005723092
4501.009476	0.005207124
4502.937929	0.005481117
4504.866382	0.006679731
4506.794835	0.007468585
4508.723288	0.007283906
4510.651741	0.006730450
4512.580195	0.006496501
4514.508648	0.007264068
4516.437101	0.008244621
4518.365554	0.008343939
4520.294007	0.007527207
4522.222460	0.006201994
4524.150913	0.005319369
4526.079366	0.005603473
4528.007819	0.006223436
4529.936272	0.006507039
4531.864725	0.006926848
4533.793178	0.007040108
4535.721631	0.007136744
4537.650084	0.007532806
4539.578538	0.007276226
4541.506991	0.006434554
4543.435444	0.006512537
4545.363897	0.007154421
4547.292350	0.007512558
4549.220803	0.007919943
4551.149256	0.007770603
4553.077709	0.006964011
4555.006162	0.006370767
4556.934615	0.005789597
4558.863068	0.005385154
4560.791521	0.005617750
4562.719974	0.006022571
4564.648428	0.006042574
4566.576881	0.006053203
4568.505334	0.006460377
4570.433787	0.006649338
4572.362240	0.006263366
4574.290693	0.005948089
4576.219146	0.006662392
4578.147599	0.007648341
4580.076052	0.007972994
4582.004505	0.007952559
4583.932958	0.007435715
4585.861411	0.006317945
4587.789864	0.005958504
4589.718318	0.006611754
4591.646771	0.006927752
4593.575224	0.006687600
4595.503677	0.006683175
4597.432130	0.007121504
4599.360583	0.007350041
4601.289036	0.007647151
4603.217489	0.007838660
[truncated: 1,501 more rows]
