# Supplementary material for: Adaptive Method for Quantitative Estimation of Glucose and Fructose Concentrations in Aqueous Solutions Based on Infrared Nanoantenna Optics
Source: Sensors (Basel). 2019 Jul 11;19(14):3053. doi: 10.3390/s19143053 (PMC6678705; doi:10.3390/s19143053)
Supplement: Supplementary file 1 [file sensors-19-03053-s001.zip › 00_Measurement_Data/Fructose cycles/1 c=10 gl/res4 sc50_50 ap100x100 par pol/1 c=10 gl.26.txt]

748.239793	0.023318844
750.168246	0.025969962
752.096699	0.029925803
754.025152	0.033883225
755.953605	0.044226401
757.882058	0.047974978
759.810511	0.042377930
761.738964	0.041843414
763.667418	0.035366531
765.595871	0.023053344
767.524324	0.020238228
769.452777	0.027997080
771.381230	0.033699196
773.309683	0.038689680
775.238136	0.039711662
777.166589	0.029580601
779.095042	0.020259921
781.023495	0.020265242
782.951948	0.022787087
784.880401	0.028345041
786.808854	0.025270570
788.737308	0.020267606
790.665761	0.021691617
792.594214	0.024835918
794.522667	0.018642869
796.451120	0.007822677
798.379573	0.006133881
800.308026	0.017858053
802.236479	0.020485613
804.164932	0.032170434
806.093385	0.027317876
808.021838	0.014124979
809.950291	0.031428974
811.878744	0.033574447
813.807197	0.031946547
815.735651	0.032808401
817.664104	0.032814268
819.592557	0.039767537
821.521010	0.043648683
823.449463	0.038941581
825.377916	0.026789166
827.306369	0.017656451
829.234822	0.017930742
831.163275	0.020130351
833.091728	0.014477005
835.020181	0.009087432
836.948634	0.009109762
838.877087	0.020557988
840.805541	0.016226429
842.733994	0.008751176
844.662447	0.018889196
846.590900	0.020535996
848.519353	0.016666764
850.447806	0.019585771
852.376259	0.023928227
854.304712	0.016649105
856.233165	0.014694777
858.161618	0.016953044
860.090071	0.020898681
862.018524	0.020761570
863.946977	0.020076765
865.875430	0.018599825
867.803884	0.016235096
869.732337	0.013593839
871.660790	0.012854294
873.589243	0.016295910
875.517696	0.022899557
877.446149	0.029571472
879.374602	0.035562497
881.303055	0.041321222
883.231508	0.042031690
885.159961	0.039409127
887.088414	0.038271893
889.016867	0.038538571
890.945320	0.041673310
892.873774	0.047751002
894.802227	0.053312059
896.730680	0.054465361
898.659133	0.052291993
900.587586	0.053434711
902.516039	0.059108201
904.444492	0.063965417
906.372945	0.067299142
908.301398	0.071344078
910.229851	0.076146632
912.158304	0.081180029
914.086757	0.087257750
916.015210	0.093942940
917.943664	0.098645441
919.872117	0.101706676
921.800570	0.105420612
923.729023	0.110025622
925.657476	0.114754140
927.585929	0.119666345
929.514382	0.125376195
931.442835	0.131151006
933.371288	0.135647297
935.299741	0.139904141
937.228194	0.145550475
939.156647	0.151463792
941.085100	0.156809241
943.013553	0.162561521
944.942007	0.169085532
946.870460	0.175961211
948.798913	0.182542503
950.727366	0.188563138
952.655819	0.194247812
954.584272	0.199740410
956.512725	0.205475673
958.441178	0.211387500
960.369631	0.217080355
962.298084	0.223474398
964.226537	0.230543569
966.154990	0.236705735
968.083443	0.242565900
970.011897	0.249580443
971.940350	0.256770879
973.868803	0.263075948
975.797256	0.269010216
977.725709	0.274801522
979.654162	0.280564696
981.582615	0.286979973
983.511068	0.293997616
985.439521	0.300695509
987.367974	0.306467384
989.296427	0.311655313
991.224880	0.316680402
993.153333	0.321381032
995.081786	0.326454639
997.010240	0.332768768
998.938693	0.339331478
1000.867146	0.345133424
1002.795599	0.350297421
1004.724052	0.354914337
1006.652505	0.359504163
1008.580958	0.364511430
1010.509411	0.369252443
1012.437864	0.372962058
1014.366317	0.375896573
1016.294770	0.379108906
1018.223223	0.382683307
1020.151676	0.385700345
1022.080130	0.388399869
1024.008583	0.391497165
1025.937036	0.394726008
1027.865489	0.397534013
1029.793942	0.399676472
1031.722395	0.401437402
1033.650848	0.403150618
1035.579301	0.404637426
1037.507754	0.406192869
1039.436207	0.408393264
1041.364660	0.410278976
1043.293113	0.410850644
1045.221566	0.410759479
1047.150019	0.410257429
1049.078473	0.409642786
1051.006926	0.409648150
1052.935379	0.409427315
1054.863832	0.408373475
1056.792285	0.407377392
1058.720738	0.407003850
1060.649191	0.406634301
1062.577644	0.405293733
1064.506097	0.403652877
1066.434550	0.402830780
1068.363003	0.401851892
1070.291456	0.399616510
1072.219909	0.397175789
1074.148363	0.395907909
1076.076816	0.395757347
1078.005269	0.396038383
1079.933722	0.395933032
1081.862175	0.394737422
1083.790628	0.392553300
1085.719081	0.390278071
1087.647534	0.388755322
1089.575987	0.387939304
1091.504440	0.387177736
1093.432893	0.385654598
1095.361346	0.383320540
1097.289799	0.381052822
1099.218253	0.379004538
1101.146706	0.376780540
1103.075159	0.374074727
1105.003612	0.370916367
1106.932065	0.368443727
1108.860518	0.366971076
1110.788971	0.365289867
1112.717424	0.363086253
1114.645877	0.360724121
1116.574330	0.358165413
1118.502783	0.355381995
1120.431236	0.352337033
1122.359689	0.349273205
1124.288142	0.346603841
1126.216596	0.344002575
1128.145049	0.341014057
1130.073502	0.338028312
1132.001955	0.335444748
1133.930408	0.333171010
1135.858861	0.330942243
1137.787314	0.328272939
1139.715767	0.325202137
1141.644220	0.322332263
1143.572673	0.319827497
1145.501126	0.317487389
1147.429579	0.314902246
1149.358032	0.311865717
1151.286486	0.308849186
1153.214939	0.306319237
1155.143392	0.304142863
1157.071845	0.301943690
1159.000298	0.299639165
1160.928751	0.297168016
1162.857204	0.294412464
1164.785657	0.291448057
1166.714110	0.288227022
1168.642563	0.284905285
1170.571016	0.281965047
1172.499469	0.279496253
1174.427922	0.277201682
1176.356375	0.274787217
1178.284829	0.272163451
1180.213282	0.269249737
1182.141735	0.266140938
1184.070188	0.263422340
1185.998641	0.261069268
1187.927094	0.258586168
1189.855547	0.256153613
1191.784000	0.253848821
1193.712453	0.251590759
1195.640906	0.249503449
1197.569359	0.247141063
1199.497812	0.244185030
1201.426265	0.241172925
1203.354719	0.238854930
1205.283172	0.236595124
1207.211625	0.234086081
1209.140078	0.231427342
1211.068531	0.228797361
1212.996984	0.226373509
1214.925437	0.224144965
1216.853890	0.221883580
1218.782343	0.219682455
1220.710796	0.217821166
1222.639249	0.215988487
1224.567702	0.213974506
1226.496155	0.212285385
1228.424609	0.210814282
1230.353062	0.208754495
1232.281515	0.206061363
1234.209968	0.203402996
1236.138421	0.201236889
1238.066874	0.199626803
1239.995327	0.198337033
1241.923780	0.196910471
1243.852233	0.195090145
1245.780686	0.192923769
1247.709139	0.190751970
1249.637592	0.189035892
1251.566045	0.187786534
1253.494498	0.186493590
1255.422952	0.184788436
1257.351405	0.182726249
1259.279858	0.180621579
1261.208311	0.178928271
1263.136764	0.177536041
1265.065217	0.175843552
1266.993670	0.173800915
1268.922123	0.171742380
1270.850576	0.169961467
1272.779029	0.168568641
1274.707482	0.167139590
1276.635935	0.165479511
1278.564388	0.164018899
1280.492842	0.163006872
1282.421295	0.161990225
1284.349748	0.160413802
1286.278201	0.158429757
1288.206654	0.156696543
1290.135107	0.155386254
1292.063560	0.153963625
1293.992013	0.152233064
1295.920466	0.150636882
1297.848919	0.149403065
1299.777372	0.148190588
1301.705825	0.146690637
1303.634278	0.145186543
1305.562731	0.143894523
1307.491185	0.142644182
1309.419638	0.141498104
1311.348091	0.140364096
1313.276544	0.139126137
1315.204997	0.137913406
1317.133450	0.136531129
1319.061903	0.134902641
1320.990356	0.133356869
1322.918809	0.132066429
1324.847262	0.131001234
1326.775715	0.130030632
1328.704168	0.128914014
1330.632621	0.127639785
1332.561075	0.126475587
1334.489528	0.125413701
1336.417981	0.124280214
1338.346434	0.123118058
1340.274887	0.122080542
1342.203340	0.120767184
1344.131793	0.118966252
1346.060246	0.117249660
1347.988699	0.115968525
1349.917152	0.115036190
1351.845605	0.114202745
1353.774058	0.113139071
1355.702511	0.111841455
1357.630965	0.110660605
1359.559418	0.109766476
1361.487871	0.108967490
1363.416324	0.108426511
1365.344777	0.108010679
1367.273230	0.107102342
1369.201683	0.106067501
1371.130136	0.105204485
1373.058589	0.104038261
1374.987042	0.102805726
1376.915495	0.101699986
1378.843948	0.100334108
1380.772401	0.098944090
1382.700854	0.098050021
1384.629308	0.097520642
1386.557761	0.096793652
1388.486214	0.096055098
1390.414667	0.095564254
1392.343120	0.094872557
1394.271573	0.094073154
1396.200026	0.093487598
1398.128479	0.092628784
1400.056932	0.091624334
1401.985385	0.090695783
1403.913838	0.089530639
1405.842291	0.088592887
1407.770744	0.087919272
1409.699198	0.087058663
1411.627651	0.086190224
1413.556104	0.085501708
1415.484557	0.084668927
1417.413010	0.083448216
1419.341463	0.082870819
1421.269916	0.083209552
1423.198369	0.082752086
1425.126822	0.081532598
1427.055275	0.080455869
1428.983728	0.079492748
1430.912181	0.078985393
1432.840634	0.078745827
1434.769087	0.077731721
1436.697541	0.076468892
1438.625994	0.076185353
1440.554447	0.075922050
1442.482900	0.075302139
1444.411353	0.074883759
1446.339806	0.074388020
1448.268259	0.073689222
1450.196712	0.072997801
1452.125165	0.072357699
1454.053618	0.071594544
1455.982071	0.070546344
1457.910524	0.070204794
1459.838977	0.070719987
1461.767431	0.070454925
1463.695884	0.069265373
1465.624337	0.068361819
1467.552790	0.067996450
1469.481243	0.067267634
1471.409696	0.066245615
1473.338149	0.065967336
1475.266602	0.065903850
1477.195055	0.065112904
1479.123508	0.064077109
1481.051961	0.063292570
1482.980414	0.062971711
1484.908867	0.062936820
1486.837321	0.062800035
1488.765774	0.062262774
1490.694227	0.061540414
1492.622680	0.061071157
1494.551133	0.060458731
1496.479586	0.059726216
1498.408039	0.059296686
1500.336492	0.059077196
1502.264945	0.059027743
1504.193398	0.058784012
1506.121851	0.058258802
1508.050304	0.058183182
1509.978757	0.057809882
1511.907210	0.056922246
1513.835664	0.056443755
1515.764117	0.056279417
1517.692570	0.056221873
1519.621023	0.056009740
1521.549476	0.055518970
1523.477929	0.055021714
1525.406382	0.054016534
1527.334835	0.053149894
1529.263288	0.053182520
1531.191741	0.053170051
1533.120194	0.052656520
1535.048647	0.052532889
1536.977100	0.052372571
1538.905554	0.051787172
1540.834007	0.051951665
1542.762460	0.052311935
1544.690913	0.051719114
1546.619366	0.050763536
1548.547819	0.049920235
1550.476272	0.049515512
1552.404725	0.049392417
1554.333178	0.049157437
1556.261631	0.048882559
1558.190084	0.048697244
1560.118537	0.049287807
1562.046990	0.049456175
1563.975443	0.048300654
1565.903897	0.047250427
1567.832350	0.046865594
1569.760803	0.046891037
1571.689256	0.047264315
1573.617709	0.047211517
1575.546162	0.046825849
1577.474615	0.046952143
1579.403068	0.046867851
1581.331521	0.046117224
1583.259974	0.045544233
1585.188427	0.045434270
1587.116880	0.045453120
1589.045333	0.045442645
1590.973787	0.045529991
1592.902240	0.045801803
1594.830693	0.046142127
1596.759146	0.046374097
1598.687599	0.046478130
1600.616052	0.046661682
1602.544505	0.047031928
1604.472958	0.047404982
1606.401411	0.047629017
1608.329864	0.047812138
1610.258317	0.048125573
1612.186770	0.048517521
1614.115223	0.048667468
1616.043677	0.048874266
1617.972130	0.050015207
1619.900583	0.051214337
1621.829036	0.051380008
1623.757489	0.051514328
1625.685942	0.052079234
1627.614395	0.052361585
1629.542848	0.052482154
1631.471301	0.052705087
1633.399754	0.052958962
1635.328207	0.053807538
1637.256660	0.055414975
1639.185113	0.056148630
1641.113566	0.055889394
1643.042020	0.055639070
1644.970473	0.055375066
1646.898926	0.055401631
1648.827379	0.056234907
1650.755832	0.056156326
1652.684285	0.054749075
1654.612738	0.054331098
1656.541191	0.054447584
1658.469644	0.053945500
1660.398097	0.053216822
1662.326550	0.052650042
1664.255003	0.052599642
1666.183456	0.052624360
1668.111910	0.052045077
1670.040363	0.051322408
1671.968816	0.050631516
1673.897269	0.049365737
1675.825722	0.048305057
1677.754175	0.048166804
1679.682628	0.048074972
1681.611081	0.047378056
1683.539534	0.046307560
1685.467987	0.045820493
1687.396440	0.045373939
1689.324893	0.044228371
1691.253346	0.043201212
1693.181799	0.042548373
1695.110253	0.042360447
1697.038706	0.043120433
1698.967159	0.043340914
1700.895612	0.042366970
1702.824065	0.041278888
1704.752518	0.039795041
1706.680971	0.038450476
1708.609424	0.037854549
1710.537877	0.037704844
1712.466330	0.037749745
1714.394783	0.037749864
1716.323236	0.037230220
1718.251689	0.036226775
1720.180143	0.035306066
1722.108596	0.034512505
1724.037049	0.033962540
1725.965502	0.033746660
1727.893955	0.033612669
1729.822408	0.033568811
1731.750861	0.033439260
1733.679314	0.033191957
1735.607767	0.033547964
1737.536220	0.033938695
1739.464673	0.033782192
1741.393126	0.033680812
1743.321579	0.033698708
1745.250032	0.033500422
1747.178486	0.033153009
1749.106939	0.032858305
1751.035392	0.032803051
1752.963845	0.032936607
1754.892298	0.032845933
1756.820751	0.032620467
1758.749204	0.032706287
1760.677657	0.032920577
1762.606110	0.033178128
1764.534563	0.033463053
1766.463016	0.033655569
1768.391469	0.034094535
1770.319922	0.034796201
1772.248376	0.035430431
1774.176829	0.035913106
1776.105282	0.036019389
1778.033735	0.035775051
1779.962188	0.035548776
1781.890641	0.035569109
1783.819094	0.035778284
1785.747547	0.036202755
1787.676000	0.036802728
1789.604453	0.037214730
1791.532906	0.037418604
1793.461359	0.037817981
1795.389812	0.038338173
1797.318266	0.038775213
1799.246719	0.039212164
1801.175172	0.039512865
1803.103625	0.039488945
1805.032078	0.039281301
1806.960531	0.039247070
1808.888984	0.039520744
1810.817437	0.039911825
1812.745890	0.040166099
1814.674343	0.040149048
1816.602796	0.040035602
1818.531249	0.040095914
1820.459702	0.040268969
1822.388155	0.040404215
1824.316609	0.040604200
1826.245062	0.041060105
1828.173515	0.041447956
1830.101968	0.041571118
1832.030421	0.041566156
1833.958874	0.041237503
1835.887327	0.040736247
1837.815780	0.040496614
1839.744233	0.040654022
1841.672686	0.040856417
1843.601139	0.040711973
1845.529592	0.040453162
1847.458045	0.040286459
1849.386499	0.040124580
1851.314952	0.039902091
1853.243405	0.039629646
1855.171858	0.039401431
1857.100311	0.039197259
1859.028764	0.038955335
1860.957217	0.038742471
1862.885670	0.038655069
1864.814123	0.038575653
1866.742576	0.038232807
1868.671029	0.037776362
1870.599482	0.037533682
1872.527935	0.037224423
1874.456388	0.036731657
1876.384842	0.036323518
1878.313295	0.035937551
1880.241748	0.035458885
1882.170201	0.035084248
1884.098654	0.035000797
1886.027107	0.035068434
1887.955560	0.034968186
1889.884013	0.034764290
1891.812466	0.034599256
1893.740919	0.034244638
1895.669372	0.033758357
1897.597825	0.033392705
1899.526278	0.033155300
1901.454732	0.032927725
1903.383185	0.032609921
1905.311638	0.032258511
1907.240091	0.031949405
1909.168544	0.031639323
1911.096997	0.031317171
1913.025450	0.031020636
1914.953903	0.030734682
1916.882356	0.030405872
1918.810809	0.030091839
1920.739262	0.029757088
1922.667715	0.029414997
1924.596168	0.029116454
1926.524622	0.028679647
1928.453075	0.028280094
1930.381528	0.028182052
1932.309981	0.028200015
1934.238434	0.028055701
1936.166887	0.027795570
1938.095340	0.027645793
1940.023793	0.027587757
1941.952246	0.027413899
1943.880699	0.027009718
1945.809152	0.026432086
1947.737605	0.025971174
1949.666058	0.025750563
1951.594511	0.025514342
1953.522965	0.025125189
1955.451418	0.024798641
1957.379871	0.024675822
1959.308324	0.024616856
1961.236777	0.024592398
1963.165230	0.024635581
1965.093683	0.024494408
1967.022136	0.023980636
1968.950589	0.023375904
1970.879042	0.022992296
1972.807495	0.022877749
1974.735948	0.022873258
1976.664401	0.022718351
1978.592855	0.022446373
1980.521308	0.022253778
1982.449761	0.022050580
1984.378214	0.021758987
1986.306667	0.021543572
1988.235120	0.021413174
1990.163573	0.021280767
1992.092026	0.021241728
1994.020479	0.021203768
1995.948932	0.020876415
1997.877385	0.020378754
1999.805838	0.020047255
2001.734291	0.019951602
2003.662744	0.019927559
2005.591198	0.019834718
2007.519651	0.019617764
2009.448104	0.019274466
2011.376557	0.018879374
2013.305010	0.018639261
2015.233463	0.018760636
2017.161916	0.018993957
2019.090369	0.018900611
2021.018822	0.018577060
2022.947275	0.018366009
2024.875728	0.018351605
2026.804181	0.018272486
2028.732634	0.017972911
2030.661088	0.017725188
2032.589541	0.017598990
2034.517994	0.017329637
2036.446447	0.016891491
2038.374900	0.016558601
2040.303353	0.016597727
2042.231806	0.016871503
2044.160259	0.016979625
2046.088712	0.016818512
2048.017165	0.016515581
2049.945618	0.016280958
2051.874071	0.016178071
2053.802524	0.016097348
2055.730978	0.016127339
2057.659431	0.016269384
2059.587884	0.016189719
2061.516337	0.015855849
2063.444790	0.015516303
2065.373243	0.015288650
2067.301696	0.015304836
2069.230149	0.015481184
2071.158602	0.015542177
2073.087055	0.015442021
2075.015508	0.015302319
2076.943961	0.015270259
2078.872414	0.015324378
2080.800867	0.015304707
2082.729321	0.015104804
2084.657774	0.014846558
2086.586227	0.014800951
2088.514680	0.014853320
2090.443133	0.014746993
2092.371586	0.014534203
2094.300039	0.014331368
2096.228492	0.014171280
2098.156945	0.014009890
2100.085398	0.013926002
2102.013851	0.014138163
2103.942304	0.014430196
2105.870757	0.014300281
2107.799211	0.013760519
2109.727664	0.013262046
2111.656117	0.013170859
2113.584570	0.013553728
2115.513023	0.014011508
2117.441476	0.014128931
2119.369929	0.013983867
2121.298382	0.013834381
2123.226835	0.013706274
2125.155288	0.013485109
2127.083741	0.013308579
2129.012194	0.013394011
2130.940647	0.013435050
2132.869100	0.013093154
2134.797554	0.012716188
2136.726007	0.012636272
2138.654460	0.012650722
2140.582913	0.012623717
2142.511366	0.012656620
2144.439819	0.012633814
2146.368272	0.012390189
2148.296725	0.012129966
2150.225178	0.012131364
2152.153631	0.012302822
2154.082084	0.012415245
2156.010537	0.012398600
2157.938990	0.012356886
2159.867444	0.012395144
2161.795897	0.012332458
2163.724350	0.012054808
2165.652803	0.011825209
2167.581256	0.011776625
2169.509709	0.011732492
2171.438162	0.011651759
2173.366615	0.011615799
2175.295068	0.011720482
2177.223521	0.011951428
2179.151974	0.012002016
2181.080427	0.011750640
2183.008880	0.011513157
2184.937334	0.011507587
2186.865787	0.011560637
2188.794240	0.011463014
2190.722693	0.011200988
2192.651146	0.011017685
2194.579599	0.011071395
2196.508052	0.011124478
2198.436505	0.011003314
2200.364958	0.010801032
2202.293411	0.010616698
2204.221864	0.010776309
2206.150317	0.011294726
2208.078770	0.011703786
2210.007223	0.011613831
2211.935677	0.011101934
2213.864130	0.010721701
2215.792583	0.010653529
2217.721036	0.010487625
2219.649489	0.010290711
2221.577942	0.010450546
2223.506395	0.010737999
2225.434848	0.010799001
2227.363301	0.010760671
2229.291754	0.010681119
2231.220207	0.010411498
2233.148660	0.010138274
2235.077113	0.009984843
2237.005567	0.009696148
2238.934020	0.009362564
2240.862473	0.009378551
2242.790926	0.009740354
2244.719379	0.010121815
2246.647832	0.010285443
2248.576285	0.010156558
2250.504738	0.009897440
2252.433191	0.009630445
2254.361644	0.009445077
2256.290097	0.009336586
2258.218550	0.009269123
2260.147003	0.009223526
2262.075456	0.009186826
2264.003910	0.009158534
2265.932363	0.009148418
2267.860816	0.009168428
2269.789269	0.009299513
2271.717722	0.009530126
2273.646175	0.009603514
2275.574628	0.009463641
2277.503081	0.009403419
2279.431534	0.009538432
2281.359987	0.009690814
2283.288440	0.009767015
2285.216893	0.009743781
2287.145346	0.009440191
2289.073800	0.008967990
2291.002253	0.008736460
2292.930706	0.008718749
2294.859159	0.008612449
2296.787612	0.008495018
2298.716065	0.008545580
2300.644518	0.008617867
2302.572971	0.008596024
2304.501424	0.008615500
2306.429877	0.008733039
2308.358330	0.008810521
2310.286783	0.008753758
2312.215236	0.008621788
2314.143690	0.008527068
2316.072143	0.008434421
2318.000596	0.008073906
2319.929049	0.007441798
2321.857502	0.007136312
2323.785955	0.007720634
2325.714408	0.008973509
2327.642861	0.009866302
2329.571314	0.009505725
2331.499767	0.008218009
2333.428220	0.006994858
2335.356673	0.006347757
2337.285126	0.006383710
2339.213579	0.007048890
2341.142033	0.007812277
2343.070486	0.008076971
2344.998939	0.008024624
2346.927392	0.008213941
2348.855845	0.008512170
2350.784298	0.008451115
2352.712751	0.007908642
2354.641204	0.007373954
2356.569657	0.007180255
2358.498110	0.007068434
2360.426563	0.006961075
2362.355016	0.007192350
2364.283469	0.007988261
2366.211923	0.008867964
2368.140376	0.008741773
2370.068829	0.007858363
2371.997282	0.007366219
2373.925735	0.007486433
2375.854188	0.007702147
2377.782641	0.007704043
2379.711094	0.007406580
2381.639547	0.006678106
2383.568000	0.005820166
2385.496453	0.005375949
2387.424906	0.005462803
2389.353359	0.005804532
2391.281812	0.006124327
2393.210266	0.006316236
2395.138719	0.006318804
2397.067172	0.006091860
2398.995625	0.005749282
2400.924078	0.005508443
2402.852531	0.005483883
2404.780984	0.005652905
2406.709437	0.005997216
2408.637890	0.006311283
2410.566343	0.006377687
2412.494796	0.006179386
2414.423249	0.005930929
2416.351702	0.005974389
2418.280156	0.006265330
2420.208609	0.006360333
2422.137062	0.006112822
2424.065515	0.005872150
2425.993968	0.005721240
2427.922421	0.005432534
2429.850874	0.005034764
2431.779327	0.004860259
2433.707780	0.005007834
2435.636233	0.005292298
2437.564686	0.005499865
2439.493139	0.005450716
2441.421592	0.005220513
2443.350045	0.005156141
2445.278499	0.005458317
2447.206952	0.005914868
2449.135405	0.006093024
2451.063858	0.006013209
2452.992311	0.006082680
2454.920764	0.006195764
2456.849217	0.006080656
2458.777670	0.005937251
2460.706123	0.005936527
2462.634576	0.006194999
2464.563029	0.006472245
2466.491482	0.006456466
2468.419935	0.006391125
2470.348389	0.006376211
2472.276842	0.006332298
2474.205295	0.006435894
2476.133748	0.006632335
2478.062201	0.006656200
2479.990654	0.006568497
2481.919107	0.006420714
2483.847560	0.006164736
2485.776013	0.005932022
2487.704466	0.005934065
2489.632919	0.006300948
2491.561372	0.006714383
2493.489825	0.006663983
2495.418279	0.006449616
2497.346732	0.006576108
2499.275185	0.006816327
2501.203638	0.007063035
2503.132091	0.007539242
2505.060544	0.008001725
2506.988997	0.008044135
2508.917450	0.007803569
2510.845903	0.007742265
2512.774356	0.008174245
2514.702809	0.008875187
2516.631262	0.009200450
2518.559715	0.009036651
2520.488168	0.008851381
2522.416622	0.008915980
2524.345075	0.009230391
2526.273528	0.009611594
2528.201981	0.009819027
2530.130434	0.009836304
2532.058887	0.009875482
2533.987340	0.010089561
2535.915793	0.010315154
2537.844246	0.010417197
2539.772699	0.010576228
2541.701152	0.010936805
2543.629605	0.011440777
2545.558058	0.011843667
2547.486512	0.012049842
2549.414965	0.012252228
2551.343418	0.012501481
2553.271871	0.012796980
2555.200324	0.013158931
2557.128777	0.013439901
2559.057230	0.013568305
2560.985683	0.013784193
2562.914136	0.014244592
2564.842589	0.014629539
2566.771042	0.014751202
2568.699495	0.015083347
2570.627948	0.015630927
2572.556401	0.015794544
2574.484855	0.015706141
2576.413308	0.015883293
2578.341761	0.016213203
2580.270214	0.016537843
2582.198667	0.016900869
2584.127120	0.017106704
2586.055573	0.017020838
2587.984026	0.016874230
2589.912479	0.016866274
2591.840932	0.016965218
2593.769385	0.017243840
2595.697838	0.017696258
2597.626291	0.017944496
2599.554745	0.017741185
2601.483198	0.017555542
2603.411651	0.017884886
2605.340104	0.018302079
2607.268557	0.018305687
2609.197010	0.018094802
2611.125463	0.017974615
2613.053916	0.018123327
2614.982369	0.018508807
2616.910822	0.018730907
2618.839275	0.018554309
2620.767728	0.018382186
2622.696181	0.018467728
2624.624635	0.018436102
2626.553088	0.018113280
2628.481541	0.017731784
2630.409994	0.017580537
2632.338447	0.017927909
2634.266900	0.018494502
2636.195353	0.018659580
2638.123806	0.018498413
2640.052259	0.018404959
2641.980712	0.018181041
2643.909165	0.017819166
2645.837618	0.017733257
2647.766071	0.017746471
2649.694524	0.017575899
2651.622978	0.017364370
2653.551431	0.017212076
2655.479884	0.017236197
2657.408337	0.017429134
2659.336790	0.017432148
2661.265243	0.017240932
2663.193696	0.017343286
2665.122149	0.017641813
2667.050602	0.017882995
2668.979055	0.018160479
2670.907508	0.018022561
2672.835961	0.017196264
2674.764414	0.016445097
2676.692868	0.016181786
2678.621321	0.016049918
2680.549774	0.016006904
2682.478227	0.016135594
2684.406680	0.016111804
2686.335133	0.015833519
2688.263586	0.015665459
2690.192039	0.015646463
2692.120492	0.015507591
2694.048945	0.015314026
2695.977398	0.015175020
2697.905851	0.015064706
2699.834304	0.015172685
2701.762757	0.015377654
2703.691211	0.015220209
2705.619664	0.014820458
2707.548117	0.014678983
2709.476570	0.014853390
2711.405023	0.015072607
2713.333476	0.015059642
2715.261929	0.014838673
2717.190382	0.014636775
2719.118835	0.014457480
2721.047288	0.014239723
2722.975741	0.014043254
2724.904194	0.013760797
2726.832647	0.013459978
2728.761101	0.013552683
2730.689554	0.013989910
2732.618007	0.014359123
2734.546460	0.014498563
2736.474913	0.014300666
2738.403366	0.013994562
2740.331819	0.013932043
2742.260272	0.013858126
2744.188725	0.013692042
2746.117178	0.013743290
2748.045631	0.013901963
2749.974084	0.013962880
2751.902537	0.013858786
2753.830991	0.013693817
2755.759444	0.013524937
2757.687897	0.013149750
2759.616350	0.012598286
2761.544803	0.012220572
2763.473256	0.012149130
2765.401709	0.012438674
2767.330162	0.012766050
2769.258615	0.012657474
2771.187068	0.012389374
2773.115521	0.012233512
2775.043974	0.012155551
2776.972427	0.012157836
2778.900880	0.012015361
2780.829334	0.011655966
2782.757787	0.011524972
2784.686240	0.012120700
2786.614693	0.013071901
2788.543146	0.013418459
2790.471599	0.013012862
2792.400052	0.012443145
2794.328505	0.012157699
2796.256958	0.012208378
2798.185411	0.012409516
2800.113864	0.012435262
2802.042317	0.012105523
2803.970770	0.011802586
2805.899224	0.011730180
2807.827677	0.011522013
2809.756130	0.011197866
2811.684583	0.011287561
2813.613036	0.011861028
2815.541489	0.012290939
2817.469942	0.012056340
2819.398395	0.011302299
2821.326848	0.010751730
2823.255301	0.010859415
2825.183754	0.011288066
2827.112207	0.011526478
2829.040660	0.011646329
2830.969113	0.011904424
2832.897567	0.011890792
2834.826020	0.011364391
2836.754473	0.010693178
2838.682926	0.010258889
2840.611379	0.010328316
2842.539832	0.010746775
2844.468285	0.011025439
2846.396738	0.011121045
2848.325191	0.011147743
2850.253644	0.010904798
2852.182097	0.010686717
2854.110550	0.011001971
2856.039003	0.011412080
2857.967457	0.011325344
2859.895910	0.010998255
2861.824363	0.010819870
2863.752816	0.010831459
2865.681269	0.010978505
2867.609722	0.011190633
2869.538175	0.011302588
2871.466628	0.011348477
2873.395081	0.011444463
2875.323534	0.011260428
2877.251987	0.010747910
2879.180440	0.010521483
2881.108893	0.010613377
2883.037347	0.010566756
2884.965800	0.010549283
2886.894253	0.010839703
2888.822706	0.010999053
2890.751159	0.010908498
2892.679612	0.010946333
2894.608065	0.010978728
2896.536518	0.010965020
2898.464971	0.011281769
2900.393424	0.011681357
2902.321877	0.011694434
2904.250330	0.011410226
2906.178783	0.011160375
2908.107236	0.010942423
2910.035690	0.010548839
2911.964143	0.010345869
2913.892596	0.010646130
2915.821049	0.010972037
2917.749502	0.011058836
2919.677955	0.011262530
2921.606408	0.011664516
2923.534861	0.011845254
2925.463314	0.011648516
2927.391767	0.011235208
2929.320220	0.010806568
2931.248673	0.010521400
2933.177126	0.010340925
2935.105580	0.010307822
2937.034033	0.010631528
2938.962486	0.011123831
2940.890939	0.011379087
2942.819392	0.011371989
2944.747845	0.011378117
2946.676298	0.011454410
2948.604751	0.011434156
2950.533204	0.011310313
2952.461657	0.011261096
2954.390110	0.011483754
2956.318563	0.011981640
2958.247016	0.012316773
2960.175469	0.012067517
2962.103923	0.011454763
2964.032376	0.010982435
2965.960829	0.010902793
2967.889282	0.011010303
2969.817735	0.011058983
2971.746188	0.011046745
2973.674641	0.011149418
2975.603094	0.011332031
2977.531547	0.011202344
2979.460000	0.010913570
2981.388453	0.011143672
2983.316906	0.011769178
2985.245359	0.011999985
2987.173813	0.011640739
2989.102266	0.011287263
2991.030719	0.011278789
2992.959172	0.011352139
2994.887625	0.011503275
2996.816078	0.011796507
2998.744531	0.011909038
3000.672984	0.011818905
3002.601437	0.011858793
3004.529890	0.012033841
3006.458343	0.012071872
3008.386796	0.011959085
3010.315249	0.011917493
3012.243703	0.011910187
3014.172156	0.011737169
3016.100609	0.011480421
3018.029062	0.011484404
3019.957515	0.011849983
3021.885968	0.012309018
3023.814421	0.012708430
3025.742874	0.013004499
3027.671327	0.013074976
3029.599780	0.013059796
3031.528233	0.013004609
3033.456686	0.012652945
3035.385139	0.012113279
3037.313592	0.011937393
3039.242046	0.012441424
3041.170499	0.013404585
3043.098952	0.014136469
3045.027405	0.014002839
3046.955858	0.013308944
3048.884311	0.012943780
3050.812764	0.013239821
3052.741217	0.013720055
3054.669670	0.013947524
3056.598123	0.013907369
3058.526576	0.013781280
3060.455029	0.013921618
3062.383482	0.014289558
3064.311936	0.014307790
3066.240389	0.013860733
3068.168842	0.013581051
3070.097295	0.013862425
3072.025748	0.014365241
3073.954201	0.014728384
3075.882654	0.014875362
3077.811107	0.014737818
3079.739560	0.014594593
3081.668013	0.014864646
3083.596466	0.015402100
3085.524919	0.015907841
3087.453372	0.016366338
3089.381825	0.016552361
3091.310279	0.016173726
3093.238732	0.015558369
3095.167185	0.015424780
3097.095638	0.015876414
3099.024091	0.016359068
3100.952544	0.016617741
3102.880997	0.016775917
3104.809450	0.016889157
3106.737903	0.016854862
3108.666356	0.016630989
3110.594809	0.016478702
3112.523262	0.016552862
3114.451715	0.016752329
3116.380169	0.017125247
3118.308622	0.017763646
3120.237075	0.018530279
3122.165528	0.018925546
3124.093981	0.018704159
3126.022434	0.018450014
3127.950887	0.018556030
3129.879340	0.018667582
3131.807793	0.018699946
3133.736246	0.018868176
3135.664699	0.019021567
3137.593152	0.019285176
3139.521605	0.019916659
3141.450058	0.020259727
3143.378512	0.019964891
3145.306965	0.019877169
3147.235418	0.020231916
3149.163871	0.020316733
3151.092324	0.020031963
3153.020777	0.019798871
3154.949230	0.019852055
3156.877683	0.020290686
3158.806136	0.021000061
3160.734589	0.021472523
3162.663042	0.021282552
3164.591495	0.020863777
3166.519948	0.020912647
3168.448402	0.021484829
3170.376855	0.022140501
3172.305308	0.022464631
3174.233761	0.022505494
3176.162214	0.022476479
3178.090667	0.022472439
3180.019120	0.022845920
3181.947573	0.023623370
3183.876026	0.023899188
3185.804479	0.023330878
3187.732932	0.023015395
3189.661385	0.023471024
3191.589838	0.023822360
3193.518292	0.023880454
3195.446745	0.024410525
3197.375198	0.024909947
3199.303651	0.024463870
3201.232104	0.023861641
3203.160557	0.024066584
3205.089010	0.024762416
3207.017463	0.025254270
3208.945916	0.025380712
3210.874369	0.025358947
3212.802822	0.025312904
3214.731275	0.025224781
3216.659728	0.025278188
3218.588181	0.025647255
3220.516635	0.025958873
3222.445088	0.026003426
3224.373541	0.026325643
3226.301994	0.026945600
3228.230447	0.027134465
3230.158900	0.026943183
3232.087353	0.027001947
3234.015806	0.027226726
3235.944259	0.027149765
3237.872712	0.026665872
3239.801165	0.025989311
3241.729618	0.025762063
3243.658071	0.026527459
3245.586525	0.027755460
3247.514978	0.028713116
3249.443431	0.029289972
3251.371884	0.029361336
3253.300337	0.028989166
3255.228790	0.028678957
3257.157243	0.028608076
3259.085696	0.028540084
3261.014149	0.028220601
3262.942602	0.027602699
3264.871055	0.027020553
3266.799508	0.027098780
3268.727961	0.027892841
3270.656414	0.028712917
3272.584868	0.029175745
3274.513321	0.029287834
3276.441774	0.029089414
3278.370227	0.028958907
3280.298680	0.029264871
3282.227133	0.029708903
3284.155586	0.029842002
3286.084039	0.029725349
3288.012492	0.029673275
3289.940945	0.029700203
3291.869398	0.029619172
3293.797851	0.029628638
3295.726304	0.029972093
3297.654758	0.030229770
3299.583211	0.030143205
3301.511664	0.030059153
3303.440117	0.030116202
3305.368570	0.030247210
3307.297023	0.030479005
3309.225476	0.030624501
3311.153929	0.030577770
3313.082382	0.030445809
3315.010835	0.030525988
3316.939288	0.031290889
3318.867741	0.032442596
3320.796194	0.032913636
3322.724648	0.032335911
3324.653101	0.031554997
3326.581554	0.031459767
3328.510007	0.031910673
3330.438460	0.032259751
3332.366913	0.032238711
3334.295366	0.032104097
3336.223819	0.032310799
3338.152272	0.032996114
3340.080725	0.033698365
3342.009178	0.033893477
3343.937631	0.033769969
3345.866084	0.033976048
3347.794537	0.034529135
3349.722991	0.034991074
3351.651444	0.035368957
3353.579897	0.035531826
3355.508350	0.035067916
3357.436803	0.034397818
3359.365256	0.034395073
3361.293709	0.035013609
3363.222162	0.035304002
3365.150615	0.034879297
3367.079068	0.034629181
3369.007521	0.035165131
3370.935974	0.035898350
3372.864427	0.036072727
3374.792881	0.035689250
3376.721334	0.035438795
3378.649787	0.035868526
3380.578240	0.036509413
3382.506693	0.036631513
3384.435146	0.036400415
3386.363599	0.036225509
3388.292052	0.036190815
3390.220505	0.036450844
3392.148958	0.037090238
3394.077411	0.037792087
3396.005864	0.038137328
3397.934317	0.038139615
3399.862770	0.037801836
3401.791224	0.037176605
3403.719677	0.036932040
3405.648130	0.037683833
3407.576583	0.038513608
3409.505036	0.038716365
3411.433489	0.038734261
3413.361942	0.038895164
3415.290395	0.038788754
3417.218848	0.038266871
3419.147301	0.037856489
3421.075754	0.037700657
3423.004207	0.037545942
3424.932660	0.037704028
3426.861114	0.038372248
3428.789567	0.038907297
3430.718020	0.038812291
3432.646473	0.038309745
3434.574926	0.037877500
3436.503379	0.037662674
3438.431832	0.037553038
3440.360285	0.037610639
3442.288738	0.037805658
3444.217191	0.037947621
3446.145644	0.037954889
3448.074097	0.037948348
3450.002550	0.037813243
3451.931004	0.037266456
3453.859457	0.036604043
3455.787910	0.036351696
3457.716363	0.036350727
3459.644816	0.036322683
3461.573269	0.036436856
3463.501722	0.036642343
3465.430175	0.036533486
3467.358628	0.035956860
3469.287081	0.035269942
3471.215534	0.034884743
3473.143987	0.034889840
3475.072440	0.035087597
3477.000893	0.035110693
3478.929347	0.035024617
3480.857800	0.035270326
3482.786253	0.035559814
3484.714706	0.035274833
3486.643159	0.034652133
3488.571612	0.034014534
3490.500065	0.033363249
3492.428518	0.033269726
3494.356971	0.034177549
3496.285424	0.035137374
3498.213877	0.034873679
3500.142330	0.033538032
3502.070783	0.032206140
3503.999237	0.031657826
3505.927690	0.032004103
3507.856143	0.032630276
3509.784596	0.032621320
3511.713049	0.031809133
3513.641502	0.031099882
3515.569955	0.031143131
3517.498408	0.031597078
3519.426861	0.031855445
3521.355314	0.031500451
3523.283767	0.030531246
3525.212220	0.029720830
3527.140673	0.029829973
3529.069126	0.030380957
3530.997580	0.030242173
3532.926033	0.029500073
3534.854486	0.029059548
3536.782939	0.029006034
3538.711392	0.028782902
3540.639845	0.028134085
3542.568298	0.027258152
3544.496751	0.026531829
3546.425204	0.026293730
3548.353657	0.026584715
3550.282110	0.026935089
3552.210563	0.026947506
3554.139016	0.026857674
3556.067470	0.026984304
3557.995923	0.027118428
3559.924376	0.026677435
3561.852829	0.025622012
3563.781282	0.024856478
3565.709735	0.024961846
3567.638188	0.025364911
3569.566641	0.025339587
3571.495094	0.025040416
3573.423547	0.024698438
3575.352000	0.024213003
3577.280453	0.023704113
3579.208906	0.023537623
3581.137360	0.023719784
3583.065813	0.023722032
3584.994266	0.023116108
3586.922719	0.022498624
3588.851172	0.022951815
3590.779625	0.023929637
3592.708078	0.023944436
3594.636531	0.023028158
3596.564984	0.022290807
3598.493437	0.021970902
3600.421890	0.021632694
3602.350343	0.021196153
3604.278796	0.020700093
3606.207249	0.020118041
3608.135703	0.019651121
3610.064156	0.019313769
3611.992609	0.018785082
3613.921062	0.018326266
3615.849515	0.018335294
3617.777968	0.018482970
3619.706421	0.018266847
3621.634874	0.017887367
3623.563327	0.017980365
3625.491780	0.018739166
3627.420233	0.019390967
3629.348686	0.019237351
3631.277139	0.018756326
3633.205593	0.018397490
3635.134046	0.017933663
3637.062499	0.017231099
3638.990952	0.016618196
3640.919405	0.016249387
3642.847858	0.015899405
3644.776311	0.015655685
3646.704764	0.015901649
3648.633217	0.016524510
3650.561670	0.016813505
3652.490123	0.016596787
3654.418576	0.015835604
3656.347029	0.014815701
3658.275482	0.014256681
3660.203936	0.014001771
3662.132389	0.013600632
3664.060842	0.013160440
3665.989295	0.012765332
3667.917748	0.012447640
3669.846201	0.012636709
3671.774654	0.013207337
3673.703107	0.012900732
3675.631560	0.011876089
3677.560013	0.011618070
3679.488466	0.012161742
3681.416919	0.012602907
3683.345372	0.012463680
3685.273826	0.011915276
3687.202279	0.011364811
3689.130732	0.011362293
3691.059185	0.012098534
3692.987638	0.012809781
3694.916091	0.012915225
3696.844544	0.012608713
3698.772997	0.012201761
3700.701450	0.011885317
3702.629903	0.011851226
3704.558356	0.011825741
3706.486809	0.011498192
3708.415262	0.011342051
3710.343716	0.011777713
3712.272169	0.012218471
3714.200622	0.012120533
3716.129075	0.011962948
3718.057528	0.012197400
3719.985981	0.012594123
3721.914434	0.012688125
3723.842887	0.012385184
3725.771340	0.011925385
3727.699793	0.011610873
3729.628246	0.011453817
3731.556699	0.011230536
3733.485152	0.011035142
3735.413605	0.011265174
3737.342059	0.012126399
3739.270512	0.013210264
3741.198965	0.013848534
3743.127418	0.013412775
3745.055871	0.012399226
3746.984324	0.012016762
3748.912777	0.012171534
3750.841230	0.012324854
3752.769683	0.012572742
3754.698136	0.012840411
3756.626589	0.013146429
3758.555042	0.013651537
3760.483495	0.013920130
3762.411949	0.013493257
3764.340402	0.012813171
3766.268855	0.012684545
3768.197308	0.013296493
3770.125761	0.014074745
3772.054214	0.014202043
3773.982667	0.013427779
3775.911120	0.012443177
3777.839573	0.012060609
3779.768026	0.012473760
3781.696479	0.013031776
3783.624932	0.012980755
3785.553385	0.012513536
3787.481838	0.012128476
3789.410292	0.012084320
3791.338745	0.012619849
3793.267198	0.013493561
3795.195651	0.013671696
3797.124104	0.012867187
3799.052557	0.012121564
3800.981010	0.012065221
3802.909463	0.012556612
3804.837916	0.013146171
3806.766369	0.013422504
3808.694822	0.013329101
3810.623275	0.013065108
3812.551728	0.012836305
3814.480182	0.012769273
3816.408635	0.013065870
3818.337088	0.013571580
3820.265541	0.013558679
3822.193994	0.012890953
3824.122447	0.012100581
3826.050900	0.011639758
3827.979353	0.011654792
3829.907806	0.011994950
3831.836259	0.012346885
3833.764712	0.012442694
3835.693165	0.012386471
3837.621618	0.012338743
3839.550071	0.012121991
3841.478525	0.011841560
3843.406978	0.011851234
3845.335431	0.012250293
3847.263884	0.012946180
3849.192337	0.013723781
3851.120790	0.014318684
3853.049243	0.014697732
3854.977696	0.014682885
3856.906149	0.013880786
3858.834602	0.012769225
3860.763055	0.012486931
3862.691508	0.013393866
3864.619961	0.014160598
3866.548415	0.013146005
3868.476868	0.011124994
3870.405321	0.010170751
3872.333774	0.010815993
3874.262227	0.011942822
3876.190680	0.012622602
3878.119133	0.012627700
3880.047586	0.012323230
3881.976039	0.012203274
3883.904492	0.012011038
3885.832945	0.011611801
3887.761398	0.011378295
3889.689851	0.011308936
3891.618305	0.011498719
3893.546758	0.012185156
3895.475211	0.012921641
3897.403664	0.013172287
3899.332117	0.013076403
3901.260570	0.012877849
3903.189023	0.012473023
3905.117476	0.011929862
3907.045929	0.011365200
3908.974382	0.010926613
3910.902835	0.010887560
3912.831288	0.011379030
3914.759741	0.012100209
3916.688194	0.012536651
3918.616648	0.012509073
3920.545101	0.012285012
3922.473554	0.012030592
3924.402007	0.011676424
3926.330460	0.011361449
3928.258913	0.011241345
3930.187366	0.011133613
3932.115819	0.010888602
3934.044272	0.010704096
3935.972725	0.010681894
3937.901178	0.010624192
3939.829631	0.010338779
3941.758084	0.010020608
3943.686538	0.010199280
3945.614991	0.010813029
3947.543444	0.011144139
3949.471897	0.010927302
3951.400350	0.010487325
3953.328803	0.010126554
3955.257256	0.010001129
3957.185709	0.010194096
3959.114162	0.010570899
3961.042615	0.010797122
3962.971068	0.010715508
3964.899521	0.010547194
3966.827974	0.010671799
3968.756427	0.011051921
3970.684881	0.011392675
3972.613334	0.011431090
3974.541787	0.010989699
3976.470240	0.010545862
3978.398693	0.010740774
3980.327146	0.011155397
3982.255599	0.011107329
3984.184052	0.010808934
3986.112505	0.010408427
3988.040958	0.009824567
3989.969411	0.009443003
3991.897864	0.009456688
3993.826317	0.009627928
3995.754771	0.009410087
3997.683224	0.008768369
3999.611677	0.008393335
4001.540130	0.008856187
4003.468583	0.010185203
4005.397036	0.011367756
4007.325489	0.011434529
4009.253942	0.010858795
4011.182395	0.010594194
4013.110848	0.010563184
4015.039301	0.010405683
4016.967754	0.010438963
4018.896207	0.010620102
4020.824661	0.010395325
4022.753114	0.009742330
4024.681567	0.009105765
4026.610020	0.008918954
4028.538473	0.009116570
4030.466926	0.009376592
4032.395379	0.009841756
4034.323832	0.010778275
4036.252285	0.011382763
4038.180738	0.010797765
4040.109191	0.009622910
4042.037644	0.008932268
4043.966097	0.008845381
4045.894550	0.008987708
4047.823004	0.009105416
4049.751457	0.008863111
4051.679910	0.008594796
4053.608363	0.008651720
4055.536816	0.008634252
4057.465269	0.008475628
4059.393722	0.008483575
4061.322175	0.008395960
4063.250628	0.007917542
4065.179081	0.007398854
4067.107534	0.007394415
4069.035987	0.007836711
4070.964440	0.008510358
4072.892894	0.009152756
4074.821347	0.009145002
4076.749800	0.008475219
4078.678253	0.008000825
4080.606706	0.007983319
4082.535159	0.008150544
4084.463612	0.008381582
4086.392065	0.008819316
4088.320518	0.008870879
4090.248971	0.008227096
4092.177424	0.007817577
4094.105877	0.008209696
4096.034330	0.008776210
4097.962783	0.008989324
4099.891237	0.008830170
4101.819690	0.008399988
4103.748143	0.008095316
4105.676596	0.008123560
4107.605049	0.008028146
4109.533502	0.007691155
4111.461955	0.007805407
4113.390408	0.008243198
4115.318861	0.008138487
4117.247314	0.007887652
4119.175767	0.008080902
4121.104220	0.008215913
4123.032673	0.008137104
4124.961127	0.007823194
4126.889580	0.007387211
4128.818033	0.007980811
4130.746486	0.008891469
4132.674939	0.008848130
4134.603392	0.008550068
4136.531845	0.008600851
4138.460298	0.008595223
4140.388751	0.008198824
4142.317204	0.007635240
4144.245657	0.007744615
4146.174110	0.008716978
4148.102563	0.009335185
4150.031017	0.008963507
4151.959470	0.008380876
4153.887923	0.008044313
4155.816376	0.007805373
4157.744829	0.007630114
4159.673282	0.007051104
4161.601735	0.006083949
4163.530188	0.005490639
4165.458641	0.005502339
4167.387094	0.005975593
4169.315547	0.006851872
4171.244000	0.007716410
4173.172453	0.008032068
4175.100906	0.008008859
4177.029360	0.007648816
4178.957813	0.007030584
4180.886266	0.007206775
4182.814719	0.007970434
4184.743172	0.007740588
4186.671625	0.006949184
4188.600078	0.006712820
4190.528531	0.006728241
4192.456984	0.006663560
4194.385437	0.006902493
4196.313890	0.007391744
4198.242343	0.007631682
4200.170796	0.007558863
4202.099250	0.007478383
4204.027703	0.007533218
4205.956156	0.007911726
4207.884609	0.008280498
4209.813062	0.007894292
4211.741515	0.006892798
4213.669968	0.006113376
4215.598421	0.005864606
4217.526874	0.005856206
4219.455327	0.006184682
4221.383780	0.006919255
4223.312233	0.006910302
4225.240686	0.005982959
4227.169139	0.005236917
4229.097593	0.005266985
4231.026046	0.005535391
4232.954499	0.006176619
4234.882952	0.007215112
4236.811405	0.007827536
4238.739858	0.007766460
4240.668311	0.007272943
4242.596764	0.006621395
4244.525217	0.006332245
4246.453670	0.006124041
4248.382123	0.005547517
4250.310576	0.004969627
4252.239029	0.004765913
4254.167483	0.004863991
4256.095936	0.005246810
4258.024389	0.005845473
4259.952842	0.006283669
4261.881295	0.006403828
4263.809748	0.006194930
4265.738201	0.005842542
4267.666654	0.005961565
4269.595107	0.006378443
4271.523560	0.006094239
4273.452013	0.005100871
4275.380466	0.004537064
4277.308919	0.005184819
4279.237373	0.006073460
4281.165826	0.006939140
4283.094279	0.008017722
4285.022732	0.008339183
4286.951185	0.007285859
4288.879638	0.005929174
4290.808091	0.004659664
4292.736544	0.004450631
4294.664997	0.004974114
4296.593450	0.005790967
4298.521903	0.006308773
4300.450356	0.005870549
4302.378809	0.005336183
4304.307262	0.005505750
4306.235716	0.006139485
4308.164169	0.006658911
4310.092622	0.006779375
4312.021075	0.006057768
4313.949528	0.004889823
4315.877981	0.004710380
4317.806434	0.005895949
4319.734887	0.006765041
4321.663340	0.006704543
4323.591793	0.005853152
4325.520246	0.005173970
4327.448699	0.005328603
4329.377152	0.005392301
4331.305606	0.005815758
4333.234059	0.006172076
4335.162512	0.005922690
4337.090965	0.005773969
4339.019418	0.006002134
4340.947871	0.006355179
4342.876324	0.006470791
4344.804777	0.006116073
4346.733230	0.006053907
4348.661683	0.006397285
4350.590136	0.006227895
4352.518589	0.005600060
4354.447042	0.005960567
4356.375495	0.007071073
4358.303949	0.007601240
4360.232402	0.007123548
4362.160855	0.006315450
4364.089308	0.006003459
4366.017761	0.005954713
4367.946214	0.005604861
4369.874667	0.005260286
4371.803120	0.005391902
4373.731573	0.006084547
4375.660026	0.006880416
4377.588479	0.007010614
4379.516932	0.006806047
4381.445385	0.007077534
4383.373839	0.007377184
4385.302292	0.007484769
4387.230745	0.007720365
4389.159198	0.007816017
4391.087651	0.007408480
4393.016104	0.007235787
4394.944557	0.007681523
4396.873010	0.007930982
4398.801463	0.007334929
4400.729916	0.006148609
4402.658369	0.005676117
4404.586822	0.006666970
4406.515275	0.007054672
4408.443729	0.006027792
4410.372182	0.005293386
4412.300635	0.005482190
4414.229088	0.006432380
4416.157541	0.007759085
4418.085994	0.008522836
4420.014447	0.008019118
4421.942900	0.006840435
4423.871353	0.006253146
4425.799806	0.006387788
4427.728259	0.006772362
4429.656712	0.006686665
4431.585165	0.006623603
4433.513618	0.007036720
4435.442072	0.007263276
4437.370525	0.007149081
4439.298978	0.007007734
4441.227431	0.007017271
4443.155884	0.007007860
4445.084337	0.006918563
4447.012790	0.006302774
4448.941243	0.005787722
4450.869696	0.006339282
4452.798149	0.006997383
4454.726602	0.007206195
4456.655055	0.007132081
4458.583508	0.006540361
4460.511962	0.005345999
4462.440415	0.004773379
4464.368868	0.004945222
4466.297321	0.005339034
4468.225774	0.005420726
4470.154227	0.005510306
4472.082680	0.006590792
4474.011133	0.008168747
4475.939586	0.008671895
4477.868039	0.007689409
4479.796492	0.006723963
4481.724945	0.006620954
4483.653398	0.007181753
4485.581851	0.007901994
4487.510305	0.007942677
4489.438758	0.007263784
4491.367211	0.006897123
4493.295664	0.007771773
4495.224117	0.008498000
4497.152570	0.008203607
4499.081023	0.007670734
4501.009476	0.007686722
4502.937929	0.007862970
4504.866382	0.007577263
4506.794835	0.007279576
4508.723288	0.007364010
4510.651741	0.007244592
4512.580195	0.006999139
4514.508648	0.006467827
4516.437101	0.005547318
4518.365554	0.004808781
4520.294007	0.005037389
4522.222460	0.005878991
4524.150913	0.006221446
4526.079366	0.005648766
4528.007819	0.005220836
4529.936272	0.005203313
4531.864725	0.005030039
4533.793178	0.005033795
4535.721631	0.005495858
4537.650084	0.006270076
4539.578538	0.006361589
4541.506991	0.005934789
4543.435444	0.006040045
4545.363897	0.006703478
4547.292350	0.006855142
4549.220803	0.006295557
4551.149256	0.005758631
4553.077709	0.006025917
4555.006162	0.006812606
4556.934615	0.007325880
4558.863068	0.007615757
4560.791521	0.007688814
4562.719974	0.007138520
4564.648428	0.006799547
4566.576881	0.006925307
4568.505334	0.006892550
4570.433787	0.007191525
4572.362240	0.007808149
4574.290693	0.008030011
4576.219146	0.008194894
4578.147599	0.008779279
4580.076052	0.009509795
4582.004505	0.009619664
4583.932958	0.008108971
4585.861411	0.005658542
4587.789864	0.004428052
4589.718318	0.004795622
4591.646771	0.005463784
4593.575224	0.005743964
4595.503677	0.005987494
4597.432130	0.006755627
4599.360583	0.007895757
4601.289036	0.008424147
4603.217489	0.008127437
[truncated: 1,501 more rows]
