# Supplementary material for: Adaptive Method for Quantitative Estimation of Glucose and Fructose Concentrations in Aqueous Solutions Based on Infrared Nanoantenna Optics
Source: Sensors (Basel). 2019 Jul 11;19(14):3053. doi: 10.3390/s19143053 (PMC6678705; doi:10.3390/s19143053)
Supplement: Supplementary file 1 [file sensors-19-03053-s001.zip › 00_Measurement_Data/Fructose cycles/1 c=10 gl/res4 sc50_50 ap100x100 par pol/1 c=10 gl.27.txt]

748.239793	0.015356507
750.168246	0.017378232
752.096699	0.042827651
754.025152	0.050901320
755.953605	0.036012035
757.882058	0.022253100
759.810511	0.017631274
761.738964	0.024467561
763.667418	0.022984555
765.595871	0.016862115
767.524324	0.018273219
769.452777	0.027342809
771.381230	0.027845746
773.309683	0.030983238
775.238136	0.033980086
777.166589	0.028961906
779.095042	0.017785477
781.023495	0.027020864
782.951948	0.038589347
784.880401	0.034232788
786.808854	0.031761259
788.737308	0.045540150
790.665761	0.057799533
792.594214	0.059548113
794.522667	0.051739179
796.451120	0.045630336
798.379573	0.031482298
800.308026	0.013703814
802.236479	0.015050846
804.164932	0.020660857
806.093385	0.024740869
808.021838	0.022990966
809.950291	0.016935742
811.878744	0.021794986
813.807197	0.033943947
815.735651	0.027889287
817.664104	0.011361004
819.592557	0.014448895
821.521010	0.015516974
823.449463	0.020590367
825.377916	0.034332838
827.306369	0.041371960
829.234822	0.046666954
831.163275	0.035637822
833.091728	0.018677946
835.020181	0.019262865
836.948634	0.033450264
838.877087	0.034415424
840.805541	0.025047122
842.733994	0.021478022
844.662447	0.018732395
846.590900	0.018218622
848.519353	0.020729085
850.447806	0.025541851
852.376259	0.029654745
854.304712	0.032240562
856.233165	0.031187410
858.161618	0.028013846
860.090071	0.025249828
862.018524	0.026457042
863.946977	0.028453115
865.875430	0.030623093
867.803884	0.029342327
869.732337	0.028383248
871.660790	0.029206539
873.589243	0.028358473
875.517696	0.026326591
877.446149	0.025846183
879.374602	0.028278649
881.303055	0.032565113
883.231508	0.038074505
885.159961	0.041859444
887.088414	0.042789895
889.016867	0.044410359
890.945320	0.046999354
892.873774	0.048937183
894.802227	0.051492080
896.730680	0.053448226
898.659133	0.053369045
900.587586	0.053788617
902.516039	0.057670459
904.444492	0.064441286
906.372945	0.071259513
908.301398	0.076504350
910.229851	0.080340900
912.158304	0.083731480
914.086757	0.086570367
916.015210	0.088516600
917.943664	0.091550425
919.872117	0.096299887
921.800570	0.101547219
923.729023	0.107268363
925.657476	0.112584263
927.585929	0.116840981
929.514382	0.121076986
931.442835	0.126325011
933.371288	0.132932186
935.299741	0.139812753
937.228194	0.146308124
939.156647	0.152727351
941.085100	0.158252791
943.013553	0.162677035
944.942007	0.167836368
946.870460	0.174803287
948.798913	0.181462929
950.727366	0.186107308
952.655819	0.190900534
954.584272	0.197014451
956.512725	0.203140944
958.441178	0.209670469
960.369631	0.217342526
962.298084	0.225057408
964.226537	0.232185975
966.154990	0.238954037
968.083443	0.244922027
970.011897	0.250138521
971.940350	0.255921155
973.868803	0.262388468
975.797256	0.268515885
977.725709	0.274188966
979.654162	0.279796481
981.582615	0.286034346
983.511068	0.293154716
985.439521	0.300130725
987.367974	0.306110233
989.296427	0.311418444
991.224880	0.317348391
993.153333	0.324169874
995.081786	0.330422729
997.010240	0.335337043
998.938693	0.339147240
1000.867146	0.342558146
1002.795599	0.346759826
1004.724052	0.352044463
1006.652505	0.357488245
1008.580958	0.362335503
1010.509411	0.366742104
1012.437864	0.370925218
1014.366317	0.374906063
1016.294770	0.379143655
1018.223223	0.383445948
1020.151676	0.386784673
1022.080130	0.389691889
1024.008583	0.393316150
1025.937036	0.396666735
1027.865489	0.398917019
1029.793942	0.400785834
1031.722395	0.402299076
1033.650848	0.403190762
1035.579301	0.403747231
1037.507754	0.404551536
1039.436207	0.406127900
1041.364660	0.407967567
1043.293113	0.409103334
1045.221566	0.409404784
1047.150019	0.409423321
1049.078473	0.409387887
1051.006926	0.409063309
1052.935379	0.408600271
1054.863832	0.408138782
1056.792285	0.407434136
1058.720738	0.406652182
1060.649191	0.405666918
1062.577644	0.404130548
1064.506097	0.402822256
1066.434550	0.402152479
1068.363003	0.401225805
1070.291456	0.399539143
1072.219909	0.397559345
1074.148363	0.396021873
1076.076816	0.395517558
1078.005269	0.395831734
1079.933722	0.395421773
1081.862175	0.393592685
1083.790628	0.391645819
1085.719081	0.390382111
1087.647534	0.389419705
1089.575987	0.388038635
1091.504440	0.385715753
1093.432893	0.383030027
1095.361346	0.381089509
1097.289799	0.379980803
1099.218253	0.378462523
1101.146706	0.375888646
1103.075159	0.373209387
1105.003612	0.370946735
1106.932065	0.368860185
1108.860518	0.366849929
1110.788971	0.364509165
1112.717424	0.361996710
1114.645877	0.359909505
1116.574330	0.357719988
1118.502783	0.354703009
1120.431236	0.351172030
1122.359689	0.347872645
1124.288142	0.344964892
1126.216596	0.342460543
1128.145049	0.340663016
1130.073502	0.339051157
1132.001955	0.336799771
1133.930408	0.333908826
1135.858861	0.330668330
1137.787314	0.327667236
1139.715767	0.325652003
1141.644220	0.324254274
1143.572673	0.322390795
1145.501126	0.319748729
1147.429579	0.316500902
1149.358032	0.312918812
1151.286486	0.309530944
1153.214939	0.306612074
1155.143392	0.303944707
1157.071845	0.301227272
1159.000298	0.298439026
1160.928751	0.295523435
1162.857204	0.292466670
1164.785657	0.289709270
1166.714110	0.287444323
1168.642563	0.285224676
1170.571016	0.282649696
1172.499469	0.279796243
1174.427922	0.276953757
1176.356375	0.274422169
1178.284829	0.272246420
1180.213282	0.270002186
1182.141735	0.267338187
1184.070188	0.264281809
1185.998641	0.261272848
1187.927094	0.258698642
1189.855547	0.256202519
1191.784000	0.253388822
1193.712453	0.250366092
1195.640906	0.247442454
1197.569359	0.244946539
1199.497812	0.242717221
1201.426265	0.240172789
1203.354719	0.237632602
1205.283172	0.235408843
1207.211625	0.233297437
1209.140078	0.230948418
1211.068531	0.228331283
1212.996984	0.225757107
1214.925437	0.223374754
1216.853890	0.221058592
1218.782343	0.218903884
1220.710796	0.216822684
1222.639249	0.214653939
1224.567702	0.212647647
1226.496155	0.210784465
1228.424609	0.208845615
1230.353062	0.207075253
1232.281515	0.205612525
1234.209968	0.203877240
1236.138421	0.201487765
1238.066874	0.198961481
1239.995327	0.196905568
1241.923780	0.195412084
1243.852233	0.194080591
1245.780686	0.192478314
1247.709139	0.190930977
1249.637592	0.189604044
1251.566045	0.187957928
1253.494498	0.186051831
1255.422952	0.184504434
1257.351405	0.183228001
1259.279858	0.181632102
1261.208311	0.179698065
1263.136764	0.177691966
1265.065217	0.175488040
1266.993670	0.173220217
1268.922123	0.171447054
1270.850576	0.170265317
1272.779029	0.169287145
1274.707482	0.168027773
1276.635935	0.166310862
1278.564388	0.164444685
1280.492842	0.162796155
1282.421295	0.161391050
1284.349748	0.160111994
1286.278201	0.158880860
1288.206654	0.157608852
1290.135107	0.156115308
1292.063560	0.154441148
1293.992013	0.152960658
1295.920466	0.151645318
1297.848919	0.150100604
1299.777372	0.148392826
1301.705825	0.146823496
1303.634278	0.145375952
1305.562731	0.143920764
1307.491185	0.142586470
1309.419638	0.141524047
1311.348091	0.140435830
1313.276544	0.139293730
1315.204997	0.138291776
1317.133450	0.137124225
1319.061903	0.135616034
1320.990356	0.133824632
1322.918809	0.131899402
1324.847262	0.130299553
1326.775715	0.129169300
1328.704168	0.128183991
1330.632621	0.127203956
1332.561075	0.126372218
1334.489528	0.125858545
1336.417981	0.125683218
1338.346434	0.125258669
1340.274887	0.124082074
1342.203340	0.122111626
1344.131793	0.119786002
1346.060246	0.117934681
1347.988699	0.116719261
1349.917152	0.115669362
1351.845605	0.114509374
1353.774058	0.113268763
1355.702511	0.112259805
1357.630965	0.111722983
1359.559418	0.111235864
1361.487871	0.110210508
1363.416324	0.109158911
1365.344777	0.108312927
1367.273230	0.107085533
1369.201683	0.106040835
1371.130136	0.105571009
1373.058589	0.104915068
1374.987042	0.103996992
1376.915495	0.102953635
1378.843948	0.101650476
1380.772401	0.100478195
1382.700854	0.099685423
1384.629308	0.098875888
1386.557761	0.097677462
1388.486214	0.096680604
1390.414667	0.096220315
1392.343120	0.095652208
1394.271573	0.095121033
1396.200026	0.094951302
1398.128479	0.094298370
1400.056932	0.093153648
1401.985385	0.091853090
1403.913838	0.090207703
1405.842291	0.089023873
1407.770744	0.088430561
1409.699198	0.087643392
1411.627651	0.086801082
1413.556104	0.086530425
1415.484557	0.086686872
1417.413010	0.086260743
1419.341463	0.085398577
1421.269916	0.084565550
1423.198369	0.082929358
1425.126822	0.081189454
1427.055275	0.080328494
1428.983728	0.079877660
1430.912181	0.079867065
1432.840634	0.080154769
1434.769087	0.079488263
1436.697541	0.077977657
1438.625994	0.076965943
1440.554447	0.075877078
1442.482900	0.074639887
1444.411353	0.073952273
1446.339806	0.073504470
1448.268259	0.073303811
1450.196712	0.073636144
1452.125165	0.074338749
1454.053618	0.074787505
1455.982071	0.074082710
1457.910524	0.073098511
1459.838977	0.072832353
1461.767431	0.071930908
1463.695884	0.070083559
1465.624337	0.068766251
1467.552790	0.068853013
1469.481243	0.069195233
1471.409696	0.068860956
1473.338149	0.068382502
1475.266602	0.067597173
1477.195055	0.066229731
1479.123508	0.064947695
1481.051961	0.064014368
1482.980414	0.063666768
1484.908867	0.063896470
1486.837321	0.064193174
1488.765774	0.064059384
1490.694227	0.063652359
1492.622680	0.063231908
1494.551133	0.062265031
1496.479586	0.060983814
1498.408039	0.060154710
1500.336492	0.059979789
1502.264945	0.060697399
1504.193398	0.061566710
1506.121851	0.061455537
1508.050304	0.060924400
1509.978757	0.059921220
1511.907210	0.058607981
1513.835664	0.058043893
1515.764117	0.058313243
1517.692570	0.059075642
1519.621023	0.059152763
1521.549476	0.058061793
1523.477929	0.056913376
1525.406382	0.055586550
1527.334835	0.054425359
1529.263288	0.054084960
1531.191741	0.053708572
1533.120194	0.053125449
1535.048647	0.053812329
1536.977100	0.055170286
1538.905554	0.055588350
1540.834007	0.055482112
1542.762460	0.054688171
1544.690913	0.052858815
1546.619366	0.051163584
1548.547819	0.050043005
1550.476272	0.049828812
1552.404725	0.050794393
1554.333178	0.052800309
1556.261631	0.054816525
1558.190084	0.054527450
1560.118537	0.052528750
1562.046990	0.050769035
1563.975443	0.049209170
1565.903897	0.048367273
1567.832350	0.047943138
1569.760803	0.047664110
1571.689256	0.048193656
1573.617709	0.048660222
1575.546162	0.048254225
1577.474615	0.047892887
1579.403068	0.047670275
1581.331521	0.047056727
1583.259974	0.046475507
1585.188427	0.046209764
1587.116880	0.046176720
1589.045333	0.046412338
1590.973787	0.046934709
1592.902240	0.047427177
1594.830693	0.047559183
1596.759146	0.047452349
1598.687599	0.047443483
1600.616052	0.047539707
1602.544505	0.047500048
1604.472958	0.047428150
1606.401411	0.047590863
1608.329864	0.047972277
1610.258317	0.048591603
1612.186770	0.049517889
1614.115223	0.050224677
1616.043677	0.050397553
1617.972130	0.050982315
1619.900583	0.052014858
1621.829036	0.052550174
1623.757489	0.052949253
1625.685942	0.053268082
1627.614395	0.053090092
1629.542848	0.053133883
1631.471301	0.053846192
1633.399754	0.054539163
1635.328207	0.055025276
1637.256660	0.055758644
1639.185113	0.055801794
1641.113566	0.055343144
1643.042020	0.055621184
1644.970473	0.056456372
1646.898926	0.057535484
1648.827379	0.058975749
1650.755832	0.058703545
1652.684285	0.056483146
1654.612738	0.055665821
1656.541191	0.055794116
1658.469644	0.055148464
1660.398097	0.053983111
1662.326550	0.052983042
1664.255003	0.053014059
1666.183456	0.053562284
1668.111910	0.053432960
1670.040363	0.052921906
1671.968816	0.052385919
1673.897269	0.051248994
1675.825722	0.050243113
1677.754175	0.050085470
1679.682628	0.049964178
1681.611081	0.049115386
1683.539534	0.047475860
1685.467987	0.046246305
1687.396440	0.045418900
1689.324893	0.044416457
1691.253346	0.043977853
1693.181799	0.043695077
1695.110253	0.042844318
1697.038706	0.042262837
1698.967159	0.041860864
1700.895612	0.041590504
1702.824065	0.041636631
1704.752518	0.040873148
1706.680971	0.039718170
1708.609424	0.038830128
1710.537877	0.038143575
1712.466330	0.037908614
1714.394783	0.038180690
1716.323236	0.038285561
1718.251689	0.037735771
1720.180143	0.036765847
1722.108596	0.035617840
1724.037049	0.034725253
1725.965502	0.034461606
1727.893955	0.034724485
1729.822408	0.035369113
1731.750861	0.035746500
1733.679314	0.035418268
1735.607767	0.035152096
1737.536220	0.034598991
1739.464673	0.033654224
1741.393126	0.033405609
1743.321579	0.033865698
1745.250032	0.034344200
1747.178486	0.034631424
1749.106939	0.034680866
1751.035392	0.034531385
1752.963845	0.034186155
1754.892298	0.033628866
1756.820751	0.033263784
1758.749204	0.033405781
1760.677657	0.033589497
1762.606110	0.033779476
1764.534563	0.034140747
1766.463016	0.034557167
1768.391469	0.035314344
1770.319922	0.036223698
1772.248376	0.036745157
1774.176829	0.036926549
1776.105282	0.036765750
1778.033735	0.036394607
1779.962188	0.036243811
1781.890641	0.036379933
1783.819094	0.036383417
1785.747547	0.036351513
1787.676000	0.036765896
1789.604453	0.037415504
1791.532906	0.038039468
1793.461359	0.038824786
1795.389812	0.039543003
1797.318266	0.039797705
1799.246719	0.039572634
1801.175172	0.039180782
1803.103625	0.039023299
1805.032078	0.039158639
1806.960531	0.039574500
1808.888984	0.040207751
1810.817437	0.040799886
1812.745890	0.041081309
1814.674343	0.040879738
1816.602796	0.040404975
1818.531249	0.040247016
1820.459702	0.040628351
1822.388155	0.041191217
1824.316609	0.041654263
1826.245062	0.042053577
1828.173515	0.042002846
1830.101968	0.041554954
1832.030421	0.041351467
1833.958874	0.041292179
1835.887327	0.041208811
1837.815780	0.041153215
1839.744233	0.041096687
1841.672686	0.040828265
1843.601139	0.040349159
1845.529592	0.040160675
1847.458045	0.040105838
1849.386499	0.039802484
1851.314952	0.039425563
1853.243405	0.039160278
1855.171858	0.039063979
1857.100311	0.039119769
1859.028764	0.039147317
1860.957217	0.038982507
1862.885670	0.038826458
1864.814123	0.038919084
1866.742576	0.038944807
1868.671029	0.038641807
1870.599482	0.038251854
1872.527935	0.037727017
1874.456388	0.037045106
1876.384842	0.036560185
1878.313295	0.036340404
1880.241748	0.036161501
1882.170201	0.035906427
1884.098654	0.035685170
1886.027107	0.035618525
1887.955560	0.035529923
1889.884013	0.035333484
1891.812466	0.034973983
1893.740919	0.034317344
1895.669372	0.033835068
1897.597825	0.033727527
1899.526278	0.033397842
1901.454732	0.032703925
1903.383185	0.032154765
1905.311638	0.031972695
1907.240091	0.031846773
1909.168544	0.031565011
1911.096997	0.031188769
1913.025450	0.030823492
1914.953903	0.030629246
1916.882356	0.030610597
1918.810809	0.030670036
1920.739262	0.030502960
1922.667715	0.029898709
1924.596168	0.029149149
1926.524622	0.028428685
1928.453075	0.027883811
1930.381528	0.027801204
1932.309981	0.028054928
1934.238434	0.028092682
1936.166887	0.027649824
1938.095340	0.027094236
1940.023793	0.026799584
1941.952246	0.026780408
1943.880699	0.026803764
1945.809152	0.026441608
1947.737605	0.025756633
1949.666058	0.025335822
1951.594511	0.025391256
1953.522965	0.025598232
1955.451418	0.025588229
1957.379871	0.025186673
1959.308324	0.024435563
1961.236777	0.023858480
1963.165230	0.023806047
1965.093683	0.023814240
1967.022136	0.023583081
1968.950589	0.023442073
1970.879042	0.023393191
1972.807495	0.023071414
1974.735948	0.022479475
1976.664401	0.022054140
1978.592855	0.022050921
1980.521308	0.022145865
1982.449761	0.022002133
1984.378214	0.021811018
1986.306667	0.021658603
1988.235120	0.021278482
1990.163573	0.020850301
1992.092026	0.020936687
1994.020479	0.021434024
1995.948932	0.021557663
1997.877385	0.021111527
1999.805838	0.020540489
2001.734291	0.020101335
2003.662744	0.019886944
2005.591198	0.019856099
2007.519651	0.019780472
2009.448104	0.019663127
2011.376557	0.019671831
2013.305010	0.019587815
2015.233463	0.019137362
2017.161916	0.018625205
2019.090369	0.018288901
2021.018822	0.017986733
2022.947275	0.017858058
2024.875728	0.017929774
2026.804181	0.017949658
2028.732634	0.017914981
2030.661088	0.017845962
2032.589541	0.017803317
2034.517994	0.017911529
2036.446447	0.017909003
2038.374900	0.017504156
2040.303353	0.016993610
2042.231806	0.016834924
2044.160259	0.016976606
2046.088712	0.017033091
2048.017165	0.016779296
2049.945618	0.016287746
2051.874071	0.015950385
2053.802524	0.016095698
2055.730978	0.016474066
2057.659431	0.016700814
2059.587884	0.016719475
2061.516337	0.016532904
2063.444790	0.016183184
2065.373243	0.015927438
2067.301696	0.015862349
2069.230149	0.015849752
2071.158602	0.015829690
2073.087055	0.015707349
2075.015508	0.015421088
2076.943961	0.015121105
2078.872414	0.014955105
2080.800867	0.014931016
2082.729321	0.014874771
2084.657774	0.014769149
2086.586227	0.014762321
2088.514680	0.014743926
2090.443133	0.014653078
2092.371586	0.014729030
2094.300039	0.014982999
2096.228492	0.015066591
2098.156945	0.014828155
2100.085398	0.014513689
2102.013851	0.014359090
2103.942304	0.014314491
2105.870757	0.014239483
2107.799211	0.014113494
2109.727664	0.014033753
2111.656117	0.014155366
2113.584570	0.014393855
2115.513023	0.014449761
2117.441476	0.014292816
2119.369929	0.014164504
2121.298382	0.014076673
2123.226835	0.013795284
2125.155288	0.013376081
2127.083741	0.013184663
2129.012194	0.013210307
2130.940647	0.013233961
2132.869100	0.013288185
2134.797554	0.013482988
2136.726007	0.013608113
2138.654460	0.013304980
2140.582913	0.012738069
2142.511366	0.012464340
2144.439819	0.012635053
2146.368272	0.012814673
2148.296725	0.012742129
2150.225178	0.012569670
2152.153631	0.012388752
2154.082084	0.012306088
2156.010537	0.012509315
2157.938990	0.012731954
2159.867444	0.012603668
2161.795897	0.012264558
2163.724350	0.011981497
2165.652803	0.011923167
2167.581256	0.012125752
2169.509709	0.012336067
2171.438162	0.012422119
2173.366615	0.012427852
2175.295068	0.012329461
2177.223521	0.012196328
2179.151974	0.012117037
2181.080427	0.012015992
2183.008880	0.011852084
2184.937334	0.011727300
2186.865787	0.011625591
2188.794240	0.011460726
2190.722693	0.011397888
2192.651146	0.011428263
2194.579599	0.011372407
2196.508052	0.011323451
2198.436505	0.011322850
2200.364958	0.011218802
2202.293411	0.011157221
2204.221864	0.011237582
2206.150317	0.011337148
2208.078770	0.011349854
2210.007223	0.011183956
2211.935677	0.010867470
2213.864130	0.010519311
2215.792583	0.010359502
2217.721036	0.010528591
2219.649489	0.010698051
2221.577942	0.010663784
2223.506395	0.010761078
2225.434848	0.010926981
2227.363301	0.010640180
2229.291754	0.010034217
2231.220207	0.009791700
2233.148660	0.010054064
2235.077113	0.010268635
2237.005567	0.010179210
2238.934020	0.010100645
2240.862473	0.010103561
2242.790926	0.010064397
2244.719379	0.009920919
2246.647832	0.009618024
2248.576285	0.009319111
2250.504738	0.009268333
2252.433191	0.009335624
2254.361644	0.009343117
2256.290097	0.009219087
2258.218550	0.009082442
2260.147003	0.009028866
2262.075456	0.008967111
2264.003910	0.008939021
2265.932363	0.009083148
2267.860816	0.009347081
2269.789269	0.009551184
2271.717722	0.009517813
2273.646175	0.009280448
2275.574628	0.009066380
2277.503081	0.008922582
2279.431534	0.008808618
2281.359987	0.008787807
2283.288440	0.008870914
2285.216893	0.008983825
2287.145346	0.008992057
2289.073800	0.008743072
2291.002253	0.008386854
2292.930706	0.008246672
2294.859159	0.008349506
2296.787612	0.008476360
2298.716065	0.008441559
2300.644518	0.008256904
2302.572971	0.008082623
2304.501424	0.007947426
2306.429877	0.007792805
2308.358330	0.007733401
2310.286783	0.007883987
2312.215236	0.008137931
2314.143690	0.008322594
2316.072143	0.008307199
2318.000596	0.007936673
2319.929049	0.007321852
2321.857502	0.007001474
2323.785955	0.007260164
2325.714408	0.007936302
2327.642861	0.008468841
2329.571314	0.008372444
2331.499767	0.008001694
2333.428220	0.008005862
2335.356673	0.008246214
2337.285126	0.008150730
2339.213579	0.007613112
2341.142033	0.007274360
2343.070486	0.007785543
2344.998939	0.008400274
2346.927392	0.007983368
2348.855845	0.007166840
2350.784298	0.006807161
2352.712751	0.006610845
2354.641204	0.005968208
2356.569657	0.005489343
2358.498110	0.005989714
2360.426563	0.006917362
2362.355016	0.007328294
2364.283469	0.007438052
2366.211923	0.007611607
2368.140376	0.007461966
2370.068829	0.006836617
2371.997282	0.006353353
2373.925735	0.006360269
2375.854188	0.006594023
2377.782641	0.006712888
2379.711094	0.006646594
2381.639547	0.006531144
2383.568000	0.006396154
2385.496453	0.006134384
2387.424906	0.005922771
2389.353359	0.006041741
2391.281812	0.006312420
2393.210266	0.006343296
2395.138719	0.006173634
2397.067172	0.006160751
2398.995625	0.006384564
2400.924078	0.006604384
2402.852531	0.006589836
2404.780984	0.006408312
2406.709437	0.006328953
2408.637890	0.006425583
2410.566343	0.006668738
2412.494796	0.006744412
2414.423249	0.006334109
2416.351702	0.005761143
2418.280156	0.005432227
2420.208609	0.005321053
2422.137062	0.005345143
2424.065515	0.005524162
2425.993968	0.005813443
2427.922421	0.005888002
2429.850874	0.005753567
2431.779327	0.005710277
2433.707780	0.005581756
2435.636233	0.005401263
2437.564686	0.005606954
2439.493139	0.005877705
2441.421592	0.005847634
2443.350045	0.005911421
2445.278499	0.006219839
2447.206952	0.006420701
2449.135405	0.006332353
2451.063858	0.006066158
2452.992311	0.005853130
2454.920764	0.005850549
2456.849217	0.006032959
2458.777670	0.006193938
2460.706123	0.006191119
2462.634576	0.006014254
2464.563029	0.005702619
2466.491482	0.005645710
2468.419935	0.005949247
2470.348389	0.006042151
2472.276842	0.005972534
2474.205295	0.006061359
2476.133748	0.006039158
2478.062201	0.005978107
2479.990654	0.006287877
2481.919107	0.006710968
2483.847560	0.006724180
2485.776013	0.006358806
2487.704466	0.006108614
2489.632919	0.006308366
2491.561372	0.006654418
2493.489825	0.006834858
2495.418279	0.006903701
2497.346732	0.006911574
2499.275185	0.007072981
2501.203638	0.007412093
2503.132091	0.007582211
2505.060544	0.007598163
2506.988997	0.007722385
2508.917450	0.007883896
2510.845903	0.008002748
2512.774356	0.008201621
2514.702809	0.008530443
2516.631262	0.008859019
2518.559715	0.009041563
2520.488168	0.009248919
2522.416622	0.009447985
2524.345075	0.009516523
2526.273528	0.009807344
2528.201981	0.010428330
2530.130434	0.010908738
2532.058887	0.010963422
2533.987340	0.010866895
2535.915793	0.010928473
2537.844246	0.011044249
2539.772699	0.011047037
2541.701152	0.011082944
2543.629605	0.011324176
2545.558058	0.011604788
2547.486512	0.011579293
2549.414965	0.011447156
2551.343418	0.011853255
2553.271871	0.012623422
2555.200324	0.013210667
2557.128777	0.013661095
2559.057230	0.013918941
2560.985683	0.013879679
2562.914136	0.013805240
2564.842589	0.013922749
2566.771042	0.014309810
2568.699495	0.014751330
2570.627948	0.015041557
2572.556401	0.015358893
2574.484855	0.015712569
2576.413308	0.015860360
2578.341761	0.015918449
2580.270214	0.016150028
2582.198667	0.016368067
2584.127120	0.016415089
2586.055573	0.016531393
2587.984026	0.016870627
2589.912479	0.017323859
2591.840932	0.017615585
2593.769385	0.017629836
2595.697838	0.017577698
2597.626291	0.017643915
2599.554745	0.017725557
2601.483198	0.017761456
2603.411651	0.017809961
2605.340104	0.017909512
2607.268557	0.018253639
2609.197010	0.018780405
2611.125463	0.018906316
2613.053916	0.018560790
2614.982369	0.018312825
2616.910822	0.018369744
2618.839275	0.018553369
2620.767728	0.018787434
2622.696181	0.018928628
2624.624635	0.018830849
2626.553088	0.018636711
2628.481541	0.018609028
2630.409994	0.018830303
2632.338447	0.018951518
2634.266900	0.018821998
2636.195353	0.018719114
2638.123806	0.018607443
2640.052259	0.018380640
2641.980712	0.018344671
2643.909165	0.018604191
2645.837618	0.018586176
2647.766071	0.018097790
2649.694524	0.017849980
2651.622978	0.018034501
2653.551431	0.018141238
2655.479884	0.018074682
2657.408337	0.017972086
2659.336790	0.017779501
2661.265243	0.017463274
2663.193696	0.017039599
2665.122149	0.016661035
2667.050602	0.016495239
2668.979055	0.016428141
2670.907508	0.016332084
2672.835961	0.016203538
2674.764414	0.016043551
2676.692868	0.015951594
2678.621321	0.015941871
2680.549774	0.015863748
2682.478227	0.015814237
2684.406680	0.016001763
2686.335133	0.016259376
2688.263586	0.016264904
2690.192039	0.016091716
2692.120492	0.015845157
2694.048945	0.015527703
2695.977398	0.015467889
2697.905851	0.015726978
2699.834304	0.015804175
2701.762757	0.015479529
2703.691211	0.015014642
2705.619664	0.014534674
2707.548117	0.014072710
2709.476570	0.013945053
2711.405023	0.014276342
2713.333476	0.014641531
2715.261929	0.014640677
2717.190382	0.014364473
2719.118835	0.014216097
2721.047288	0.014264371
2722.975741	0.014216873
2724.904194	0.013929592
2726.832647	0.013679816
2728.761101	0.013852496
2730.689554	0.014154406
2732.618007	0.014060807
2734.546460	0.013739185
2736.474913	0.013513842
2738.403366	0.013451331
2740.331819	0.013496768
2742.260272	0.013446870
2744.188725	0.013257352
2746.117178	0.013255032
2748.045631	0.013520215
2749.974084	0.013576852
2751.902537	0.013122952
2753.830991	0.012706213
2755.759444	0.012870492
2757.687897	0.013211153
2759.616350	0.013363778
2761.544803	0.013310529
2763.473256	0.012966019
2765.401709	0.012555934
2767.330162	0.012362476
2769.258615	0.012296593
2771.187068	0.012184967
2773.115521	0.012072644
2775.043974	0.012052388
2776.972427	0.012133163
2778.900880	0.012311837
2780.829334	0.012600499
2782.757787	0.012804073
2784.686240	0.012773719
2786.614693	0.012835622
2788.543146	0.012992796
2790.471599	0.012672159
2792.400052	0.011924461
2794.328505	0.011282270
2796.256958	0.011081044
2798.185411	0.011276763
2800.113864	0.011301511
2802.042317	0.010815684
2803.970770	0.010482857
2805.899224	0.010741154
2807.827677	0.011103135
2809.756130	0.011278461
2811.684583	0.011274189
2813.613036	0.011005410
2815.541489	0.010719886
2817.469942	0.010812894
2819.398395	0.011173678
2821.326848	0.011332232
2823.255301	0.011137759
2825.183754	0.010899427
2827.112207	0.010858133
2829.040660	0.011003093
2830.969113	0.011255065
2832.897567	0.011670358
2834.826020	0.012235711
2836.754473	0.012427621
2838.682926	0.011799056
2840.611379	0.011006638
2842.539832	0.010870246
2844.468285	0.011187551
2846.396738	0.011566849
2848.325191	0.011694785
2850.253644	0.011470791
2852.182097	0.011116901
2854.110550	0.010608886
2856.039003	0.009931815
2857.967457	0.009372606
2859.895910	0.009298769
2861.824363	0.009754429
2863.752816	0.010321616
2865.681269	0.010629311
2867.609722	0.010856957
2869.538175	0.011088904
2871.466628	0.010873502
2873.395081	0.010262992
2875.323534	0.009964160
2877.251987	0.010272122
2879.180440	0.010870903
2881.108893	0.011413532
2883.037347	0.011458863
2884.965800	0.010953331
2886.894253	0.010502689
2888.822706	0.010351819
2890.751159	0.010348433
2892.679612	0.010530769
2894.608065	0.010797136
2896.536518	0.010977793
2898.464971	0.011136792
2900.393424	0.011234223
2902.321877	0.011163964
2904.250330	0.011036090
2906.178783	0.011008466
2908.107236	0.011204832
2910.035690	0.011669393
2911.964143	0.011882314
2913.892596	0.011428284
2915.821049	0.010911043
2917.749502	0.010694415
2919.677955	0.010532272
2921.606408	0.010644159
2923.534861	0.011120803
2925.463314	0.011389784
2927.391767	0.011246918
2929.320220	0.010943720
2931.248673	0.010894820
2933.177126	0.011222273
2935.105580	0.011663699
2937.034033	0.012082569
2938.962486	0.012131857
2940.890939	0.011527121
2942.819392	0.010840465
2944.747845	0.010850174
2946.676298	0.011388344
2948.604751	0.011490392
2950.533204	0.010877461
2952.461657	0.010435422
2954.390110	0.010678505
2956.318563	0.011246266
2958.247016	0.011726486
2960.175469	0.011814946
2962.103923	0.011637474
2964.032376	0.011481874
2965.960829	0.011322543
2967.889282	0.011161542
2969.817735	0.011066630
2971.746188	0.011055810
2973.674641	0.011257930
2975.603094	0.011573810
2977.531547	0.011535270
2979.460000	0.011172254
2981.388453	0.011049354
2983.316906	0.011211216
2985.245359	0.011397939
2987.173813	0.011703314
2989.102266	0.012031431
2991.030719	0.012087421
2992.959172	0.011935649
2994.887625	0.011883724
2996.816078	0.012103268
2998.744531	0.012236127
3000.672984	0.012026608
3002.601437	0.011970075
3004.529890	0.012290570
3006.458343	0.012620979
3008.386796	0.012691641
3010.315249	0.012612668
3012.243703	0.012519242
3014.172156	0.012471485
3016.100609	0.012558178
3018.029062	0.012696507
3019.957515	0.012607633
3021.885968	0.012270474
3023.814421	0.012051192
3025.742874	0.012243194
3027.671327	0.012796540
3029.599780	0.013375717
3031.528233	0.013574701
3033.456686	0.013434884
3035.385139	0.013312263
3037.313592	0.013372173
3039.242046	0.013566085
3041.170499	0.013686072
3043.098952	0.013654724
3045.027405	0.013460402
3046.955858	0.013057834
3048.884311	0.012797038
3050.812764	0.012838888
3052.741217	0.012945891
3054.669670	0.013093186
3056.598123	0.013296975
3058.526576	0.013494126
3060.455029	0.013647196
3062.383482	0.013741023
3064.311936	0.013855338
3066.240389	0.013860778
3068.168842	0.013802938
3070.097295	0.014170744
3072.025748	0.014668765
3073.954201	0.014581457
3075.882654	0.014325731
3077.811107	0.014369710
3079.739560	0.014467126
3081.668013	0.014694482
3083.596466	0.015183444
3085.524919	0.015641514
3087.453372	0.015834058
3089.381825	0.015880037
3091.310279	0.015929943
3093.238732	0.015880017
3095.167185	0.015736675
3097.095638	0.015612637
3099.024091	0.015341781
3100.952544	0.015001128
3102.880997	0.015112914
3104.809450	0.015781874
3106.737903	0.016570242
3108.666356	0.017219659
3110.594809	0.017753525
3112.523262	0.017968312
3114.451715	0.017858725
3116.380169	0.017915977
3118.308622	0.018184246
3120.237075	0.018293625
3122.165528	0.018216748
3124.093981	0.018087082
3126.022434	0.018036477
3127.950887	0.018211981
3129.879340	0.018562490
3131.807793	0.018802993
3133.736246	0.018883254
3135.664699	0.019173542
3137.593152	0.019741263
3139.521605	0.020114467
3141.450058	0.019949915
3143.378512	0.019578809
3145.306965	0.019542264
3147.235418	0.019746523
3149.163871	0.019831570
3151.092324	0.019806560
3153.020777	0.019836463
3154.949230	0.020195184
3156.877683	0.021037547
3158.806136	0.021779986
3160.734589	0.021867964
3162.663042	0.021656815
3164.591495	0.021572335
3166.519948	0.021532243
3168.448402	0.021333564
3170.376855	0.021133369
3172.305308	0.021257481
3174.233761	0.021510642
3176.162214	0.021617200
3178.090667	0.021860471
3180.019120	0.022369687
3181.947573	0.022940405
3183.876026	0.023487698
3185.804479	0.023913234
3187.732932	0.024134727
3189.661385	0.024172917
3191.589838	0.023927601
3193.518292	0.023448622
3195.446745	0.023088256
3197.375198	0.023247283
3199.303651	0.024087243
3201.232104	0.024821490
3203.160557	0.024690198
3205.089010	0.024381699
3207.017463	0.024535932
3208.945916	0.024778513
3210.874369	0.025037562
3212.802822	0.025649276
3214.731275	0.026412245
3216.659728	0.026906567
3218.588181	0.026953084
3220.516635	0.026556423
3222.445088	0.026060935
3224.373541	0.025795367
3226.301994	0.025788303
3228.230447	0.026030529
3230.158900	0.026664492
3232.087353	0.027759966
3234.015806	0.028754016
3235.944259	0.028875099
3237.872712	0.028376404
3239.801165	0.027896672
3241.729618	0.027786551
3243.658071	0.028182570
3245.586525	0.028623587
3247.514978	0.028458832
3249.443431	0.027924124
3251.371884	0.027757533
3253.300337	0.027936291
3255.228790	0.028169328
3257.157243	0.028495515
3259.085696	0.028391369
3261.014149	0.027694887
3262.942602	0.027627524
3264.871055	0.028552603
3266.799508	0.029275749
3268.727961	0.029430348
3270.656414	0.029488636
3272.584868	0.029365405
3274.513321	0.028960180
3276.441774	0.028502773
3278.370227	0.028256932
3280.298680	0.028228119
3282.227133	0.028256120
3284.155586	0.028588081
3286.084039	0.029328346
3288.012492	0.030060910
3289.940945	0.030615855
3291.869398	0.031060090
3293.797851	0.031100716
3295.726304	0.030645277
3297.654758	0.030405156
3299.583211	0.030845504
3301.511664	0.031188414
3303.440117	0.030798471
3305.368570	0.030518949
3307.297023	0.031039784
3309.225476	0.031608444
3311.153929	0.031448063
3313.082382	0.030854743
3315.010835	0.030599764
3316.939288	0.031056127
3318.867741	0.031719379
3320.796194	0.031811133
3322.724648	0.031480771
3324.653101	0.031346336
3326.581554	0.031542055
3328.510007	0.032026410
3330.438460	0.032703370
3332.366913	0.033094924
3334.295366	0.033082809
3336.223819	0.033302195
3338.152272	0.033847146
3340.080725	0.034223415
3342.009178	0.034198653
3343.937631	0.033610124
3345.866084	0.032915723
3347.794537	0.032958917
3349.722991	0.033411670
3351.651444	0.033627704
3353.579897	0.033757348
3355.508350	0.034008004
3357.436803	0.034165271
3359.365256	0.034335349
3361.293709	0.034896232
3363.222162	0.035579927
3365.150615	0.035692994
3367.079068	0.035370156
3369.007521	0.035361916
3370.935974	0.035492275
3372.864427	0.035236649
3374.792881	0.035073943
3376.721334	0.035357054
3378.649787	0.035668738
3380.578240	0.035908747
3382.506693	0.036222212
3384.435146	0.036511336
3386.363599	0.036641818
3388.292052	0.036521643
3390.220505	0.036173247
3392.148958	0.035891738
3394.077411	0.035954848
3396.005864	0.036328696
3397.934317	0.036656998
3399.862770	0.036682069
3401.791224	0.036646239
3403.719677	0.036570471
3405.648130	0.036531121
3407.576583	0.036528379
3409.505036	0.036659651
3411.433489	0.037116092
3413.361942	0.037812684
3415.290395	0.038304240
3417.218848	0.038267571
3419.147301	0.037805840
3421.075754	0.037400827
3423.004207	0.037243657
3424.932660	0.036963895
3426.861114	0.036388803
3428.789567	0.035908516
3430.718020	0.035949156
3432.646473	0.036387246
3434.574926	0.036799248
3436.503379	0.037064657
3438.431832	0.037426706
3440.360285	0.037935138
3442.288738	0.038045716
3444.217191	0.037339218
3446.145644	0.036416698
3448.074097	0.036075093
3450.002550	0.036202118
3451.931004	0.036448680
3453.859457	0.036552723
3455.787910	0.036454942
3457.716363	0.036341455
3459.644816	0.036095634
3461.573269	0.035988029
3463.501722	0.036238622
3465.430175	0.036146302
3467.358628	0.035618048
3469.287081	0.035347242
3471.215534	0.035416741
3473.143987	0.035492286
3475.072440	0.035430580
3477.000893	0.035080120
3478.929347	0.034381989
3480.857800	0.033865560
3482.786253	0.033946220
3484.714706	0.034115173
3486.643159	0.033938263
3488.571612	0.033804111
3490.500065	0.034015350
3492.428518	0.034144480
3494.356971	0.033800956
3496.285424	0.033281423
3498.213877	0.033044346
3500.142330	0.033036981
3502.070783	0.033203971
3503.999237	0.033697307
3505.927690	0.034037560
3507.856143	0.033587240
3509.784596	0.032736029
3511.713049	0.032211825
3513.641502	0.032105036
3515.569955	0.032209642
3517.498408	0.032246143
3519.426861	0.031993009
3521.355314	0.031462144
3523.283767	0.030846810
3525.212220	0.030345121
3527.140673	0.029989947
3529.069126	0.029760744
3530.997580	0.029540807
3532.926033	0.029110787
3534.854486	0.028480602
3536.782939	0.027982559
3538.711392	0.027981156
3540.639845	0.028350860
3542.568298	0.028539835
3544.496751	0.028367491
3546.425204	0.028168499
3548.353657	0.027935393
3550.282110	0.027286779
3552.210563	0.026522256
3554.139016	0.026401320
3556.067470	0.026808316
3557.995923	0.026972611
3559.924376	0.026760867
3561.852829	0.026754435
3563.781282	0.027209463
3565.709735	0.027470121
3567.638188	0.026904833
3569.566641	0.026067620
3571.495094	0.025586024
3573.423547	0.025312835
3575.352000	0.025111269
3577.280453	0.025001626
3579.208906	0.024848750
3581.137360	0.024656283
3583.065813	0.024346652
3584.994266	0.023566673
3586.922719	0.022783929
3588.851172	0.022925740
3590.779625	0.023305520
3592.708078	0.022828590
3594.636531	0.021932963
3596.564984	0.021661485
3598.493437	0.021980498
3600.421890	0.022232937
3602.350343	0.022128988
3604.278796	0.021384507
3606.207249	0.020018257
3608.135703	0.019111242
3610.064156	0.019423081
3611.992609	0.020161718
3613.921062	0.020624338
3615.849515	0.021092407
3617.777968	0.021588117
3619.706421	0.021521809
3621.634874	0.020748023
3623.563327	0.020090958
3625.491780	0.020218767
3627.420233	0.020529969
3629.348686	0.020122971
3631.277139	0.019220971
3633.205593	0.018272238
3635.134046	0.017398717
3637.062499	0.016550159
3638.990952	0.015762789
3640.919405	0.015405575
3642.847858	0.015566170
3644.776311	0.015573617
3646.704764	0.014844126
3648.633217	0.014300060
3650.561670	0.015159086
3652.490123	0.016186867
3654.418576	0.015970372
3656.347029	0.015120509
3658.275482	0.014590688
3660.203936	0.014253378
3662.132389	0.013969465
3664.060842	0.014023582
3665.989295	0.014250020
3667.917748	0.013876800
3669.846201	0.012865276
3671.774654	0.011907373
3673.703107	0.010850245
3675.631560	0.010123588
3677.560013	0.010432934
3679.488466	0.011013965
3681.416919	0.011284212
3683.345372	0.011423621
3685.273826	0.011406151
3687.202279	0.011378367
3689.130732	0.011919719
3691.059185	0.012800401
3692.987638	0.013008113
3694.916091	0.012515021
3696.844544	0.011976305
3698.772997	0.011636774
3700.701450	0.011412174
3702.629903	0.011512300
3704.558356	0.011947398
3706.486809	0.012213103
3708.415262	0.012049194
3710.343716	0.011759584
3712.272169	0.011613123
3714.200622	0.011431971
3716.129075	0.011305294
3718.057528	0.011500792
3719.985981	0.011794115
3721.914434	0.011868086
3723.842887	0.011860837
3725.771340	0.012030204
3727.699793	0.012576285
3729.628246	0.013354025
3731.556699	0.013895347
3733.485152	0.013757491
3735.413605	0.013001242
3737.342059	0.012499436
3739.270512	0.012730819
3741.198965	0.013247448
3743.127418	0.013451769
3745.055871	0.013609993
3746.984324	0.014222982
3748.912777	0.015016770
3750.841230	0.015594824
3752.769683	0.015566533
3754.698136	0.014735112
3756.626589	0.013786046
3758.555042	0.013457088
3760.483495	0.013593106
3762.411949	0.013624384
3764.340402	0.013498711
3766.268855	0.013589322
3768.197308	0.013915288
3770.125761	0.014090121
3772.054214	0.014058891
3773.982667	0.014040356
3775.911120	0.014126570
3777.839573	0.014085240
3779.768026	0.013842815
3781.696479	0.013738460
3783.624932	0.013836480
3785.553385	0.013903933
3787.481838	0.013515922
3789.410292	0.012581157
3791.338745	0.011907751
3793.267198	0.012155165
3795.195651	0.013004092
3797.124104	0.013717021
3799.052557	0.013897998
3800.981010	0.013544698
3802.909463	0.013034026
3804.837916	0.012712155
3806.766369	0.012612758
3808.694822	0.012647902
3810.623275	0.012821930
3812.551728	0.013360693
3814.480182	0.014194064
3816.408635	0.014804482
3818.337088	0.014597037
3820.265541	0.013582680
3822.193994	0.012893315
3824.122447	0.013001723
3826.050900	0.013247193
3827.979353	0.013293824
3829.907806	0.013120880
3831.836259	0.012809075
3833.764712	0.012625751
3835.693165	0.012958934
3837.621618	0.013924585
3839.550071	0.014734240
3841.478525	0.014426225
3843.406978	0.013386878
3845.335431	0.012645449
3847.263884	0.012455910
3849.192337	0.012427704
3851.120790	0.012268077
3853.049243	0.012309789
3854.977696	0.012874502
3856.906149	0.013395975
3858.834602	0.013618710
3860.763055	0.013755996
3862.691508	0.014082265
3864.619961	0.014483028
3866.548415	0.014398349
3868.476868	0.013662973
3870.405321	0.012869005
3872.333774	0.012212669
3874.262227	0.011646309
3876.190680	0.011532197
3878.119133	0.011564221
3880.047586	0.011710136
3881.976039	0.012672709
3883.904492	0.013779232
3885.832945	0.013839879
3887.761398	0.013304276
3889.689851	0.012721528
3891.618305	0.012083105
3893.546758	0.011692386
3895.475211	0.011563754
3897.403664	0.011339726
3899.332117	0.011125323
3901.260570	0.011351271
3903.189023	0.011833639
3905.117476	0.011751108
3907.045929	0.010969733
3908.974382	0.010311447
3910.902835	0.010471947
3912.831288	0.011238391
3914.759741	0.011854304
3916.688194	0.012089319
3918.616648	0.012112406
3920.545101	0.011896690
3922.473554	0.011585908
3924.402007	0.011284602
3926.330460	0.010762081
3928.258913	0.010172766
3930.187366	0.010012990
3932.115819	0.010127731
3934.044272	0.010033273
3935.972725	0.009835477
3937.901178	0.009901517
3939.829631	0.010331508
3941.758084	0.010908647
3943.686538	0.011213542
3945.614991	0.010997987
3947.543444	0.010569870
3949.471897	0.010393263
3951.400350	0.010395966
3953.328803	0.010306455
3955.257256	0.010215864
3957.185709	0.010431404
3959.114162	0.010990878
3961.042615	0.011377870
3962.971068	0.011185881
3964.899521	0.010861706
3966.827974	0.010717450
3968.756427	0.010467832
3970.684881	0.010249674
3972.613334	0.010295287
3974.541787	0.010191972
3976.470240	0.009868536
3978.398693	0.009982174
3980.327146	0.010568088
3982.255599	0.010575296
3984.184052	0.009866671
3986.112505	0.009408320
3988.040958	0.009511863
3989.969411	0.009799613
3991.897864	0.010290894
3993.826317	0.010801723
3995.754771	0.010407543
3997.683224	0.009343405
3999.611677	0.008737561
4001.540130	0.008974714
4003.468583	0.009567531
4005.397036	0.009743634
4007.325489	0.009869866
4009.253942	0.010530001
4011.182395	0.010961508
4013.110848	0.010724614
4015.039301	0.010580490
4016.967754	0.010728686
4018.896207	0.010703538
4020.824661	0.010092909
4022.753114	0.009012554
4024.681567	0.008313399
4026.610020	0.008686108
4028.538473	0.008901318
4030.466926	0.008271817
4032.395379	0.007746959
4034.323832	0.007895940
4036.252285	0.008365276
4038.180738	0.008764453
4040.109191	0.008224336
4042.037644	0.007096902
4043.966097	0.006992842
4045.894550	0.008134243
4047.823004	0.009083549
4049.751457	0.009360814
4051.679910	0.009368900
4053.608363	0.009258691
4055.536816	0.009165705
4057.465269	0.009188279
4059.393722	0.008832185
4061.322175	0.007828364
4063.250628	0.006799074
4065.179081	0.006637484
4067.107534	0.007277731
4069.035987	0.008010094
4070.964440	0.008479899
4072.892894	0.008411425
4074.821347	0.007989208
4076.749800	0.007945706
4078.678253	0.008189984
4080.606706	0.008239785
4082.535159	0.008213731
4084.463612	0.007992000
4086.392065	0.007418060
4088.320518	0.006607349
4090.248971	0.005976808
4092.177424	0.005742405
4094.105877	0.006122340
4096.034330	0.007015427
4097.962783	0.007750867
4099.891237	0.007962041
4101.819690	0.008327991
4103.748143	0.008573572
4105.676596	0.008427542
4107.605049	0.008214659
4109.533502	0.008334244
4111.461955	0.008521570
4113.390408	0.008363733
4115.318861	0.008242229
4117.247314	0.008219567
4119.175767	0.007775561
4121.104220	0.007396861
4123.032673	0.007871095
4124.961127	0.008581388
4126.889580	0.008635131
4128.818033	0.008322258
4130.746486	0.008092792
4132.674939	0.007782229
4134.603392	0.007101955
4136.531845	0.006556084
4138.460298	0.006822190
4140.388751	0.007387978
4142.317204	0.007167138
4144.245657	0.006521564
4146.174110	0.006833016
4148.102563	0.007902100
4150.031017	0.008744394
4151.959470	0.009057368
4153.887923	0.008777646
4155.816376	0.008137612
4157.744829	0.007592721
4159.673282	0.007299928
4161.601735	0.006724971
4163.530188	0.005888230
4165.458641	0.006358185
4167.387094	0.007569910
4169.315547	0.007727436
4171.244000	0.007819567
4173.172453	0.008826811
4175.100906	0.009024866
4177.029360	0.008038184
4178.957813	0.007251433
4180.886266	0.006993596
4182.814719	0.007055684
4184.743172	0.007125900
4186.671625	0.007001397
4188.600078	0.007068729
4190.528531	0.007106535
4192.456984	0.007126481
4194.385437	0.007514387
4196.313890	0.007406485
4198.242343	0.006374122
4200.170796	0.006132999
4202.099250	0.006911766
4204.027703	0.007562412
4205.956156	0.007456682
4207.884609	0.006980239
4209.813062	0.007302232
4211.741515	0.007977564
4213.669968	0.007751581
4215.598421	0.006826729
4217.526874	0.006119902
4219.455327	0.006386284
4221.383780	0.007417707
4223.312233	0.007986641
4225.240686	0.007585354
4227.169139	0.007145151
4229.097593	0.007450847
4231.026046	0.007606115
4232.954499	0.007050465
4234.882952	0.006561069
4236.811405	0.006707060
4238.739858	0.007355628
4240.668311	0.007761675
4242.596764	0.007360777
4244.525217	0.006676323
4246.453670	0.006832023
4248.382123	0.007377954
4250.310576	0.007095893
4252.239029	0.006046177
4254.167483	0.005200456
4256.095936	0.005186536
4258.024389	0.005814138
4259.952842	0.006331090
4261.881295	0.006394261
4263.809748	0.006203039
4265.738201	0.006240189
4267.666654	0.006837981
4269.595107	0.007641395
4271.523560	0.007707054
4273.452013	0.007165509
4275.380466	0.006872344
4277.308919	0.007015893
4279.237373	0.006943930
4281.165826	0.006378997
4283.094279	0.006278048
4285.022732	0.006872876
4286.951185	0.007263341
4288.879638	0.006859675
4290.808091	0.006235546
4292.736544	0.006499044
4294.664997	0.007543229
4296.593450	0.008489692
4298.521903	0.008419537
4300.450356	0.007507446
4302.378809	0.006733951
4304.307262	0.006120837
4306.235716	0.005700821
4308.164169	0.006042374
4310.092622	0.006166381
4312.021075	0.005040538
4313.949528	0.004163830
4315.877981	0.004844615
4317.806434	0.006433594
4319.734887	0.007369864
4321.663340	0.007331964
4323.591793	0.006646605
4325.520246	0.005829401
4327.448699	0.005505618
4329.377152	0.005609132
4331.305606	0.005550142
4333.234059	0.005755632
4335.162512	0.006519728
4337.090965	0.006549144
4339.019418	0.005984771
4340.947871	0.006044540
4342.876324	0.006285133
4344.804777	0.005819985
4346.733230	0.005203807
4348.661683	0.004981831
4350.590136	0.005236287
4352.518589	0.005803592
4354.447042	0.006251100
4356.375495	0.005939769
4358.303949	0.005377030
4360.232402	0.005588064
4362.160855	0.006392925
4364.089308	0.007071480
4366.017761	0.007152158
4367.946214	0.006707516
4369.874667	0.006249705
4371.803120	0.005845415
4373.731573	0.005809489
4375.660026	0.006070840
4377.588479	0.006488652
4379.516932	0.006922729
4381.445385	0.006730320
4383.373839	0.006272004
4385.302292	0.006209682
4387.230745	0.006344706
4389.159198	0.006476173
4391.087651	0.006489631
4393.016104	0.006632078
4394.944557	0.007093554
4396.873010	0.007531392
4398.801463	0.007855712
4400.729916	0.007923807
4402.658369	0.007447274
4404.586822	0.006636159
4406.515275	0.006349920
4408.443729	0.006725318
4410.372182	0.007247354
4412.300635	0.007567909
4414.229088	0.007546632
4416.157541	0.007503864
4418.085994	0.007392631
4420.014447	0.007011431
4421.942900	0.006612913
4423.871353	0.006149647
4425.799806	0.006010803
4427.728259	0.006166427
4429.656712	0.006489707
4431.585165	0.006653494
4433.513618	0.006641513
4435.442072	0.006731952
4437.370525	0.006968099
4439.298978	0.007170773
4441.227431	0.007260723
4443.155884	0.006870217
4445.084337	0.006862970
4447.012790	0.007699057
4448.941243	0.008237627
4450.869696	0.007726833
4452.798149	0.006482562
4454.726602	0.006168520
4456.655055	0.006818358
4458.583508	0.007407945
4460.511962	0.007073175
4462.440415	0.005992884
4464.368868	0.005039665
4466.297321	0.005122688
4468.225774	0.005721856
4470.154227	0.005379344
4472.082680	0.004580125
4474.011133	0.005115835
4475.939586	0.007258619
4477.868039	0.009136798
4479.796492	0.009436856
4481.724945	0.008604631
4483.653398	0.007999945
4485.581851	0.008545243
4487.510305	0.008836497
4489.438758	0.008231807
4491.367211	0.007737445
4493.295664	0.007569406
4495.224117	0.007445618
4497.152570	0.006652840
4499.081023	0.005470552
4501.009476	0.005010723
4502.937929	0.005736561
4504.866382	0.006555396
4506.794835	0.006200161
4508.723288	0.005671362
4510.651741	0.006420829
4512.580195	0.007844993
4514.508648	0.007643828
4516.437101	0.006508091
4518.365554	0.006298328
4520.294007	0.006568529
4522.222460	0.006369706
4524.150913	0.005992176
4526.079366	0.006581195
4528.007819	0.007472470
4529.936272	0.007241463
4531.864725	0.006889726
4533.793178	0.007050799
4535.721631	0.006833612
4537.650084	0.006460156
4539.578538	0.006796966
4541.506991	0.007615203
4543.435444	0.008044912
4545.363897	0.007446574
4547.292350	0.006954012
4549.220803	0.007417046
4551.149256	0.007779058
4553.077709	0.007039025
4555.006162	0.005752033
4556.934615	0.004869119
4558.863068	0.004574433
4560.791521	0.005195867
4562.719974	0.006827313
4564.648428	0.007629380
4566.576881	0.007624255
4568.505334	0.007735880
4570.433787	0.007886892
4572.362240	0.007884366
4574.290693	0.007803060
4576.219146	0.007127196
4578.147599	0.006357891
4580.076052	0.006445095
4582.004505	0.006898555
4583.932958	0.006865329
4585.861411	0.006034363
4587.789864	0.005281255
4589.718318	0.005457266
4591.646771	0.006244433
4593.575224	0.006841836
4595.503677	0.007075860
4597.432130	0.006934771
4599.360583	0.006320932
4601.289036	0.005596354
4603.217489	0.005862101
[truncated: 1,501 more rows]
