# Supplementary material for: Adaptive Method for Quantitative Estimation of Glucose and Fructose Concentrations in Aqueous Solutions Based on Infrared Nanoantenna Optics
Source: Sensors (Basel). 2019 Jul 11;19(14):3053. doi: 10.3390/s19143053 (PMC6678705; doi:10.3390/s19143053)
Supplement: Supplementary file 1 [file sensors-19-03053-s001.zip › 00_Measurement_Data/Fructose cycles/1 c=10 gl/res4 sc50_50 ap100x100 par pol/1 c=10 gl.28.txt]

748.239793	0.029131321
750.168246	0.021755710
752.096699	0.018486535
754.025152	0.021196093
755.953605	0.023804160
757.882058	0.017436603
759.810511	0.012062497
761.738964	0.024629056
763.667418	0.029367648
765.595871	0.026973445
767.524324	0.014654894
769.452777	0.020184251
771.381230	0.027162984
773.309683	0.030252738
775.238136	0.038795765
777.166589	0.050285984
779.095042	0.051588297
781.023495	0.038986433
782.951948	0.033884324
784.880401	0.029980117
786.808854	0.030585334
788.737308	0.044952746
790.665761	0.058686178
792.594214	0.046488572
794.522667	0.023196066
796.451120	0.030154388
798.379573	0.036606289
800.308026	0.025439020
802.236479	0.019938393
804.164932	0.023681488
806.093385	0.026748829
808.021838	0.025708746
809.950291	0.020570764
811.878744	0.014637233
813.807197	0.007653384
815.735651	0.009563588
817.664104	0.015005909
819.592557	0.026611451
821.521010	0.043606240
823.449463	0.041552246
825.377916	0.023379637
827.306369	0.019671742
829.234822	0.021232363
831.163275	0.014931081
833.091728	0.015832381
835.020181	0.024445083
836.948634	0.017221946
838.877087	0.008905202
840.805541	0.014016607
842.733994	0.012580419
844.662447	0.010335567
846.590900	0.009074954
848.519353	0.016069613
850.447806	0.030952759
852.376259	0.033555038
854.304712	0.026767118
856.233165	0.023808355
858.161618	0.023551866
860.090071	0.024324479
862.018524	0.026578533
863.946977	0.025836803
865.875430	0.025996611
867.803884	0.029995702
869.732337	0.032020759
871.660790	0.029649030
873.589243	0.029601708
875.517696	0.034982957
877.446149	0.039535180
879.374602	0.037569296
881.303055	0.034044378
883.231508	0.035352264
885.159961	0.035842590
887.088414	0.035107236
889.016867	0.038690493
890.945320	0.045364749
892.873774	0.050865531
894.802227	0.053777460
896.730680	0.056034055
898.659133	0.059633754
900.587586	0.063894302
902.516039	0.067013323
904.444492	0.069113061
906.372945	0.070983835
908.301398	0.072832227
910.229851	0.075815991
912.158304	0.080899589
914.086757	0.086979054
916.015210	0.091374338
917.943664	0.092936419
919.872117	0.095142536
921.800570	0.100195117
923.729023	0.106012359
925.657476	0.111381225
927.585929	0.115986377
929.514382	0.119806245
931.442835	0.124927677
933.371288	0.131445810
935.299741	0.138059542
937.228194	0.144751072
939.156647	0.150540471
941.085100	0.155328631
943.013553	0.161070600
944.942007	0.167917669
946.870460	0.174336225
948.798913	0.180115491
950.727366	0.185849905
952.655819	0.192081437
954.584272	0.199386254
956.512725	0.206611231
958.441178	0.211766511
960.369631	0.216066495
962.298084	0.222282782
964.226537	0.229937762
966.154990	0.236938789
968.083443	0.243323594
970.011897	0.250197947
971.940350	0.257237703
973.868803	0.263335764
975.797256	0.268558621
977.725709	0.273546338
979.654162	0.278884947
981.582615	0.285349518
983.511068	0.292637050
985.439521	0.300134510
987.367974	0.307624459
989.296427	0.314233929
991.224880	0.319873095
993.153333	0.325417101
995.081786	0.330909729
997.010240	0.335872650
998.938693	0.340440094
1000.867146	0.345442802
1002.795599	0.350894511
1004.724052	0.356197953
1006.652505	0.361287713
1008.580958	0.365455240
1010.509411	0.368583977
1012.437864	0.372007400
1014.366317	0.375672817
1016.294770	0.378672242
1018.223223	0.381590903
1020.151676	0.385439426
1022.080130	0.389734924
1024.008583	0.393067062
1025.937036	0.395261019
1027.865489	0.397419184
1029.793942	0.399874568
1031.722395	0.402015150
1033.650848	0.403909177
1035.579301	0.405914485
1037.507754	0.407587409
1039.436207	0.408715785
1041.364660	0.409722388
1043.293113	0.410408795
1045.221566	0.410257369
1047.150019	0.409664571
1049.078473	0.409392953
1051.006926	0.409741729
1052.935379	0.410365582
1054.863832	0.410429716
1056.792285	0.409383357
1058.720738	0.407463253
1060.649191	0.405666679
1062.577644	0.404340684
1064.506097	0.402691513
1066.434550	0.400984257
1068.363003	0.400179386
1070.291456	0.399865687
1072.219909	0.398865104
1074.148363	0.396845579
1076.076816	0.395139098
1078.005269	0.394792646
1079.933722	0.394740760
1081.862175	0.394054800
1083.790628	0.393005610
1085.719081	0.391871929
1087.647534	0.390855938
1089.575987	0.389467180
1091.504440	0.387018263
1093.432893	0.384521365
1095.361346	0.382934749
1097.289799	0.381328493
1099.218253	0.379311919
1101.146706	0.377433360
1103.075159	0.375573307
1105.003612	0.373483539
1106.932065	0.371210009
1108.860518	0.368941903
1110.788971	0.366406858
1112.717424	0.363322288
1114.645877	0.360150188
1116.574330	0.356681645
1118.502783	0.352873325
1120.431236	0.349863946
1122.359689	0.347717971
1124.288142	0.345553368
1126.216596	0.343238860
1128.145049	0.340789407
1130.073502	0.338060647
1132.001955	0.335291475
1133.930408	0.332562834
1135.858861	0.329612702
1137.787314	0.326561302
1139.715767	0.323888630
1141.644220	0.321875393
1143.572673	0.320113152
1145.501126	0.317867965
1147.429579	0.315192193
1149.358032	0.312492162
1151.286486	0.309693903
1153.214939	0.306956917
1155.143392	0.304455638
1157.071845	0.301859200
1159.000298	0.299260110
1160.928751	0.296897918
1162.857204	0.294333398
1164.785657	0.291306943
1166.714110	0.288450629
1168.642563	0.286091328
1170.571016	0.283381909
1172.499469	0.279943377
1174.427922	0.276517659
1176.356375	0.273524225
1178.284829	0.270960659
1180.213282	0.268709451
1182.141735	0.266316712
1184.070188	0.263627589
1185.998641	0.260838926
1187.927094	0.257976890
1189.855547	0.255161434
1191.784000	0.252503902
1193.712453	0.250260264
1195.640906	0.248767123
1197.569359	0.247284725
1199.497812	0.244899541
1201.426265	0.241892636
1203.354719	0.239115283
1205.283172	0.236786231
1207.211625	0.234248862
1209.140078	0.231150642
1211.068531	0.228346750
1212.996984	0.226163626
1214.925437	0.224031582
1216.853890	0.221917942
1218.782343	0.219912469
1220.710796	0.217837557
1222.639249	0.215805545
1224.567702	0.213878229
1226.496155	0.211925462
1228.424609	0.209839121
1230.353062	0.207774073
1232.281515	0.206093386
1234.209968	0.204439610
1236.138421	0.202334076
1238.066874	0.200124174
1239.995327	0.198100448
1241.923780	0.196236700
1243.852233	0.194620341
1245.780686	0.193205088
1247.709139	0.191674903
1249.637592	0.189849049
1251.566045	0.187890291
1253.494498	0.185972646
1255.422952	0.184277415
1257.351405	0.182728931
1259.279858	0.181096956
1261.208311	0.179515556
1263.136764	0.177733615
1265.065217	0.175426215
1266.993670	0.173193008
1268.922123	0.171499863
1270.850576	0.170017555
1272.779029	0.168495998
1274.707482	0.166989669
1276.635935	0.165592596
1278.564388	0.164192930
1280.492842	0.162566558
1282.421295	0.160888866
1284.349748	0.159520954
1286.278201	0.158261582
1288.206654	0.156674355
1290.135107	0.154916301
1292.063560	0.153552592
1293.992013	0.152628556
1295.920466	0.151566967
1297.848919	0.150090784
1299.777372	0.148431331
1301.705825	0.146846861
1303.634278	0.145454854
1305.562731	0.144002646
1307.491185	0.142294049
1309.419638	0.140783370
1311.348091	0.139608979
1313.276544	0.138359785
1315.204997	0.136873692
1317.133450	0.135251552
1319.061903	0.133784235
1320.990356	0.132608250
1322.918809	0.131473064
1324.847262	0.130263105
1326.775715	0.129018113
1328.704168	0.127772555
1330.632621	0.126662403
1332.561075	0.125736311
1334.489528	0.124758638
1336.417981	0.123393126
1338.346434	0.121756442
1340.274887	0.120669901
1342.203340	0.120039798
1344.131793	0.118931316
1346.060246	0.117422059
1347.988699	0.116146185
1349.917152	0.115223892
1351.845605	0.114436448
1353.774058	0.113623269
1355.702511	0.112671837
1357.630965	0.111455642
1359.559418	0.109954447
1361.487871	0.108458519
1363.416324	0.107695267
1365.344777	0.107524648
1367.273230	0.106928162
1369.201683	0.105827905
1371.130136	0.104518898
1373.058589	0.102979176
1374.987042	0.101687200
1376.915495	0.100832492
1378.843948	0.100083284
1380.772401	0.099487990
1382.700854	0.099048875
1384.629308	0.098266110
1386.557761	0.096824549
1388.486214	0.095518298
1390.414667	0.094773859
1392.343120	0.093741305
1394.271573	0.092338748
1396.200026	0.091341890
1398.128479	0.090620466
1400.056932	0.089948326
1401.985385	0.089140482
1403.913838	0.087969020
1405.842291	0.087182254
1407.770744	0.086915679
1409.699198	0.086422935
1411.627651	0.085737236
1413.556104	0.085301057
1415.484557	0.084755696
1417.413010	0.083388969
1419.341463	0.082057118
1421.269916	0.081756733
1423.198369	0.081504308
1425.126822	0.080957092
1427.055275	0.080302924
1428.983728	0.079319328
1430.912181	0.078492709
1432.840634	0.077919528
1434.769087	0.076842099
1436.697541	0.075762898
1438.625994	0.075633615
1440.554447	0.075368777
1442.482900	0.074445099
1444.411353	0.073521517
1446.339806	0.072684564
1448.268259	0.071920820
1450.196712	0.071499199
1452.125165	0.071544141
1454.053618	0.071502693
1455.982071	0.070483625
1457.910524	0.069314815
1459.838977	0.069141418
1461.767431	0.068890341
1463.695884	0.067847349
1465.624337	0.066934004
1467.552790	0.066757984
1469.481243	0.066329464
1471.409696	0.065091871
1473.338149	0.064121872
1475.266602	0.063973270
1477.195055	0.063988604
1479.123508	0.063673697
1481.051961	0.063012198
1482.980414	0.062502027
1484.908867	0.062212352
1486.837321	0.061791256
1488.765774	0.061088413
1490.694227	0.060322460
1492.622680	0.059734348
1494.551133	0.058970768
1496.479586	0.058137897
1498.408039	0.057691161
1500.336492	0.057537168
1502.264945	0.057479728
1504.193398	0.056962114
1506.121851	0.056043889
1508.050304	0.056017987
1509.978757	0.056303151
1511.907210	0.055864602
1513.835664	0.055138983
1515.764117	0.054651033
1517.692570	0.054661769
1519.621023	0.054421119
1521.549476	0.053564530
1523.477929	0.053044632
1525.406382	0.052598655
1527.334835	0.052014224
1529.263288	0.051623944
1531.191741	0.051050618
1533.120194	0.050466962
1535.048647	0.050615057
1536.977100	0.050459396
1538.905554	0.049408924
1540.834007	0.048949216
1542.762460	0.048989911
1544.690913	0.048706584
1546.619366	0.048528917
1548.547819	0.048413854
1550.476272	0.048386663
1552.404725	0.048537914
1554.333178	0.048481155
1556.261631	0.047675695
1558.190084	0.046307374
1560.118537	0.046302825
1562.046990	0.047355767
1563.975443	0.047758020
1565.903897	0.047602165
1567.832350	0.047074150
1569.760803	0.046581998
1571.689256	0.046828069
1573.617709	0.046924703
1575.546162	0.046405222
1577.474615	0.046337832
1579.403068	0.046663027
1581.331521	0.046599120
1583.259974	0.046341360
1585.188427	0.046240591
1587.116880	0.046300288
1589.045333	0.046330877
1590.973787	0.046215694
1592.902240	0.046073090
1594.830693	0.046055235
1596.759146	0.046122260
1598.687599	0.046212655
1600.616052	0.046435568
1602.544505	0.046876300
1604.472958	0.047412653
1606.401411	0.047773004
1608.329864	0.047871143
1610.258317	0.048028227
1612.186770	0.048446137
1614.115223	0.048653506
1616.043677	0.048539203
1617.972130	0.049103115
1619.900583	0.050267562
1621.829036	0.050974794
1623.757489	0.051443558
1625.685942	0.051974714
1627.614395	0.052337132
1629.542848	0.052851703
1631.471301	0.053360958
1633.399754	0.052907303
1635.328207	0.051938787
1637.256660	0.052252695
1639.185113	0.053423863
1641.113566	0.054290481
1643.042020	0.054612149
1644.970473	0.054184183
1646.898926	0.053746551
1648.827379	0.054190088
1650.755832	0.053942297
1652.684285	0.052692585
1654.612738	0.052749556
1656.541191	0.053525273
1658.469644	0.053569101
1660.398097	0.053030036
1662.326550	0.052369453
1664.255003	0.051983215
1666.183456	0.051492676
1668.111910	0.050436087
1670.040363	0.049449012
1671.968816	0.048768010
1673.897269	0.047787420
1675.825722	0.047002669
1677.754175	0.046880648
1679.682628	0.046700999
1681.611081	0.045871317
1683.539534	0.044651899
1685.467987	0.044310853
1687.396440	0.044501718
1689.324893	0.044141196
1691.253346	0.043593887
1693.181799	0.042895101
1695.110253	0.041867312
1697.038706	0.041066915
1698.967159	0.040204652
1700.895612	0.039445426
1702.824065	0.039333101
1704.752518	0.039085254
1706.680971	0.038655717
1708.609424	0.038253371
1710.537877	0.037666131
1712.466330	0.036782213
1714.394783	0.035693996
1716.323236	0.034739435
1718.251689	0.034422163
1720.180143	0.034704521
1722.108596	0.034883477
1724.037049	0.034648713
1725.965502	0.034111723
1727.893955	0.033418175
1729.822408	0.032969583
1731.750861	0.032806162
1733.679314	0.032648019
1735.607767	0.032613397
1737.536220	0.032271247
1739.464673	0.031731300
1741.393126	0.031881001
1743.321579	0.032453701
1745.250032	0.032644887
1747.178486	0.032464691
1749.106939	0.032456107
1751.035392	0.032808371
1752.963845	0.033055115
1754.892298	0.032906905
1756.820751	0.032773443
1758.749204	0.032923337
1760.677657	0.032984760
1762.606110	0.033088636
1764.534563	0.033408247
1766.463016	0.033596229
1768.391469	0.033755474
1770.319922	0.034009296
1772.248376	0.034171253
1774.176829	0.034409501
1776.105282	0.034855474
1778.033735	0.035341419
1779.962188	0.035698496
1781.890641	0.035923131
1783.819094	0.036097355
1785.747547	0.036332991
1787.676000	0.036527202
1789.604453	0.036406573
1791.532906	0.036228463
1793.461359	0.036560740
1795.389812	0.037221141
1797.318266	0.037702970
1799.246719	0.038005419
1801.175172	0.038446791
1803.103625	0.039102662
1805.032078	0.039662298
1806.960531	0.039973855
1808.888984	0.040101372
1810.817437	0.040080398
1812.745890	0.039953768
1814.674343	0.039752420
1816.602796	0.039599091
1818.531249	0.039755579
1820.459702	0.040197510
1822.388155	0.040466361
1824.316609	0.040365350
1826.245062	0.040333834
1828.173515	0.040491220
1830.101968	0.040782079
1832.030421	0.041200072
1833.958874	0.041255794
1835.887327	0.040901318
1837.815780	0.040633246
1839.744233	0.040602062
1841.672686	0.040525474
1843.601139	0.040373817
1845.529592	0.040432949
1847.458045	0.040509451
1849.386499	0.040372279
1851.314952	0.040039897
1853.243405	0.039530944
1855.171858	0.039030455
1857.100311	0.038708348
1859.028764	0.038539853
1860.957217	0.038470466
1862.885670	0.038412713
1864.814123	0.038165726
1866.742576	0.037651479
1868.671029	0.037183154
1870.599482	0.037020609
1872.527935	0.036948122
1874.456388	0.036817826
1876.384842	0.036667813
1878.313295	0.036432862
1880.241748	0.036064226
1882.170201	0.035613474
1884.098654	0.035216581
1886.027107	0.034973245
1887.955560	0.034727104
1889.884013	0.034469776
1891.812466	0.034358036
1893.740919	0.034188643
1895.669372	0.033888511
1897.597825	0.033491183
1899.526278	0.032910496
1901.454732	0.032350592
1903.383185	0.031969175
1905.311638	0.031686585
1907.240091	0.031515691
1909.168544	0.031420134
1911.096997	0.031266842
1913.025450	0.031015087
1914.953903	0.030644083
1916.882356	0.030180726
1918.810809	0.029866472
1920.739262	0.029647142
1922.667715	0.029357716
1924.596168	0.029212175
1926.524622	0.029143127
1928.453075	0.028901916
1930.381528	0.028452981
1932.309981	0.027918026
1934.238434	0.027480122
1936.166887	0.027086198
1938.095340	0.026555188
1940.023793	0.026020003
1941.952246	0.025812607
1943.880699	0.025983991
1945.809152	0.026147086
1947.737605	0.026026590
1949.666058	0.025658796
1951.594511	0.025298065
1953.522965	0.025145190
1955.451418	0.025007309
1957.379871	0.024675962
1959.308324	0.024247076
1961.236777	0.023963474
1963.165230	0.023928888
1965.093683	0.023910621
1967.022136	0.023617530
1968.950589	0.023136836
1970.879042	0.022752794
1972.807495	0.022541229
1974.735948	0.022552544
1976.664401	0.022759492
1978.592855	0.022771792
1980.521308	0.022415994
1982.449761	0.022047928
1984.378214	0.021927817
1986.306667	0.021998890
1988.235120	0.021958087
1990.163573	0.021566672
1992.092026	0.021041732
1994.020479	0.020697178
1995.948932	0.020402698
1997.877385	0.020043164
1999.805838	0.019870505
2001.734291	0.019993478
2003.662744	0.020068018
2005.591198	0.019788720
2007.519651	0.019396147
2009.448104	0.019331887
2011.376557	0.019397093
2013.305010	0.019025765
2015.233463	0.018383907
2017.161916	0.018201416
2019.090369	0.018517299
2021.018822	0.018649330
2022.947275	0.018470574
2024.875728	0.018453654
2026.804181	0.018594816
2028.732634	0.018472176
2030.661088	0.018027343
2032.589541	0.017592106
2034.517994	0.017441111
2036.446447	0.017406719
2038.374900	0.017211819
2040.303353	0.017014729
2042.231806	0.016973916
2044.160259	0.016969033
2046.088712	0.016884238
2048.017165	0.016628083
2049.945618	0.016319444
2051.874071	0.016312830
2053.802524	0.016561856
2055.730978	0.016505290
2057.659431	0.016105678
2059.587884	0.015981784
2061.516337	0.016304325
2063.444790	0.016507927
2065.373243	0.016264949
2067.301696	0.015872393
2069.230149	0.015614544
2071.158602	0.015525756
2073.087055	0.015433974
2075.015508	0.015187139
2076.943961	0.014894632
2078.872414	0.014753691
2080.800867	0.014774700
2082.729321	0.014768041
2084.657774	0.014706357
2086.586227	0.014659707
2088.514680	0.014562769
2090.443133	0.014569990
2092.371586	0.014730139
2094.300039	0.014735159
2096.228492	0.014575550
2098.156945	0.014428651
2100.085398	0.014340969
2102.013851	0.014354431
2103.942304	0.014334281
2105.870757	0.014194416
2107.799211	0.014069073
2109.727664	0.013925676
2111.656117	0.013685146
2113.584570	0.013394893
2115.513023	0.013200967
2117.441476	0.013202124
2119.369929	0.013310481
2121.298382	0.013440763
2123.226835	0.013475055
2125.155288	0.013392475
2127.083741	0.013337485
2129.012194	0.013402655
2130.940647	0.013551365
2132.869100	0.013529873
2134.797554	0.013310254
2136.726007	0.013164034
2138.654460	0.013188212
2140.582913	0.013177544
2142.511366	0.013082590
2144.439819	0.013101725
2146.368272	0.013064868
2148.296725	0.012732294
2150.225178	0.012551108
2152.153631	0.012845799
2154.082084	0.013145130
2156.010537	0.013035882
2157.938990	0.012768503
2159.867444	0.012633382
2161.795897	0.012524972
2163.724350	0.012486442
2165.652803	0.012666916
2167.581256	0.012844429
2169.509709	0.012799456
2171.438162	0.012534104
2173.366615	0.012098162
2175.295068	0.011757405
2177.223521	0.011757656
2179.151974	0.011942775
2181.080427	0.012059469
2183.008880	0.012175794
2184.937334	0.012266378
2186.865787	0.012088768
2188.794240	0.011841722
2190.722693	0.011817282
2192.651146	0.011863872
2194.579599	0.011808528
2196.508052	0.011678112
2198.436505	0.011519442
2200.364958	0.011347392
2202.293411	0.011217811
2204.221864	0.011236344
2206.150317	0.011340364
2208.078770	0.011379127
2210.007223	0.011392998
2211.935677	0.011333629
2213.864130	0.011184512
2215.792583	0.011092276
2217.721036	0.011023737
2219.649489	0.010829397
2221.577942	0.010517086
2223.506395	0.010354435
2225.434848	0.010404407
2227.363301	0.010401132
2229.291754	0.010284414
2231.220207	0.010198149
2233.148660	0.010144211
2235.077113	0.009937494
2237.005567	0.009683459
2238.934020	0.009671013
2240.862473	0.009767859
2242.790926	0.009775880
2244.719379	0.009727821
2246.647832	0.009616609
2248.576285	0.009430334
2250.504738	0.009395987
2252.433191	0.009576006
2254.361644	0.009692305
2256.290097	0.009478901
2258.218550	0.009154652
2260.147003	0.009138696
2262.075456	0.009377235
2264.003910	0.009434672
2265.932363	0.009232639
2267.860816	0.009025034
2269.789269	0.008969675
2271.717722	0.009154397
2273.646175	0.009469761
2275.574628	0.009530940
2277.503081	0.009237692
2279.431534	0.008931424
2281.359987	0.008752074
2283.288440	0.008582342
2285.216893	0.008471278
2287.145346	0.008447102
2289.073800	0.008354638
2291.002253	0.008299754
2292.930706	0.008507687
2294.859159	0.008704075
2296.787612	0.008575645
2298.716065	0.008363442
2300.644518	0.008351781
2302.572971	0.008369642
2304.501424	0.008239493
2306.429877	0.008166831
2308.358330	0.008260913
2310.286783	0.008273118
2312.215236	0.008128257
2314.143690	0.008168581
2316.072143	0.008511038
2318.000596	0.008624396
2319.929049	0.008126048
2321.857502	0.007501543
2323.785955	0.007305619
2325.714408	0.007420608
2327.642861	0.007442117
2329.571314	0.007379923
2331.499767	0.007555882
2333.428220	0.008095040
2335.356673	0.008668968
2337.285126	0.008790669
2339.213579	0.008563987
2341.142033	0.008544274
2343.070486	0.008795559
2344.998939	0.008868373
2346.927392	0.008555299
2348.855845	0.007912151
2350.784298	0.007120500
2352.712751	0.006646234
2354.641204	0.006681363
2356.569657	0.006734998
2358.498110	0.006546695
2360.426563	0.006210881
2362.355016	0.005800850
2364.283469	0.005730781
2366.211923	0.006116088
2368.140376	0.006411600
2370.068829	0.006631631
2371.997282	0.006938980
2373.925735	0.007057172
2375.854188	0.006772389
2377.782641	0.006318331
2379.711094	0.006005289
2381.639547	0.005894860
2383.568000	0.005897826
2385.496453	0.005961230
2387.424906	0.006072166
2389.353359	0.006178647
2391.281812	0.006159660
2393.210266	0.005997246
2395.138719	0.005902523
2397.067172	0.006010380
2398.995625	0.006210333
2400.924078	0.006330200
2402.852531	0.006283855
2404.780984	0.006211105
2406.709437	0.006160212
2408.637890	0.005956807
2410.566343	0.005741245
2412.494796	0.005763960
2414.423249	0.005920140
2416.351702	0.006106757
2418.280156	0.006211402
2420.208609	0.006137987
2422.137062	0.006126710
2424.065515	0.006361065
2425.993968	0.006638477
2427.922421	0.006759178
2429.850874	0.006647756
2431.779327	0.006359134
2433.707780	0.006124325
2435.636233	0.006125371
2437.564686	0.006157862
2439.493139	0.005945362
2441.421592	0.005703601
2443.350045	0.005649077
2445.278499	0.005666260
2447.206952	0.005690163
2449.135405	0.005662560
2451.063858	0.005462494
2452.992311	0.005496139
2454.920764	0.006026853
2456.849217	0.006329666
2458.777670	0.006152126
2460.706123	0.006067292
2462.634576	0.006104443
2464.563029	0.006091010
2466.491482	0.006183722
2468.419935	0.006401834
2470.348389	0.006436645
2472.276842	0.006093419
2474.205295	0.005805317
2476.133748	0.005993448
2478.062201	0.006353449
2479.990654	0.006528098
2481.919107	0.006706399
2483.847560	0.006857280
2485.776013	0.006655304
2487.704466	0.006306268
2489.632919	0.006253746
2491.561372	0.006295603
2493.489825	0.006106886
2495.418279	0.006195913
2497.346732	0.006801853
2499.275185	0.007359304
2501.203638	0.007652710
2503.132091	0.007922177
2505.060544	0.008177306
2506.988997	0.008216199
2508.917450	0.008031153
2510.845903	0.007916926
2512.774356	0.008158109
2514.702809	0.008600694
2516.631262	0.008887105
2518.559715	0.008955132
2520.488168	0.008998107
2522.416622	0.009208162
2524.345075	0.009345650
2526.273528	0.009350417
2528.201981	0.009500843
2530.130434	0.009644082
2532.058887	0.009788216
2533.987340	0.010173813
2535.915793	0.010628916
2537.844246	0.011125944
2539.772699	0.011617267
2541.701152	0.011809021
2543.629605	0.011845526
2545.558058	0.012008972
2547.486512	0.012176875
2549.414965	0.012239885
2551.343418	0.012304189
2553.271871	0.012466451
2555.200324	0.012697489
2557.128777	0.013040160
2559.057230	0.013644421
2560.985683	0.014289849
2562.914136	0.014527499
2564.842589	0.014438163
2566.771042	0.014435692
2568.699495	0.014619445
2570.627948	0.014906549
2572.556401	0.015313244
2574.484855	0.015747881
2576.413308	0.016075447
2578.341761	0.016395938
2580.270214	0.016695369
2582.198667	0.016825676
2584.127120	0.016865714
2586.055573	0.016845847
2587.984026	0.016789900
2589.912479	0.016868791
2591.840932	0.017083900
2593.769385	0.017323155
2595.697838	0.017748306
2597.626291	0.018329617
2599.554745	0.018593505
2601.483198	0.018442273
2603.411651	0.018285565
2605.340104	0.018401908
2607.268557	0.018679898
2609.197010	0.018776935
2611.125463	0.018574731
2613.053916	0.018271189
2614.982369	0.018151911
2616.910822	0.018444277
2618.839275	0.018876417
2620.767728	0.018930672
2622.696181	0.018770980
2624.624635	0.018887047
2626.553088	0.019011883
2628.481541	0.018608568
2630.409994	0.018041462
2632.338447	0.018008105
2634.266900	0.018358316
2636.195353	0.018394921
2638.123806	0.018069027
2640.052259	0.017943282
2641.980712	0.018106373
2643.909165	0.018072173
2645.837618	0.017614685
2647.766071	0.017026655
2649.694524	0.016735306
2651.622978	0.016841032
2653.551431	0.017003173
2655.479884	0.016905820
2657.408337	0.016755188
2659.336790	0.016844248
2661.265243	0.017024498
2663.193696	0.017043879
2665.122149	0.016849255
2667.050602	0.016549928
2668.979055	0.016323576
2670.907508	0.016244361
2672.835961	0.016322821
2674.764414	0.016639579
2676.692868	0.017044509
2678.621321	0.017014287
2680.549774	0.016515922
2682.478227	0.016125737
2684.406680	0.016001303
2686.335133	0.015828954
2688.263586	0.015557391
2690.192039	0.015392937
2692.120492	0.015377317
2694.048945	0.015393858
2695.977398	0.015376567
2697.905851	0.015301719
2699.834304	0.015305349
2701.762757	0.015564320
2703.691211	0.015847301
2705.619664	0.015690597
2707.548117	0.015089273
2709.476570	0.014613553
2711.405023	0.014580651
2713.333476	0.014628856
2715.261929	0.014544684
2717.190382	0.014566519
2719.118835	0.014618193
2721.047288	0.014497086
2722.975741	0.014320083
2724.904194	0.014132716
2726.832647	0.013809389
2728.761101	0.013531368
2730.689554	0.013638784
2732.618007	0.014039608
2734.546460	0.014164538
2736.474913	0.013767972
2738.403366	0.013280716
2740.331819	0.013157389
2742.260272	0.013301391
2744.188725	0.013366780
2746.117178	0.013277768
2748.045631	0.013233364
2749.974084	0.013389662
2751.902537	0.013474199
2753.830991	0.013417380
2755.759444	0.013409703
2757.687897	0.013214388
2759.616350	0.012767558
2761.544803	0.012551649
2763.473256	0.012590705
2765.401709	0.012511426
2767.330162	0.012339144
2769.258615	0.012305325
2771.187068	0.012329150
2773.115521	0.012273024
2775.043974	0.012391627
2776.972427	0.012659146
2778.900880	0.012759093
2780.829334	0.012919682
2782.757787	0.013058773
2784.686240	0.012689075
2786.614693	0.012188546
2788.543146	0.012090965
2790.471599	0.012056081
2792.400052	0.011843388
2794.328505	0.011968174
2796.256958	0.012563124
2798.185411	0.012777545
2800.113864	0.012361228
2802.042317	0.012098404
2803.970770	0.012115289
2805.899224	0.011947914
2807.827677	0.011862273
2809.756130	0.012203797
2811.684583	0.012506619
2813.613036	0.012429520
2815.541489	0.012160298
2817.469942	0.011720377
2819.398395	0.011227639
2821.326848	0.010980981
2823.255301	0.011097542
2825.183754	0.011513408
2827.112207	0.011971524
2829.040660	0.012196911
2830.969113	0.012142046
2832.897567	0.011916463
2834.826020	0.011745260
2836.754473	0.011746885
2838.682926	0.011815318
2840.611379	0.011915811
2842.539832	0.011827578
2844.468285	0.011302527
2846.396738	0.010806229
2848.325191	0.010800479
2850.253644	0.011011839
2852.182097	0.011021391
2854.110550	0.011021501
2856.039003	0.011123360
2857.967457	0.011073410
2859.895910	0.010956901
2861.824363	0.010986958
2863.752816	0.010981856
2865.681269	0.010751506
2867.609722	0.010549469
2869.538175	0.010577342
2871.466628	0.010801197
2873.395081	0.011160012
2875.323534	0.011339633
2877.251987	0.011207195
2879.180440	0.011204336
2881.108893	0.011485598
2883.037347	0.011728921
2884.965800	0.011642176
2886.894253	0.011357866
2888.822706	0.011335994
2890.751159	0.011408356
2892.679612	0.011115624
2894.608065	0.010801851
2896.536518	0.010862571
2898.464971	0.010993781
2900.393424	0.011094517
2902.321877	0.011280597
2904.250330	0.011158827
2906.178783	0.010742890
2908.107236	0.010623765
2910.035690	0.010809608
2911.964143	0.010852951
2913.892596	0.010563376
2915.821049	0.010015013
2917.749502	0.009589653
2919.677955	0.009743012
2921.606408	0.010307897
2923.534861	0.010637027
2925.463314	0.010608309
2927.391767	0.010612457
2929.320220	0.010770208
2931.248673	0.010783075
2933.177126	0.010724299
2935.105580	0.010885844
2937.034033	0.011260446
2938.962486	0.011560746
2940.890939	0.011513843
2942.819392	0.011110964
2944.747845	0.010634613
2946.676298	0.010394475
2948.604751	0.010566539
2950.533204	0.010926309
2952.461657	0.011069999
2954.390110	0.011151382
2956.318563	0.011474132
2958.247016	0.011647014
2960.175469	0.011177774
2962.103923	0.010552590
2964.032376	0.010729376
2965.960829	0.011622952
2967.889282	0.012207344
2969.817735	0.012123647
2971.746188	0.011773032
2973.674641	0.011478020
2975.603094	0.011376192
2977.531547	0.011456233
2979.460000	0.011456935
2981.388453	0.011280169
2983.316906	0.011223678
2985.245359	0.011539672
2987.173813	0.011890255
2989.102266	0.011787703
2991.030719	0.011371366
2992.959172	0.011086037
2994.887625	0.011298180
2996.816078	0.011891614
2998.744531	0.012115222
3000.672984	0.011875835
3002.601437	0.011785883
3004.529890	0.011939251
3006.458343	0.012046871
3008.386796	0.012095984
3010.315249	0.012237217
3012.243703	0.012511710
3014.172156	0.012821923
3016.100609	0.012992826
3018.029062	0.013023317
3019.957515	0.013001618
3021.885968	0.012833972
3023.814421	0.012611808
3025.742874	0.012671259
3027.671327	0.012992044
3029.599780	0.013182737
3031.528233	0.013010318
3033.456686	0.012654001
3035.385139	0.012430710
3037.313592	0.012384159
3039.242046	0.012445897
3041.170499	0.012744092
3043.098952	0.013188704
3045.027405	0.013593975
3046.955858	0.013880742
3048.884311	0.013829652
3050.812764	0.013570846
3052.741217	0.013623249
3054.669670	0.014019120
3056.598123	0.014276864
3058.526576	0.014213694
3060.455029	0.014035936
3062.383482	0.013974783
3064.311936	0.014215006
3066.240389	0.014645545
3068.168842	0.014730736
3070.097295	0.014305905
3072.025748	0.014082880
3073.954201	0.014489790
3075.882654	0.014925884
3077.811107	0.014878586
3079.739560	0.014683573
3081.668013	0.014796662
3083.596466	0.015137599
3085.524919	0.015320175
3087.453372	0.015057046
3089.381825	0.014680056
3091.310279	0.014830199
3093.238732	0.015180855
3095.167185	0.015138811
3097.095638	0.015241199
3099.024091	0.015838407
3100.952544	0.016270647
3102.880997	0.016004592
3104.809450	0.015462057
3106.737903	0.015621943
3108.666356	0.016606627
3110.594809	0.017439008
3112.523262	0.017763767
3114.451715	0.017939741
3116.380169	0.017971076
3118.308622	0.017895019
3120.237075	0.017997919
3122.165528	0.018193504
3124.093981	0.018276019
3126.022434	0.018451164
3127.950887	0.018737823
3129.879340	0.018809292
3131.807793	0.018748526
3133.736246	0.018970631
3135.664699	0.019413920
3137.593152	0.019645043
3139.521605	0.019700570
3141.450058	0.020014325
3143.378512	0.020333475
3145.306965	0.020279342
3147.235418	0.020177007
3149.163871	0.020258427
3151.092324	0.020534141
3153.020777	0.021052113
3154.949230	0.021546157
3156.877683	0.021677427
3158.806136	0.021561380
3160.734589	0.021598389
3162.663042	0.021744238
3164.591495	0.021592271
3166.519948	0.021482566
3168.448402	0.021920677
3170.376855	0.022485068
3172.305308	0.022698343
3174.233761	0.022688286
3176.162214	0.022627417
3178.090667	0.022448344
3180.019120	0.022120444
3181.947573	0.022173852
3183.876026	0.022829486
3185.804479	0.023387095
3187.732932	0.023647549
3189.661385	0.023907481
3191.589838	0.024018155
3193.518292	0.024041349
3195.446745	0.024224957
3197.375198	0.024042653
3199.303651	0.023381308
3201.232104	0.023404840
3203.160557	0.024445428
3205.089010	0.025331058
3207.017463	0.025385357
3208.945916	0.025111366
3210.874369	0.025097825
3212.802822	0.025304545
3214.731275	0.025377717
3216.659728	0.025254233
3218.588181	0.024988212
3220.516635	0.024813384
3222.445088	0.025246721
3224.373541	0.026159974
3226.301994	0.026768113
3228.230447	0.027028495
3230.158900	0.027276831
3232.087353	0.027418405
3234.015806	0.027739791
3235.944259	0.028300781
3237.872712	0.028474653
3239.801165	0.028329920
3241.729618	0.028211001
3243.658071	0.027866596
3245.586525	0.027431041
3247.514978	0.027487723
3249.443431	0.028031975
3251.371884	0.028575171
3253.300337	0.028845906
3255.228790	0.028876144
3257.157243	0.028752793
3259.085696	0.028522115
3261.014149	0.028129334
3262.942602	0.027742686
3264.871055	0.027741019
3266.799508	0.028049922
3268.727961	0.028252888
3270.656414	0.028161792
3272.584868	0.027984517
3274.513321	0.028261509
3276.441774	0.028941760
3278.370227	0.029315785
3280.298680	0.029451618
3282.227133	0.029846510
3284.155586	0.030181471
3286.084039	0.030164214
3288.012492	0.030229649
3289.940945	0.030630987
3291.869398	0.031209966
3293.797851	0.031713467
3295.726304	0.031724464
3297.654758	0.031308647
3299.583211	0.031130241
3301.511664	0.031282272
3303.440117	0.031209359
3305.368570	0.030970143
3307.297023	0.030921923
3309.225476	0.031023052
3311.153929	0.031115744
3313.082382	0.030990304
3315.010835	0.030782636
3316.939288	0.030783979
3318.867741	0.030856790
3320.796194	0.030851573
3322.724648	0.030865910
3324.653101	0.030978855
3326.581554	0.031404529
3328.510007	0.032282226
3330.438460	0.032999750
3332.366913	0.032908350
3334.295366	0.032261062
3336.223819	0.031706847
3338.152272	0.031756263
3340.080725	0.032535270
3342.009178	0.033405643
3343.937631	0.033577107
3345.866084	0.033223774
3347.794537	0.033197831
3349.722991	0.033832777
3351.651444	0.034526478
3353.579897	0.034618057
3355.508350	0.034295626
3357.436803	0.034150843
3359.365256	0.034203708
3361.293709	0.034075413
3363.222162	0.033808533
3365.150615	0.033673402
3367.079068	0.033733066
3369.007521	0.034088008
3370.935974	0.034745041
3372.864427	0.035364632
3374.792881	0.035567027
3376.721334	0.035305239
3378.649787	0.035064340
3380.578240	0.035279572
3382.506693	0.035795208
3384.435146	0.036155876
3386.363599	0.036180519
3388.292052	0.036193810
3390.220505	0.036337532
3392.148958	0.036388926
3394.077411	0.036467951
3396.005864	0.036745328
3397.934317	0.036942262
3399.862770	0.036867842
3401.791224	0.036927793
3403.719677	0.037252191
3405.648130	0.037415072
3407.576583	0.037320308
3409.505036	0.037491992
3411.433489	0.037914485
3413.361942	0.038188100
3415.290395	0.038155783
3417.218848	0.037865322
3419.147301	0.037440121
3421.075754	0.036937904
3423.004207	0.036564466
3424.932660	0.036789346
3426.861114	0.037454594
3428.789567	0.037811495
3430.718020	0.037856992
3432.646473	0.037854809
3434.574926	0.037657108
3436.503379	0.037527874
3438.431832	0.037694696
3440.360285	0.037664779
3442.288738	0.037281565
3444.217191	0.036978889
3446.145644	0.036950782
3448.074097	0.037080761
3450.002550	0.037050426
3451.931004	0.036893692
3453.859457	0.036984745
3455.787910	0.037224267
3457.716363	0.037309092
3459.644816	0.037249368
3461.573269	0.037272573
3463.501722	0.037459865
3465.430175	0.037409805
3467.358628	0.036732480
3469.287081	0.035842191
3471.215534	0.035304528
3473.143987	0.034903228
3475.072440	0.034434754
3477.000893	0.034234539
3478.929347	0.034429993
3480.857800	0.034840826
3482.786253	0.035206433
3484.714706	0.035239901
3486.643159	0.034930047
3488.571612	0.034580294
3490.500065	0.034375969
3492.428518	0.034241140
3494.356971	0.034125652
3496.285424	0.034097251
3498.213877	0.034042668
3500.142330	0.033649880
3502.070783	0.032980699
3503.999237	0.032370694
3505.927690	0.031929605
3507.856143	0.031735472
3509.784596	0.031774931
3511.713049	0.031665966
3513.641502	0.031298500
3515.569955	0.030985311
3517.498408	0.030672759
3519.426861	0.030297073
3521.355314	0.030252365
3523.283767	0.030653954
3525.212220	0.031094743
3527.140673	0.031133531
3529.069126	0.030565290
3530.997580	0.029515788
3532.926033	0.028494202
3534.854486	0.027946480
3536.782939	0.028056275
3538.711392	0.028645262
3540.639845	0.028980175
3542.568298	0.028526371
3544.496751	0.027653467
3546.425204	0.027045662
3548.353657	0.026854003
3550.282110	0.026850356
3552.210563	0.027013337
3554.139016	0.027204344
3556.067470	0.027066464
3557.995923	0.026717929
3559.924376	0.026389454
3561.852829	0.025985522
3563.781282	0.025367528
3565.709735	0.024639541
3567.638188	0.024347357
3569.566641	0.024638515
3571.495094	0.024718085
3573.423547	0.024375061
3575.352000	0.024196759
3577.280453	0.024123810
3579.208906	0.023677846
3581.137360	0.023036940
3583.065813	0.022640377
3584.994266	0.022487156
3586.922719	0.022417152
3588.851172	0.022591293
3590.779625	0.022832489
3592.708078	0.022695225
3594.636531	0.022257561
3596.564984	0.021752827
3598.493437	0.021153558
3600.421890	0.020687247
3602.350343	0.020696864
3604.278796	0.020842027
3606.207249	0.020457067
3608.135703	0.019411115
3610.064156	0.017984444
3611.992609	0.016775010
3613.921062	0.016574111
3615.849515	0.017159687
3617.777968	0.017742919
3619.706421	0.018337609
3621.634874	0.019024990
3623.563327	0.019536000
3625.491780	0.019650770
3627.420233	0.019082358
3629.348686	0.018164583
3631.277139	0.017586315
3633.205593	0.017278364
3635.134046	0.017129436
3637.062499	0.016868634
3638.990952	0.016217152
3640.919405	0.015751606
3642.847858	0.015957326
3644.776311	0.016521316
3646.704764	0.017252615
3648.633217	0.017568486
3650.561670	0.016285310
3652.490123	0.014631918
3654.418576	0.014030898
3656.347029	0.014142663
3658.275482	0.014120431
3660.203936	0.013577420
3662.132389	0.012943696
3664.060842	0.012790857
3665.989295	0.012855578
3667.917748	0.012437730
3669.846201	0.011903226
3671.774654	0.012239937
3673.703107	0.013101179
3675.631560	0.013412925
3677.560013	0.012798266
3679.488466	0.011888733
3681.416919	0.011433755
3683.345372	0.011322741
3685.273826	0.010910809
3687.202279	0.010305090
3689.130732	0.010468349
3691.059185	0.011274607
3692.987638	0.011524785
3694.916091	0.011229277
3696.844544	0.011012617
3698.772997	0.010995463
3700.701450	0.011010096
3702.629903	0.011053390
3704.558356	0.011188375
3706.486809	0.011230874
3708.415262	0.010930072
3710.343716	0.010645945
3712.272169	0.010850106
3714.200622	0.011195047
3716.129075	0.011290760
3718.057528	0.011176860
3719.985981	0.010885949
3721.914434	0.010576379
3723.842887	0.010549226
3725.771340	0.010673058
3727.699793	0.010782077
3729.628246	0.011208344
3731.556699	0.012200731
3733.485152	0.013175583
3735.413605	0.013211022
3737.342059	0.012783882
3739.270512	0.012715138
3741.198965	0.012518241
3743.127418	0.011766208
3745.055871	0.011373449
3746.984324	0.011723177
3748.912777	0.011733083
3750.841230	0.011233584
3752.769683	0.011182669
3754.698136	0.011786959
3756.626589	0.012542108
3758.555042	0.013113615
3760.483495	0.013583600
3762.411949	0.013977598
3764.340402	0.013874454
3766.268855	0.013236821
3768.197308	0.012723926
3770.125761	0.012614118
3772.054214	0.012574083
3773.982667	0.012668625
3775.911120	0.013344814
3777.839573	0.014147578
3779.768026	0.014001621
3781.696479	0.013053699
3783.624932	0.012291502
3785.553385	0.012179671
3787.481838	0.012483925
3789.410292	0.012808152
3791.338745	0.012975087
3793.267198	0.012782970
3795.195651	0.012134775
3797.124104	0.011476766
3799.052557	0.011248530
3800.981010	0.011505893
3802.909463	0.012235716
3804.837916	0.012931878
3806.766369	0.013058509
3808.694822	0.012741831
3810.623275	0.012354925
3812.551728	0.012067868
3814.480182	0.011813143
3816.408635	0.011847663
3818.337088	0.012551837
3820.265541	0.013602586
3822.193994	0.014440279
3824.122447	0.014508187
3826.050900	0.013808392
3827.979353	0.013094447
3829.907806	0.012587744
3831.836259	0.011796052
3833.764712	0.010986005
3835.693165	0.011226553
3837.621618	0.012673253
3839.550071	0.013585806
3841.478525	0.012864310
3843.406978	0.011822709
3845.335431	0.011623946
3847.263884	0.011985366
3849.192337	0.012242716
3851.120790	0.012252662
3853.049243	0.012184963
3854.977696	0.011891723
3856.906149	0.011420892
3858.834602	0.011368481
3860.763055	0.011895869
3862.691508	0.012551007
3864.619961	0.013052925
3866.548415	0.013071174
3868.476868	0.011995565
3870.405321	0.010485751
3872.333774	0.010059584
3874.262227	0.010941326
3876.190680	0.012156113
3878.119133	0.012474554
3880.047586	0.012035053
3881.976039	0.012025788
3883.904492	0.012534158
3885.832945	0.012756760
3887.761398	0.012661019
3889.689851	0.012537808
3891.618305	0.012382009
3893.546758	0.012107746
3895.475211	0.011665376
3897.403664	0.011223140
3899.332117	0.010969486
3901.260570	0.010756541
3903.189023	0.010535746
3905.117476	0.010786292
3907.045929	0.011419496
3908.974382	0.011614360
3910.902835	0.011192898
3912.831288	0.010785798
3914.759741	0.010880886
3916.688194	0.011385452
3918.616648	0.011747756
3920.545101	0.011634932
3922.473554	0.011310408
3924.402007	0.010980888
3926.330460	0.010773608
3928.258913	0.010656850
3930.187366	0.010471580
3932.115819	0.010381872
3934.044272	0.010511401
3935.972725	0.010551898
3937.901178	0.010484217
3939.829631	0.010498811
3941.758084	0.010710655
3943.686538	0.011201368
3945.614991	0.011511709
3947.543444	0.011109101
3949.471897	0.010583619
3951.400350	0.010703784
3953.328803	0.011075556
3955.257256	0.011051820
3957.185709	0.010891182
3959.114162	0.011069226
3961.042615	0.011539618
3962.971068	0.011733283
3964.899521	0.011194441
3966.827974	0.010343509
3968.756427	0.009732760
3970.684881	0.009280945
3972.613334	0.008964210
3974.541787	0.009017576
3976.470240	0.009283468
3978.398693	0.009597765
3980.327146	0.009912828
3982.255599	0.009871431
3984.184052	0.009725243
3986.112505	0.009974729
3988.040958	0.010160234
3989.969411	0.009808796
3991.897864	0.009310479
3993.826317	0.009034893
3995.754771	0.008897251
3997.683224	0.008766592
3999.611677	0.008881114
4001.540130	0.009176240
4003.468583	0.009089771
4005.397036	0.008920489
4007.325489	0.009446365
4009.253942	0.009951504
4011.182395	0.009845286
4013.110848	0.009801161
4015.039301	0.009770960
4016.967754	0.009863472
4018.896207	0.010229500
4020.824661	0.010367429
4022.753114	0.010486890
4024.681567	0.010774174
4026.610020	0.010624570
4028.538473	0.010030266
4030.466926	0.009466171
4032.395379	0.008969338
4034.323832	0.008535034
4036.252285	0.008376781
4038.180738	0.008368596
4040.109191	0.008009962
4042.037644	0.007500988
4043.966097	0.007750270
4045.894550	0.008748403
4047.823004	0.009667876
4049.751457	0.009933735
4051.679910	0.009614980
4053.608363	0.009360204
4055.536816	0.009427070
4057.465269	0.009413317
4059.393722	0.009127803
4061.322175	0.008612362
4063.250628	0.008159121
4065.179081	0.008095432
4067.107534	0.008824082
4069.035987	0.010189155
4070.964440	0.011247556
4072.892894	0.011267522
4074.821347	0.010738605
4076.749800	0.010196413
4078.678253	0.009828463
4080.606706	0.009678505
4082.535159	0.009606875
4084.463612	0.009160005
4086.392065	0.008641519
4088.320518	0.008458676
4090.248971	0.007983176
4092.177424	0.007419484
4094.105877	0.007123094
4096.034330	0.007014011
4097.962783	0.007436633
4099.891237	0.007914349
4101.819690	0.008390107
4103.748143	0.009229441
4105.676596	0.009921163
4107.605049	0.009922512
4109.533502	0.009583239
4111.461955	0.009214823
4113.390408	0.008810784
4115.318861	0.008281933
4117.247314	0.007354592
4119.175767	0.006593869
4121.104220	0.006632708
4123.032673	0.007261941
4124.961127	0.007619544
4126.889580	0.007761258
4128.818033	0.008231333
4130.746486	0.008141285
4132.674939	0.007249235
4134.603392	0.006699783
4136.531845	0.006771068
4138.460298	0.006500809
4140.388751	0.005762760
4142.317204	0.005745109
4144.245657	0.006724756
4146.174110	0.007837189
4148.102563	0.008294651
4150.031017	0.008007773
4151.959470	0.007543169
4153.887923	0.007434625
4155.816376	0.007566387
4157.744829	0.007018938
4159.673282	0.006353690
4161.601735	0.006546076
4163.530188	0.007450687
4165.458641	0.008074616
4167.387094	0.007884290
4169.315547	0.007646099
4171.244000	0.008065483
4173.172453	0.008594899
4175.100906	0.008758009
4177.029360	0.008270053
4178.957813	0.007351370
4180.886266	0.007292135
4182.814719	0.008468038
4184.743172	0.009574527
4186.671625	0.009548134
4188.600078	0.008645121
4190.528531	0.007496904
4192.456984	0.006803547
4194.385437	0.006925843
4196.313890	0.006882551
4198.242343	0.006419721
4200.170796	0.006037745
4202.099250	0.006388412
4204.027703	0.006300354
4205.956156	0.006009960
4207.884609	0.006094521
4209.813062	0.006043413
4211.741515	0.005909874
4213.669968	0.006303846
4215.598421	0.006835439
4217.526874	0.006681693
4219.455327	0.006073922
4221.383780	0.006142592
4223.312233	0.006558741
4225.240686	0.006302467
4227.169139	0.005957515
4229.097593	0.006616169
4231.026046	0.007842645
4232.954499	0.008346544
4234.882952	0.007983577
4236.811405	0.007753353
4238.739858	0.007881531
4240.668311	0.007500597
4242.596764	0.006521475
4244.525217	0.005981855
4246.453670	0.005792995
4248.382123	0.005319605
4250.310576	0.004347021
4252.239029	0.003769581
4254.167483	0.004045011
4256.095936	0.005017303
4258.024389	0.005759934
4259.952842	0.006346307
4261.881295	0.006553910
4263.809748	0.006125199
4265.738201	0.005967736
4267.666654	0.006383643
4269.595107	0.006605584
4271.523560	0.006504651
4273.452013	0.006121597
4275.380466	0.005769643
4277.308919	0.005858389
4279.237373	0.005856097
4281.165826	0.005439036
4283.094279	0.005089164
4285.022732	0.004729951
4286.951185	0.004084651
4288.879638	0.003724674
4290.808091	0.004457237
4292.736544	0.005872942
4294.664997	0.006790310
4296.593450	0.006899333
4298.521903	0.007030440
4300.450356	0.007267444
4302.378809	0.007158427
4304.307262	0.006832420
4306.235716	0.006393556
4308.164169	0.006336269
4310.092622	0.006312284
4312.021075	0.006163240
4313.949528	0.006232810
4315.877981	0.005928208
4317.806434	0.005359593
4319.734887	0.005492638
4321.663340	0.005760195
4323.591793	0.005694861
4325.520246	0.005665533
4327.448699	0.005519430
4329.377152	0.005398448
4331.305606	0.005792665
4333.234059	0.006817421
4335.162512	0.007718471
4337.090965	0.007444452
4339.019418	0.006322442
4340.947871	0.005693949
4342.876324	0.006469459
4344.804777	0.007641330
4346.733230	0.007771104
4348.661683	0.007628993
4350.590136	0.007736082
4352.518589	0.007753475
4354.447042	0.007453214
4356.375495	0.006895584
4358.303949	0.006224736
4360.232402	0.006132306
4362.160855	0.006937166
4364.089308	0.007554897
4366.017761	0.007610103
4367.946214	0.006806476
4369.874667	0.005536257
4371.803120	0.005395817
4373.731573	0.006549725
4375.660026	0.007232721
4377.588479	0.006794386
4379.516932	0.006275169
4381.445385	0.006344420
4383.373839	0.006139857
4385.302292	0.005261713
4387.230745	0.005154582
4389.159198	0.006051182
4391.087651	0.006720860
4393.016104	0.006863168
4394.944557	0.006789698
4396.873010	0.006770135
4398.801463	0.007284950
4400.729916	0.007708129
4402.658369	0.007492051
4404.586822	0.007309683
4406.515275	0.007096450
4408.443729	0.006287727
4410.372182	0.005117212
4412.300635	0.005213519
4414.229088	0.006356509
4416.157541	0.006756482
4418.085994	0.006036102
4420.014447	0.005670531
4421.942900	0.006800627
4423.871353	0.008172064
4425.799806	0.008304827
4427.728259	0.007557347
4429.656712	0.006901534
4431.585165	0.006517455
4433.513618	0.005707812
4435.442072	0.005416924
4437.370525	0.005837782
4439.298978	0.006393225
4441.227431	0.007273249
4443.155884	0.007920335
4445.084337	0.007640620
4447.012790	0.006794387
4448.941243	0.005649336
4450.869696	0.004880055
4452.798149	0.005582287
4454.726602	0.007110064
4456.655055	0.007561473
4458.583508	0.006704032
4460.511962	0.006049982
4462.440415	0.006925339
4464.368868	0.008946379
4466.297321	0.010247765
4468.225774	0.009588339
4470.154227	0.008193307
4472.082680	0.007603790
4474.011133	0.007559754
4475.939586	0.007750208
4477.868039	0.008739552
4479.796492	0.009314136
4481.724945	0.008160305
4483.653398	0.006925378
4485.581851	0.007059820
4487.510305	0.007597973
4489.438758	0.007570867
4491.367211	0.007001068
4493.295664	0.006328571
4495.224117	0.006053767
4497.152570	0.006449235
4499.081023	0.006947005
4501.009476	0.007428623
4502.937929	0.007889458
4504.866382	0.008189477
4506.794835	0.008436179
4508.723288	0.008469652
4510.651741	0.008072340
4512.580195	0.007550829
4514.508648	0.007455374
4516.437101	0.007747814
4518.365554	0.007606206
4520.294007	0.006959576
4522.222460	0.006686129
4524.150913	0.006999556
4526.079366	0.007634725
4528.007819	0.007848643
4529.936272	0.008012924
4531.864725	0.008339937
4533.793178	0.008691441
4535.721631	0.008752331
4537.650084	0.008050037
4539.578538	0.007097000
4541.506991	0.006895352
4543.435444	0.006524448
4545.363897	0.005260212
4547.292350	0.004299892
4549.220803	0.004509873
4551.149256	0.005388619
4553.077709	0.006798021
4555.006162	0.008107527
4556.934615	0.008409895
4558.863068	0.007584617
4560.791521	0.006648880
4562.719974	0.006160320
4564.648428	0.006063876
4566.576881	0.006419764
4568.505334	0.006797393
4570.433787	0.006957730
4572.362240	0.007347270
4574.290693	0.007698651
4576.219146	0.007704559
4578.147599	0.007897632
4580.076052	0.008109748
4582.004505	0.007025744
4583.932958	0.005522726
4585.861411	0.005496324
4587.789864	0.006471938
4589.718318	0.006438195
4591.646771	0.005785014
4593.575224	0.006085441
4595.503677	0.006475169
4597.432130	0.006430780
4599.360583	0.006935210
4601.289036	0.007842646
4603.217489	0.008450197
[truncated: 1,501 more rows]
