# Supplementary material for: Adaptive Method for Quantitative Estimation of Glucose and Fructose Concentrations in Aqueous Solutions Based on Infrared Nanoantenna Optics
Source: Sensors (Basel). 2019 Jul 11;19(14):3053. doi: 10.3390/s19143053 (PMC6678705; doi:10.3390/s19143053)
Supplement: Supplementary file 1 [file sensors-19-03053-s001.zip › 00_Measurement_Data/Fructose cycles/1 c=10 gl/res4 sc50_50 ap100x100 par pol/1 c=10 gl.29.txt]

748.239793	0.024567228
750.168246	0.014186426
752.096699	0.014413704
754.025152	0.022459000
755.953605	0.022927534
757.882058	0.019468701
759.810511	0.020226343
761.738964	0.024194317
763.667418	0.031985931
765.595871	0.040664237
767.524324	0.043092124
769.452777	0.036842976
771.381230	0.032538436
773.309683	0.025869347
775.238136	0.022305153
777.166589	0.021492699
779.095042	0.020352833
781.023495	0.019575523
782.951948	0.029520493
784.880401	0.034919150
786.808854	0.025776397
788.737308	0.026851280
790.665761	0.015116030
792.594214	0.025895484
794.522667	0.041585367
796.451120	0.041286469
798.379573	0.029388163
800.308026	0.021057060
802.236479	0.017765593
804.164932	0.011938262
806.093385	0.012825824
808.021838	0.027833499
809.950291	0.043844026
811.878744	0.049354658
813.807197	0.052406542
815.735651	0.043428708
817.664104	0.018090000
819.592557	0.020207955
821.521010	0.026741441
823.449463	0.034328137
825.377916	0.047963399
827.306369	0.056378826
829.234822	0.057756759
831.163275	0.044771306
833.091728	0.020710483
835.020181	0.015030009
836.948634	0.028291678
838.877087	0.025039049
840.805541	0.012196213
842.733994	0.023908617
844.662447	0.028959051
846.590900	0.027351821
848.519353	0.023873260
850.447806	0.024164908
852.376259	0.023558734
854.304712	0.023805527
856.233165	0.023294365
858.161618	0.024361301
860.090071	0.031843945
862.018524	0.037324078
863.946977	0.034235649
865.875430	0.028873924
867.803884	0.025561053
869.732337	0.028173406
871.660790	0.029798748
873.589243	0.028044982
875.517696	0.026947914
877.446149	0.029865012
879.374602	0.032899499
881.303055	0.033701021
883.231508	0.035290960
885.159961	0.037018921
887.088414	0.035552066
889.016867	0.035727553
890.945320	0.043229546
892.873774	0.051444642
894.802227	0.054115303
896.730680	0.056372158
898.659133	0.061743289
900.587586	0.066187128
902.516039	0.067445554
904.444492	0.067882389
906.372945	0.069196001
908.301398	0.070956372
910.229851	0.073416270
912.158304	0.077556446
914.086757	0.084079437
916.015210	0.091409758
917.943664	0.096392289
919.872117	0.098887935
921.800570	0.102563418
923.729023	0.108849272
925.657476	0.113905653
927.585929	0.116356090
929.514382	0.119649500
931.442835	0.125621170
933.371288	0.132639408
935.299741	0.139384419
937.228194	0.146095112
939.156647	0.151885897
941.085100	0.155900404
943.013553	0.160107642
944.942007	0.165531829
946.870460	0.171856016
948.798913	0.179548040
950.727366	0.187661961
952.655819	0.194597587
954.584272	0.200218052
956.512725	0.205814704
958.441178	0.212599978
960.369631	0.220242411
962.298084	0.227828562
964.226537	0.234144300
966.154990	0.238700300
968.083443	0.242971376
970.011897	0.248316497
971.940350	0.255020112
973.868803	0.262259781
975.797256	0.268519402
977.725709	0.273694605
979.654162	0.279163986
981.582615	0.286025912
983.511068	0.293876052
985.439521	0.301106125
987.367974	0.306927741
989.296427	0.312446177
991.224880	0.318436742
993.153333	0.323906302
995.081786	0.328741789
997.010240	0.333961993
998.938693	0.339597225
1000.867146	0.345302731
1002.795599	0.350635290
1004.724052	0.355517656
1006.652505	0.360543013
1008.580958	0.365310192
1010.509411	0.369292796
1012.437864	0.372731954
1014.366317	0.375788242
1016.294770	0.379045516
1018.223223	0.382652879
1020.151676	0.385790437
1022.080130	0.388669342
1024.008583	0.392075926
1025.937036	0.395398080
1027.865489	0.397765040
1029.793942	0.399700522
1031.722395	0.401883394
1033.650848	0.403659344
1035.579301	0.404350549
1037.507754	0.405089140
1039.436207	0.407176763
1041.364660	0.409720451
1043.293113	0.411173195
1045.221566	0.411472023
1047.150019	0.411247462
1049.078473	0.410940796
1051.006926	0.410583824
1052.935379	0.409724385
1054.863832	0.408706307
1056.792285	0.408065468
1058.720738	0.406920999
1060.649191	0.404847562
1062.577644	0.402773112
1064.506097	0.401380211
1066.434550	0.400823236
1068.363003	0.400523067
1070.291456	0.399723321
1072.219909	0.398793697
1074.148363	0.397856534
1076.076816	0.396619916
1078.005269	0.395491898
1079.933722	0.393956870
1081.862175	0.392000496
1083.790628	0.391291708
1085.719081	0.391386569
1087.647534	0.390393168
1089.575987	0.388322175
1091.504440	0.386233836
1093.432893	0.384516984
1095.361346	0.382632673
1097.289799	0.380409956
1099.218253	0.378534794
1101.146706	0.377069473
1103.075159	0.375226289
1105.003612	0.372746855
1106.932065	0.370237708
1108.860518	0.368131250
1110.788971	0.365973473
1112.717424	0.362956166
1114.645877	0.359410286
1116.574330	0.356549084
1118.502783	0.354242682
1120.431236	0.351498872
1122.359689	0.348527640
1124.288142	0.346083075
1126.216596	0.343895197
1128.145049	0.341252625
1130.073502	0.338344872
1132.001955	0.335814953
1133.930408	0.333793253
1135.858861	0.331865311
1137.787314	0.329408109
1139.715767	0.326380908
1141.644220	0.323346347
1143.572673	0.320546985
1145.501126	0.317865640
1147.429579	0.315341085
1149.358032	0.312986583
1151.286486	0.310309589
1153.214939	0.307208955
1155.143392	0.304478168
1157.071845	0.302248418
1159.000298	0.299815238
1160.928751	0.296833158
1162.857204	0.293385684
1164.785657	0.290096939
1166.714110	0.287736803
1168.642563	0.285861343
1170.571016	0.283480912
1172.499469	0.280551404
1174.427922	0.277480364
1176.356375	0.274747014
1178.284829	0.272307783
1180.213282	0.269249439
1182.141735	0.265862942
1184.070188	0.263384938
1185.998641	0.261546969
1187.927094	0.259189099
1189.855547	0.256080657
1191.784000	0.253018826
1193.712453	0.250481009
1195.640906	0.248140424
1197.569359	0.245721668
1199.497812	0.243190557
1201.426265	0.240442798
1203.354719	0.238047168
1205.283172	0.235968113
1207.211625	0.233952165
1209.140078	0.231594115
1211.068531	0.229095578
1212.996984	0.226620272
1214.925437	0.223951817
1216.853890	0.221429691
1218.782343	0.219709232
1220.710796	0.218408108
1222.639249	0.216495544
1224.567702	0.213899657
1226.496155	0.211295575
1228.424609	0.209100172
1230.353062	0.207459718
1232.281515	0.205977142
1234.209968	0.203819036
1236.138421	0.201215982
1238.066874	0.199146882
1239.995327	0.197612092
1241.923780	0.196170002
1243.852233	0.194881916
1245.780686	0.193682149
1247.709139	0.192308918
1249.637592	0.190657482
1251.566045	0.188680351
1253.494498	0.186482921
1255.422952	0.184570953
1257.351405	0.183107659
1259.279858	0.181567058
1261.208311	0.179784760
1263.136764	0.177878231
1265.065217	0.175834700
1266.993670	0.173953697
1268.922123	0.172409296
1270.850576	0.170985430
1272.779029	0.169482693
1274.707482	0.167690530
1276.635935	0.165958688
1278.564388	0.164749533
1280.492842	0.163533598
1282.421295	0.161849454
1284.349748	0.160167038
1286.278201	0.158836097
1288.206654	0.157540202
1290.135107	0.155946448
1292.063560	0.154258192
1293.992013	0.152801037
1295.920466	0.151478723
1297.848919	0.150021777
1299.777372	0.148414165
1301.705825	0.146812245
1303.634278	0.145268813
1305.562731	0.143753439
1307.491185	0.142409801
1309.419638	0.141402826
1311.348091	0.140316352
1313.276544	0.139030486
1315.204997	0.137810230
1317.133450	0.136304691
1319.061903	0.134667143
1320.990356	0.133500054
1322.918809	0.132462636
1324.847262	0.131152034
1326.775715	0.129780844
1328.704168	0.128383949
1330.632621	0.126953080
1332.561075	0.125979543
1334.489528	0.125720978
1336.417981	0.125444353
1338.346434	0.124181658
1340.274887	0.122428395
1342.203340	0.120847754
1344.131793	0.119269535
1346.060246	0.118002146
1347.988699	0.117155820
1349.917152	0.116383947
1351.845605	0.115323275
1353.774058	0.113778509
1355.702511	0.112321928
1357.630965	0.111501738
1359.559418	0.110746294
1361.487871	0.109392799
1363.416324	0.108249322
1365.344777	0.107657522
1367.273230	0.106776133
1369.201683	0.105966158
1371.130136	0.105328098
1373.058589	0.104094572
1374.987042	0.102944925
1376.915495	0.102248274
1378.843948	0.101321176
1380.772401	0.100487500
1382.700854	0.100071497
1384.629308	0.099363096
1386.557761	0.097916283
1388.486214	0.096841492
1390.414667	0.096538864
1392.343120	0.095822327
1394.271573	0.094864585
1396.200026	0.094412424
1398.128479	0.093569748
1400.056932	0.092281409
1401.985385	0.091044217
1403.913838	0.089731626
1405.842291	0.089098163
1407.770744	0.088773936
1409.699198	0.087691896
1411.627651	0.086558230
1413.556104	0.086425930
1415.484557	0.086713471
1417.413010	0.085956395
1419.341463	0.084795356
1421.269916	0.084240295
1423.198369	0.083102331
1425.126822	0.081786662
1427.055275	0.080894098
1428.983728	0.079827741
1430.912181	0.079387292
1432.840634	0.079618044
1434.769087	0.078571506
1436.697541	0.076542892
1438.625994	0.075752169
1440.554447	0.075505346
1442.482900	0.075101823
1444.411353	0.074845776
1446.339806	0.074354053
1448.268259	0.073831014
1450.196712	0.073749252
1452.125165	0.074142441
1454.053618	0.074467443
1455.982071	0.073560067
1457.910524	0.072306499
1459.838977	0.071896918
1461.767431	0.070648775
1463.695884	0.068483248
1465.624337	0.067554496
1467.552790	0.068574198
1469.481243	0.069590576
1471.409696	0.069345213
1473.338149	0.068583786
1475.266602	0.067589574
1477.195055	0.066265471
1479.123508	0.064948842
1481.051961	0.063855708
1482.980414	0.063572586
1484.908867	0.063921422
1486.837321	0.063943952
1488.765774	0.063281529
1490.694227	0.062811196
1492.622680	0.063046597
1494.551133	0.062706500
1496.479586	0.061438583
1498.408039	0.060220033
1500.336492	0.059719566
1502.264945	0.060099229
1504.193398	0.060300551
1506.121851	0.059775483
1508.050304	0.060135704
1509.978757	0.060260128
1511.907210	0.059108604
1513.835664	0.058158644
1515.764117	0.058016598
1517.692570	0.058621429
1519.621023	0.058752649
1521.549476	0.057959992
1523.477929	0.057493079
1525.406382	0.056477390
1527.334835	0.054915961
1529.263288	0.053881552
1531.191741	0.052763134
1533.120194	0.051794805
1535.048647	0.052819055
1536.977100	0.054641977
1538.905554	0.055026300
1540.834007	0.054601364
1542.762460	0.053719178
1544.690913	0.052347645
1546.619366	0.051140361
1548.547819	0.049751922
1550.476272	0.048855890
1552.404725	0.049486440
1554.333178	0.051263027
1556.261631	0.052554589
1558.190084	0.051631287
1560.118537	0.050353896
1562.046990	0.049543411
1563.975443	0.048219681
1565.903897	0.047458880
1567.832350	0.047031011
1569.760803	0.046471074
1571.689256	0.046790957
1573.617709	0.047084276
1575.546162	0.046499617
1577.474615	0.046289966
1579.403068	0.046353918
1581.331521	0.045917362
1583.259974	0.045551647
1585.188427	0.045541644
1587.116880	0.045605134
1589.045333	0.045541011
1590.973787	0.045416262
1592.902240	0.045413006
1594.830693	0.045642346
1596.759146	0.046003815
1598.687599	0.046305407
1600.616052	0.046628937
1602.544505	0.047041446
1604.472958	0.047269069
1606.401411	0.047238551
1608.329864	0.047437690
1610.258317	0.048296124
1612.186770	0.049506836
1614.115223	0.050121825
1616.043677	0.050047990
1617.972130	0.050711181
1619.900583	0.051746681
1621.829036	0.051696666
1623.757489	0.051527090
1625.685942	0.051916666
1627.614395	0.052289456
1629.542848	0.053111322
1631.471301	0.054454990
1633.399754	0.055100374
1635.328207	0.054890096
1637.256660	0.055181608
1639.185113	0.055439349
1641.113566	0.055428144
1643.042020	0.055886120
1644.970473	0.056119330
1646.898926	0.056269772
1648.827379	0.057907905
1650.755832	0.058744028
1652.684285	0.057073776
1654.612738	0.056068998
1656.541191	0.055861738
1658.469644	0.054892607
1660.398097	0.053555813
1662.326550	0.052557446
1664.255003	0.052717101
1666.183456	0.053337563
1668.111910	0.053195558
1670.040363	0.052882168
1671.968816	0.052490201
1673.897269	0.050834984
1675.825722	0.049123168
1677.754175	0.048929777
1679.682628	0.049508885
1681.611081	0.049591459
1683.539534	0.048479624
1685.467987	0.047371663
1687.396440	0.046376504
1689.324893	0.044875689
1691.253346	0.044080470
1693.181799	0.043926015
1695.110253	0.043678522
1697.038706	0.043719094
1698.967159	0.042909652
1700.895612	0.041492198
1702.824065	0.040918045
1704.752518	0.039950293
1706.680971	0.038798243
1708.609424	0.038260866
1710.537877	0.037936050
1712.466330	0.037638746
1714.394783	0.037597820
1716.323236	0.037565134
1718.251689	0.037094828
1720.180143	0.036268204
1722.108596	0.035217810
1724.037049	0.034451678
1725.965502	0.034355283
1727.893955	0.034587402
1729.822408	0.034935385
1731.750861	0.034998406
1733.679314	0.034595944
1735.607767	0.034636438
1737.536220	0.034514390
1739.464673	0.033817321
1741.393126	0.033566557
1743.321579	0.033898521
1745.250032	0.034351822
1747.178486	0.034531843
1749.106939	0.034101099
1751.035392	0.033589751
1752.963845	0.033541285
1754.892298	0.033460788
1756.820751	0.033241503
1758.749204	0.033286482
1760.677657	0.033186324
1762.606110	0.033045378
1764.534563	0.033379726
1766.463016	0.033968538
1768.391469	0.034657847
1770.319922	0.035085216
1772.248376	0.035068721
1774.176829	0.035128955
1776.105282	0.035185102
1778.033735	0.035119459
1779.962188	0.035252750
1781.890641	0.035549548
1783.819094	0.035703138
1785.747547	0.036009140
1787.676000	0.036666010
1789.604453	0.037093379
1791.532906	0.037248816
1793.461359	0.037817135
1795.389812	0.038606964
1797.318266	0.038971059
1799.246719	0.039000884
1801.175172	0.039099406
1803.103625	0.039335873
1805.032078	0.039545681
1806.960531	0.039772537
1808.888984	0.039967176
1810.817437	0.040037274
1812.745890	0.040122338
1814.674343	0.040118929
1816.602796	0.039916880
1818.531249	0.039915480
1820.459702	0.040330112
1822.388155	0.040825132
1824.316609	0.041280955
1826.245062	0.041937642
1828.173515	0.042168126
1830.101968	0.041643795
1832.030421	0.041081127
1833.958874	0.040687177
1835.887327	0.040615547
1837.815780	0.041020520
1839.744233	0.041578121
1841.672686	0.041649524
1843.601139	0.041093804
1845.529592	0.040681656
1847.458045	0.040511753
1849.386499	0.040168952
1851.314952	0.039691899
1853.243405	0.039315663
1855.171858	0.039221235
1857.100311	0.039337169
1859.028764	0.039497666
1860.957217	0.039543349
1862.885670	0.039408840
1864.814123	0.039208800
1866.742576	0.038809892
1868.671029	0.038110863
1870.599482	0.037493065
1872.527935	0.037029482
1874.456388	0.036553718
1876.384842	0.036098387
1878.313295	0.035732072
1880.241748	0.035574149
1882.170201	0.035485134
1884.098654	0.035284355
1886.027107	0.035037559
1887.955560	0.034551956
1889.884013	0.033982877
1891.812466	0.033830795
1893.740919	0.033775084
1895.669372	0.033462003
1897.597825	0.033018492
1899.526278	0.032691900
1901.454732	0.032623835
1903.383185	0.032608461
1905.311638	0.032416385
1907.240091	0.031970415
1909.168544	0.031363405
1911.096997	0.030870602
1913.025450	0.030584557
1914.953903	0.030433264
1916.882356	0.030359495
1918.810809	0.030327544
1920.739262	0.029977292
1922.667715	0.029247526
1924.596168	0.028777352
1926.524622	0.028624859
1928.453075	0.028350804
1930.381528	0.027922414
1932.309981	0.027703894
1934.238434	0.027773594
1936.166887	0.027704053
1938.095340	0.027394300
1940.023793	0.027075741
1941.952246	0.026866926
1943.880699	0.026808338
1945.809152	0.026517762
1947.737605	0.025779692
1949.666058	0.025048457
1951.594511	0.024723958
1953.522965	0.024750981
1955.451418	0.024723096
1957.379871	0.024411054
1959.308324	0.024078876
1961.236777	0.024041783
1963.165230	0.024197696
1965.093683	0.024186984
1967.022136	0.023903735
1968.950589	0.023594767
1970.879042	0.023336280
1972.807495	0.023022503
1974.735948	0.022653995
1976.664401	0.022369627
1978.592855	0.022243492
1980.521308	0.022063801
1982.449761	0.021806674
1984.378214	0.021696312
1986.306667	0.021625398
1988.235120	0.021401118
1990.163573	0.021107014
1992.092026	0.020946411
1994.020479	0.020865412
1995.948932	0.020554692
1997.877385	0.020180393
1999.805838	0.020022538
2001.734291	0.019856917
2003.662744	0.019484036
2005.591198	0.019183528
2007.519651	0.019311639
2009.448104	0.019654332
2011.376557	0.019712364
2013.305010	0.019488379
2015.233463	0.019172359
2017.161916	0.018790845
2019.090369	0.018479399
2021.018822	0.018328788
2022.947275	0.018169092
2024.875728	0.017901825
2026.804181	0.017738307
2028.732634	0.017715091
2030.661088	0.017577847
2032.589541	0.017324297
2034.517994	0.017151978
2036.446447	0.017141698
2038.374900	0.017197920
2040.303353	0.017185671
2042.231806	0.017218040
2044.160259	0.017354961
2046.088712	0.017284380
2048.017165	0.016909929
2049.945618	0.016582318
2051.874071	0.016450290
2053.802524	0.016376311
2055.730978	0.016311329
2057.659431	0.016367028
2059.587884	0.016584232
2061.516337	0.016582532
2063.444790	0.016092828
2065.373243	0.015609403
2067.301696	0.015606464
2069.230149	0.015889337
2071.158602	0.015965434
2073.087055	0.015636813
2075.015508	0.015253040
2076.943961	0.015159288
2078.872414	0.015345471
2080.800867	0.015561502
2082.729321	0.015511706
2084.657774	0.015206433
2086.586227	0.014913249
2088.514680	0.014819876
2090.443133	0.014903309
2092.371586	0.014932195
2094.300039	0.014834834
2096.228492	0.014749474
2098.156945	0.014703128
2100.085398	0.014657887
2102.013851	0.014667647
2103.942304	0.014706042
2105.870757	0.014578837
2107.799211	0.014206814
2109.727664	0.013882672
2111.656117	0.013894092
2113.584570	0.014032394
2115.513023	0.013930139
2117.441476	0.013705235
2119.369929	0.013718724
2121.298382	0.013864864
2123.226835	0.013885503
2125.155288	0.013708089
2127.083741	0.013496178
2129.012194	0.013536753
2130.940647	0.013749276
2132.869100	0.013726830
2134.797554	0.013376866
2136.726007	0.012900920
2138.654460	0.012631951
2140.582913	0.012812842
2142.511366	0.013186773
2144.439819	0.013331302
2146.368272	0.013121053
2148.296725	0.012634144
2150.225178	0.012210097
2152.153631	0.012177642
2154.082084	0.012509303
2156.010537	0.012951879
2157.938990	0.013135820
2159.867444	0.012891634
2161.795897	0.012353748
2163.724350	0.011700665
2165.652803	0.011352263
2167.581256	0.011535079
2169.509709	0.011875650
2171.438162	0.011984399
2173.366615	0.011891532
2175.295068	0.011944625
2177.223521	0.012258683
2179.151974	0.012477226
2181.080427	0.012317407
2183.008880	0.011922597
2184.937334	0.011638301
2186.865787	0.011625545
2188.794240	0.011623265
2190.722693	0.011466246
2192.651146	0.011331387
2194.579599	0.011251915
2196.508052	0.011236232
2198.436505	0.011379288
2200.364958	0.011501555
2202.293411	0.011300269
2204.221864	0.010941676
2206.150317	0.010770059
2208.078770	0.010923536
2210.007223	0.011277932
2211.935677	0.011356859
2213.864130	0.010963007
2215.792583	0.010597412
2217.721036	0.010608913
2219.649489	0.010644045
2221.577942	0.010536326
2223.506395	0.010476608
2225.434848	0.010338536
2227.363301	0.010159739
2229.291754	0.010145102
2231.220207	0.010090045
2233.148660	0.010054894
2235.077113	0.010252399
2237.005567	0.010460585
2238.934020	0.010474415
2240.862473	0.010564825
2242.790926	0.010767768
2244.719379	0.010676662
2246.647832	0.010330074
2248.576285	0.010123755
2250.504738	0.010050084
2252.433191	0.009869895
2254.361644	0.009836872
2256.290097	0.010103905
2258.218550	0.010374921
2260.147003	0.010316896
2262.075456	0.010023033
2264.003910	0.009746687
2265.932363	0.009559008
2267.860816	0.009405348
2269.789269	0.009231225
2271.717722	0.009101226
2273.646175	0.009051016
2275.574628	0.008907795
2277.503081	0.008638619
2279.431534	0.008416275
2281.359987	0.008339167
2283.288440	0.008473541
2285.216893	0.008696320
2287.145346	0.008739060
2289.073800	0.008630310
2291.002253	0.008511276
2292.930706	0.008389268
2294.859159	0.008382259
2296.787612	0.008494518
2298.716065	0.008527366
2300.644518	0.008519416
2302.572971	0.008666360
2304.501424	0.008819937
2306.429877	0.008655216
2308.358330	0.008198733
2310.286783	0.007822132
2312.215236	0.007889404
2314.143690	0.008333674
2316.072143	0.008598185
2318.000596	0.008442184
2319.929049	0.008383429
2321.857502	0.008832578
2323.785955	0.009429719
2325.714408	0.009536214
2327.642861	0.009003296
2329.571314	0.008270398
2331.499767	0.007950601
2333.428220	0.008267468
2335.356673	0.008786244
2337.285126	0.008849607
2339.213579	0.008411967
2341.142033	0.007934514
2343.070486	0.007798106
2344.998939	0.008220856
2346.927392	0.009164966
2348.855845	0.010018746
2350.784298	0.009774275
2352.712751	0.008412974
2354.641204	0.007149061
2356.569657	0.006548760
2358.498110	0.006596539
2360.426563	0.007361935
2362.355016	0.008529135
2364.283469	0.009247697
2366.211923	0.008821481
2368.140376	0.007701315
2370.068829	0.006772506
2371.997282	0.006440231
2373.925735	0.006512383
2375.854188	0.006508292
2377.782641	0.006258233
2379.711094	0.006142856
2381.639547	0.006409795
2383.568000	0.006694071
2385.496453	0.006560774
2387.424906	0.006194007
2389.353359	0.006103924
2391.281812	0.006313572
2393.210266	0.006382667
2395.138719	0.006236306
2397.067172	0.006198246
2398.995625	0.006323252
2400.924078	0.006415162
2402.852531	0.006289437
2404.780984	0.006108780
2406.709437	0.006245716
2408.637890	0.006365914
2410.566343	0.006092739
2412.494796	0.005877715
2414.423249	0.006042066
2416.351702	0.006312842
2418.280156	0.006266656
2420.208609	0.006045297
2422.137062	0.005990666
2424.065515	0.005892205
2425.993968	0.005727366
2427.922421	0.005830583
2429.850874	0.006188762
2431.779327	0.006497900
2433.707780	0.006456004
2435.636233	0.005974571
2437.564686	0.005588988
2439.493139	0.005752515
2441.421592	0.005873552
2443.350045	0.005759269
2445.278499	0.005984289
2447.206952	0.006184095
2449.135405	0.005849008
2451.063858	0.005701447
2452.992311	0.006157870
2454.920764	0.006434583
2456.849217	0.006305660
2458.777670	0.006281644
2460.706123	0.006272037
2462.634576	0.005974504
2464.563029	0.005547296
2466.491482	0.005432453
2468.419935	0.005851742
2470.348389	0.006360861
2472.276842	0.006415281
2474.205295	0.006188852
2476.133748	0.006072131
2478.062201	0.006208624
2479.990654	0.006614033
2481.919107	0.007035142
2483.847560	0.007060205
2485.776013	0.006855748
2487.704466	0.007002960
2489.632919	0.007445204
2491.561372	0.007627939
2493.489825	0.007497056
2495.418279	0.007411609
2497.346732	0.007550097
2499.275185	0.007709469
2501.203638	0.007802892
2503.132091	0.008015569
2505.060544	0.008071216
2506.988997	0.007761711
2508.917450	0.007548007
2510.845903	0.007658213
2512.774356	0.007838228
2514.702809	0.008033743
2516.631262	0.008422381
2518.559715	0.008781217
2520.488168	0.008716445
2522.416622	0.008643054
2524.345075	0.009150865
2526.273528	0.009808859
2528.201981	0.010026259
2530.130434	0.010106016
2532.058887	0.010259520
2533.987340	0.010330028
2535.915793	0.010306893
2537.844246	0.010235486
2539.772699	0.010375724
2541.701152	0.010876314
2543.629605	0.011299474
2545.558058	0.011372011
2547.486512	0.011539580
2549.414965	0.011942206
2551.343418	0.012224373
2553.271871	0.012425460
2555.200324	0.012783434
2557.128777	0.013194814
2559.057230	0.013435599
2560.985683	0.013678811
2562.914136	0.014148248
2564.842589	0.014536832
2566.771042	0.014672604
2568.699495	0.014957753
2570.627948	0.015471736
2572.556401	0.015835322
2574.484855	0.016088841
2576.413308	0.016352655
2578.341761	0.016379634
2580.270214	0.016135119
2582.198667	0.015890414
2584.127120	0.015997611
2586.055573	0.016529005
2587.984026	0.017138215
2589.912479	0.017427331
2591.840932	0.017414970
2593.769385	0.017401684
2595.697838	0.017447338
2597.626291	0.017534750
2599.554745	0.017698562
2601.483198	0.017858913
2603.411651	0.017950183
2605.340104	0.017880198
2607.268557	0.017729912
2609.197010	0.017920187
2611.125463	0.018493608
2613.053916	0.018777641
2614.982369	0.018477850
2616.910822	0.018175948
2618.839275	0.018247195
2620.767728	0.018323025
2622.696181	0.018095864
2624.624635	0.017882021
2626.553088	0.017923646
2628.481541	0.018031374
2630.409994	0.018091420
2632.338447	0.018157283
2634.266900	0.018237293
2636.195353	0.018314116
2638.123806	0.018462721
2640.052259	0.018587815
2641.980712	0.018342357
2643.909165	0.017762667
2645.837618	0.017304720
2647.766071	0.017097617
2649.694524	0.017022967
2651.622978	0.017003113
2653.551431	0.016961558
2655.479884	0.017019395
2657.408337	0.017274218
2659.336790	0.017518155
2661.265243	0.017523145
2663.193696	0.017342465
2665.122149	0.017232958
2667.050602	0.017126113
2668.979055	0.016817985
2670.907508	0.016503075
2672.835961	0.016464874
2674.764414	0.016805526
2676.692868	0.017155997
2678.621321	0.016862163
2680.549774	0.016124096
2682.478227	0.015604987
2684.406680	0.015277677
2686.335133	0.015126253
2688.263586	0.015334135
2690.192039	0.015445213
2692.120492	0.015273332
2694.048945	0.015229079
2695.977398	0.015191901
2697.905851	0.015050417
2699.834304	0.015058892
2701.762757	0.015122303
2703.691211	0.015055760
2705.619664	0.015058664
2707.548117	0.015228297
2709.476570	0.015018798
2711.405023	0.014336266
2713.333476	0.014140540
2715.261929	0.014601793
2717.190382	0.014864877
2719.118835	0.014781389
2721.047288	0.014654034
2722.975741	0.014212163
2724.904194	0.013515322
2726.832647	0.013310912
2728.761101	0.013784054
2730.689554	0.014356049
2732.618007	0.014463516
2734.546460	0.014112609
2736.474913	0.013702688
2738.403366	0.013415111
2740.331819	0.013299952
2742.260272	0.013428953
2744.188725	0.013686343
2746.117178	0.013858436
2748.045631	0.014071021
2749.974084	0.014349462
2751.902537	0.014178976
2753.830991	0.013278874
2755.759444	0.012296986
2757.687897	0.011886894
2759.616350	0.012038718
2761.544803	0.012414792
2763.473256	0.012773097
2765.401709	0.013061975
2767.330162	0.013211980
2769.258615	0.013082216
2771.187068	0.012770902
2773.115521	0.012681246
2775.043974	0.012939066
2776.972427	0.013108081
2778.900880	0.013007533
2780.829334	0.012893059
2782.757787	0.012832878
2784.686240	0.012782506
2786.614693	0.012685289
2788.543146	0.012615704
2790.471599	0.012624512
2792.400052	0.012419312
2794.328505	0.012114309
2796.256958	0.012142142
2798.185411	0.012321839
2800.113864	0.012322227
2802.042317	0.012260807
2803.970770	0.012283744
2805.899224	0.012323202
2807.827677	0.012416215
2809.756130	0.012552972
2811.684583	0.012267902
2813.613036	0.011654984
2815.541489	0.011352151
2817.469942	0.011235725
2819.398395	0.011132033
2821.326848	0.011181514
2823.255301	0.011190703
2825.183754	0.011299789
2827.112207	0.011942511
2829.040660	0.012465120
2830.969113	0.012065844
2832.897567	0.011452604
2834.826020	0.011575456
2836.754473	0.012112569
2838.682926	0.012274258
2840.611379	0.011870681
2842.539832	0.011306960
2844.468285	0.010979985
2846.396738	0.010778097
2848.325191	0.010627599
2850.253644	0.010546828
2852.182097	0.010409532
2854.110550	0.010204368
2856.039003	0.010100449
2857.967457	0.010490398
2859.895910	0.011154362
2861.824363	0.011215252
2863.752816	0.010771288
2865.681269	0.010649479
2867.609722	0.010854951
2869.538175	0.011165592
2871.466628	0.011597242
2873.395081	0.011676967
2875.323534	0.011272210
2877.251987	0.010968320
2879.180440	0.011208124
2881.108893	0.011650334
2883.037347	0.011672220
2884.965800	0.011297653
2886.894253	0.011090675
2888.822706	0.011188441
2890.751159	0.011126801
2892.679612	0.010675841
2894.608065	0.010260198
2896.536518	0.010178089
2898.464971	0.010119190
2900.393424	0.009961955
2902.321877	0.010028877
2904.250330	0.010344372
2906.178783	0.010570282
2908.107236	0.010687613
2910.035690	0.010959898
2911.964143	0.011239626
2913.892596	0.011464118
2915.821049	0.011528128
2917.749502	0.011111514
2919.677955	0.010496031
2921.606408	0.010247283
2923.534861	0.010575624
2925.463314	0.011323239
2927.391767	0.011843239
2929.320220	0.011707323
2931.248673	0.011345864
2933.177126	0.011189593
2935.105580	0.011179630
2937.034033	0.011053877
2938.962486	0.010786091
2940.890939	0.010509216
2942.819392	0.010396603
2944.747845	0.010566995
2946.676298	0.010670695
2948.604751	0.010678574
2950.533204	0.011186050
2952.461657	0.011908806
2954.390110	0.012062737
2956.318563	0.011652105
2958.247016	0.011067500
2960.175469	0.010596761
2962.103923	0.010501625
2964.032376	0.010785427
2965.960829	0.011135626
2967.889282	0.011332409
2969.817735	0.011395366
2971.746188	0.011442975
2973.674641	0.011694940
2975.603094	0.012026772
2977.531547	0.011979883
2979.460000	0.011600884
2981.388453	0.011268192
2983.316906	0.011204672
2985.245359	0.011525315
2987.173813	0.012033149
2989.102266	0.012251185
2991.030719	0.012107537
2992.959172	0.011975379
2994.887625	0.012031935
2996.816078	0.012067923
2998.744531	0.012024676
3000.672984	0.011958285
3002.601437	0.012191894
3004.529890	0.012747440
3006.458343	0.012929606
3008.386796	0.012469227
3010.315249	0.012011566
3012.243703	0.011941710
3014.172156	0.011970445
3016.100609	0.011827538
3018.029062	0.011787226
3019.957515	0.012165815
3021.885968	0.012578432
3023.814421	0.012599760
3025.742874	0.012512383
3027.671327	0.012634234
3029.599780	0.012831016
3031.528233	0.012965156
3033.456686	0.013149160
3035.385139	0.013316260
3037.313592	0.013300924
3039.242046	0.013361090
3041.170499	0.013627062
3043.098952	0.013785076
3045.027405	0.013730135
3046.955858	0.013466738
3048.884311	0.012936268
3050.812764	0.012450116
3052.741217	0.012515338
3054.669670	0.013183939
3056.598123	0.013824213
3058.526576	0.014034398
3060.455029	0.014116065
3062.383482	0.014195764
3064.311936	0.014127999
3066.240389	0.014063276
3068.168842	0.014240392
3070.097295	0.014523079
3072.025748	0.014575055
3073.954201	0.014422677
3075.882654	0.014368664
3077.811107	0.014644701
3079.739560	0.015068588
3081.668013	0.015013153
3083.596466	0.014465274
3085.524919	0.014231153
3087.453372	0.014642736
3089.381825	0.015346291
3091.310279	0.015967282
3093.238732	0.016400784
3095.167185	0.016688215
3097.095638	0.016753802
3099.024091	0.016398344
3100.952544	0.015894247
3102.880997	0.015920669
3104.809450	0.016532168
3106.737903	0.017095774
3108.666356	0.017322099
3110.594809	0.017542928
3112.523262	0.017875170
3114.451715	0.018128037
3116.380169	0.018363224
3118.308622	0.018471934
3120.237075	0.018123999
3122.165528	0.017610470
3124.093981	0.017487854
3126.022434	0.017939998
3127.950887	0.018714054
3129.879340	0.019117557
3131.807793	0.018899789
3133.736246	0.018472997
3135.664699	0.018239258
3137.593152	0.018512761
3139.521605	0.019182645
3141.450058	0.019759269
3143.378512	0.020142881
3145.306965	0.020495329
3147.235418	0.020767540
3149.163871	0.020847762
3151.092324	0.020637849
3153.020777	0.020178013
3154.949230	0.019867323
3156.877683	0.019911814
3158.806136	0.020079339
3160.734589	0.020302368
3162.663042	0.020742057
3164.591495	0.021427019
3166.519948	0.022153396
3168.448402	0.022600256
3170.376855	0.022670135
3172.305308	0.022818217
3174.233761	0.023272224
3176.162214	0.023358056
3178.090667	0.022757132
3180.019120	0.022086047
3181.947573	0.021926109
3183.876026	0.022243233
3185.804479	0.022515126
3187.732932	0.022513647
3189.661385	0.022586750
3191.589838	0.023096120
3193.518292	0.023882583
3195.446745	0.024480391
3197.375198	0.024843611
3199.303651	0.025066333
3201.232104	0.024998499
3203.160557	0.024887353
3205.089010	0.025079090
3207.017463	0.025304329
3208.945916	0.025361050
3210.874369	0.025576126
3212.802822	0.025881704
3214.731275	0.025996890
3216.659728	0.025966948
3218.588181	0.025983930
3220.516635	0.026154233
3222.445088	0.026115410
3224.373541	0.025707370
3226.301994	0.025306210
3228.230447	0.025169538
3230.158900	0.025516639
3232.087353	0.026239229
3234.015806	0.026707614
3235.944259	0.026867576
3237.872712	0.027171426
3239.801165	0.027598916
3241.729618	0.028072085
3243.658071	0.028636206
3245.586525	0.028949721
3247.514978	0.028643252
3249.443431	0.028119253
3251.371884	0.028072167
3253.300337	0.028453894
3255.228790	0.028849021
3257.157243	0.029161634
3259.085696	0.029315479
3261.014149	0.029005220
3262.942602	0.028373253
3264.871055	0.028086148
3266.799508	0.028470978
3268.727961	0.029172258
3270.656414	0.029378867
3272.584868	0.028814601
3274.513321	0.028185809
3276.441774	0.028058028
3278.370227	0.028402187
3280.298680	0.028955033
3282.227133	0.029319853
3284.155586	0.029356332
3286.084039	0.029307198
3288.012492	0.029346488
3289.940945	0.029423749
3291.869398	0.029543234
3293.797851	0.029785607
3295.726304	0.030110883
3297.654758	0.030351661
3299.583211	0.030414097
3301.511664	0.030409064
3303.440117	0.030511724
3305.368570	0.030971983
3307.297023	0.031716116
3309.225476	0.031877834
3311.153929	0.031367011
3313.082382	0.031238835
3315.010835	0.031571530
3316.939288	0.031762131
3318.867741	0.031912025
3320.796194	0.032130610
3322.724648	0.032251522
3324.653101	0.032387484
3326.581554	0.032541338
3328.510007	0.032415472
3330.438460	0.032019407
3332.366913	0.031768642
3334.295366	0.031924572
3336.223819	0.032411575
3338.152272	0.032970227
3340.080725	0.033430498
3342.009178	0.033852540
3343.937631	0.034258254
3345.866084	0.034611486
3347.794537	0.034897640
3349.722991	0.035220265
3351.651444	0.035422962
3353.579897	0.035008129
3355.508350	0.034113966
3357.436803	0.033496507
3359.365256	0.033599291
3361.293709	0.034337223
3363.222162	0.035087466
3365.150615	0.035225458
3367.079068	0.035072893
3369.007521	0.035372689
3370.935974	0.035773303
3372.864427	0.035633754
3374.792881	0.035378862
3376.721334	0.035538934
3378.649787	0.036076386
3380.578240	0.036509458
3382.506693	0.036316331
3384.435146	0.036042925
3386.363599	0.036386821
3388.292052	0.036645245
3390.220505	0.036105648
3392.148958	0.035441466
3394.077411	0.035622861
3396.005864	0.036452368
3397.934317	0.037002776
3399.862770	0.037000272
3401.791224	0.036840312
3403.719677	0.036411468
3405.648130	0.036120690
3407.576583	0.036480099
3409.505036	0.037127007
3411.433489	0.037656698
3413.361942	0.038183041
3415.290395	0.038583957
3417.218848	0.038720518
3419.147301	0.038737494
3421.075754	0.038388271
3423.004207	0.037606727
3424.932660	0.037301436
3426.861114	0.037591320
3428.789567	0.037505891
3430.718020	0.037352007
3432.646473	0.038023252
3434.574926	0.038580339
3436.503379	0.038050067
3438.431832	0.037474789
3440.360285	0.037564211
3442.288738	0.037644040
3444.217191	0.037427902
3446.145644	0.037052907
3448.074097	0.036614366
3450.002550	0.036263250
3451.931004	0.036053423
3453.859457	0.035782482
3455.787910	0.035330229
3457.716363	0.035163783
3459.644816	0.035703428
3461.573269	0.036572617
3463.501722	0.037086286
3465.430175	0.036868803
3467.358628	0.036079489
3469.287081	0.035394333
3471.215534	0.035372674
3473.143987	0.035934355
3475.072440	0.036468461
3477.000893	0.036488827
3478.929347	0.035908788
3480.857800	0.034957815
3482.786253	0.034344204
3484.714706	0.034381207
3486.643159	0.034483667
3488.571612	0.034316953
3490.500065	0.034046419
3492.428518	0.033797637
3494.356971	0.033491645
3496.285424	0.033042241
3498.213877	0.032765135
3500.142330	0.032981772
3502.070783	0.033372682
3503.999237	0.033575613
3505.927690	0.033697300
3507.856143	0.033623267
3509.784596	0.033166479
3511.713049	0.032542977
3513.641502	0.032113165
3515.569955	0.031909749
3517.498408	0.031758975
3519.426861	0.031628612
3521.355314	0.031413831
3523.283767	0.031071652
3525.212220	0.030720025
3527.140673	0.030426336
3529.069126	0.030291732
3530.997580	0.030224867
3532.926033	0.030013515
3534.854486	0.029530864
3536.782939	0.028905161
3538.711392	0.028622288
3540.639845	0.028846251
3542.568298	0.029045224
3544.496751	0.028867040
3546.425204	0.028709406
3548.353657	0.028849889
3550.282110	0.028795691
3552.210563	0.028065784
3554.139016	0.027043413
3556.067470	0.026455013
3557.995923	0.026482228
3559.924376	0.026759252
3561.852829	0.026935028
3563.781282	0.026919922
3565.709735	0.026734728
3567.638188	0.026646411
3569.566641	0.026698500
3571.495094	0.026372038
3573.423547	0.025462534
3575.352000	0.024209036
3577.280453	0.022959929
3579.208906	0.022195140
3581.137360	0.022287888
3583.065813	0.022894066
3584.994266	0.023061583
3586.922719	0.022457100
3588.851172	0.021661527
3590.779625	0.021015603
3592.708078	0.020727577
3594.636531	0.021026244
3596.564984	0.021410821
3598.493437	0.021172758
3600.421890	0.020720622
3602.350343	0.020782692
3604.278796	0.021080051
3606.207249	0.020985579
3608.135703	0.020466564
3610.064156	0.019766372
3611.992609	0.019132901
3613.921062	0.019113682
3615.849515	0.019836728
3617.777968	0.020651484
3619.706421	0.021032237
3621.634874	0.020787437
3623.563327	0.020111268
3625.491780	0.019254444
3627.420233	0.018203877
3629.348686	0.017548118
3631.277139	0.017538490
3633.205593	0.017370703
3635.134046	0.016990993
3637.062499	0.016852790
3638.990952	0.016905108
3640.919405	0.016963413
3642.847858	0.017200505
3644.776311	0.017793708
3646.704764	0.018253261
3648.633217	0.017675713
3650.561670	0.016199052
3652.490123	0.015055535
3654.418576	0.014320226
3656.347029	0.013845020
3658.275482	0.013934456
3660.203936	0.014266396
3662.132389	0.014288205
3664.060842	0.014090002
3665.989295	0.014028437
3667.917748	0.014138679
3669.846201	0.014074427
3671.774654	0.013480329
3673.703107	0.012599597
3675.631560	0.012377699
3677.560013	0.012748351
3679.488466	0.012544589
3681.416919	0.011966050
3683.345372	0.011658233
3685.273826	0.011573001
3687.202279	0.011418599
3689.130732	0.011036783
3691.059185	0.010676392
3692.987638	0.010839124
3694.916091	0.011513777
3696.844544	0.012172760
3698.772997	0.012439419
3700.701450	0.012392394
3702.629903	0.012230638
3704.558356	0.011979371
3706.486809	0.011665697
3708.415262	0.011282540
3710.343716	0.011071105
3712.272169	0.011525142
3714.200622	0.012287864
3716.129075	0.012327706
3718.057528	0.011967192
3719.985981	0.012290522
3721.914434	0.013243513
3723.842887	0.013724240
3725.771340	0.013398664
3727.699793	0.013222880
3729.628246	0.013698739
3731.556699	0.014317161
3733.485152	0.014398145
3735.413605	0.013897130
3737.342059	0.013349048
3739.270512	0.012849029
3741.198965	0.012124201
3743.127418	0.011090304
3745.055871	0.010676600
3746.984324	0.011731717
3748.912777	0.013551339
3750.841230	0.015074918
3752.769683	0.015635684
3754.698136	0.015224246
3756.626589	0.014398437
3758.555042	0.013368483
3760.483495	0.012437708
3762.411949	0.011987174
3764.340402	0.011854138
3766.268855	0.012022533
3768.197308	0.012570092
3770.125761	0.013111829
3772.054214	0.013293308
3773.982667	0.013109481
3775.911120	0.012892987
3777.839573	0.013108501
3779.768026	0.013780024
3781.696479	0.014082910
3783.624932	0.013536701
3785.553385	0.012987573
3787.481838	0.013029764
3789.410292	0.013235257
3791.338745	0.013247326
3793.267198	0.012965990
3795.195651	0.012360052
3797.124104	0.011865621
3799.052557	0.011701637
3800.981010	0.011827507
3802.909463	0.012626397
3804.837916	0.013561375
3806.766369	0.013533366
3808.694822	0.012795358
3810.623275	0.012385650
3812.551728	0.012741813
3814.480182	0.013594807
3816.408635	0.014455513
3818.337088	0.014827246
3820.265541	0.014263146
3822.193994	0.013301030
3824.122447	0.012672650
3826.050900	0.012421987
3827.979353	0.012630624
3829.907806	0.013199597
3831.836259	0.013798804
3833.764712	0.014231617
3835.693165	0.014324623
3837.621618	0.014147304
3839.550071	0.014007923
3841.478525	0.013710210
3843.406978	0.012980416
3845.335431	0.012421991
3847.263884	0.012643489
3849.192337	0.013350673
3851.120790	0.013491976
3853.049243	0.012755739
3854.977696	0.012305236
3856.906149	0.012201258
3858.834602	0.012117423
3860.763055	0.012617347
3862.691508	0.013678011
3864.619961	0.014189159
3866.548415	0.013652014
3868.476868	0.012675277
3870.405321	0.012173252
3872.333774	0.012564378
3874.262227	0.013204823
3876.190680	0.013537214
3878.119133	0.013454662
3880.047586	0.013135096
3881.976039	0.012927578
3883.904492	0.012763280
3885.832945	0.012758911
3887.761398	0.013334621
3889.689851	0.013953149
3891.618305	0.013822448
3893.546758	0.013293832
3895.475211	0.013149636
3897.403664	0.013342040
3899.332117	0.013168332
3901.260570	0.012207511
3903.189023	0.010713597
3905.117476	0.009544112
3907.045929	0.009510635
3908.974382	0.010386417
3910.902835	0.011256232
3912.831288	0.011728542
3914.759741	0.011812801
3916.688194	0.011332838
3918.616648	0.010626080
3920.545101	0.010438228
3922.473554	0.010891375
3924.402007	0.011675054
3926.330460	0.012332235
3928.258913	0.012430639
3930.187366	0.012039429
3932.115819	0.011511208
3934.044272	0.011066197
3935.972725	0.010958046
3937.901178	0.011160520
3939.829631	0.011215434
3941.758084	0.011138624
3943.686538	0.011470865
3945.614991	0.011936913
3947.543444	0.011641846
3949.471897	0.010888757
3951.400350	0.010668706
3953.328803	0.010986147
3955.257256	0.011246577
3957.185709	0.011220280
3959.114162	0.010915886
3961.042615	0.010381076
3962.971068	0.009987954
3964.899521	0.010107161
3966.827974	0.010663586
3968.756427	0.011264104
3970.684881	0.011445373
3972.613334	0.011185830
3974.541787	0.010781458
3976.470240	0.010421167
3978.398693	0.010340392
3980.327146	0.010486680
3982.255599	0.010204845
3984.184052	0.009394558
3986.112505	0.009020684
3988.040958	0.009483418
3989.969411	0.010020358
3991.897864	0.010106056
3993.826317	0.010094760
3995.754771	0.010326023
3997.683224	0.010464546
3999.611677	0.009931196
4001.540130	0.009311862
4003.468583	0.009733605
4005.397036	0.010784493
4007.325489	0.011039200
4009.253942	0.010499604
4011.182395	0.010368697
4013.110848	0.010552030
4015.039301	0.010297394
4016.967754	0.009707336
4018.896207	0.009364869
4020.824661	0.009850061
4022.753114	0.010472738
4024.681567	0.010300624
4026.610020	0.009864352
4028.538473	0.009641993
4030.466926	0.009325417
4032.395379	0.008798733
4034.323832	0.008635198
4036.252285	0.009261321
4038.180738	0.010097236
4040.109191	0.010271400
4042.037644	0.009883758
4043.966097	0.009371717
4045.894550	0.009161017
4047.823004	0.009162639
4049.751457	0.009073707
4051.679910	0.009167374
4053.608363	0.009535019
4055.536816	0.009876206
4057.465269	0.010121414
4059.393722	0.009991530
4061.322175	0.009332415
4063.250628	0.008906355
4065.179081	0.008898417
4067.107534	0.009229378
4069.035987	0.010019662
4070.964440	0.010482747
4072.892894	0.009854106
4074.821347	0.008979788
4076.749800	0.008650308
4078.678253	0.008754447
4080.606706	0.008488938
4082.535159	0.007904355
4084.463612	0.007787092
4086.392065	0.008162348
4088.320518	0.008696724
4090.248971	0.009072731
4092.177424	0.008999032
4094.105877	0.008719232
4096.034330	0.008530721
4097.962783	0.008415148
4099.891237	0.008516894
4101.819690	0.009045215
4103.748143	0.009632013
4105.676596	0.009701121
4107.605049	0.009159566
4109.533502	0.008446043
4111.461955	0.007849143
4113.390408	0.007276009
4115.318861	0.006816542
4117.247314	0.006782818
4119.175767	0.006836918
4121.104220	0.006862561
4123.032673	0.007435461
4124.961127	0.008373833
4126.889580	0.008704973
4128.818033	0.008522172
4130.746486	0.008611660
4132.674939	0.008765766
4134.603392	0.008597761
4136.531845	0.008822087
4138.460298	0.009148383
4140.388751	0.008510445
4142.317204	0.007648565
4144.245657	0.007399644
4146.174110	0.007323829
4148.102563	0.007542650
4150.031017	0.008733682
4151.959470	0.009727964
4153.887923	0.009266107
4155.816376	0.008506065
4157.744829	0.008305204
4159.673282	0.007682242
4161.601735	0.006936033
4163.530188	0.006779702
4165.458641	0.006585391
4167.387094	0.006611262
4169.315547	0.007732051
4171.244000	0.008756682
4173.172453	0.008519047
4175.100906	0.007797037
4177.029360	0.007286655
4178.957813	0.006957115
4180.886266	0.006608747
4182.814719	0.006269839
4184.743172	0.006658115
4186.671625	0.007438914
4188.600078	0.007554936
4190.528531	0.007212762
4192.456984	0.007148547
4194.385437	0.006975444
4196.313890	0.006484559
4198.242343	0.006455608
4200.170796	0.007328451
4202.099250	0.007983830
4204.027703	0.007652041
4205.956156	0.007235322
4207.884609	0.007153636
4209.813062	0.006840536
4211.741515	0.006443191
4213.669968	0.006788670
4215.598421	0.007361217
4217.526874	0.007399441
4219.455327	0.006884894
4221.383780	0.006353112
4223.312233	0.006325548
4225.240686	0.006662260
4227.169139	0.007090163
4229.097593	0.007226711
4231.026046	0.006413678
4232.954499	0.005810895
4234.882952	0.006271377
4236.811405	0.007163729
4238.739858	0.007722197
4240.668311	0.007630922
4242.596764	0.007036038
4244.525217	0.006720715
4246.453670	0.007344139
4248.382123	0.008168790
4250.310576	0.008410771
4252.239029	0.008189237
4254.167483	0.007783219
4256.095936	0.007592661
4258.024389	0.007934021
4259.952842	0.008079109
4261.881295	0.007509696
4263.809748	0.006931215
4265.738201	0.006612082
4267.666654	0.006669736
4269.595107	0.007305424
4271.523560	0.007325615
4273.452013	0.006363734
4275.380466	0.005668624
4277.308919	0.005716317
4279.237373	0.006099510
4281.165826	0.006433852
4283.094279	0.006418489
4285.022732	0.006068954
4286.951185	0.005998573
4288.879638	0.006224293
4290.808091	0.006689693
4292.736544	0.007629503
4294.664997	0.008065289
4296.593450	0.007598389
4298.521903	0.006925087
4300.450356	0.006204246
4302.378809	0.005388113
4304.307262	0.004713038
4306.235716	0.004482869
4308.164169	0.004296694
4310.092622	0.004312957
4312.021075	0.004677591
4313.949528	0.004806649
4315.877981	0.004855888
4317.806434	0.005135897
4319.734887	0.005780848
4321.663340	0.006327574
4323.591793	0.006379284
4325.520246	0.006282853
4327.448699	0.006681886
4329.377152	0.007101708
4331.305606	0.006583036
4333.234059	0.005495228
4335.162512	0.005295612
4337.090965	0.006324393
4339.019418	0.006946032
4340.947871	0.007018521
4342.876324	0.007257974
4344.804777	0.007545332
4346.733230	0.007799066
4348.661683	0.007365244
4350.590136	0.006114018
4352.518589	0.005435831
4354.447042	0.005989923
4356.375495	0.006970762
4358.303949	0.007088694
4360.232402	0.006517723
4362.160855	0.006546756
4364.089308	0.007067306
4366.017761	0.007114985
4367.946214	0.006970947
4369.874667	0.007068259
4371.803120	0.006813745
4373.731573	0.006358140
4375.660026	0.006024733
4377.588479	0.005507755
4379.516932	0.005224814
4381.445385	0.005549564
4383.373839	0.006127786
4385.302292	0.006481785
4387.230745	0.006559890
4389.159198	0.006464037
4391.087651	0.006446487
4393.016104	0.006156393
4394.944557	0.005469931
4396.873010	0.004800119
4398.801463	0.004808852
4400.729916	0.005726512
4402.658369	0.006781683
4404.586822	0.007593827
4406.515275	0.008223766
4408.443729	0.007843758
4410.372182	0.006810221
4412.300635	0.006470951
4414.229088	0.006980835
4416.157541	0.007605311
4418.085994	0.007453437
4420.014447	0.007076005
4421.942900	0.007167518
4423.871353	0.007331133
4425.799806	0.006924224
4427.728259	0.006475040
4429.656712	0.006607151
4431.585165	0.006421891
4433.513618	0.006091642
4435.442072	0.006357885
4437.370525	0.006736310
4439.298978	0.007087693
4441.227431	0.007774915
4443.155884	0.008381587
4445.084337	0.007780910
4447.012790	0.006723021
4448.941243	0.006799956
4450.869696	0.007325963
4452.798149	0.007515548
4454.726602	0.007598959
4456.655055	0.007700283
4458.583508	0.007473697
4460.511962	0.007061391
4462.440415	0.006751389
4464.368868	0.006508711
4466.297321	0.006169429
4468.225774	0.005543334
4470.154227	0.005173973
4472.082680	0.005645258
4474.011133	0.006276512
4475.939586	0.006719558
4477.868039	0.007232153
4479.796492	0.008107610
4481.724945	0.008952376
4483.653398	0.008773920
4485.581851	0.007805003
4487.510305	0.007282251
4489.438758	0.007245586
4491.367211	0.007076863
4493.295664	0.006738715
4495.224117	0.006298910
4497.152570	0.005908923
4499.081023	0.005987071
4501.009476	0.005679023
4502.937929	0.005083462
4504.866382	0.004975837
4506.794835	0.005400687
4508.723288	0.006232567
4510.651741	0.007410115
4512.580195	0.007758840
4514.508648	0.006580092
4516.437101	0.005359652
4518.365554	0.005774489
4520.294007	0.006704365
4522.222460	0.006934633
4524.150913	0.006777606
4526.079366	0.006761228
4528.007819	0.006901689
4529.936272	0.007159851
4531.864725	0.007211198
4533.793178	0.006889860
4535.721631	0.006887832
4537.650084	0.007483933
4539.578538	0.007928552
4541.506991	0.007771486
4543.435444	0.007500666
4545.363897	0.007807080
4547.292350	0.007889505
4549.220803	0.007233115
4551.149256	0.006507464
4553.077709	0.006113552
4555.006162	0.005648294
4556.934615	0.005244654
4558.863068	0.005049200
4560.791521	0.005735503
4562.719974	0.007042052
4564.648428	0.007104215
4566.576881	0.006268610
4568.505334	0.005815527
4570.433787	0.006344507
4572.362240	0.007005351
4574.290693	0.007149199
4576.219146	0.007520067
4578.147599	0.008003673
4580.076052	0.007978521
4582.004505	0.007784348
4583.932958	0.008040186
4585.861411	0.008730111
4587.789864	0.008929377
4589.718318	0.008342979
4591.646771	0.007212759
4593.575224	0.006094104
4595.503677	0.005990319
4597.432130	0.006854306
4599.360583	0.007782101
4601.289036	0.007688121
4603.217489	0.007127279
[truncated: 1,501 more rows]
