# Supplementary material for: Adaptive Method for Quantitative Estimation of Glucose and Fructose Concentrations in Aqueous Solutions Based on Infrared Nanoantenna Optics
Source: Sensors (Basel). 2019 Jul 11;19(14):3053. doi: 10.3390/s19143053 (PMC6678705; doi:10.3390/s19143053)
Supplement: Supplementary file 1 [file sensors-19-03053-s001.zip › 00_Measurement_Data/Fructose cycles/1 c=10 gl/res4 sc50_50 ap100x100 par pol/1 c=10 gl.3.txt]

748.239793	0.015916191
750.168246	0.011301559
752.096699	0.017673962
754.025152	0.025124520
755.953605	0.026715629
757.882058	0.034850568
759.810511	0.036270648
761.738964	0.026318882
763.667418	0.022552211
765.595871	0.027114639
767.524324	0.021204464
769.452777	0.019234015
771.381230	0.017664187
773.309683	0.006216499
775.238136	0.019551001
777.166589	0.022204276
779.095042	0.022959188
781.023495	0.025250327
782.951948	0.017260233
784.880401	0.028838003
786.808854	0.029580867
788.737308	0.018639825
790.665761	0.032531485
792.594214	0.043983709
794.522667	0.051226653
796.451120	0.047121502
798.379573	0.036168296
800.308026	0.033875454
802.236479	0.035943586
804.164932	0.032457627
806.093385	0.024720535
808.021838	0.010777371
809.950291	0.021758247
811.878744	0.025144748
813.807197	0.027949106
815.735651	0.031474814
817.664104	0.027638277
819.592557	0.027652664
821.521010	0.027365873
823.449463	0.029136965
825.377916	0.026089922
827.306369	0.020436147
829.234822	0.016984720
831.163275	0.017619183
833.091728	0.018243166
835.020181	0.026020864
836.948634	0.035452928
838.877087	0.036260262
840.805541	0.025784174
842.733994	0.018737590
844.662447	0.022052156
846.590900	0.025269689
848.519353	0.028624572
850.447806	0.021710018
852.376259	0.015766658
854.304712	0.016273787
856.233165	0.018136004
858.161618	0.018495275
860.090071	0.019138815
862.018524	0.020761514
863.946977	0.024309410
865.875430	0.028488688
867.803884	0.029854551
869.732337	0.026840197
871.660790	0.024161689
873.589243	0.028487848
875.517696	0.033860847
877.446149	0.033786390
879.374602	0.032801703
881.303055	0.035627000
883.231508	0.039277930
885.159961	0.041132335
887.088414	0.043264490
889.016867	0.045123104
890.945320	0.046463992
892.873774	0.049996387
894.802227	0.054875724
896.730680	0.056732014
898.659133	0.056119021
900.587586	0.056154545
902.516039	0.059351657
904.444492	0.064975351
906.372945	0.070490338
908.301398	0.075611994
910.229851	0.080674462
912.158304	0.085518926
914.086757	0.089839362
916.015210	0.093150102
917.943664	0.097575955
919.872117	0.104434766
921.800570	0.110623032
923.729023	0.113546133
925.657476	0.114845842
927.585929	0.116972320
929.514382	0.120801777
931.442835	0.126685455
933.371288	0.133814216
935.299741	0.140301391
937.228194	0.145605564
939.156647	0.150457963
941.085100	0.155708164
943.013553	0.161945030
944.942007	0.168817475
946.870460	0.175594032
948.798913	0.182209790
950.727366	0.188428432
952.655819	0.193755090
954.584272	0.198800981
956.512725	0.204640463
958.441178	0.210892990
960.369631	0.216820329
962.298084	0.222760007
964.226537	0.229064748
966.154990	0.236135200
968.083443	0.243727639
970.011897	0.250378221
971.940350	0.256047785
973.868803	0.262298465
975.797256	0.269620419
977.725709	0.277053833
979.654162	0.283182979
981.582615	0.287663579
983.511068	0.291873515
985.439521	0.297219008
987.367974	0.304196298
989.296427	0.311940014
991.224880	0.318360180
993.153333	0.323126376
995.081786	0.327965111
997.010240	0.333484918
998.938693	0.339071095
1000.867146	0.344331890
1002.795599	0.349124610
1004.724052	0.353734434
1006.652505	0.358677745
1008.580958	0.364000738
1010.509411	0.369435877
1012.437864	0.373952866
1014.366317	0.376657426
1016.294770	0.379020900
1018.223223	0.382418156
1020.151676	0.385761321
1022.080130	0.388039380
1024.008583	0.390098840
1025.937036	0.393235207
1027.865489	0.396705449
1029.793942	0.399027467
1031.722395	0.400622845
1033.650848	0.402049243
1035.579301	0.403117359
1037.507754	0.404318064
1039.436207	0.406110764
1041.364660	0.407785326
1043.293113	0.408262610
1045.221566	0.408007622
1047.150019	0.408378512
1049.078473	0.409130722
1051.006926	0.409286678
1052.935379	0.408855915
1054.863832	0.407849848
1056.792285	0.406248093
1058.720738	0.405117035
1060.649191	0.405103981
1062.577644	0.404740334
1064.506097	0.403201669
1066.434550	0.402005792
1068.363003	0.401368320
1070.291456	0.399998069
1072.219909	0.398496896
1074.148363	0.397733808
1076.076816	0.396845996
1078.005269	0.395452052
1079.933722	0.394258678
1081.862175	0.393314093
1083.790628	0.392000914
1085.719081	0.390498579
1087.647534	0.389524698
1089.575987	0.388423979
1091.504440	0.386127800
1093.432893	0.383282393
1095.361346	0.381042153
1097.289799	0.379534572
1099.218253	0.378018886
1101.146706	0.375928968
1103.075159	0.373456508
1105.003612	0.370705217
1106.932065	0.367818922
1108.860518	0.365474015
1110.788971	0.363809884
1112.717424	0.361920863
1114.645877	0.359166384
1116.574330	0.355890989
1118.502783	0.352635533
1120.431236	0.350032896
1122.359689	0.348108083
1124.288142	0.345762551
1126.216596	0.342823774
1128.145049	0.340050638
1130.073502	0.337515235
1132.001955	0.335174978
1133.930408	0.332924426
1135.858861	0.330355406
1137.787314	0.327731162
1139.715767	0.325346619
1141.644220	0.322647989
1143.572673	0.319618642
1145.501126	0.316731244
1147.429579	0.313961029
1149.358032	0.311566055
1151.286486	0.309610933
1153.214939	0.307340890
1155.143392	0.304378301
1157.071845	0.301189631
1159.000298	0.298416734
1160.928751	0.295956999
1162.857204	0.293246478
1164.785657	0.290261805
1166.714110	0.287190199
1168.642563	0.284168959
1170.571016	0.281495124
1172.499469	0.279246271
1174.427922	0.277063280
1176.356375	0.274625838
1178.284829	0.272025645
1180.213282	0.269154817
1182.141735	0.265802860
1184.070188	0.262728989
1185.998641	0.260472596
1187.927094	0.258182526
1189.855547	0.255480230
1191.784000	0.252927929
1193.712453	0.250556141
1195.640906	0.248166859
1197.569359	0.245825529
1199.497812	0.243584350
1201.426265	0.241362140
1203.354719	0.239158884
1205.283172	0.236553714
1207.211625	0.233571619
1209.140078	0.230815262
1211.068531	0.228559181
1212.996984	0.226295739
1214.925437	0.223789781
1216.853890	0.221369267
1218.782343	0.219179541
1220.710796	0.217067182
1222.639249	0.214964733
1224.567702	0.212929145
1226.496155	0.210901648
1228.424609	0.208896339
1230.353062	0.206980899
1232.281515	0.205092803
1234.209968	0.203257874
1236.138421	0.201432541
1238.066874	0.199404612
1239.995327	0.197285101
1241.923780	0.195488051
1243.852233	0.194168806
1245.780686	0.192821413
1247.709139	0.190981567
1249.637592	0.188937902
1251.566045	0.187240452
1253.494498	0.185821831
1255.422952	0.184274942
1257.351405	0.182710618
1259.279858	0.181332424
1261.208311	0.179577067
1263.136764	0.177157447
1265.065217	0.174826384
1266.993670	0.173008859
1268.922123	0.171331033
1270.850576	0.169547558
1272.779029	0.167855203
1274.707482	0.166326493
1276.635935	0.165024266
1278.564388	0.163924500
1280.492842	0.162822723
1282.421295	0.161497042
1284.349748	0.160024032
1286.278201	0.158793032
1288.206654	0.157851979
1290.135107	0.156575873
1292.063560	0.154609919
1293.992013	0.152353838
1295.920466	0.150400773
1297.848919	0.149038538
1299.777372	0.147946924
1301.705825	0.146474317
1303.634278	0.144688442
1305.562731	0.143187135
1307.491185	0.142032221
1309.419638	0.141038880
1311.348091	0.140162021
1313.276544	0.139371216
1315.204997	0.138857618
1317.133450	0.138497233
1319.061903	0.137257472
1320.990356	0.134723574
1322.918809	0.132005379
1324.847262	0.130102754
1326.775715	0.128860384
1328.704168	0.127774388
1330.632621	0.126631305
1332.561075	0.125563085
1334.489528	0.125205800
1336.417981	0.126226202
1338.346434	0.127397001
1340.274887	0.126059785
1342.203340	0.122321032
1344.131793	0.119009249
1346.060246	0.117255643
1347.988699	0.116440050
1349.917152	0.115722656
1351.845605	0.114701033
1353.774058	0.113445967
1355.702511	0.112305969
1357.630965	0.111827075
1359.559418	0.112223633
1361.487871	0.112563610
1363.416324	0.111546621
1365.344777	0.109651789
1367.273230	0.108198993
1369.201683	0.107261598
1371.130136	0.106763385
1373.058589	0.106639922
1374.987042	0.105693780
1376.915495	0.103419378
1378.843948	0.101035729
1380.772401	0.099256009
1382.700854	0.098317795
1384.629308	0.098538190
1386.557761	0.099016301
1388.486214	0.098296560
1390.414667	0.097055823
1392.343120	0.096919797
1394.271573	0.097692646
1396.200026	0.097736470
1398.128479	0.096094973
1400.056932	0.093624100
1401.985385	0.091839321
1403.913838	0.090892360
1405.842291	0.089654833
1407.770744	0.087873958
1409.699198	0.086405940
1411.627651	0.085522003
1413.556104	0.085329689
1415.484557	0.086333372
1417.413010	0.087617651
1419.341463	0.087279640
1421.269916	0.085771427
1423.198369	0.084423728
1425.126822	0.083107255
1427.055275	0.082085289
1428.983728	0.081844397
1430.912181	0.081927761
1432.840634	0.081819870
1434.769087	0.081058465
1436.697541	0.078943171
1438.625994	0.076269567
1440.554447	0.074343003
1442.482900	0.073444918
1444.411353	0.073538974
1446.339806	0.074033424
1448.268259	0.073873222
1450.196712	0.073163711
1452.125165	0.073582008
1454.053618	0.076161392
1455.982071	0.079280309
1457.910524	0.078904942
1459.838977	0.074589118
1461.767431	0.070962541
1463.695884	0.069501221
1465.624337	0.068738237
1467.552790	0.068223886
1469.481243	0.069168299
1471.409696	0.071411870
1473.338149	0.072260566
1475.266602	0.069856562
1477.195055	0.066431120
1479.123508	0.064315088
1481.051961	0.063487776
1482.980414	0.063276887
1484.908867	0.064035796
1486.837321	0.066361077
1488.765774	0.068488501
1490.694227	0.067150548
1492.622680	0.063971646
1494.551133	0.062699981
1496.479586	0.063114412
1498.408039	0.062401220
1500.336492	0.060412459
1502.264945	0.060145214
1504.193398	0.063335255
1506.121851	0.068144783
1508.050304	0.068541087
1509.978757	0.063705608
1511.907210	0.059643645
1513.835664	0.058873665
1515.764117	0.060275093
1517.692570	0.061563075
1519.621023	0.061712470
1521.549476	0.061450858
1523.477929	0.060869265
1525.406382	0.059195653
1527.334835	0.056624282
1529.263288	0.054804616
1531.191741	0.054498032
1533.120194	0.054460689
1535.048647	0.054127056
1536.977100	0.055412736
1538.905554	0.059757136
1540.834007	0.064040564
1542.762460	0.062352426
1544.690913	0.057179946
1546.619366	0.053246424
1548.547819	0.051593997
1550.476272	0.051018771
1552.404725	0.050767332
1554.333178	0.051692504
1556.261631	0.054326471
1558.190084	0.056088857
1560.118537	0.053771578
1562.046990	0.050511550
1563.975443	0.048971307
1565.903897	0.048891582
1567.832350	0.049313605
1569.760803	0.049325276
1571.689256	0.048976302
1573.617709	0.049221236
1575.546162	0.049796917
1577.474615	0.049158879
1579.403068	0.047414955
1581.331521	0.046016704
1583.259974	0.045444056
1585.188427	0.045385938
1587.116880	0.045732763
1589.045333	0.046425134
1590.973787	0.047065135
1592.902240	0.047251135
1594.830693	0.046874918
1596.759146	0.046249770
1598.687599	0.045964457
1600.616052	0.046237338
1602.544505	0.046775129
1604.472958	0.047357522
1606.401411	0.048052240
1608.329864	0.048741952
1610.258317	0.049193747
1612.186770	0.049938578
1614.115223	0.051596817
1616.043677	0.053255387
1617.972130	0.053553101
1619.900583	0.053480983
1621.829036	0.054078877
1623.757489	0.054522153
1625.685942	0.054091152
1627.614395	0.053399201
1629.542848	0.053128034
1631.471301	0.054093685
1633.399754	0.056663230
1635.328207	0.059020124
1637.256660	0.058263477
1639.185113	0.055716906
1641.113566	0.054502800
1643.042020	0.055663463
1644.970473	0.058432948
1646.898926	0.060654044
1648.827379	0.061072368
1650.755832	0.061302379
1652.684285	0.061083984
1654.612738	0.058512386
1656.541191	0.055156205
1658.469644	0.053392701
1660.398097	0.053318556
1662.326550	0.053449132
1664.255003	0.053037904
1666.183456	0.053147197
1668.111910	0.054111768
1670.040363	0.054478116
1671.968816	0.053384189
1673.897269	0.051782444
1675.825722	0.050420087
1677.754175	0.049720403
1679.682628	0.050146665
1681.611081	0.051598728
1683.539534	0.052066498
1685.467987	0.049734492
1687.396440	0.046826378
1689.324893	0.045072261
1691.253346	0.044394441
1693.181799	0.044823397
1695.110253	0.046349913
1697.038706	0.047921736
1698.967159	0.047428094
1700.895612	0.045166254
1702.824065	0.043292131
1704.752518	0.041896764
1706.680971	0.040353291
1708.609424	0.038801651
1710.537877	0.037891883
1712.466330	0.038184598
1714.394783	0.039558891
1716.323236	0.040322267
1718.251689	0.038792841
1720.180143	0.036523961
1722.108596	0.035047010
1724.037049	0.034087852
1725.965502	0.033565734
1727.893955	0.033785231
1729.822408	0.034655623
1731.750861	0.035645898
1733.679314	0.036181740
1735.607767	0.036056329
1737.536220	0.035690825
1739.464673	0.035435546
1741.393126	0.035254225
1743.321579	0.035013821
1745.250032	0.034997728
1747.178486	0.035509013
1749.106939	0.035948012
1751.035392	0.035386972
1752.963845	0.034263626
1754.892298	0.033549890
1756.820751	0.033407327
1758.749204	0.033590909
1760.677657	0.033760425
1762.606110	0.033685353
1764.534563	0.033624511
1766.463016	0.034108695
1768.391469	0.035460074
1770.319922	0.037219040
1772.248376	0.037957620
1774.176829	0.037103519
1776.105282	0.036034860
1778.033735	0.035829473
1779.962188	0.036291320
1781.890641	0.036628239
1783.819094	0.036472075
1785.747547	0.036214147
1787.676000	0.036427107
1789.604453	0.037265569
1791.532906	0.038241580
1793.461359	0.038772646
1795.389812	0.038973298
1797.318266	0.039205108
1799.246719	0.039478756
1801.175172	0.039605457
1803.103625	0.039577387
1805.032078	0.039659727
1806.960531	0.040066019
1808.888984	0.040644426
1810.817437	0.040911030
1812.745890	0.040611617
1814.674343	0.040092923
1816.602796	0.039794303
1818.531249	0.039923258
1820.459702	0.040459894
1822.388155	0.041136298
1824.316609	0.041573323
1826.245062	0.041784927
1828.173515	0.041948583
1830.101968	0.041750871
1832.030421	0.041068688
1833.958874	0.040477131
1835.887327	0.040261880
1837.815780	0.040227313
1839.744233	0.040406059
1841.672686	0.040991303
1843.601139	0.041705552
1845.529592	0.041875999
1847.458045	0.041233160
1849.386499	0.040240616
1851.314952	0.039375894
1853.243405	0.038794585
1855.171858	0.038525954
1857.100311	0.038488340
1859.028764	0.038507171
1860.957217	0.038536195
1862.885670	0.038702551
1864.814123	0.039234579
1866.742576	0.039926983
1868.671029	0.039810009
1870.599482	0.038451843
1872.527935	0.036887150
1874.456388	0.035987388
1876.384842	0.035705481
1878.313295	0.035608813
1880.241748	0.035460018
1882.170201	0.035332419
1884.098654	0.035304043
1886.027107	0.035265911
1887.955560	0.035090756
1889.884013	0.034725416
1891.812466	0.034180392
1893.740919	0.033640258
1895.669372	0.033277463
1897.597825	0.033009164
1899.526278	0.032694276
1901.454732	0.032287262
1903.383185	0.031831775
1905.311638	0.031509478
1907.240091	0.031364262
1909.168544	0.031248860
1911.096997	0.031087656
1913.025450	0.030945510
1914.953903	0.030869139
1916.882356	0.030639870
1918.810809	0.030178834
1920.739262	0.029790709
1922.667715	0.029428467
1924.596168	0.028848806
1926.524622	0.028368877
1928.453075	0.028221250
1930.381528	0.028104603
1932.309981	0.027877690
1934.238434	0.027586898
1936.166887	0.027146416
1938.095340	0.026755730
1940.023793	0.026850790
1941.952246	0.027208488
1943.880699	0.027181463
1945.809152	0.026763268
1947.737605	0.026324185
1949.666058	0.025978699
1951.594511	0.025729440
1953.522965	0.025620010
1955.451418	0.025564119
1957.379871	0.025276337
1959.308324	0.024653368
1961.236777	0.024000954
1963.165230	0.023708003
1965.093683	0.023812886
1967.022136	0.023895472
1968.950589	0.023554754
1970.879042	0.022936663
1972.807495	0.022421230
1974.735948	0.022182878
1976.664401	0.022089481
1978.592855	0.021923607
1980.521308	0.021631075
1982.449761	0.021330383
1984.378214	0.021088827
1986.306667	0.020897096
1988.235120	0.020871822
1990.163573	0.021004111
1992.092026	0.020922717
1994.020479	0.020630177
1995.948932	0.020512881
1997.877385	0.020446153
1999.805838	0.020112919
2001.734291	0.019680396
2003.662744	0.019451795
2005.591198	0.019448476
2007.519651	0.019528670
2009.448104	0.019466141
2011.376557	0.019170187
2013.305010	0.018840920
2015.233463	0.018623335
2017.161916	0.018540118
2019.090369	0.018614801
2021.018822	0.018652441
2022.947275	0.018477736
2024.875728	0.018277647
2026.804181	0.018134806
2028.732634	0.017809669
2030.661088	0.017339315
2032.589541	0.017053969
2034.517994	0.017049368
2036.446447	0.017117057
2038.374900	0.017066088
2040.303353	0.016916953
2042.231806	0.016879587
2044.160259	0.017021846
2046.088712	0.017108548
2048.017165	0.016962916
2049.945618	0.016649503
2051.874071	0.016449818
2053.802524	0.016518997
2055.730978	0.016617917
2057.659431	0.016573614
2059.587884	0.016395956
2061.516337	0.016067747
2063.444790	0.015726291
2065.373243	0.015544776
2067.301696	0.015439158
2069.230149	0.015337478
2071.158602	0.015343791
2073.087055	0.015353744
2075.015508	0.015107364
2076.943961	0.014768860
2078.872414	0.014711119
2080.800867	0.014847362
2082.729321	0.014839356
2084.657774	0.014651907
2086.586227	0.014440870
2088.514680	0.014287770
2090.443133	0.014249375
2092.371586	0.014288209
2094.300039	0.014264133
2096.228492	0.014104316
2098.156945	0.013933269
2100.085398	0.013908203
2102.013851	0.014052923
2103.942304	0.014265080
2105.870757	0.014308973
2107.799211	0.014039660
2109.727664	0.013634062
2111.656117	0.013413189
2113.584570	0.013335399
2115.513023	0.013225513
2117.441476	0.013114170
2119.369929	0.013042895
2121.298382	0.013055482
2123.226835	0.013153989
2125.155288	0.013289670
2127.083741	0.013475887
2129.012194	0.013519241
2130.940647	0.013162051
2132.869100	0.012739982
2134.797554	0.012802405
2136.726007	0.013208874
2138.654460	0.013310013
2140.582913	0.013118091
2142.511366	0.013112592
2144.439819	0.013042458
2146.368272	0.012587402
2148.296725	0.012206347
2150.225178	0.012121675
2152.153631	0.012016485
2154.082084	0.012039314
2156.010537	0.012408020
2157.938990	0.012767608
2159.867444	0.012846713
2161.795897	0.012689063
2163.724350	0.012351960
2165.652803	0.011990864
2167.581256	0.011787496
2169.509709	0.011749088
2171.438162	0.011776499
2173.366615	0.011699271
2175.295068	0.011491159
2177.223521	0.011479097
2179.151974	0.011745760
2181.080427	0.011950981
2183.008880	0.011914765
2184.937334	0.011709301
2186.865787	0.011549080
2188.794240	0.011482686
2190.722693	0.011401626
2192.651146	0.011451161
2194.579599	0.011482800
2196.508052	0.011097186
2198.436505	0.010626831
2200.364958	0.010567417
2202.293411	0.010635768
2204.221864	0.010518447
2206.150317	0.010411774
2208.078770	0.010450406
2210.007223	0.010562345
2211.935677	0.010639243
2213.864130	0.010538389
2215.792583	0.010325813
2217.721036	0.010296413
2219.649489	0.010481113
2221.577942	0.010656485
2223.506395	0.010591884
2225.434848	0.010198131
2227.363301	0.009828012
2229.291754	0.009966601
2231.220207	0.010404042
2233.148660	0.010520031
2235.077113	0.010169422
2237.005567	0.009702031
2238.934020	0.009578035
2240.862473	0.009824044
2242.790926	0.009946030
2244.719379	0.009827941
2246.647832	0.009725760
2248.576285	0.009694392
2250.504738	0.009803548
2252.433191	0.009819663
2254.361644	0.009573602
2256.290097	0.009197862
2258.218550	0.008959357
2260.147003	0.008966057
2262.075456	0.009263305
2264.003910	0.009551515
2265.932363	0.009322135
2267.860816	0.008772146
2269.789269	0.008569491
2271.717722	0.008752871
2273.646175	0.008883097
2275.574628	0.008906521
2277.503081	0.009085620
2279.431534	0.009373029
2281.359987	0.009398881
2283.288440	0.009055685
2285.216893	0.008779377
2287.145346	0.008995490
2289.073800	0.009443969
2291.002253	0.009444566
2292.930706	0.009054973
2294.859159	0.008859616
2296.787612	0.008826975
2298.716065	0.008745004
2300.644518	0.008780173
2302.572971	0.008901345
2304.501424	0.008821080
2306.429877	0.008498071
2308.358330	0.008205802
2310.286783	0.008312633
2312.215236	0.008829178
2314.143690	0.009288061
2316.072143	0.009383271
2318.000596	0.009176420
2319.929049	0.008752000
2321.857502	0.008236450
2323.785955	0.007869118
2325.714408	0.007828877
2327.642861	0.007989792
2329.571314	0.008135930
2331.499767	0.008587554
2333.428220	0.009418349
2335.356673	0.009885252
2337.285126	0.009950242
2339.213579	0.009921945
2341.142033	0.009737386
2343.070486	0.009432218
2344.998939	0.008944661
2346.927392	0.008455883
2348.855845	0.008202149
2350.784298	0.007995843
2352.712751	0.007571235
2354.641204	0.007185963
2356.569657	0.007115261
2358.498110	0.007394399
2360.426563	0.008224790
2362.355016	0.009441912
2364.283469	0.009918084
2366.211923	0.008772527
2368.140376	0.006890060
2370.068829	0.005865708
2371.997282	0.006200273
2373.925735	0.007201024
2375.854188	0.007806109
2377.782641	0.007628582
2379.711094	0.007012789
2381.639547	0.006391602
2383.568000	0.006098388
2385.496453	0.006219092
2387.424906	0.006496002
2389.353359	0.006643320
2391.281812	0.006624239
2393.210266	0.006518622
2395.138719	0.006377562
2397.067172	0.006239343
2398.995625	0.006122878
2400.924078	0.006018566
2402.852531	0.005912925
2404.780984	0.005889019
2406.709437	0.006014497
2408.637890	0.006052765
2410.566343	0.005952309
2412.494796	0.005911806
2414.423249	0.005873594
2416.351702	0.005643722
2418.280156	0.005525478
2420.208609	0.005666324
2422.137062	0.005701888
2424.065515	0.005513807
2425.993968	0.005431075
2427.922421	0.005539296
2429.850874	0.005610584
2431.779327	0.005444210
2433.707780	0.005144769
2435.636233	0.005052086
2437.564686	0.005304439
2439.493139	0.005689806
2441.421592	0.005914281
2443.350045	0.005858352
2445.278499	0.005757878
2447.206952	0.005870250
2449.135405	0.006013636
2451.063858	0.006112837
2452.992311	0.006281848
2454.920764	0.006315976
2456.849217	0.006159939
2458.777670	0.006077445
2460.706123	0.006074688
2462.634576	0.006056644
2464.563029	0.006133504
2466.491482	0.006230229
2468.419935	0.006273472
2470.348389	0.006208932
2472.276842	0.006074751
2474.205295	0.006128814
2476.133748	0.006481280
2478.062201	0.006708752
2479.990654	0.006738012
2481.919107	0.006842705
2483.847560	0.006959271
2485.776013	0.007046239
2487.704466	0.007154338
2489.632919	0.007207435
2491.561372	0.007318789
2493.489825	0.007542095
2495.418279	0.007551181
2497.346732	0.007417605
2499.275185	0.007639222
2501.203638	0.007957654
2503.132091	0.008000096
2505.060544	0.007873000
2506.988997	0.007599569
2508.917450	0.007343265
2510.845903	0.007536124
2512.774356	0.008015502
2514.702809	0.008261763
2516.631262	0.008229039
2518.559715	0.008243407
2520.488168	0.008515612
2522.416622	0.008895214
2524.345075	0.009019602
2526.273528	0.008884516
2528.201981	0.008979924
2530.130434	0.009520172
2532.058887	0.010047020
2533.987340	0.010166568
2535.915793	0.010149513
2537.844246	0.010383396
2539.772699	0.010724292
2541.701152	0.010963760
2543.629605	0.011262495
2545.558058	0.011673241
2547.486512	0.012093549
2549.414965	0.012443876
2551.343418	0.012642383
2553.271871	0.012620022
2555.200324	0.012496796
2557.128777	0.012641488
2559.057230	0.013067883
2560.985683	0.013607343
2562.914136	0.014212613
2564.842589	0.014600373
2566.771042	0.014857506
2568.699495	0.015221439
2570.627948	0.015545729
2572.556401	0.015647829
2574.484855	0.015512835
2576.413308	0.015365462
2578.341761	0.015334351
2580.270214	0.015408796
2582.198667	0.015785232
2584.127120	0.016377209
2586.055573	0.016833253
2587.984026	0.017145753
2589.912479	0.017370069
2591.840932	0.017417420
2593.769385	0.017390475
2595.697838	0.017389989
2597.626291	0.017452745
2599.554745	0.017704662
2601.483198	0.017873416
2603.411651	0.017815353
2605.340104	0.017881066
2607.268557	0.018130241
2609.197010	0.018270403
2611.125463	0.018254373
2613.053916	0.018408019
2614.982369	0.018803330
2616.910822	0.019182190
2618.839275	0.019381387
2620.767728	0.019224554
2622.696181	0.018616449
2624.624635	0.017862121
2626.553088	0.017506683
2628.481541	0.017600734
2630.409994	0.017678754
2632.338447	0.017525215
2634.266900	0.017283762
2636.195353	0.017252648
2638.123806	0.017549738
2640.052259	0.017915923
2641.980712	0.018123096
2643.909165	0.018080650
2645.837618	0.017854707
2647.766071	0.017614929
2649.694524	0.017423583
2651.622978	0.017384659
2653.551431	0.017506476
2655.479884	0.017520595
2657.408337	0.017343998
2659.336790	0.017238790
2661.265243	0.017306948
2663.193696	0.017360486
2665.122149	0.017258253
2667.050602	0.017172219
2668.979055	0.017166188
2670.907508	0.017045321
2672.835961	0.016854860
2674.764414	0.016651930
2676.692868	0.016424904
2678.621321	0.016269537
2680.549774	0.016086113
2682.478227	0.015625337
2684.406680	0.015077374
2686.335133	0.014992329
2688.263586	0.015409237
2690.192039	0.015846454
2692.120492	0.015971588
2694.048945	0.015833817
2695.977398	0.015671946
2697.905851	0.015578066
2699.834304	0.015553237
2701.762757	0.015501650
2703.691211	0.015245455
2705.619664	0.014935663
2707.548117	0.014906717
2709.476570	0.015209037
2711.405023	0.015605687
2713.333476	0.015836501
2715.261929	0.015744524
2717.190382	0.015521668
2719.118835	0.015250363
2721.047288	0.014737435
2722.975741	0.014361668
2724.904194	0.014387151
2726.832647	0.014351029
2728.761101	0.014249669
2730.689554	0.014249637
2732.618007	0.013919604
2734.546460	0.013508892
2736.474913	0.013728391
2738.403366	0.013955408
2740.331819	0.013443344
2742.260272	0.013018972
2744.188725	0.013367171
2746.117178	0.013772564
2748.045631	0.013624999
2749.974084	0.013374573
2751.902537	0.013382113
2753.830991	0.013332881
2755.759444	0.013157105
2757.687897	0.013046582
2759.616350	0.012890405
2761.544803	0.012637931
2763.473256	0.012589755
2765.401709	0.012787651
2767.330162	0.012860936
2769.258615	0.012730096
2771.187068	0.012614644
2773.115521	0.012623967
2775.043974	0.012664329
2776.972427	0.012609961
2778.900880	0.012499066
2780.829334	0.012355928
2782.757787	0.012213296
2784.686240	0.012156215
2786.614693	0.012143293
2788.543146	0.012215112
2790.471599	0.012351978
2792.400052	0.012250121
2794.328505	0.012014768
2796.256958	0.012009530
2798.185411	0.011995624
2800.113864	0.011653828
2802.042317	0.011278216
2803.970770	0.011283920
2805.899224	0.011599752
2807.827677	0.011906643
2809.756130	0.012067080
2811.684583	0.012013599
2813.613036	0.011754053
2815.541489	0.011576385
2817.469942	0.011614843
2819.398395	0.011565115
2821.326848	0.011355509
2823.255301	0.011232212
2825.183754	0.011199209
2827.112207	0.011165806
2829.040660	0.011000494
2830.969113	0.010853965
2832.897567	0.011091923
2834.826020	0.011354900
2836.754473	0.011256032
2838.682926	0.011243739
2840.611379	0.011569228
2842.539832	0.011637487
2844.468285	0.011178838
2846.396738	0.010754749
2848.325191	0.010593671
2850.253644	0.010486159
2852.182097	0.010590946
2854.110550	0.010954623
2856.039003	0.011295450
2857.967457	0.011412538
2859.895910	0.011277349
2861.824363	0.010983233
2863.752816	0.010698878
2865.681269	0.010625360
2867.609722	0.010779695
2869.538175	0.011091526
2871.466628	0.011507178
2873.395081	0.011788882
2875.323534	0.011646455
2877.251987	0.011197084
2879.180440	0.010830779
2881.108893	0.010662029
2883.037347	0.010686223
2884.965800	0.010943445
2886.894253	0.011099929
2888.822706	0.010855580
2890.751159	0.010480976
2892.679612	0.010324127
2894.608065	0.010326943
2896.536518	0.010356213
2898.464971	0.010458280
2900.393424	0.010709595
2902.321877	0.010997069
2904.250330	0.011039355
2906.178783	0.010738807
2908.107236	0.010331732
2910.035690	0.010061890
2911.964143	0.010217141
2913.892596	0.010884678
2915.821049	0.011287414
2917.749502	0.010964936
2919.677955	0.010650774
2921.606408	0.010667129
2923.534861	0.010615202
2925.463314	0.010471585
2927.391767	0.010437348
2929.320220	0.010356149
2931.248673	0.010312214
2933.177126	0.010769625
2935.105580	0.011369674
2937.034033	0.011315836
2938.962486	0.010721426
2940.890939	0.010044846
2942.819392	0.009568068
2944.747845	0.009728362
2946.676298	0.010360798
2948.604751	0.010481661
2950.533204	0.010049113
2952.461657	0.009994136
2954.390110	0.010402329
2956.318563	0.010772060
2958.247016	0.010954901
2960.175469	0.011171295
2962.103923	0.011428920
2964.032376	0.011506538
2965.960829	0.011401513
2967.889282	0.011276655
2969.817735	0.011333118
2971.746188	0.011605333
2973.674641	0.011578731
2975.603094	0.010964515
2977.531547	0.010638283
2979.460000	0.011126965
2981.388453	0.011358096
2983.316906	0.010823249
2985.245359	0.010402457
2987.173813	0.010548025
2989.102266	0.011006461
2991.030719	0.011456850
2992.959172	0.011747574
2994.887625	0.011819639
2996.816078	0.011533099
2998.744531	0.011137030
3000.672984	0.011206288
3002.601437	0.011659781
3004.529890	0.011955158
3006.458343	0.012011833
3008.386796	0.012085112
3010.315249	0.012143642
3012.243703	0.012189187
3014.172156	0.012402341
3016.100609	0.012684035
3018.029062	0.012596515
3019.957515	0.012197199
3021.885968	0.012028002
3023.814421	0.012216628
3025.742874	0.012404715
3027.671327	0.012370400
3029.599780	0.012409894
3031.528233	0.012759605
3033.456686	0.012924779
3035.385139	0.012525316
3037.313592	0.012052374
3039.242046	0.012010094
3041.170499	0.012260678
3043.098952	0.012623393
3045.027405	0.013120295
3046.955858	0.013492878
3048.884311	0.013522945
3050.812764	0.013432723
3052.741217	0.013483136
3054.669670	0.013774789
3056.598123	0.014181374
3058.526576	0.014313096
3060.455029	0.014096594
3062.383482	0.013927561
3064.311936	0.014138812
3066.240389	0.014583833
3068.168842	0.014789874
3070.097295	0.014892536
3072.025748	0.015140038
3073.954201	0.015171501
3075.882654	0.014881128
3077.811107	0.014537148
3079.739560	0.014270882
3081.668013	0.014124420
3083.596466	0.014035764
3085.524919	0.013876189
3087.453372	0.013846472
3089.381825	0.014327765
3091.310279	0.015091047
3093.238732	0.015764661
3095.167185	0.016333535
3097.095638	0.016492225
3099.024091	0.016151350
3100.952544	0.015975947
3102.880997	0.016401066
3104.809450	0.017008312
3106.737903	0.017264934
3108.666356	0.017232683
3110.594809	0.017101010
3112.523262	0.016893642
3114.451715	0.016897568
3116.380169	0.017450193
3118.308622	0.018202463
3120.237075	0.018399494
3122.165528	0.018121812
3124.093981	0.018120272
3126.022434	0.018626258
3127.950887	0.019274386
3129.879340	0.019563785
3131.807793	0.019298054
3133.736246	0.018769860
3135.664699	0.018564908
3137.593152	0.019029085
3139.521605	0.019679172
3141.450058	0.019817011
3143.378512	0.019617038
3145.306965	0.019609021
3147.235418	0.019698597
3149.163871	0.019684726
3151.092324	0.019756150
3153.020777	0.020072933
3154.949230	0.020569844
3156.877683	0.021043276
3158.806136	0.021330064
3160.734589	0.021519301
3162.663042	0.021662777
3164.591495	0.021705234
3166.519948	0.021741968
3168.448402	0.021753009
3170.376855	0.021692345
3172.305308	0.021669574
3174.233761	0.021834983
3176.162214	0.022140635
3178.090667	0.022194596
3180.019120	0.021923529
3181.947573	0.021699170
3183.876026	0.021762017
3185.804479	0.022047877
3187.732932	0.022383293
3189.661385	0.022849042
3191.589838	0.023701224
3193.518292	0.024648210
3195.446745	0.025086971
3197.375198	0.025231004
3199.303651	0.025135025
3201.232104	0.024235990
3203.160557	0.023206562
3205.089010	0.023241833
3207.017463	0.024196245
3208.945916	0.025273157
3210.874369	0.025972854
3212.802822	0.025849629
3214.731275	0.024983285
3216.659728	0.024415880
3218.588181	0.024798546
3220.516635	0.025647622
3222.445088	0.026242483
3224.373541	0.026447140
3226.301994	0.026454324
3228.230447	0.026420968
3230.158900	0.026714591
3232.087353	0.027395193
3234.015806	0.027732836
3235.944259	0.027448539
3237.872712	0.027137266
3239.801165	0.027177949
3241.729618	0.027398810
3243.658071	0.027442575
3245.586525	0.027084904
3247.514978	0.026768146
3249.443431	0.027174015
3251.371884	0.028073132
3253.300337	0.028657865
3255.228790	0.028803015
3257.157243	0.028901421
3259.085696	0.029028021
3261.014149	0.029070256
3262.942602	0.028901979
3264.871055	0.028348411
3266.799508	0.027840896
3268.727961	0.027872803
3270.656414	0.028103821
3272.584868	0.028201424
3274.513321	0.028496005
3276.441774	0.029093195
3278.370227	0.029342311
3280.298680	0.028897204
3282.227133	0.028436260
3284.155586	0.028676221
3286.084039	0.029440699
3288.012492	0.030073686
3289.940945	0.030412355
3291.869398	0.030558947
3293.797851	0.030518627
3295.726304	0.030556725
3297.654758	0.030810133
3299.583211	0.031074801
3301.511664	0.031087570
3303.440117	0.030723643
3305.368570	0.030315943
3307.297023	0.030246872
3309.225476	0.030350285
3311.153929	0.030244712
3313.082382	0.029930040
3315.010835	0.029918076
3316.939288	0.030656805
3318.867741	0.031764928
3320.796194	0.032308463
3322.724648	0.032205213
3324.653101	0.032084499
3326.581554	0.032213394
3328.510007	0.032655820
3330.438460	0.033187162
3332.366913	0.033420380
3334.295366	0.033342760
3336.223819	0.032995053
3338.152272	0.032487433
3340.080725	0.032486938
3342.009178	0.033230621
3343.937631	0.033908684
3345.866084	0.034133106
3347.794537	0.034118976
3349.722991	0.033950325
3351.651444	0.034040142
3353.579897	0.034454226
3355.508350	0.034477372
3357.436803	0.033999201
3359.365256	0.033791017
3361.293709	0.034255516
3363.222162	0.035006411
3365.150615	0.035475634
3367.079068	0.035588771
3369.007521	0.035694204
3370.935974	0.035934143
3372.864427	0.036083877
3374.792881	0.036077548
3376.721334	0.036078736
3378.649787	0.035977047
3380.578240	0.035670947
3382.506693	0.035419088
3384.435146	0.035367139
3386.363599	0.035740372
3388.292052	0.036703479
3390.220505	0.037520919
3392.148958	0.037470892
3394.077411	0.036947142
3396.005864	0.036619999
3397.934317	0.036820635
3399.862770	0.037393391
3401.791224	0.037568275
3403.719677	0.036925398
3405.648130	0.036702052
3407.576583	0.036949575
3409.505036	0.036827147
3411.433489	0.036460076
3413.361942	0.036537535
3415.290395	0.037066005
3417.218848	0.037405677
3419.147301	0.037302069
3421.075754	0.037442189
3423.004207	0.038208347
3424.932660	0.038681541
3426.861114	0.038072344
3428.789567	0.037017502
3430.718020	0.036556639
3432.646473	0.036702935
3434.574926	0.036775067
3436.503379	0.036623787
3438.431832	0.036499061
3440.360285	0.036338959
3442.288738	0.036289163
3444.217191	0.036643416
3446.145644	0.036921095
3448.074097	0.036617745
3450.002550	0.036129832
3451.931004	0.036077403
3453.859457	0.036322024
3455.787910	0.036275268
3457.716363	0.035946269
3459.644816	0.035730217
3461.573269	0.035661355
3463.501722	0.035547275
3465.430175	0.035306510
3467.358628	0.035214815
3469.287081	0.035359967
3471.215534	0.035473928
3473.143987	0.035637900
3475.072440	0.035941672
3477.000893	0.036081564
3478.929347	0.036060024
3480.857800	0.036072284
3482.786253	0.035776153
3484.714706	0.035078775
3486.643159	0.034552872
3488.571612	0.034410439
3490.500065	0.034227137
3492.428518	0.033702433
3494.356971	0.033020489
3496.285424	0.032579117
3498.213877	0.032647580
3500.142330	0.032935765
3502.070783	0.032948416
3503.999237	0.032848768
3505.927690	0.032783788
3507.856143	0.032411844
3509.784596	0.031808864
3511.713049	0.031415645
3513.641502	0.031199405
3515.569955	0.030947760
3517.498408	0.030713843
3519.426861	0.030626869
3521.355314	0.030808289
3523.283767	0.031138405
3525.212220	0.031229682
3527.140673	0.031040508
3529.069126	0.030729419
3530.997580	0.030326491
3532.926033	0.029796330
3534.854486	0.029171368
3536.782939	0.028657647
3538.711392	0.028351147
3540.639845	0.028156824
3542.568298	0.027897699
3544.496751	0.027482612
3546.425204	0.027250800
3548.353657	0.027482767
3550.282110	0.027905660
3552.210563	0.028156500
3554.139016	0.028013531
3556.067470	0.027521938
3557.995923	0.026874196
3559.924376	0.026322156
3561.852829	0.026507737
3563.781282	0.027858540
3565.709735	0.029304769
3567.638188	0.028856328
3569.566641	0.026615534
3571.495094	0.024663730
3573.423547	0.024084097
3575.352000	0.024284784
3577.280453	0.023996601
3579.208906	0.023004962
3581.137360	0.022275258
3583.065813	0.022500729
3584.994266	0.023484580
3586.922719	0.024323523
3588.851172	0.024116736
3590.779625	0.023347178
3592.708078	0.022870934
3594.636531	0.022592582
3596.564984	0.022203112
3598.493437	0.021898167
3600.421890	0.021916006
3602.350343	0.022028722
3604.278796	0.021922743
3606.207249	0.021571036
3608.135703	0.021025188
3610.064156	0.020566395
3611.992609	0.020539125
3613.921062	0.020658208
3615.849515	0.020524815
3617.777968	0.020558121
3619.706421	0.020823337
3621.634874	0.020476056
3623.563327	0.019547869
3625.491780	0.018868335
3627.420233	0.018797262
3629.348686	0.019009572
3631.277139	0.018838540
3633.205593	0.018246623
3635.134046	0.017610576
3637.062499	0.017146908
3638.990952	0.016777622
3640.919405	0.016482256
3642.847858	0.016508522
3644.776311	0.017044637
3646.704764	0.018261094
3648.633217	0.019884277
3650.561670	0.019989284
3652.490123	0.018080253
3654.418576	0.015917655
3656.347029	0.014570436
3658.275482	0.014289781
3660.203936	0.014503428
3662.132389	0.014461961
3664.060842	0.014235736
3665.989295	0.014461597
3667.917748	0.014976499
3669.846201	0.014612832
3671.774654	0.013454271
3673.703107	0.013074447
3675.631560	0.013858500
3677.560013	0.014338551
3679.488466	0.013499246
3681.416919	0.012257599
3683.345372	0.011429369
3685.273826	0.010968702
3687.202279	0.010875129
3689.130732	0.011315684
3691.059185	0.011864197
3692.987638	0.011889521
3694.916091	0.011400147
3696.844544	0.010858227
3698.772997	0.010566232
3700.701450	0.010493968
3702.629903	0.010770752
3704.558356	0.011506290
3706.486809	0.012252423
3708.415262	0.012236926
3710.343716	0.011439530
3712.272169	0.011081069
3714.200622	0.011556659
3716.129075	0.012106235
3718.057528	0.012121038
3719.985981	0.011924705
3721.914434	0.012100443
3723.842887	0.012548386
3725.771340	0.012628297
3727.699793	0.012369283
3729.628246	0.012382529
3731.556699	0.012842023
3733.485152	0.013347694
3735.413605	0.013414516
3737.342059	0.013100508
3739.270512	0.012746436
3741.198965	0.012488088
3743.127418	0.012381188
3745.055871	0.012484288
3746.984324	0.012427214
3748.912777	0.012233423
3750.841230	0.012787540
3752.769683	0.013725185
3754.698136	0.013629925
3756.626589	0.012961434
3758.555042	0.012801508
3760.483495	0.012941437
3762.411949	0.012916736
3764.340402	0.013140644
3766.268855	0.013805027
3768.197308	0.014403073
3770.125761	0.014517314
3772.054214	0.014214269
3773.982667	0.013919528
3775.911120	0.013953425
3777.839573	0.013846144
3779.768026	0.013027574
3781.696479	0.012292564
3783.624932	0.012557732
3785.553385	0.013297325
3787.481838	0.013612599
3789.410292	0.013591297
3791.338745	0.013736208
3793.267198	0.014091176
3795.195651	0.014368849
3797.124104	0.014502780
3799.052557	0.014505788
3800.981010	0.014135421
3802.909463	0.013411959
3804.837916	0.012674334
3806.766369	0.012177023
3808.694822	0.012172299
3810.623275	0.012469666
3812.551728	0.012521800
3814.480182	0.012185501
3816.408635	0.012034058
3818.337088	0.012395994
3820.265541	0.012934357
3822.193994	0.013301590
3824.122447	0.013356156
3826.050900	0.013190569
3827.979353	0.013175818
3829.907806	0.013358310
3831.836259	0.013341416
3833.764712	0.012987336
3835.693165	0.012752748
3837.621618	0.012964638
3839.550071	0.013289273
3841.478525	0.013420618
3843.406978	0.013475296
3845.335431	0.013501604
3847.263884	0.013564376
3849.192337	0.013703248
3851.120790	0.013716293
3853.049243	0.013494894
3854.977696	0.013097251
3856.906149	0.012613108
3858.834602	0.012289395
3860.763055	0.012158656
3862.691508	0.012078758
3864.619961	0.012238488
3866.548415	0.012783017
3868.476868	0.013131545
3870.405321	0.012712790
3872.333774	0.012075579
3874.262227	0.011819457
3876.190680	0.011797834
3878.119133	0.011970323
3880.047586	0.012486524
3881.976039	0.012911115
3883.904492	0.012700447
3885.832945	0.012234483
3887.761398	0.012109513
3889.689851	0.012506801
3891.618305	0.013161914
3893.546758	0.013462853
3895.475211	0.013288097
3897.403664	0.012839549
3899.332117	0.012371530
3901.260570	0.012352205
3903.189023	0.012596940
3905.117476	0.012251922
3907.045929	0.011327309
3908.974382	0.010645246
3910.902835	0.010739099
3912.831288	0.011316894
3914.759741	0.011514564
3916.688194	0.011296636
3918.616648	0.011453473
3920.545101	0.012034670
3922.473554	0.012528208
3924.402007	0.012608155
3926.330460	0.012094363
3928.258913	0.011374864
3930.187366	0.011041988
3932.115819	0.011099811
3934.044272	0.011167422
3935.972725	0.011111076
3937.901178	0.010961382
3939.829631	0.010942448
3941.758084	0.011385868
3943.686538	0.011956027
3945.614991	0.011999604
3947.543444	0.011752099
3949.471897	0.011501906
3951.400350	0.011005816
3953.328803	0.010463466
3955.257256	0.010176560
3957.185709	0.009882809
3959.114162	0.009426396
3961.042615	0.009266309
3962.971068	0.009502133
3964.899521	0.009624059
3966.827974	0.009614073
3968.756427	0.009811342
3970.684881	0.010072841
3972.613334	0.010402668
3974.541787	0.010910898
3976.470240	0.010808214
3978.398693	0.009884391
3980.327146	0.009036150
3982.255599	0.008786586
3984.184052	0.009228627
3986.112505	0.009960733
3988.040958	0.010006179
3989.969411	0.009224119
3991.897864	0.008677801
3993.826317	0.008864535
3995.754771	0.009387602
3997.683224	0.009665669
3999.611677	0.009393725
4001.540130	0.008871446
4003.468583	0.008999423
4005.397036	0.009960792
4007.325489	0.010703892
4009.253942	0.010785780
4011.182395	0.010305788
4013.110848	0.009069283
4015.039301	0.007971463
4016.967754	0.008004485
4018.896207	0.008871885
4020.824661	0.009817515
4022.753114	0.010050823
4024.681567	0.009543442
4026.610020	0.008926883
4028.538473	0.008562009
4030.466926	0.008446204
4032.395379	0.008660780
4034.323832	0.009032779
4036.252285	0.009275678
4038.180738	0.009394550
4040.109191	0.009302000
4042.037644	0.008914428
4043.966097	0.008949246
4045.894550	0.010047209
4047.823004	0.011277201
4049.751457	0.011326618
4051.679910	0.010425115
4053.608363	0.009711461
4055.536816	0.009382719
4057.465269	0.008901972
4059.393722	0.008371212
4061.322175	0.008505275
4063.250628	0.009283273
4065.179081	0.009749281
4067.107534	0.009641949
4069.035987	0.009206816
4070.964440	0.008626636
4072.892894	0.008415814
4074.821347	0.008415049
4076.749800	0.008235756
4078.678253	0.008190777
4080.606706	0.008484881
4082.535159	0.008519782
4084.463612	0.008069558
4086.392065	0.007747424
4088.320518	0.007983838
4090.248971	0.008565224
4092.177424	0.009158557
4094.105877	0.009459012
4096.034330	0.009153062
4097.962783	0.008299390
4099.891237	0.007704795
4101.819690	0.007783401
4103.748143	0.008051931
4105.676596	0.008210395
4107.605049	0.008317310
4109.533502	0.008063082
4111.461955	0.007466302
4113.390408	0.007258978
4115.318861	0.007357647
4117.247314	0.006943882
4119.175767	0.006825467
4121.104220	0.007338296
4123.032673	0.008002594
4124.961127	0.007967866
4126.889580	0.007627302
4128.818033	0.007595119
4130.746486	0.007582936
4132.674939	0.007525904
4134.603392	0.007194090
4136.531845	0.006663161
4138.460298	0.006255845
4140.388751	0.006662280
4142.317204	0.007805095
4144.245657	0.008339291
4146.174110	0.008188365
4148.102563	0.008382148
4150.031017	0.008676034
4151.959470	0.008540071
4153.887923	0.007946624
4155.816376	0.007329782
4157.744829	0.007203427
4159.673282	0.007117874
4161.601735	0.006847990
4163.530188	0.007336624
4165.458641	0.008409177
4167.387094	0.008524574
4169.315547	0.007700352
4171.244000	0.007120723
4173.172453	0.007016681
4175.100906	0.006806282
4177.029360	0.006340726
4178.957813	0.005757534
4180.886266	0.005659136
4182.814719	0.006687094
4184.743172	0.007867300
4186.671625	0.007886028
4188.600078	0.007440049
4190.528531	0.007566148
4192.456984	0.007701216
4194.385437	0.007326797
4196.313890	0.006850169
4198.242343	0.006640434
4200.170796	0.006848733
4202.099250	0.007400500
4204.027703	0.008422048
4205.956156	0.009440907
4207.884609	0.009079458
4209.813062	0.007453159
4211.741515	0.005907805
4213.669968	0.005674810
4215.598421	0.006782312
4217.526874	0.007831410
4219.455327	0.008263784
4221.383780	0.008337472
4223.312233	0.007768452
4225.240686	0.006771909
4227.169139	0.006126435
4229.097593	0.006147675
4231.026046	0.006039790
4232.954499	0.005780101
4234.882952	0.006047378
4236.811405	0.006519215
4238.739858	0.006998360
4240.668311	0.007399829
4242.596764	0.007158747
4244.525217	0.006995165
4246.453670	0.007273240
4248.382123	0.006989447
4250.310576	0.006673086
4252.239029	0.007222833
4254.167483	0.007505321
4256.095936	0.006677058
4258.024389	0.005647620
4259.952842	0.005524748
4261.881295	0.006158776
4263.809748	0.006564443
4265.738201	0.006617203
4267.666654	0.006564220
4269.595107	0.006333573
4271.523560	0.006241564
4273.452013	0.006404873
4275.380466	0.006283269
4277.308919	0.006005981
4279.237373	0.005878501
4281.165826	0.005588906
4283.094279	0.005188185
4285.022732	0.005440172
4286.951185	0.006389633
4288.879638	0.006810813
4290.808091	0.006737333
4292.736544	0.006554229
4294.664997	0.006085959
4296.593450	0.005726661
4298.521903	0.005911633
4300.450356	0.006393271
4302.378809	0.006554286
4304.307262	0.006225937
4306.235716	0.005698734
4308.164169	0.005220321
4310.092622	0.005170481
4312.021075	0.005891650
4313.949528	0.006572637
4315.877981	0.006885179
4317.806434	0.006729566
4319.734887	0.006122817
4321.663340	0.005565696
4323.591793	0.005571397
4325.520246	0.005658628
4327.448699	0.005825566
4329.377152	0.006543276
4331.305606	0.007040882
4333.234059	0.006602155
4335.162512	0.006047259
4337.090965	0.006169748
4339.019418	0.006597226
4340.947871	0.007060917
4342.876324	0.007015661
4344.804777	0.005903400
4346.733230	0.004613210
4348.661683	0.004239074
4350.590136	0.004482834
4352.518589	0.004950896
4354.447042	0.005466130
4356.375495	0.006099909
4358.303949	0.006222845
4360.232402	0.006412924
4362.160855	0.006592910
4364.089308	0.006524150
4366.017761	0.006705646
4367.946214	0.007391777
4369.874667	0.007699466
4371.803120	0.007062350
4373.731573	0.006155127
4375.660026	0.005942565
4377.588479	0.006383698
4379.516932	0.006443463
4381.445385	0.006031748
4383.373839	0.005868277
4385.302292	0.006541961
4387.230745	0.007038817
4389.159198	0.006793735
4391.087651	0.006354047
4393.016104	0.005814886
4394.944557	0.005289664
4396.873010	0.005474914
4398.801463	0.006255799
4400.729916	0.006690685
4402.658369	0.006688005
4404.586822	0.006508763
4406.515275	0.006110861
4408.443729	0.005967960
4410.372182	0.006079309
4412.300635	0.005992138
4414.229088	0.006050109
4416.157541	0.006236376
4418.085994	0.006208228
4420.014447	0.005927776
4421.942900	0.005403452
4423.871353	0.005268954
4425.799806	0.005992244
4427.728259	0.006885351
4429.656712	0.006905107
4431.585165	0.006383248
4433.513618	0.006068276
4435.442072	0.005639185
4437.370525	0.004977461
4439.298978	0.004806438
4441.227431	0.005777612
4443.155884	0.006489429
4445.084337	0.005887570
4447.012790	0.005702381
4448.941243	0.006249177
4450.869696	0.006575089
4452.798149	0.006309821
4454.726602	0.005596277
4456.655055	0.005089998
4458.583508	0.005678247
4460.511962	0.006306037
4462.440415	0.006437680
4464.368868	0.006314252
4466.297321	0.005894000
4468.225774	0.006043601
4470.154227	0.006249336
4472.082680	0.005732097
4474.011133	0.005250407
4475.939586	0.005176099
4477.868039	0.005010121
4479.796492	0.005244347
4481.724945	0.005851463
4483.653398	0.005949895
4485.581851	0.005626639
4487.510305	0.006286851
4489.438758	0.007955968
4491.367211	0.008661334
4493.295664	0.008278376
4495.224117	0.007636901
4497.152570	0.006805784
4499.081023	0.006370394
4501.009476	0.006306058
4502.937929	0.005853808
4504.866382	0.004992288
4506.794835	0.004725894
4508.723288	0.005469322
4510.651741	0.006839142
4512.580195	0.007848205
4514.508648	0.007947788
4516.437101	0.007858295
4518.365554	0.007982743
4520.294007	0.007448956
4522.222460	0.006303380
4524.150913	0.005500608
4526.079366	0.005134976
4528.007819	0.005272155
4529.936272	0.005464811
4531.864725	0.006122194
4533.793178	0.006866479
4535.721631	0.006668925
4537.650084	0.005953522
4539.578538	0.005901610
4541.506991	0.006272877
4543.435444	0.006433557
4545.363897	0.006845680
4547.292350	0.007279742
4549.220803	0.007239376
4551.149256	0.006134903
4553.077709	0.003789280
4555.006162	0.003127678
4556.934615	0.004095397
4558.863068	0.004903020
4560.791521	0.005538442
4562.719974	0.006584363
4564.648428	0.007645553
4566.576881	0.007685563
4568.505334	0.007108346
4570.433787	0.006635092
4572.362240	0.006472535
4574.290693	0.006584109
4576.219146	0.006555791
4578.147599	0.005856685
4580.076052	0.004821015
4582.004505	0.004938036
4583.932958	0.005574709
4585.861411	0.006225991
4587.789864	0.007007120
4589.718318	0.007478348
4591.646771	0.007763025
4593.575224	0.007856068
4595.503677	0.007245338
4597.432130	0.006472180
4599.360583	0.006423175
4601.289036	0.006848617
4603.217489	0.007214308
[truncated: 1,501 more rows]
