# Supplementary material for: Adaptive Method for Quantitative Estimation of Glucose and Fructose Concentrations in Aqueous Solutions Based on Infrared Nanoantenna Optics
Source: Sensors (Basel). 2019 Jul 11;19(14):3053. doi: 10.3390/s19143053 (PMC6678705; doi:10.3390/s19143053)
Supplement: Supplementary file 1 [file sensors-19-03053-s001.zip › 00_Measurement_Data/Fructose cycles/1 c=10 gl/res4 sc50_50 ap100x100 par pol/1 c=10 gl.4.txt]

748.239793	0.031222634
750.168246	0.021239433
752.096699	0.018024486
754.025152	0.029351462
755.953605	0.029525330
757.882058	0.025724957
759.810511	0.026167568
761.738964	0.034258306
763.667418	0.043584172
765.595871	0.038437422
767.524324	0.036491543
769.452777	0.027638264
771.381230	0.016724823
773.309683	0.010919935
775.238136	0.018072858
777.166589	0.024445290
779.095042	0.023730032
781.023495	0.018620221
782.951948	0.019678120
784.880401	0.025578966
786.808854	0.031052316
788.737308	0.028032728
790.665761	0.032489963
792.594214	0.036415342
794.522667	0.034895245
796.451120	0.030353133
798.379573	0.026250165
800.308026	0.031133877
802.236479	0.025361773
804.164932	0.020923486
806.093385	0.018462023
808.021838	0.019979654
809.950291	0.022245536
811.878744	0.027737200
813.807197	0.019120175
815.735651	0.026550403
817.664104	0.029563813
819.592557	0.031206978
821.521010	0.027205158
823.449463	0.021913182
825.377916	0.029756136
827.306369	0.036248591
829.234822	0.037272427
831.163275	0.043693196
833.091728	0.043461166
835.020181	0.033968639
836.948634	0.040695369
838.877087	0.040931664
840.805541	0.036325209
842.733994	0.029511932
844.662447	0.019105982
846.590900	0.008732321
848.519353	0.009618598
850.447806	0.016919978
852.376259	0.024617502
854.304712	0.026802728
856.233165	0.023886828
858.161618	0.024307594
860.090071	0.026636643
862.018524	0.026983138
863.946977	0.024040345
865.875430	0.020667739
867.803884	0.015425052
869.732337	0.012931607
871.660790	0.020705203
873.589243	0.031231403
875.517696	0.037314512
877.446149	0.038170025
879.374602	0.037106760
881.303055	0.035988234
883.231508	0.036303811
885.159961	0.039312582
887.088414	0.042263061
889.016867	0.042389039
890.945320	0.042293001
892.873774	0.045056801
894.802227	0.048213527
896.730680	0.049302816
898.659133	0.050661940
900.587586	0.053910017
902.516039	0.059035331
904.444492	0.064794980
906.372945	0.069877073
908.301398	0.074058317
910.229851	0.077153169
912.158304	0.080549367
914.086757	0.085884728
916.015210	0.090710670
917.943664	0.093576603
919.872117	0.097248860
921.800570	0.102342479
923.729023	0.106705286
925.657476	0.110747062
927.585929	0.116800450
929.514382	0.124031171
931.442835	0.129181728
933.371288	0.132324785
935.299741	0.136002228
937.228194	0.140977576
939.156647	0.147053272
941.085100	0.154618829
943.013553	0.163085848
944.942007	0.169766963
946.870460	0.173761413
948.798913	0.177955076
950.727366	0.184707224
952.655819	0.192692742
954.584272	0.199228927
956.512725	0.204737440
958.441178	0.211131215
960.369631	0.217658937
962.298084	0.223203585
964.226537	0.228616163
966.154990	0.235394016
968.083443	0.243322030
970.011897	0.250481397
971.940350	0.256622374
973.868803	0.263151884
975.797256	0.270252883
977.725709	0.276795387
979.654162	0.282276362
981.582615	0.287502766
983.511068	0.293545991
985.439521	0.300649494
987.367974	0.308294117
989.296427	0.314908057
991.224880	0.319029391
993.153333	0.322053462
995.081786	0.326591372
997.010240	0.332769960
998.938693	0.338410497
1000.867146	0.342286438
1002.795599	0.345868856
1004.724052	0.351000339
1006.652505	0.357265055
1008.580958	0.362715006
1010.509411	0.366861582
1012.437864	0.370954633
1014.366317	0.375297785
1016.294770	0.379017264
1018.223223	0.381956071
1020.151676	0.384876996
1022.080130	0.387845159
1024.008583	0.390677601
1025.937036	0.393817276
1027.865489	0.396705955
1029.793942	0.398710817
1031.722395	0.400673091
1033.650848	0.402715176
1035.579301	0.404101104
1037.507754	0.405421376
1039.436207	0.407488167
1041.364660	0.409536064
1043.293113	0.410397530
1045.221566	0.410145462
1047.150019	0.409505218
1049.078473	0.408919483
1051.006926	0.408565670
1052.935379	0.408248186
1054.863832	0.407877922
1056.792285	0.407009035
1058.720738	0.405168146
1060.649191	0.403529763
1062.577644	0.402560771
1064.506097	0.401643753
1066.434550	0.401130289
1068.363003	0.400611430
1070.291456	0.399551392
1072.219909	0.398482710
1074.148363	0.397209495
1076.076816	0.395856351
1078.005269	0.395243943
1079.933722	0.394434184
1081.862175	0.392652184
1083.790628	0.391627491
1085.719081	0.391853213
1087.647534	0.391226292
1089.575987	0.388945967
1091.504440	0.386020541
1093.432893	0.383190811
1095.361346	0.380986720
1097.289799	0.379658133
1099.218253	0.378611743
1101.146706	0.377032101
1103.075159	0.374296278
1105.003612	0.370643824
1106.932065	0.367592901
1108.860518	0.365835369
1110.788971	0.364157528
1112.717424	0.361658245
1114.645877	0.359003127
1116.574330	0.356772631
1118.502783	0.354182690
1120.431236	0.350687414
1122.359689	0.347441435
1124.288142	0.345443636
1126.216596	0.344055146
1128.145049	0.342214167
1130.073502	0.339510471
1132.001955	0.336185008
1133.930408	0.332850069
1135.858861	0.329969585
1137.787314	0.327280462
1139.715767	0.324550420
1141.644220	0.322259575
1143.572673	0.320258379
1145.501126	0.318009108
1147.429579	0.315625966
1149.358032	0.312798589
1151.286486	0.309305251
1153.214939	0.306069255
1155.143392	0.303435355
1157.071845	0.300760835
1159.000298	0.298071414
1160.928751	0.295567542
1162.857204	0.292872399
1164.785657	0.289884925
1166.714110	0.286898017
1168.642563	0.284203589
1170.571016	0.281752348
1172.499469	0.279182047
1174.427922	0.276415765
1176.356375	0.273644090
1178.284829	0.270992935
1180.213282	0.268472075
1182.141735	0.265933335
1184.070188	0.263158619
1185.998641	0.260381579
1187.927094	0.258050174
1189.855547	0.255872130
1191.784000	0.253323287
1193.712453	0.250580221
1195.640906	0.248214319
1197.569359	0.246179402
1199.497812	0.243836030
1201.426265	0.241201743
1203.354719	0.238914013
1205.283172	0.236561626
1207.211625	0.233740330
1209.140078	0.230983540
1211.068531	0.228776693
1212.996984	0.226594135
1214.925437	0.224111542
1216.853890	0.221914381
1218.782343	0.220143899
1220.710796	0.218197525
1222.639249	0.215777606
1224.567702	0.213118076
1226.496155	0.210601911
1228.424609	0.208552197
1230.353062	0.207042262
1232.281515	0.205789879
1234.209968	0.204278752
1236.138421	0.202272192
1238.066874	0.200135306
1239.995327	0.198264033
1241.923780	0.196598992
1243.852233	0.194925636
1245.780686	0.193133220
1247.709139	0.191367596
1249.637592	0.189620569
1251.566045	0.187669098
1253.494498	0.185637355
1255.422952	0.183860481
1257.351405	0.182367042
1259.279858	0.180888802
1261.208311	0.179215103
1263.136764	0.177261770
1265.065217	0.175121725
1266.993670	0.173073962
1268.922123	0.171278745
1270.850576	0.169697091
1272.779029	0.168226182
1274.707482	0.166707680
1276.635935	0.165364087
1278.564388	0.164229378
1280.492842	0.162817091
1282.421295	0.161211967
1284.349748	0.159898579
1286.278201	0.158673435
1288.206654	0.157141954
1290.135107	0.155261412
1292.063560	0.153299108
1293.992013	0.151778057
1295.920466	0.150774106
1297.848919	0.149726599
1299.777372	0.148218572
1301.705825	0.146395862
1303.634278	0.144713908
1305.562731	0.143252611
1307.491185	0.141866267
1309.419638	0.140921623
1311.348091	0.140370607
1313.276544	0.139696077
1315.204997	0.138772547
1317.133450	0.137559518
1319.061903	0.136040941
1320.990356	0.134182930
1322.918809	0.132108092
1324.847262	0.130374685
1326.775715	0.129065201
1328.704168	0.127650350
1330.632621	0.126216665
1332.561075	0.125449181
1334.489528	0.125441641
1336.417981	0.125680819
1338.346434	0.125375375
1340.274887	0.124127135
1342.203340	0.122009136
1344.131793	0.119557284
1346.060246	0.117555179
1347.988699	0.116131812
1349.917152	0.115013123
1351.845605	0.114074752
1353.774058	0.113126464
1355.702511	0.112158410
1357.630965	0.111601397
1359.559418	0.111576341
1361.487871	0.111223832
1363.416324	0.110216379
1365.344777	0.109007873
1367.273230	0.107737184
1369.201683	0.106846780
1371.130136	0.106315523
1373.058589	0.105563529
1374.987042	0.104679316
1376.915495	0.103302732
1378.843948	0.101184696
1380.772401	0.099332549
1382.700854	0.098442145
1384.629308	0.098096624
1386.557761	0.097519949
1388.486214	0.096893966
1390.414667	0.096674792
1392.343120	0.096546218
1394.271573	0.096557468
1396.200026	0.096555978
1398.128479	0.095353134
1400.056932	0.093444675
1401.985385	0.091819003
1403.913838	0.090052769
1405.842291	0.088478602
1407.770744	0.087345369
1409.699198	0.086386524
1411.627651	0.085866436
1413.556104	0.086069278
1415.484557	0.086518764
1417.413010	0.086040542
1419.341463	0.085043430
1421.269916	0.084542185
1423.198369	0.083611280
1425.126822	0.082476825
1427.055275	0.081868529
1428.983728	0.081309833
1430.912181	0.080970794
1432.840634	0.080748156
1434.769087	0.079547361
1436.697541	0.077985577
1438.625994	0.077456184
1440.554447	0.076673597
1442.482900	0.075404964
1444.411353	0.074693590
1446.339806	0.074241251
1448.268259	0.073796652
1450.196712	0.073710911
1452.125165	0.074436940
1454.053618	0.075666890
1455.982071	0.075852439
1457.910524	0.074828148
1459.838977	0.073460139
1461.767431	0.071388923
1463.695884	0.069068469
1465.624337	0.067980811
1467.552790	0.068452060
1469.481243	0.069130182
1471.409696	0.069125637
1473.338149	0.068654671
1475.266602	0.067505844
1477.195055	0.065903373
1479.123508	0.064507939
1481.051961	0.063437968
1482.980414	0.063191973
1484.908867	0.063968912
1486.837321	0.065046616
1488.765774	0.065142043
1490.694227	0.064132996
1492.622680	0.063354172
1494.551133	0.062710479
1496.479586	0.061880283
1498.408039	0.061101910
1500.336492	0.060722787
1502.264945	0.061441623
1504.193398	0.062846057
1506.121851	0.064138949
1508.050304	0.064884573
1509.978757	0.063270479
1511.907210	0.060615398
1513.835664	0.059508082
1515.764117	0.059899412
1517.692570	0.060754746
1519.621023	0.060860384
1521.549476	0.060153469
1523.477929	0.059410293
1525.406382	0.057761867
1527.334835	0.055954665
1529.263288	0.055367451
1531.191741	0.055164784
1533.120194	0.054782797
1535.048647	0.055455331
1536.977100	0.056795232
1538.905554	0.057833493
1540.834007	0.058670893
1542.762460	0.057551779
1544.690913	0.054614976
1546.619366	0.052169714
1548.547819	0.050691124
1550.476272	0.050233837
1552.404725	0.050884996
1554.333178	0.052313853
1556.261631	0.053389009
1558.190084	0.052343797
1560.118537	0.050836802
1562.046990	0.050110865
1563.975443	0.048986256
1565.903897	0.048239160
1567.832350	0.048026443
1569.760803	0.047899723
1571.689256	0.048269004
1573.617709	0.048299760
1575.546162	0.047514364
1577.474615	0.046955287
1579.403068	0.046594549
1581.331521	0.046152718
1583.259974	0.046091825
1585.188427	0.046253618
1587.116880	0.046205822
1589.045333	0.045915421
1590.973787	0.045755349
1592.902240	0.045994986
1594.830693	0.046480015
1596.759146	0.046986263
1598.687599	0.047304355
1600.616052	0.047301229
1602.544505	0.047281679
1604.472958	0.047633465
1606.401411	0.048213016
1608.329864	0.048710674
1610.258317	0.049046192
1612.186770	0.049329497
1614.115223	0.049557518
1616.043677	0.049845986
1617.972130	0.050677259
1619.900583	0.051412567
1621.829036	0.051515929
1623.757489	0.052244496
1625.685942	0.053336114
1627.614395	0.053416707
1629.542848	0.053286646
1631.471301	0.053888701
1633.399754	0.054593012
1635.328207	0.055115696
1637.256660	0.055835653
1639.185113	0.055800315
1641.113566	0.055300009
1643.042020	0.055454742
1644.970473	0.056018136
1646.898926	0.057309356
1648.827379	0.059654862
1650.755832	0.059681058
1652.684285	0.056563940
1654.612738	0.054780111
1656.541191	0.054483511
1658.469644	0.053809453
1660.398097	0.052964535
1662.326550	0.052197263
1664.255003	0.052069679
1666.183456	0.052620236
1668.111910	0.053148389
1670.040363	0.053713027
1671.968816	0.053812683
1673.897269	0.052324202
1675.825722	0.050516687
1677.754175	0.050087258
1679.682628	0.050656773
1681.611081	0.051035751
1683.539534	0.049854156
1685.467987	0.047985770
1687.396440	0.046570301
1689.324893	0.045210730
1691.253346	0.044439126
1693.181799	0.044165846
1695.110253	0.044310406
1697.038706	0.045525402
1698.967159	0.045841958
1700.895612	0.044613674
1702.824065	0.043503776
1704.752518	0.041760892
1706.680971	0.039781909
1708.609424	0.038629930
1710.537877	0.038537670
1712.466330	0.039314467
1714.394783	0.039993875
1716.323236	0.039193161
1718.251689	0.037209045
1720.180143	0.035747383
1722.108596	0.035039522
1724.037049	0.034784522
1725.965502	0.034856416
1727.893955	0.035058446
1729.822408	0.035508484
1731.750861	0.035679173
1733.679314	0.035064571
1735.607767	0.034691006
1737.536220	0.034344103
1739.464673	0.033703409
1741.393126	0.033609789
1743.321579	0.033935171
1745.250032	0.034215547
1747.178486	0.034388460
1749.106939	0.034157872
1751.035392	0.033590920
1752.963845	0.033148039
1754.892298	0.032854699
1756.820751	0.032899905
1758.749204	0.033468880
1760.677657	0.033789743
1762.606110	0.033785619
1764.534563	0.033962589
1766.463016	0.034238163
1768.391469	0.034822356
1770.319922	0.035588153
1772.248376	0.035997692
1774.176829	0.036181234
1776.105282	0.036261659
1778.033735	0.036246534
1779.962188	0.036209062
1781.890641	0.036141891
1783.819094	0.036046460
1785.747547	0.036310874
1787.676000	0.037309397
1789.604453	0.038596615
1791.532906	0.039520964
1793.461359	0.039933003
1795.389812	0.039846700
1797.318266	0.039455853
1799.246719	0.039110254
1801.175172	0.038985096
1803.103625	0.039082203
1805.032078	0.039266534
1806.960531	0.039562959
1808.888984	0.039992716
1810.817437	0.040361613
1812.745890	0.040454477
1814.674343	0.040287770
1816.602796	0.040211450
1818.531249	0.040462967
1820.459702	0.040773809
1822.388155	0.040999729
1824.316609	0.041575834
1826.245062	0.042747974
1828.173515	0.043355472
1830.101968	0.042610265
1832.030421	0.041436564
1833.958874	0.040559322
1835.887327	0.040144984
1837.815780	0.040218465
1839.744233	0.040620893
1841.672686	0.040879842
1843.601139	0.040817428
1845.529592	0.040795337
1847.458045	0.040517032
1849.386499	0.039867260
1851.314952	0.039313495
1853.243405	0.039094266
1855.171858	0.039153297
1857.100311	0.039117049
1859.028764	0.038753983
1860.957217	0.038370613
1862.885670	0.038365074
1864.814123	0.038820356
1866.742576	0.039307002
1868.671029	0.039181948
1870.599482	0.038366262
1872.527935	0.037310287
1874.456388	0.036405835
1876.384842	0.035814289
1878.313295	0.035550103
1880.241748	0.035506573
1882.170201	0.035313748
1884.098654	0.034949977
1886.027107	0.034804292
1887.955560	0.034777712
1889.884013	0.034651857
1891.812466	0.034414887
1893.740919	0.033914741
1895.669372	0.033325784
1897.597825	0.032872416
1899.526278	0.032479472
1901.454732	0.032072224
1903.383185	0.031646136
1905.311638	0.031343080
1907.240091	0.031233111
1909.168544	0.031167703
1911.096997	0.031000592
1913.025450	0.030683350
1914.953903	0.030310526
1916.882356	0.030042408
1918.810809	0.030067686
1920.739262	0.030084571
1922.667715	0.029750504
1924.596168	0.029315270
1926.524622	0.028805440
1928.453075	0.028246228
1930.381528	0.027850423
1932.309981	0.027615465
1934.238434	0.027441254
1936.166887	0.027261814
1938.095340	0.027169980
1940.023793	0.027237030
1941.952246	0.027277162
1943.880699	0.027036538
1945.809152	0.026225781
1947.737605	0.025096642
1949.666058	0.024410248
1951.594511	0.024431327
1953.522965	0.024652958
1955.451418	0.024520095
1957.379871	0.024147680
1959.308324	0.023840629
1961.236777	0.023630697
1963.165230	0.023559671
1965.093683	0.023580873
1967.022136	0.023492655
1968.950589	0.023277279
1970.879042	0.023040662
1972.807495	0.022869332
1974.735948	0.022694767
1976.664401	0.022395404
1978.592855	0.022081586
1980.521308	0.021800116
1982.449761	0.021592459
1984.378214	0.021614123
1986.306667	0.021596856
1988.235120	0.021187717
1990.163573	0.020632507
1992.092026	0.020367764
1994.020479	0.020444097
1995.948932	0.020506371
1997.877385	0.020383077
1999.805838	0.020184202
2001.734291	0.019922616
2003.662744	0.019651236
2005.591198	0.019578267
2007.519651	0.019651316
2009.448104	0.019462397
2011.376557	0.018954705
2013.305010	0.018598584
2015.233463	0.018549871
2017.161916	0.018494923
2019.090369	0.018387605
2021.018822	0.018400462
2022.947275	0.018349882
2024.875728	0.017980978
2026.804181	0.017571593
2028.732634	0.017548265
2030.661088	0.017781775
2032.589541	0.017890602
2034.517994	0.017768174
2036.446447	0.017449072
2038.374900	0.017051551
2040.303353	0.016786678
2042.231806	0.016690275
2044.160259	0.016590226
2046.088712	0.016464449
2048.017165	0.016454620
2049.945618	0.016486177
2051.874071	0.016481534
2053.802524	0.016625814
2055.730978	0.016891314
2057.659431	0.016939726
2059.587884	0.016637901
2061.516337	0.016126795
2063.444790	0.015686797
2065.373243	0.015651288
2067.301696	0.015848607
2069.230149	0.015756078
2071.158602	0.015336362
2073.087055	0.014944793
2075.015508	0.014828071
2076.943961	0.014971079
2078.872414	0.015110342
2080.800867	0.015030525
2082.729321	0.014910000
2084.657774	0.014965481
2086.586227	0.014954046
2088.514680	0.014580953
2090.443133	0.014136793
2092.371586	0.014100442
2094.300039	0.014380884
2096.228492	0.014633057
2098.156945	0.014797281
2100.085398	0.014687311
2102.013851	0.014234928
2103.942304	0.013972459
2105.870757	0.014063406
2107.799211	0.014102436
2109.727664	0.013925789
2111.656117	0.013650698
2113.584570	0.013391201
2115.513023	0.013201164
2117.441476	0.012965036
2119.369929	0.012706869
2121.298382	0.012711417
2123.226835	0.013059472
2125.155288	0.013431007
2127.083741	0.013473835
2129.012194	0.013305704
2130.940647	0.013262184
2132.869100	0.013323697
2134.797554	0.013198614
2136.726007	0.012786659
2138.654460	0.012552258
2140.582913	0.012680206
2142.511366	0.012651686
2144.439819	0.012396842
2146.368272	0.012240247
2148.296725	0.012213417
2150.225178	0.012326164
2152.153631	0.012539630
2154.082084	0.012619349
2156.010537	0.012419800
2157.938990	0.012014232
2159.867444	0.011724922
2161.795897	0.011702553
2163.724350	0.011690174
2165.652803	0.011663652
2167.581256	0.011768941
2169.509709	0.011789235
2171.438162	0.011692595
2173.366615	0.011778961
2175.295068	0.012002081
2177.223521	0.012077067
2179.151974	0.012015719
2181.080427	0.011905331
2183.008880	0.011680532
2184.937334	0.011387617
2186.865787	0.011307247
2188.794240	0.011503694
2190.722693	0.011620612
2192.651146	0.011538881
2194.579599	0.011467879
2196.508052	0.011379671
2198.436505	0.011006308
2200.364958	0.010508983
2202.293411	0.010413711
2204.221864	0.010676341
2206.150317	0.010792165
2208.078770	0.010796513
2210.007223	0.010895179
2211.935677	0.010758876
2213.864130	0.010331321
2215.792583	0.010090960
2217.721036	0.010272702
2219.649489	0.010601863
2221.577942	0.010748762
2223.506395	0.010601777
2225.434848	0.010227621
2227.363301	0.009980461
2229.291754	0.010091444
2231.220207	0.010201726
2233.148660	0.010064319
2235.077113	0.009966766
2237.005567	0.010191483
2238.934020	0.010429915
2240.862473	0.010328338
2242.790926	0.010230248
2244.719379	0.010411655
2246.647832	0.010498919
2248.576285	0.010247662
2250.504738	0.010035460
2252.433191	0.009954608
2254.361644	0.009847531
2256.290097	0.009757394
2258.218550	0.009853554
2260.147003	0.010043228
2262.075456	0.010059837
2264.003910	0.009755874
2265.932363	0.009284721
2267.860816	0.008950000
2269.789269	0.008832172
2271.717722	0.008766683
2273.646175	0.008786690
2275.574628	0.009035154
2277.503081	0.009234306
2279.431534	0.009171461
2281.359987	0.009102676
2283.288440	0.009125517
2285.216893	0.009018488
2287.145346	0.008771428
2289.073800	0.008557555
2291.002253	0.008455256
2292.930706	0.008398162
2294.859159	0.008219464
2296.787612	0.008015602
2298.716065	0.008071502
2300.644518	0.008315943
2302.572971	0.008488906
2304.501424	0.008516923
2306.429877	0.008431256
2308.358330	0.008275514
2310.286783	0.008064951
2312.215236	0.007902114
2314.143690	0.007929276
2316.072143	0.008038673
2318.000596	0.008131237
2319.929049	0.008333954
2321.857502	0.008687012
2323.785955	0.009038553
2325.714408	0.009147722
2327.642861	0.008951215
2329.571314	0.008891733
2331.499767	0.009339364
2333.428220	0.009499349
2335.356673	0.008640871
2337.285126	0.007878352
2339.213579	0.008207208
2341.142033	0.008798632
2343.070486	0.008480573
2344.998939	0.007706737
2346.927392	0.007543013
2348.855845	0.008039790
2350.784298	0.008538996
2352.712751	0.008393223
2354.641204	0.007805862
2356.569657	0.007284916
2358.498110	0.006571604
2360.426563	0.005855590
2362.355016	0.005815255
2364.283469	0.006306478
2366.211923	0.006830752
2368.140376	0.007357909
2370.068829	0.007727343
2371.997282	0.007686255
2373.925735	0.007270278
2375.854188	0.006811130
2377.782641	0.006568016
2379.711094	0.006462968
2381.639547	0.006357146
2383.568000	0.006234860
2385.496453	0.006202669
2387.424906	0.006385112
2389.353359	0.006610944
2391.281812	0.006606202
2393.210266	0.006430199
2395.138719	0.006381939
2397.067172	0.006536620
2398.995625	0.006599861
2400.924078	0.006375742
2402.852531	0.006073853
2404.780984	0.006003085
2406.709437	0.006068977
2408.637890	0.005945833
2410.566343	0.005535364
2412.494796	0.005250675
2414.423249	0.005305097
2416.351702	0.005358052
2418.280156	0.005270832
2420.208609	0.005223952
2422.137062	0.005288493
2424.065515	0.005417399
2425.993968	0.005518801
2427.922421	0.005596280
2429.850874	0.005719526
2431.779327	0.005980471
2433.707780	0.006174994
2435.636233	0.005978273
2437.564686	0.005581778
2439.493139	0.005533057
2441.421592	0.005828784
2443.350045	0.005962819
2445.278499	0.005952634
2447.206952	0.006077650
2449.135405	0.006046721
2451.063858	0.005613668
2452.992311	0.005154428
2454.920764	0.005153251
2456.849217	0.005599548
2458.777670	0.006036444
2460.706123	0.006175156
2462.634576	0.006330543
2464.563029	0.006559184
2466.491482	0.006470067
2468.419935	0.006177994
2470.348389	0.005998733
2472.276842	0.005908516
2474.205295	0.006022693
2476.133748	0.006415785
2478.062201	0.006681435
2479.990654	0.006662870
2481.919107	0.006597846
2483.847560	0.006578481
2485.776013	0.006583576
2487.704466	0.006763483
2489.632919	0.007069756
2491.561372	0.007176812
2493.489825	0.007077648
2495.418279	0.006969880
2497.346732	0.007029229
2499.275185	0.007361000
2501.203638	0.007681105
2503.132091	0.007764747
2505.060544	0.007751480
2506.988997	0.007701905
2508.917450	0.007683536
2510.845903	0.007887892
2512.774356	0.008331843
2514.702809	0.008641542
2516.631262	0.008494186
2518.559715	0.008359106
2520.488168	0.008571715
2522.416622	0.008985955
2524.345075	0.009494930
2526.273528	0.009772119
2528.201981	0.009715032
2530.130434	0.009719341
2532.058887	0.009910264
2533.987340	0.010072154
2535.915793	0.010130345
2537.844246	0.010327490
2539.772699	0.010819267
2541.701152	0.011353308
2543.629605	0.011738917
2545.558058	0.012181315
2547.486512	0.012550942
2549.414965	0.012579877
2551.343418	0.012772629
2553.271871	0.013442804
2555.200324	0.013812456
2557.128777	0.013387102
2559.057230	0.012790031
2560.985683	0.012724253
2562.914136	0.013245365
2564.842589	0.013978270
2566.771042	0.014575141
2568.699495	0.015004987
2570.627948	0.015371982
2572.556401	0.015535124
2574.484855	0.015458631
2576.413308	0.015399224
2578.341761	0.015621270
2580.270214	0.016188400
2582.198667	0.016766543
2584.127120	0.016866827
2586.055573	0.016618749
2587.984026	0.016425045
2589.912479	0.016336378
2591.840932	0.016588174
2593.769385	0.017202405
2595.697838	0.017632302
2597.626291	0.017819485
2599.554745	0.018055620
2601.483198	0.018076206
2603.411651	0.017826498
2605.340104	0.017871795
2607.268557	0.018256748
2609.197010	0.018477846
2611.125463	0.018405149
2613.053916	0.018243805
2614.982369	0.018279539
2616.910822	0.018532190
2618.839275	0.018687556
2620.767728	0.018559288
2622.696181	0.018349793
2624.624635	0.018337375
2626.553088	0.018483041
2628.481541	0.018619370
2630.409994	0.018682446
2632.338447	0.018556384
2634.266900	0.018286804
2636.195353	0.018181624
2638.123806	0.018103348
2640.052259	0.017864086
2641.980712	0.017906819
2643.909165	0.018276455
2645.837618	0.018525582
2647.766071	0.018458931
2649.694524	0.018081024
2651.622978	0.017617404
2653.551431	0.017235179
2655.479884	0.016890174
2657.408337	0.016734835
2659.336790	0.016721567
2661.265243	0.016841132
2663.193696	0.017233800
2665.122149	0.017398808
2667.050602	0.017130772
2668.979055	0.016907444
2670.907508	0.016871918
2672.835961	0.016717819
2674.764414	0.016173091
2676.692868	0.015553112
2678.621321	0.015339640
2680.549774	0.015411029
2682.478227	0.015305489
2684.406680	0.015013318
2686.335133	0.014955438
2688.263586	0.015266701
2690.192039	0.015759531
2692.120492	0.015975552
2694.048945	0.015790986
2695.977398	0.015710315
2697.905851	0.015694728
2699.834304	0.015479962
2701.762757	0.015275571
2703.691211	0.015141916
2705.619664	0.015056168
2707.548117	0.015106488
2709.476570	0.015037553
2711.405023	0.014618587
2713.333476	0.014299520
2715.261929	0.014367723
2717.190382	0.014484538
2719.118835	0.014451129
2721.047288	0.014248084
2722.975741	0.014022809
2724.904194	0.014016853
2726.832647	0.014110703
2728.761101	0.014136859
2730.689554	0.014021515
2732.618007	0.013650274
2734.546460	0.013296163
2736.474913	0.013437138
2738.403366	0.013812644
2740.331819	0.013831751
2742.260272	0.013602568
2744.188725	0.013585703
2746.117178	0.013605150
2748.045631	0.013431266
2749.974084	0.013298026
2751.902537	0.013282815
2753.830991	0.013433183
2755.759444	0.013572271
2757.687897	0.013405384
2759.616350	0.013161470
2761.544803	0.013072853
2763.473256	0.013213336
2765.401709	0.013559422
2767.330162	0.013661568
2769.258615	0.013286659
2771.187068	0.012738132
2773.115521	0.012215970
2775.043974	0.011858596
2776.972427	0.011855316
2778.900880	0.012222933
2780.829334	0.012738477
2782.757787	0.012772971
2784.686240	0.012005204
2786.614693	0.011387365
2788.543146	0.011777868
2790.471599	0.012612211
2792.400052	0.013040572
2794.328505	0.012887549
2796.256958	0.012364337
2798.185411	0.012001557
2800.113864	0.012066571
2802.042317	0.012172864
2803.970770	0.012040271
2805.899224	0.011742652
2807.827677	0.011429733
2809.756130	0.011405437
2811.684583	0.011589354
2813.613036	0.011597822
2815.541489	0.011539430
2817.469942	0.011441424
2819.398395	0.011200132
2821.326848	0.011201602
2823.255301	0.011475962
2825.183754	0.011577806
2827.112207	0.011623143
2829.040660	0.011839024
2830.969113	0.011995934
2832.897567	0.011870007
2834.826020	0.011474439
2836.754473	0.011020578
2838.682926	0.010925361
2840.611379	0.011151926
2842.539832	0.011262462
2844.468285	0.010937450
2846.396738	0.010522736
2848.325191	0.010666955
2850.253644	0.011036598
2852.182097	0.010950858
2854.110550	0.010733807
2856.039003	0.010945673
2857.967457	0.011346763
2859.895910	0.011504581
2861.824363	0.011418647
2863.752816	0.011255977
2865.681269	0.011152912
2867.609722	0.011020953
2869.538175	0.010798742
2871.466628	0.010664206
2873.395081	0.010538483
2875.323534	0.010476103
2877.251987	0.010619240
2879.180440	0.010547588
2881.108893	0.009985578
2883.037347	0.009514457
2884.965800	0.009921725
2886.894253	0.010902987
2888.822706	0.011324584
2890.751159	0.010994281
2892.679612	0.010567310
2894.608065	0.010477193
2896.536518	0.010771448
2898.464971	0.011162046
2900.393424	0.011459772
2902.321877	0.011506442
2904.250330	0.011196451
2906.178783	0.010901396
2908.107236	0.011077666
2910.035690	0.011330434
2911.964143	0.011272942
2913.892596	0.011111875
2915.821049	0.010860304
2917.749502	0.010578866
2919.677955	0.010657643
2921.606408	0.010925872
2923.534861	0.010867557
2925.463314	0.010527830
2927.391767	0.010301895
2929.320220	0.010368897
2931.248673	0.010546396
2933.177126	0.010564847
2935.105580	0.010320795
2937.034033	0.010178773
2938.962486	0.010378484
2940.890939	0.010561686
2942.819392	0.010595818
2944.747845	0.010613659
2946.676298	0.010650375
2948.604751	0.010840509
2950.533204	0.011291180
2952.461657	0.011859701
2954.390110	0.012038779
2956.318563	0.011578272
2958.247016	0.011253160
2960.175469	0.011688282
2962.103923	0.011912972
2964.032376	0.011123273
2965.960829	0.010402188
2967.889282	0.010572417
2969.817735	0.010867570
2971.746188	0.010858197
2973.674641	0.011004048
2975.603094	0.011414872
2977.531547	0.011643957
2979.460000	0.011462661
2981.388453	0.011313122
2983.316906	0.011541835
2985.245359	0.011793199
2987.173813	0.011696049
2989.102266	0.011414402
2991.030719	0.011154938
2992.959172	0.010900831
2994.887625	0.011051935
2996.816078	0.011767022
2998.744531	0.012141329
3000.672984	0.011867724
3002.601437	0.011726038
3004.529890	0.011921361
3006.458343	0.012067202
3008.386796	0.012156058
3010.315249	0.012464402
3012.243703	0.012901298
3014.172156	0.012997415
3016.100609	0.012695299
3018.029062	0.012531028
3019.957515	0.012646661
3021.885968	0.012524875
3023.814421	0.012098237
3025.742874	0.011991929
3027.671327	0.012397536
3029.599780	0.012738057
3031.528233	0.012527321
3033.456686	0.012213898
3035.385139	0.012499072
3037.313592	0.013135618
3039.242046	0.013450981
3041.170499	0.013360401
3043.098952	0.013129962
3045.027405	0.013071801
3046.955858	0.013397778
3048.884311	0.013901805
3050.812764	0.014221400
3052.741217	0.014196771
3054.669670	0.013878362
3056.598123	0.013590237
3058.526576	0.013489889
3060.455029	0.013518281
3062.383482	0.013622817
3064.311936	0.013855436
3066.240389	0.014224343
3068.168842	0.014638120
3070.097295	0.014952512
3072.025748	0.015001789
3073.954201	0.014940734
3075.882654	0.015044125
3077.811107	0.015237637
3079.739560	0.015350932
3081.668013	0.015332672
3083.596466	0.015268475
3085.524919	0.015287803
3087.453372	0.015416952
3089.381825	0.015628807
3091.310279	0.015801022
3093.238732	0.015851339
3095.167185	0.015962204
3097.095638	0.016320815
3099.024091	0.016702613
3100.952544	0.016725332
3102.880997	0.016533628
3104.809450	0.016503133
3106.737903	0.016714174
3108.666356	0.017017698
3110.594809	0.017179763
3112.523262	0.017235825
3114.451715	0.017400313
3116.380169	0.017638592
3118.308622	0.017994413
3120.237075	0.018453816
3122.165528	0.018573793
3124.093981	0.018277686
3126.022434	0.018022349
3127.950887	0.018143056
3129.879340	0.018622730
3131.807793	0.019072874
3133.736246	0.019332306
3135.664699	0.019617613
3137.593152	0.019773312
3139.521605	0.019674847
3141.450058	0.019505106
3143.378512	0.019333946
3145.306965	0.019373192
3147.235418	0.019741446
3149.163871	0.020061450
3151.092324	0.020160835
3153.020777	0.020328445
3154.949230	0.020627312
3156.877683	0.020868655
3158.806136	0.021137675
3160.734589	0.021548051
3162.663042	0.021759611
3164.591495	0.021544676
3166.519948	0.021298548
3168.448402	0.021409489
3170.376855	0.021794723
3172.305308	0.022148818
3174.233761	0.022307346
3176.162214	0.022372352
3178.090667	0.022477843
3180.019120	0.022538509
3181.947573	0.022536028
3183.876026	0.022750795
3185.804479	0.023178255
3187.732932	0.023497565
3189.661385	0.023566272
3191.589838	0.023658469
3193.518292	0.024022385
3195.446745	0.024411423
3197.375198	0.024498830
3199.303651	0.024316492
3201.232104	0.023966603
3203.160557	0.023879441
3205.089010	0.024372339
3207.017463	0.024864720
3208.945916	0.025074029
3210.874369	0.025441470
3212.802822	0.025637500
3214.731275	0.025251234
3216.659728	0.024822941
3218.588181	0.024947451
3220.516635	0.025517941
3222.445088	0.025962196
3224.373541	0.026202966
3226.301994	0.026705882
3228.230447	0.027281590
3230.158900	0.027272198
3232.087353	0.026691735
3234.015806	0.026247442
3235.944259	0.026637865
3237.872712	0.027661076
3239.801165	0.028142361
3241.729618	0.027796164
3243.658071	0.027432324
3245.586525	0.027362278
3247.514978	0.027388664
3249.443431	0.027303126
3251.371884	0.027282085
3253.300337	0.027730258
3255.228790	0.028318085
3257.157243	0.028514242
3259.085696	0.028781133
3261.014149	0.029294508
3262.942602	0.029070992
3264.871055	0.028133878
3266.799508	0.027825044
3268.727961	0.028415017
3270.656414	0.029083282
3272.584868	0.029565290
3274.513321	0.029893661
3276.441774	0.029674863
3278.370227	0.028901052
3280.298680	0.028334839
3282.227133	0.028535945
3284.155586	0.029244546
3286.084039	0.029700836
3288.012492	0.029499007
3289.940945	0.029163556
3291.869398	0.029425638
3293.797851	0.030255936
3295.726304	0.030816231
3297.654758	0.030270809
3299.583211	0.029133907
3301.511664	0.028769352
3303.440117	0.029389495
3305.368570	0.030305741
3307.297023	0.030923707
3309.225476	0.030734308
3311.153929	0.030048475
3313.082382	0.029719610
3315.010835	0.030030474
3316.939288	0.030520901
3318.867741	0.030797914
3320.796194	0.030976133
3322.724648	0.031084342
3324.653101	0.031035397
3326.581554	0.031101439
3328.510007	0.031515833
3330.438460	0.031933550
3332.366913	0.031956688
3334.295366	0.031737756
3336.223819	0.031711187
3338.152272	0.031953629
3340.080725	0.032138146
3342.009178	0.032113124
3343.937631	0.032076959
3345.866084	0.032335959
3347.794537	0.032936573
3349.722991	0.033643611
3351.651444	0.034095243
3353.579897	0.033917688
3355.508350	0.033664171
3357.436803	0.034240041
3359.365256	0.035241663
3361.293709	0.035920594
3363.222162	0.036207844
3365.150615	0.036199708
3367.079068	0.036118213
3369.007521	0.035760604
3370.935974	0.034685567
3372.864427	0.033542886
3374.792881	0.033512246
3376.721334	0.034664862
3378.649787	0.035903830
3380.578240	0.036444407
3382.506693	0.036469966
3384.435146	0.036323301
3386.363599	0.036155540
3388.292052	0.036094852
3390.220505	0.036110461
3392.148958	0.036069747
3394.077411	0.036027297
3396.005864	0.036187269
3397.934317	0.036672499
3399.862770	0.037351131
3401.791224	0.037838258
3403.719677	0.037587788
3405.648130	0.036941346
3407.576583	0.036327682
3409.505036	0.036041126
3411.433489	0.036128771
3413.361942	0.036492784
3415.290395	0.036826048
3417.218848	0.036903825
3419.147301	0.037040651
3421.075754	0.037371635
3423.004207	0.037568241
3424.932660	0.037503771
3426.861114	0.037235621
3428.789567	0.037106913
3430.718020	0.037203923
3432.646473	0.037171494
3434.574926	0.037098568
3436.503379	0.037145767
3438.431832	0.037209995
3440.360285	0.037301518
3442.288738	0.037473593
3444.217191	0.037638128
3446.145644	0.037596885
3448.074097	0.037410047
3450.002550	0.037057810
3451.931004	0.036454830
3453.859457	0.035855092
3455.787910	0.035540737
3457.716363	0.035567012
3459.644816	0.035786502
3461.573269	0.035852171
3463.501722	0.035570402
3465.430175	0.035366368
3467.358628	0.035611276
3469.287081	0.035899147
3471.215534	0.035582595
3473.143987	0.034769896
3475.072440	0.034354243
3477.000893	0.034685537
3478.929347	0.035045080
3480.857800	0.034935635
3482.786253	0.034604944
3484.714706	0.034184031
3486.643159	0.033630595
3488.571612	0.033183057
3490.500065	0.033153508
3492.428518	0.033600528
3494.356971	0.034057427
3496.285424	0.033996861
3498.213877	0.033644252
3500.142330	0.033355944
3502.070783	0.032831300
3503.999237	0.032137256
3505.927690	0.032019094
3507.856143	0.032375924
3509.784596	0.032396130
3511.713049	0.031860314
3513.641502	0.031329963
3515.569955	0.031227766
3517.498408	0.031383593
3519.426861	0.031548329
3521.355314	0.031599529
3523.283767	0.031465027
3525.212220	0.031018890
3527.140673	0.030224863
3529.069126	0.029593337
3530.997580	0.029529095
3532.926033	0.029493902
3534.854486	0.029014295
3536.782939	0.028729301
3538.711392	0.029166192
3540.639845	0.029802810
3542.568298	0.030042944
3544.496751	0.029699316
3546.425204	0.028970009
3548.353657	0.028314916
3550.282110	0.027828773
3552.210563	0.027441971
3554.139016	0.027240340
3556.067470	0.026994519
3557.995923	0.026584510
3559.924376	0.026574671
3561.852829	0.027322302
3563.781282	0.028116012
3565.709735	0.027728373
3567.638188	0.026233528
3569.566641	0.025111619
3571.495094	0.024806900
3573.423547	0.024554335
3575.352000	0.023899384
3577.280453	0.023218686
3579.208906	0.022896674
3581.137360	0.022921465
3583.065813	0.023182033
3584.994266	0.023399655
3586.922719	0.023308940
3588.851172	0.023071121
3590.779625	0.022824449
3592.708078	0.022666246
3594.636531	0.022488954
3596.564984	0.021983884
3598.493437	0.021468738
3600.421890	0.021306347
3602.350343	0.021226877
3604.278796	0.021030858
3606.207249	0.020836975
3608.135703	0.020721596
3610.064156	0.020728569
3611.992609	0.020970609
3613.921062	0.021360336
3615.849515	0.021482194
3617.777968	0.021215597
3619.706421	0.020721536
3621.634874	0.019836687
3623.563327	0.018652009
3625.491780	0.017785756
3627.420233	0.017569201
3629.348686	0.017870035
3631.277139	0.018020783
3633.205593	0.017478870
3635.134046	0.016853303
3637.062499	0.016830094
3638.990952	0.017115321
3640.919405	0.017120637
3642.847858	0.016738445
3644.776311	0.016280679
3646.704764	0.016094066
3648.633217	0.016136996
3650.561670	0.015870465
3652.490123	0.015367626
3654.418576	0.014868638
3656.347029	0.014528330
3658.275482	0.014524050
3660.203936	0.014588481
3662.132389	0.014408968
3664.060842	0.013928670
3665.989295	0.013392372
3667.917748	0.013168532
3669.846201	0.013359211
3671.774654	0.013650118
3673.703107	0.013707420
3675.631560	0.013605182
3677.560013	0.013350189
3679.488466	0.012774982
3681.416919	0.012147355
3683.345372	0.011733463
3685.273826	0.011594453
3687.202279	0.011798151
3689.130732	0.012196825
3691.059185	0.012181245
3692.987638	0.011790404
3694.916091	0.011656854
3696.844544	0.011783733
3698.772997	0.011720259
3700.701450	0.011548448
3702.629903	0.011829977
3704.558356	0.012404106
3706.486809	0.012676859
3708.415262	0.012596166
3710.343716	0.012483777
3712.272169	0.012370798
3714.200622	0.012044609
3716.129075	0.011605572
3718.057528	0.011389054
3719.985981	0.011739055
3721.914434	0.012337585
3723.842887	0.012324365
3725.771340	0.011990608
3727.699793	0.012343309
3729.628246	0.013081334
3731.556699	0.013137856
3733.485152	0.012437211
3735.413605	0.011851837
3737.342059	0.012170095
3739.270512	0.013200202
3741.198965	0.013981948
3743.127418	0.013802882
3745.055871	0.013291023
3746.984324	0.013176335
3748.912777	0.013301753
3750.841230	0.013688742
3752.769683	0.013945550
3754.698136	0.013472618
3756.626589	0.012911096
3758.555042	0.013067264
3760.483495	0.013626633
3762.411949	0.013826741
3764.340402	0.013712295
3766.268855	0.013863335
3768.197308	0.014346330
3770.125761	0.014674172
3772.054214	0.014559234
3773.982667	0.013863781
3775.911120	0.012663637
3777.839573	0.011497036
3779.768026	0.011146556
3781.696479	0.011652964
3783.624932	0.012264565
3785.553385	0.012583536
3787.481838	0.012715918
3789.410292	0.012761836
3791.338745	0.012736322
3793.267198	0.012716352
3795.195651	0.012875551
3797.124104	0.013458780
3799.052557	0.014315644
3800.981010	0.014881551
3802.909463	0.014801444
3804.837916	0.013754329
3806.766369	0.012402629
3808.694822	0.012004435
3810.623275	0.012553304
3812.551728	0.013183556
3814.480182	0.013311782
3816.408635	0.013275372
3818.337088	0.013388257
3820.265541	0.013194489
3822.193994	0.013139476
3824.122447	0.013534252
3826.050900	0.013605294
3827.979353	0.013279361
3829.907806	0.013008409
3831.836259	0.013154856
3833.764712	0.013740600
3835.693165	0.014259951
3837.621618	0.014243499
3839.550071	0.013943825
3841.478525	0.013685058
3843.406978	0.013255874
3845.335431	0.012588337
3847.263884	0.012146315
3849.192337	0.012261725
3851.120790	0.012389840
3853.049243	0.011935117
3854.977696	0.011719510
3856.906149	0.012113782
3858.834602	0.012224941
3860.763055	0.011999907
3862.691508	0.012092076
3864.619961	0.012524831
3866.548415	0.012839333
3868.476868	0.012878342
3870.405321	0.012747198
3872.333774	0.012519274
3874.262227	0.012211621
3876.190680	0.012077083
3878.119133	0.012238539
3880.047586	0.012591794
3881.976039	0.013027946
3883.904492	0.013051237
3885.832945	0.012414179
3887.761398	0.011583411
3889.689851	0.010733509
3891.618305	0.010300137
3893.546758	0.010890711
3895.475211	0.012056289
3897.403664	0.012912406
3899.332117	0.013320169
3901.260570	0.013362652
3903.189023	0.012589804
3905.117476	0.011535380
3907.045929	0.011354973
3908.974382	0.011889018
3910.902835	0.012355452
3912.831288	0.012570685
3914.759741	0.012581271
3916.688194	0.012292546
3918.616648	0.011849908
3920.545101	0.011487369
3922.473554	0.011079520
3924.402007	0.010586698
3926.330460	0.010229534
3928.258913	0.010170177
3930.187366	0.010467661
3932.115819	0.010901942
3934.044272	0.011064463
3935.972725	0.010948863
3937.901178	0.010736354
3939.829631	0.010623782
3941.758084	0.010804936
3943.686538	0.011073277
3945.614991	0.011099045
3947.543444	0.011263075
3949.471897	0.011805946
3951.400350	0.011606346
3953.328803	0.010141371
3955.257256	0.008886121
3957.185709	0.008823778
3959.114162	0.009522920
3961.042615	0.010206889
3962.971068	0.010338203
3964.899521	0.009890107
3966.827974	0.009461715
3968.756427	0.009653024
3970.684881	0.010314906
3972.613334	0.010761781
3974.541787	0.010861050
3976.470240	0.011078914
3978.398693	0.011383163
3980.327146	0.011541530
3982.255599	0.011616502
3984.184052	0.011274824
3986.112505	0.010538409
3988.040958	0.010134811
3989.969411	0.010067766
3991.897864	0.009894765
3993.826317	0.009770356
3995.754771	0.009795907
3997.683224	0.009816709
3999.611677	0.009948001
4001.540130	0.009976273
4003.468583	0.009461062
4005.397036	0.008886029
4007.325489	0.008766007
4009.253942	0.008800639
4011.182395	0.008610145
4013.110848	0.008473198
4015.039301	0.008898403
4016.967754	0.009543887
4018.896207	0.009686376
4020.824661	0.009242413
4022.753114	0.009109457
4024.681567	0.009891292
4026.610020	0.010809076
4028.538473	0.010668055
4030.466926	0.009662746
4032.395379	0.009117761
4034.323832	0.009616682
4036.252285	0.010515776
4038.180738	0.010718068
4040.109191	0.010039308
4042.037644	0.009453507
4043.966097	0.009392557
4045.894550	0.008998813
4047.823004	0.008459429
4049.751457	0.008303258
4051.679910	0.008054388
4053.608363	0.007964005
4055.536816	0.008427322
4057.465269	0.009169931
4059.393722	0.009665034
4061.322175	0.009456872
4063.250628	0.008672398
4065.179081	0.008051311
4067.107534	0.007745212
4069.035987	0.007721593
4070.964440	0.007756716
4072.892894	0.007535831
4074.821347	0.007576549
4076.749800	0.008160039
4078.678253	0.008526906
4080.606706	0.008463798
4082.535159	0.008432471
4084.463612	0.008390059
4086.392065	0.008337202
4088.320518	0.008540328
4090.248971	0.009029645
4092.177424	0.009260596
4094.105877	0.008929391
4096.034330	0.008471676
4097.962783	0.008566135
4099.891237	0.009503558
4101.819690	0.010288185
4103.748143	0.009776318
4105.676596	0.008545157
4107.605049	0.007733152
4109.533502	0.007600766
4111.461955	0.008343359
4113.390408	0.009085953
4115.318861	0.008806487
4117.247314	0.008174782
4119.175767	0.008146441
4121.104220	0.008530261
4123.032673	0.008939346
4124.961127	0.009303371
4126.889580	0.009280856
4128.818033	0.008854215
4130.746486	0.008475065
4132.674939	0.008067502
4134.603392	0.007616302
4136.531845	0.007286102
4138.460298	0.006765543
4140.388751	0.005991525
4142.317204	0.005622309
4144.245657	0.005794769
4146.174110	0.006195257
4148.102563	0.006693659
4150.031017	0.007318953
4151.959470	0.008275541
4153.887923	0.008429550
4155.816376	0.007642527
4157.744829	0.007434024
4159.673282	0.007893071
4161.601735	0.007651756
4163.530188	0.006709354
4165.458641	0.006626344
4167.387094	0.007529921
4169.315547	0.008296465
4171.244000	0.008267698
4173.172453	0.007808533
4175.100906	0.007440521
4177.029360	0.006989317
4178.957813	0.006016908
4180.886266	0.005024358
4182.814719	0.005385322
4184.743172	0.006858139
4186.671625	0.007582298
4188.600078	0.007087703
4190.528531	0.006336666
4192.456984	0.006296837
4194.385437	0.007315931
4196.313890	0.008209803
4198.242343	0.008063951
4200.170796	0.007782891
4202.099250	0.007942999
4204.027703	0.007882981
4205.956156	0.007536586
4207.884609	0.007203748
4209.813062	0.006705364
4211.741515	0.006528284
4213.669968	0.006850388
4215.598421	0.006591338
4217.526874	0.005646755
4219.455327	0.005071878
4221.383780	0.005453032
4223.312233	0.006093816
4225.240686	0.006459977
4227.169139	0.006795309
4229.097593	0.007102946
4231.026046	0.007683358
4232.954499	0.007924669
4234.882952	0.007235496
4236.811405	0.006260611
4238.739858	0.005805492
4240.668311	0.005875089
4242.596764	0.006079216
4244.525217	0.006251520
4246.453670	0.006161866
4248.382123	0.006141470
4250.310576	0.006320912
4252.239029	0.006310818
4254.167483	0.005880636
4256.095936	0.005694388
4258.024389	0.006711873
4259.952842	0.007402223
4261.881295	0.006492029
4263.809748	0.005254172
4265.738201	0.005473144
4267.666654	0.006646488
4269.595107	0.007339153
4271.523560	0.007458958
4273.452013	0.007287635
4275.380466	0.006642895
4277.308919	0.006167276
4279.237373	0.006585009
4281.165826	0.007267507
4283.094279	0.007482957
4285.022732	0.007152485
4286.951185	0.007041398
4288.879638	0.006951376
4290.808091	0.006031218
4292.736544	0.004699358
4294.664997	0.004626346
4296.593450	0.005911985
4298.521903	0.006880717
4300.450356	0.006750640
4302.378809	0.005961239
4304.307262	0.005405880
4306.235716	0.005825908
4308.164169	0.006759500
4310.092622	0.007134785
4312.021075	0.006618149
4313.949528	0.006142099
4315.877981	0.006628498
4317.806434	0.007096411
4319.734887	0.006272719
4321.663340	0.005173138
4323.591793	0.005067511
4325.520246	0.005923030
4327.448699	0.006749348
4329.377152	0.007102617
4331.305606	0.006819100
4333.234059	0.005522145
4335.162512	0.004133286
4337.090965	0.003891327
4339.019418	0.004524854
4340.947871	0.005203087
4342.876324	0.005655021
4344.804777	0.005875223
4346.733230	0.005448449
4348.661683	0.004811361
4350.590136	0.005071716
4352.518589	0.006106540
4354.447042	0.006892642
4356.375495	0.007151552
4358.303949	0.007101625
4360.232402	0.006886005
4362.160855	0.006826076
4364.089308	0.007281187
4366.017761	0.007537889
4367.946214	0.007224882
4369.874667	0.006659715
4371.803120	0.005999035
4373.731573	0.005813620
4375.660026	0.005961633
4377.588479	0.006044998
4379.516932	0.005858453
4381.445385	0.005203960
4383.373839	0.004686802
4385.302292	0.005040227
4387.230745	0.005579305
4389.159198	0.005961738
4391.087651	0.006596595
4393.016104	0.006673505
4394.944557	0.006165314
4396.873010	0.006330506
4398.801463	0.006668832
4400.729916	0.006456728
4402.658369	0.006544395
4404.586822	0.006852540
4406.515275	0.007200074
4408.443729	0.007255370
4410.372182	0.006833048
4412.300635	0.006804328
4414.229088	0.007248948
4416.157541	0.007210417
4418.085994	0.007174021
4420.014447	0.007630550
4421.942900	0.007417047
4423.871353	0.006725174
4425.799806	0.006915908
4427.728259	0.007494697
4429.656712	0.007066000
4431.585165	0.005985585
4433.513618	0.005268319
4435.442072	0.005281186
4437.370525	0.005891042
4439.298978	0.007002458
4441.227431	0.008342255
4443.155884	0.009229412
4445.084337	0.008789660
4447.012790	0.007389565
4448.941243	0.006513041
4450.869696	0.006110297
4452.798149	0.005698513
4454.726602	0.006333581
4456.655055	0.007662232
4458.583508	0.007966895
4460.511962	0.007806715
4462.440415	0.007943585
4464.368868	0.007757321
4466.297321	0.007423527
4468.225774	0.007692750
4470.154227	0.008019469
4472.082680	0.007569850
4474.011133	0.006940827
4475.939586	0.006425872
4477.868039	0.006219896
4479.796492	0.006550826
4481.724945	0.007165865
4483.653398	0.007798560
4485.581851	0.007674136
4487.510305	0.006810573
4489.438758	0.005979562
4491.367211	0.005971371
4493.295664	0.006016425
4495.224117	0.006105851
4497.152570	0.006731996
4499.081023	0.007292255
4501.009476	0.007447795
4502.937929	0.007457481
4504.866382	0.006982043
4506.794835	0.006468139
4508.723288	0.006811779
4510.651741	0.007033198
4512.580195	0.006474145
4514.508648	0.006227269
4516.437101	0.006473942
4518.365554	0.006713947
4520.294007	0.007383812
4522.222460	0.007861625
4524.150913	0.007470301
4526.079366	0.007252225
4528.007819	0.007472639
4529.936272	0.006702573
4531.864725	0.005612474
4533.793178	0.005387199
4535.721631	0.005026800
4537.650084	0.004594443
4539.578538	0.005801417
4541.506991	0.007053738
4543.435444	0.006678300
4545.363897	0.005589511
4547.292350	0.005415787
4549.220803	0.006521773
4551.149256	0.007649490
4553.077709	0.007030872
4555.006162	0.005308034
4556.934615	0.004947252
4558.863068	0.005306732
4560.791521	0.005490729
4562.719974	0.005732143
4564.648428	0.006093234
4566.576881	0.006457453
4568.505334	0.006623165
4570.433787	0.006322745
4572.362240	0.006013727
4574.290693	0.005899041
4576.219146	0.006301429
4578.147599	0.006861289
4580.076052	0.006961757
4582.004505	0.007068345
4583.932958	0.007032569
4585.861411	0.006436132
4587.789864	0.006540473
4589.718318	0.007595438
4591.646771	0.007953946
4593.575224	0.007253458
4595.503677	0.006381301
4597.432130	0.005746467
4599.360583	0.004835143
4601.289036	0.003913673
4603.217489	0.004559530
[truncated: 1,501 more rows]
