# Supplementary material for: Adaptive Method for Quantitative Estimation of Glucose and Fructose Concentrations in Aqueous Solutions Based on Infrared Nanoantenna Optics
Source: Sensors (Basel). 2019 Jul 11;19(14):3053. doi: 10.3390/s19143053 (PMC6678705; doi:10.3390/s19143053)
Supplement: Supplementary file 1 [file sensors-19-03053-s001.zip › 00_Measurement_Data/Fructose cycles/1 c=10 gl/res4 sc50_50 ap100x100 par pol/1 c=10 gl.5.txt]

748.239793	0.022370517
750.168246	0.023152102
752.096699	0.031959280
754.025152	0.036505107
755.953605	0.033720113
757.882058	0.025729904
759.810511	0.031007579
761.738964	0.041739210
763.667418	0.042535394
765.595871	0.040322222
767.524324	0.035703368
769.452777	0.023600673
771.381230	0.028509665
773.309683	0.035575431
775.238136	0.031501029
777.166589	0.024803601
779.095042	0.026963443
781.023495	0.026035754
782.951948	0.021086548
784.880401	0.028166289
786.808854	0.037768018
788.737308	0.042681228
790.665761	0.044141937
792.594214	0.043553304
794.522667	0.030274257
796.451120	0.010151812
798.379573	0.022066841
800.308026	0.027341414
802.236479	0.015557531
804.164932	0.020379838
806.093385	0.024588479
808.021838	0.020434240
809.950291	0.028789442
811.878744	0.042007688
813.807197	0.045446418
815.735651	0.033065908
817.664104	0.032584254
819.592557	0.033898830
821.521010	0.031265832
823.449463	0.037089154
825.377916	0.048004687
827.306369	0.043724567
829.234822	0.034873579
831.163275	0.032212280
833.091728	0.032125365
835.020181	0.030272011
836.948634	0.029535674
838.877087	0.033763967
840.805541	0.030388486
842.733994	0.025622042
844.662447	0.021201488
846.590900	0.021837568
848.519353	0.026246509
850.447806	0.023873916
852.376259	0.018965047
854.304712	0.024679912
856.233165	0.019231938
858.161618	0.016110078
860.090071	0.019740485
862.018524	0.021210844
863.946977	0.024237787
865.875430	0.023937939
867.803884	0.022450455
869.732337	0.023286577
871.660790	0.026592914
873.589243	0.029025074
875.517696	0.033156455
877.446149	0.036533549
879.374602	0.033318006
881.303055	0.026700370
883.231508	0.024924532
885.159961	0.029318878
887.088414	0.035273802
889.016867	0.039554443
890.945320	0.041794647
892.873774	0.045731142
894.802227	0.052009378
896.730680	0.056668818
898.659133	0.060437661
900.587586	0.065416873
902.516039	0.069064133
904.444492	0.070253670
906.372945	0.071860947
908.301398	0.074701011
910.229851	0.078019306
912.158304	0.081323557
914.086757	0.084169783
916.015210	0.088586375
917.943664	0.095275924
919.872117	0.101006478
921.800570	0.104504816
923.729023	0.107382931
925.657476	0.111253060
927.585929	0.116264790
929.514382	0.121245056
931.442835	0.126283050
933.371288	0.131901503
935.299741	0.137230963
937.228194	0.142181411
939.156647	0.147907391
941.085100	0.154995069
943.013553	0.161834329
944.942007	0.166923746
946.870460	0.171866432
948.798913	0.178467751
950.727366	0.185640022
952.655819	0.191924021
954.584272	0.197698057
956.512725	0.203598976
958.441178	0.210378185
960.369631	0.218649283
962.298084	0.226216272
964.226537	0.231268883
966.154990	0.235984653
968.083443	0.242109239
970.011897	0.248761237
971.940350	0.255529583
973.868803	0.262553632
975.797256	0.269571364
977.725709	0.276656270
979.654162	0.283411056
981.582615	0.289278835
983.511068	0.294721872
985.439521	0.300575435
987.367974	0.307326406
989.296427	0.314447731
991.224880	0.321062207
993.153333	0.326445341
995.081786	0.330228120
997.010240	0.334089607
998.938693	0.339276254
1000.867146	0.344395220
1002.795599	0.349160850
1004.724052	0.354732931
1006.652505	0.360486895
1008.580958	0.365080029
1010.509411	0.368583173
1012.437864	0.371628374
1014.366317	0.374792129
1016.294770	0.378400624
1018.223223	0.382321090
1020.151676	0.386116743
1022.080130	0.389132559
1024.008583	0.392011553
1025.937036	0.395712972
1027.865489	0.399174362
1029.793942	0.401236027
1031.722395	0.402488917
1033.650848	0.404048353
1035.579301	0.405473679
1037.507754	0.405667365
1039.436207	0.405798227
1041.364660	0.407348782
1043.293113	0.408986092
1045.221566	0.409165680
1047.150019	0.409052879
1049.078473	0.409761637
1051.006926	0.410086930
1052.935379	0.409467787
1054.863832	0.408815801
1056.792285	0.408172488
1058.720738	0.407181323
1060.649191	0.405925006
1062.577644	0.404759526
1064.506097	0.404135883
1066.434550	0.403519660
1068.363003	0.401903301
1070.291456	0.399299145
1072.219909	0.396905065
1074.148363	0.396057189
1076.076816	0.396202952
1078.005269	0.395500213
1079.933722	0.393871039
1081.862175	0.392694652
1083.790628	0.391981959
1085.719081	0.390718639
1087.647534	0.389070034
1089.575987	0.387794524
1091.504440	0.386492997
1093.432893	0.384263098
1095.361346	0.381608039
1097.289799	0.379568070
1099.218253	0.377823293
1101.146706	0.375834584
1103.075159	0.373465031
1105.003612	0.370621651
1106.932065	0.368225992
1108.860518	0.366911232
1110.788971	0.365495592
1112.717424	0.362931699
1114.645877	0.359625012
1116.574330	0.356459528
1118.502783	0.353782415
1120.431236	0.351400852
1122.359689	0.349101871
1124.288142	0.346663266
1126.216596	0.343981475
1128.145049	0.341016918
1130.073502	0.337687582
1132.001955	0.334482849
1133.930408	0.331956178
1135.858861	0.329798341
1137.787314	0.327428102
1139.715767	0.324826032
1141.644220	0.322230458
1143.572673	0.319660902
1145.501126	0.317180157
1147.429579	0.314922899
1149.358032	0.312790096
1151.286486	0.310450375
1153.214939	0.307765543
1155.143392	0.304914683
1157.071845	0.302088380
1159.000298	0.299543887
1160.928751	0.297116280
1162.857204	0.294282585
1164.785657	0.291157961
1166.714110	0.288156658
1168.642563	0.285490006
1170.571016	0.282945365
1172.499469	0.279907763
1174.427922	0.276588708
1176.356375	0.273791790
1178.284829	0.271261960
1180.213282	0.268373251
1182.141735	0.265596330
1184.070188	0.263360858
1185.998641	0.260925740
1187.927094	0.257865667
1189.855547	0.254801035
1191.784000	0.252275646
1193.712453	0.250274032
1195.640906	0.248161599
1197.569359	0.245511353
1199.497812	0.242929295
1201.426265	0.240651339
1203.354719	0.238522336
1205.283172	0.236153036
1207.211625	0.233937293
1209.140078	0.231711149
1211.068531	0.228943139
1212.996984	0.226041809
1214.925437	0.223537922
1216.853890	0.221076697
1218.782343	0.218492717
1220.710796	0.216203377
1222.639249	0.214459866
1224.567702	0.213064745
1226.496155	0.211676851
1228.424609	0.209918708
1230.353062	0.207634777
1232.281515	0.205289602
1234.209968	0.203221709
1236.138421	0.201278657
1238.066874	0.199410394
1239.995327	0.197642863
1241.923780	0.195870250
1243.852233	0.194033578
1245.780686	0.192158774
1247.709139	0.190334663
1249.637592	0.188630000
1251.566045	0.187009186
1253.494498	0.185440630
1255.422952	0.183984444
1257.351405	0.182325944
1259.279858	0.180125281
1261.208311	0.177993581
1263.136764	0.176497117
1265.065217	0.175157532
1266.993670	0.173524782
1268.922123	0.171792954
1270.850576	0.170247823
1272.779029	0.168877810
1274.707482	0.167288244
1276.635935	0.165395230
1278.564388	0.163614839
1280.492842	0.162095979
1282.421295	0.160689741
1284.349748	0.159211278
1286.278201	0.157638565
1288.206654	0.156309128
1290.135107	0.155121520
1292.063560	0.153523028
1293.992013	0.151627347
1295.920466	0.149935693
1297.848919	0.148665830
1299.777372	0.147631019
1301.705825	0.146409452
1303.634278	0.145030469
1305.562731	0.143752068
1307.491185	0.142550230
1309.419638	0.141419381
1311.348091	0.140154317
1313.276544	0.138976753
1315.204997	0.138136730
1317.133450	0.136897206
1319.061903	0.135223746
1320.990356	0.133695379
1322.918809	0.132067174
1324.847262	0.130252019
1326.775715	0.128737137
1328.704168	0.127605990
1330.632621	0.126584843
1332.561075	0.125804275
1334.489528	0.125453442
1336.417981	0.124831408
1338.346434	0.123250060
1340.274887	0.121857062
1342.203340	0.121091388
1344.131793	0.119723640
1346.060246	0.117924750
1347.988699	0.116489373
1349.917152	0.115472287
1351.845605	0.114471257
1353.774058	0.113257281
1355.702511	0.112321690
1357.630965	0.111757971
1359.559418	0.110621534
1361.487871	0.108813964
1363.416324	0.107997172
1365.344777	0.107899614
1367.273230	0.106733479
1369.201683	0.105430700
1371.130136	0.104670480
1373.058589	0.103525221
1374.987042	0.102627799
1376.915495	0.101981178
1378.843948	0.100606002
1380.772401	0.099403657
1382.700854	0.098993182
1384.629308	0.098077290
1386.557761	0.096242353
1388.486214	0.095542207
1390.414667	0.096169613
1392.343120	0.095630445
1394.271573	0.094114795
1396.200026	0.093111783
1398.128479	0.091966808
1400.056932	0.091006577
1401.985385	0.090323702
1403.913838	0.088854812
1405.842291	0.087857604
1407.770744	0.087735832
1409.699198	0.087100878
1411.627651	0.086241752
1413.556104	0.085981503
1415.484557	0.085345745
1417.413010	0.083410226
1419.341463	0.082507968
1421.269916	0.083396323
1423.198369	0.083041206
1425.126822	0.081624076
1427.055275	0.080345906
1428.983728	0.078929126
1430.912181	0.078585491
1432.840634	0.078862235
1434.769087	0.077401504
1436.697541	0.075819500
1438.625994	0.076401360
1440.554447	0.076346755
1442.482900	0.074823976
1444.411353	0.073682263
1446.339806	0.072998337
1448.268259	0.072818346
1450.196712	0.073382765
1452.125165	0.073853299
1454.053618	0.072586693
1455.982071	0.069477648
1457.910524	0.068646103
1459.838977	0.071128383
1461.767431	0.071493454
1463.695884	0.068803474
1465.624337	0.067341350
1467.552790	0.068241999
1469.481243	0.067889430
1471.409696	0.065408565
1473.338149	0.064214706
1475.266602	0.064639643
1477.195055	0.064561993
1479.123508	0.063879035
1481.051961	0.063270681
1482.980414	0.063241743
1484.908867	0.063125104
1486.837321	0.062076531
1488.765774	0.061040293
1490.694227	0.061762590
1492.622680	0.063213967
1494.551133	0.062376395
1496.479586	0.060191978
1498.408039	0.059471428
1500.336492	0.060014077
1502.264945	0.060054466
1504.193398	0.057671990
1506.121851	0.054423798
1508.050304	0.055306695
1509.978757	0.058043446
1511.907210	0.058157600
1513.835664	0.056664672
1515.764117	0.055517524
1517.692570	0.055577654
1519.621023	0.055289507
1521.549476	0.054130070
1523.477929	0.054218382
1525.406382	0.054574359
1527.334835	0.054514594
1529.263288	0.054496977
1531.191741	0.053416923
1533.120194	0.052257590
1535.048647	0.053287551
1536.977100	0.053717155
1538.905554	0.051662304
1540.834007	0.051160105
1542.762460	0.052303664
1544.690913	0.051876087
1546.619366	0.050435968
1548.547819	0.048984975
1550.476272	0.048423693
1552.404725	0.048796557
1554.333178	0.049129561
1556.261631	0.048417754
1558.190084	0.046852890
1560.118537	0.047867190
1562.046990	0.050097048
1563.975443	0.049969204
1565.903897	0.048882142
1567.832350	0.047937475
1569.760803	0.047544062
1571.689256	0.048184495
1573.617709	0.047710698
1575.546162	0.046209898
1577.474615	0.046489891
1579.403068	0.047397576
1581.331521	0.046951514
1583.259974	0.046246428
1585.188427	0.046051592
1587.116880	0.045993581
1589.045333	0.045885902
1590.973787	0.045858923
1592.902240	0.045893088
1594.830693	0.045875773
1596.759146	0.045905907
1598.687599	0.046068709
1600.616052	0.046353176
1602.544505	0.046732370
1604.472958	0.046953011
1606.401411	0.046826284
1608.329864	0.046823297
1610.258317	0.047507845
1612.186770	0.048311066
1614.115223	0.047867209
1616.043677	0.047002424
1617.972130	0.048381753
1619.900583	0.050582558
1621.829036	0.050734531
1623.757489	0.050569382
1625.685942	0.051231559
1627.614395	0.051685061
1629.542848	0.052552436
1631.471301	0.053601813
1633.399754	0.053227045
1635.328207	0.052859634
1637.256660	0.054967463
1639.185113	0.056850757
1641.113566	0.056662444
1643.042020	0.055695266
1644.970473	0.054597754
1646.898926	0.055188105
1648.827379	0.057999637
1650.755832	0.057098154
1652.684285	0.052659284
1654.612738	0.052551996
1656.541191	0.055010311
1658.469644	0.055195957
1660.398097	0.053781115
1662.326550	0.052813940
1664.255003	0.053296242
1666.183456	0.053478181
1668.111910	0.051920678
1670.040363	0.050960653
1671.968816	0.051170498
1673.897269	0.050139513
1675.825722	0.049014144
1677.754175	0.049324185
1679.682628	0.049367193
1681.611081	0.047778491
1683.539534	0.045551717
1685.467987	0.045439374
1687.396440	0.046367295
1689.324893	0.045917761
1691.253346	0.045121413
1693.181799	0.044039313
1695.110253	0.042664651
1697.038706	0.042354915
1698.967159	0.041658096
1700.895612	0.040819917
1702.824065	0.041027948
1704.752518	0.040001530
1706.680971	0.038436975
1708.609424	0.037842907
1710.537877	0.037562542
1712.466330	0.037084281
1714.394783	0.036346816
1716.323236	0.035568494
1718.251689	0.035629522
1720.180143	0.036181141
1722.108596	0.035702627
1724.037049	0.034610745
1725.965502	0.034157407
1727.893955	0.034314770
1729.822408	0.034700386
1731.750861	0.034511525
1733.679314	0.033760484
1735.607767	0.034005489
1737.536220	0.034120895
1739.464673	0.033181328
1741.393126	0.032654312
1743.321579	0.032865234
1745.250032	0.033216286
1747.178486	0.033425603
1749.106939	0.033359226
1751.035392	0.033460688
1752.963845	0.033816319
1754.892298	0.033690169
1756.820751	0.033307936
1758.749204	0.033266563
1760.677657	0.032935709
1762.606110	0.032619510
1764.534563	0.032819990
1766.463016	0.032877207
1768.391469	0.032859635
1770.319922	0.032949947
1772.248376	0.033359013
1774.176829	0.034540761
1776.105282	0.035518989
1778.033735	0.035575513
1779.962188	0.035494465
1781.890641	0.035848197
1783.819094	0.036226422
1785.747547	0.036558602
1787.676000	0.037100676
1789.604453	0.037311096
1791.532906	0.037244450
1793.461359	0.037738647
1795.389812	0.038289212
1797.318266	0.038106564
1799.246719	0.037743155
1801.175172	0.037999552
1803.103625	0.038771752
1805.032078	0.039340522
1806.960531	0.039457805
1808.888984	0.039293386
1810.817437	0.039260674
1812.745890	0.039631441
1814.674343	0.039892461
1816.602796	0.039792504
1818.531249	0.039895866
1820.459702	0.040324531
1822.388155	0.040554807
1824.316609	0.040616136
1826.245062	0.041006491
1828.173515	0.041098047
1830.101968	0.040760893
1832.030421	0.040767450
1833.958874	0.040672708
1835.887327	0.040316235
1837.815780	0.040232889
1839.744233	0.040332738
1841.672686	0.040035769
1843.601139	0.039669406
1845.529592	0.040126972
1847.458045	0.040576912
1849.386499	0.040181845
1851.314952	0.039566249
1853.243405	0.039278999
1855.171858	0.039225992
1857.100311	0.039073430
1859.028764	0.038735453
1860.957217	0.038400840
1862.885670	0.038237311
1864.814123	0.038131792
1866.742576	0.037747134
1868.671029	0.037342798
1870.599482	0.037344635
1872.527935	0.037183907
1874.456388	0.036569200
1876.384842	0.036053110
1878.313295	0.035778549
1880.241748	0.035514653
1882.170201	0.035322115
1884.098654	0.035389520
1886.027107	0.035368279
1887.955560	0.034771010
1889.884013	0.034225792
1891.812466	0.034165572
1893.740919	0.033826288
1895.669372	0.033311244
1897.597825	0.033122834
1899.526278	0.032948986
1901.454732	0.032663818
1903.383185	0.032466024
1905.311638	0.032227919
1907.240091	0.031753421
1909.168544	0.031383745
1911.096997	0.031360302
1913.025450	0.031220380
1914.953903	0.030585753
1916.882356	0.029679827
1918.810809	0.029143533
1920.739262	0.028983982
1922.667715	0.028891804
1924.596168	0.028926115
1926.524622	0.028748373
1928.453075	0.028331626
1930.381528	0.028006695
1932.309981	0.027676418
1934.238434	0.027329382
1936.166887	0.027132066
1938.095340	0.027061885
1940.023793	0.026852639
1941.952246	0.026562065
1943.880699	0.026621679
1945.809152	0.026709203
1947.737605	0.026372254
1949.666058	0.025939370
1951.594511	0.025620945
1953.522965	0.025190951
1955.451418	0.024634114
1957.379871	0.024295703
1959.308324	0.024289230
1961.236777	0.024471745
1963.165230	0.024642203
1965.093683	0.024502132
1967.022136	0.024036789
1968.950589	0.023541475
1970.879042	0.023069043
1972.807495	0.022671474
1974.735948	0.022416919
1976.664401	0.022128114
1978.592855	0.021847101
1980.521308	0.021769399
1982.449761	0.021792056
1984.378214	0.021729846
1986.306667	0.021630114
1988.235120	0.021512881
1990.163573	0.021132601
1992.092026	0.020644367
1994.020479	0.020456905
1995.948932	0.020348668
1997.877385	0.020187154
1999.805838	0.020180007
2001.734291	0.020181509
2003.662744	0.019909156
2005.591198	0.019472208
2007.519651	0.019151321
2009.448104	0.018907348
2011.376557	0.018699028
2013.305010	0.018707646
2015.233463	0.018758366
2017.161916	0.018677516
2019.090369	0.018736407
2021.018822	0.018833801
2022.947275	0.018610395
2024.875728	0.018248726
2026.804181	0.018076878
2028.732634	0.018079026
2030.661088	0.018080538
2032.589541	0.017967280
2034.517994	0.017772332
2036.446447	0.017560575
2038.374900	0.017246325
2040.303353	0.016894259
2042.231806	0.016756235
2044.160259	0.016713850
2046.088712	0.016518457
2048.017165	0.016244458
2049.945618	0.016028427
2051.874071	0.015943594
2053.802524	0.015939148
2055.730978	0.015857747
2057.659431	0.015646527
2059.587884	0.015464572
2061.516337	0.015441966
2063.444790	0.015372721
2065.373243	0.015199803
2067.301696	0.015159721
2069.230149	0.015158907
2071.158602	0.015104835
2073.087055	0.015280514
2075.015508	0.015661465
2076.943961	0.015741553
2078.872414	0.015401636
2080.800867	0.015044576
2082.729321	0.014835441
2084.657774	0.014680129
2086.586227	0.014622329
2088.514680	0.014570382
2090.443133	0.014293432
2092.371586	0.014040614
2094.300039	0.014069304
2096.228492	0.014125355
2098.156945	0.014138108
2100.085398	0.014293006
2102.013851	0.014382967
2103.942304	0.014240307
2105.870757	0.014189107
2107.799211	0.014154450
2109.727664	0.013830571
2111.656117	0.013418218
2113.584570	0.013212882
2115.513023	0.013402930
2117.441476	0.013846212
2119.369929	0.014003223
2121.298382	0.013838758
2123.226835	0.013673633
2125.155288	0.013471220
2127.083741	0.013189577
2129.012194	0.012943652
2130.940647	0.012851574
2132.869100	0.012929600
2134.797554	0.012969838
2136.726007	0.012934268
2138.654460	0.012915773
2140.582913	0.012718284
2142.511366	0.012312935
2144.439819	0.012113092
2146.368272	0.012195243
2148.296725	0.012165450
2150.225178	0.011788235
2152.153631	0.011402887
2154.082084	0.011438598
2156.010537	0.011800580
2157.938990	0.011992529
2159.867444	0.011966124
2161.795897	0.012057782
2163.724350	0.012278652
2165.652803	0.012317901
2167.581256	0.012132285
2169.509709	0.012040793
2171.438162	0.012094989
2173.366615	0.012112579
2175.295068	0.012099623
2177.223521	0.011987276
2179.151974	0.011575826
2181.080427	0.011156419
2183.008880	0.011222294
2184.937334	0.011548404
2186.865787	0.011645073
2188.794240	0.011441459
2190.722693	0.011059407
2192.651146	0.010808274
2194.579599	0.010754571
2196.508052	0.010729047
2198.436505	0.010839050
2200.364958	0.011016376
2202.293411	0.010887221
2204.221864	0.010651610
2206.150317	0.010719069
2208.078770	0.010874613
2210.007223	0.010925748
2211.935677	0.010956688
2213.864130	0.010872280
2215.792583	0.010652291
2217.721036	0.010618809
2219.649489	0.010872546
2221.577942	0.010968543
2223.506395	0.010822740
2225.434848	0.010699582
2227.363301	0.010485147
2229.291754	0.010302555
2231.220207	0.010377175
2233.148660	0.010389730
2235.077113	0.010172728
2237.005567	0.009901892
2238.934020	0.009570333
2240.862473	0.009374399
2242.790926	0.009660688
2244.719379	0.010129159
2246.647832	0.010262699
2248.576285	0.010163340
2250.504738	0.010123737
2252.433191	0.010011224
2254.361644	0.009747347
2256.290097	0.009478093
2258.218550	0.009520322
2260.147003	0.009913139
2262.075456	0.010294766
2264.003910	0.010210044
2265.932363	0.009527970
2267.860816	0.008751924
2269.789269	0.008500414
2271.717722	0.008753286
2273.646175	0.009134711
2275.574628	0.009402017
2277.503081	0.009483685
2279.431534	0.009501647
2281.359987	0.009460760
2283.288440	0.009106128
2285.216893	0.008519178
2287.145346	0.008194956
2289.073800	0.008337236
2291.002253	0.008679441
2292.930706	0.008988612
2294.859159	0.009137351
2296.787612	0.008949250
2298.716065	0.008560139
2300.644518	0.008382470
2302.572971	0.008518267
2304.501424	0.008692778
2306.429877	0.008706237
2308.358330	0.008557891
2310.286783	0.008296740
2312.215236	0.008066494
2314.143690	0.007985084
2316.072143	0.007908919
2318.000596	0.007661566
2319.929049	0.007448668
2321.857502	0.007472737
2323.785955	0.007745605
2325.714408	0.008328258
2327.642861	0.008790221
2329.571314	0.008596785
2331.499767	0.008085946
2333.428220	0.007668547
2335.356673	0.007509802
2337.285126	0.007662627
2339.213579	0.008068191
2341.142033	0.008409507
2343.070486	0.008454947
2344.998939	0.008786746
2346.927392	0.009805217
2348.855845	0.010758472
2350.784298	0.011111620
2352.712751	0.011188876
2354.641204	0.011059628
2356.569657	0.010489644
2358.498110	0.009751046
2360.426563	0.008957874
2362.355016	0.008233818
2364.283469	0.008150973
2366.211923	0.008532502
2368.140376	0.008922288
2370.068829	0.008984564
2371.997282	0.008594276
2373.925735	0.008021062
2375.854188	0.007584122
2377.782641	0.007226652
2379.711094	0.006851991
2381.639547	0.006600105
2383.568000	0.006463836
2385.496453	0.006220496
2387.424906	0.005887264
2389.353359	0.005778781
2391.281812	0.006046327
2393.210266	0.006431307
2395.138719	0.006554550
2397.067172	0.006393817
2398.995625	0.006218939
2400.924078	0.006170196
2402.852531	0.006118996
2404.780984	0.005820105
2406.709437	0.005463953
2408.637890	0.005462097
2410.566343	0.005693439
2412.494796	0.005896913
2414.423249	0.006069146
2416.351702	0.006021662
2418.280156	0.005761649
2420.208609	0.005660722
2422.137062	0.005777887
2424.065515	0.005862477
2425.993968	0.005756084
2427.922421	0.005549530
2429.850874	0.005491606
2431.779327	0.005696761
2433.707780	0.005912771
2435.636233	0.006010491
2437.564686	0.005938028
2439.493139	0.005806645
2441.421592	0.005747358
2443.350045	0.005679578
2445.278499	0.005577256
2447.206952	0.005583240
2449.135405	0.005726343
2451.063858	0.005870385
2452.992311	0.005985184
2454.920764	0.006089488
2456.849217	0.006003214
2458.777670	0.005586479
2460.706123	0.005284864
2462.634576	0.005479783
2464.563029	0.005826090
2466.491482	0.006074293
2468.419935	0.006382036
2470.348389	0.006457844
2472.276842	0.006189465
2474.205295	0.006087906
2476.133748	0.006216059
2478.062201	0.006305506
2479.990654	0.006428958
2481.919107	0.006603230
2483.847560	0.006630314
2485.776013	0.006577666
2487.704466	0.006686711
2489.632919	0.006972014
2491.561372	0.007242375
2493.489825	0.007416429
2495.418279	0.007314873
2497.346732	0.006879423
2499.275185	0.006688539
2501.203638	0.006998603
2503.132091	0.007276449
2505.060544	0.007269298
2506.988997	0.007322671
2508.917450	0.007681791
2510.845903	0.008260285
2512.774356	0.008783241
2514.702809	0.008918400
2516.631262	0.008744198
2518.559715	0.008643606
2520.488168	0.008699927
2522.416622	0.008933268
2524.345075	0.009292550
2526.273528	0.009565159
2528.201981	0.009686719
2530.130434	0.009631332
2532.058887	0.009506684
2533.987340	0.009711297
2535.915793	0.010203068
2537.844246	0.010487660
2539.772699	0.010483565
2541.701152	0.010381591
2543.629605	0.010414713
2545.558058	0.010910252
2547.486512	0.011781679
2549.414965	0.012546865
2551.343418	0.012951006
2553.271871	0.013041723
2555.200324	0.013075598
2557.128777	0.013287553
2559.057230	0.013516435
2560.985683	0.013564584
2562.914136	0.013774770
2564.842589	0.014362905
2566.771042	0.014886606
2568.699495	0.015057614
2570.627948	0.015164126
2572.556401	0.015416222
2574.484855	0.015560620
2576.413308	0.015460133
2578.341761	0.015527135
2580.270214	0.016037419
2582.198667	0.016648510
2584.127120	0.016922435
2586.055573	0.016814522
2587.984026	0.016660588
2589.912479	0.016811045
2591.840932	0.017311884
2593.769385	0.017830573
2595.697838	0.017962990
2597.626291	0.017916102
2599.554745	0.018113885
2601.483198	0.018254854
2603.411651	0.018025439
2605.340104	0.017781543
2607.268557	0.017790094
2609.197010	0.017848609
2611.125463	0.017826490
2613.053916	0.017838271
2614.982369	0.017978264
2616.910822	0.018231567
2618.839275	0.018364087
2620.767728	0.018293925
2622.696181	0.018276507
2624.624635	0.018310014
2626.553088	0.018342378
2628.481541	0.018561687
2630.409994	0.018790402
2632.338447	0.018805375
2634.266900	0.018867705
2636.195353	0.019080169
2638.123806	0.019031359
2640.052259	0.018634353
2641.980712	0.018188309
2643.909165	0.017798062
2645.837618	0.017606596
2647.766071	0.017648427
2649.694524	0.017625518
2651.622978	0.017422318
2653.551431	0.017257666
2655.479884	0.017286070
2657.408337	0.017373117
2659.336790	0.017255919
2661.265243	0.016863268
2663.193696	0.016500456
2665.122149	0.016478952
2667.050602	0.016611900
2668.979055	0.016786417
2670.907508	0.017098680
2672.835961	0.017130181
2674.764414	0.016690997
2676.692868	0.016384009
2678.621321	0.016546203
2680.549774	0.016839407
2682.478227	0.016908333
2684.406680	0.016670868
2686.335133	0.016264405
2688.263586	0.015814856
2690.192039	0.015455681
2692.120492	0.015457573
2694.048945	0.015674302
2695.977398	0.015614266
2697.905851	0.015408406
2699.834304	0.015407600
2701.762757	0.015451736
2703.691211	0.015389568
2705.619664	0.015188129
2707.548117	0.014954117
2709.476570	0.015015090
2711.405023	0.015387591
2713.333476	0.015713090
2715.261929	0.015643621
2717.190382	0.015148774
2719.118835	0.014624652
2721.047288	0.014417405
2722.975741	0.014589287
2724.904194	0.014962497
2726.832647	0.015049567
2728.761101	0.014675336
2730.689554	0.014284919
2732.618007	0.014093288
2734.546460	0.013884746
2736.474913	0.013765087
2738.403366	0.013931985
2740.331819	0.013969314
2742.260272	0.013671771
2744.188725	0.013443025
2746.117178	0.013311962
2748.045631	0.013082932
2749.974084	0.013093269
2751.902537	0.013416834
2753.830991	0.013571270
2755.759444	0.013269215
2757.687897	0.012557688
2759.616350	0.011931484
2761.544803	0.011824755
2763.473256	0.012026668
2765.401709	0.012270098
2767.330162	0.012427751
2769.258615	0.012615779
2771.187068	0.013000753
2773.115521	0.013115739
2775.043974	0.012633929
2776.972427	0.012143045
2778.900880	0.012174727
2780.829334	0.012454952
2782.757787	0.012497308
2784.686240	0.012408001
2786.614693	0.012453202
2788.543146	0.012503732
2790.471599	0.012514256
2792.400052	0.012497636
2794.328505	0.012247554
2796.256958	0.011965556
2798.185411	0.011958834
2800.113864	0.011840923
2802.042317	0.011343901
2803.970770	0.010847352
2805.899224	0.010876440
2807.827677	0.011432427
2809.756130	0.011984817
2811.684583	0.012271543
2813.613036	0.012429168
2815.541489	0.012381669
2817.469942	0.012035120
2819.398395	0.011639313
2821.326848	0.011383842
2823.255301	0.011201567
2825.183754	0.011036847
2827.112207	0.011010163
2829.040660	0.011364216
2830.969113	0.011838652
2832.897567	0.011810903
2834.826020	0.011416615
2836.754473	0.011232885
2838.682926	0.011456304
2840.611379	0.011832511
2842.539832	0.011911679
2844.468285	0.011642313
2846.396738	0.011356831
2848.325191	0.011143239
2850.253644	0.010933943
2852.182097	0.010723968
2854.110550	0.010529348
2856.039003	0.010508451
2857.967457	0.010783380
2859.895910	0.011130322
2861.824363	0.011082151
2863.752816	0.010723148
2865.681269	0.010648387
2867.609722	0.010982868
2869.538175	0.011206201
2871.466628	0.011066448
2873.395081	0.010816090
2875.323534	0.010836327
2877.251987	0.011231563
2879.180440	0.011632510
2881.108893	0.011749289
2883.037347	0.011600493
2884.965800	0.011216527
2886.894253	0.010811317
2888.822706	0.010743947
2890.751159	0.010806084
2892.679612	0.010588325
2894.608065	0.010432399
2896.536518	0.010374258
2898.464971	0.009920541
2900.393424	0.009452918
2902.321877	0.009637061
2904.250330	0.010189335
2906.178783	0.010602120
2908.107236	0.010862722
2910.035690	0.011060750
2911.964143	0.011351672
2913.892596	0.011655440
2915.821049	0.011549040
2917.749502	0.011178895
2919.677955	0.011188050
2921.606408	0.011540590
2923.534861	0.011607394
2925.463314	0.011592616
2927.391767	0.011832715
2929.320220	0.011760129
2931.248673	0.011402966
2933.177126	0.011380211
2935.105580	0.011386822
2937.034033	0.011073506
2938.962486	0.010936499
2940.890939	0.011303724
2942.819392	0.011742491
2944.747845	0.011728984
2946.676298	0.011474567
2948.604751	0.011451250
2950.533204	0.011539279
2952.461657	0.011386496
2954.390110	0.011004318
2956.318563	0.010858889
2958.247016	0.011104741
2960.175469	0.011409129
2962.103923	0.011505357
2964.032376	0.011414886
2965.960829	0.011385763
2967.889282	0.011520594
2969.817735	0.011507136
2971.746188	0.011162062
2973.674641	0.010739611
2975.603094	0.010643885
2977.531547	0.010910895
2979.460000	0.011150618
2981.388453	0.011202722
2983.316906	0.011294027
2985.245359	0.011608176
2987.173813	0.011992379
2989.102266	0.012161188
2991.030719	0.011950915
2992.959172	0.011680105
2994.887625	0.011703217
2996.816078	0.011847217
2998.744531	0.011990326
3000.672984	0.011987179
3002.601437	0.011779265
3004.529890	0.011607472
3006.458343	0.011451286
3008.386796	0.011287707
3010.315249	0.011380985
3012.243703	0.011688296
3014.172156	0.012002136
3016.100609	0.012187254
3018.029062	0.012075409
3019.957515	0.011981955
3021.885968	0.012422036
3023.814421	0.012945651
3025.742874	0.012920938
3027.671327	0.012633462
3029.599780	0.012544199
3031.528233	0.012709418
3033.456686	0.012888271
3035.385139	0.012926443
3037.313592	0.012939319
3039.242046	0.012908940
3041.170499	0.012843502
3043.098952	0.013040268
3045.027405	0.013551371
3046.955858	0.013960587
3048.884311	0.014008234
3050.812764	0.013965788
3052.741217	0.014091249
3054.669670	0.014202525
3056.598123	0.014106920
3058.526576	0.013958953
3060.455029	0.013894106
3062.383482	0.013724475
3064.311936	0.013442034
3066.240389	0.013598337
3068.168842	0.014225517
3070.097295	0.014614333
3072.025748	0.014684698
3073.954201	0.014759572
3075.882654	0.014698349
3077.811107	0.014543694
3079.739560	0.014570898
3081.668013	0.014668779
3083.596466	0.014561439
3085.524919	0.014510207
3087.453372	0.015011296
3089.381825	0.015675679
3091.310279	0.015936250
3093.238732	0.016095417
3095.167185	0.016259190
3097.095638	0.016025227
3099.024091	0.015526165
3100.952544	0.015486524
3102.880997	0.016145211
3104.809450	0.016753789
3106.737903	0.016850239
3108.666356	0.016776692
3110.594809	0.016608745
3112.523262	0.016313780
3114.451715	0.016346736
3116.380169	0.016961398
3118.308622	0.017602719
3120.237075	0.017591877
3122.165528	0.017278798
3124.093981	0.017380266
3126.022434	0.017922737
3127.950887	0.018651005
3129.879340	0.019271646
3131.807793	0.019393068
3133.736246	0.019275563
3135.664699	0.019295201
3137.593152	0.019088332
3139.521605	0.018659035
3141.450058	0.018426504
3143.378512	0.018314695
3145.306965	0.018273680
3147.235418	0.018498147
3149.163871	0.018951884
3151.092324	0.019425495
3153.020777	0.019917741
3154.949230	0.020617880
3156.877683	0.021464068
3158.806136	0.021835290
3160.734589	0.021517761
3162.663042	0.021094354
3164.591495	0.020965880
3166.519948	0.021185700
3168.448402	0.021669766
3170.376855	0.022080095
3172.305308	0.022159817
3174.233761	0.022026418
3176.162214	0.021933448
3178.090667	0.021836229
3180.019120	0.021589221
3181.947573	0.021705089
3183.876026	0.022535926
3185.804479	0.023242183
3187.732932	0.023178047
3189.661385	0.022649346
3191.589838	0.022208566
3193.518292	0.022397963
3195.446745	0.023126131
3197.375198	0.023741404
3199.303651	0.023993684
3201.232104	0.024022277
3203.160557	0.024129413
3205.089010	0.024467224
3207.017463	0.024850959
3208.945916	0.025218040
3210.874369	0.025771884
3212.802822	0.026234157
3214.731275	0.026226582
3216.659728	0.026166322
3218.588181	0.026518721
3220.516635	0.026670309
3222.445088	0.025952714
3224.373541	0.025062088
3226.301994	0.024861816
3228.230447	0.025353277
3230.158900	0.026080562
3232.087353	0.026457746
3234.015806	0.026505977
3235.944259	0.026428776
3237.872712	0.026227236
3239.801165	0.026239067
3241.729618	0.026707962
3243.658071	0.027466156
3245.586525	0.028170092
3247.514978	0.028462125
3249.443431	0.028366186
3251.371884	0.028373644
3253.300337	0.028665250
3255.228790	0.028843395
3257.157243	0.028714439
3259.085696	0.028349770
3261.014149	0.027743498
3262.942602	0.027327597
3264.871055	0.027512871
3266.799508	0.027879445
3268.727961	0.028084135
3270.656414	0.028313488
3272.584868	0.028561221
3274.513321	0.028835865
3276.441774	0.028987393
3278.370227	0.028767504
3280.298680	0.028801348
3282.227133	0.029387245
3284.155586	0.029759230
3286.084039	0.029713456
3288.012492	0.029539675
3289.940945	0.029361675
3291.869398	0.029245339
3293.797851	0.029140007
3295.726304	0.029253254
3297.654758	0.029842114
3299.583211	0.030570522
3301.511664	0.031007793
3303.440117	0.031203618
3305.368570	0.031240894
3307.297023	0.031030588
3309.225476	0.030695856
3311.153929	0.030481780
3313.082382	0.030375106
3315.010835	0.030179577
3316.939288	0.029969363
3318.867741	0.030326821
3320.796194	0.031406671
3322.724648	0.032316979
3324.653101	0.032457355
3326.581554	0.032377414
3328.510007	0.032555714
3330.438460	0.032663498
3332.366913	0.032504823
3334.295366	0.032357760
3336.223819	0.032344867
3338.152272	0.032503422
3340.080725	0.032997154
3342.009178	0.033638999
3343.937631	0.033825099
3345.866084	0.033619206
3347.794537	0.033812702
3349.722991	0.034442965
3351.651444	0.034834370
3353.579897	0.034712311
3355.508350	0.034405164
3357.436803	0.034324851
3359.365256	0.034244470
3361.293709	0.033828069
3363.222162	0.033555850
3365.150615	0.033961341
3367.079068	0.034872022
3369.007521	0.035658021
3370.935974	0.035868455
3372.864427	0.035644714
3374.792881	0.035532020
3376.721334	0.035869244
3378.649787	0.036181729
3380.578240	0.036025774
3382.506693	0.035846978
3384.435146	0.036003314
3386.363599	0.036243517
3388.292052	0.036200181
3390.220505	0.035947196
3392.148958	0.036172476
3394.077411	0.036992352
3396.005864	0.037402056
3397.934317	0.037333824
3399.862770	0.037514258
3401.791224	0.037584160
3403.719677	0.037144978
3405.648130	0.037257895
3407.576583	0.037986349
3409.505036	0.038490988
3411.433489	0.038494427
3413.361942	0.038265720
3415.290395	0.038148578
3417.218848	0.038284663
3419.147301	0.038219430
3421.075754	0.037791986
3423.004207	0.037791427
3424.932660	0.038196146
3426.861114	0.038196698
3428.789567	0.037800454
3430.718020	0.037103534
3432.646473	0.036322605
3434.574926	0.036322232
3436.503379	0.037198346
3438.431832	0.037999604
3440.360285	0.038089897
3442.288738	0.037855137
3444.217191	0.037902094
3446.145644	0.038009927
3448.074097	0.037784733
3450.002550	0.037185594
3451.931004	0.036762729
3453.859457	0.037003454
3455.787910	0.037292179
3457.716363	0.036927480
3459.644816	0.036138453
3461.573269	0.035451408
3463.501722	0.034920312
3465.430175	0.034500588
3467.358628	0.034501545
3469.287081	0.034988135
3471.215534	0.035400055
3473.143987	0.035239644
3475.072440	0.034875274
3477.000893	0.034810025
3478.929347	0.034494933
3480.857800	0.033663474
3482.786253	0.033269752
3484.714706	0.033614200
3486.643159	0.034076277
3488.571612	0.034459088
3490.500065	0.034482360
3492.428518	0.034050751
3494.356971	0.033911590
3496.285424	0.034190912
3498.213877	0.034212932
3500.142330	0.033737913
3502.070783	0.032948658
3503.999237	0.032255352
3505.927690	0.032003198
3507.856143	0.032016300
3509.784596	0.031993173
3511.713049	0.031673923
3513.641502	0.031128380
3515.569955	0.030843947
3517.498408	0.031056253
3519.426861	0.031378247
3521.355314	0.031345788
3523.283767	0.031165479
3525.212220	0.031053368
3527.140673	0.030619048
3529.069126	0.029846083
3530.997580	0.029141845
3532.926033	0.028658399
3534.854486	0.028408494
3536.782939	0.028310476
3538.711392	0.028303696
3540.639845	0.028505126
3542.568298	0.028671747
3544.496751	0.028284026
3546.425204	0.027621821
3548.353657	0.027265148
3550.282110	0.026988499
3552.210563	0.026865536
3554.139016	0.027441973
3556.067470	0.028231662
3557.995923	0.028204419
3559.924376	0.027371185
3561.852829	0.026559778
3563.781282	0.026186509
3565.709735	0.026148524
3567.638188	0.026419731
3569.566641	0.026570711
3571.495094	0.025936769
3573.423547	0.024811625
3575.352000	0.024047529
3577.280453	0.023835106
3579.208906	0.023801345
3581.137360	0.023737079
3583.065813	0.023495272
3584.994266	0.022980804
3586.922719	0.022749856
3588.851172	0.023225635
3590.779625	0.023424750
3592.708078	0.022692842
3594.636531	0.021896861
3596.564984	0.021604877
3598.493437	0.021379439
3600.421890	0.021191627
3602.350343	0.021380801
3604.278796	0.021498533
3606.207249	0.021026274
3608.135703	0.020410178
3610.064156	0.020069674
3611.992609	0.019723933
3613.921062	0.019445755
3615.849515	0.019305309
3617.777968	0.019044183
3619.706421	0.019079397
3621.634874	0.019681182
3623.563327	0.020319520
3625.491780	0.020440027
3627.420233	0.019648990
3629.348686	0.018425783
3631.277139	0.017348779
3633.205593	0.016418474
3635.134046	0.015993683
3637.062499	0.015970878
3638.990952	0.015847871
3640.919405	0.015702991
3642.847858	0.015521358
3644.776311	0.015014206
3646.704764	0.014701580
3648.633217	0.015608934
3650.561670	0.017235832
3652.490123	0.017690485
3654.418576	0.016605912
3656.347029	0.015547075
3658.275482	0.015335633
3660.203936	0.015104951
3662.132389	0.014536938
3664.060842	0.014212186
3665.989295	0.014225346
3667.917748	0.014195110
3669.846201	0.014111635
3671.774654	0.014086366
3673.703107	0.013425400
3675.631560	0.012404564
3677.560013	0.012060081
3679.488466	0.011985443
3681.416919	0.011905467
3683.345372	0.011915348
3685.273826	0.011609904
3687.202279	0.010979693
3689.130732	0.010788034
3691.059185	0.011220346
3692.987638	0.011393023
3694.916091	0.010929699
3696.844544	0.010237545
3698.772997	0.009716078
3700.701450	0.009738744
3702.629903	0.010674416
3704.558356	0.011991732
3706.486809	0.012516187
3708.415262	0.012258770
3710.343716	0.012064808
3712.272169	0.011971378
3714.200622	0.011567397
3716.129075	0.010968914
3718.057528	0.010625309
3719.985981	0.010841316
3721.914434	0.011626906
3723.842887	0.012705510
3725.771340	0.013555307
3727.699793	0.013601403
3729.628246	0.012654816
3731.556699	0.011665592
3733.485152	0.011895744
3735.413605	0.012900234
3737.342059	0.013100560
3739.270512	0.012700601
3741.198965	0.012397592
3743.127418	0.012063739
3745.055871	0.012246319
3746.984324	0.012878529
3748.912777	0.012759600
3750.841230	0.012607460
3752.769683	0.013592346
3754.698136	0.014407598
3756.626589	0.013804065
3758.555042	0.012506722
3760.483495	0.011794347
3762.411949	0.011997050
3764.340402	0.012595311
3766.268855	0.012967345
3768.197308	0.012748847
3770.125761	0.012570191
3772.054214	0.013186668
3773.982667	0.013962532
3775.911120	0.014307586
3777.839573	0.014409111
3779.768026	0.014329095
3781.696479	0.013763332
3783.624932	0.012663153
3785.553385	0.011729173
3787.481838	0.011455420
3789.410292	0.011720137
3791.338745	0.012308458
3793.267198	0.012905338
3795.195651	0.013419485
3797.124104	0.014051426
3799.052557	0.014064528
3800.981010	0.012860568
3802.909463	0.011773953
3804.837916	0.011450952
3806.766369	0.011482118
3808.694822	0.011807626
3810.623275	0.012038577
3812.551728	0.011714295
3814.480182	0.011120170
3816.408635	0.011244887
3818.337088	0.012457277
3820.265541	0.013669800
3822.193994	0.014152545
3824.122447	0.013814554
3826.050900	0.012696162
3827.979353	0.011699564
3829.907806	0.011361222
3831.836259	0.011804037
3833.764712	0.012700883
3835.693165	0.012931361
3837.621618	0.012303200
3839.550071	0.011879079
3841.478525	0.011810926
3843.406978	0.011820829
3845.335431	0.012047657
3847.263884	0.012370391
3849.192337	0.012791621
3851.120790	0.013556189
3853.049243	0.014429556
3854.977696	0.014786629
3856.906149	0.014254862
3858.834602	0.013219461
3860.763055	0.012214886
3862.691508	0.011431890
3864.619961	0.011350760
3866.548415	0.011821580
3868.476868	0.011520438
3870.405321	0.010732103
3872.333774	0.010945227
3874.262227	0.011776408
3876.190680	0.012148751
3878.119133	0.011817532
3880.047586	0.011528260
3881.976039	0.011921278
3883.904492	0.012042316
3885.832945	0.011285207
3887.761398	0.010542104
3889.689851	0.010421310
3891.618305	0.011090592
3893.546758	0.012113715
3895.475211	0.012486059
3897.403664	0.012360810
3899.332117	0.012426530
3901.260570	0.012304215
3903.189023	0.011672617
3905.117476	0.011235596
3907.045929	0.011250530
3908.974382	0.011292784
3910.902835	0.011318833
3912.831288	0.011561090
3914.759741	0.011632035
3916.688194	0.011321649
3918.616648	0.011265345
3920.545101	0.011661801
3922.473554	0.011911426
3924.402007	0.011719768
3926.330460	0.011405682
3928.258913	0.011272558
3930.187366	0.011371915
3932.115819	0.011489412
3934.044272	0.011249398
3935.972725	0.010527898
3937.901178	0.009711665
3939.829631	0.009313525
3941.758084	0.009532604
3943.686538	0.010292297
3945.614991	0.010890119
3947.543444	0.010785046
3949.471897	0.010496343
3951.400350	0.010287788
3953.328803	0.009911812
3955.257256	0.009717915
3957.185709	0.010144241
3959.114162	0.010931093
3961.042615	0.011628415
3962.971068	0.011858693
3964.899521	0.011257745
3966.827974	0.010240369
3968.756427	0.009774329
3970.684881	0.009962555
3972.613334	0.010088913
3974.541787	0.009992329
3976.470240	0.010074387
3978.398693	0.010165353
3980.327146	0.009850164
3982.255599	0.009369938
3984.184052	0.009359746
3986.112505	0.009982687
3988.040958	0.010650606
3989.969411	0.010730707
3991.897864	0.010415839
3993.826317	0.010254813
3995.754771	0.010032853
3997.683224	0.009342123
3999.611677	0.008831392
4001.540130	0.009067638
4003.468583	0.009523472
4005.397036	0.009688978
4007.325489	0.009613439
4009.253942	0.009670503
4011.182395	0.009913546
4013.110848	0.009725446
4015.039301	0.009533882
4016.967754	0.009739891
4018.896207	0.009816733
4020.824661	0.009544612
4022.753114	0.009153747
4024.681567	0.008955038
4026.610020	0.009232268
4028.538473	0.009937344
4030.466926	0.010277319
4032.395379	0.009828695
4034.323832	0.009136320
4036.252285	0.008643943
4038.180738	0.008728989
4040.109191	0.009427915
4042.037644	0.009931884
4043.966097	0.009930170
4045.894550	0.009806982
4047.823004	0.009638338
4049.751457	0.009007247
4051.679910	0.007979438
4053.608363	0.007177362
4055.536816	0.007159527
4057.465269	0.007363310
4059.393722	0.007330061
4061.322175	0.007644022
4063.250628	0.008795168
4065.179081	0.009658709
4067.107534	0.009286190
4069.035987	0.008534945
4070.964440	0.008454564
4072.892894	0.009142815
4074.821347	0.009696239
4076.749800	0.009170635
4078.678253	0.008442677
4080.606706	0.008889495
4082.535159	0.009698342
4084.463612	0.009924049
4086.392065	0.010073413
4088.320518	0.010391363
4090.248971	0.010423422
4092.177424	0.010248146
4094.105877	0.009991218
4096.034330	0.009532971
4097.962783	0.009219706
4099.891237	0.009263427
4101.819690	0.009367513
4103.748143	0.009321997
4105.676596	0.008960139
4107.605049	0.008387393
4109.533502	0.007757396
4111.461955	0.007331572
4113.390408	0.007484714
4115.318861	0.007591858
4117.247314	0.007568400
4119.175767	0.007944463
4121.104220	0.008545341
4123.032673	0.008839076
4124.961127	0.008768841
4126.889580	0.008258957
4128.818033	0.007838023
4130.746486	0.008233560
4132.674939	0.008654061
4134.603392	0.008188099
4136.531845	0.007259176
4138.460298	0.006683017
4140.388751	0.006343432
4142.317204	0.006029665
4144.245657	0.005693626
4146.174110	0.005263487
4148.102563	0.005737943
4150.031017	0.007140179
4151.959470	0.008062886
4153.887923	0.008131878
4155.816376	0.008330340
4157.744829	0.008793207
4159.673282	0.008821121
4161.601735	0.008576172
4163.530188	0.008432443
4165.458641	0.008759181
4167.387094	0.009021473
4169.315547	0.008256556
4171.244000	0.007262639
4173.172453	0.006886191
4175.100906	0.006778714
4177.029360	0.006660665
4178.957813	0.006496446
4180.886266	0.006392113
4182.814719	0.006732719
4184.743172	0.007294419
4186.671625	0.007373932
4188.600078	0.007082966
4190.528531	0.006622628
4192.456984	0.006393140
4194.385437	0.006820878
4196.313890	0.006982135
4198.242343	0.006491677
4200.170796	0.006294511
4202.099250	0.006785739
4204.027703	0.007387444
4205.956156	0.007576629
4207.884609	0.007643251
4209.813062	0.007435012
4211.741515	0.006611960
4213.669968	0.006207365
4215.598421	0.006873091
4217.526874	0.007471271
4219.455327	0.007399084
4221.383780	0.006628537
4223.312233	0.005701669
4225.240686	0.005444900
4227.169139	0.006046433
4229.097593	0.006638862
4231.026046	0.006588378
4232.954499	0.006734041
4234.882952	0.007626188
4236.811405	0.008379231
4238.739858	0.008328252
4240.668311	0.007844759
4242.596764	0.007237840
4244.525217	0.006627782
4246.453670	0.006180387
4248.382123	0.005775914
4250.310576	0.005646732
4252.239029	0.005640964
4254.167483	0.005682404
4256.095936	0.005836092
4258.024389	0.006145601
4259.952842	0.006693237
4261.881295	0.007191927
4263.809748	0.007019966
4265.738201	0.006187931
4267.666654	0.005720024
4269.595107	0.006152519
4271.523560	0.006772737
4273.452013	0.006541219
4275.380466	0.005756537
4277.308919	0.005355467
4279.237373	0.005432889
4281.165826	0.005600275
4283.094279	0.005852591
4285.022732	0.006073732
4286.951185	0.006098309
4288.879638	0.005736943
4290.808091	0.005480624
4292.736544	0.005997916
4294.664997	0.007101947
4296.593450	0.007294407
4298.521903	0.006507553
4300.450356	0.006089564
4302.378809	0.006240302
4304.307262	0.006084503
4306.235716	0.005247211
4308.164169	0.004683892
4310.092622	0.004882014
4312.021075	0.005232769
4313.949528	0.005221976
4315.877981	0.005046857
4317.806434	0.005509890
4319.734887	0.005632984
4321.663340	0.005512083
4323.591793	0.006195999
4325.520246	0.007312983
4327.448699	0.007567387
4329.377152	0.006562444
4331.305606	0.005216574
4333.234059	0.004558601
4335.162512	0.004478072
4337.090965	0.004744923
4339.019418	0.005123554
4340.947871	0.005350625
4342.876324	0.005685830
4344.804777	0.006261919
4346.733230	0.006689074
4348.661683	0.006542949
4350.590136	0.006004168
4352.518589	0.005774086
4354.447042	0.005991511
4356.375495	0.006182046
4358.303949	0.006310122
4360.232402	0.006657574
4362.160855	0.007192863
4364.089308	0.007349443
4366.017761	0.006545893
4367.946214	0.005555135
4369.874667	0.005791253
4371.803120	0.006608648
4373.731573	0.006359923
4375.660026	0.005232868
4377.588479	0.004683550
4379.516932	0.004869778
4381.445385	0.005815955
4383.373839	0.006587101
4385.302292	0.006861890
4387.230745	0.006615962
4389.159198	0.005957693
4391.087651	0.005377815
4393.016104	0.005872715
4394.944557	0.007416088
4396.873010	0.008440040
4398.801463	0.007845266
4400.729916	0.006335960
4402.658369	0.005721651
4404.586822	0.006300974
4406.515275	0.006961288
4408.443729	0.007062150
4410.372182	0.006697269
4412.300635	0.006132083
4414.229088	0.005605893
4416.157541	0.005776978
4418.085994	0.006763598
4420.014447	0.007332173
4421.942900	0.006946320
4423.871353	0.006734313
4425.799806	0.007162050
4427.728259	0.007461714
4429.656712	0.006713291
4431.585165	0.005539913
4433.513618	0.005052871
4435.442072	0.005447077
4437.370525	0.005282911
4439.298978	0.004670822
4441.227431	0.005176629
4443.155884	0.006389691
4445.084337	0.006564502
4447.012790	0.005644702
4448.941243	0.004874527
4450.869696	0.005002054
4452.798149	0.005248805
4454.726602	0.005117796
4456.655055	0.005498268
4458.583508	0.006167662
4460.511962	0.006596897
4462.440415	0.006754773
4464.368868	0.006787026
4466.297321	0.006647553
4468.225774	0.006565778
4470.154227	0.007170506
4472.082680	0.007453890
4474.011133	0.006864872
4475.939586	0.007003520
4477.868039	0.008043791
4479.796492	0.008755472
4481.724945	0.008474389
4483.653398	0.007681957
4485.581851	0.007001939
4487.510305	0.006421994
4489.438758	0.006114264
4491.367211	0.006036403
4493.295664	0.006412555
4495.224117	0.006988006
4497.152570	0.007405041
4499.081023	0.007849704
4501.009476	0.008446488
4502.937929	0.008579891
4504.866382	0.008360304
4506.794835	0.008679742
4508.723288	0.008930831
4510.651741	0.007817914
4512.580195	0.006414137
4514.508648	0.005546551
4516.437101	0.005676314
4518.365554	0.006915636
4520.294007	0.007909250
4522.222460	0.007633108
4524.150913	0.006561551
4526.079366	0.005545035
4528.007819	0.005397245
4529.936272	0.006364452
4531.864725	0.007329206
4533.793178	0.007372291
4535.721631	0.007216214
4537.650084	0.007171398
4539.578538	0.007166682
4541.506991	0.007437226
4543.435444	0.007290008
4545.363897	0.007142359
4547.292350	0.007180837
4549.220803	0.007123906
4551.149256	0.007078743
4553.077709	0.007638379
4555.006162	0.008352549
4556.934615	0.008127983
4558.863068	0.007156086
4560.791521	0.006433961
4562.719974	0.006110443
4564.648428	0.005848283
4566.576881	0.005788286
4568.505334	0.006236654
4570.433787	0.006700438
4572.362240	0.006615889
4574.290693	0.006697249
4576.219146	0.007519391
4578.147599	0.008185484
4580.076052	0.007783534
4582.004505	0.006821589
4583.932958	0.006158492
4585.861411	0.006046501
4587.789864	0.006399212
4589.718318	0.006724621
4591.646771	0.007540599
4593.575224	0.008809251
4595.503677	0.009284189
4597.432130	0.008817642
4599.360583	0.008027711
4601.289036	0.007186673
4603.217489	0.006998757
[truncated: 1,501 more rows]
