# Supplementary material for: Adaptive Method for Quantitative Estimation of Glucose and Fructose Concentrations in Aqueous Solutions Based on Infrared Nanoantenna Optics
Source: Sensors (Basel). 2019 Jul 11;19(14):3053. doi: 10.3390/s19143053 (PMC6678705; doi:10.3390/s19143053)
Supplement: Supplementary file 1 [file sensors-19-03053-s001.zip › 00_Measurement_Data/Fructose cycles/1 c=10 gl/res4 sc50_50 ap100x100 par pol/1 c=10 gl.6.txt]

748.239793	0.006786907
750.168246	0.012809887
752.096699	0.025120301
754.025152	0.039845001
755.953605	0.030462353
757.882058	0.013106699
759.810511	0.013894874
761.738964	0.026118176
763.667418	0.036403488
765.595871	0.033034191
767.524324	0.029815074
769.452777	0.044195101
771.381230	0.048729397
773.309683	0.038111519
775.238136	0.050516259
777.166589	0.039421063
779.095042	0.020660974
781.023495	0.022279451
782.951948	0.032784235
784.880401	0.044787798
786.808854	0.041759443
788.737308	0.032467023
790.665761	0.014153226
792.594214	0.016267331
794.522667	0.041010633
796.451120	0.055735175
798.379573	0.047731210
800.308026	0.025994694
802.236479	0.019252567
804.164932	0.015533578
806.093385	0.016245231
808.021838	0.025985405
809.950291	0.020256475
811.878744	0.033367228
813.807197	0.038412899
815.735651	0.047721226
817.664104	0.050958253
819.592557	0.041680276
821.521010	0.037642874
823.449463	0.031338062
825.377916	0.029498534
827.306369	0.026875382
829.234822	0.022556657
831.163275	0.012537993
833.091728	0.021167465
835.020181	0.028077248
836.948634	0.027859490
838.877087	0.023125205
840.805541	0.015555773
842.733994	0.019822730
844.662447	0.020811295
846.590900	0.020036507
848.519353	0.016859911
850.447806	0.013033385
852.376259	0.010982143
854.304712	0.009989168
856.233165	0.009702858
858.161618	0.014279604
860.090071	0.018632842
862.018524	0.023140583
863.946977	0.025827331
865.875430	0.025337128
867.803884	0.024504147
869.732337	0.025879174
871.660790	0.030934965
873.589243	0.035805475
875.517696	0.036410619
877.446149	0.032973215
879.374602	0.029581329
881.303055	0.030851429
883.231508	0.036214542
885.159961	0.042403370
887.088414	0.045981407
889.016867	0.045190439
890.945320	0.043771781
892.873774	0.046664342
894.802227	0.053710490
896.730680	0.061244152
898.659133	0.067014262
900.587586	0.069291353
902.516039	0.067783721
904.444492	0.068186849
906.372945	0.073760241
908.301398	0.078299887
910.229851	0.078495480
912.158304	0.078848757
914.086757	0.081924781
916.015210	0.085901693
917.943664	0.090210401
919.872117	0.095734671
921.800570	0.102342620
923.729023	0.108527198
925.657476	0.112739131
927.585929	0.116116323
929.514382	0.120972499
931.442835	0.127240106
933.371288	0.133405089
935.299741	0.138573468
937.228194	0.143138409
939.156647	0.149026200
941.085100	0.156427488
943.013553	0.162888378
944.942007	0.167708561
946.870460	0.172511250
948.798913	0.178332523
950.727366	0.185172573
952.655819	0.192185342
954.584272	0.198526174
956.512725	0.204335570
958.441178	0.209750608
960.369631	0.215357065
962.298084	0.222133934
964.226537	0.229648098
966.154990	0.236345738
968.083443	0.241419807
970.011897	0.246339589
971.940350	0.252593368
973.868803	0.260017306
975.797256	0.268123657
977.725709	0.275239557
979.654162	0.280506730
981.582615	0.286080867
983.511068	0.292683452
985.439521	0.298722744
987.367974	0.304622591
989.296427	0.311622262
991.224880	0.318834156
993.153333	0.325209469
995.081786	0.330457598
997.010240	0.334582269
998.938693	0.338699579
1000.867146	0.343621850
1002.795599	0.348814934
1004.724052	0.353761554
1006.652505	0.358305633
1008.580958	0.362732321
1010.509411	0.367422611
1012.437864	0.371652931
1014.366317	0.374972910
1016.294770	0.378160983
1018.223223	0.381304830
1020.151676	0.383844525
1022.080130	0.386171103
1024.008583	0.389275670
1025.937036	0.393239349
1027.865489	0.397130936
1029.793942	0.400182158
1031.722395	0.402376026
1033.650848	0.403999269
1035.579301	0.405424535
1037.507754	0.407340109
1039.436207	0.409347683
1041.364660	0.409913063
1043.293113	0.409075886
1045.221566	0.408496529
1047.150019	0.409055859
1049.078473	0.410015911
1051.006926	0.410337746
1052.935379	0.409679830
1054.863832	0.408432066
1056.792285	0.407215625
1058.720738	0.406046301
1060.649191	0.404824406
1062.577644	0.403750330
1064.506097	0.403251648
1066.434550	0.403343052
1068.363003	0.402700186
1070.291456	0.400749177
1072.219909	0.399085015
1074.148363	0.398583859
1076.076816	0.398202747
1078.005269	0.397285044
1079.933722	0.396022439
1081.862175	0.394616783
1083.790628	0.393010080
1085.719081	0.390983522
1087.647534	0.389042407
1089.575987	0.387011260
1091.504440	0.384030014
1093.432893	0.381455451
1095.361346	0.380768657
1097.289799	0.380504429
1099.218253	0.378810495
1101.146706	0.376202732
1103.075159	0.373891473
1105.003612	0.371636003
1106.932065	0.368999183
1108.860518	0.366381109
1110.788971	0.364128917
1112.717424	0.362109274
1114.645877	0.359969199
1116.574330	0.357488930
1118.502783	0.354563057
1120.431236	0.351583540
1122.359689	0.349164546
1124.288142	0.346777797
1126.216596	0.343755662
1128.145049	0.340553284
1130.073502	0.337666452
1132.001955	0.335089564
1133.930408	0.332434356
1135.858861	0.329591006
1137.787314	0.327304214
1139.715767	0.325707823
1141.644220	0.323690057
1143.572673	0.320689291
1145.501126	0.317524225
1147.429579	0.314903587
1149.358032	0.312414616
1151.286486	0.309545606
1153.214939	0.306649685
1155.143392	0.304214656
1157.071845	0.301997036
1159.000298	0.299615502
1160.928751	0.297053665
1162.857204	0.294347614
1164.785657	0.291380852
1166.714110	0.288141429
1168.642563	0.285220653
1170.571016	0.282890499
1172.499469	0.280394793
1174.427922	0.277452022
1176.356375	0.274622917
1178.284829	0.272080719
1180.213282	0.269519180
1182.141735	0.266693145
1184.070188	0.263544977
1185.998641	0.260294527
1187.927094	0.257355928
1189.855547	0.254841059
1191.784000	0.252618432
1193.712453	0.250641525
1195.640906	0.248631075
1197.569359	0.246322826
1199.497812	0.243854314
1201.426265	0.240929052
1203.354719	0.237882495
1205.283172	0.235041067
1207.211625	0.232888237
1209.140078	0.231089920
1211.068531	0.228984818
1212.996984	0.226345897
1214.925437	0.223748460
1216.853890	0.221828595
1218.782343	0.220129982
1220.710796	0.217827991
1222.639249	0.215299025
1224.567702	0.213312402
1226.496155	0.211697742
1228.424609	0.209865823
1230.353062	0.207665011
1232.281515	0.205559015
1234.209968	0.203706771
1236.138421	0.201558098
1238.066874	0.199210018
1239.995327	0.197445989
1241.923780	0.196118817
1243.852233	0.194554836
1245.780686	0.192790657
1247.709139	0.191179752
1249.637592	0.189662665
1251.566045	0.188031182
1253.494498	0.186132893
1255.422952	0.184242591
1257.351405	0.182846308
1259.279858	0.181555808
1261.208311	0.179808810
1263.136764	0.177809089
1265.065217	0.175827265
1266.993670	0.174019694
1268.922123	0.172500774
1270.850576	0.171066806
1272.779029	0.169451535
1274.707482	0.167541772
1276.635935	0.165733755
1278.564388	0.164300621
1280.492842	0.162920430
1282.421295	0.161511198
1284.349748	0.160308987
1286.278201	0.159137279
1288.206654	0.157712743
1290.135107	0.155999407
1292.063560	0.154127747
1293.992013	0.152436152
1295.920466	0.151015028
1297.848919	0.149603650
1299.777372	0.148183644
1301.705825	0.146765813
1303.634278	0.145180628
1305.562731	0.143574208
1307.491185	0.142364383
1309.419638	0.141598359
1311.348091	0.140706792
1313.276544	0.139837787
1315.204997	0.139337033
1317.133450	0.138416067
1319.061903	0.136760205
1320.990356	0.134803146
1322.918809	0.132768735
1324.847262	0.130974710
1326.775715	0.129486427
1328.704168	0.127967373
1330.632621	0.126408562
1332.561075	0.125400975
1334.489528	0.125557467
1336.417981	0.126730680
1338.346434	0.127427697
1340.274887	0.126320705
1342.203340	0.123448372
1344.131793	0.120087989
1346.060246	0.117764153
1347.988699	0.116535924
1349.917152	0.115698434
1351.845605	0.115023099
1353.774058	0.114234522
1355.702511	0.113401815
1357.630965	0.113285981
1359.559418	0.113707662
1361.487871	0.113058783
1363.416324	0.111302897
1365.344777	0.109589666
1367.273230	0.107991271
1369.201683	0.107328370
1371.130136	0.107784562
1373.058589	0.107730538
1374.987042	0.106652215
1376.915495	0.104753874
1378.843948	0.102267891
1380.772401	0.100352921
1382.700854	0.099696040
1384.629308	0.099447563
1386.557761	0.098451771
1388.486214	0.097525060
1390.414667	0.097591586
1392.343120	0.097712182
1394.271573	0.097846381
1396.200026	0.098011218
1398.128479	0.096643999
1400.056932	0.094460398
1401.985385	0.092574991
1403.913838	0.090185456
1405.842291	0.088131629
1407.770744	0.087083742
1409.699198	0.086302638
1411.627651	0.086000495
1413.556104	0.086843513
1415.484557	0.088086404
1417.413010	0.087880015
1419.341463	0.086946093
1421.269916	0.086770214
1423.198369	0.085851490
1425.126822	0.084401123
1427.055275	0.083503313
1428.983728	0.082739510
1430.912181	0.082725786
1432.840634	0.083070636
1434.769087	0.081231795
1436.697541	0.077865198
1438.625994	0.076206513
1440.554447	0.075417846
1442.482900	0.074630760
1444.411353	0.074472710
1446.339806	0.074241072
1448.268259	0.073798567
1450.196712	0.074009188
1452.125165	0.075500511
1454.053618	0.077537350
1455.982071	0.077580735
1457.910524	0.075765304
1459.838977	0.074749224
1461.767431	0.073373348
1463.695884	0.070711829
1465.624337	0.068928495
1467.552790	0.069501556
1469.481243	0.070708342
1471.409696	0.071187943
1473.338149	0.071295097
1475.266602	0.070198886
1477.195055	0.067951560
1479.123508	0.065889858
1481.051961	0.064438701
1482.980414	0.064225636
1484.908867	0.065451331
1486.837321	0.067047708
1488.765774	0.067128360
1490.694227	0.065627612
1492.622680	0.064785875
1494.551133	0.064372420
1496.479586	0.063496649
1498.408039	0.062422477
1500.336492	0.061874218
1502.264945	0.062731251
1504.193398	0.064062051
1506.121851	0.064603291
1508.050304	0.065057240
1509.978757	0.064233355
1511.907210	0.062168706
1513.835664	0.061041966
1515.764117	0.061384931
1517.692570	0.062792845
1519.621023	0.063387349
1521.549476	0.062571168
1523.477929	0.061895341
1525.406382	0.059986029
1527.334835	0.057486508
1529.263288	0.056616932
1531.191741	0.056245029
1533.120194	0.055804428
1535.048647	0.057395246
1536.977100	0.059944510
1538.905554	0.061337784
1540.834007	0.061825324
1542.762460	0.059641652
1544.690913	0.055697232
1546.619366	0.052922022
1548.547819	0.051324643
1550.476272	0.050904680
1552.404725	0.052134804
1554.333178	0.054856915
1556.261631	0.057013109
1558.190084	0.055060823
1560.118537	0.052137133
1562.046990	0.051471431
1563.975443	0.050686218
1565.903897	0.049947176
1567.832350	0.049497627
1569.760803	0.049337693
1571.689256	0.050335817
1573.617709	0.050782315
1575.546162	0.049512431
1577.474615	0.048323538
1579.403068	0.047504473
1581.331521	0.046406195
1583.259974	0.045795895
1585.188427	0.045968473
1587.116880	0.046431020
1589.045333	0.046709400
1590.973787	0.046728361
1592.902240	0.046640713
1594.830693	0.046597645
1596.759146	0.046683982
1598.687599	0.046843711
1600.616052	0.047091704
1602.544505	0.047491521
1604.472958	0.047955330
1606.401411	0.048347995
1608.329864	0.048712909
1610.258317	0.049357917
1612.186770	0.050600145
1614.115223	0.051870544
1616.043677	0.052442983
1617.972130	0.053162720
1619.900583	0.054063156
1621.829036	0.054027166
1623.757489	0.054099906
1625.685942	0.054444164
1627.614395	0.054032005
1629.542848	0.054117482
1631.471301	0.055662394
1633.399754	0.057213087
1635.328207	0.057550460
1637.256660	0.057230912
1639.185113	0.056507584
1641.113566	0.056378718
1643.042020	0.057588711
1644.970473	0.058849599
1646.898926	0.060332544
1648.827379	0.063303575
1650.755832	0.063362531
1652.684285	0.058878776
1654.612738	0.056329813
1656.541191	0.056484561
1658.469644	0.056072369
1660.398097	0.054751273
1662.326550	0.053410005
1664.255003	0.053448994
1666.183456	0.054324649
1668.111910	0.054415692
1670.040363	0.054537017
1671.968816	0.054943454
1673.897269	0.053735986
1675.825722	0.052008241
1677.754175	0.051825032
1679.682628	0.052700683
1681.611081	0.053319335
1683.539534	0.052409545
1685.467987	0.050936133
1687.396440	0.049254585
1689.324893	0.046806872
1691.253346	0.045287162
1693.181799	0.044845168
1695.110253	0.044857435
1697.038706	0.045751236
1698.967159	0.045375016
1700.895612	0.043960251
1702.824065	0.043611787
1704.752518	0.042183932
1706.680971	0.039897483
1708.609424	0.038593497
1710.537877	0.038543921
1712.466330	0.039541941
1714.394783	0.040698640
1716.323236	0.040272538
1718.251689	0.038396720
1720.180143	0.036922548
1722.108596	0.035615858
1724.037049	0.034237493
1725.965502	0.033635534
1727.893955	0.034270573
1729.822408	0.035962556
1731.750861	0.037013177
1733.679314	0.036283329
1735.607767	0.035813782
1737.536220	0.035667550
1739.464673	0.034936454
1741.393126	0.034529589
1743.321579	0.034781639
1745.250032	0.035349138
1747.178486	0.035808552
1749.106939	0.035449963
1751.035392	0.034453675
1752.963845	0.033683959
1754.892298	0.033262260
1756.820751	0.033386152
1758.749204	0.034134664
1760.677657	0.034278572
1762.606110	0.033852793
1764.534563	0.033947062
1766.463016	0.034615714
1768.391469	0.035920393
1770.319922	0.037112597
1772.248376	0.037094824
1774.176829	0.036627393
1776.105282	0.036417585
1778.033735	0.036338259
1779.962188	0.036402073
1781.890641	0.036507215
1783.819094	0.036376998
1785.747547	0.036420409
1787.676000	0.037225787
1789.604453	0.038208708
1791.532906	0.038730644
1793.461359	0.039206814
1795.389812	0.039698899
1797.318266	0.039741978
1799.246719	0.039422005
1801.175172	0.039230410
1803.103625	0.039472006
1805.032078	0.039896876
1806.960531	0.040267263
1808.888984	0.040497962
1810.817437	0.040598296
1812.745890	0.040637892
1814.674343	0.040431600
1816.602796	0.040003624
1818.531249	0.039870437
1820.459702	0.040271562
1822.388155	0.040915783
1824.316609	0.041655775
1826.245062	0.042666372
1828.173515	0.043069102
1830.101968	0.042455807
1832.030421	0.041891664
1833.958874	0.041518822
1835.887327	0.041157573
1837.815780	0.041163273
1839.744233	0.041702252
1841.672686	0.042136461
1843.601139	0.042022150
1845.529592	0.041886561
1847.458045	0.041485526
1849.386499	0.040615663
1851.314952	0.039869461
1853.243405	0.039488882
1855.171858	0.039351426
1857.100311	0.039277259
1859.028764	0.039103847
1860.957217	0.038867030
1862.885670	0.038922425
1864.814123	0.039428510
1866.742576	0.039714083
1868.671029	0.039231002
1870.599482	0.038449705
1872.527935	0.037614573
1874.456388	0.036639862
1876.384842	0.035911206
1878.313295	0.035704583
1880.241748	0.035777573
1882.170201	0.035744641
1884.098654	0.035685591
1886.027107	0.035711069
1887.955560	0.035338864
1889.884013	0.034656260
1891.812466	0.034215488
1893.740919	0.033856213
1895.669372	0.033600781
1897.597825	0.033519760
1899.526278	0.033369955
1901.454732	0.033097312
1903.383185	0.032739516
1905.311638	0.032409720
1907.240091	0.032132726
1909.168544	0.031762313
1911.096997	0.031326722
1913.025450	0.031041924
1914.953903	0.030983735
1916.882356	0.031046277
1918.810809	0.031319637
1920.739262	0.031292021
1922.667715	0.030300744
1924.596168	0.028997751
1926.524622	0.028189940
1928.453075	0.028002400
1930.381528	0.028129864
1932.309981	0.028132200
1934.238434	0.027792459
1936.166887	0.027250849
1938.095340	0.027030716
1940.023793	0.027219260
1941.952246	0.027416011
1943.880699	0.027532471
1945.809152	0.027244724
1947.737605	0.026389915
1949.666058	0.025549825
1951.594511	0.025033716
1953.522965	0.024659216
1955.451418	0.024343276
1957.379871	0.024145890
1959.308324	0.023923533
1961.236777	0.023785375
1963.165230	0.023939403
1965.093683	0.023963260
1967.022136	0.023624344
1968.950589	0.023315737
1970.879042	0.023070056
1972.807495	0.022757662
1974.735948	0.022527914
1976.664401	0.022415057
1978.592855	0.022260401
1980.521308	0.022007212
1982.449761	0.021761056
1984.378214	0.021593440
1986.306667	0.021508960
1988.235120	0.021533275
1990.163573	0.021514993
1992.092026	0.021220166
1994.020479	0.020772601
1995.948932	0.020460021
1997.877385	0.020334411
1999.805838	0.020226415
2001.734291	0.020120874
2003.662744	0.020012943
2005.591198	0.019764358
2007.519651	0.019440714
2009.448104	0.019183071
2011.376557	0.019149080
2013.305010	0.019340837
2015.233463	0.019307615
2017.161916	0.018924540
2019.090369	0.018680852
2021.018822	0.018741110
2022.947275	0.018725013
2024.875728	0.018459082
2026.804181	0.018197160
2028.732634	0.018047003
2030.661088	0.017869443
2032.589541	0.017592942
2034.517994	0.017302411
2036.446447	0.017238785
2038.374900	0.017437153
2040.303353	0.017437093
2042.231806	0.016936684
2044.160259	0.016326673
2046.088712	0.016093694
2048.017165	0.016225528
2049.945618	0.016379654
2051.874071	0.016347865
2053.802524	0.016249601
2055.730978	0.016251301
2057.659431	0.016271126
2059.587884	0.016181920
2061.516337	0.015931197
2063.444790	0.015535256
2065.373243	0.015327752
2067.301696	0.015418500
2069.230149	0.015512206
2071.158602	0.015495956
2073.087055	0.015269293
2075.015508	0.014953376
2076.943961	0.014952105
2078.872414	0.015152236
2080.800867	0.015239146
2082.729321	0.015226070
2084.657774	0.015051371
2086.586227	0.014689391
2088.514680	0.014401739
2090.443133	0.014309258
2092.371586	0.014319513
2094.300039	0.014414539
2096.228492	0.014539648
2098.156945	0.014497374
2100.085398	0.014219926
2102.013851	0.013969769
2103.942304	0.014002661
2105.870757	0.014167592
2107.799211	0.014200312
2109.727664	0.014002802
2111.656117	0.013813623
2113.584570	0.013911135
2115.513023	0.014059607
2117.441476	0.013943881
2119.369929	0.013786678
2121.298382	0.013862359
2123.226835	0.013960611
2125.155288	0.013825630
2127.083741	0.013526900
2129.012194	0.013235995
2130.940647	0.013167753
2132.869100	0.013296870
2134.797554	0.013332115
2136.726007	0.013125070
2138.654460	0.012722747
2140.582913	0.012372092
2142.511366	0.012243780
2144.439819	0.012154566
2146.368272	0.012158806
2148.296725	0.012507712
2150.225178	0.012854622
2152.153631	0.012842038
2154.082084	0.012686150
2156.010537	0.012519998
2157.938990	0.012301472
2159.867444	0.012299204
2161.795897	0.012459774
2163.724350	0.012266991
2165.652803	0.011894665
2167.581256	0.011766706
2169.509709	0.011683850
2171.438162	0.011670407
2173.366615	0.011998609
2175.295068	0.012287903
2177.223521	0.012157927
2179.151974	0.011975160
2181.080427	0.011923294
2183.008880	0.011727613
2184.937334	0.011442775
2186.865787	0.011408098
2188.794240	0.011634463
2190.722693	0.011839825
2192.651146	0.011970443
2194.579599	0.012074031
2196.508052	0.011905621
2198.436505	0.011339014
2200.364958	0.010753524
2202.293411	0.010546169
2204.221864	0.010662544
2206.150317	0.010884293
2208.078770	0.011112674
2210.007223	0.011235742
2211.935677	0.011171481
2213.864130	0.010929450
2215.792583	0.010600639
2217.721036	0.010461867
2219.649489	0.010589400
2221.577942	0.010575381
2223.506395	0.010271209
2225.434848	0.010138884
2227.363301	0.010367534
2229.291754	0.010604947
2231.220207	0.010508020
2233.148660	0.010186972
2235.077113	0.010049119
2237.005567	0.010176437
2238.934020	0.010394469
2240.862473	0.010485463
2242.790926	0.010324235
2244.719379	0.010106811
2246.647832	0.009996385
2248.576285	0.009918580
2250.504738	0.009903900
2252.433191	0.009773518
2254.361644	0.009527261
2256.290097	0.009431502
2258.218550	0.009507835
2260.147003	0.009537281
2262.075456	0.009448267
2264.003910	0.009296033
2265.932363	0.009190390
2267.860816	0.009202959
2269.789269	0.009243335
2271.717722	0.009149243
2273.646175	0.008962499
2275.574628	0.008855449
2277.503081	0.008880186
2279.431534	0.008977224
2281.359987	0.008962333
2283.288440	0.008777550
2285.216893	0.008643601
2287.145346	0.008547237
2289.073800	0.008275871
2291.002253	0.008021980
2292.930706	0.008037767
2294.859159	0.008189720
2296.787612	0.008267155
2298.716065	0.008315610
2300.644518	0.008463169
2302.572971	0.008556754
2304.501424	0.008344750
2306.429877	0.007985544
2308.358330	0.007876912
2310.286783	0.008150334
2312.215236	0.008557117
2314.143690	0.008758403
2316.072143	0.008823197
2318.000596	0.009053402
2319.929049	0.009342481
2321.857502	0.009417944
2323.785955	0.009407272
2325.714408	0.009254181
2327.642861	0.008733634
2329.571314	0.008242868
2331.499767	0.008165373
2333.428220	0.008231385
2335.356673	0.008238840
2337.285126	0.008454455
2339.213579	0.008849388
2341.142033	0.008716467
2343.070486	0.007713676
2344.998939	0.006613019
2346.927392	0.006112359
2348.855845	0.006386928
2350.784298	0.007325593
2352.712751	0.008081630
2354.641204	0.007469543
2356.569657	0.006169078
2358.498110	0.005881570
2360.426563	0.006952330
2362.355016	0.007905764
2364.283469	0.007452593
2366.211923	0.006371422
2368.140376	0.005843128
2370.068829	0.005897845
2371.997282	0.006042484
2373.925735	0.006101015
2375.854188	0.006220302
2377.782641	0.006348419
2379.711094	0.006372693
2381.639547	0.006463797
2383.568000	0.006702915
2385.496453	0.006819167
2387.424906	0.006592697
2389.353359	0.006224972
2391.281812	0.006056222
2393.210266	0.006132642
2395.138719	0.006301927
2397.067172	0.006405562
2398.995625	0.006293126
2400.924078	0.006055037
2402.852531	0.005974160
2404.780984	0.005937261
2406.709437	0.005770769
2408.637890	0.005923406
2410.566343	0.006262741
2412.494796	0.006187582
2414.423249	0.006075013
2416.351702	0.006323030
2418.280156	0.006380756
2420.208609	0.006126348
2422.137062	0.006026368
2424.065515	0.005949728
2425.993968	0.005684575
2427.922421	0.005637858
2429.850874	0.005867055
2431.779327	0.005933748
2433.707780	0.005864850
2435.636233	0.005894352
2437.564686	0.006077234
2439.493139	0.006179363
2441.421592	0.005857433
2443.350045	0.005472056
2445.278499	0.005591140
2447.206952	0.005848388
2449.135405	0.005590878
2451.063858	0.005214091
2452.992311	0.005409400
2454.920764	0.005908316
2456.849217	0.005984423
2458.777670	0.005785441
2460.706123	0.005890217
2462.634576	0.006133754
2464.563029	0.006290771
2466.491482	0.006415580
2468.419935	0.006321281
2470.348389	0.006002885
2472.276842	0.005807760
2474.205295	0.005871770
2476.133748	0.006049191
2478.062201	0.006169451
2479.990654	0.006268551
2481.919107	0.006438863
2483.847560	0.006465821
2485.776013	0.006483948
2487.704466	0.006904977
2489.632919	0.007398125
2491.561372	0.007495015
2493.489825	0.007472286
2495.418279	0.007546354
2497.346732	0.007345377
2499.275185	0.006989224
2501.203638	0.007064129
2503.132091	0.007516256
2505.060544	0.007877469
2506.988997	0.008064182
2508.917450	0.008181334
2510.845903	0.008178308
2512.774356	0.008192524
2514.702809	0.008416651
2516.631262	0.008635143
2518.559715	0.008772023
2520.488168	0.009121049
2522.416622	0.009462319
2524.345075	0.009254165
2526.273528	0.008855521
2528.201981	0.009019461
2530.130434	0.009630843
2532.058887	0.010070690
2533.987340	0.010254046
2535.915793	0.010484823
2537.844246	0.010885754
2539.772699	0.011314737
2541.701152	0.011449147
2543.629605	0.011197262
2545.558058	0.011079171
2547.486512	0.011473012
2549.414965	0.012075201
2551.343418	0.012519919
2553.271871	0.012779506
2555.200324	0.012887133
2557.128777	0.013011820
2559.057230	0.013339331
2560.985683	0.013607898
2562.914136	0.013624797
2564.842589	0.013661592
2566.771042	0.013846409
2568.699495	0.014123799
2570.627948	0.014372911
2572.556401	0.014619613
2574.484855	0.015041644
2576.413308	0.015586617
2578.341761	0.016089804
2580.270214	0.016330531
2582.198667	0.016135406
2584.127120	0.015911223
2586.055573	0.016249252
2587.984026	0.016921848
2589.912479	0.017288676
2591.840932	0.017210970
2593.769385	0.016941456
2595.697838	0.016826728
2597.626291	0.017078413
2599.554745	0.017575948
2601.483198	0.018067539
2603.411651	0.018501850
2605.340104	0.018868050
2607.268557	0.018846687
2609.197010	0.018424718
2611.125463	0.018134490
2613.053916	0.018167766
2614.982369	0.018323286
2616.910822	0.018536733
2618.839275	0.018707933
2620.767728	0.018676383
2622.696181	0.018650986
2624.624635	0.018897638
2626.553088	0.019115465
2628.481541	0.018995002
2630.409994	0.018715143
2632.338447	0.018481940
2634.266900	0.018339613
2636.195353	0.018295346
2638.123806	0.018242523
2640.052259	0.018122539
2641.980712	0.017982159
2643.909165	0.017949656
2645.837618	0.017997889
2647.766071	0.017959541
2649.694524	0.017964095
2651.622978	0.018032532
2653.551431	0.017912734
2655.479884	0.017638411
2657.408337	0.017312650
2659.336790	0.016948232
2661.265243	0.016938938
2663.193696	0.017404519
2665.122149	0.017549086
2667.050602	0.017152768
2668.979055	0.016819360
2670.907508	0.016618926
2672.835961	0.016525708
2674.764414	0.016480634
2676.692868	0.016103243
2678.621321	0.015673697
2680.549774	0.015698589
2682.478227	0.015886994
2684.406680	0.015903816
2686.335133	0.015968472
2688.263586	0.016159303
2690.192039	0.016132673
2692.120492	0.015805801
2694.048945	0.015516644
2695.977398	0.015402199
2697.905851	0.015278360
2699.834304	0.014945580
2701.762757	0.014573392
2703.691211	0.014626971
2705.619664	0.015004098
2707.548117	0.015260965
2709.476570	0.015505590
2711.405023	0.015655883
2713.333476	0.015327058
2715.261929	0.014875292
2717.190382	0.014748461
2719.118835	0.014849721
2721.047288	0.015103721
2722.975741	0.015258354
2724.904194	0.015019932
2726.832647	0.014620959
2728.761101	0.014427883
2730.689554	0.014334500
2732.618007	0.014046017
2734.546460	0.013525937
2736.474913	0.012946800
2738.403366	0.012587169
2740.331819	0.012672392
2742.260272	0.012928315
2744.188725	0.012975481
2746.117178	0.013068687
2748.045631	0.013345866
2749.974084	0.013537814
2751.902537	0.013513838
2753.830991	0.013422212
2755.759444	0.013257767
2757.687897	0.012809755
2759.616350	0.012329812
2761.544803	0.012242239
2763.473256	0.012448912
2765.401709	0.012689489
2767.330162	0.012906261
2769.258615	0.012917950
2771.187068	0.012633827
2773.115521	0.012236855
2775.043974	0.011907591
2776.972427	0.011674960
2778.900880	0.011516136
2780.829334	0.011592289
2782.757787	0.012003447
2784.686240	0.012277630
2786.614693	0.011944660
2788.543146	0.011380399
2790.471599	0.011095528
2792.400052	0.011259116
2794.328505	0.011732461
2796.256958	0.012043903
2798.185411	0.012129107
2800.113864	0.012359508
2802.042317	0.012635221
2803.970770	0.012692626
2805.899224	0.012504851
2807.827677	0.012209333
2809.756130	0.012047179
2811.684583	0.011959795
2813.613036	0.011702867
2815.541489	0.011319284
2817.469942	0.011076958
2819.398395	0.011115270
2821.326848	0.011412387
2823.255301	0.011733908
2825.183754	0.011825218
2827.112207	0.011688960
2829.040660	0.011507099
2830.969113	0.011219508
2832.897567	0.010871045
2834.826020	0.010925793
2836.754473	0.011368399
2838.682926	0.011570912
2840.611379	0.011480072
2842.539832	0.011337843
2844.468285	0.011047196
2846.396738	0.010802489
2848.325191	0.010973555
2850.253644	0.011273071
2852.182097	0.011160743
2854.110550	0.010699231
2856.039003	0.010386273
2857.967457	0.010417737
2859.895910	0.010726524
2861.824363	0.011167135
2863.752816	0.011340464
2865.681269	0.011229740
2867.609722	0.011101468
2869.538175	0.011057300
2871.466628	0.011144490
2873.395081	0.011306037
2875.323534	0.011346745
2877.251987	0.011296856
2879.180440	0.011034195
2881.108893	0.010501676
2883.037347	0.010268127
2884.965800	0.010570428
2886.894253	0.011021637
2888.822706	0.011210272
2890.751159	0.011038978
2892.679612	0.010662621
2894.608065	0.010551726
2896.536518	0.010901783
2898.464971	0.011301069
2900.393424	0.011519695
2902.321877	0.011589174
2904.250330	0.011402397
2906.178783	0.011006000
2908.107236	0.010723110
2910.035690	0.010934464
2911.964143	0.011518647
2913.892596	0.011870437
2915.821049	0.011775881
2917.749502	0.011632546
2919.677955	0.011449937
2921.606408	0.010915657
2923.534861	0.010366541
2925.463314	0.010312092
2927.391767	0.010456399
2929.320220	0.010239089
2931.248673	0.009880883
2933.177126	0.010035082
2935.105580	0.010493438
2937.034033	0.010773095
2938.962486	0.011203467
2940.890939	0.011747536
2942.819392	0.011664606
2944.747845	0.011185719
2946.676298	0.010990999
2948.604751	0.010925611
2950.533204	0.010796264
2952.461657	0.010833706
2954.390110	0.011012444
2956.318563	0.011017831
2958.247016	0.010921064
2960.175469	0.010914568
2962.103923	0.011009404
2964.032376	0.011188000
2965.960829	0.011211534
2967.889282	0.010972708
2969.817735	0.010771445
2971.746188	0.010781769
2973.674641	0.011334698
2975.603094	0.012359535
2977.531547	0.012920254
2979.460000	0.012500340
2981.388453	0.011885167
2983.316906	0.011765443
2985.245359	0.011813966
2987.173813	0.011595651
2989.102266	0.011260811
2991.030719	0.011267669
2992.959172	0.011589526
2994.887625	0.011690309
2996.816078	0.011544924
2998.744531	0.011542276
3000.672984	0.011558883
3002.601437	0.011372476
3004.529890	0.011231305
3006.458343	0.011455849
3008.386796	0.011834068
3010.315249	0.011953034
3012.243703	0.011812689
3014.172156	0.011673014
3016.100609	0.011614849
3018.029062	0.011701147
3019.957515	0.012063926
3021.885968	0.012563239
3023.814421	0.012788536
3025.742874	0.012631611
3027.671327	0.012577679
3029.599780	0.012909015
3031.528233	0.013283192
3033.456686	0.013442737
3035.385139	0.013455264
3037.313592	0.013231742
3039.242046	0.012740531
3041.170499	0.012360917
3043.098952	0.012478999
3045.027405	0.013076009
3046.955858	0.013785274
3048.884311	0.014179993
3050.812764	0.014143937
3052.741217	0.013919187
3054.669670	0.013775270
3056.598123	0.013858869
3058.526576	0.014093994
3060.455029	0.014297389
3062.383482	0.014381683
3064.311936	0.014479253
3066.240389	0.014768040
3068.168842	0.014875314
3070.097295	0.014449820
3072.025748	0.014107388
3073.954201	0.014418449
3075.882654	0.014906753
3077.811107	0.015106501
3079.739560	0.015180470
3081.668013	0.015235826
3083.596466	0.015325140
3085.524919	0.015557677
3087.453372	0.015803488
3089.381825	0.015979229
3091.310279	0.016208733
3093.238732	0.016411860
3095.167185	0.016482957
3097.095638	0.016605694
3099.024091	0.016671373
3100.952544	0.016416211
3102.880997	0.016192798
3104.809450	0.016329562
3106.737903	0.016482078
3108.666356	0.016453281
3110.594809	0.016509404
3112.523262	0.016829843
3114.451715	0.017339438
3116.380169	0.017796965
3118.308622	0.018060416
3120.237075	0.018039709
3122.165528	0.017651539
3124.093981	0.017242651
3126.022434	0.017286358
3127.950887	0.017799109
3129.879340	0.018468328
3131.807793	0.018919947
3133.736246	0.019024817
3135.664699	0.018923678
3137.593152	0.018887544
3139.521605	0.019141478
3141.450058	0.019370554
3143.378512	0.019286567
3145.306965	0.019321019
3147.235418	0.019752562
3149.163871	0.020548759
3151.092324	0.021497661
3153.020777	0.021805942
3154.949230	0.021098547
3156.877683	0.020365115
3158.806136	0.020492045
3160.734589	0.020995840
3162.663042	0.021320339
3164.591495	0.021665387
3166.519948	0.021776903
3168.448402	0.021441650
3170.376855	0.021270042
3172.305308	0.021550938
3174.233761	0.022013811
3176.162214	0.022407809
3178.090667	0.022546928
3180.019120	0.022429794
3181.947573	0.022479281
3183.876026	0.023118867
3185.804479	0.023680350
3187.732932	0.023078831
3189.661385	0.021914313
3191.589838	0.021745192
3193.518292	0.022771046
3195.446745	0.023857292
3197.375198	0.024303261
3199.303651	0.024327923
3201.232104	0.024305381
3203.160557	0.024556026
3205.089010	0.025066491
3207.017463	0.025460815
3208.945916	0.025461752
3210.874369	0.025199935
3212.802822	0.025198279
3214.731275	0.025686763
3216.659728	0.026119540
3218.588181	0.026147578
3220.516635	0.026061209
3222.445088	0.026029881
3224.373541	0.026206432
3226.301994	0.026535869
3228.230447	0.026524758
3230.158900	0.026383303
3232.087353	0.026578775
3234.015806	0.026576594
3235.944259	0.026478900
3237.872712	0.027034566
3239.801165	0.027798751
3241.729618	0.028106693
3243.658071	0.027912308
3245.586525	0.027204411
3247.514978	0.026406327
3249.443431	0.026242759
3251.371884	0.026644276
3253.300337	0.027128674
3255.228790	0.027802376
3257.157243	0.028701669
3259.085696	0.029574413
3261.014149	0.030122895
3262.942602	0.030005312
3264.871055	0.029392214
3266.799508	0.028683219
3268.727961	0.028068120
3270.656414	0.027968459
3272.584868	0.028757522
3274.513321	0.029822033
3276.441774	0.030211141
3278.370227	0.030149203
3280.298680	0.030042171
3282.227133	0.029570755
3284.155586	0.029061377
3286.084039	0.029157350
3288.012492	0.029662766
3289.940945	0.029958326
3291.869398	0.029669486
3293.797851	0.029162250
3295.726304	0.029237712
3297.654758	0.029859930
3299.583211	0.030334953
3301.511664	0.030554410
3303.440117	0.030662868
3305.368570	0.030610798
3307.297023	0.030728089
3309.225476	0.031168777
3311.153929	0.031424146
3313.082382	0.031265203
3315.010835	0.030983731
3316.939288	0.030906335
3318.867741	0.031225968
3320.796194	0.031412918
3322.724648	0.031133393
3324.653101	0.031112215
3326.581554	0.031690039
3328.510007	0.032390364
3330.438460	0.032876570
3332.366913	0.033268590
3334.295366	0.033538286
3336.223819	0.033337954
3338.152272	0.032821123
3340.080725	0.032337148
3342.009178	0.031966385
3343.937631	0.032007560
3345.866084	0.032555308
3347.794537	0.033226244
3349.722991	0.033635993
3351.651444	0.033606380
3353.579897	0.033361156
3355.508350	0.033499625
3357.436803	0.034243174
3359.365256	0.035054322
3361.293709	0.035391461
3363.222162	0.035356127
3365.150615	0.035200316
3367.079068	0.035031252
3369.007521	0.034900557
3370.935974	0.034876365
3372.864427	0.035211977
3374.792881	0.035807468
3376.721334	0.036173582
3378.649787	0.036241230
3380.578240	0.036115546
3382.506693	0.035938006
3384.435146	0.036096666
3386.363599	0.036513887
3388.292052	0.036920153
3390.220505	0.037255693
3392.148958	0.037333328
3394.077411	0.037127819
3396.005864	0.036766745
3397.934317	0.036604710
3399.862770	0.036950536
3401.791224	0.037627064
3403.719677	0.038051959
3405.648130	0.038406715
3407.576583	0.038726151
3409.505036	0.038749836
3411.433489	0.038290333
3413.361942	0.037878811
3415.290395	0.037903462
3417.218848	0.037949465
3419.147301	0.037757427
3421.075754	0.037436001
3423.004207	0.036963470
3424.932660	0.036550149
3426.861114	0.036418851
3428.789567	0.036413327
3430.718020	0.036443114
3432.646473	0.036612347
3434.574926	0.036859646
3436.503379	0.036988515
3438.431832	0.037064243
3440.360285	0.037214030
3442.288738	0.037443712
3444.217191	0.037715565
3446.145644	0.037728608
3448.074097	0.037597232
3450.002550	0.037609726
3451.931004	0.037558354
3453.859457	0.037130177
3455.787910	0.036411516
3457.716363	0.035929244
3459.644816	0.035829876
3461.573269	0.035975594
3463.501722	0.036490072
3465.430175	0.036886495
3467.358628	0.036306597
3469.287081	0.035314851
3471.215534	0.035083581
3473.143987	0.035489716
3475.072440	0.035777155
3477.000893	0.035747405
3478.929347	0.035618030
3480.857800	0.035634197
3482.786253	0.035842255
3484.714706	0.035881493
3486.643159	0.035491798
3488.571612	0.035173800
3490.500065	0.035073627
3492.428518	0.034623552
3494.356971	0.033785220
3496.285424	0.033293013
3498.213877	0.033744510
3500.142330	0.034526698
3502.070783	0.034549128
3503.999237	0.033952881
3505.927690	0.033336408
3507.856143	0.032621134
3509.784596	0.032097291
3511.713049	0.032037392
3513.641502	0.031838290
3515.569955	0.031172827
3517.498408	0.030643426
3519.426861	0.030696193
3521.355314	0.030893020
3523.283767	0.030962128
3525.212220	0.031160090
3527.140673	0.031391647
3529.069126	0.031233096
3530.997580	0.030441493
3532.926033	0.029336071
3534.854486	0.028412923
3536.782939	0.027854893
3538.711392	0.027796587
3540.639845	0.028324230
3542.568298	0.029049616
3544.496751	0.029357811
3546.425204	0.029180272
3548.353657	0.028986376
3550.282110	0.028958762
3552.210563	0.028791333
3554.139016	0.028183609
3556.067470	0.027359860
3557.995923	0.026873430
3559.924376	0.027031666
3561.852829	0.027858008
3563.781282	0.028772430
3565.709735	0.028377369
3567.638188	0.026474575
3569.566641	0.024765253
3571.495094	0.024139659
3573.423547	0.024317777
3575.352000	0.024749802
3577.280453	0.025005542
3579.208906	0.025148947
3581.137360	0.025444875
3583.065813	0.025880989
3584.994266	0.025854038
3586.922719	0.024886882
3588.851172	0.023913700
3590.779625	0.023719104
3592.708078	0.023757536
3594.636531	0.023680853
3596.564984	0.023441475
3598.493437	0.022601636
3600.421890	0.021394622
3602.350343	0.020740680
3604.278796	0.020775322
3606.207249	0.021041941
3608.135703	0.021459265
3610.064156	0.021922039
3611.992609	0.021829562
3613.921062	0.021260830
3615.849515	0.020852454
3617.777968	0.020610150
3619.706421	0.020515777
3621.634874	0.020859355
3623.563327	0.021595825
3625.491780	0.021964487
3627.420233	0.020799750
3629.348686	0.018828208
3631.277139	0.017787350
3633.205593	0.017374765
3635.134046	0.017180104
3637.062499	0.017330803
3638.990952	0.017360147
3640.919405	0.016975071
3642.847858	0.016933262
3644.776311	0.017712157
3646.704764	0.018163305
3648.633217	0.016897079
3650.561670	0.015131507
3652.490123	0.014661130
3654.418576	0.014626932
3656.347029	0.014163173
3658.275482	0.013771776
3660.203936	0.013661279
3662.132389	0.013561385
3664.060842	0.013620768
3665.989295	0.014168293
3667.917748	0.015033540
3669.846201	0.015900699
3671.774654	0.016418433
3673.703107	0.015445758
3675.631560	0.013340501
3677.560013	0.012032280
3679.488466	0.011844855
3681.416919	0.012222558
3683.345372	0.012614914
3685.273826	0.012347629
3687.202279	0.011500679
3689.130732	0.011039677
3691.059185	0.011291852
3692.987638	0.011664563
3694.916091	0.011775980
3696.844544	0.011561350
3698.772997	0.011203414
3700.701450	0.010998162
3702.629903	0.011078063
3704.558356	0.011230561
3706.486809	0.011207055
3708.415262	0.010963517
3710.343716	0.010740277
3712.272169	0.010919400
3714.200622	0.011370466
3716.129075	0.011708787
3718.057528	0.011903383
3719.985981	0.011960140
3721.914434	0.011701644
3723.842887	0.011272836
3725.771340	0.011236787
3727.699793	0.011845513
3729.628246	0.012654033
3731.556699	0.013098232
3733.485152	0.012889893
3735.413605	0.012203840
3737.342059	0.012068851
3739.270512	0.012628520
3741.198965	0.013139780
3743.127418	0.013221852
3745.055871	0.013537233
3746.984324	0.014358101
3748.912777	0.014277942
3750.841230	0.012976148
3752.769683	0.012100797
3754.698136	0.012317711
3756.626589	0.012782913
3758.555042	0.012927927
3760.483495	0.012982565
3762.411949	0.013085045
3764.340402	0.013144154
3766.268855	0.013392692
3768.197308	0.013693593
3770.125761	0.013586347
3772.054214	0.013392969
3773.982667	0.013475103
3775.911120	0.013656283
3777.839573	0.013786046
3779.768026	0.014274793
3781.696479	0.015189490
3783.624932	0.015635975
3785.553385	0.015263380
3787.481838	0.014420663
3789.410292	0.013368237
3791.338745	0.012627641
3793.267198	0.012574942
3795.195651	0.012850070
3797.124104	0.013191595
3799.052557	0.013592751
3800.981010	0.013769648
3802.909463	0.013830007
3804.837916	0.013908449
3806.766369	0.013945227
3808.694822	0.014016157
3810.623275	0.013985205
3812.551728	0.013774549
3814.480182	0.013476366
3816.408635	0.013579393
3818.337088	0.014283797
3820.265541	0.014471999
3822.193994	0.013889652
3824.122447	0.013389018
3826.050900	0.013217558
3827.979353	0.013416911
3829.907806	0.013560703
3831.836259	0.013559833
3833.764712	0.014117626
3835.693165	0.015162070
3837.621618	0.015674565
3839.550071	0.015389496
3841.478525	0.015021089
3843.406978	0.014965661
3845.335431	0.015116590
3847.263884	0.015164349
3849.192337	0.014963727
3851.120790	0.014482040
3853.049243	0.013883612
3854.977696	0.013806858
3856.906149	0.014184638
3858.834602	0.014038547
3860.763055	0.013222277
3862.691508	0.012445599
3864.619961	0.012451198
3866.548415	0.013045212
3868.476868	0.013056551
3870.405321	0.012404484
3872.333774	0.011943277
3874.262227	0.011801455
3876.190680	0.012029738
3878.119133	0.012228138
3880.047586	0.012341636
3881.976039	0.013010795
3883.904492	0.013615167
3885.832945	0.013239025
3887.761398	0.012548062
3889.689851	0.012043384
3891.618305	0.011602704
3893.546758	0.011202000
3895.475211	0.010842322
3897.403664	0.010602351
3899.332117	0.010781441
3901.260570	0.011539460
3903.189023	0.012308320
3905.117476	0.012384063
3907.045929	0.011966703
3908.974382	0.011841993
3910.902835	0.012218018
3912.831288	0.012563284
3914.759741	0.012214030
3916.688194	0.011353459
3918.616648	0.010812436
3920.545101	0.010536634
3922.473554	0.009802742
3924.402007	0.009050590
3926.330460	0.009345422
3928.258913	0.010582536
3930.187366	0.011704405
3932.115819	0.011994229
3934.044272	0.011650557
3935.972725	0.011208002
3937.901178	0.010945478
3939.829631	0.010841168
3941.758084	0.010890832
3943.686538	0.011081594
3945.614991	0.011088789
3947.543444	0.010791454
3949.471897	0.010670471
3951.400350	0.010901060
3953.328803	0.011171841
3955.257256	0.011507089
3957.185709	0.011862108
3959.114162	0.011831954
3961.042615	0.011438317
3962.971068	0.011105788
3964.899521	0.011039682
3966.827974	0.011045901
3968.756427	0.010871875
3970.684881	0.010507169
3972.613334	0.010109455
3974.541787	0.009952503
3976.470240	0.010098244
3978.398693	0.010215337
3980.327146	0.010307167
3982.255599	0.010764010
3984.184052	0.011236678
3986.112505	0.010863891
3988.040958	0.009874889
3989.969411	0.009169723
3991.897864	0.008815999
3993.826317	0.008776690
3995.754771	0.009257751
3997.683224	0.009961958
3999.611677	0.010142065
4001.540130	0.009777627
4003.468583	0.009618009
4005.397036	0.010006290
4007.325489	0.010441464
4009.253942	0.010583054
4011.182395	0.010476716
4013.110848	0.010106403
4015.039301	0.009390670
4016.967754	0.008765198
4018.896207	0.008753677
4020.824661	0.009252309
4022.753114	0.009864666
4024.681567	0.009914709
4026.610020	0.009142489
4028.538473	0.008563212
4030.466926	0.009043061
4032.395379	0.009887501
4034.323832	0.009811986
4036.252285	0.008789828
4038.180738	0.008309007
4040.109191	0.009013896
4042.037644	0.009569468
4043.966097	0.009079709
4045.894550	0.008168338
4047.823004	0.007663887
4049.751457	0.007859633
4051.679910	0.008405035
4053.608363	0.008875508
4055.536816	0.008929889
4057.465269	0.008803827
4059.393722	0.009056048
4061.322175	0.009692810
4063.250628	0.009973118
4065.179081	0.009783453
4067.107534	0.009753210
4069.035987	0.009883757
4070.964440	0.009757104
4072.892894	0.009354472
4074.821347	0.008939005
4076.749800	0.008669664
4078.678253	0.008406658
4080.606706	0.008081932
4082.535159	0.007972885
4084.463612	0.008104191
4086.392065	0.008243607
4088.320518	0.008333446
4090.248971	0.008344031
4092.177424	0.008302354
4094.105877	0.008325133
4096.034330	0.008208374
4097.962783	0.008039137
4099.891237	0.008181100
4101.819690	0.008477307
4103.748143	0.008507786
4105.676596	0.008200019
4107.605049	0.008171555
4109.533502	0.008777421
4111.461955	0.009161001
4113.390408	0.008607599
4115.318861	0.007813348
4117.247314	0.007381415
4119.175767	0.007227235
4121.104220	0.007278601
4123.032673	0.007928515
4124.961127	0.008904077
4126.889580	0.009148512
4128.818033	0.008446787
4130.746486	0.007575094
4132.674939	0.006942406
4134.603392	0.006341689
4136.531845	0.005937515
4138.460298	0.006152418
4140.388751	0.006782866
4142.317204	0.007313734
4144.245657	0.007453551
4146.174110	0.007197817
4148.102563	0.006985629
4150.031017	0.007109769
4151.959470	0.006941958
4153.887923	0.006588007
4155.816376	0.006631810
4157.744829	0.006762827
4159.673282	0.006926202
4161.601735	0.007280574
4163.530188	0.007741533
4165.458641	0.007768774
4167.387094	0.007754787
4169.315547	0.008268080
4171.244000	0.008048741
4173.172453	0.006641285
4175.100906	0.005737516
4177.029360	0.006375405
4178.957813	0.007504959
4180.886266	0.007917190
4182.814719	0.007714888
4184.743172	0.007525570
4186.671625	0.007700917
4188.600078	0.008052923
4190.528531	0.008026317
4192.456984	0.007568610
4194.385437	0.007318896
4196.313890	0.007585608
4198.242343	0.007777853
4200.170796	0.007064732
4202.099250	0.005708905
4204.027703	0.005064629
4205.956156	0.005275450
4207.884609	0.005507548
4209.813062	0.005762323
4211.741515	0.006230755
4213.669968	0.006752084
4215.598421	0.007186512
4217.526874	0.007031524
4219.455327	0.006205255
4221.383780	0.005606457
4223.312233	0.005778034
4225.240686	0.006095397
4227.169139	0.006391674
4229.097593	0.006936324
4231.026046	0.006840805
4232.954499	0.005818394
4234.882952	0.005431982
4236.811405	0.006438809
4238.739858	0.007488264
4240.668311	0.007631978
4242.596764	0.006993049
4244.525217	0.005944113
4246.453670	0.005266321
4248.382123	0.005701374
4250.310576	0.006373131
4252.239029	0.006685263
4254.167483	0.006967181
4256.095936	0.007332125
4258.024389	0.007691244
4259.952842	0.008154603
4261.881295	0.008215263
4263.809748	0.007200805
4265.738201	0.005683369
4267.666654	0.005001738
4269.595107	0.005813152
4271.523560	0.007013189
4273.452013	0.006809487
4275.380466	0.005611479
4277.308919	0.005033665
4279.237373	0.005267225
4281.165826	0.005837467
4283.094279	0.006374379
4285.022732	0.006662397
4286.951185	0.006620893
4288.879638	0.006554482
4290.808091	0.006404581
4292.736544	0.005898731
4294.664997	0.005604249
4296.593450	0.005853280
4298.521903	0.005980484
4300.450356	0.006076995
4302.378809	0.006109030
4304.307262	0.005956330
4306.235716	0.006000158
4308.164169	0.006045157
4310.092622	0.005856885
4312.021075	0.005164453
4313.949528	0.004137057
4315.877981	0.004105072
4317.806434	0.004933307
4319.734887	0.005593023
4321.663340	0.006060137
4323.591793	0.006143120
4325.520246	0.005727132
4327.448699	0.005505633
4329.377152	0.005926476
4331.305606	0.006732392
4333.234059	0.007311454
4335.162512	0.007579796
4337.090965	0.007264630
4339.019418	0.006642334
4340.947871	0.006243664
4342.876324	0.006092451
4344.804777	0.005715756
4346.733230	0.005089713
4348.661683	0.004647015
4350.590136	0.004719981
4352.518589	0.005138710
4354.447042	0.005200864
4356.375495	0.005425244
4358.303949	0.006447044
4360.232402	0.007177804
4362.160855	0.006806717
4364.089308	0.006232369
4366.017761	0.006058014
4367.946214	0.005669097
4369.874667	0.005058168
4371.803120	0.005038092
4373.731573	0.005350427
4375.660026	0.005369411
4377.588479	0.005356343
4379.516932	0.005959320
4381.445385	0.006176847
4383.373839	0.005772278
4385.302292	0.005583880
4387.230745	0.005730663
4389.159198	0.006277320
4391.087651	0.006982723
4393.016104	0.007317396
4394.944557	0.006770052
4396.873010	0.005643645
4398.801463	0.004793212
4400.729916	0.004833735
4402.658369	0.005394823
4404.586822	0.005261278
4406.515275	0.004327300
4408.443729	0.004418273
4410.372182	0.005575629
4412.300635	0.006448296
4414.229088	0.006694776
4416.157541	0.006490968
4418.085994	0.006367769
4420.014447	0.006568445
4421.942900	0.007108431
4423.871353	0.007453600
4425.799806	0.007400597
4427.728259	0.006949870
4429.656712	0.006432136
4431.585165	0.006485061
4433.513618	0.006962918
4435.442072	0.006985479
4437.370525	0.006874883
4439.298978	0.006402856
4441.227431	0.005552622
4443.155884	0.005027449
4445.084337	0.005570951
4447.012790	0.006866840
4448.941243	0.007718914
4450.869696	0.007518515
4452.798149	0.006807861
4454.726602	0.006378224
4456.655055	0.006557010
4458.583508	0.006485843
4460.511962	0.006637939
4462.440415	0.007032720
4464.368868	0.006721468
4466.297321	0.006174965
4468.225774	0.006297238
4470.154227	0.006382189
4472.082680	0.005966683
4474.011133	0.005683557
4475.939586	0.005248016
4477.868039	0.004677548
4479.796492	0.004686633
4481.724945	0.005458609
4483.653398	0.006533231
4485.581851	0.006878453
4487.510305	0.006554813
4489.438758	0.006710281
4491.367211	0.007203551
4493.295664	0.007248161
4495.224117	0.007177365
4497.152570	0.007714340
4499.081023	0.008259591
4501.009476	0.007768448
4502.937929	0.006874763
4504.866382	0.006984965
4506.794835	0.007790522
4508.723288	0.007783336
4510.651741	0.007158647
4512.580195	0.007037362
4514.508648	0.007454458
4516.437101	0.007416791
4518.365554	0.007086525
4520.294007	0.007058852
4522.222460	0.006827699
4524.150913	0.006835520
4526.079366	0.006744410
4528.007819	0.006195344
4529.936272	0.006235317
4531.864725	0.007237542
4533.793178	0.007853823
4535.721631	0.007536184
4537.650084	0.007507255
4539.578538	0.008258343
4541.506991	0.008904796
4543.435444	0.008834991
4545.363897	0.008391540
4547.292350	0.007611431
4549.220803	0.006019734
4551.149256	0.004766728
4553.077709	0.004736343
4555.006162	0.005495474
4556.934615	0.006228752
4558.863068	0.006529592
4560.791521	0.006895887
4562.719974	0.007705148
4564.648428	0.008389707
4566.576881	0.008235928
4568.505334	0.007341933
4570.433787	0.006477870
4572.362240	0.006104673
4574.290693	0.005832436
4576.219146	0.005653781
4578.147599	0.006276053
4580.076052	0.007483630
4582.004505	0.008038810
4583.932958	0.007362050
4585.861411	0.006624315
4587.789864	0.006653409
4589.718318	0.007123617
4591.646771	0.007606040
4593.575224	0.008041573
4595.503677	0.008272212
4597.432130	0.008235227
4599.360583	0.007432091
4601.289036	0.005941995
4603.217489	0.006171130
[truncated: 1,501 more rows]
