# Supplementary material for: Adaptive Method for Quantitative Estimation of Glucose and Fructose Concentrations in Aqueous Solutions Based on Infrared Nanoantenna Optics
Source: Sensors (Basel). 2019 Jul 11;19(14):3053. doi: 10.3390/s19143053 (PMC6678705; doi:10.3390/s19143053)
Supplement: Supplementary file 1 [file sensors-19-03053-s001.zip › 00_Measurement_Data/Fructose cycles/1 c=10 gl/res4 sc50_50 ap100x100 par pol/1 c=10 gl.7.txt]

748.239793	0.025423272
750.168246	0.023503559
752.096699	0.019093683
754.025152	0.023627289
755.953605	0.028150477
757.882058	0.027806921
759.810511	0.020386202
761.738964	0.026025604
763.667418	0.026665730
765.595871	0.021571454
767.524324	0.026241232
769.452777	0.023234295
771.381230	0.009548040
773.309683	0.020663926
775.238136	0.021796705
777.166589	0.025420990
779.095042	0.030088486
781.023495	0.022591999
782.951948	0.021427201
784.880401	0.047396425
786.808854	0.066337831
788.737308	0.062120009
790.665761	0.036095116
792.594214	0.012442385
794.522667	0.012422437
796.451120	0.021629406
798.379573	0.031824462
800.308026	0.045673508
802.236479	0.051294178
804.164932	0.045263194
806.093385	0.052563496
808.021838	0.055297989
809.950291	0.049871128
811.878744	0.042924259
813.807197	0.031736352
815.735651	0.017839318
817.664104	0.012860399
819.592557	0.024487732
821.521010	0.030699911
823.449463	0.027665703
825.377916	0.025087601
827.306369	0.032416344
829.234822	0.038131617
831.163275	0.027290996
833.091728	0.021403711
835.020181	0.016243180
836.948634	0.006218334
838.877087	0.007491689
840.805541	0.018053994
842.733994	0.026570551
844.662447	0.027570287
846.590900	0.025863785
848.519353	0.025093792
850.447806	0.025256755
852.376259	0.028181367
854.304712	0.028718499
856.233165	0.023341987
858.161618	0.016540481
860.090071	0.012051850
862.018524	0.018917425
863.946977	0.028766437
865.875430	0.032614384
867.803884	0.031391174
869.732337	0.029555684
871.660790	0.028427530
873.589243	0.028785592
875.517696	0.031558409
877.446149	0.035775587
879.374602	0.039231293
881.303055	0.042467192
883.231508	0.045884203
885.159961	0.050037835
887.088414	0.054556716
889.016867	0.056291547
890.945320	0.054718670
892.873774	0.052877542
894.802227	0.053439580
896.730680	0.056551617
898.659133	0.059825610
900.587586	0.060960893
902.516039	0.061996933
904.444492	0.066031128
906.372945	0.071441770
908.301398	0.075824812
910.229851	0.079921402
912.158304	0.084734321
914.086757	0.089169331
916.015210	0.092315212
917.943664	0.095047712
919.872117	0.099120155
921.800570	0.105401061
923.729023	0.112095647
925.657476	0.117658772
927.585929	0.122552834
929.514382	0.127039194
931.442835	0.132034346
933.371288	0.137961134
935.299741	0.143637642
937.228194	0.148489684
939.156647	0.152776644
941.085100	0.157465875
943.013553	0.162750870
944.942007	0.167425811
946.870460	0.172391519
948.798913	0.178766295
950.727366	0.185326010
952.655819	0.191932306
954.584272	0.198867664
956.512725	0.205497697
958.441178	0.211896941
960.369631	0.217790559
962.298084	0.223704010
964.226537	0.231178477
966.154990	0.238953292
968.083443	0.244961768
970.011897	0.250226617
971.940350	0.256411284
973.868803	0.262942910
975.797256	0.268489391
977.725709	0.273525268
979.654162	0.279735178
981.582615	0.287212282
983.511068	0.294646293
985.439521	0.301595688
987.367974	0.307757199
989.296427	0.312498391
991.224880	0.316864103
993.153333	0.322536021
995.081786	0.329448998
997.010240	0.336120814
998.938693	0.341229945
1000.867146	0.345317990
1002.795599	0.349506915
1004.724052	0.353907019
1006.652505	0.358946472
1008.580958	0.364231735
1010.509411	0.368287712
1012.437864	0.371319473
1014.366317	0.374535054
1016.294770	0.378746808
1018.223223	0.383731306
1020.151676	0.388055325
1022.080130	0.391181976
1024.008583	0.393887937
1025.937036	0.396717727
1027.865489	0.399280548
1029.793942	0.401173353
1031.722395	0.402889937
1033.650848	0.404447734
1035.579301	0.405081451
1037.507754	0.405225039
1039.436207	0.406670094
1041.364660	0.409459144
1043.293113	0.411095828
1045.221566	0.410646230
1047.150019	0.409711719
1049.078473	0.409138292
1051.006926	0.408415735
1052.935379	0.407715976
1054.863832	0.407763273
1056.792285	0.408026010
1058.720738	0.407536864
1060.649191	0.406208724
1062.577644	0.404591560
1064.506097	0.403436452
1066.434550	0.402635217
1068.363003	0.401368350
1070.291456	0.399453342
1072.219909	0.397483706
1074.148363	0.395938635
1076.076816	0.394983053
1078.005269	0.394907683
1079.933722	0.395372689
1081.862175	0.395250946
1083.790628	0.394150794
1085.719081	0.392590851
1087.647534	0.390635222
1089.575987	0.388310581
1091.504440	0.386447668
1093.432893	0.385161698
1095.361346	0.383773983
1097.289799	0.382277638
1099.218253	0.380491197
1101.146706	0.377632201
1103.075159	0.373942763
1105.003612	0.370627463
1106.932065	0.368310660
1108.860518	0.366754323
1110.788971	0.365301877
1112.717424	0.363276333
1114.645877	0.360259593
1116.574330	0.356553316
1118.502783	0.353120536
1120.431236	0.350285023
1122.359689	0.347567707
1124.288142	0.344970703
1126.216596	0.343044043
1128.145049	0.341582119
1130.073502	0.339788765
1132.001955	0.337148935
1133.930408	0.333564848
1135.858861	0.330113888
1137.787314	0.327781647
1139.715767	0.325794488
1141.644220	0.323347479
1143.572673	0.320536941
1145.501126	0.317528576
1147.429579	0.314598411
1149.358032	0.312169850
1151.286486	0.310120493
1153.214939	0.307829857
1155.143392	0.305028707
1157.071845	0.302122235
1159.000298	0.299590826
1160.928751	0.297058642
1162.857204	0.294145137
1164.785657	0.291288227
1166.714110	0.288654953
1168.642563	0.286003500
1170.571016	0.283022434
1172.499469	0.279568136
1174.427922	0.276165277
1176.356375	0.273412585
1178.284829	0.271280140
1180.213282	0.269239277
1182.141735	0.266857207
1184.070188	0.264078349
1185.998641	0.261038393
1187.927094	0.258202851
1189.855547	0.255876213
1191.784000	0.253674775
1193.712453	0.251322299
1195.640906	0.248878524
1197.569359	0.246267751
1199.497812	0.243561283
1201.426265	0.240759075
1203.354719	0.237803876
1205.283172	0.234948039
1207.211625	0.232630879
1209.140078	0.230548084
1211.068531	0.228303820
1212.996984	0.226123631
1214.925437	0.224185735
1216.853890	0.222238079
1218.782343	0.220069379
1220.710796	0.217757851
1222.639249	0.215427741
1224.567702	0.213099614
1226.496155	0.210940659
1228.424609	0.209194124
1230.353062	0.207598835
1232.281515	0.205566093
1234.209968	0.203178018
1236.138421	0.201092705
1238.066874	0.199318841
1239.995327	0.197485045
1241.923780	0.195878237
1243.852233	0.194706842
1245.780686	0.193283945
1247.709139	0.191112980
1249.637592	0.188702434
1251.566045	0.186769485
1253.494498	0.185175493
1255.422952	0.183451995
1257.351405	0.181674674
1259.279858	0.180043027
1261.208311	0.178634688
1263.136764	0.177242368
1265.065217	0.175596014
1266.993670	0.173905954
1268.922123	0.172143012
1270.850576	0.170015961
1272.779029	0.168023214
1274.707482	0.166658282
1276.635935	0.165538698
1278.564388	0.164162219
1280.492842	0.162570879
1282.421295	0.161119103
1284.349748	0.159803331
1286.278201	0.158182159
1288.206654	0.156242982
1290.135107	0.154448673
1292.063560	0.152992010
1293.992013	0.151765645
1295.920466	0.150484979
1297.848919	0.148930535
1299.777372	0.147333279
1301.705825	0.145948261
1303.634278	0.144540220
1305.562731	0.142966837
1307.491185	0.141726375
1309.419638	0.141003221
1311.348091	0.140010476
1313.276544	0.138617277
1315.204997	0.137313455
1317.133450	0.135889083
1319.061903	0.134364545
1320.990356	0.132943794
1322.918809	0.131451219
1324.847262	0.130132675
1326.775715	0.129238889
1328.704168	0.128379732
1330.632621	0.127319291
1332.561075	0.126321658
1334.489528	0.125459582
1336.417981	0.124437161
1338.346434	0.123148791
1340.274887	0.122074433
1342.203340	0.120936058
1344.131793	0.119183190
1346.060246	0.117349572
1347.988699	0.115751088
1349.917152	0.114309497
1351.845605	0.113061905
1353.774058	0.111997925
1355.702511	0.111401536
1357.630965	0.111249410
1359.559418	0.110573791
1361.487871	0.108909398
1363.416324	0.107557192
1365.344777	0.106899522
1367.273230	0.105948441
1369.201683	0.105238646
1371.130136	0.104970701
1373.058589	0.104091287
1374.987042	0.103020199
1376.915495	0.102190316
1378.843948	0.100941285
1380.772401	0.099484660
1382.700854	0.098374933
1384.629308	0.097364619
1386.557761	0.096170470
1388.486214	0.095558189
1390.414667	0.095482752
1392.343120	0.094775736
1394.271573	0.093819588
1396.200026	0.093320601
1398.128479	0.092548147
1400.056932	0.091722727
1401.985385	0.090855531
1403.913838	0.089183904
1405.842291	0.087810092
1407.770744	0.087251723
1409.699198	0.086623318
1411.627651	0.086004049
1413.556104	0.085924760
1415.484557	0.085897878
1417.413010	0.084825397
1419.341463	0.083509669
1421.269916	0.083020151
1423.198369	0.082276799
1425.126822	0.081469789
1427.055275	0.080860339
1428.983728	0.079781495
1430.912181	0.079156823
1432.840634	0.079131827
1434.769087	0.077989645
1436.697541	0.076323450
1438.625994	0.076070279
1440.554447	0.075915061
1442.482900	0.075122945
1444.411353	0.074479111
1446.339806	0.073819622
1448.268259	0.073244698
1450.196712	0.073138870
1452.125165	0.073397547
1454.053618	0.073338926
1455.982071	0.072135910
1457.910524	0.071309723
1459.838977	0.071929544
1461.767431	0.071632631
1463.695884	0.069863044
1465.624337	0.068684809
1467.552790	0.068858683
1469.481243	0.068527937
1471.409696	0.066828199
1473.338149	0.065469801
1475.266602	0.065136440
1477.195055	0.064835653
1479.123508	0.064126492
1481.051961	0.063193314
1482.980414	0.062745929
1484.908867	0.062710993
1486.837321	0.062449694
1488.765774	0.061933938
1490.694227	0.061839748
1492.622680	0.062117551
1494.551133	0.061322868
1496.479586	0.059671961
1498.408039	0.058741398
1500.336492	0.058820784
1502.264945	0.059218988
1504.193398	0.058568276
1506.121851	0.057130843
1508.050304	0.057461109
1509.978757	0.058038417
1511.907210	0.057293817
1513.835664	0.056708455
1515.764117	0.056872975
1517.692570	0.057405878
1519.621023	0.056926720
1521.549476	0.055419356
1523.477929	0.054751787
1525.406382	0.054254472
1527.334835	0.053639781
1529.263288	0.053658709
1531.191741	0.053425357
1533.120194	0.052686669
1535.048647	0.052940309
1536.977100	0.053435016
1538.905554	0.053110197
1540.834007	0.053174671
1542.762460	0.052698698
1544.690913	0.050981659
1546.619366	0.049699757
1548.547819	0.049209926
1550.476272	0.049368136
1552.404725	0.049922764
1554.333178	0.050556697
1556.261631	0.050520387
1558.190084	0.048819151
1560.118537	0.048104398
1562.046990	0.048922211
1563.975443	0.048815664
1565.903897	0.048137132
1567.832350	0.047347758
1569.760803	0.046894372
1571.689256	0.047450401
1573.617709	0.047347266
1575.546162	0.046179600
1577.474615	0.046027102
1579.403068	0.046669945
1581.331521	0.046796072
1583.259974	0.046633836
1585.188427	0.046503458
1587.116880	0.046504807
1589.045333	0.046731036
1590.973787	0.047087684
1592.902240	0.047315150
1594.830693	0.047267113
1596.759146	0.047025736
1598.687599	0.046679720
1600.616052	0.046427462
1602.544505	0.046610065
1604.472958	0.047210887
1606.401411	0.047784947
1608.329864	0.048165243
1610.258317	0.048629489
1612.186770	0.049254116
1614.115223	0.049601622
1616.043677	0.049886588
1617.972130	0.051149353
1619.900583	0.052298613
1621.829036	0.051896431
1623.757489	0.051550373
1625.685942	0.052101132
1627.614395	0.052519020
1629.542848	0.053133000
1631.471301	0.054107659
1633.399754	0.054155495
1635.328207	0.053492807
1637.256660	0.054078855
1639.185113	0.055137329
1641.113566	0.055566993
1643.042020	0.055661593
1644.970473	0.055276513
1646.898926	0.055367652
1648.827379	0.056838106
1650.755832	0.056277975
1652.684285	0.053144213
1654.612738	0.052530684
1656.541191	0.053904809
1658.469644	0.054067444
1660.398097	0.053087335
1662.326550	0.052287769
1664.255003	0.052541815
1666.183456	0.052598674
1668.111910	0.051406812
1670.040363	0.050566420
1671.968816	0.050480485
1673.897269	0.049315743
1675.825722	0.047868837
1677.754175	0.047799475
1679.682628	0.048357196
1681.611081	0.048262529
1683.539534	0.047153614
1685.467987	0.046297397
1687.396440	0.045543343
1689.324893	0.044262584
1691.253346	0.043548055
1693.181799	0.043005228
1695.110253	0.042015191
1697.038706	0.041694615
1698.967159	0.041341800
1700.895612	0.040677011
1702.824065	0.040379640
1704.752518	0.039192747
1706.680971	0.037791550
1708.609424	0.037223931
1710.537877	0.037162408
1712.466330	0.037246563
1714.394783	0.037009105
1716.323236	0.036066461
1718.251689	0.035264600
1720.180143	0.035249487
1722.108596	0.035133284
1724.037049	0.034728955
1725.965502	0.034579553
1727.893955	0.034714993
1729.822408	0.035014510
1731.750861	0.034819722
1733.679314	0.033907954
1735.607767	0.033569090
1737.536220	0.033414945
1739.464673	0.032865904
1741.393126	0.032689944
1743.321579	0.032942079
1745.250032	0.033288654
1747.178486	0.033554658
1749.106939	0.033479236
1751.035392	0.033338740
1752.963845	0.033518121
1754.892298	0.033573281
1756.820751	0.033280525
1758.749204	0.033079669
1760.677657	0.033040904
1762.606110	0.033485655
1764.534563	0.034408785
1766.463016	0.035108257
1768.391469	0.035519090
1770.319922	0.035542220
1772.248376	0.035160802
1774.176829	0.035052069
1776.105282	0.035193924
1778.033735	0.035303857
1779.962188	0.035456970
1781.890641	0.035620902
1783.819094	0.035677515
1785.747547	0.035946272
1787.676000	0.036641244
1789.604453	0.037298929
1791.532906	0.037836034
1793.461359	0.038514934
1795.389812	0.038790524
1797.318266	0.038398001
1799.246719	0.037980273
1801.175172	0.037993651
1803.103625	0.038359623
1805.032078	0.038805045
1806.960531	0.039197832
1808.888984	0.039510220
1810.817437	0.039834239
1812.745890	0.040191695
1814.674343	0.040283583
1816.602796	0.040052071
1818.531249	0.039895169
1820.459702	0.039994858
1822.388155	0.040231720
1824.316609	0.040614642
1826.245062	0.041185718
1828.173515	0.041293684
1830.101968	0.040869899
1832.030421	0.040708065
1833.958874	0.040666923
1835.887327	0.040489372
1837.815780	0.040463146
1839.744233	0.040665574
1841.672686	0.040659308
1843.601139	0.040387537
1845.529592	0.040324856
1847.458045	0.040204749
1849.386499	0.039875012
1851.314952	0.039643902
1853.243405	0.039538544
1855.171858	0.039453011
1857.100311	0.039186254
1859.028764	0.038708340
1860.957217	0.038338576
1862.885670	0.038292658
1864.814123	0.038389008
1866.742576	0.038196165
1868.671029	0.037712667
1870.599482	0.037375990
1872.527935	0.037136748
1874.456388	0.036812130
1876.384842	0.036436085
1878.313295	0.035937048
1880.241748	0.035394985
1882.170201	0.035016000
1884.098654	0.034932733
1886.027107	0.035048157
1887.955560	0.034891117
1889.884013	0.034453578
1891.812466	0.034052916
1893.740919	0.033488091
1895.669372	0.032976449
1897.597825	0.032850325
1899.526278	0.032736748
1901.454732	0.032358550
1903.383185	0.031915657
1905.311638	0.031637903
1907.240091	0.031452432
1909.168544	0.031138435
1911.096997	0.030694067
1913.025450	0.030288024
1914.953903	0.029967599
1916.882356	0.029651143
1918.810809	0.029426992
1920.739262	0.029138828
1922.667715	0.028703831
1924.596168	0.028530136
1926.524622	0.028548969
1928.453075	0.028544459
1930.381528	0.028484575
1932.309981	0.028215483
1934.238434	0.027795989
1936.166887	0.027373560
1938.095340	0.026975729
1940.023793	0.026601819
1941.952246	0.026342083
1943.880699	0.026290569
1945.809152	0.026053658
1947.737605	0.025531821
1949.666058	0.025231808
1951.594511	0.025114829
1953.522965	0.024829362
1955.451418	0.024557183
1957.379871	0.024592306
1959.308324	0.024786968
1961.236777	0.024774885
1963.165230	0.024385039
1965.093683	0.023829721
1967.022136	0.023459543
1968.950589	0.023337867
1970.879042	0.023165565
1972.807495	0.022872575
1974.735948	0.022657026
1976.664401	0.022431038
1978.592855	0.022104040
1980.521308	0.021889588
1982.449761	0.021772010
1984.378214	0.021532608
1986.306667	0.021279065
1988.235120	0.021197822
1990.163573	0.021197256
1992.092026	0.021175815
1994.020479	0.021120556
1995.948932	0.020907912
1997.877385	0.020575622
1999.805838	0.020297259
2001.734291	0.020131527
2003.662744	0.020059662
2005.591198	0.019942520
2007.519651	0.019610569
2009.448104	0.019233076
2011.376557	0.019092511
2013.305010	0.019044217
2015.233463	0.018797362
2017.161916	0.018544057
2019.090369	0.018570760
2021.018822	0.018595830
2022.947275	0.018350206
2024.875728	0.018034415
2026.804181	0.017897347
2028.732634	0.017933771
2030.661088	0.017937336
2032.589541	0.017807696
2034.517994	0.017632585
2036.446447	0.017515358
2038.374900	0.017461915
2040.303353	0.017379109
2042.231806	0.017179577
2044.160259	0.016859377
2046.088712	0.016571883
2048.017165	0.016380887
2049.945618	0.016230235
2051.874071	0.016228801
2053.802524	0.016350215
2055.730978	0.016320791
2057.659431	0.016120486
2059.587884	0.016039750
2061.516337	0.016148830
2063.444790	0.016153531
2065.373243	0.015948839
2067.301696	0.015758369
2069.230149	0.015670616
2071.158602	0.015613718
2073.087055	0.015611825
2075.015508	0.015466730
2076.943961	0.014991615
2078.872414	0.014679369
2080.800867	0.014773738
2082.729321	0.014868231
2084.657774	0.014843867
2086.586227	0.014751748
2088.514680	0.014564686
2090.443133	0.014518551
2092.371586	0.014697232
2094.300039	0.014745168
2096.228492	0.014514775
2098.156945	0.014241863
2100.085398	0.014069919
2102.013851	0.013982574
2103.942304	0.013952633
2105.870757	0.013905962
2107.799211	0.013756906
2109.727664	0.013567956
2111.656117	0.013456685
2113.584570	0.013373278
2115.513023	0.013293905
2117.441476	0.013330963
2119.369929	0.013466686
2121.298382	0.013593335
2123.226835	0.013717781
2125.155288	0.013765244
2127.083741	0.013565304
2129.012194	0.013347313
2130.940647	0.013448848
2132.869100	0.013680559
2134.797554	0.013727486
2136.726007	0.013497434
2138.654460	0.013192355
2140.582913	0.013052720
2142.511366	0.012955707
2144.439819	0.012754760
2146.368272	0.012605416
2148.296725	0.012690866
2150.225178	0.012877091
2152.153631	0.012875576
2154.082084	0.012571024
2156.010537	0.012239894
2157.938990	0.012183102
2159.867444	0.012263373
2161.795897	0.012173958
2163.724350	0.011881776
2165.652803	0.011609377
2167.581256	0.011631034
2169.509709	0.011981441
2171.438162	0.012142573
2173.366615	0.011934113
2175.295068	0.011973500
2177.223521	0.012213429
2179.151974	0.012186784
2181.080427	0.012035530
2183.008880	0.011860655
2184.937334	0.011523502
2186.865787	0.011291294
2188.794240	0.011376641
2190.722693	0.011435454
2192.651146	0.011326476
2194.579599	0.011271192
2196.508052	0.011212161
2198.436505	0.011088230
2200.364958	0.011141211
2202.293411	0.011371092
2204.221864	0.011552013
2206.150317	0.011591947
2208.078770	0.011392822
2210.007223	0.011048366
2211.935677	0.010859382
2213.864130	0.010810613
2215.792583	0.010751331
2217.721036	0.010771349
2219.649489	0.010866135
2221.577942	0.010818622
2223.506395	0.010600762
2225.434848	0.010394899
2227.363301	0.010396793
2229.291754	0.010591950
2231.220207	0.010627575
2233.148660	0.010409596
2235.077113	0.010205398
2237.005567	0.010038970
2238.934020	0.010004406
2240.862473	0.010309990
2242.790926	0.010514298
2244.719379	0.010180513
2246.647832	0.009797773
2248.576285	0.009868975
2250.504738	0.010078652
2252.433191	0.010015553
2254.361644	0.009772845
2256.290097	0.009520695
2258.218550	0.009327000
2260.147003	0.009307005
2262.075456	0.009493080
2264.003910	0.009580107
2265.932363	0.009363856
2267.860816	0.009132274
2269.789269	0.009053958
2271.717722	0.008952650
2273.646175	0.008842024
2275.574628	0.008911256
2277.503081	0.009076169
2279.431534	0.009066033
2281.359987	0.008844367
2283.288440	0.008592083
2285.216893	0.008415466
2287.145346	0.008361074
2289.073800	0.008396651
2291.002253	0.008390737
2292.930706	0.008375063
2294.859159	0.008450261
2296.787612	0.008456647
2298.716065	0.008290461
2300.644518	0.008150629
2302.572971	0.008178467
2304.501424	0.008342201
2306.429877	0.008601659
2308.358330	0.008844825
2310.286783	0.008850330
2312.215236	0.008621983
2314.143690	0.008371508
2316.072143	0.008062847
2318.000596	0.007745506
2319.929049	0.007754498
2321.857502	0.007969597
2323.785955	0.007920086
2325.714408	0.007738069
2327.642861	0.007815493
2329.571314	0.008136678
2331.499767	0.008468051
2333.428220	0.008937344
2335.356673	0.009815568
2337.285126	0.010410571
2339.213579	0.009723365
2341.142033	0.008279424
2343.070486	0.007195687
2344.998939	0.006881187
2346.927392	0.007128386
2348.855845	0.007533491
2350.784298	0.007850093
2352.712751	0.007735824
2354.641204	0.007204157
2356.569657	0.006742671
2358.498110	0.006372767
2360.426563	0.006043351
2362.355016	0.006400311
2364.283469	0.007327443
2366.211923	0.007747371
2368.140376	0.007465851
2370.068829	0.007037411
2371.997282	0.006837384
2373.925735	0.006819989
2375.854188	0.006732221
2377.782641	0.006505153
2379.711094	0.006322972
2381.639547	0.006321095
2383.568000	0.006351748
2385.496453	0.006271395
2387.424906	0.006218221
2389.353359	0.006277738
2391.281812	0.006311311
2393.210266	0.006171613
2395.138719	0.005892066
2397.067172	0.005798041
2398.995625	0.006093476
2400.924078	0.006441383
2402.852531	0.006411748
2404.780984	0.006326971
2406.709437	0.006343691
2408.637890	0.006315914
2410.566343	0.006361993
2412.494796	0.006499430
2414.423249	0.006395788
2416.351702	0.006022160
2418.280156	0.005629990
2420.208609	0.005373373
2422.137062	0.005416896
2424.065515	0.005763457
2425.993968	0.006125070
2427.922421	0.006322619
2429.850874	0.006430214
2431.779327	0.006507444
2433.707780	0.006571900
2435.636233	0.006560924
2437.564686	0.006461584
2439.493139	0.006278898
2441.421592	0.005909118
2443.350045	0.005621778
2445.278499	0.005719831
2447.206952	0.006003098
2449.135405	0.006174168
2451.063858	0.006120387
2452.992311	0.005857338
2454.920764	0.005722628
2456.849217	0.005818849
2458.777670	0.005864382
2460.706123	0.005801187
2462.634576	0.005734266
2464.563029	0.005747898
2466.491482	0.005770794
2468.419935	0.005695417
2470.348389	0.005676960
2472.276842	0.005927663
2474.205295	0.006113355
2476.133748	0.005927349
2478.062201	0.005795837
2479.990654	0.006060660
2481.919107	0.006445474
2483.847560	0.006596484
2485.776013	0.006460041
2487.704466	0.006406558
2489.632919	0.006668753
2491.561372	0.006933639
2493.489825	0.007042690
2495.418279	0.007180184
2497.346732	0.007251200
2499.275185	0.007090786
2501.203638	0.006927472
2503.132091	0.007004779
2505.060544	0.007228682
2506.988997	0.007396312
2508.917450	0.007595344
2510.845903	0.008095493
2512.774356	0.008633064
2514.702809	0.008736600
2516.631262	0.008727556
2518.559715	0.008994872
2520.488168	0.009198666
2522.416622	0.009108835
2524.345075	0.009039133
2526.273528	0.009177399
2528.201981	0.009322111
2530.130434	0.009427255
2532.058887	0.009697000
2533.987340	0.010087671
2535.915793	0.010316649
2537.844246	0.010290489
2539.772699	0.010264855
2541.701152	0.010509280
2543.629605	0.011040300
2545.558058	0.011673594
2547.486512	0.012127830
2549.414965	0.012242747
2551.343418	0.012271471
2553.271871	0.012361104
2555.200324	0.012550251
2557.128777	0.013094855
2559.057230	0.013789712
2560.985683	0.014121707
2562.914136	0.014111415
2564.842589	0.014133720
2566.771042	0.014428000
2568.699495	0.014860905
2570.627948	0.015149652
2572.556401	0.015330656
2574.484855	0.015658608
2576.413308	0.016101416
2578.341761	0.016314110
2580.270214	0.016384739
2582.198667	0.016611962
2584.127120	0.016782377
2586.055573	0.016752925
2587.984026	0.016730107
2589.912479	0.016827043
2591.840932	0.017112147
2593.769385	0.017581828
2595.697838	0.017916694
2597.626291	0.017954685
2599.554745	0.017999899
2601.483198	0.018299161
2603.411651	0.018606529
2605.340104	0.018589796
2607.268557	0.018221021
2609.197010	0.017817870
2611.125463	0.017825581
2613.053916	0.018320486
2614.982369	0.018765284
2616.910822	0.018728448
2618.839275	0.018544469
2620.767728	0.018605463
2622.696181	0.018672062
2624.624635	0.018436043
2626.553088	0.018106062
2628.481541	0.017971532
2630.409994	0.017995151
2632.338447	0.018173428
2634.266900	0.018468698
2636.195353	0.018525526
2638.123806	0.018210655
2640.052259	0.017769834
2641.980712	0.017398616
2643.909165	0.017264992
2645.837618	0.017508537
2647.766071	0.017773272
2649.694524	0.017680412
2651.622978	0.017521042
2653.551431	0.017474625
2655.479884	0.017371722
2657.408337	0.017328773
2659.336790	0.017339982
2661.265243	0.017156428
2663.193696	0.016825436
2665.122149	0.016734552
2667.050602	0.016807050
2668.979055	0.016543861
2670.907508	0.016294472
2672.835961	0.016661366
2674.764414	0.017192585
2676.692868	0.017112160
2678.621321	0.016447077
2680.549774	0.015881287
2682.478227	0.015548201
2684.406680	0.015165187
2686.335133	0.015147869
2688.263586	0.015564508
2690.192039	0.015584472
2692.120492	0.015163974
2694.048945	0.015032038
2695.977398	0.015233828
2697.905851	0.015271314
2699.834304	0.014989198
2701.762757	0.014747746
2703.691211	0.014823659
2705.619664	0.015080237
2707.548117	0.015314408
2709.476570	0.015255251
2711.405023	0.014810500
2713.333476	0.014285751
2715.261929	0.013967578
2717.190382	0.013862802
2719.118835	0.013958697
2721.047288	0.014196392
2722.975741	0.014405943
2724.904194	0.014532744
2726.832647	0.014461452
2728.761101	0.014135359
2730.689554	0.013842338
2732.618007	0.013647418
2734.546460	0.013561679
2736.474913	0.013681945
2738.403366	0.013644996
2740.331819	0.013304284
2742.260272	0.013203391
2744.188725	0.013338932
2746.117178	0.013345496
2748.045631	0.013266889
2749.974084	0.013043530
2751.902537	0.012976772
2753.830991	0.013417879
2755.759444	0.013750959
2757.687897	0.013444751
2759.616350	0.012890010
2761.544803	0.012584807
2763.473256	0.012558877
2765.401709	0.012580380
2767.330162	0.012539882
2769.258615	0.012595329
2771.187068	0.012904608
2773.115521	0.013077442
2775.043974	0.012773552
2776.972427	0.012307608
2778.900880	0.011859294
2780.829334	0.011488515
2782.757787	0.011615030
2784.686240	0.012192081
2786.614693	0.012379589
2788.543146	0.011816401
2790.471599	0.011341581
2792.400052	0.011454847
2794.328505	0.011673455
2796.256958	0.011840388
2798.185411	0.012059623
2800.113864	0.012021361
2802.042317	0.011716824
2803.970770	0.011569758
2805.899224	0.011726983
2807.827677	0.012027220
2809.756130	0.012242735
2811.684583	0.012035141
2813.613036	0.011510875
2815.541489	0.011425072
2817.469942	0.011977922
2819.398395	0.012297943
2821.326848	0.012013529
2823.255301	0.011728324
2825.183754	0.011781673
2827.112207	0.012093855
2829.040660	0.012334414
2830.969113	0.012023820
2832.897567	0.011428108
2834.826020	0.011257297
2836.754473	0.011383615
2838.682926	0.011449711
2840.611379	0.011658436
2842.539832	0.011980151
2844.468285	0.011981758
2846.396738	0.011609166
2848.325191	0.011069726
2850.253644	0.010755064
2852.182097	0.010925538
2854.110550	0.011143202
2856.039003	0.011029286
2857.967457	0.010748504
2859.895910	0.010663281
2861.824363	0.010894781
2863.752816	0.010872027
2865.681269	0.010480834
2867.609722	0.010385389
2869.538175	0.010652889
2871.466628	0.010947540
2873.395081	0.011018260
2875.323534	0.010632803
2877.251987	0.010116195
2879.180440	0.010066465
2881.108893	0.010527089
2883.037347	0.011117776
2884.965800	0.011297053
2886.894253	0.010908335
2888.822706	0.010432690
2890.751159	0.010322648
2892.679612	0.010382560
2894.608065	0.010328258
2896.536518	0.010420076
2898.464971	0.010922064
2900.393424	0.011398080
2902.321877	0.011326609
2904.250330	0.010783819
2906.178783	0.010260134
2908.107236	0.010241346
2910.035690	0.010712536
2911.964143	0.011160905
2913.892596	0.011283367
2915.821049	0.011162288
2917.749502	0.011081179
2919.677955	0.011324352
2921.606408	0.011540439
2923.534861	0.011273650
2925.463314	0.010856284
2927.391767	0.010668308
2929.320220	0.010681558
2931.248673	0.010728569
2933.177126	0.010667983
2935.105580	0.010590198
2937.034033	0.010580968
2938.962486	0.010722258
2940.890939	0.011006651
2942.819392	0.011140251
2944.747845	0.011109034
2946.676298	0.011122717
2948.604751	0.011275302
2950.533204	0.011575542
2952.461657	0.011592930
2954.390110	0.011060723
2956.318563	0.010673736
2958.247016	0.010841678
2960.175469	0.010977850
2962.103923	0.010785347
2964.032376	0.010783253
2965.960829	0.011145263
2967.889282	0.011447922
2969.817735	0.011501502
2971.746188	0.011502631
2973.674641	0.011544104
2975.603094	0.011618397
2977.531547	0.011560457
2979.460000	0.011254327
2981.388453	0.010917831
2983.316906	0.010907463
2985.245359	0.011363048
2987.173813	0.011955969
2989.102266	0.012140843
2991.030719	0.012021946
2992.959172	0.012099465
2994.887625	0.012234913
2996.816078	0.012013618
2998.744531	0.011724200
3000.672984	0.011840218
3002.601437	0.012107653
3004.529890	0.012027802
3006.458343	0.011862277
3008.386796	0.012066978
3010.315249	0.012296539
3012.243703	0.012012849
3014.172156	0.011520119
3016.100609	0.011373615
3018.029062	0.011568321
3019.957515	0.011930854
3021.885968	0.012338906
3023.814421	0.012661033
3025.742874	0.012964198
3027.671327	0.013284366
3029.599780	0.013350147
3031.528233	0.013207824
3033.456686	0.013198492
3035.385139	0.013222828
3037.313592	0.012985449
3039.242046	0.012611308
3041.170499	0.012568839
3043.098952	0.012968703
3045.027405	0.013307934
3046.955858	0.013391020
3048.884311	0.013606223
3050.812764	0.013921362
3052.741217	0.013985877
3054.669670	0.013948625
3056.598123	0.014149913
3058.526576	0.014390617
3060.455029	0.014364962
3062.383482	0.014187499
3064.311936	0.013924782
3066.240389	0.013643357
3068.168842	0.013724799
3070.097295	0.014200652
3072.025748	0.014483289
3073.954201	0.014217509
3075.882654	0.013798281
3077.811107	0.013650421
3079.739560	0.013721911
3081.668013	0.014071319
3083.596466	0.014807248
3085.524919	0.015587212
3087.453372	0.015998017
3089.381825	0.016041128
3091.310279	0.015896790
3093.238732	0.015689777
3095.167185	0.015679462
3097.095638	0.016091499
3099.024091	0.016740452
3100.952544	0.017236996
3102.880997	0.017264288
3104.809450	0.016976422
3106.737903	0.016717721
3108.666356	0.016383244
3110.594809	0.016050277
3112.523262	0.016179504
3114.451715	0.016812496
3116.380169	0.017629763
3118.308622	0.018157694
3120.237075	0.018060504
3122.165528	0.017522210
3124.093981	0.017114993
3126.022434	0.017333323
3127.950887	0.018061090
3129.879340	0.018634491
3131.807793	0.018806756
3133.736246	0.019073075
3135.664699	0.019485412
3137.593152	0.019559393
3139.521605	0.019412458
3141.450058	0.019456478
3143.378512	0.019738404
3145.306965	0.020172257
3147.235418	0.020522175
3149.163871	0.020383321
3151.092324	0.020081369
3153.020777	0.020352641
3154.949230	0.020795828
3156.877683	0.020732217
3158.806136	0.020726999
3160.734589	0.021201311
3162.663042	0.021624384
3164.591495	0.021630485
3166.519948	0.021360146
3168.448402	0.021204520
3170.376855	0.021512529
3172.305308	0.021971285
3174.233761	0.022028569
3176.162214	0.021843476
3178.090667	0.021863587
3180.019120	0.022043388
3181.947573	0.022339143
3183.876026	0.022774624
3185.804479	0.023134282
3187.732932	0.023529945
3189.661385	0.024040949
3191.589838	0.024181498
3193.518292	0.023955883
3195.446745	0.023904461
3197.375198	0.024278507
3199.303651	0.024811642
3201.232104	0.025029240
3203.160557	0.024928864
3205.089010	0.024888314
3207.017463	0.024994088
3208.945916	0.025176061
3210.874369	0.025681989
3212.802822	0.026517009
3214.731275	0.026942460
3216.659728	0.026530128
3218.588181	0.026058991
3220.516635	0.026134178
3222.445088	0.026241910
3224.373541	0.025967237
3226.301994	0.025684936
3228.230447	0.025746847
3230.158900	0.026106719
3232.087353	0.026532320
3234.015806	0.026781036
3235.944259	0.027048888
3237.872712	0.027515186
3239.801165	0.027707934
3241.729618	0.027313072
3243.658071	0.026774965
3245.586525	0.026728757
3247.514978	0.027231367
3249.443431	0.027892869
3251.371884	0.028630825
3253.300337	0.029280284
3255.228790	0.029403493
3257.157243	0.029145850
3259.085696	0.029107843
3261.014149	0.029250970
3262.942602	0.029313685
3264.871055	0.029398352
3266.799508	0.029183304
3268.727961	0.028517481
3270.656414	0.028050788
3272.584868	0.028202783
3274.513321	0.028653517
3276.441774	0.029058507
3278.370227	0.029442357
3280.298680	0.029694598
3282.227133	0.029689936
3284.155586	0.029510446
3286.084039	0.029382952
3288.012492	0.029663468
3289.940945	0.030090749
3291.869398	0.030108292
3293.797851	0.029925520
3295.726304	0.029943729
3297.654758	0.030139204
3299.583211	0.030371077
3301.511664	0.030721989
3303.440117	0.031179724
3305.368570	0.031399298
3307.297023	0.031312659
3309.225476	0.031077927
3311.153929	0.030647315
3313.082382	0.030178335
3315.010835	0.030270774
3316.939288	0.030953759
3318.867741	0.031478707
3320.796194	0.031617437
3322.724648	0.031826288
3324.653101	0.032271162
3326.581554	0.032657303
3328.510007	0.032929935
3330.438460	0.033107474
3332.366913	0.032890130
3334.295366	0.032378215
3336.223819	0.031968441
3338.152272	0.031727009
3340.080725	0.031982392
3342.009178	0.032977518
3343.937631	0.034013629
3345.866084	0.034376170
3347.794537	0.034253281
3349.722991	0.034053355
3351.651444	0.033901300
3353.579897	0.033918329
3355.508350	0.034281950
3357.436803	0.034822658
3359.365256	0.034990951
3361.293709	0.034615636
3363.222162	0.034282155
3365.150615	0.034569126
3367.079068	0.035251874
3369.007521	0.035589971
3370.935974	0.035320219
3372.864427	0.034978051
3374.792881	0.035140239
3376.721334	0.035879873
3378.649787	0.036939852
3380.578240	0.037774485
3382.506693	0.037775353
3384.435146	0.037169974
3386.363599	0.036917362
3388.292052	0.037288729
3390.220505	0.037536990
3392.148958	0.037230339
3394.077411	0.037029877
3396.005864	0.037500825
3397.934317	0.038028467
3399.862770	0.037760928
3401.791224	0.037246216
3403.719677	0.037358906
3405.648130	0.037813332
3407.576583	0.037835561
3409.505036	0.037481885
3411.433489	0.037307076
3413.361942	0.037523545
3415.290395	0.037804097
3417.218848	0.037975434
3419.147301	0.038005851
3421.075754	0.037903674
3423.004207	0.037811592
3424.932660	0.037703842
3426.861114	0.037565913
3428.789567	0.037431128
3430.718020	0.037255004
3432.646473	0.037240103
3434.574926	0.037519425
3436.503379	0.037780546
3438.431832	0.037802666
3440.360285	0.037576649
3442.288738	0.037164848
3444.217191	0.036999352
3446.145644	0.037171058
3448.074097	0.037129559
3450.002550	0.036621526
3451.931004	0.036116183
3453.859457	0.035935309
3455.787910	0.035833843
3457.716363	0.035722926
3459.644816	0.035550196
3461.573269	0.035157695
3463.501722	0.034785189
3465.430175	0.034765583
3467.358628	0.035135236
3469.287081	0.035414878
3471.215534	0.035211444
3473.143987	0.034963667
3475.072440	0.035115581
3477.000893	0.035623353
3478.929347	0.035832345
3480.857800	0.035066046
3482.786253	0.033987530
3484.714706	0.033421930
3486.643159	0.033149101
3488.571612	0.033171728
3490.500065	0.033755343
3492.428518	0.034383018
3494.356971	0.034488000
3496.285424	0.034345228
3498.213877	0.034085911
3500.142330	0.033368986
3502.070783	0.032576941
3503.999237	0.032433495
3505.927690	0.032594480
3507.856143	0.032304540
3509.784596	0.031792924
3511.713049	0.031626742
3513.641502	0.031804200
3515.569955	0.032008830
3517.498408	0.031980474
3519.426861	0.031741157
3521.355314	0.031445973
3523.283767	0.031182839
3525.212220	0.030973596
3527.140673	0.030728795
3529.069126	0.030280842
3530.997580	0.029712655
3532.926033	0.029403422
3534.854486	0.029367140
3536.782939	0.029190509
3538.711392	0.028702863
3540.639845	0.028186604
3542.568298	0.027907161
3544.496751	0.027769234
3546.425204	0.027698779
3548.353657	0.027725346
3550.282110	0.027531061
3552.210563	0.027034938
3554.139016	0.026740575
3556.067470	0.026888914
3557.995923	0.027285352
3559.924376	0.027577111
3561.852829	0.027447639
3563.781282	0.026683532
3565.709735	0.025436072
3567.638188	0.024724158
3569.566641	0.024894012
3571.495094	0.025004921
3573.423547	0.024522075
3575.352000	0.023583589
3577.280453	0.022641540
3579.208906	0.022291811
3581.137360	0.022637876
3583.065813	0.023146907
3584.994266	0.023375763
3586.922719	0.023414297
3588.851172	0.023374310
3590.779625	0.022881167
3592.708078	0.021821257
3594.636531	0.021178395
3596.564984	0.021663561
3598.493437	0.022222321
3600.421890	0.021906581
3602.350343	0.021495994
3604.278796	0.021696521
3606.207249	0.022068774
3608.135703	0.021903336
3610.064156	0.021093305
3611.992609	0.020135662
3613.921062	0.019499147
3615.849515	0.019265927
3617.777968	0.019350084
3619.706421	0.019662531
3621.634874	0.019798504
3623.563327	0.019386098
3625.491780	0.018411860
3627.420233	0.017029906
3629.348686	0.016311845
3631.277139	0.016965164
3633.205593	0.017715786
3635.134046	0.017672891
3637.062499	0.017210616
3638.990952	0.016605316
3640.919405	0.015833890
3642.847858	0.015296471
3644.776311	0.015252752
3646.704764	0.015003309
3648.633217	0.014084102
3650.561670	0.013410565
3652.490123	0.013667115
3654.418576	0.014055938
3656.347029	0.013998141
3658.275482	0.013619387
3660.203936	0.012953304
3662.132389	0.012450422
3664.060842	0.012675697
3665.989295	0.013101587
3667.917748	0.012766800
3669.846201	0.011924080
3671.774654	0.011541302
3673.703107	0.011586785
3675.631560	0.011991602
3677.560013	0.012486016
3679.488466	0.012202508
3681.416919	0.011395040
3683.345372	0.010885597
3685.273826	0.011077886
3687.202279	0.012056235
3689.130732	0.013047128
3691.059185	0.012888689
3692.987638	0.012078208
3694.916091	0.011672222
3696.844544	0.011889243
3698.772997	0.012386545
3700.701450	0.012787397
3702.629903	0.012966242
3704.558356	0.012900206
3706.486809	0.012744875
3708.415262	0.012685640
3710.343716	0.012588968
3712.272169	0.012227464
3714.200622	0.011505606
3716.129075	0.010786627
3718.057528	0.010580783
3719.985981	0.010998937
3721.914434	0.011739616
3723.842887	0.012209110
3725.771340	0.012001436
3727.699793	0.011628930
3729.628246	0.011540247
3731.556699	0.011237279
3733.485152	0.010441970
3735.413605	0.010116150
3737.342059	0.010991008
3739.270512	0.012271409
3741.198965	0.012779740
3743.127418	0.012441781
3745.055871	0.012578372
3746.984324	0.013604423
3748.912777	0.014161920
3750.841230	0.013796198
3752.769683	0.013246737
3754.698136	0.012836956
3756.626589	0.012598894
3758.555042	0.012659015
3760.483495	0.013052123
3762.411949	0.013503761
3764.340402	0.013657770
3766.268855	0.013514866
3768.197308	0.013200789
3770.125761	0.013005669
3772.054214	0.013202291
3773.982667	0.013435180
3775.911120	0.013269695
3777.839573	0.012857464
3779.768026	0.012870581
3781.696479	0.013477991
3783.624932	0.013889220
3785.553385	0.013788120
3787.481838	0.013620486
3789.410292	0.013446103
3791.338745	0.012872755
3793.267198	0.011825374
3795.195651	0.011105229
3797.124104	0.011547239
3799.052557	0.012490983
3800.981010	0.012792365
3802.909463	0.012895909
3804.837916	0.013041464
3806.766369	0.012717150
3808.694822	0.012322746
3810.623275	0.012301278
3812.551728	0.012292911
3814.480182	0.012109550
3816.408635	0.012338637
3818.337088	0.012894506
3820.265541	0.012951585
3822.193994	0.013102265
3824.122447	0.013611573
3826.050900	0.013689273
3827.979353	0.013606106
3829.907806	0.013720961
3831.836259	0.013748613
3833.764712	0.013634016
3835.693165	0.013253354
3837.621618	0.012380237
3839.550071	0.011654414
3841.478525	0.011782814
3843.406978	0.012341526
3845.335431	0.012617170
3847.263884	0.012656325
3849.192337	0.013299252
3851.120790	0.015050987
3853.049243	0.016703701
3854.977696	0.016387375
3856.906149	0.014835039
3858.834602	0.013299092
3860.763055	0.012034064
3862.691508	0.011381981
3864.619961	0.011855925
3866.548415	0.013045436
3868.476868	0.013522981
3870.405321	0.012677214
3872.333774	0.011552733
3874.262227	0.011229228
3876.190680	0.011549391
3878.119133	0.011593233
3880.047586	0.011461233
3881.976039	0.011891964
3883.904492	0.012507225
3885.832945	0.012903302
3887.761398	0.013345067
3889.689851	0.013684543
3891.618305	0.013643007
3893.546758	0.013441258
3895.475211	0.013411164
3897.403664	0.013496290
3899.332117	0.013509698
3901.260570	0.013521979
3903.189023	0.013313505
3905.117476	0.012432341
3907.045929	0.011418498
3908.974382	0.010928195
3910.902835	0.010812963
3912.831288	0.010777887
3914.759741	0.010990451
3916.688194	0.011615094
3918.616648	0.012338365
3920.545101	0.012980903
3922.473554	0.013530394
3924.402007	0.013689450
3926.330460	0.013320228
3928.258913	0.012716578
3930.187366	0.011962524
3932.115819	0.010911082
3934.044272	0.010100735
3935.972725	0.010193049
3937.901178	0.010674180
3939.829631	0.010542047
3941.758084	0.009934350
3943.686538	0.009602298
3945.614991	0.009685270
3947.543444	0.010029559
3949.471897	0.010448394
3951.400350	0.010647858
3953.328803	0.010769504
3955.257256	0.011114237
3957.185709	0.011298551
3959.114162	0.010741775
3961.042615	0.009897795
3962.971068	0.009641066
3964.899521	0.009969309
3966.827974	0.010328120
3968.756427	0.010428709
3970.684881	0.010373041
3972.613334	0.010355568
3974.541787	0.010403594
3976.470240	0.010429675
3978.398693	0.010267866
3980.327146	0.009994648
3982.255599	0.009832730
3984.184052	0.009758345
3986.112505	0.009633314
3988.040958	0.009475269
3989.969411	0.009428687
3991.897864	0.009736711
3993.826317	0.010209042
3995.754771	0.010439303
3997.683224	0.010546149
3999.611677	0.010618615
4001.540130	0.010460681
4003.468583	0.010159776
4005.397036	0.009994530
4007.325489	0.009692301
4009.253942	0.009298526
4011.182395	0.008929036
4013.110848	0.008447981
4015.039301	0.008163124
4016.967754	0.008209122
4018.896207	0.008504459
4020.824661	0.008894155
4022.753114	0.008852080
4024.681567	0.009029282
4026.610020	0.009611634
4028.538473	0.009816331
4030.466926	0.009474660
4032.395379	0.009099750
4034.323832	0.008943233
4036.252285	0.008981027
4038.180738	0.008932926
4040.109191	0.008789403
4042.037644	0.008904173
4043.966097	0.009103899
4045.894550	0.009120886
4047.823004	0.008923637
4049.751457	0.009143399
4051.679910	0.009599692
4053.608363	0.009164634
4055.536816	0.008352971
4057.465269	0.008307285
4059.393722	0.008877329
4061.322175	0.009426791
4063.250628	0.009771860
4065.179081	0.009924155
4067.107534	0.009870539
4069.035987	0.009722193
4070.964440	0.009201776
4072.892894	0.008661893
4074.821347	0.008760475
4076.749800	0.008701230
4078.678253	0.007987500
4080.606706	0.007641578
4082.535159	0.008216652
4084.463612	0.008646712
4086.392065	0.008243298
4088.320518	0.007740948
4090.248971	0.007702242
4092.177424	0.007761321
4094.105877	0.007653378
4096.034330	0.007732245
4097.962783	0.008179220
4099.891237	0.008584864
4101.819690	0.008797457
4103.748143	0.009098428
4105.676596	0.009076109
4107.605049	0.009039911
4109.533502	0.009139410
4111.461955	0.008944129
4113.390408	0.008557062
4115.318861	0.008067843
4117.247314	0.008025963
4119.175767	0.008352390
4121.104220	0.008430868
4123.032673	0.008159916
4124.961127	0.007944818
4126.889580	0.007990784
4128.818033	0.007771052
4130.746486	0.007316940
4132.674939	0.006909196
4134.603392	0.006599783
4136.531845	0.006437185
4138.460298	0.006663328
4140.388751	0.007160905
4142.317204	0.007226942
4144.245657	0.006787950
4146.174110	0.006328942
4148.102563	0.006664200
4150.031017	0.007543777
4151.959470	0.008264893
4153.887923	0.008464840
4155.816376	0.007918173
4157.744829	0.007456751
4159.673282	0.007315538
4161.601735	0.006817265
4163.530188	0.006314716
4165.458641	0.006251693
4167.387094	0.006746237
4169.315547	0.007682752
4171.244000	0.007912792
4173.172453	0.007108225
4175.100906	0.006319222
4177.029360	0.006179719
4178.957813	0.006463285
4180.886266	0.006952684
4182.814719	0.007108933
4184.743172	0.007126473
4186.671625	0.007226422
4188.600078	0.007089867
4190.528531	0.007071124
4192.456984	0.007339764
4194.385437	0.007808019
4196.313890	0.008224376
4198.242343	0.007902007
4200.170796	0.006976091
4202.099250	0.006145493
4204.027703	0.005850045
4205.956156	0.006240693
4207.884609	0.006905832
4209.813062	0.007189029
4211.741515	0.007440954
4213.669968	0.007866586
4215.598421	0.007672319
4217.526874	0.007021623
4219.455327	0.006737927
4221.383780	0.006685429
4223.312233	0.006780012
4225.240686	0.007388454
4227.169139	0.008060948
4229.097593	0.008044774
4231.026046	0.007492676
4232.954499	0.007226992
4234.882952	0.007505953
4236.811405	0.007678216
4238.739858	0.007221097
4240.668311	0.006292558
4242.596764	0.005428190
4244.525217	0.005656285
4246.453670	0.006580699
4248.382123	0.006883828
4250.310576	0.006547008
4252.239029	0.006134704
4254.167483	0.005808058
4256.095936	0.005749818
4258.024389	0.006049262
4259.952842	0.006416471
4261.881295	0.006150106
4263.809748	0.005739812
4265.738201	0.006601528
4267.666654	0.007756120
4269.595107	0.007167960
4271.523560	0.005930218
4273.452013	0.005443841
4275.380466	0.005961269
4277.308919	0.006881527
4279.237373	0.007357011
4281.165826	0.007519451
4283.094279	0.007302073
4285.022732	0.006596408
4286.951185	0.006010161
4288.879638	0.005599915
4290.808091	0.004960711
4292.736544	0.004060741
4294.664997	0.003766370
4296.593450	0.003927804
4298.521903	0.004580774
4300.450356	0.004690365
4302.378809	0.004530166
4304.307262	0.004782687
4306.235716	0.005442026
4308.164169	0.006001100
4310.092622	0.006354670
4312.021075	0.006405307
4313.949528	0.006052464
4315.877981	0.005632642
4317.806434	0.005206969
4319.734887	0.004804797
4321.663340	0.004825230
4323.591793	0.005177233
4325.520246	0.005211050
4327.448699	0.005323787
4329.377152	0.005540539
4331.305606	0.006109240
4333.234059	0.006396605
4335.162512	0.006125375
4337.090965	0.005806333
4339.019418	0.005909498
4340.947871	0.005992438
4342.876324	0.005151294
4344.804777	0.004250984
4346.733230	0.004919950
4348.661683	0.006465950
4350.590136	0.007194779
4352.518589	0.007247489
4354.447042	0.007242296
4356.375495	0.007045410
4358.303949	0.006546463
4360.232402	0.006261094
4362.160855	0.006241840
4364.089308	0.006407977
4366.017761	0.006813582
4367.946214	0.007224390
4369.874667	0.007394598
4371.803120	0.007481631
4373.731573	0.008030538
4375.660026	0.008995430
4377.588479	0.009537192
4379.516932	0.009081848
4381.445385	0.007972389
4383.373839	0.006878322
4385.302292	0.006051841
4387.230745	0.005624914
4389.159198	0.005595865
4391.087651	0.005799625
4393.016104	0.005653151
4394.944557	0.005254314
4396.873010	0.005350822
4398.801463	0.005266178
4400.729916	0.005094960
4402.658369	0.005762551
4404.586822	0.006524602
4406.515275	0.006466772
4408.443729	0.005811858
4410.372182	0.005649777
4412.300635	0.006065831
4414.229088	0.006250101
4416.157541	0.007087394
4418.085994	0.008523680
4420.014447	0.009403422
4421.942900	0.009187408
4423.871353	0.007943204
4425.799806	0.006710719
4427.728259	0.006741292
4429.656712	0.007290089
4431.585165	0.007671009
4433.513618	0.007689147
4435.442072	0.007138381
4437.370525	0.006794536
4439.298978	0.006639278
4441.227431	0.006318716
4443.155884	0.005758057
4445.084337	0.005153229
4447.012790	0.005373785
4448.941243	0.006277486
4450.869696	0.006551098
4452.798149	0.006441330
4454.726602	0.006382321
4456.655055	0.005903800
4458.583508	0.006102909
4460.511962	0.006675765
4462.440415	0.006520269
4464.368868	0.005993413
4466.297321	0.005668977
4468.225774	0.005579276
4470.154227	0.005758186
4472.082680	0.006112914
4474.011133	0.006726786
4475.939586	0.006935565
4477.868039	0.006010328
4479.796492	0.005420293
4481.724945	0.006223081
4483.653398	0.007295979
4485.581851	0.007320990
4487.510305	0.006708794
4489.438758	0.006328451
4491.367211	0.006469204
4493.295664	0.006791417
4495.224117	0.006499436
4497.152570	0.005725277
4499.081023	0.005784411
4501.009476	0.006654911
4502.937929	0.007246075
4504.866382	0.007409319
4506.794835	0.007312909
4508.723288	0.007101449
4510.651741	0.007540882
4512.580195	0.008298313
4514.508648	0.008011298
4516.437101	0.006753009
4518.365554	0.006017765
4520.294007	0.005999862
4522.222460	0.005522071
4524.150913	0.004776496
4526.079366	0.005513513
4528.007819	0.007117225
4529.936272	0.007787703
4531.864725	0.007600740
4533.793178	0.006621771
4535.721631	0.005398430
4537.650084	0.005478854
4539.578538	0.006106823
4541.506991	0.005952930
4543.435444	0.005393380
4545.363897	0.005430638
4547.292350	0.005809241
4549.220803	0.006492961
4551.149256	0.007188425
4553.077709	0.007557341
4555.006162	0.007299121
4556.934615	0.006916524
4558.863068	0.006661883
4560.791521	0.006265712
4562.719974	0.006207517
4564.648428	0.006280023
4566.576881	0.005897392
4568.505334	0.005248327
4570.433787	0.005180803
4572.362240	0.005730951
4574.290693	0.005813283
4576.219146	0.006626203
4578.147599	0.007106549
4580.076052	0.006957138
4582.004505	0.006185709
4583.932958	0.004890287
4585.861411	0.004281500
4587.789864	0.005383855
4589.718318	0.006548173
4591.646771	0.006808111
4593.575224	0.006230899
4595.503677	0.005721082
4597.432130	0.006112296
4599.360583	0.006927464
4601.289036	0.007149939
4603.217489	0.006969457
[truncated: 1,501 more rows]
