# Supplementary material for: Adaptive Method for Quantitative Estimation of Glucose and Fructose Concentrations in Aqueous Solutions Based on Infrared Nanoantenna Optics
Source: Sensors (Basel). 2019 Jul 11;19(14):3053. doi: 10.3390/s19143053 (PMC6678705; doi:10.3390/s19143053)
Supplement: Supplementary file 1 [file sensors-19-03053-s001.zip › 00_Measurement_Data/Fructose cycles/1 c=10 gl/res4 sc50_50 ap100x100 par pol/1 c=10 gl.8.txt]

748.239793	0.028356841
750.168246	0.011444814
752.096699	0.019216405
754.025152	0.021357389
755.953605	0.011822578
757.882058	0.014985182
759.810511	0.017991256
761.738964	0.018022634
763.667418	0.020674543
765.595871	0.025038751
767.524324	0.020982493
769.452777	0.019817015
771.381230	0.028203139
773.309683	0.036726151
775.238136	0.050597783
777.166589	0.048197720
779.095042	0.033649463
781.023495	0.020046901
782.951948	0.010130187
784.880401	0.025907427
786.808854	0.048037224
788.737308	0.050523091
790.665761	0.028620809
792.594214	0.020752095
794.522667	0.016378393
796.451120	0.008869954
798.379573	0.010562452
800.308026	0.017481076
802.236479	0.029009636
804.164932	0.035676617
806.093385	0.037402004
808.021838	0.037115335
809.950291	0.028808339
811.878744	0.020657932
813.807197	0.020526620
815.735651	0.028724657
817.664104	0.041115317
819.592557	0.035969418
821.521010	0.024376294
823.449463	0.024740539
825.377916	0.036715128
827.306369	0.034785718
829.234822	0.021920824
831.163275	0.021241914
833.091728	0.019171350
835.020181	0.010244358
836.948634	0.013892910
838.877087	0.023946416
840.805541	0.019714065
842.733994	0.020113064
844.662447	0.022917554
846.590900	0.015905011
848.519353	0.008898099
850.447806	0.012896278
852.376259	0.015268216
854.304712	0.007913383
856.233165	0.005004014
858.161618	0.011366753
860.090071	0.022364728
862.018524	0.029302809
863.946977	0.030693814
865.875430	0.029131236
867.803884	0.025382718
869.732337	0.020558365
871.660790	0.020904433
873.589243	0.027477060
875.517696	0.030919539
877.446149	0.032238405
879.374602	0.036348190
881.303055	0.041053113
883.231508	0.041475177
885.159961	0.040286921
887.088414	0.043258689
889.016867	0.047149390
890.945320	0.048640691
892.873774	0.049146548
894.802227	0.049662050
896.730680	0.051103182
898.659133	0.055357423
900.587586	0.060327668
902.516039	0.062490884
904.444492	0.064213350
906.372945	0.068338513
908.301398	0.072866581
910.229851	0.076090455
912.158304	0.079803310
914.086757	0.085440353
916.015210	0.091395840
917.943664	0.096040368
919.872117	0.100596786
921.800570	0.105670027
923.729023	0.109281980
925.657476	0.112187386
927.585929	0.117080353
929.514382	0.122764237
931.442835	0.126379907
933.371288	0.129162699
935.299741	0.134062350
937.228194	0.140101627
939.156647	0.145874053
941.085100	0.152424783
943.013553	0.159110218
944.942007	0.164584905
946.870460	0.170478702
948.798913	0.177842647
950.727366	0.184907585
952.655819	0.191016749
954.584272	0.197092056
956.512725	0.203831062
958.441178	0.210812524
960.369631	0.216792837
962.298084	0.222827092
964.226537	0.230131045
966.154990	0.236690268
968.083443	0.241694719
970.011897	0.247121364
971.940350	0.253684640
973.868803	0.260619909
975.797256	0.267861694
977.725709	0.275036067
979.654162	0.281072527
981.582615	0.286693335
983.511068	0.293192655
985.439521	0.299497604
987.367974	0.304682016
989.296427	0.309754521
991.224880	0.315346032
993.153333	0.321544796
995.081786	0.328518301
997.010240	0.335560203
998.938693	0.341598332
1000.867146	0.346703172
1002.795599	0.351314813
1004.724052	0.355025679
1006.652505	0.358327836
1008.580958	0.362345934
1010.509411	0.366598248
1012.437864	0.370846152
1014.366317	0.375540286
1016.294770	0.379698575
1018.223223	0.382320315
1020.151676	0.384271652
1022.080130	0.387225538
1024.008583	0.391190618
1025.937036	0.394648135
1027.865489	0.397283703
1029.793942	0.399491072
1031.722395	0.401117504
1033.650848	0.402534485
1035.579301	0.404110372
1037.507754	0.405620694
1039.436207	0.406961441
1041.364660	0.407944590
1043.293113	0.408514172
1045.221566	0.409198910
1047.150019	0.410209537
1049.078473	0.410798222
1051.006926	0.410353065
1052.935379	0.409363776
1054.863832	0.408666641
1056.792285	0.408278078
1058.720738	0.407641739
1060.649191	0.407003611
1062.577644	0.406898528
1064.506097	0.406730980
1066.434550	0.405477583
1068.363003	0.402927309
1070.291456	0.400254309
1072.219909	0.398890853
1074.148363	0.398527831
1076.076816	0.397832543
1078.005269	0.396334648
1079.933722	0.394279540
1081.862175	0.391999632
1083.790628	0.390301317
1085.719081	0.389776409
1087.647534	0.389457911
1089.575987	0.388077378
1091.504440	0.386038780
1093.432893	0.384376377
1095.361346	0.383203775
1097.289799	0.381915361
1099.218253	0.379705220
1101.146706	0.376918465
1103.075159	0.374512851
1105.003612	0.372035414
1106.932065	0.369388968
1108.860518	0.367416799
1110.788971	0.365760118
1112.717424	0.363310993
1114.645877	0.359810770
1116.574330	0.356165797
1118.502783	0.353110045
1120.431236	0.350459516
1122.359689	0.348055184
1124.288142	0.345861554
1126.216596	0.343556285
1128.145049	0.340860069
1130.073502	0.338065684
1132.001955	0.335732937
1133.930408	0.333663315
1135.858861	0.331081957
1137.787314	0.327914566
1139.715767	0.324835300
1141.644220	0.322245240
1143.572673	0.319775909
1145.501126	0.316961944
1147.429579	0.314215690
1149.358032	0.311986297
1151.286486	0.309789121
1153.214939	0.307205558
1155.143392	0.304419339
1157.071845	0.301597357
1159.000298	0.298750669
1160.928751	0.295896590
1162.857204	0.292942613
1164.785657	0.289948463
1166.714110	0.287316531
1168.642563	0.284959137
1170.571016	0.282113314
1172.499469	0.278708756
1174.427922	0.275652945
1176.356375	0.273183227
1178.284829	0.270692021
1180.213282	0.268140078
1182.141735	0.265774935
1184.070188	0.263277411
1185.998641	0.260476589
1187.927094	0.257913321
1189.855547	0.255846351
1191.784000	0.253765881
1193.712453	0.251418859
1195.640906	0.249048144
1197.569359	0.246557072
1199.497812	0.243638515
1201.426265	0.240473315
1203.354719	0.238043919
1205.283172	0.236194119
1207.211625	0.234292656
1209.140078	0.231908530
1211.068531	0.229231611
1212.996984	0.226471290
1214.925437	0.223939031
1216.853890	0.221849591
1218.782343	0.219745293
1220.710796	0.217441142
1222.639249	0.215427279
1224.567702	0.213617310
1226.496155	0.211486965
1228.424609	0.209181979
1230.353062	0.206989408
1232.281515	0.204743922
1234.209968	0.202539489
1236.138421	0.200683638
1238.066874	0.198901385
1239.995327	0.196917698
1241.923780	0.195091769
1243.852233	0.193667203
1245.780686	0.192207471
1247.709139	0.190419808
1249.637592	0.188840225
1251.566045	0.187729686
1253.494498	0.186279014
1255.422952	0.184146166
1257.351405	0.182029530
1259.279858	0.180277184
1261.208311	0.178582788
1263.136764	0.176831603
1265.065217	0.175148726
1266.993670	0.173607215
1268.922123	0.172100022
1270.850576	0.170302466
1272.779029	0.168373153
1274.707482	0.166872591
1276.635935	0.165792033
1278.564388	0.164498478
1280.492842	0.162790313
1282.421295	0.161144868
1284.349748	0.159856766
1286.278201	0.158555895
1288.206654	0.156872645
1290.135107	0.155080959
1292.063560	0.153526425
1293.992013	0.152097389
1295.920466	0.150632843
1297.848919	0.149167866
1299.777372	0.147785857
1301.705825	0.146378398
1303.634278	0.144948080
1305.562731	0.143704042
1307.491185	0.142501608
1309.419638	0.141099572
1311.348091	0.139770508
1313.276544	0.138809085
1315.204997	0.137905359
1317.133450	0.136576176
1319.061903	0.134783387
1320.990356	0.133084387
1322.918809	0.131879553
1324.847262	0.130779639
1326.775715	0.129438415
1328.704168	0.128131032
1330.632621	0.126984447
1332.561075	0.125914380
1334.489528	0.125144243
1336.417981	0.124748915
1338.346434	0.123983108
1340.274887	0.122227088
1342.203340	0.120101877
1344.131793	0.118557863
1346.060246	0.117594920
1347.988699	0.116810359
1349.917152	0.115908340
1351.845605	0.114721701
1353.774058	0.113260031
1355.702511	0.111709453
1357.630965	0.110446572
1359.559418	0.109824575
1361.487871	0.109506264
1363.416324	0.108601801
1365.344777	0.107239656
1367.273230	0.106402338
1369.201683	0.106131688
1371.130136	0.105738290
1373.058589	0.104729906
1374.987042	0.103005670
1376.915495	0.101125881
1378.843948	0.099642739
1380.772401	0.098530434
1382.700854	0.097830437
1384.629308	0.097538516
1386.557761	0.097126171
1388.486214	0.096175946
1390.414667	0.095170803
1392.343120	0.094670773
1394.271573	0.094366282
1396.200026	0.093607031
1398.128479	0.092287421
1400.056932	0.090698533
1401.985385	0.089363873
1403.913838	0.088580146
1405.842291	0.087937720
1407.770744	0.087112434
1409.699198	0.086262368
1411.627651	0.085556388
1413.556104	0.085098438
1415.484557	0.084854893
1417.413010	0.084283948
1419.341463	0.082896687
1421.269916	0.081401631
1423.198369	0.080633163
1425.126822	0.080294535
1427.055275	0.079831220
1428.983728	0.079006031
1430.912181	0.078066513
1432.840634	0.077584378
1434.769087	0.077393942
1436.697541	0.076765165
1438.625994	0.075739995
1440.554447	0.074843369
1442.482900	0.074186184
1444.411353	0.073818348
1446.339806	0.073545322
1448.268259	0.072865278
1450.196712	0.071927838
1452.125165	0.071530268
1454.053618	0.071810760
1455.982071	0.071852244
1457.910524	0.070741646
1459.838977	0.069216527
1461.767431	0.068356507
1463.695884	0.067849055
1465.624337	0.067100994
1467.552790	0.066473976
1469.481243	0.066628546
1471.409696	0.067172743
1473.338149	0.066996396
1475.266602	0.065858521
1477.195055	0.064472958
1479.123508	0.063260682
1481.051961	0.062252264
1482.980414	0.061655406
1484.908867	0.061860655
1486.837321	0.062668920
1488.765774	0.063011430
1490.694227	0.062093239
1492.622680	0.060850170
1494.551133	0.060303632
1496.479586	0.059922546
1498.408039	0.058935035
1500.336492	0.057885282
1502.264945	0.057693280
1504.193398	0.058452919
1506.121851	0.059349146
1508.050304	0.058914308
1509.978757	0.057423856
1511.907210	0.056361333
1513.835664	0.056051068
1515.764117	0.055920720
1517.692570	0.055733252
1519.621023	0.055810310
1521.549476	0.055745367
1523.477929	0.054951116
1525.406382	0.054004081
1527.334835	0.053234722
1529.263288	0.052777648
1531.191741	0.052665278
1533.120194	0.052367013
1535.048647	0.051966224
1536.977100	0.052549798
1538.905554	0.054051545
1540.834007	0.054561265
1542.762460	0.053146489
1544.690913	0.051227991
1546.619366	0.049650267
1548.547819	0.048665125
1550.476272	0.048159048
1552.404725	0.047972411
1554.333178	0.048373889
1556.261631	0.049346618
1558.190084	0.049488254
1560.118537	0.047809880
1562.046990	0.046476621
1563.975443	0.046252485
1565.903897	0.046497550
1567.832350	0.046900965
1569.760803	0.047278617
1571.689256	0.047441706
1573.617709	0.047631238
1575.546162	0.047810979
1577.474615	0.047454778
1579.403068	0.046690792
1581.331521	0.046175189
1583.259974	0.046195850
1585.188427	0.046450958
1587.116880	0.046472102
1589.045333	0.046152145
1590.973787	0.045757599
1592.902240	0.045590743
1594.830693	0.045688462
1596.759146	0.045912508
1598.687599	0.046291240
1600.616052	0.046794340
1602.544505	0.047064636
1604.472958	0.047055505
1606.401411	0.047191232
1608.329864	0.047643371
1610.258317	0.048275478
1612.186770	0.049078483
1614.115223	0.049989793
1616.043677	0.050531466
1617.972130	0.050509531
1619.900583	0.050730713
1621.829036	0.051452201
1623.757489	0.051995873
1625.685942	0.052025888
1627.614395	0.051918324
1629.542848	0.051882353
1631.471301	0.052204195
1633.399754	0.053187288
1635.328207	0.054370645
1637.256660	0.054699209
1639.185113	0.054338120
1641.113566	0.054144159
1643.042020	0.054595556
1644.970473	0.055586342
1646.898926	0.056122020
1648.827379	0.055580914
1650.755832	0.054915655
1652.684285	0.054371424
1654.612738	0.053541962
1656.541191	0.052846476
1658.469644	0.052700143
1660.398097	0.052910663
1662.326550	0.052809812
1664.255003	0.052251589
1666.183456	0.051966939
1668.111910	0.051955570
1670.040363	0.051265489
1671.968816	0.049774278
1673.897269	0.048405610
1675.825722	0.047595024
1677.754175	0.047281347
1679.682628	0.047381494
1681.611081	0.047777154
1683.539534	0.047733150
1685.467987	0.046434872
1687.396440	0.044827539
1689.324893	0.043822233
1691.253346	0.043384321
1693.181799	0.043320008
1695.110253	0.043380085
1697.038706	0.043283589
1698.967159	0.042571843
1700.895612	0.041144710
1702.824065	0.039852623
1704.752518	0.039076805
1706.680971	0.038404547
1708.609424	0.037609521
1710.537877	0.036889896
1712.466330	0.036519587
1714.394783	0.036598846
1716.323236	0.036694974
1718.251689	0.036139913
1720.180143	0.035112634
1722.108596	0.034270629
1724.037049	0.033823509
1725.965502	0.033766419
1727.893955	0.034006536
1729.822408	0.034251597
1731.750861	0.034104683
1733.679314	0.033562507
1735.607767	0.033056516
1737.536220	0.032790780
1739.464673	0.032625020
1741.393126	0.032557636
1743.321579	0.032605279
1745.250032	0.032671541
1747.178486	0.032738898
1749.106939	0.032692216
1751.035392	0.032369405
1752.963845	0.032084078
1754.892298	0.032296944
1756.820751	0.032946818
1758.749204	0.033565976
1760.677657	0.033752084
1762.606110	0.033524673
1764.534563	0.033414669
1766.463016	0.033784810
1768.391469	0.034336712
1770.319922	0.034627348
1772.248376	0.034619812
1774.176829	0.034553643
1776.105282	0.034588464
1778.033735	0.034648493
1779.962188	0.034699038
1781.890641	0.034848839
1783.819094	0.035099752
1785.747547	0.035432264
1787.676000	0.036032293
1789.604453	0.036929693
1791.532906	0.037621539
1793.461359	0.037755780
1795.389812	0.037818898
1797.318266	0.038138837
1799.246719	0.038453020
1801.175172	0.038572699
1803.103625	0.038659822
1805.032078	0.038874630
1806.960531	0.039191961
1808.888984	0.039484065
1810.817437	0.039586421
1812.745890	0.039529871
1814.674343	0.039549675
1816.602796	0.039688990
1818.531249	0.039849952
1820.459702	0.040044639
1822.388155	0.040322732
1824.316609	0.040640701
1826.245062	0.040894568
1828.173515	0.040990714
1830.101968	0.040887631
1832.030421	0.040663276
1833.958874	0.040412653
1835.887327	0.040164616
1837.815780	0.040050723
1839.744233	0.040167943
1841.672686	0.040282335
1843.601139	0.040095713
1845.529592	0.039821893
1847.458045	0.039827310
1849.386499	0.039882794
1851.314952	0.039626036
1853.243405	0.039168198
1855.171858	0.038909767
1857.100311	0.038999073
1859.028764	0.039084814
1860.957217	0.038785536
1862.885670	0.038201381
1864.814123	0.037759986
1866.742576	0.037643880
1868.671029	0.037522931
1870.599482	0.037150994
1872.527935	0.036770873
1874.456388	0.036484297
1876.384842	0.036257517
1878.313295	0.036120802
1880.241748	0.035965875
1882.170201	0.035652623
1884.098654	0.035191420
1886.027107	0.034822341
1887.955560	0.034761690
1889.884013	0.034697510
1891.812466	0.034283690
1893.740919	0.033789851
1895.669372	0.033451315
1897.597825	0.033163223
1899.526278	0.032848816
1901.454732	0.032566946
1903.383185	0.032294706
1905.311638	0.031939428
1907.240091	0.031526737
1909.168544	0.031144012
1911.096997	0.030934045
1913.025450	0.030970644
1914.953903	0.031020796
1916.882356	0.030866090
1918.810809	0.030532148
1920.739262	0.030052546
1922.667715	0.029437240
1924.596168	0.028788814
1926.524622	0.028326094
1928.453075	0.028207045
1930.381528	0.028349983
1932.309981	0.028538829
1934.238434	0.028548779
1936.166887	0.028188983
1938.095340	0.027528565
1940.023793	0.026950967
1941.952246	0.026668582
1943.880699	0.026476096
1945.809152	0.026103158
1947.737605	0.025686627
1949.666058	0.025572784
1951.594511	0.025620239
1953.522965	0.025242714
1955.451418	0.024441293
1957.379871	0.023890041
1959.308324	0.023860304
1961.236777	0.024028236
1963.165230	0.024053019
1965.093683	0.023853796
1967.022136	0.023512876
1968.950589	0.023115283
1970.879042	0.022853233
1972.807495	0.022823442
1974.735948	0.022747995
1976.664401	0.022542171
1978.592855	0.022433219
1980.521308	0.022305410
1982.449761	0.021930212
1984.378214	0.021517118
1986.306667	0.021382406
1988.235120	0.021466680
1990.163573	0.021513626
1992.092026	0.021405626
1994.020479	0.021128189
1995.948932	0.020682450
1997.877385	0.020277215
1999.805838	0.020169614
2001.734291	0.020125877
2003.662744	0.019911896
2005.591198	0.019775413
2007.519651	0.019723481
2009.448104	0.019494785
2011.376557	0.019207498
2013.305010	0.019044779
2015.233463	0.018821193
2017.161916	0.018507553
2019.090369	0.018458935
2021.018822	0.018633347
2022.947275	0.018539336
2024.875728	0.018039381
2026.804181	0.017574131
2028.732634	0.017539235
2030.661088	0.017631866
2032.589541	0.017392168
2034.517994	0.017009402
2036.446447	0.016843647
2038.374900	0.016750956
2040.303353	0.016518122
2042.231806	0.016357450
2044.160259	0.016491273
2046.088712	0.016792167
2048.017165	0.016958911
2049.945618	0.016860345
2051.874071	0.016623436
2053.802524	0.016363712
2055.730978	0.016167132
2057.659431	0.016069781
2059.587884	0.015876209
2061.516337	0.015465896
2063.444790	0.015105356
2065.373243	0.015131723
2067.301696	0.015518609
2069.230149	0.015979363
2071.158602	0.016210629
2073.087055	0.016093045
2075.015508	0.015799107
2076.943961	0.015546301
2078.872414	0.015391234
2080.800867	0.015242732
2082.729321	0.015063393
2084.657774	0.014895449
2086.586227	0.014742412
2088.514680	0.014516586
2090.443133	0.014173227
2092.371586	0.013963426
2094.300039	0.014064921
2096.228492	0.014297011
2098.156945	0.014458097
2100.085398	0.014505638
2102.013851	0.014472706
2103.942304	0.014379574
2105.870757	0.014321639
2107.799211	0.014372081
2109.727664	0.014362194
2111.656117	0.014173561
2113.584570	0.013834577
2115.513023	0.013423753
2117.441476	0.013105404
2119.369929	0.012906506
2121.298382	0.012789059
2123.226835	0.012996287
2125.155288	0.013455737
2127.083741	0.013492447
2129.012194	0.013013698
2130.940647	0.012727215
2132.869100	0.012914693
2134.797554	0.013191386
2136.726007	0.013317174
2138.654460	0.013358988
2140.582913	0.013323035
2142.511366	0.013112010
2144.439819	0.012783455
2146.368272	0.012539045
2148.296725	0.012458733
2150.225178	0.012378915
2152.153631	0.012127355
2154.082084	0.011854440
2156.010537	0.011823018
2157.938990	0.011979325
2159.867444	0.012102908
2161.795897	0.012097921
2163.724350	0.011974263
2165.652803	0.011787713
2167.581256	0.011693370
2169.509709	0.011824668
2171.438162	0.011978981
2173.366615	0.011912519
2175.295068	0.011762959
2177.223521	0.011727311
2179.151974	0.011791226
2181.080427	0.011772514
2183.008880	0.011517666
2184.937334	0.011169061
2186.865787	0.010898829
2188.794240	0.010785621
2190.722693	0.010890293
2192.651146	0.011029041
2194.579599	0.011115869
2196.508052	0.011257647
2198.436505	0.011315700
2200.364958	0.011191035
2202.293411	0.011033132
2204.221864	0.010990784
2206.150317	0.011082621
2208.078770	0.011142847
2210.007223	0.011058955
2211.935677	0.010989691
2213.864130	0.011138853
2215.792583	0.011283057
2217.721036	0.011186604
2219.649489	0.010940563
2221.577942	0.010653562
2223.506395	0.010510066
2225.434848	0.010682231
2227.363301	0.010871020
2229.291754	0.010777920
2231.220207	0.010585211
2233.148660	0.010453805
2235.077113	0.010358969
2237.005567	0.010272766
2238.934020	0.010182695
2240.862473	0.010213417
2242.790926	0.010306302
2244.719379	0.010091723
2246.647832	0.009525754
2248.576285	0.009059411
2250.504738	0.008989665
2252.433191	0.009116090
2254.361644	0.009227214
2256.290097	0.009215545
2258.218550	0.009132075
2260.147003	0.009123886
2262.075456	0.009160926
2264.003910	0.009166246
2265.932363	0.009152158
2267.860816	0.009157280
2269.789269	0.009267568
2271.717722	0.009484896
2273.646175	0.009576586
2275.574628	0.009397298
2277.503081	0.009099249
2279.431534	0.008886144
2281.359987	0.008847920
2283.288440	0.008817653
2285.216893	0.008677809
2287.145346	0.008694063
2289.073800	0.008957841
2291.002253	0.009098914
2292.930706	0.008967880
2294.859159	0.008780880
2296.787612	0.008598748
2298.716065	0.008334343
2300.644518	0.008103893
2302.572971	0.008078238
2304.501424	0.008206911
2306.429877	0.008318121
2308.358330	0.008241148
2310.286783	0.007975584
2312.215236	0.007775465
2314.143690	0.007826300
2316.072143	0.008175403
2318.000596	0.008729653
2319.929049	0.008949424
2321.857502	0.008492453
2323.785955	0.008124053
2325.714408	0.008474019
2327.642861	0.008778125
2329.571314	0.008062804
2331.499767	0.007129993
2333.428220	0.007107177
2335.356673	0.007691576
2337.285126	0.007893280
2339.213579	0.007584233
2341.142033	0.007197908
2343.070486	0.006970272
2344.998939	0.006868939
2346.927392	0.006775739
2348.855845	0.006986567
2350.784298	0.007811570
2352.712751	0.008669522
2354.641204	0.008308576
2356.569657	0.007328534
2358.498110	0.007274431
2360.426563	0.008067094
2362.355016	0.008587609
2364.283469	0.008247191
2366.211923	0.007553315
2368.140376	0.007002733
2370.068829	0.006421641
2371.997282	0.005730822
2373.925735	0.005339521
2375.854188	0.005589234
2377.782641	0.006280665
2379.711094	0.006839636
2381.639547	0.006981071
2383.568000	0.006866876
2385.496453	0.006618876
2387.424906	0.006211355
2389.353359	0.005763759
2391.281812	0.005541913
2393.210266	0.005591890
2395.138719	0.005680182
2397.067172	0.005753700
2398.995625	0.006031288
2400.924078	0.006369777
2402.852531	0.006289490
2404.780984	0.005957483
2406.709437	0.005884276
2408.637890	0.006044636
2410.566343	0.006026491
2412.494796	0.005811921
2414.423249	0.005660597
2416.351702	0.005562809
2418.280156	0.005583377
2420.208609	0.005748782
2422.137062	0.005847635
2424.065515	0.005866650
2425.993968	0.006099130
2427.922421	0.006260020
2429.850874	0.006034527
2431.779327	0.005816450
2433.707780	0.005756883
2435.636233	0.005744424
2437.564686	0.005694166
2439.493139	0.005569668
2441.421592	0.005657834
2443.350045	0.005863464
2445.278499	0.005853346
2447.206952	0.005786011
2449.135405	0.005900203
2451.063858	0.006008858
2452.992311	0.005995280
2454.920764	0.006027014
2456.849217	0.006147650
2458.777670	0.006249200
2460.706123	0.006306116
2462.634576	0.006172654
2464.563029	0.005909669
2466.491482	0.005863368
2468.419935	0.006020870
2470.348389	0.005988140
2472.276842	0.005746994
2474.205295	0.005703695
2476.133748	0.005918078
2478.062201	0.006141861
2479.990654	0.006428176
2481.919107	0.007014022
2483.847560	0.007569008
2485.776013	0.007631616
2487.704466	0.007239148
2489.632919	0.006755618
2491.561372	0.006601100
2493.489825	0.006757676
2495.418279	0.006901413
2497.346732	0.006988046
2499.275185	0.007193973
2501.203638	0.007484320
2503.132091	0.007625368
2505.060544	0.007715988
2506.988997	0.008009741
2508.917450	0.008346717
2510.845903	0.008511864
2512.774356	0.008438172
2514.702809	0.008215229
2516.631262	0.008287634
2518.559715	0.008652296
2520.488168	0.008808332
2522.416622	0.008795355
2524.345075	0.009095922
2526.273528	0.009599752
2528.201981	0.009910311
2530.130434	0.010093131
2532.058887	0.010344397
2533.987340	0.010557835
2535.915793	0.010681067
2537.844246	0.010813101
2539.772699	0.010971933
2541.701152	0.011118007
2543.629605	0.011344626
2545.558058	0.011637382
2547.486512	0.011866600
2549.414965	0.012131809
2551.343418	0.012600106
2553.271871	0.013031749
2555.200324	0.013112736
2557.128777	0.013147853
2559.057230	0.013488126
2560.985683	0.013963310
2562.914136	0.014345871
2564.842589	0.014558186
2566.771042	0.014753351
2568.699495	0.015078803
2570.627948	0.015290728
2572.556401	0.015292207
2574.484855	0.015467133
2576.413308	0.015883774
2578.341761	0.016228035
2580.270214	0.016449118
2582.198667	0.016575981
2584.127120	0.016587814
2586.055573	0.016544342
2587.984026	0.016516319
2589.912479	0.016670037
2591.840932	0.017123813
2593.769385	0.017671987
2595.697838	0.017963467
2597.626291	0.017981043
2599.554745	0.017978575
2601.483198	0.018121380
2603.411651	0.018278999
2605.340104	0.018172828
2607.268557	0.017897572
2609.197010	0.017852874
2611.125463	0.018254707
2613.053916	0.018857865
2614.982369	0.018975899
2616.910822	0.018398782
2618.839275	0.017783219
2620.767728	0.017697543
2622.696181	0.018035825
2624.624635	0.018377237
2626.553088	0.018531466
2628.481541	0.018662250
2630.409994	0.018893939
2632.338447	0.018971348
2634.266900	0.018770337
2636.195353	0.018483263
2638.123806	0.018220518
2640.052259	0.018047133
2641.980712	0.017950164
2643.909165	0.017740928
2645.837618	0.017532166
2647.766071	0.017717969
2649.694524	0.018286131
2651.622978	0.018681325
2653.551431	0.018389968
2655.479884	0.017743200
2657.408337	0.017591782
2659.336790	0.017758774
2661.265243	0.017480576
2663.193696	0.017031575
2665.122149	0.016931184
2667.050602	0.016896140
2668.979055	0.016769759
2670.907508	0.016787719
2672.835961	0.016792994
2674.764414	0.016649725
2676.692868	0.016593236
2678.621321	0.016643144
2680.549774	0.016609257
2682.478227	0.016296050
2684.406680	0.015891531
2686.335133	0.015824610
2688.263586	0.015824262
2690.192039	0.015413546
2692.120492	0.014991385
2694.048945	0.014909740
2695.977398	0.014845889
2697.905851	0.014794745
2699.834304	0.014827744
2701.762757	0.014787715
2703.691211	0.014778678
2705.619664	0.014865237
2707.548117	0.015026582
2709.476570	0.015235609
2711.405023	0.015274164
2713.333476	0.015118539
2715.261929	0.015015285
2717.190382	0.014920481
2719.118835	0.014616255
2721.047288	0.014212262
2722.975741	0.013967246
2724.904194	0.013865693
2726.832647	0.013766154
2728.761101	0.013597717
2730.689554	0.013361543
2732.618007	0.013287293
2734.546460	0.013462300
2736.474913	0.013547157
2738.403366	0.013602161
2740.331819	0.013862599
2742.260272	0.013923869
2744.188725	0.013495744
2746.117178	0.012969092
2748.045631	0.012743111
2749.974084	0.012757327
2751.902537	0.012979696
2753.830991	0.013419297
2755.759444	0.013674445
2757.687897	0.013510759
2759.616350	0.013318084
2761.544803	0.013257451
2763.473256	0.012988332
2765.401709	0.012726842
2767.330162	0.012905450
2769.258615	0.013092837
2771.187068	0.012835415
2773.115521	0.012354858
2775.043974	0.011968700
2776.972427	0.011946459
2778.900880	0.012339324
2780.829334	0.012691923
2782.757787	0.012699489
2784.686240	0.012603475
2786.614693	0.012584919
2788.543146	0.012650926
2790.471599	0.012749516
2792.400052	0.012778221
2794.328505	0.012689359
2796.256958	0.012371459
2798.185411	0.011862644
2800.113864	0.011515863
2802.042317	0.011450883
2803.970770	0.011269324
2805.899224	0.010952854
2807.827677	0.010957292
2809.756130	0.011274408
2811.684583	0.011472294
2813.613036	0.011324174
2815.541489	0.010988541
2817.469942	0.010903105
2819.398395	0.011357281
2821.326848	0.012051911
2823.255301	0.012276838
2825.183754	0.011969013
2827.112207	0.011655672
2829.040660	0.011341250
2830.969113	0.010911988
2832.897567	0.010673372
2834.826020	0.010720964
2836.754473	0.010891099
2838.682926	0.011176919
2840.611379	0.011450357
2842.539832	0.011295310
2844.468285	0.010852119
2846.396738	0.010950612
2848.325191	0.011620534
2850.253644	0.011854972
2852.182097	0.011347165
2854.110550	0.010915745
2856.039003	0.011196087
2857.967457	0.011766253
2859.895910	0.011812278
2861.824363	0.011388377
2863.752816	0.011084687
2865.681269	0.010970249
2867.609722	0.010748683
2869.538175	0.010397355
2871.466628	0.010410569
2873.395081	0.011023578
2875.323534	0.011461520
2877.251987	0.011252507
2879.180440	0.010897597
2881.108893	0.010806068
2883.037347	0.011007810
2884.965800	0.011224180
2886.894253	0.011234217
2888.822706	0.011233937
2890.751159	0.011239056
2892.679612	0.010951332
2894.608065	0.010528889
2896.536518	0.010499751
2898.464971	0.010716965
2900.393424	0.010644412
2902.321877	0.010743177
2904.250330	0.011367859
2906.178783	0.011785168
2908.107236	0.011789736
2910.035690	0.011749526
2911.964143	0.011552969
2913.892596	0.010985526
2915.821049	0.010534497
2917.749502	0.010724664
2919.677955	0.011196062
2921.606408	0.011486311
2923.534861	0.011468109
2925.463314	0.011201995
2927.391767	0.010948054
2929.320220	0.010913066
2931.248673	0.010972030
2933.177126	0.011043613
2935.105580	0.011139208
2937.034033	0.011101116
2938.962486	0.010914293
2940.890939	0.010777342
2942.819392	0.010708059
2944.747845	0.010747037
2946.676298	0.011034762
2948.604751	0.011450111
2950.533204	0.011490659
2952.461657	0.011129956
2954.390110	0.011072995
2956.318563	0.011154364
2958.247016	0.010779376
2960.175469	0.010595880
2962.103923	0.011081967
2964.032376	0.011560950
2965.960829	0.011619740
2967.889282	0.011652926
2969.817735	0.011949036
2971.746188	0.012080587
2973.674641	0.011700513
2975.603094	0.011244620
2977.531547	0.011189213
2979.460000	0.011434784
2981.388453	0.011646395
2983.316906	0.011647241
2985.245359	0.011561248
2987.173813	0.011479132
2989.102266	0.011481873
2991.030719	0.011675398
2992.959172	0.011735884
2994.887625	0.011580955
2996.816078	0.011744978
2998.744531	0.012152430
3000.672984	0.012300415
3002.601437	0.012424256
3004.529890	0.012574235
3006.458343	0.012402856
3008.386796	0.012199542
3010.315249	0.012284075
3012.243703	0.012297752
3014.172156	0.011937954
3016.100609	0.011223240
3018.029062	0.010599451
3019.957515	0.010668539
3021.885968	0.011273504
3023.814421	0.011735056
3025.742874	0.011855219
3027.671327	0.012019257
3029.599780	0.012369798
3031.528233	0.012431662
3033.456686	0.012142632
3035.385139	0.012304453
3037.313592	0.013025365
3039.242046	0.013590930
3041.170499	0.013742548
3043.098952	0.013639558
3045.027405	0.013442050
3046.955858	0.013436464
3048.884311	0.013724809
3050.812764	0.014042071
3052.741217	0.014082583
3054.669670	0.013869159
3056.598123	0.013656693
3058.526576	0.013454148
3060.455029	0.013119875
3062.383482	0.012927609
3064.311936	0.013285273
3066.240389	0.014033602
3068.168842	0.014537522
3070.097295	0.014766236
3072.025748	0.015259570
3073.954201	0.015568258
3075.882654	0.014925705
3077.811107	0.014107052
3079.739560	0.014021943
3081.668013	0.014443747
3083.596466	0.015041588
3085.524919	0.015714765
3087.453372	0.016155137
3089.381825	0.016107375
3091.310279	0.015802067
3093.238732	0.015559802
3095.167185	0.015480982
3097.095638	0.015631428
3099.024091	0.015862832
3100.952544	0.015989268
3102.880997	0.016107406
3104.809450	0.016328072
3106.737903	0.016630707
3108.666356	0.016899541
3110.594809	0.017047117
3112.523262	0.017332289
3114.451715	0.017961463
3116.380169	0.018579289
3118.308622	0.018623177
3120.237075	0.018061472
3122.165528	0.017549947
3124.093981	0.017664082
3126.022434	0.018318234
3127.950887	0.018966002
3129.879340	0.019141918
3131.807793	0.019033967
3133.736246	0.019137681
3135.664699	0.019334508
3137.593152	0.019148884
3139.521605	0.018615555
3141.450058	0.018265871
3143.378512	0.018356323
3145.306965	0.018693218
3147.235418	0.019124048
3149.163871	0.019458827
3151.092324	0.019482763
3153.020777	0.019447468
3154.949230	0.019829150
3156.877683	0.020646689
3158.806136	0.021255381
3160.734589	0.021179531
3162.663042	0.020862821
3164.591495	0.020750290
3166.519948	0.020633569
3168.448402	0.020603372
3170.376855	0.021136006
3172.305308	0.021910403
3174.233761	0.022055974
3176.162214	0.021594146
3178.090667	0.021504564
3180.019120	0.022205479
3181.947573	0.022877259
3183.876026	0.022885473
3185.804479	0.022580635
3187.732932	0.022671795
3189.661385	0.023364298
3191.589838	0.024001833
3193.518292	0.024085823
3195.446745	0.024140401
3197.375198	0.024708796
3199.303651	0.025265027
3201.232104	0.025156001
3203.160557	0.024669161
3205.089010	0.024403518
3207.017463	0.024431424
3208.945916	0.024337254
3210.874369	0.024154175
3212.802822	0.024460413
3214.731275	0.025262706
3216.659728	0.025939241
3218.588181	0.025993649
3220.516635	0.025569007
3222.445088	0.025325747
3224.373541	0.025538309
3226.301994	0.025788430
3228.230447	0.025856312
3230.158900	0.026087161
3232.087353	0.026451135
3234.015806	0.026499001
3235.944259	0.026300896
3237.872712	0.026296476
3239.801165	0.026653895
3241.729618	0.026956230
3243.658071	0.026691206
3245.586525	0.026321540
3247.514978	0.026481191
3249.443431	0.026921880
3251.371884	0.027446009
3253.300337	0.027999150
3255.228790	0.028167404
3257.157243	0.028071927
3259.085696	0.028053323
3261.014149	0.027875761
3262.942602	0.027704153
3264.871055	0.028076954
3266.799508	0.028919252
3268.727961	0.029914849
3270.656414	0.030737951
3272.584868	0.030858941
3274.513321	0.030147288
3276.441774	0.029452084
3278.370227	0.029374957
3280.298680	0.029374003
3282.227133	0.029135177
3284.155586	0.028998712
3286.084039	0.029072598
3288.012492	0.029391095
3289.940945	0.030061437
3291.869398	0.030858822
3293.797851	0.031057080
3295.726304	0.030296193
3297.654758	0.029481998
3299.583211	0.029632207
3301.511664	0.030402059
3303.440117	0.030971767
3305.368570	0.031418324
3307.297023	0.031962752
3309.225476	0.032046568
3311.153929	0.031639595
3313.082382	0.031557012
3315.010835	0.031925194
3316.939288	0.032313250
3318.867741	0.032629009
3320.796194	0.032870442
3322.724648	0.032915484
3324.653101	0.032755960
3326.581554	0.032492243
3328.510007	0.032299802
3330.438460	0.032462642
3332.366913	0.032882780
3334.295366	0.032900400
3336.223819	0.032642677
3338.152272	0.032835875
3340.080725	0.033254813
3342.009178	0.033248007
3343.937631	0.032951038
3345.866084	0.033095066
3347.794537	0.033870120
3349.722991	0.034460593
3351.651444	0.034279041
3353.579897	0.033843525
3355.508350	0.034010354
3357.436803	0.034818232
3359.365256	0.035406951
3361.293709	0.035450712
3363.222162	0.035344720
3365.150615	0.035220161
3367.079068	0.035144854
3369.007521	0.035101432
3370.935974	0.034850616
3372.864427	0.034673620
3374.792881	0.035186246
3376.721334	0.036331933
3378.649787	0.037402518
3380.578240	0.037904862
3382.506693	0.037784442
3384.435146	0.037173573
3386.363599	0.036552403
3388.292052	0.036375158
3390.220505	0.036339976
3392.148958	0.036077444
3394.077411	0.035963990
3396.005864	0.036331020
3397.934317	0.036804534
3399.862770	0.037061948
3401.791224	0.037374429
3403.719677	0.037683837
3405.648130	0.037678670
3407.576583	0.037211336
3409.505036	0.036799353
3411.433489	0.036918204
3413.361942	0.037231740
3415.290395	0.037227929
3417.218848	0.037146140
3419.147301	0.037601806
3421.075754	0.038518500
3423.004207	0.038845353
3424.932660	0.038035385
3426.861114	0.036812786
3428.789567	0.036060032
3430.718020	0.036210548
3432.646473	0.037214220
3434.574926	0.038263127
3436.503379	0.038456883
3438.431832	0.037982620
3440.360285	0.037337799
3442.288738	0.036537368
3444.217191	0.036066115
3446.145644	0.036380917
3448.074097	0.036889989
3450.002550	0.037080772
3451.931004	0.037139952
3453.859457	0.036892954
3455.787910	0.036130056
3457.716363	0.035297971
3459.644816	0.034864202
3461.573269	0.035008185
3463.501722	0.035603099
3465.430175	0.036069822
3467.358628	0.036092449
3469.287081	0.035865027
3471.215534	0.035567865
3473.143987	0.035433337
3475.072440	0.035493232
3477.000893	0.035334609
3478.929347	0.034970187
3480.857800	0.034840275
3482.786253	0.034853723
3484.714706	0.034691878
3486.643159	0.034446448
3488.571612	0.034226719
3490.500065	0.033870865
3492.428518	0.033344347
3494.356971	0.032906044
3496.285424	0.032745436
3498.213877	0.032790571
3500.142330	0.032816060
3502.070783	0.032637250
3503.999237	0.032203652
3505.927690	0.031753402
3507.856143	0.031685296
3509.784596	0.031786054
3511.713049	0.031494062
3513.641502	0.031010523
3515.569955	0.030951820
3517.498408	0.031278506
3519.426861	0.031570360
3521.355314	0.031781740
3523.283767	0.031787530
3525.212220	0.031200493
3527.140673	0.030240752
3529.069126	0.029615004
3530.997580	0.029621826
3532.926033	0.029944494
3534.854486	0.030109171
3536.782939	0.029930992
3538.711392	0.029578906
3540.639845	0.029200170
3542.568298	0.028774012
3544.496751	0.028259262
3546.425204	0.027568491
3548.353657	0.026910525
3550.282110	0.026750587
3552.210563	0.026939936
3554.139016	0.026750864
3556.067470	0.026113611
3557.995923	0.025635339
3559.924376	0.025533589
3561.852829	0.025587214
3563.781282	0.025582436
3565.709735	0.025398197
3567.638188	0.025028670
3569.566641	0.024530968
3571.495094	0.024007788
3573.423547	0.023526050
3575.352000	0.023122838
3577.280453	0.022972617
3579.208906	0.023085378
3581.137360	0.023056420
3583.065813	0.022764903
3584.994266	0.022842295
3586.922719	0.023632383
3588.851172	0.024120281
3590.779625	0.023507761
3592.708078	0.022516033
3594.636531	0.021816991
3596.564984	0.021191996
3598.493437	0.020348476
3600.421890	0.019744279
3602.350343	0.019821726
3604.278796	0.020251187
3606.207249	0.020622533
3608.135703	0.020979611
3610.064156	0.021478735
3611.992609	0.022013701
3613.921062	0.022087302
3615.849515	0.021364648
3617.777968	0.020033253
3619.706421	0.018588126
3621.634874	0.017849941
3623.563327	0.018096110
3625.491780	0.018657675
3627.420233	0.018780719
3629.348686	0.018401906
3631.277139	0.017876055
3633.205593	0.017494658
3635.134046	0.017389702
3637.062499	0.017302344
3638.990952	0.016746553
3640.919405	0.015853962
3642.847858	0.015423496
3644.776311	0.015885346
3646.704764	0.016775182
3648.633217	0.016998438
3650.561670	0.016099289
3652.490123	0.015024000
3654.418576	0.014250088
3656.347029	0.013570382
3658.275482	0.013123021
3660.203936	0.013110092
3662.132389	0.013182093
3664.060842	0.012885538
3665.989295	0.012322654
3667.917748	0.011936311
3669.846201	0.012093193
3671.774654	0.012961474
3673.703107	0.014021453
3675.631560	0.013748386
3677.560013	0.012118522
3679.488466	0.011092438
3681.416919	0.011021350
3683.345372	0.011235456
3685.273826	0.011533573
3687.202279	0.012043934
3689.130732	0.012542388
3691.059185	0.012676249
3692.987638	0.012440436
3694.916091	0.011942945
3696.844544	0.011342269
3698.772997	0.010838537
3700.701450	0.010588355
3702.629903	0.010638541
3704.558356	0.010788197
3706.486809	0.010948839
3708.415262	0.011059012
3710.343716	0.010995277
3712.272169	0.010753754
3714.200622	0.010879803
3716.129075	0.011605473
3718.057528	0.012105238
3719.985981	0.011740686
3721.914434	0.011184745
3723.842887	0.011054227
3725.771340	0.011105195
3727.699793	0.011241410
3729.628246	0.011408743
3731.556699	0.011230355
3733.485152	0.010760526
3735.413605	0.010559686
3737.342059	0.010940616
3739.270512	0.011407752
3741.198965	0.011279332
3743.127418	0.010819024
3745.055871	0.010928439
3746.984324	0.011798536
3748.912777	0.012606126
3750.841230	0.012461448
3752.769683	0.011716548
3754.698136	0.011385409
3756.626589	0.011591125
3758.555042	0.012162650
3760.483495	0.013042090
3762.411949	0.013757198
3764.340402	0.013788261
3766.268855	0.013261206
3768.197308	0.012904231
3770.125761	0.013220248
3772.054214	0.013701629
3773.982667	0.013468753
3775.911120	0.012659148
3777.839573	0.012110393
3779.768026	0.012142273
3781.696479	0.012465231
3783.624932	0.012912842
3785.553385	0.013287169
3787.481838	0.013205928
3789.410292	0.012681955
3791.338745	0.012209481
3793.267198	0.012233094
3795.195651	0.012586396
3797.124104	0.012719074
3799.052557	0.012596242
3800.981010	0.012540031
3802.909463	0.012507712
3804.837916	0.012488811
3806.766369	0.012570770
3808.694822	0.012534361
3810.623275	0.012306829
3812.551728	0.012294794
3814.480182	0.012590497
3816.408635	0.012731566
3818.337088	0.012706270
3820.265541	0.012942250
3822.193994	0.013285529
3824.122447	0.013467351
3826.050900	0.013593329
3827.979353	0.013674706
3829.907806	0.013501838
3831.836259	0.013079249
3833.764712	0.012772362
3835.693165	0.012772281
3837.621618	0.012856605
3839.550071	0.012878590
3841.478525	0.012996189
3843.406978	0.013069759
3845.335431	0.012797497
3847.263884	0.012619785
3849.192337	0.013045551
3851.120790	0.013593885
3853.049243	0.013373070
3854.977696	0.012698329
3856.906149	0.012502776
3858.834602	0.012687945
3860.763055	0.012849635
3862.691508	0.012656520
3864.619961	0.012063980
3866.548415	0.011789327
3868.476868	0.012187381
3870.405321	0.012841610
3872.333774	0.013211651
3874.262227	0.013332761
3876.190680	0.013573268
3878.119133	0.013826910
3880.047586	0.013480579
3881.976039	0.012599467
3883.904492	0.011979329
3885.832945	0.011743049
3887.761398	0.011693824
3889.689851	0.011920070
3891.618305	0.012278122
3893.546758	0.012393731
3895.475211	0.012465514
3897.403664	0.012978344
3899.332117	0.013659678
3901.260570	0.013400003
3903.189023	0.012108328
3905.117476	0.011159807
3907.045929	0.011021208
3908.974382	0.011139399
3910.902835	0.011278291
3912.831288	0.011479530
3914.759741	0.011628368
3916.688194	0.011627737
3918.616648	0.011676575
3920.545101	0.011857424
3922.473554	0.011702227
3924.402007	0.011131595
3926.330460	0.010945742
3928.258913	0.011416030
3930.187366	0.011783452
3932.115819	0.011624767
3934.044272	0.011339729
3935.972725	0.011076633
3937.901178	0.010730007
3939.829631	0.010435251
3941.758084	0.010087532
3943.686538	0.009417006
3945.614991	0.008789679
3947.543444	0.008644940
3949.471897	0.008900266
3951.400350	0.009310943
3953.328803	0.009919291
3955.257256	0.010745199
3957.185709	0.011323095
3959.114162	0.011280671
3961.042615	0.010922707
3962.971068	0.010749802
3964.899521	0.011021810
3966.827974	0.011357690
3968.756427	0.011362839
3970.684881	0.011400959
3972.613334	0.011248431
3974.541787	0.010147580
3976.470240	0.008901756
3978.398693	0.008848099
3980.327146	0.009708107
3982.255599	0.010388840
3984.184052	0.010349540
3986.112505	0.009612202
3988.040958	0.008819355
3989.969411	0.008607996
3991.897864	0.008882760
3993.826317	0.009392091
3995.754771	0.009919299
3997.683224	0.010196640
3999.611677	0.010196774
4001.540130	0.010194334
4003.468583	0.010361023
4005.397036	0.010552035
4007.325489	0.010565883
4009.253942	0.010087082
4011.182395	0.009609331
4013.110848	0.009864902
4015.039301	0.010474324
4016.967754	0.010607931
4018.896207	0.010342930
4020.824661	0.010190500
4022.753114	0.009988202
4024.681567	0.009430431
4026.610020	0.009005441
4028.538473	0.008730724
4030.466926	0.008073614
4032.395379	0.007566757
4034.323832	0.007808428
4036.252285	0.008635263
4038.180738	0.009501544
4040.109191	0.010142500
4042.037644	0.010178631
4043.966097	0.009583334
4045.894550	0.009307881
4047.823004	0.009449761
4049.751457	0.009568138
4051.679910	0.009635476
4053.608363	0.009564438
4055.536816	0.009068668
4057.465269	0.008694726
4059.393722	0.009164569
4061.322175	0.009689337
4063.250628	0.009279286
4065.179081	0.008410129
4067.107534	0.007908070
4069.035987	0.008045587
4070.964440	0.008530896
4072.892894	0.008558550
4074.821347	0.008171814
4076.749800	0.008222822
4078.678253	0.008829202
4080.606706	0.009507668
4082.535159	0.009681166
4084.463612	0.008964580
4086.392065	0.008273964
4088.320518	0.008385511
4090.248971	0.008645593
4092.177424	0.008728388
4094.105877	0.008862996
4096.034330	0.008865956
4097.962783	0.008510021
4099.891237	0.007978932
4101.819690	0.007472700
4103.748143	0.007418851
4105.676596	0.007888951
4107.605049	0.008127810
4109.533502	0.007690100
4111.461955	0.007586934
4113.390408	0.008081468
4115.318861	0.008361515
4117.247314	0.008086958
4119.175767	0.007722950
4121.104220	0.008109532
4123.032673	0.009280025
4124.961127	0.010335847
4126.889580	0.010394882
4128.818033	0.009179170
4130.746486	0.007807313
4132.674939	0.007691562
4134.603392	0.008307742
4136.531845	0.008373708
4138.460298	0.007764748
4140.388751	0.007473657
4142.317204	0.007532276
4144.245657	0.007311236
4146.174110	0.007021862
4148.102563	0.006893290
4150.031017	0.007337441
4151.959470	0.007758664
4153.887923	0.007601948
4155.816376	0.007421565
4157.744829	0.007722749
4159.673282	0.007926911
4161.601735	0.007569839
4163.530188	0.007055090
4165.458641	0.007150760
4167.387094	0.008018071
4169.315547	0.008699613
4171.244000	0.008181168
4173.172453	0.006766698
4175.100906	0.005918625
4177.029360	0.006236147
4178.957813	0.006938330
4180.886266	0.006842562
4182.814719	0.006234020
4184.743172	0.005854538
4186.671625	0.006146624
4188.600078	0.007054790
4190.528531	0.007824073
4192.456984	0.007624877
4194.385437	0.006770910
4196.313890	0.006225416
4198.242343	0.006147279
4200.170796	0.006455792
4202.099250	0.007047128
4204.027703	0.007181441
4205.956156	0.006932619
4207.884609	0.007572780
4209.813062	0.008656474
4211.741515	0.008529319
4213.669968	0.007790016
4215.598421	0.007498012
4217.526874	0.007086508
4219.455327	0.006531795
4221.383780	0.006333565
4223.312233	0.006434890
4225.240686	0.006300237
4227.169139	0.006211089
4229.097593	0.006213464
4231.026046	0.006081329
4232.954499	0.006027028
4234.882952	0.006040568
4236.811405	0.006216560
4238.739858	0.006721618
4240.668311	0.007297213
4242.596764	0.007485454
4244.525217	0.006973628
4246.453670	0.006040130
4248.382123	0.005483772
4250.310576	0.005632683
4252.239029	0.005894944
4254.167483	0.006124652
4256.095936	0.006452142
4258.024389	0.006897704
4259.952842	0.006915449
4261.881295	0.005959081
4263.809748	0.004950641
4265.738201	0.005271577
4267.666654	0.006481170
4269.595107	0.007166900
4271.523560	0.006836661
4273.452013	0.005923640
4275.380466	0.005218423
4277.308919	0.005570133
4279.237373	0.006424975
4281.165826	0.006590758
4283.094279	0.006676943
4285.022732	0.006962128
4286.951185	0.006368452
4288.879638	0.005235044
4290.808091	0.004802827
4292.736544	0.005083730
4294.664997	0.005645759
4296.593450	0.005953932
4298.521903	0.006359403
4300.450356	0.006520641
4302.378809	0.006388870
4304.307262	0.005863277
4306.235716	0.005207985
4308.164169	0.005249661
4310.092622	0.006080142
4312.021075	0.006710443
4313.949528	0.006807145
4315.877981	0.006837043
4317.806434	0.006935847
4319.734887	0.007327422
4321.663340	0.007656750
4323.591793	0.007039233
4325.520246	0.005705045
4327.448699	0.004448905
4329.377152	0.003646795
4331.305606	0.004051678
4333.234059	0.005429662
4335.162512	0.006428109
4337.090965	0.006549953
4339.019418	0.006032151
4340.947871	0.005487386
4342.876324	0.005137842
4344.804777	0.005092715
4346.733230	0.005610154
4348.661683	0.006076942
4350.590136	0.005937946
4352.518589	0.005876008
4354.447042	0.006154181
4356.375495	0.005488656
4358.303949	0.004494425
4360.232402	0.004284394
4362.160855	0.004373339
4364.089308	0.004470886
4366.017761	0.004872825
4367.946214	0.005558682
4369.874667	0.005830791
4371.803120	0.005964070
4373.731573	0.006679205
4375.660026	0.007213193
4377.588479	0.006727759
4379.516932	0.005629964
4381.445385	0.005488663
4383.373839	0.006511770
4385.302292	0.007157861
4387.230745	0.006922656
4389.159198	0.006695795
4391.087651	0.007084027
4393.016104	0.007937691
4394.944557	0.008201977
4396.873010	0.007215568
4398.801463	0.006086152
4400.729916	0.006127098
4402.658369	0.006947517
4404.586822	0.007428824
4406.515275	0.007293281
4408.443729	0.007130078
4410.372182	0.006923502
4412.300635	0.005946380
4414.229088	0.004671344
4416.157541	0.004140311
4418.085994	0.004150880
4420.014447	0.004435792
4421.942900	0.005272618
4423.871353	0.006179194
4425.799806	0.006877374
4427.728259	0.007207822
4429.656712	0.007624584
4431.585165	0.007944481
4433.513618	0.007230868
4435.442072	0.005660836
4437.370525	0.004971660
4439.298978	0.005975686
4441.227431	0.006977976
4443.155884	0.006898708
4445.084337	0.006911725
4447.012790	0.006732929
4448.941243	0.006379125
4450.869696	0.006563958
4452.798149	0.006687297
4454.726602	0.006377917
4456.655055	0.006888811
4458.583508	0.007849861
4460.511962	0.008016091
4462.440415	0.007370003
4464.368868	0.006749293
4466.297321	0.006589966
4468.225774	0.006383053
4470.154227	0.006091504
4472.082680	0.006403077
4474.011133	0.007036343
4475.939586	0.006853586
4477.868039	0.006047372
4479.796492	0.006106538
4481.724945	0.006770603
4483.653398	0.006713047
4485.581851	0.005500560
4487.510305	0.004518482
4489.438758	0.004722014
4491.367211	0.005733720
4493.295664	0.006590448
4495.224117	0.006820944
4497.152570	0.006800632
4499.081023	0.007081708
4501.009476	0.007319665
4502.937929	0.007377709
4504.866382	0.007575306
4506.794835	0.007433429
4508.723288	0.006495682
4510.651741	0.005703021
4512.580195	0.005886034
4514.508648	0.007240710
4516.437101	0.007917956
4518.365554	0.007489539
4520.294007	0.007488598
4522.222460	0.007567195
4524.150913	0.006559110
4526.079366	0.005466367
4528.007819	0.005031093
4529.936272	0.004855563
4531.864725	0.004774126
4533.793178	0.004777484
4535.721631	0.005123570
4537.650084	0.006245552
4539.578538	0.007638977
4541.506991	0.008724008
4543.435444	0.008887367
4545.363897	0.007848572
4547.292350	0.006876205
4549.220803	0.007096693
4551.149256	0.007451755
4553.077709	0.007218398
4555.006162	0.006694670
4556.934615	0.006257580
4558.863068	0.006273610
4560.791521	0.006896616
4562.719974	0.007841585
4564.648428	0.008070399
4566.576881	0.007353317
4568.505334	0.006933981
4570.433787	0.006549282
4572.362240	0.005849256
4574.290693	0.005977863
4576.219146	0.007221594
4578.147599	0.008596434
4580.076052	0.009514432
4582.004505	0.009293943
4583.932958	0.007832035
4585.861411	0.006516180
4587.789864	0.006451616
4589.718318	0.007220031
4591.646771	0.007717059
4593.575224	0.007210048
4595.503677	0.005952856
4597.432130	0.005230979
4599.360583	0.006172820
4601.289036	0.007934343
4603.217489	0.009240295
[truncated: 1,501 more rows]
