# Supplementary material for: Adaptive Method for Quantitative Estimation of Glucose and Fructose Concentrations in Aqueous Solutions Based on Infrared Nanoantenna Optics
Source: Sensors (Basel). 2019 Jul 11;19(14):3053. doi: 10.3390/s19143053 (PMC6678705; doi:10.3390/s19143053)
Supplement: Supplementary file 1 [file sensors-19-03053-s001.zip › 00_Measurement_Data/Fructose cycles/1 c=10 gl/res4 sc50_50 ap100x100 par pol/1 c=10 gl.9.txt]

748.239793	0.029691538
750.168246	0.025248995
752.096699	0.022549553
754.025152	0.024058973
755.953605	0.022407662
757.882058	0.026829083
759.810511	0.024040407
761.738964	0.019368391
763.667418	0.020993458
765.595871	0.013977828
767.524324	0.018980326
769.452777	0.018804714
771.381230	0.021574285
773.309683	0.032532919
775.238136	0.040765654
777.166589	0.032108936
779.095042	0.023891030
781.023495	0.028276412
782.951948	0.027113071
784.880401	0.031686738
786.808854	0.043630954
788.737308	0.056847021
790.665761	0.052935168
792.594214	0.030799527
794.522667	0.014935683
796.451120	0.022460418
798.379573	0.028556755
800.308026	0.028941114
802.236479	0.025143996
804.164932	0.016796172
806.093385	0.028526379
808.021838	0.029585414
809.950291	0.022379916
811.878744	0.016624063
813.807197	0.018084740
815.735651	0.028146282
817.664104	0.035483446
819.592557	0.036128040
821.521010	0.032380890
823.449463	0.022779763
825.377916	0.013959699
827.306369	0.015858790
829.234822	0.037823372
831.163275	0.041784778
833.091728	0.023576234
835.020181	0.018723713
836.948634	0.016139377
838.877087	0.022860259
840.805541	0.013925784
842.733994	0.014329264
844.662447	0.017284604
846.590900	0.011649092
848.519353	0.011970257
850.447806	0.013652474
852.376259	0.007740740
854.304712	0.014708315
856.233165	0.017898617
858.161618	0.015667547
860.090071	0.011291295
862.018524	0.010985672
863.946977	0.018625384
865.875430	0.027837535
867.803884	0.032779686
869.732337	0.033347066
871.660790	0.031685282
873.589243	0.029646091
875.517696	0.027149107
877.446149	0.027240131
879.374602	0.030414606
881.303055	0.031533234
883.231508	0.032773830
885.159961	0.035485484
887.088414	0.039627485
889.016867	0.045655757
890.945320	0.050325811
892.873774	0.051226601
894.802227	0.051422711
896.730680	0.054124050
898.659133	0.058532458
900.587586	0.062050320
902.516039	0.064241290
904.444492	0.067016147
906.372945	0.070775181
908.301398	0.073894359
910.229851	0.076559678
912.158304	0.080164976
914.086757	0.083002396
916.015210	0.085042447
917.943664	0.090150058
919.872117	0.097722538
921.800570	0.102954470
923.729023	0.106334187
925.657476	0.111349761
927.585929	0.117196493
929.514382	0.121915817
931.442835	0.126253262
933.371288	0.131672859
935.299741	0.138127089
937.228194	0.144458443
939.156647	0.150403634
941.085100	0.156433284
943.013553	0.162646919
944.942007	0.169054255
946.870460	0.175860569
948.798913	0.182943851
950.727366	0.189162105
952.655819	0.193997264
954.584272	0.198750004
956.512725	0.204447180
958.441178	0.211064965
960.369631	0.218260527
962.298084	0.225352004
964.226537	0.231677264
966.154990	0.237132981
968.083443	0.242446288
970.011897	0.248738423
971.940350	0.255710959
973.868803	0.261999249
975.797256	0.267739564
977.725709	0.273863822
979.654162	0.280370176
981.582615	0.287102997
983.511068	0.293840289
985.439521	0.300220519
987.367974	0.306900620
989.296427	0.314091176
991.224880	0.320167601
993.153333	0.325109571
995.081786	0.330977499
997.010240	0.337544382
998.938693	0.342335552
1000.867146	0.344612896
1002.795599	0.347156763
1004.724052	0.352411360
1006.652505	0.358637124
1008.580958	0.363844484
1010.509411	0.368422568
1012.437864	0.372473598
1014.366317	0.376117378
1016.294770	0.379594505
1018.223223	0.382393122
1020.151676	0.384850264
1022.080130	0.387502551
1024.008583	0.390220135
1025.937036	0.393275559
1027.865489	0.395973086
1029.793942	0.397571027
1031.722395	0.399648517
1033.650848	0.402558148
1035.579301	0.404334486
1037.507754	0.405088305
1039.436207	0.406528771
1041.364660	0.408453912
1043.293113	0.409706652
1045.221566	0.410335660
1047.150019	0.410586745
1049.078473	0.410195440
1051.006926	0.409523994
1052.935379	0.409051687
1054.863832	0.408426374
1056.792285	0.407387286
1058.720738	0.406077594
1060.649191	0.404658020
1062.577644	0.403687388
1064.506097	0.403451234
1066.434550	0.403028667
1068.363003	0.401626080
1070.291456	0.399764746
1072.219909	0.398125529
1074.148363	0.396678120
1076.076816	0.395368308
1078.005269	0.394311309
1079.933722	0.393601537
1081.862175	0.393067628
1083.790628	0.392072797
1085.719081	0.390630245
1087.647534	0.389182597
1089.575987	0.387395591
1091.504440	0.385373324
1093.432893	0.383725435
1095.361346	0.382172346
1097.289799	0.380160272
1099.218253	0.377697527
1101.146706	0.375348777
1103.075159	0.373470366
1105.003612	0.371498555
1106.932065	0.369006932
1108.860518	0.366424292
1110.788971	0.363957345
1112.717424	0.361242741
1114.645877	0.358382016
1116.574330	0.355854392
1118.502783	0.353552938
1120.431236	0.351166010
1122.359689	0.348609895
1124.288142	0.346043110
1126.216596	0.343777180
1128.145049	0.341378450
1130.073502	0.338502765
1132.001955	0.335955977
1133.930408	0.333895445
1135.858861	0.331624389
1137.787314	0.329037338
1139.715767	0.326259971
1141.644220	0.323490739
1143.572673	0.321022749
1145.501126	0.318733275
1147.429579	0.316304833
1149.358032	0.313487321
1151.286486	0.310227603
1153.214939	0.306838125
1155.143392	0.303828657
1157.071845	0.301263779
1159.000298	0.298653156
1160.928751	0.295919776
1162.857204	0.293251306
1164.785657	0.290492058
1166.714110	0.287622929
1168.642563	0.284880459
1170.571016	0.282329470
1172.499469	0.279705375
1174.427922	0.276830494
1176.356375	0.273745775
1178.284829	0.270494759
1180.213282	0.267343760
1182.141735	0.264660299
1184.070188	0.262555301
1185.998641	0.260778636
1187.927094	0.258930236
1189.855547	0.256651372
1191.784000	0.253625572
1193.712453	0.250328928
1195.640906	0.247726455
1197.569359	0.245585620
1199.497812	0.243138537
1201.426265	0.240491986
1203.354719	0.238339067
1205.283172	0.235987619
1207.211625	0.233105615
1209.140078	0.230021954
1211.068531	0.227289587
1212.996984	0.225153923
1214.925437	0.223507226
1216.853890	0.221915498
1218.782343	0.219943002
1220.710796	0.217712328
1222.639249	0.215551630
1224.567702	0.213331297
1226.496155	0.210943848
1228.424609	0.208751172
1230.353062	0.206949562
1232.281515	0.205268160
1234.209968	0.203452274
1236.138421	0.201585278
1238.066874	0.199744463
1239.995327	0.197803691
1241.923780	0.195875391
1243.852233	0.194299236
1245.780686	0.192937821
1247.709139	0.191306785
1249.637592	0.189287916
1251.566045	0.187235117
1253.494498	0.185369670
1255.422952	0.183723867
1257.351405	0.182261243
1259.279858	0.180805817
1261.208311	0.179307386
1263.136764	0.177573487
1265.065217	0.175413534
1266.993670	0.173246324
1268.922123	0.171489015
1270.850576	0.169979319
1272.779029	0.168414518
1274.707482	0.166676193
1276.635935	0.165050015
1278.564388	0.163684428
1280.492842	0.162370831
1282.421295	0.161319569
1284.349748	0.160640702
1286.278201	0.159666613
1288.206654	0.158008188
1290.135107	0.155853048
1292.063560	0.153528318
1293.992013	0.151528567
1295.920466	0.149993151
1297.848919	0.148583993
1299.777372	0.147106871
1301.705825	0.145690650
1303.634278	0.144521430
1305.562731	0.143413097
1307.491185	0.142151058
1309.419638	0.141046762
1311.348091	0.140076742
1313.276544	0.139232054
1315.204997	0.138595417
1317.133450	0.137499556
1319.061903	0.135847986
1320.990356	0.134190351
1322.918809	0.132603467
1324.847262	0.131063655
1326.775715	0.129520088
1328.704168	0.127989709
1330.632621	0.126780733
1332.561075	0.126087785
1334.489528	0.125839546
1336.417981	0.125687391
1338.346434	0.125004381
1340.274887	0.123873368
1342.203340	0.122276828
1344.131793	0.120048471
1346.060246	0.118073568
1347.988699	0.116784461
1349.917152	0.115732267
1351.845605	0.114516705
1353.774058	0.113112345
1355.702511	0.112046711
1357.630965	0.111594178
1359.559418	0.111120716
1361.487871	0.110075794
1363.416324	0.109186478
1365.344777	0.108514570
1367.273230	0.107304409
1369.201683	0.106401093
1371.130136	0.105978809
1373.058589	0.104935832
1374.987042	0.103754073
1376.915495	0.102669813
1378.843948	0.101061724
1380.772401	0.099651106
1382.700854	0.098964989
1384.629308	0.098193519
1386.557761	0.096935011
1388.486214	0.096339799
1390.414667	0.096518554
1392.343120	0.096100852
1394.271573	0.095479265
1396.200026	0.095343500
1398.128479	0.094573446
1400.056932	0.093368404
1401.985385	0.092032962
1403.913838	0.089964919
1405.842291	0.088379152
1407.770744	0.087549143
1409.699198	0.086555682
1411.627651	0.086044036
1413.556104	0.086669527
1415.484557	0.087205037
1417.413010	0.086076334
1419.341463	0.084875651
1421.269916	0.085023880
1423.198369	0.084416121
1425.126822	0.083097547
1427.055275	0.082094058
1428.983728	0.081009351
1430.912181	0.080620140
1432.840634	0.080708332
1434.769087	0.079242624
1436.697541	0.077164315
1438.625994	0.076790214
1440.554447	0.076517679
1442.482900	0.075658828
1444.411353	0.075074010
1446.339806	0.074197792
1448.268259	0.073162340
1450.196712	0.072948053
1452.125165	0.073813304
1454.053618	0.074919187
1455.982071	0.074833289
1457.910524	0.074295469
1459.838977	0.074114345
1461.767431	0.072483286
1463.695884	0.069745600
1465.624337	0.068354212
1467.552790	0.068738118
1469.481243	0.068724066
1471.409696	0.067987390
1473.338149	0.068324752
1475.266602	0.068640299
1477.195055	0.067276850
1479.123508	0.065301247
1481.051961	0.063818023
1482.980414	0.063411638
1484.908867	0.063806824
1486.837321	0.064227112
1488.765774	0.064170122
1490.694227	0.063931108
1492.622680	0.063876234
1494.551133	0.063118048
1496.479586	0.061962351
1498.408039	0.061310038
1500.336492	0.060971100
1502.264945	0.061041340
1504.193398	0.061116397
1506.121851	0.061252773
1508.050304	0.062628053
1509.978757	0.062770657
1511.907210	0.060995746
1513.835664	0.059725106
1515.764117	0.059629045
1517.692570	0.060401469
1519.621023	0.060824391
1521.549476	0.060702004
1523.477929	0.060710166
1525.406382	0.059051815
1527.334835	0.056652773
1529.263288	0.055594567
1531.191741	0.054794874
1533.120194	0.054091264
1535.048647	0.055277497
1536.977100	0.056720778
1538.905554	0.057125587
1540.834007	0.058519579
1542.762460	0.058552735
1544.690913	0.055416249
1546.619366	0.052312899
1548.547819	0.050474551
1550.476272	0.049984545
1552.404725	0.050719038
1554.333178	0.051983546
1556.261631	0.052549470
1558.190084	0.051535711
1560.118537	0.051423389
1562.046990	0.051501576
1563.975443	0.049847353
1565.903897	0.048457470
1567.832350	0.047888737
1569.760803	0.047750909
1571.689256	0.048541650
1573.617709	0.048812181
1575.546162	0.048125226
1577.474615	0.048086677
1579.403068	0.047955278
1581.331521	0.046938162
1583.259974	0.046223201
1585.188427	0.046158943
1587.116880	0.046180077
1589.045333	0.046070803
1590.973787	0.046044681
1592.902240	0.046183486
1594.830693	0.046445128
1596.759146	0.046872512
1598.687599	0.047323920
1600.616052	0.047562413
1602.544505	0.047604453
1604.472958	0.047652926
1606.401411	0.047832474
1608.329864	0.048220363
1610.258317	0.048921078
1612.186770	0.049865756
1614.115223	0.050433066
1616.043677	0.050625067
1617.972130	0.051703446
1619.900583	0.052788962
1621.829036	0.052398548
1623.757489	0.052222859
1625.685942	0.052823398
1627.614395	0.053037420
1629.542848	0.053471401
1631.471301	0.054280765
1633.399754	0.054369077
1635.328207	0.054528166
1637.256660	0.056132853
1639.185113	0.056875914
1641.113566	0.056300562
1643.042020	0.056271695
1644.970473	0.056753524
1646.898926	0.057886723
1648.827379	0.060010049
1650.755832	0.059445661
1652.684285	0.056307703
1654.612738	0.056026790
1656.541191	0.056958012
1658.469644	0.056175489
1660.398097	0.054657705
1662.326550	0.053453036
1664.255003	0.053224672
1666.183456	0.053290170
1668.111910	0.052978285
1670.040363	0.053449634
1671.968816	0.054088019
1673.897269	0.052749172
1675.825722	0.050887741
1677.754175	0.050296132
1679.682628	0.049993545
1681.611081	0.049144085
1683.539534	0.048209779
1685.467987	0.048446383
1687.396440	0.048213217
1689.324893	0.046222966
1691.253346	0.044444025
1693.181799	0.043431770
1695.110253	0.043163490
1697.038706	0.044017889
1698.967159	0.043490484
1700.895612	0.042026125
1702.824065	0.041711032
1704.752518	0.040624935
1706.680971	0.039191008
1708.609424	0.038538747
1710.537877	0.038254030
1712.466330	0.038354822
1714.394783	0.038679596
1716.323236	0.038418692
1718.251689	0.037821066
1720.180143	0.037480272
1722.108596	0.036648121
1724.037049	0.035404321
1725.965502	0.034580655
1727.893955	0.034400281
1729.822408	0.034944169
1731.750861	0.035424165
1733.679314	0.035125416
1735.607767	0.035202071
1737.536220	0.035129692
1739.464673	0.034199029
1741.393126	0.033586595
1743.321579	0.033793304
1745.250032	0.034378190
1747.178486	0.034700412
1749.106939	0.034329146
1751.035392	0.033846248
1752.963845	0.033748843
1754.892298	0.033595726
1756.820751	0.033364370
1758.749204	0.033364080
1760.677657	0.033261318
1762.606110	0.033487640
1764.534563	0.034211695
1766.463016	0.034630809
1768.391469	0.034946851
1770.319922	0.035370510
1772.248376	0.035559118
1774.176829	0.035688445
1776.105282	0.035773542
1778.033735	0.035721336
1779.962188	0.035664085
1781.890641	0.035664778
1783.819094	0.035664741
1785.747547	0.035969626
1787.676000	0.036745265
1789.604453	0.037287835
1791.532906	0.037562035
1793.461359	0.038387366
1795.389812	0.039237484
1797.318266	0.039296031
1799.246719	0.039065801
1801.175172	0.039170068
1803.103625	0.039541490
1805.032078	0.039858166
1806.960531	0.040134840
1808.888984	0.040352494
1810.817437	0.040379263
1812.745890	0.040277824
1814.674343	0.040114742
1816.602796	0.040031116
1818.531249	0.040233646
1820.459702	0.040629923
1822.388155	0.040978927
1824.316609	0.041318074
1826.245062	0.041835573
1828.173515	0.041921385
1830.101968	0.041593418
1832.030421	0.041608244
1833.958874	0.041499801
1835.887327	0.040972453
1837.815780	0.040517416
1839.744233	0.040432438
1841.672686	0.040449072
1843.601139	0.040579949
1845.529592	0.041197486
1847.458045	0.041406687
1849.386499	0.040698513
1851.314952	0.039794140
1853.243405	0.039068062
1855.171858	0.038606256
1857.100311	0.038504843
1859.028764	0.038573835
1860.957217	0.038542442
1862.885670	0.038501382
1864.814123	0.038546067
1866.742576	0.038353644
1868.671029	0.037973735
1870.599482	0.037754837
1872.527935	0.037359618
1874.456388	0.036833510
1876.384842	0.036655422
1878.313295	0.036595043
1880.241748	0.036267761
1882.170201	0.035702232
1884.098654	0.035138413
1886.027107	0.034711327
1887.955560	0.034310464
1889.884013	0.034183964
1891.812466	0.034362264
1893.740919	0.034157474
1895.669372	0.033594459
1897.597825	0.033033062
1899.526278	0.032500550
1901.454732	0.032258455
1903.383185	0.032335445
1905.311638	0.032327116
1907.240091	0.032077014
1909.168544	0.031694539
1911.096997	0.031229461
1913.025450	0.030727265
1914.953903	0.030157456
1916.882356	0.029578887
1918.810809	0.029572638
1920.739262	0.029983442
1922.667715	0.030028308
1924.596168	0.029783662
1926.524622	0.029344356
1928.453075	0.028739395
1930.381528	0.028215321
1932.309981	0.027737852
1934.238434	0.027318748
1936.166887	0.027172618
1938.095340	0.027271705
1940.023793	0.027166177
1941.952246	0.026737569
1943.880699	0.026438972
1945.809152	0.026167976
1947.737605	0.025714824
1949.666058	0.025393689
1951.594511	0.025307599
1953.522965	0.025210219
1955.451418	0.024969853
1957.379871	0.024788221
1959.308324	0.024620060
1961.236777	0.024216305
1963.165230	0.023737429
1965.093683	0.023413418
1967.022136	0.023264986
1968.950589	0.023264559
1970.879042	0.023175593
1972.807495	0.022932297
1974.735948	0.022749878
1976.664401	0.022553232
1978.592855	0.022183597
1980.521308	0.021844586
1982.449761	0.021715211
1984.378214	0.021633634
1986.306667	0.021482654
1988.235120	0.021356463
1990.163573	0.021197706
1992.092026	0.021002691
1994.020479	0.020967767
1995.948932	0.020975070
1997.877385	0.020881621
1999.805838	0.020711234
2001.734291	0.020392248
2003.662744	0.019938735
2005.591198	0.019628320
2007.519651	0.019598071
2009.448104	0.019490277
2011.376557	0.019050682
2013.305010	0.018630233
2015.233463	0.018579530
2017.161916	0.018831076
2019.090369	0.019006254
2021.018822	0.018873001
2022.947275	0.018688096
2024.875728	0.018635031
2026.804181	0.018589724
2028.732634	0.018461822
2030.661088	0.018247906
2032.589541	0.017991021
2034.517994	0.017760003
2036.446447	0.017663153
2038.374900	0.017691370
2040.303353	0.017558519
2042.231806	0.017214712
2044.160259	0.016918112
2046.088712	0.016713798
2048.017165	0.016551627
2049.945618	0.016401704
2051.874071	0.016212352
2053.802524	0.016067367
2055.730978	0.015980603
2057.659431	0.015865162
2059.587884	0.015846582
2061.516337	0.015964366
2063.444790	0.016028227
2065.373243	0.016039321
2067.301696	0.016008526
2069.230149	0.015848998
2071.158602	0.015649227
2073.087055	0.015401579
2075.015508	0.015003413
2076.943961	0.014665043
2078.872414	0.014656291
2080.800867	0.014898877
2082.729321	0.015112989
2084.657774	0.015092838
2086.586227	0.014792442
2088.514680	0.014380630
2090.443133	0.014123120
2092.371586	0.014022402
2094.300039	0.013913759
2096.228492	0.013795504
2098.156945	0.013809182
2100.085398	0.013960317
2102.013851	0.014036309
2103.942304	0.014064093
2105.870757	0.014144794
2107.799211	0.014021099
2109.727664	0.013811811
2111.656117	0.013892677
2113.584570	0.014140239
2115.513023	0.014269259
2117.441476	0.014143810
2119.369929	0.013780164
2121.298382	0.013436594
2123.226835	0.013333918
2125.155288	0.013363485
2127.083741	0.013368477
2129.012194	0.013321660
2130.940647	0.013075683
2132.869100	0.012704064
2134.797554	0.012726374
2136.726007	0.013177251
2138.654460	0.013286274
2140.582913	0.012908222
2142.511366	0.012789792
2144.439819	0.012915717
2146.368272	0.012695076
2148.296725	0.012359628
2150.225178	0.012383392
2152.153631	0.012505151
2154.082084	0.012383749
2156.010537	0.012174441
2157.938990	0.011945769
2159.867444	0.011702909
2161.795897	0.011739638
2163.724350	0.012094788
2165.652803	0.012362503
2167.581256	0.012274163
2169.509709	0.011979095
2171.438162	0.011818854
2173.366615	0.011932163
2175.295068	0.012062894
2177.223521	0.011920585
2179.151974	0.011634610
2181.080427	0.011580495
2183.008880	0.011739332
2184.937334	0.011757570
2186.865787	0.011650378
2188.794240	0.011610457
2190.722693	0.011521208
2192.651146	0.011288011
2194.579599	0.011130579
2196.508052	0.011262435
2198.436505	0.011523409
2200.364958	0.011515217
2202.293411	0.011140352
2204.221864	0.010813814
2206.150317	0.010948656
2208.078770	0.011263824
2210.007223	0.011223410
2211.935677	0.010930912
2213.864130	0.010796769
2215.792583	0.010816761
2217.721036	0.010774928
2219.649489	0.010722442
2221.577942	0.010772657
2223.506395	0.010726531
2225.434848	0.010566548
2227.363301	0.010556468
2229.291754	0.010614638
2231.220207	0.010609260
2233.148660	0.010672530
2235.077113	0.010693946
2237.005567	0.010392486
2238.934020	0.009901508
2240.862473	0.009571511
2242.790926	0.009416396
2244.719379	0.009582217
2246.647832	0.010059400
2248.576285	0.010319793
2250.504738	0.010120605
2252.433191	0.009793248
2254.361644	0.009646517
2256.290097	0.009573777
2258.218550	0.009440582
2260.147003	0.009369646
2262.075456	0.009367410
2264.003910	0.009176627
2265.932363	0.008898395
2267.860816	0.008796205
2269.789269	0.008732117
2271.717722	0.008732091
2273.646175	0.009031607
2275.574628	0.009380599
2277.503081	0.009434858
2279.431534	0.009258308
2281.359987	0.009026162
2283.288440	0.008879666
2285.216893	0.008892260
2287.145346	0.008903250
2289.073800	0.008760619
2291.002253	0.008615162
2292.930706	0.008596914
2294.859159	0.008639806
2296.787612	0.008676311
2298.716065	0.008670598
2300.644518	0.008642956
2302.572971	0.008579548
2304.501424	0.008328136
2306.429877	0.007909744
2308.358330	0.007600021
2310.286783	0.007473758
2312.215236	0.007354626
2314.143690	0.007199152
2316.072143	0.007103874
2318.000596	0.007072905
2319.929049	0.007176603
2321.857502	0.007541542
2323.785955	0.007999822
2325.714408	0.008189303
2327.642861	0.007970731
2329.571314	0.007354449
2331.499767	0.006467907
2333.428220	0.005795770
2335.356673	0.005744914
2337.285126	0.006278279
2339.213579	0.006984888
2341.142033	0.007282662
2343.070486	0.006894719
2344.998939	0.006286856
2346.927392	0.006272926
2348.855845	0.006926270
2350.784298	0.007310955
2352.712751	0.006600627
2354.641204	0.005439765
2356.569657	0.005085462
2358.498110	0.005977063
2360.426563	0.007124399
2362.355016	0.007400293
2364.283469	0.007460964
2366.211923	0.007894747
2368.140376	0.008149625
2370.068829	0.007998365
2371.997282	0.007491773
2373.925735	0.006774888
2375.854188	0.006407613
2377.782641	0.006484197
2379.711094	0.006652201
2381.639547	0.006750347
2383.568000	0.006714892
2385.496453	0.006580697
2387.424906	0.006409505
2389.353359	0.006150933
2391.281812	0.005817298
2393.210266	0.005596913
2395.138719	0.005551223
2397.067172	0.005565530
2398.995625	0.005732915
2400.924078	0.006122378
2402.852531	0.006352853
2404.780984	0.006165191
2406.709437	0.005992502
2408.637890	0.005847241
2410.566343	0.005645265
2412.494796	0.005632849
2414.423249	0.005743749
2416.351702	0.005884183
2418.280156	0.006076861
2420.208609	0.005966355
2422.137062	0.005567285
2424.065515	0.005366364
2425.993968	0.005493295
2427.922421	0.005531132
2429.850874	0.005386935
2431.779327	0.005371427
2433.707780	0.005361781
2435.636233	0.005232318
2437.564686	0.005227001
2439.493139	0.005582778
2441.421592	0.006125592
2443.350045	0.006420591
2445.278499	0.006210906
2447.206952	0.005712174
2449.135405	0.005385648
2451.063858	0.005580681
2452.992311	0.006182211
2454.920764	0.006561596
2456.849217	0.006321955
2458.777670	0.005927841
2460.706123	0.005865166
2462.634576	0.006037338
2464.563029	0.006173255
2466.491482	0.006195219
2468.419935	0.006218458
2470.348389	0.006244510
2472.276842	0.006117797
2474.205295	0.006001619
2476.133748	0.006087368
2478.062201	0.006151776
2479.990654	0.006241565
2481.919107	0.006653080
2483.847560	0.006994030
2485.776013	0.006835115
2487.704466	0.006567710
2489.632919	0.006814910
2491.561372	0.007594394
2493.489825	0.008219094
2495.418279	0.008123956
2497.346732	0.007592033
2499.275185	0.007255194
2501.203638	0.007381076
2503.132091	0.007573624
2505.060544	0.007397646
2506.988997	0.007191849
2508.917450	0.007505768
2510.845903	0.007975811
2512.774356	0.008019608
2514.702809	0.007826373
2516.631262	0.007869698
2518.559715	0.008407626
2520.488168	0.009101736
2522.416622	0.009430150
2524.345075	0.009534750
2526.273528	0.009595239
2528.201981	0.009500071
2530.130434	0.009564070
2532.058887	0.010025230
2533.987340	0.010527154
2535.915793	0.010659263
2537.844246	0.010603855
2539.772699	0.010791036
2541.701152	0.011296066
2543.629605	0.011788211
2545.558058	0.012083056
2547.486512	0.012412956
2549.414965	0.012824284
2551.343418	0.013102206
2553.271871	0.013228442
2555.200324	0.013369645
2557.128777	0.013537155
2559.057230	0.013709298
2560.985683	0.014008717
2562.914136	0.014351640
2564.842589	0.014574095
2566.771042	0.014775621
2568.699495	0.015106667
2570.627948	0.015357445
2572.556401	0.015208751
2574.484855	0.015022787
2576.413308	0.015233404
2578.341761	0.015544442
2580.270214	0.015671836
2582.198667	0.015735030
2584.127120	0.015953273
2586.055573	0.016491447
2587.984026	0.017073436
2589.912479	0.017281096
2591.840932	0.017372578
2593.769385	0.017715776
2595.697838	0.018061239
2597.626291	0.018181363
2599.554745	0.018268360
2601.483198	0.018441748
2603.411651	0.018552916
2605.340104	0.018522872
2607.268557	0.018471755
2609.197010	0.018468857
2611.125463	0.018507358
2613.053916	0.018371802
2614.982369	0.018008353
2616.910822	0.018016141
2618.839275	0.018538846
2620.767728	0.018834339
2622.696181	0.018641917
2624.624635	0.018247355
2626.553088	0.017800177
2628.481541	0.017532555
2630.409994	0.017642563
2632.338447	0.018022183
2634.266900	0.018487003
2636.195353	0.018758088
2638.123806	0.018566489
2640.052259	0.018195735
2641.980712	0.018085869
2643.909165	0.018072976
2645.837618	0.017846312
2647.766071	0.017439976
2649.694524	0.016981278
2651.622978	0.016670674
2653.551431	0.016752385
2655.479884	0.016978381
2657.408337	0.016878854
2659.336790	0.016659517
2661.265243	0.016746489
2663.193696	0.016907396
2665.122149	0.016788907
2667.050602	0.016585143
2668.979055	0.016623538
2670.907508	0.016704025
2672.835961	0.016499015
2674.764414	0.016165728
2676.692868	0.015965691
2678.621321	0.015860599
2680.549774	0.015881641
2682.478227	0.016064035
2684.406680	0.016121060
2686.335133	0.015924826
2688.263586	0.015738405
2690.192039	0.015773945
2692.120492	0.015860051
2694.048945	0.015753666
2695.977398	0.015646214
2697.905851	0.015751116
2699.834304	0.015805611
2701.762757	0.015699912
2703.691211	0.015660543
2705.619664	0.015604780
2707.548117	0.015362242
2709.476570	0.015151678
2711.405023	0.015113654
2713.333476	0.014956336
2715.261929	0.014505570
2717.190382	0.014022745
2719.118835	0.013737635
2721.047288	0.013658738
2722.975741	0.013651764
2724.904194	0.013535288
2726.832647	0.013448822
2728.761101	0.013535422
2730.689554	0.013509178
2732.618007	0.013402007
2734.546460	0.013541593
2736.474913	0.013744730
2738.403366	0.013805957
2740.331819	0.013829289
2742.260272	0.013806943
2744.188725	0.013599961
2746.117178	0.013037411
2748.045631	0.012453278
2749.974084	0.012390269
2751.902537	0.012609305
2753.830991	0.012636112
2755.759444	0.012590494
2757.687897	0.012870739
2759.616350	0.013348815
2761.544803	0.013377184
2763.473256	0.012897172
2765.401709	0.012641477
2767.330162	0.012773101
2769.258615	0.012837042
2771.187068	0.012678817
2773.115521	0.012582113
2775.043974	0.012709115
2776.972427	0.012780341
2778.900880	0.012618778
2780.829334	0.012394610
2782.757787	0.012219073
2784.686240	0.012053675
2786.614693	0.011895860
2788.543146	0.012046617
2790.471599	0.012354088
2792.400052	0.012093854
2794.328505	0.011402041
2796.256958	0.011179904
2798.185411	0.011582207
2800.113864	0.012195452
2802.042317	0.012730513
2803.970770	0.012920465
2805.899224	0.012547278
2807.827677	0.011935577
2809.756130	0.011598915
2811.684583	0.011494827
2813.613036	0.011442271
2815.541489	0.011242477
2817.469942	0.010965685
2819.398395	0.010839148
2821.326848	0.010769038
2823.255301	0.010878044
2825.183754	0.011306731
2827.112207	0.011484746
2829.040660	0.011274199
2830.969113	0.011352195
2832.897567	0.011665405
2834.826020	0.011653115
2836.754473	0.011420677
2838.682926	0.011163142
2840.611379	0.010913855
2842.539832	0.010643370
2844.468285	0.010303965
2846.396738	0.010162408
2848.325191	0.010421436
2850.253644	0.010632827
2852.182097	0.010490596
2854.110550	0.010431268
2856.039003	0.010950073
2857.967457	0.011652641
2859.895910	0.011696895
2861.824363	0.011054946
2863.752816	0.010569555
2865.681269	0.010675966
2867.609722	0.010759719
2869.538175	0.010585938
2871.466628	0.010602886
2873.395081	0.010710840
2875.323534	0.010651088
2877.251987	0.010650499
2879.180440	0.010872565
2881.108893	0.011148456
2883.037347	0.011330677
2884.965800	0.011404095
2886.894253	0.011431299
2888.822706	0.011323532
2890.751159	0.010884215
2892.679612	0.010504116
2894.608065	0.010588272
2896.536518	0.010811952
2898.464971	0.010763852
2900.393424	0.010650596
2902.321877	0.010982244
2904.250330	0.011385407
2906.178783	0.011300055
2908.107236	0.010936026
2910.035690	0.010507360
2911.964143	0.010345315
2913.892596	0.010411792
2915.821049	0.010306412
2917.749502	0.010287405
2919.677955	0.010671684
2921.606408	0.011042852
2923.534861	0.011018060
2925.463314	0.010738003
2927.391767	0.010525294
2929.320220	0.010517907
2931.248673	0.010724206
2933.177126	0.010917580
2935.105580	0.010703971
2937.034033	0.010258536
2938.962486	0.010298234
2940.890939	0.010827946
2942.819392	0.011082029
2944.747845	0.010962473
2946.676298	0.010920624
2948.604751	0.011007098
2950.533204	0.011205613
2952.461657	0.011494552
2954.390110	0.011523682
2956.318563	0.011460489
2958.247016	0.011509459
2960.175469	0.011323092
2962.103923	0.010793958
2964.032376	0.010462442
2965.960829	0.010582101
2967.889282	0.010936521
2969.817735	0.011275154
2971.746188	0.011461539
2973.674641	0.011545933
2975.603094	0.011620770
2977.531547	0.011676583
2979.460000	0.011663823
2981.388453	0.011445562
2983.316906	0.011265127
2985.245359	0.011474905
2987.173813	0.011590506
2989.102266	0.011169984
2991.030719	0.010836551
2992.959172	0.011127264
2994.887625	0.011744089
2996.816078	0.012146975
2998.744531	0.012085503
3000.672984	0.011848995
3002.601437	0.011758073
3004.529890	0.011759152
3006.458343	0.011901146
3008.386796	0.012188355
3010.315249	0.012192913
3012.243703	0.011670781
3014.172156	0.011269554
3016.100609	0.011732011
3018.029062	0.012762612
3019.957515	0.013332099
3021.885968	0.013006568
3023.814421	0.012346328
3025.742874	0.012017181
3027.671327	0.012101836
3029.599780	0.012264285
3031.528233	0.012346717
3033.456686	0.012373685
3035.385139	0.012398880
3037.313592	0.012468836
3039.242046	0.012604653
3041.170499	0.012884241
3043.098952	0.013132342
3045.027405	0.012888604
3046.955858	0.012303223
3048.884311	0.012122368
3050.812764	0.012638068
3052.741217	0.013337735
3054.669670	0.013722595
3056.598123	0.013871977
3058.526576	0.013978287
3060.455029	0.013995916
3062.383482	0.013973410
3064.311936	0.014025540
3066.240389	0.014240481
3068.168842	0.014693672
3070.097295	0.015161582
3072.025748	0.015377734
3073.954201	0.015352989
3075.882654	0.015215983
3077.811107	0.015161747
3079.739560	0.015070657
3081.668013	0.014786991
3083.596466	0.014715087
3085.524919	0.015053703
3087.453372	0.015276959
3089.381825	0.015273638
3091.310279	0.015620951
3093.238732	0.016183481
3095.167185	0.016370075
3097.095638	0.016263811
3099.024091	0.016228115
3100.952544	0.016309654
3102.880997	0.016228182
3104.809450	0.015955037
3106.737903	0.015894376
3108.666356	0.016089203
3110.594809	0.016245792
3112.523262	0.016427401
3114.451715	0.016800821
3116.380169	0.017135492
3118.308622	0.017300772
3120.237075	0.017550994
3122.165528	0.017795520
3124.093981	0.017910166
3126.022434	0.018094169
3127.950887	0.018239740
3129.879340	0.018196721
3131.807793	0.018333297
3133.736246	0.018827450
3135.664699	0.019112842
3137.593152	0.018987056
3139.521605	0.018976267
3141.450058	0.019321898
3143.378512	0.019753857
3145.306965	0.019935986
3147.235418	0.019776812
3149.163871	0.019534545
3151.092324	0.019509101
3153.020777	0.019818556
3154.949230	0.020318616
3156.877683	0.020734867
3158.806136	0.021054458
3160.734589	0.021237401
3162.663042	0.021247296
3164.591495	0.021402931
3166.519948	0.021814365
3168.448402	0.022118649
3170.376855	0.022137236
3172.305308	0.022151776
3174.233761	0.022285946
3176.162214	0.022211755
3178.090667	0.022087881
3180.019120	0.022232791
3181.947573	0.022227507
3183.876026	0.022108473
3185.804479	0.022426410
3187.732932	0.022901557
3189.661385	0.023206748
3191.589838	0.023540460
3193.518292	0.023854239
3195.446745	0.023994213
3197.375198	0.024104105
3199.303651	0.024288181
3201.232104	0.024472892
3203.160557	0.024566391
3205.089010	0.024266809
3207.017463	0.023712227
3208.945916	0.023699258
3210.874369	0.024547087
3212.802822	0.025457587
3214.731275	0.025706206
3216.659728	0.025859231
3218.588181	0.026406690
3220.516635	0.026527859
3222.445088	0.025925346
3224.373541	0.025473908
3226.301994	0.025509149
3228.230447	0.025743341
3230.158900	0.026092999
3232.087353	0.026551580
3234.015806	0.026875762
3235.944259	0.026995547
3237.872712	0.027223831
3239.801165	0.027400473
3241.729618	0.027119866
3243.658071	0.026716089
3245.586525	0.026700452
3247.514978	0.027155001
3249.443431	0.027620126
3251.371884	0.027733842
3253.300337	0.027773866
3255.228790	0.027872289
3257.157243	0.027960163
3259.085696	0.028322440
3261.014149	0.028928278
3262.942602	0.029300088
3264.871055	0.029322369
3266.799508	0.029267438
3268.727961	0.029282771
3270.656414	0.029274145
3272.584868	0.029305223
3274.513321	0.029378122
3276.441774	0.029376779
3278.370227	0.029537763
3280.298680	0.029883077
3282.227133	0.030122712
3284.155586	0.030174982
3286.084039	0.030030666
3288.012492	0.029700955
3289.940945	0.029303787
3291.869398	0.028925747
3293.797851	0.028636649
3295.726304	0.028633505
3297.654758	0.029204935
3299.583211	0.030184859
3301.511664	0.030879747
3303.440117	0.030867310
3305.368570	0.030535422
3307.297023	0.030496083
3309.225476	0.030699257
3311.153929	0.030630145
3313.082382	0.030128652
3315.010835	0.029824486
3316.939288	0.030152608
3318.867741	0.030643402
3320.796194	0.031006467
3322.724648	0.031525128
3324.653101	0.032103423
3326.581554	0.032332346
3328.510007	0.032226924
3330.438460	0.032085147
3332.366913	0.032143220
3334.295366	0.032634400
3336.223819	0.033499662
3338.152272	0.034143943
3340.080725	0.034134749
3342.009178	0.033559971
3343.937631	0.032790441
3345.866084	0.032547437
3347.794537	0.033105150
3349.722991	0.033784915
3351.651444	0.034321167
3353.579897	0.034860268
3355.508350	0.034962624
3357.436803	0.034540728
3359.365256	0.034105916
3361.293709	0.034015540
3363.222162	0.034529865
3365.150615	0.035372641
3367.079068	0.035690736
3369.007521	0.035259597
3370.935974	0.034626517
3372.864427	0.034316022
3374.792881	0.034373347
3376.721334	0.034471538
3378.649787	0.034839448
3380.578240	0.035902712
3382.506693	0.036946278
3384.435146	0.037161626
3386.363599	0.037030626
3388.292052	0.037034530
3390.220505	0.036914743
3392.148958	0.036813248
3394.077411	0.037110284
3396.005864	0.037484340
3397.934317	0.037489455
3399.862770	0.037087072
3401.791224	0.036801480
3403.719677	0.037174232
3405.648130	0.038197767
3407.576583	0.038615979
3409.505036	0.037864923
3411.433489	0.036849391
3413.361942	0.036357686
3415.290395	0.036557652
3417.218848	0.037385069
3419.147301	0.038132202
3421.075754	0.038160082
3423.004207	0.037663791
3424.932660	0.037366826
3426.861114	0.037642974
3428.789567	0.037762407
3430.718020	0.037395824
3432.646473	0.037289597
3434.574926	0.037273981
3436.503379	0.036732364
3438.431832	0.036373228
3440.360285	0.036810815
3442.288738	0.037390176
3444.217191	0.037330251
3446.145644	0.036794476
3448.074097	0.036605913
3450.002550	0.036952030
3451.931004	0.037390612
3453.859457	0.037461918
3455.787910	0.037003115
3457.716363	0.036480080
3459.644816	0.036164973
3461.573269	0.035952687
3463.501722	0.035968535
3465.430175	0.035995703
3467.358628	0.035423912
3469.287081	0.034615479
3471.215534	0.034570925
3473.143987	0.035182703
3475.072440	0.035582140
3477.000893	0.035599392
3478.929347	0.035497807
3480.857800	0.035459116
3482.786253	0.035627503
3484.714706	0.035603207
3486.643159	0.034972187
3488.571612	0.034230195
3490.500065	0.033836190
3492.428518	0.033687871
3494.356971	0.033639148
3496.285424	0.033611085
3498.213877	0.033332258
3500.142330	0.032605298
3502.070783	0.032087609
3503.999237	0.032421015
3505.927690	0.032778896
3507.856143	0.032358803
3509.784596	0.031764593
3511.713049	0.031398665
3513.641502	0.031102102
3515.569955	0.031175777
3517.498408	0.031573836
3519.426861	0.031792570
3521.355314	0.031493545
3523.283767	0.030717352
3525.212220	0.030077623
3527.140673	0.029968971
3529.069126	0.030076666
3530.997580	0.029896216
3532.926033	0.029286478
3534.854486	0.028518884
3536.782939	0.028070275
3538.711392	0.028261647
3540.639845	0.028856399
3542.568298	0.029358173
3544.496751	0.029518545
3546.425204	0.029417112
3548.353657	0.029026819
3550.282110	0.028084425
3552.210563	0.026893575
3554.139016	0.026146550
3556.067470	0.025805959
3557.995923	0.025440846
3559.924376	0.025221536
3561.852829	0.025642976
3563.781282	0.026351865
3565.709735	0.026347207
3567.638188	0.025611391
3569.566641	0.024853868
3571.495094	0.024256438
3573.423547	0.023822721
3575.352000	0.023531701
3577.280453	0.023154428
3579.208906	0.022710478
3581.137360	0.022557070
3583.065813	0.022796182
3584.994266	0.023164531
3586.922719	0.023457350
3588.851172	0.023656070
3590.779625	0.023478204
3592.708078	0.022828050
3594.636531	0.022216868
3596.564984	0.021958929
3598.493437	0.021799847
3600.421890	0.021511689
3602.350343	0.021184314
3604.278796	0.021042705
3606.207249	0.021109968
3608.135703	0.020908661
3610.064156	0.020020731
3611.992609	0.019138036
3613.921062	0.019389868
3615.849515	0.020469109
3617.777968	0.021064362
3619.706421	0.020629583
3621.634874	0.019582540
3623.563327	0.018808531
3625.491780	0.018699801
3627.420233	0.018751357
3629.348686	0.018777121
3631.277139	0.018741827
3633.205593	0.018280983
3635.134046	0.017728029
3637.062499	0.017292401
3638.990952	0.016757583
3640.919405	0.016247107
3642.847858	0.016037041
3644.776311	0.015897494
3646.704764	0.015266759
3648.633217	0.014454810
3650.561670	0.014384989
3652.490123	0.014743159
3654.418576	0.014621994
3656.347029	0.014400048
3658.275482	0.014624257
3660.203936	0.014740639
3662.132389	0.014439089
3664.060842	0.014037605
3665.989295	0.013726022
3667.917748	0.013669315
3669.846201	0.014368648
3671.774654	0.015531537
3673.703107	0.015489866
3675.631560	0.014407917
3677.560013	0.013781101
3679.488466	0.013427893
3681.416919	0.012742291
3683.345372	0.011983661
3685.273826	0.011526582
3687.202279	0.011321145
3689.130732	0.011305077
3691.059185	0.011464680
3692.987638	0.011323395
3694.916091	0.010679753
3696.844544	0.010103884
3698.772997	0.010172482
3700.701450	0.010782365
3702.629903	0.011417441
3704.558356	0.011760351
3706.486809	0.012039226
3708.415262	0.012396757
3710.343716	0.012255454
3712.272169	0.011556784
3714.200622	0.011408573
3716.129075	0.011754010
3718.057528	0.011823387
3719.985981	0.011745477
3721.914434	0.012179492
3723.842887	0.013118744
3725.771340	0.013770009
3727.699793	0.013744753
3729.628246	0.013511752
3731.556699	0.013763072
3733.485152	0.014528023
3735.413605	0.014558648
3737.342059	0.013467330
3739.270512	0.012456613
3741.198965	0.011938626
3743.127418	0.011451441
3745.055871	0.011243025
3746.984324	0.011779279
3748.912777	0.012633533
3750.841230	0.013488544
3752.769683	0.014027666
3754.698136	0.013951682
3756.626589	0.013467000
3758.555042	0.012845581
3760.483495	0.012521148
3762.411949	0.012661282
3764.340402	0.012925348
3766.268855	0.013149577
3768.197308	0.013245693
3770.125761	0.013199600
3772.054214	0.013230082
3773.982667	0.013160124
3775.911120	0.012796758
3777.839573	0.012483263
3779.768026	0.012754700
3781.696479	0.013259580
3783.624932	0.013093987
3785.553385	0.012588025
3787.481838	0.012519577
3789.410292	0.012907788
3791.338745	0.013609814
3793.267198	0.014404005
3795.195651	0.014887062
3797.124104	0.015108731
3799.052557	0.015178774
3800.981010	0.014948463
3802.909463	0.014744565
3804.837916	0.014435953
3806.766369	0.013713342
3808.694822	0.013028716
3810.623275	0.012975601
3812.551728	0.013630541
3814.480182	0.014201348
3816.408635	0.014240423
3818.337088	0.014268693
3820.265541	0.014274538
3822.193994	0.014230762
3824.122447	0.014089968
3826.050900	0.013593508
3827.979353	0.013384145
3829.907806	0.013670523
3831.836259	0.013984948
3833.764712	0.014094119
3835.693165	0.013852080
3837.621618	0.013211810
3839.550071	0.012512580
3841.478525	0.012049539
3843.406978	0.011811363
3845.335431	0.011685664
3847.263884	0.011716524
3849.192337	0.012015408
3851.120790	0.012546709
3853.049243	0.013325595
3854.977696	0.014273467
3856.906149	0.014671428
3858.834602	0.014230851
3860.763055	0.013526297
3862.691508	0.012930842
3864.619961	0.012526312
3866.548415	0.012310531
3868.476868	0.012024463
3870.405321	0.011798773
3872.333774	0.012061248
3874.262227	0.012580832
3876.190680	0.012945850
3878.119133	0.012982428
3880.047586	0.012867654
3881.976039	0.012777173
3883.904492	0.012568167
3885.832945	0.012228291
3887.761398	0.011510626
3889.689851	0.010468270
3891.618305	0.010266342
3893.546758	0.011258023
3895.475211	0.011927161
3897.403664	0.011509678
3899.332117	0.010945322
3901.260570	0.010739029
3903.189023	0.010776636
3905.117476	0.011339642
3907.045929	0.012033082
3908.974382	0.012049541
3910.902835	0.011588710
3912.831288	0.011290926
3914.759741	0.011385942
3916.688194	0.011756645
3918.616648	0.012100845
3920.545101	0.012196335
3922.473554	0.011995637
3924.402007	0.011678980
3926.330460	0.011507926
3928.258913	0.011391605
3930.187366	0.011515335
3932.115819	0.012128519
3934.044272	0.012646645
3935.972725	0.012609418
3937.901178	0.012160138
3939.829631	0.011455168
3941.758084	0.010775432
3943.686538	0.010536047
3945.614991	0.010734594
3947.543444	0.011040713
3949.471897	0.011263728
3951.400350	0.011384530
3953.328803	0.011484524
3955.257256	0.011725047
3957.185709	0.011988928
3959.114162	0.011792608
3961.042615	0.011224470
3962.971068	0.011025547
3964.899521	0.011353435
3966.827974	0.011508491
3968.756427	0.010835880
3970.684881	0.009684008
3972.613334	0.009063924
3974.541787	0.009298038
3976.470240	0.009724502
3978.398693	0.009642474
3980.327146	0.009202705
3982.255599	0.008873761
3984.184052	0.009037225
3986.112505	0.009612911
3988.040958	0.010020468
3989.969411	0.010343452
3991.897864	0.010937226
3993.826317	0.011242757
3995.754771	0.010732481
3997.683224	0.010153386
3999.611677	0.009815897
4001.540130	0.009228175
4003.468583	0.008591140
4005.397036	0.008705042
4007.325489	0.008920938
4009.253942	0.008921644
4011.182395	0.009262409
4013.110848	0.009637835
4015.039301	0.009525936
4016.967754	0.008955914
4018.896207	0.008288657
4020.824661	0.008382053
4022.753114	0.009401623
4024.681567	0.010409579
4026.610020	0.010486323
4028.538473	0.010174308
4030.466926	0.010482767
4032.395379	0.010773619
4034.323832	0.010377912
4036.252285	0.010200632
4038.180738	0.010003403
4040.109191	0.009327239
4042.037644	0.009168084
4043.966097	0.009878835
4045.894550	0.010408122
4047.823004	0.010372940
4049.751457	0.010241719
4051.679910	0.009896602
4053.608363	0.009252056
4055.536816	0.008911386
4057.465269	0.009064966
4059.393722	0.009414464
4061.322175	0.009829262
4063.250628	0.010001392
4065.179081	0.009615120
4067.107534	0.009172286
4069.035987	0.009229709
4070.964440	0.009225945
4072.892894	0.008507421
4074.821347	0.007648726
4076.749800	0.007432520
4078.678253	0.008006564
4080.606706	0.008915092
4082.535159	0.009627123
4084.463612	0.009963308
4086.392065	0.010223986
4088.320518	0.010436785
4090.248971	0.010196387
4092.177424	0.009579211
4094.105877	0.009001748
4096.034330	0.009002998
4097.962783	0.009373700
4099.891237	0.009298084
4101.819690	0.008736911
4103.748143	0.008908438
4105.676596	0.009520666
4107.605049	0.009445322
4109.533502	0.008777638
4111.461955	0.008243428
4113.390408	0.008235642
4115.318861	0.008321652
4117.247314	0.008109832
4119.175767	0.008216592
4121.104220	0.008502048
4123.032673	0.008209680
4124.961127	0.007531007
4126.889580	0.007426946
4128.818033	0.008138819
4130.746486	0.008799443
4132.674939	0.008728829
4134.603392	0.008327297
4136.531845	0.007917181
4138.460298	0.007627233
4140.388751	0.007879056
4142.317204	0.008287733
4144.245657	0.008060221
4146.174110	0.007441847
4148.102563	0.007499156
4150.031017	0.008491450
4151.959470	0.009492554
4153.887923	0.009312132
4155.816376	0.008211979
4157.744829	0.007658327
4159.673282	0.007988154
4161.601735	0.007940565
4163.530188	0.007438370
4165.458641	0.007403394
4167.387094	0.007684593
4169.315547	0.007576023
4171.244000	0.007605550
4173.172453	0.008301889
4175.100906	0.008804395
4177.029360	0.008550677
4178.957813	0.008082772
4180.886266	0.007808935
4182.814719	0.007673539
4184.743172	0.007589922
4186.671625	0.007495754
4188.600078	0.007306884
4190.528531	0.007270842
4192.456984	0.007554386
4194.385437	0.007869991
4196.313890	0.007757992
4198.242343	0.007246654
4200.170796	0.007271732
4202.099250	0.007807793
4204.027703	0.008162014
4205.956156	0.008065822
4207.884609	0.007737115
4209.813062	0.007962676
4211.741515	0.007982337
4213.669968	0.007080134
4215.598421	0.005870716
4217.526874	0.005190184
4219.455327	0.005342519
4221.383780	0.005959266
4223.312233	0.006929826
4225.240686	0.007419523
4227.169139	0.006775899
4229.097593	0.005997813
4231.026046	0.006218232
4232.954499	0.006655989
4234.882952	0.006566568
4236.811405	0.006330225
4238.739858	0.006052834
4240.668311	0.005803721
4242.596764	0.005456678
4244.525217	0.005430096
4246.453670	0.005980507
4248.382123	0.006436262
4250.310576	0.006477555
4252.239029	0.006337875
4254.167483	0.006728305
4256.095936	0.007372596
4258.024389	0.007314283
4259.952842	0.006973809
4261.881295	0.006709857
4263.809748	0.006312473
4265.738201	0.006243289
4267.666654	0.006441112
4269.595107	0.006602645
4271.523560	0.006545681
4273.452013	0.006803019
4275.380466	0.007176913
4277.308919	0.006517710
4279.237373	0.005029699
4281.165826	0.004113587
4283.094279	0.004550877
4285.022732	0.005837167
4286.951185	0.006826822
4288.879638	0.006717750
4290.808091	0.006154268
4292.736544	0.005818151
4294.664997	0.005510394
4296.593450	0.005181749
4298.521903	0.004970215
4300.450356	0.005272041
4302.378809	0.005919673
4304.307262	0.006335603
4306.235716	0.005875910
4308.164169	0.004754815
4310.092622	0.004369766
4312.021075	0.005313132
4313.949528	0.005914772
4315.877981	0.005783574
4317.806434	0.005709045
4319.734887	0.005499161
4321.663340	0.005325560
4323.591793	0.005522911
4325.520246	0.005904801
4327.448699	0.006379379
4329.377152	0.006603246
4331.305606	0.006089643
4333.234059	0.005125708
4335.162512	0.004736479
4337.090965	0.004812477
4339.019418	0.005162520
4340.947871	0.005750128
4342.876324	0.005544116
4344.804777	0.004347437
4346.733230	0.003975147
4348.661683	0.005031520
4350.590136	0.005680093
4352.518589	0.004833776
4354.447042	0.003863952
4356.375495	0.003769723
4358.303949	0.004787363
4360.232402	0.006338435
4362.160855	0.006715666
4364.089308	0.006589201
4366.017761	0.006940806
4367.946214	0.007161410
4369.874667	0.006789178
4371.803120	0.006853805
4373.731573	0.007367469
4375.660026	0.007685324
4377.588479	0.007654012
4379.516932	0.007356277
4381.445385	0.007228656
4383.373839	0.007561866
4385.302292	0.007197088
4387.230745	0.005820222
4389.159198	0.004847331
4391.087651	0.005317056
4393.016104	0.006801574
4394.944557	0.007202507
4396.873010	0.006046127
4398.801463	0.004833924
4400.729916	0.004262807
4402.658369	0.004704049
4404.586822	0.005495777
4406.515275	0.006447835
4408.443729	0.007684698
4410.372182	0.007975800
4412.300635	0.007075761
4414.229088	0.006680329
4416.157541	0.006433454
4418.085994	0.005589911
4420.014447	0.004880356
4421.942900	0.004870569
4423.871353	0.005605537
4425.799806	0.006488300
4427.728259	0.006595754
4429.656712	0.006568723
4431.585165	0.006692111
4433.513618	0.006092021
4435.442072	0.005356230
4437.370525	0.005292910
4439.298978	0.005506710
4441.227431	0.005604238
4443.155884	0.005721393
4445.084337	0.005896772
4447.012790	0.005686453
4448.941243	0.005437417
4450.869696	0.005665017
4452.798149	0.006290896
4454.726602	0.007234713
4456.655055	0.008363023
4458.583508	0.008732468
4460.511962	0.007931607
4462.440415	0.006915137
4464.368868	0.006096314
4466.297321	0.005535435
4468.225774	0.005282648
4470.154227	0.005927796
4472.082680	0.007009341
4474.011133	0.007117726
4475.939586	0.006710920
4477.868039	0.006831112
4479.796492	0.007082656
4481.724945	0.006988572
4483.653398	0.006689482
4485.581851	0.006343686
4487.510305	0.006433739
4489.438758	0.006820479
4491.367211	0.007125910
4493.295664	0.007126269
4495.224117	0.006818798
4497.152570	0.006031783
4499.081023	0.005783557
4501.009476	0.007107467
4502.937929	0.008543402
4504.866382	0.008289832
4506.794835	0.006959844
4508.723288	0.006050075
4510.651741	0.005393137
4512.580195	0.004839762
4514.508648	0.005139334
4516.437101	0.006024877
4518.365554	0.006445407
4520.294007	0.006790166
4522.222460	0.006906570
4524.150913	0.006463659
4526.079366	0.007149169
4528.007819	0.009051772
4529.936272	0.010138790
4531.864725	0.009509230
4533.793178	0.008053435
4535.721631	0.006659069
4537.650084	0.006128701
4539.578538	0.006379749
4541.506991	0.006778848
4543.435444	0.006502954
4545.363897	0.006070731
4547.292350	0.006512089
4549.220803	0.007001223
4551.149256	0.006843261
4553.077709	0.006920101
4555.006162	0.007548293
4556.934615	0.007809322
4558.863068	0.008019130
4560.791521	0.007736606
4562.719974	0.006789146
4564.648428	0.007076649
4566.576881	0.007927847
4568.505334	0.007165489
4570.433787	0.005900730
4572.362240	0.005439283
4574.290693	0.005060750
4576.219146	0.004904115
4578.147599	0.005650905
4580.076052	0.007019130
4582.004505	0.007748214
4583.932958	0.006953314
4585.861411	0.005783686
4587.789864	0.005707368
4589.718318	0.006671664
4591.646771	0.007465263
4593.575224	0.006935476
4595.503677	0.006263034
4597.432130	0.006302420
4599.360583	0.006821665
4601.289036	0.007085906
4603.217489	0.006746608
[truncated: 1,501 more rows]
