# Supplementary material for: Adaptive Method for Quantitative Estimation of Glucose and Fructose Concentrations in Aqueous Solutions Based on Infrared Nanoantenna Optics
Source: Sensors (Basel). 2019 Jul 11;19(14):3053. doi: 10.3390/s19143053 (PMC6678705; doi:10.3390/s19143053)
Supplement: Supplementary file 1 [file sensors-19-03053-s001.zip › 00_Measurement_Data/Fructose cycles/1 water/res4 sc50_50 ap100x100 par pol/1 water.0.txt]

748.239793	0.012096003
750.168246	0.024652226
752.096699	0.034349401
754.025152	0.036687460
755.953605	0.039886929
757.882058	0.025786303
759.810511	0.007708672
761.738964	0.012420671
763.667418	0.018491568
765.595871	0.022163931
767.524324	0.035644080
769.452777	0.036032472
771.381230	0.018265735
773.309683	0.016453892
775.238136	0.017183386
777.166589	0.019514963
779.095042	0.013348076
781.023495	0.021202985
782.951948	0.029560693
784.880401	0.020371428
786.808854	0.015182218
788.737308	0.023506047
790.665761	0.011997332
792.594214	0.023250410
794.522667	0.027616167
796.451120	0.021739120
798.379573	0.014311319
800.308026	0.021073174
802.236479	0.024210138
804.164932	0.035055000
806.093385	0.022727780
808.021838	0.010761953
809.950291	0.015010793
811.878744	0.015554415
813.807197	0.029425031
815.735651	0.052281514
817.664104	0.052896280
819.592557	0.043248590
821.521010	0.037717104
823.449463	0.048327904
825.377916	0.042857397
827.306369	0.028439905
829.234822	0.030423792
831.163275	0.027020263
833.091728	0.027301721
835.020181	0.035689209
836.948634	0.049702331
838.877087	0.054025974
840.805541	0.039575044
842.733994	0.018273095
844.662447	0.012251121
846.590900	0.017956812
848.519353	0.019608255
850.447806	0.023455130
852.376259	0.020075746
854.304712	0.020361545
856.233165	0.016616825
858.161618	0.009933726
860.090071	0.008455568
862.018524	0.015061005
863.946977	0.020086220
865.875430	0.021664742
867.803884	0.025028519
869.732337	0.028290611
871.660790	0.030005889
873.589243	0.032408882
875.517696	0.034200367
877.446149	0.032444954
879.374602	0.030040558
881.303055	0.031111341
883.231508	0.037958194
885.159961	0.046649661
887.088414	0.050001662
889.016867	0.048649661
890.945320	0.048825324
892.873774	0.052270781
894.802227	0.055355687
896.730680	0.055675909
898.659133	0.054727715
900.587586	0.054898560
902.516039	0.057644699
904.444492	0.063414052
906.372945	0.070575967
908.301398	0.075084053
910.229851	0.076937370
912.158304	0.081158452
914.086757	0.088399567
916.015210	0.093831226
917.943664	0.096083961
919.872117	0.098385371
921.800570	0.102683887
923.729023	0.107574828
925.657476	0.110945269
927.585929	0.113272138
929.514382	0.116701454
931.442835	0.122185715
933.371288	0.128497660
935.299741	0.134362191
937.228194	0.140958816
939.156647	0.148208737
941.085100	0.153947279
943.013553	0.158249795
944.942007	0.162352234
946.870460	0.166871160
948.798913	0.172838673
950.727366	0.180619061
952.655819	0.189206794
954.584272	0.196621746
956.512725	0.201360703
958.441178	0.205425277
960.369631	0.211848259
962.298084	0.219862133
964.226537	0.227297768
966.154990	0.233644187
968.083443	0.239021882
970.011897	0.244344503
971.940350	0.251107723
973.868803	0.258683771
975.797256	0.264894307
977.725709	0.270039052
979.654162	0.275810748
981.582615	0.282097310
983.511068	0.288433105
985.439521	0.294933319
987.367974	0.300801635
989.296427	0.305250883
991.224880	0.309491515
993.153333	0.315124512
995.081786	0.321869045
997.010240	0.328453273
998.938693	0.333639979
1000.867146	0.337269217
1002.795599	0.340892136
1004.724052	0.345912576
1006.652505	0.352129847
1008.580958	0.358042926
1010.509411	0.362447530
1012.437864	0.365790695
1014.366317	0.368998915
1016.294770	0.372128069
1018.223223	0.375307709
1020.151676	0.379151434
1022.080130	0.383222312
1024.008583	0.386782855
1025.937036	0.390301347
1027.865489	0.393520117
1029.793942	0.395523429
1031.722395	0.396842033
1033.650848	0.397973657
1035.579301	0.398808092
1037.507754	0.400240064
1039.436207	0.402743697
1041.364660	0.405007064
1043.293113	0.405789733
1045.221566	0.405582398
1047.150019	0.406024128
1049.078473	0.407664955
1051.006926	0.409087777
1052.935379	0.409036249
1054.863832	0.407891870
1056.792285	0.406611651
1058.720738	0.405732363
1060.649191	0.405173630
1062.577644	0.404377282
1064.506097	0.403395742
1066.434550	0.402736962
1068.363003	0.401742548
1070.291456	0.399820060
1072.219909	0.398167014
1074.148363	0.397566646
1076.076816	0.397209495
1078.005269	0.396456331
1079.933722	0.395130754
1081.862175	0.393420160
1083.790628	0.391776860
1085.719081	0.390246809
1087.647534	0.388818771
1089.575987	0.387197971
1091.504440	0.385182351
1093.432893	0.383165151
1095.361346	0.381104469
1097.289799	0.379105002
1099.218253	0.377318442
1101.146706	0.375229329
1103.075159	0.372724950
1105.003612	0.369918585
1106.932065	0.367176712
1108.860518	0.365092397
1110.788971	0.363100410
1112.717424	0.360520422
1114.645877	0.357847065
1116.574330	0.355418384
1118.502783	0.352898628
1120.431236	0.350313395
1122.359689	0.347910643
1124.288142	0.345417947
1126.216596	0.342683852
1128.145049	0.339875549
1130.073502	0.336838663
1132.001955	0.333660096
1133.930408	0.330938220
1135.858861	0.328720480
1137.787314	0.326514632
1139.715767	0.324202895
1141.644220	0.321628869
1143.572673	0.318644106
1145.501126	0.315860569
1147.429579	0.313448608
1149.358032	0.310934067
1151.286486	0.308401793
1153.214939	0.305832833
1155.143392	0.302993745
1157.071845	0.300006092
1159.000298	0.297143817
1160.928751	0.294822007
1162.857204	0.292746425
1164.785657	0.289999276
1166.714110	0.286610156
1168.642563	0.283283055
1170.571016	0.280307829
1172.499469	0.277499229
1174.427922	0.274702460
1176.356375	0.272101015
1178.284829	0.269699723
1180.213282	0.267193735
1182.141735	0.264621943
1184.070188	0.262243569
1185.998641	0.259835154
1187.927094	0.256971717
1189.855547	0.253791273
1191.784000	0.250878245
1193.712453	0.248411596
1195.640906	0.246065617
1197.569359	0.243834406
1199.497812	0.241888627
1201.426265	0.239822209
1203.354719	0.237660602
1205.283172	0.235364527
1207.211625	0.232966706
1209.140078	0.230191365
1211.068531	0.227406368
1212.996984	0.225065008
1214.925437	0.222788513
1216.853890	0.220409736
1218.782343	0.218140513
1220.710796	0.215795770
1222.639249	0.213521704
1224.567702	0.211917892
1226.496155	0.210796267
1228.424609	0.209249243
1230.353062	0.206998885
1232.281515	0.204729065
1234.209968	0.202915266
1236.138421	0.201180100
1238.066874	0.199124649
1239.995327	0.196936652
1241.923780	0.194940940
1243.852233	0.193253532
1245.780686	0.191811278
1247.709139	0.190357208
1249.637592	0.188667491
1251.566045	0.186818168
1253.494498	0.184920371
1255.422952	0.183001369
1257.351405	0.181051940
1259.279858	0.179137096
1261.208311	0.177369982
1263.136764	0.175682157
1265.065217	0.173971266
1266.993670	0.172426030
1268.922123	0.171167389
1270.850576	0.169731498
1272.779029	0.167890146
1274.707482	0.166162550
1276.635935	0.164890572
1278.564388	0.163741335
1280.492842	0.162187427
1282.421295	0.160273015
1284.349748	0.158686668
1286.278201	0.157545909
1288.206654	0.156142920
1290.135107	0.154211774
1292.063560	0.152318910
1293.992013	0.150834873
1295.920466	0.149518982
1297.848919	0.148086205
1299.777372	0.146558166
1301.705825	0.145139188
1303.634278	0.143886998
1305.562731	0.142604098
1307.491185	0.141143829
1309.419638	0.139573216
1311.348091	0.138152301
1313.276544	0.137018606
1315.204997	0.136000440
1317.133450	0.134862304
1319.061903	0.133447707
1320.990356	0.131932989
1322.918809	0.130652592
1324.847262	0.129570961
1326.775715	0.128433794
1328.704168	0.127207369
1330.632621	0.125949964
1332.561075	0.124643035
1334.489528	0.123307154
1336.417981	0.122168556
1338.346434	0.121361353
1340.274887	0.120393969
1342.203340	0.118932806
1344.131793	0.117572017
1346.060246	0.116608977
1347.988699	0.115826651
1349.917152	0.114923209
1351.845605	0.113784365
1353.774058	0.112587474
1355.702511	0.111509815
1357.630965	0.110569939
1359.559418	0.109760217
1361.487871	0.109056301
1363.416324	0.108204864
1365.344777	0.107123561
1367.273230	0.105986573
1369.201683	0.104657218
1371.130136	0.103345282
1373.058589	0.102514543
1374.987042	0.101826772
1376.915495	0.100904249
1378.843948	0.099895753
1380.772401	0.098782800
1382.700854	0.097723939
1384.629308	0.096992850
1386.557761	0.096192107
1388.486214	0.094838642
1390.414667	0.093601577
1392.343120	0.093151934
1394.271573	0.092918694
1396.200026	0.092135690
1398.128479	0.091055460
1400.056932	0.089998670
1401.985385	0.089075655
1403.913838	0.088426799
1405.842291	0.087701879
1407.770744	0.086770348
1409.699198	0.085822761
1411.627651	0.084760025
1413.556104	0.083658628
1415.484557	0.083037876
1417.413010	0.082925484
1419.341463	0.082455494
1421.269916	0.081444710
1423.198369	0.080642864
1425.126822	0.079917163
1427.055275	0.079121426
1428.983728	0.078556389
1430.912181	0.078108087
1432.840634	0.077715427
1434.769087	0.077503420
1436.697541	0.077068262
1438.625994	0.075958140
1440.554447	0.074623600
1442.482900	0.073489659
1444.411353	0.072673596
1446.339806	0.072282255
1448.268259	0.072106682
1450.196712	0.071616091
1452.125165	0.070883140
1454.053618	0.070869602
1455.982071	0.071880430
1457.910524	0.071959630
1459.838977	0.070049874
1461.767431	0.068236202
1463.695884	0.067398570
1465.624337	0.066776656
1467.552790	0.066023573
1469.481243	0.065750644
1471.409696	0.066100404
1473.338149	0.066089779
1475.266602	0.065189369
1477.195055	0.064200878
1479.123508	0.063636765
1481.051961	0.063150056
1482.980414	0.062442046
1484.908867	0.062130649
1486.837321	0.062605284
1488.765774	0.062901124
1490.694227	0.061890926
1492.622680	0.060303468
1494.551133	0.059467576
1496.479586	0.059134845
1498.408039	0.058384955
1500.336492	0.057357784
1502.264945	0.056909636
1504.193398	0.057617698
1506.121851	0.058907859
1508.050304	0.058806889
1509.978757	0.057392765
1511.907210	0.056188151
1513.835664	0.055440765
1515.764117	0.054900236
1517.692570	0.054399554
1519.621023	0.054226320
1521.549476	0.054361701
1523.477929	0.053935599
1525.406382	0.052986298
1527.334835	0.051941141
1529.263288	0.051085182
1531.191741	0.050672632
1533.120194	0.050488487
1535.048647	0.050336473
1536.977100	0.050978508
1538.905554	0.052457068
1540.834007	0.052787371
1542.762460	0.051313169
1544.690913	0.049939867
1546.619366	0.049193937
1548.547819	0.048740312
1550.476272	0.048352476
1552.404725	0.048048951
1554.333178	0.048052542
1556.261631	0.048780318
1558.190084	0.050041009
1560.118537	0.049716145
1562.046990	0.047897965
1563.975443	0.046645947
1565.903897	0.046402346
1567.832350	0.046763118
1569.760803	0.046936151
1571.689256	0.046466932
1573.617709	0.046179101
1575.546162	0.046513401
1577.474615	0.046730485
1579.403068	0.046439450
1581.331521	0.046069521
1583.259974	0.045871619
1585.188427	0.045835778
1587.116880	0.045900859
1589.045333	0.045982804
1590.973787	0.046017859
1592.902240	0.046010353
1594.830693	0.046003599
1596.759146	0.046116672
1598.687599	0.046458121
1600.616052	0.046859562
1602.544505	0.046986375
1604.472958	0.046852503
1606.401411	0.046815716
1608.329864	0.046950459
1610.258317	0.047046818
1612.186770	0.047299333
1614.115223	0.048238985
1616.043677	0.049715690
1617.972130	0.050574794
1619.900583	0.050700597
1621.829036	0.050979257
1623.757489	0.051347632
1625.685942	0.051651873
1627.614395	0.052250717
1629.542848	0.052799974
1631.471301	0.053062186
1633.399754	0.053635933
1635.328207	0.054574516
1637.256660	0.054740760
1639.185113	0.054145537
1641.113566	0.053766452
1643.042020	0.053925291
1644.970473	0.054436091
1646.898926	0.054751351
1648.827379	0.054654654
1650.755832	0.054980151
1652.684285	0.055529103
1654.612738	0.054903481
1656.541191	0.053678259
1658.469644	0.052992880
1660.398097	0.052842740
1662.326550	0.052657343
1664.255003	0.051886365
1666.183456	0.050786946
1668.111910	0.049981024
1670.040363	0.049647424
1671.968816	0.049577445
1673.897269	0.049440198
1675.825722	0.048743661
1677.754175	0.047522977
1679.682628	0.046587542
1681.611081	0.046438958
1683.539534	0.046704989
1685.467987	0.046248719
1687.396440	0.045050986
1689.324893	0.043878183
1691.253346	0.042996254
1693.181799	0.042380717
1695.110253	0.041659724
1697.038706	0.040760323
1698.967159	0.040183391
1700.895612	0.039699670
1702.824065	0.039075099
1704.752518	0.038573455
1706.680971	0.037955329
1708.609424	0.037213620
1710.537877	0.036660399
1712.466330	0.036422461
1714.394783	0.036521856
1716.323236	0.036636315
1718.251689	0.036229011
1720.180143	0.035412993
1722.108596	0.034709651
1724.037049	0.034207087
1725.965502	0.033905644
1727.893955	0.033716921
1729.822408	0.033420239
1731.750861	0.033211794
1733.679314	0.033260714
1735.607767	0.033090241
1737.536220	0.032824259
1739.464673	0.032789633
1741.393126	0.032799095
1743.321579	0.032731470
1745.250032	0.032675609
1747.178486	0.032719679
1749.106939	0.032736361
1751.035392	0.032592755
1752.963845	0.032532405
1754.892298	0.032714434
1756.820751	0.032836586
1758.749204	0.032779802
1760.677657	0.032945249
1762.606110	0.033331688
1764.534563	0.033539560
1766.463016	0.033536494
1768.391469	0.033618513
1770.319922	0.034169376
1772.248376	0.034980040
1774.176829	0.035170548
1776.105282	0.034740478
1778.033735	0.034511585
1779.962188	0.034828063
1781.890641	0.035266370
1783.819094	0.035519633
1785.747547	0.035701782
1787.676000	0.035918318
1789.604453	0.036250938
1791.532906	0.036690839
1793.461359	0.037089992
1795.389812	0.037372183
1797.318266	0.037660994
1799.246719	0.038036775
1801.175172	0.038306713
1803.103625	0.038353719
1805.032078	0.038393501
1806.960531	0.038583588
1808.888984	0.038892847
1810.817437	0.039197430
1812.745890	0.039356414
1814.674343	0.039372850
1816.602796	0.039392434
1818.531249	0.039544970
1820.459702	0.039834380
1822.388155	0.040169865
1824.316609	0.040462963
1826.245062	0.040672041
1828.173515	0.040838614
1830.101968	0.040730640
1832.030421	0.040144004
1833.958874	0.039593410
1835.887327	0.039529305
1837.815780	0.039813586
1839.744233	0.040073790
1841.672686	0.040192623
1843.601139	0.040254101
1845.529592	0.040169485
1847.458045	0.039821930
1849.386499	0.039327376
1851.314952	0.038990784
1853.243405	0.038983524
1855.171858	0.039096180
1857.100311	0.039060216
1859.028764	0.038897600
1860.957217	0.038704269
1862.885670	0.038327184
1864.814123	0.037786435
1866.742576	0.037398778
1868.671029	0.037083317
1870.599482	0.036559336
1872.527935	0.036127340
1874.456388	0.036058147
1876.384842	0.036123477
1878.313295	0.036034100
1880.241748	0.035740368
1882.170201	0.035378966
1884.098654	0.035045940
1886.027107	0.034699582
1887.955560	0.034383737
1889.884013	0.034136750
1891.812466	0.033866506
1893.740919	0.033583492
1895.669372	0.033236891
1897.597825	0.032770511
1899.526278	0.032337278
1901.454732	0.032051239
1903.383185	0.031842481
1905.311638	0.031612918
1907.240091	0.031332362
1909.168544	0.031025000
1911.096997	0.030741900
1913.025450	0.030608682
1914.953903	0.030681321
1916.882356	0.030681618
1918.810809	0.030299636
1920.739262	0.029748281
1922.667715	0.029303867
1924.596168	0.028917577
1926.524622	0.028564742
1928.453075	0.028239159
1930.381528	0.027908130
1932.309981	0.027605942
1934.238434	0.027424801
1936.166887	0.027420228
1938.095340	0.027417677
1940.023793	0.027149543
1941.952246	0.026683882
1943.880699	0.026263239
1945.809152	0.025876738
1947.737605	0.025603428
1949.666058	0.025640072
1951.594511	0.025752075
1953.522965	0.025589054
1955.451418	0.025262499
1957.379871	0.025076883
1959.308324	0.025006341
1961.236777	0.024704928
1963.165230	0.024199121
1965.093683	0.023945535
1967.022136	0.023894040
1968.950589	0.023521513
1970.879042	0.022811286
1972.807495	0.022238066
1974.735948	0.022109110
1976.664401	0.022210348
1978.592855	0.022138832
1980.521308	0.021857746
1982.449761	0.021606851
1984.378214	0.021535175
1986.306667	0.021600861
1988.235120	0.021493904
1990.163573	0.020976337
1992.092026	0.020392848
1994.020479	0.020163173
1995.948932	0.020245256
1997.877385	0.020395216
1999.805838	0.020279665
2001.734291	0.019812282
2003.662744	0.019326670
2005.591198	0.018973714
2007.519651	0.018711103
2009.448104	0.018663585
2011.376557	0.018881857
2013.305010	0.019113604
2015.233463	0.019127244
2017.161916	0.018968323
2019.090369	0.018765699
2021.018822	0.018600220
2022.947275	0.018505221
2024.875728	0.018378152
2026.804181	0.018106587
2028.732634	0.017747862
2030.661088	0.017389251
2032.589541	0.017050589
2034.517994	0.016807619
2036.446447	0.016832210
2038.374900	0.017120816
2040.303353	0.017310232
2042.231806	0.017252414
2044.160259	0.017285800
2046.088712	0.017370488
2048.017165	0.017071676
2049.945618	0.016548714
2051.874071	0.016308853
2053.802524	0.016270950
2055.730978	0.016180513
2057.659431	0.016215697
2059.587884	0.016332582
2061.516337	0.016171118
2063.444790	0.015817042
2065.373243	0.015579619
2067.301696	0.015466645
2069.230149	0.015414386
2071.158602	0.015434970
2073.087055	0.015517210
2075.015508	0.015652359
2076.943961	0.015666632
2078.872414	0.015366202
2080.800867	0.014882613
2082.729321	0.014452744
2084.657774	0.014253682
2086.586227	0.014387639
2088.514680	0.014628215
2090.443133	0.014621649
2092.371586	0.014399510
2094.300039	0.014214138
2096.228492	0.014141798
2098.156945	0.014122302
2100.085398	0.014171692
2102.013851	0.014301801
2103.942304	0.014302240
2105.870757	0.014142229
2107.799211	0.014056882
2109.727664	0.014013520
2111.656117	0.013935526
2113.584570	0.013807112
2115.513023	0.013571156
2117.441476	0.013471765
2119.369929	0.013760418
2121.298382	0.013992609
2123.226835	0.013739485
2125.155288	0.013499131
2127.083741	0.013639388
2129.012194	0.013667770
2130.940647	0.013355591
2132.869100	0.013090755
2134.797554	0.013092845
2136.726007	0.013258687
2138.654460	0.013296934
2140.582913	0.012962028
2142.511366	0.012536041
2144.439819	0.012427198
2146.368272	0.012397137
2148.296725	0.012213039
2150.225178	0.012217957
2152.153631	0.012526652
2154.082084	0.012694829
2156.010537	0.012456179
2157.938990	0.012173921
2159.867444	0.012131643
2161.795897	0.012059037
2163.724350	0.011788424
2165.652803	0.011589005
2167.581256	0.011539307
2169.509709	0.011534153
2171.438162	0.011685105
2173.366615	0.011872127
2175.295068	0.011810025
2177.223521	0.011568815
2179.151974	0.011447855
2181.080427	0.011609978
2183.008880	0.011827103
2184.937334	0.011749129
2186.865787	0.011458116
2188.794240	0.011082985
2190.722693	0.010796566
2192.651146	0.010830762
2194.579599	0.011070381
2196.508052	0.011218210
2198.436505	0.011259554
2200.364958	0.011223378
2202.293411	0.010936139
2204.221864	0.010542342
2206.150317	0.010464290
2208.078770	0.010507816
2210.007223	0.010309062
2211.935677	0.010172338
2213.864130	0.010353605
2215.792583	0.010500719
2217.721036	0.010345263
2219.649489	0.010279520
2221.577942	0.010580460
2223.506395	0.010819287
2225.434848	0.010650115
2227.363301	0.010232548
2229.291754	0.009968071
2231.220207	0.010084118
2233.148660	0.010391119
2235.077113	0.010444195
2237.005567	0.010164481
2238.934020	0.009903937
2240.862473	0.009903883
2242.790926	0.010007204
2244.719379	0.010066974
2246.647832	0.010012751
2248.576285	0.009877801
2250.504738	0.009923809
2252.433191	0.009986202
2254.361644	0.009909265
2256.290097	0.009716146
2258.218550	0.009515963
2260.147003	0.009499064
2262.075456	0.009596248
2264.003910	0.009405613
2265.932363	0.009006425
2267.860816	0.008874965
2269.789269	0.008994593
2271.717722	0.009049798
2273.646175	0.008939738
2275.574628	0.008702284
2277.503081	0.008412086
2279.431534	0.008220285
2281.359987	0.008333126
2283.288440	0.008676875
2285.216893	0.008867906
2287.145346	0.008759114
2289.073800	0.008603319
2291.002253	0.008617355
2292.930706	0.008772175
2294.859159	0.008873280
2296.787612	0.008766641
2298.716065	0.008617640
2300.644518	0.008708148
2302.572971	0.008906190
2304.501424	0.008855659
2306.429877	0.008629963
2308.358330	0.008556706
2310.286783	0.008663173
2312.215236	0.008716641
2314.143690	0.008602304
2316.072143	0.008429940
2318.000596	0.008354803
2319.929049	0.008484105
2321.857502	0.008704307
2323.785955	0.008574025
2325.714408	0.008178154
2327.642861	0.008245103
2329.571314	0.008839556
2331.499767	0.009143278
2333.428220	0.008706359
2335.356673	0.007824097
2337.285126	0.006917793
2339.213579	0.006462164
2341.142033	0.006609017
2343.070486	0.007051092
2344.998939	0.007597859
2346.927392	0.008062930
2348.855845	0.008170995
2350.784298	0.008265107
2352.712751	0.008763389
2354.641204	0.009293634
2356.569657	0.009066358
2358.498110	0.008400919
2360.426563	0.008084616
2362.355016	0.007700829
2364.283469	0.006793994
2366.211923	0.006165522
2368.140376	0.006063582
2370.068829	0.006036081
2371.997282	0.005751472
2373.925735	0.005480282
2375.854188	0.005805182
2377.782641	0.006548939
2379.711094	0.006992838
2381.639547	0.006836152
2383.568000	0.006400715
2385.496453	0.006129942
2387.424906	0.006188179
2389.353359	0.006367280
2391.281812	0.006422692
2393.210266	0.006424694
2395.138719	0.006490810
2397.067172	0.006501582
2398.995625	0.006465986
2400.924078	0.006588121
2402.852531	0.006721721
2404.780984	0.006382483
2406.709437	0.005846648
2408.637890	0.005508441
2410.566343	0.005504593
2412.494796	0.005736894
2414.423249	0.005861305
2416.351702	0.005942154
2418.280156	0.006090135
2420.208609	0.006013802
2422.137062	0.005739563
2424.065515	0.005528708
2425.993968	0.005337087
2427.922421	0.005295548
2429.850874	0.005574922
2431.779327	0.005791385
2433.707780	0.005824027
2435.636233	0.005933705
2437.564686	0.006116835
2439.493139	0.005984084
2441.421592	0.005518126
2443.350045	0.005149317
2445.278499	0.005063671
2447.206952	0.005155001
2449.135405	0.005387915
2451.063858	0.005781403
2452.992311	0.006242627
2454.920764	0.006485431
2456.849217	0.006473224
2458.777670	0.006451497
2460.706123	0.006721627
2462.634576	0.007139766
2464.563029	0.007033000
2466.491482	0.006424141
2468.419935	0.006060309
2470.348389	0.006078060
2472.276842	0.006144993
2474.205295	0.006205928
2476.133748	0.006163192
2478.062201	0.005983656
2479.990654	0.005969749
2481.919107	0.006350516
2483.847560	0.006842915
2485.776013	0.006992829
2487.704466	0.006786939
2489.632919	0.006571156
2491.561372	0.006590597
2493.489825	0.006597902
2495.418279	0.006428283
2497.346732	0.006519707
2499.275185	0.006867308
2501.203638	0.007040647
2503.132091	0.007159312
2505.060544	0.007420365
2506.988997	0.007726789
2508.917450	0.008152871
2510.845903	0.008586694
2512.774356	0.008726154
2514.702809	0.008602941
2516.631262	0.008643174
2518.559715	0.008959756
2520.488168	0.009177355
2522.416622	0.009058421
2524.345075	0.008794961
2526.273528	0.008702462
2528.201981	0.008907112
2530.130434	0.009340824
2532.058887	0.009969034
2533.987340	0.010663634
2535.915793	0.010992669
2537.844246	0.011014492
2539.772699	0.011289062
2541.701152	0.011707655
2543.629605	0.011798444
2545.558058	0.011750586
2547.486512	0.011909366
2549.414965	0.012078306
2551.343418	0.012050346
2553.271871	0.012104290
2555.200324	0.012430795
2557.128777	0.012859979
2559.057230	0.013193117
2560.985683	0.013354218
2562.914136	0.013402315
2564.842589	0.013534804
2566.771042	0.013955789
2568.699495	0.014580698
2570.627948	0.015038852
2572.556401	0.015218343
2574.484855	0.015222936
2576.413308	0.015146186
2578.341761	0.015241233
2580.270214	0.015614117
2582.198667	0.015966546
2584.127120	0.016110042
2586.055573	0.016178684
2587.984026	0.016285118
2589.912479	0.016569806
2591.840932	0.017008485
2593.769385	0.017240528
2595.697838	0.017273411
2597.626291	0.017451003
2599.554745	0.017847238
2601.483198	0.018247239
2603.411651	0.018325144
2605.340104	0.018098880
2607.268557	0.017997604
2609.197010	0.018076792
2611.125463	0.017983317
2613.053916	0.017844627
2614.982369	0.018114170
2616.910822	0.018549796
2618.839275	0.018717084
2620.767728	0.018703839
2622.696181	0.018423446
2624.624635	0.017843757
2626.553088	0.017512040
2628.481541	0.017642614
2630.409994	0.017841799
2632.338447	0.017861040
2634.266900	0.017763538
2636.195353	0.017624795
2638.123806	0.017547917
2640.052259	0.017631423
2641.980712	0.017681232
2643.909165	0.017586490
2645.837618	0.017459039
2647.766071	0.017382074
2649.694524	0.017600108
2651.622978	0.018038817
2653.551431	0.018129637
2655.479884	0.017885953
2657.408337	0.017701160
2659.336790	0.017491346
2661.265243	0.017135512
2663.193696	0.016888859
2665.122149	0.016885506
2667.050602	0.016849717
2668.979055	0.016613629
2670.907508	0.016371466
2672.835961	0.016220862
2674.764414	0.016110221
2676.692868	0.016132049
2678.621321	0.016193662
2680.549774	0.016085085
2682.478227	0.015990445
2684.406680	0.016077649
2686.335133	0.016136713
2688.263586	0.015962202
2690.192039	0.015644450
2692.120492	0.015289132
2694.048945	0.014920566
2695.977398	0.014723556
2697.905851	0.014715553
2699.834304	0.014818336
2701.762757	0.014902811
2703.691211	0.014685400
2705.619664	0.014375670
2707.548117	0.014437221
2709.476570	0.014600321
2711.405023	0.014517814
2713.333476	0.014495120
2715.261929	0.014664680
2717.190382	0.014747306
2719.118835	0.014697694
2721.047288	0.014530397
2722.975741	0.014134705
2724.904194	0.013717571
2726.832647	0.013683332
2728.761101	0.013940439
2730.689554	0.013977708
2732.618007	0.013675847
2734.546460	0.013404110
2736.474913	0.013240922
2738.403366	0.013223113
2740.331819	0.013534008
2742.260272	0.013779868
2744.188725	0.013670152
2746.117178	0.013620418
2748.045631	0.013799028
2749.974084	0.013664602
2751.902537	0.013092841
2753.830991	0.012798680
2755.759444	0.012946921
2757.687897	0.012884458
2759.616350	0.012529031
2761.544803	0.012290633
2763.473256	0.012309602
2765.401709	0.012380241
2767.330162	0.012276066
2769.258615	0.011995776
2771.187068	0.011740655
2773.115521	0.011774595
2775.043974	0.011940506
2776.972427	0.011838974
2778.900880	0.011731921
2780.829334	0.012048866
2782.757787	0.012456877
2784.686240	0.012497828
2786.614693	0.012369020
2788.543146	0.012346582
2790.471599	0.012273823
2792.400052	0.012140769
2794.328505	0.012190223
2796.256958	0.012235603
2798.185411	0.012096986
2800.113864	0.012057371
2802.042317	0.012167170
2803.970770	0.012224625
2805.899224	0.012101518
2807.827677	0.011770978
2809.756130	0.011634229
2811.684583	0.011975912
2813.613036	0.012460999
2815.541489	0.012549300
2817.469942	0.012147216
2819.398395	0.011698491
2821.326848	0.011467655
2823.255301	0.011329725
2825.183754	0.011248321
2827.112207	0.011158653
2829.040660	0.010909848
2830.969113	0.010747614
2832.897567	0.010760517
2834.826020	0.010702260
2836.754473	0.010692021
2838.682926	0.010929260
2840.611379	0.011300819
2842.539832	0.011458142
2844.468285	0.011309411
2846.396738	0.011320370
2848.325191	0.011409236
2850.253644	0.011059590
2852.182097	0.010524603
2854.110550	0.010222436
2856.039003	0.010125882
2857.967457	0.010438429
2859.895910	0.011146841
2861.824363	0.011480583
2863.752816	0.011195931
2865.681269	0.010918833
2867.609722	0.011058233
2869.538175	0.011350796
2871.466628	0.011344930
2873.395081	0.011118573
2875.323534	0.010845111
2877.251987	0.010604436
2879.180440	0.010437618
2881.108893	0.010306551
2883.037347	0.010368549
2884.965800	0.010600675
2886.894253	0.010770660
2888.822706	0.010878503
2890.751159	0.011000923
2892.679612	0.011018895
2894.608065	0.010711522
2896.536518	0.010454731
2898.464971	0.010696750
2900.393424	0.010875901
2902.321877	0.010544226
2904.250330	0.010238189
2906.178783	0.010246442
2908.107236	0.010268915
2910.035690	0.010194026
2911.964143	0.009982611
2913.892596	0.009929302
2915.821049	0.010419338
2917.749502	0.010983694
2919.677955	0.011079017
2921.606408	0.010940715
2923.534861	0.010942746
2925.463314	0.010895271
2927.391767	0.010675037
2929.320220	0.010499975
2931.248673	0.010588445
2933.177126	0.010822873
2935.105580	0.010744038
2937.034033	0.010362839
2938.962486	0.010263522
2940.890939	0.010659098
2942.819392	0.010996507
2944.747845	0.010907592
2946.676298	0.010504120
2948.604751	0.010196852
2950.533204	0.010365764
2952.461657	0.010803513
2954.390110	0.011036369
2956.318563	0.010938047
2958.247016	0.010643400
2960.175469	0.010450046
2962.103923	0.010678073
2964.032376	0.011186793
2965.960829	0.011647265
2967.889282	0.011862393
2969.817735	0.011709874
2971.746188	0.011256862
2973.674641	0.010944342
2975.603094	0.011086239
2977.531547	0.011375261
2979.460000	0.011287988
2981.388453	0.010780934
2983.316906	0.010749867
2985.245359	0.011543088
2987.173813	0.011932064
2989.102266	0.011346048
2991.030719	0.010898840
2992.959172	0.011022110
2994.887625	0.011209886
2996.816078	0.011391222
2998.744531	0.011534487
3000.672984	0.011496370
3002.601437	0.011535468
3004.529890	0.011782783
3006.458343	0.012076266
3008.386796	0.012246071
3010.315249	0.012225511
3012.243703	0.012148554
3014.172156	0.012149990
3016.100609	0.012226491
3018.029062	0.012266152
3019.957515	0.012218862
3021.885968	0.012171242
3023.814421	0.012284757
3025.742874	0.012770364
3027.671327	0.013328928
3029.599780	0.013316725
3031.528233	0.012927379
3033.456686	0.012698912
3035.385139	0.012663313
3037.313592	0.012864813
3039.242046	0.013283052
3041.170499	0.013565286
3043.098952	0.013580496
3045.027405	0.013492700
3046.955858	0.013403312
3048.884311	0.013491350
3050.812764	0.013832180
3052.741217	0.014087822
3054.669670	0.013928237
3056.598123	0.013398224
3058.526576	0.012995300
3060.455029	0.013117679
3062.383482	0.013456124
3064.311936	0.013765065
3066.240389	0.014092503
3068.168842	0.014166887
3070.097295	0.013941257
3072.025748	0.013777592
3073.954201	0.013828952
3075.882654	0.014031759
3077.811107	0.014374315
3079.739560	0.014735394
3081.668013	0.014890599
3083.596466	0.014921381
3085.524919	0.015063049
3087.453372	0.015391028
3089.381825	0.015949411
3091.310279	0.016438160
3093.238732	0.016426841
3095.167185	0.016212631
3097.095638	0.016226389
3099.024091	0.016272001
3100.952544	0.016379537
3102.880997	0.016801355
3104.809450	0.017080244
3106.737903	0.016867958
3108.666356	0.016760755
3110.594809	0.017046792
3112.523262	0.017163901
3114.451715	0.016876286
3116.380169	0.016692249
3118.308622	0.016778978
3120.237075	0.016800394
3122.165528	0.016906526
3124.093981	0.017536171
3126.022434	0.018611848
3127.950887	0.019513888
3129.879340	0.019498197
3131.807793	0.018805383
3133.736246	0.018455060
3135.664699	0.018657017
3137.593152	0.018838082
3139.521605	0.018828640
3141.450058	0.018856252
3143.378512	0.018967686
3145.306965	0.019140344
3147.235418	0.019565873
3149.163871	0.020341462
3151.092324	0.021011200
3153.020777	0.021181222
3154.949230	0.021163899
3156.877683	0.021198303
3158.806136	0.020951727
3160.734589	0.020458899
3162.663042	0.020442281
3164.591495	0.021000816
3166.519948	0.021392873
3168.448402	0.021454701
3170.376855	0.021529691
3172.305308	0.021581821
3174.233761	0.021669928
3176.162214	0.022112217
3178.090667	0.022784207
3180.019120	0.023155870
3181.947573	0.023029005
3183.876026	0.022823760
3185.804479	0.023103584
3187.732932	0.023699014
3189.661385	0.024037788
3191.589838	0.024043176
3193.518292	0.023925072
3195.446745	0.023784352
3197.375198	0.023837585
3199.303651	0.024276093
3201.232104	0.024772663
3203.160557	0.024878675
3205.089010	0.024806848
3207.017463	0.024953889
3208.945916	0.025279719
3210.874369	0.025522651
3212.802822	0.025550414
3214.731275	0.025479637
3216.659728	0.025521941
3218.588181	0.025788834
3220.516635	0.026065556
3222.445088	0.025981784
3224.373541	0.025714153
3226.301994	0.025750341
3228.230447	0.026132397
3230.158900	0.026726469
3232.087353	0.027346997
3234.015806	0.027408578
3235.944259	0.026724469
3237.872712	0.026102757
3239.801165	0.026163980
3241.729618	0.026588585
3243.658071	0.026812818
3245.586525	0.026675368
3247.514978	0.026596051
3249.443431	0.026868476
3251.371884	0.027250800
3253.300337	0.027768211
3255.228790	0.028533926
3257.157243	0.029134162
3259.085696	0.029287942
3261.014149	0.029102299
3262.942602	0.028868068
3264.871055	0.028905528
3266.799508	0.029421339
3268.727961	0.030240385
3270.656414	0.030633416
3272.584868	0.030144902
3274.513321	0.029235462
3276.441774	0.028718961
3278.370227	0.029014165
3280.298680	0.029810978
3282.227133	0.030249735
3284.155586	0.029859919
3286.084039	0.029361492
3288.012492	0.029665872
3289.940945	0.030338034
3291.869398	0.030325180
3293.797851	0.029827850
3295.726304	0.029594148
3297.654758	0.029671811
3299.583211	0.030136701
3301.511664	0.030991295
3303.440117	0.031535856
3305.368570	0.031675473
3307.297023	0.032061215
3309.225476	0.032348696
3311.153929	0.031820424
3313.082382	0.031049114
3315.010835	0.031041779
3316.939288	0.031581149
3318.867741	0.031708714
3320.796194	0.031483028
3322.724648	0.031383857
3324.653101	0.031296484
3326.581554	0.031474296
3328.510007	0.032212704
3330.438460	0.033105016
3332.366913	0.033480726
3334.295366	0.033039179
3336.223819	0.032391772
3338.152272	0.032324214
3340.080725	0.032782301
3342.009178	0.033108126
3343.937631	0.032870851
3345.866084	0.032591235
3347.794537	0.033062138
3349.722991	0.034041077
3351.651444	0.034727264
3353.579897	0.034907997
3355.508350	0.034875780
3357.436803	0.035041027
3359.365256	0.035137005
3361.293709	0.034660608
3363.222162	0.034425531
3365.150615	0.034930013
3367.079068	0.035285164
3369.007521	0.035415549
3370.935974	0.035764355
3372.864427	0.035669953
3374.792881	0.034978937
3376.721334	0.034840342
3378.649787	0.035450824
3380.578240	0.035898533
3382.506693	0.036100835
3384.435146	0.036296528
3386.363599	0.036296323
3388.292052	0.036238782
3390.220505	0.036324918
3392.148958	0.036539346
3394.077411	0.037112422
3396.005864	0.037943278
3397.934317	0.038454328
3399.862770	0.038537912
3401.791224	0.038405169
3403.719677	0.037884105
3405.648130	0.037271149
3407.576583	0.037001178
3409.505036	0.037138015
3411.433489	0.037534919
3413.361942	0.037916824
3415.290395	0.037812557
3417.218848	0.037097234
3419.147301	0.036357429
3421.075754	0.036174353
3423.004207	0.036660001
3424.932660	0.037497412
3426.861114	0.037999444
3428.789567	0.037977766
3430.718020	0.037711635
3432.646473	0.037312288
3434.574926	0.037162002
3436.503379	0.037299931
3438.431832	0.037073057
3440.360285	0.036640216
3442.288738	0.036711581
3444.217191	0.037079602
3446.145644	0.037029065
3448.074097	0.036609035
3450.002550	0.036519606
3451.931004	0.036855761
3453.859457	0.037264377
3455.787910	0.037515990
3457.716363	0.037099615
3459.644816	0.036160834
3461.573269	0.035757188
3463.501722	0.036138117
3465.430175	0.036543291
3467.358628	0.036657374
3469.287081	0.036914535
3471.215534	0.037008174
3473.143987	0.036078714
3475.072440	0.034811601
3477.000893	0.034457423
3478.929347	0.034917451
3480.857800	0.035465360
3482.786253	0.035735089
3484.714706	0.035736624
3486.643159	0.035375878
3488.571612	0.034601510
3490.500065	0.033967547
3492.428518	0.033767413
3494.356971	0.033586130
3496.285424	0.033203527
3498.213877	0.032773674
3500.142330	0.032423340
3502.070783	0.032152846
3503.999237	0.031847529
3505.927690	0.031573854
3507.856143	0.031519201
3509.784596	0.031477228
3511.713049	0.031186374
3513.641502	0.030931130
3515.569955	0.031084534
3517.498408	0.031442389
3519.426861	0.031673376
3521.355314	0.031969603
3523.283767	0.032329690
3525.212220	0.032067336
3527.140673	0.030864827
3529.069126	0.029359140
3530.997580	0.028485727
3532.926033	0.028569987
3534.854486	0.029094653
3536.782939	0.029259298
3538.711392	0.028820518
3540.639845	0.028164905
3542.568298	0.027529247
3544.496751	0.026836842
3546.425204	0.026200216
3548.353657	0.025931900
3550.282110	0.026133228
3552.210563	0.026481595
3554.139016	0.026544672
3556.067470	0.026345868
3557.995923	0.026121112
3559.924376	0.025951445
3561.852829	0.025908757
3563.781282	0.026047541
3565.709735	0.026180167
3567.638188	0.025946775
3569.566641	0.025446082
3571.495094	0.025031909
3573.423547	0.024663383
3575.352000	0.024372624
3577.280453	0.024468344
3579.208906	0.024812542
3581.137360	0.024808422
3583.065813	0.024197387
3584.994266	0.023427349
3586.922719	0.023089159
3588.851172	0.023054590
3590.779625	0.022754688
3592.708078	0.022224460
3594.636531	0.021894766
3596.564984	0.021784423
3598.493437	0.021543274
3600.421890	0.021129053
3602.350343	0.020819562
3604.278796	0.020783538
3606.207249	0.020770701
3608.135703	0.020401642
3610.064156	0.019723548
3611.992609	0.018995795
3613.921062	0.018410141
3615.849515	0.018346487
3617.777968	0.019058006
3619.706421	0.019963248
3621.634874	0.020211132
3623.563327	0.020155061
3625.491780	0.020497315
3627.420233	0.020677421
3629.348686	0.019360179
3631.277139	0.017330946
3633.205593	0.016230909
3635.134046	0.015864011
3637.062499	0.015643701
3638.990952	0.015639290
3640.919405	0.015987366
3642.847858	0.016385276
3644.776311	0.016481506
3646.704764	0.016360719
3648.633217	0.016367493
3650.561670	0.016416190
3652.490123	0.016070090
3654.418576	0.015497297
3656.347029	0.015015509
3658.275482	0.014782893
3660.203936	0.014687653
3662.132389	0.014433139
3664.060842	0.014000731
3665.989295	0.013535130
3667.917748	0.013092926
3669.846201	0.012828577
3671.774654	0.012862878
3673.703107	0.013209961
3675.631560	0.013695556
3677.560013	0.013867988
3679.488466	0.013770930
3681.416919	0.013331581
3683.345372	0.012801053
3685.273826	0.012794298
3687.202279	0.012983067
3689.130732	0.012352855
3691.059185	0.011247725
3692.987638	0.010834684
3694.916091	0.011173790
3696.844544	0.011451948
3698.772997	0.011046647
3700.701450	0.010512054
3702.629903	0.010594777
3704.558356	0.010973011
3706.486809	0.010950319
3708.415262	0.010459374
3710.343716	0.010249862
3712.272169	0.011049306
3714.200622	0.012266477
3716.129075	0.012834734
3718.057528	0.012639888
3719.985981	0.012222342
3721.914434	0.012049519
3723.842887	0.012274025
3725.771340	0.012666150
3727.699793	0.012648284
3729.628246	0.011881709
3731.556699	0.010624518
3733.485152	0.009749707
3735.413605	0.010159895
3737.342059	0.011282806
3739.270512	0.011854804
3741.198965	0.012118257
3743.127418	0.012723212
3745.055871	0.013271172
3746.984324	0.013228112
3748.912777	0.012821568
3750.841230	0.012338199
3752.769683	0.012189179
3754.698136	0.012393437
3756.626589	0.012155877
3758.555042	0.011054406
3760.483495	0.010009772
3762.411949	0.009858897
3764.340402	0.010437446
3766.268855	0.011194679
3768.197308	0.011688794
3770.125761	0.011869993
3772.054214	0.011815942
3773.982667	0.011714051
3775.911120	0.011796289
3777.839573	0.012179957
3779.768026	0.012810268
3781.696479	0.013252522
3783.624932	0.013099582
3785.553385	0.012601605
3787.481838	0.012214396
3789.410292	0.011969761
3791.338745	0.011909896
3793.267198	0.012415158
3795.195651	0.013378533
3797.124104	0.013867567
3799.052557	0.013611965
3800.981010	0.013377378
3802.909463	0.013315097
3804.837916	0.013151797
3806.766369	0.013123882
3808.694822	0.013274323
3810.623275	0.013219343
3812.551728	0.012917822
3814.480182	0.012798516
3816.408635	0.013165346
3818.337088	0.013574908
3820.265541	0.013462201
3822.193994	0.013033412
3824.122447	0.012935488
3826.050900	0.013252446
3827.979353	0.013687210
3829.907806	0.014112988
3831.836259	0.014099895
3833.764712	0.013313498
3835.693165	0.012568342
3837.621618	0.012795228
3839.550071	0.013717314
3841.478525	0.014156497
3843.406978	0.013593304
3845.335431	0.012604104
3847.263884	0.012029253
3849.192337	0.012132273
3851.120790	0.012633424
3853.049243	0.013024187
3854.977696	0.012805753
3856.906149	0.012421547
3858.834602	0.012569836
3860.763055	0.013223939
3862.691508	0.013768181
3864.619961	0.013907940
3866.548415	0.013889299
3868.476868	0.013465964
3870.405321	0.012427713
3872.333774	0.011763720
3874.262227	0.012200275
3876.190680	0.013072219
3878.119133	0.013656322
3880.047586	0.013612673
3881.976039	0.012821096
3883.904492	0.012148682
3885.832945	0.012324447
3887.761398	0.012714530
3889.689851	0.012471478
3891.618305	0.011588565
3893.546758	0.010703815
3895.475211	0.010318567
3897.403664	0.010415560
3899.332117	0.010757745
3901.260570	0.011042603
3903.189023	0.011170490
3905.117476	0.011171090
3907.045929	0.011150060
3908.974382	0.011254905
3910.902835	0.011461896
3912.831288	0.011851746
3914.759741	0.012406478
3916.688194	0.012637906
3918.616648	0.012239054
3920.545101	0.011565839
3922.473554	0.010849751
3924.402007	0.010214970
3926.330460	0.010188150
3928.258913	0.011101993
3930.187366	0.012343513
3932.115819	0.012704573
3934.044272	0.011904773
3935.972725	0.010840519
3937.901178	0.010199723
3939.829631	0.010170523
3941.758084	0.010707573
3943.686538	0.011444241
3945.614991	0.011813133
3947.543444	0.011462978
3949.471897	0.010893160
3951.400350	0.010921248
3953.328803	0.011350545
3955.257256	0.011525133
3957.185709	0.011580296
3959.114162	0.011717785
3961.042615	0.011604794
3962.971068	0.011013698
3964.899521	0.010223505
3966.827974	0.009883257
3968.756427	0.010191678
3970.684881	0.010500507
3972.613334	0.010229832
3974.541787	0.009503365
3976.470240	0.008739880
3978.398693	0.008488921
3980.327146	0.009200083
3982.255599	0.010329867
3984.184052	0.010661505
3986.112505	0.010300504
3988.040958	0.010303381
3989.969411	0.010546441
3991.897864	0.010272329
3993.826317	0.009807333
3995.754771	0.009477338
3997.683224	0.009024129
3999.611677	0.008692704
4001.540130	0.008810454
4003.468583	0.009266807
4005.397036	0.010284028
4007.325489	0.011404261
4009.253942	0.011682785
4011.182395	0.011031942
4013.110848	0.010278744
4015.039301	0.010070721
4016.967754	0.010266383
4018.896207	0.010403256
4020.824661	0.009911231
4022.753114	0.008927437
4024.681567	0.008507894
4026.610020	0.008847260
4028.538473	0.009212831
4030.466926	0.009612237
4032.395379	0.009841199
4034.323832	0.009207823
4036.252285	0.008271540
4038.180738	0.008027746
4040.109191	0.008566994
4042.037644	0.009270830
4043.966097	0.009384471
4045.894550	0.009374836
4047.823004	0.009728603
4049.751457	0.009846962
4051.679910	0.009327675
4053.608363	0.008731548
4055.536816	0.008539937
4057.465269	0.008551669
4059.393722	0.008763378
4061.322175	0.009155752
4063.250628	0.009624548
4065.179081	0.009780983
4067.107534	0.009172505
4069.035987	0.008220926
4070.964440	0.007681448
4072.892894	0.007855423
4074.821347	0.008239388
4076.749800	0.008373982
4078.678253	0.008464969
4080.606706	0.008452514
4082.535159	0.008327119
4084.463612	0.008489260
4086.392065	0.009127797
4088.320518	0.009719403
4090.248971	0.009603212
4092.177424	0.009401567
4094.105877	0.009760081
4096.034330	0.010042034
4097.962783	0.009932815
4099.891237	0.009696544
4101.819690	0.009478765
4103.748143	0.008914730
4105.676596	0.008218346
4107.605049	0.007900136
4109.533502	0.007932798
4111.461955	0.008177342
4113.390408	0.008605028
4115.318861	0.008609325
4117.247314	0.007865524
4119.175767	0.007454950
4121.104220	0.007912686
4123.032673	0.008473874
4124.961127	0.008731997
4126.889580	0.008469791
4128.818033	0.008024739
4130.746486	0.008191494
4132.674939	0.008784608
4134.603392	0.008590557
4136.531845	0.007220352
4138.460298	0.006063263
4140.388751	0.006257208
4142.317204	0.007531908
4144.245657	0.008453391
4146.174110	0.008851319
4148.102563	0.009313986
4150.031017	0.009473203
4151.959470	0.008553921
4153.887923	0.007091932
4155.816376	0.006864145
4157.744829	0.007408489
4159.673282	0.007603785
4161.601735	0.007329073
4163.530188	0.007151194
4165.458641	0.007766879
4167.387094	0.008545555
4169.315547	0.008907017
4171.244000	0.008353468
4173.172453	0.007258832
4175.100906	0.006655329
4177.029360	0.006586278
4178.957813	0.006633046
4180.886266	0.006584157
4182.814719	0.006895417
4184.743172	0.007551596
4186.671625	0.007639284
4188.600078	0.007038346
4190.528531	0.006404517
4192.456984	0.005743421
4194.385437	0.005435436
4196.313890	0.006171254
4198.242343	0.007314533
4200.170796	0.007943769
4202.099250	0.007959773
4204.027703	0.007430040
4205.956156	0.007057554
4207.884609	0.007344403
4209.813062	0.007296680
4211.741515	0.006047585
4213.669968	0.004603689
4215.598421	0.004252506
4217.526874	0.004596973
4219.455327	0.004812555
4221.383780	0.005649477
4223.312233	0.006758180
4225.240686	0.006791237
4227.169139	0.006135877
4229.097593	0.005732905
4231.026046	0.005955656
4232.954499	0.006599055
4234.882952	0.007117316
4236.811405	0.007526572
4238.739858	0.007516464
4240.668311	0.006949556
4242.596764	0.006610522
4244.525217	0.007102720
4246.453670	0.007767804
4248.382123	0.007584289
4250.310576	0.006774633
4252.239029	0.005807964
4254.167483	0.005445050
4256.095936	0.005642411
4258.024389	0.006025943
4259.952842	0.007119739
4261.881295	0.008130305
4263.809748	0.007547489
4265.738201	0.006365033
4267.666654	0.006124330
4269.595107	0.006429321
4271.523560	0.006634060
4273.452013	0.006346595
4275.380466	0.005553688
4277.308919	0.005322824
4279.237373	0.005905872
4281.165826	0.006161937
4283.094279	0.005647205
4285.022732	0.005084821
4286.951185	0.004939083
4288.879638	0.005094099
4290.808091	0.005514196
4292.736544	0.005605770
4294.664997	0.005277645
4296.593450	0.005319093
4298.521903	0.006187284
4300.450356	0.007028794
4302.378809	0.006893143
4304.307262	0.006786038
4306.235716	0.006904750
4308.164169	0.006772337
4310.092622	0.006856019
4312.021075	0.007118501
4313.949528	0.006657820
4315.877981	0.005465067
4317.806434	0.004516977
4319.734887	0.004224038
4321.663340	0.004698964
4323.591793	0.005433024
4325.520246	0.005914272
4327.448699	0.005969442
4329.377152	0.005528598
4331.305606	0.005817479
4333.234059	0.007003866
4335.162512	0.007279115
4337.090965	0.006219958
4339.019418	0.005550543
4340.947871	0.005547679
4342.876324	0.005642830
4344.804777	0.005994398
4346.733230	0.006288604
4348.661683	0.005739386
4350.590136	0.004859495
4352.518589	0.005002480
4354.447042	0.005711018
4356.375495	0.005686541
4358.303949	0.005347191
4360.232402	0.005207445
4362.160855	0.004966213
4364.089308	0.004797049
4366.017761	0.004407585
4367.946214	0.003972877
4369.874667	0.004145536
4371.803120	0.004762648
4373.731573	0.005687697
4375.660026	0.006572588
4377.588479	0.006608938
4379.516932	0.006036555
4381.445385	0.005665561
4383.373839	0.006168730
4385.302292	0.007284493
4387.230745	0.007991152
4389.159198	0.007566981
4391.087651	0.006554184
4393.016104	0.005849733
4394.944557	0.005642822
4396.873010	0.005926402
4398.801463	0.006663942
4400.729916	0.007158221
4402.658369	0.006766895
4404.586822	0.006234405
4406.515275	0.005987530
4408.443729	0.005556496
4410.372182	0.004691142
4412.300635	0.004149505
4414.229088	0.004967639
4416.157541	0.006258989
4418.085994	0.007032928
4420.014447	0.006823980
4421.942900	0.006268376
4423.871353	0.006826024
4425.799806	0.007461793
4427.728259	0.007664901
4429.656712	0.007217716
4431.585165	0.006233045
4433.513618	0.005394017
4435.442072	0.005019617
4437.370525	0.004929577
4439.298978	0.004901036
4441.227431	0.005096472
4443.155884	0.005351351
4445.084337	0.005437731
4447.012790	0.005865438
4448.941243	0.006639098
4450.869696	0.007396388
4452.798149	0.007766419
4454.726602	0.007440538
4456.655055	0.006361097
4458.583508	0.005669239
4460.511962	0.006114387
4462.440415	0.006916301
4464.368868	0.007246428
4466.297321	0.007075833
4468.225774	0.006516521
4470.154227	0.006437085
4472.082680	0.006700317
4474.011133	0.006842364
4475.939586	0.006124416
4477.868039	0.005235859
4479.796492	0.005018295
4481.724945	0.005775552
4483.653398	0.006659728
4485.581851	0.006758638
4487.510305	0.006708424
4489.438758	0.006853777
4491.367211	0.006329371
4493.295664	0.005537998
4495.224117	0.005954087
4497.152570	0.007136945
4499.081023	0.007566073
4501.009476	0.007182469
4502.937929	0.007188268
4504.866382	0.007117425
4506.794835	0.005989695
4508.723288	0.005169041
4510.651741	0.005768820
4512.580195	0.006935600
4514.508648	0.007404962
4516.437101	0.007014182
4518.365554	0.005641807
4520.294007	0.005119374
4522.222460	0.006316327
4524.150913	0.007222896
4526.079366	0.006606389
4528.007819	0.005971706
4529.936272	0.006439250
4531.864725	0.006877171
4533.793178	0.006352404
4535.721631	0.004890300
4537.650084	0.003734895
4539.578538	0.005753273
4541.506991	0.008189775
4543.435444	0.009133494
4545.363897	0.009055051
4547.292350	0.008316153
4549.220803	0.007007620
4551.149256	0.006394252
4553.077709	0.007004214
4555.006162	0.007590036
4556.934615	0.007156646
4558.863068	0.006600547
4560.791521	0.006860841
4562.719974	0.007648627
4564.648428	0.008082737
4566.576881	0.007458938
4568.505334	0.006233396
4570.433787	0.005742226
4572.362240	0.005870777
4574.290693	0.006095470
4576.219146	0.006499374
4578.147599	0.007172946
4580.076052	0.007233349
4582.004505	0.006551527
4583.932958	0.006102616
4585.861411	0.006246530
4587.789864	0.006307387
4589.718318	0.006325780
4591.646771	0.006065114
4593.575224	0.005477223
4595.503677	0.005789128
4597.432130	0.007024876
4599.360583	0.008337875
4601.289036	0.009118861
4603.217489	0.008303456
[truncated: 1,501 more rows]
