# Supplementary material for: Adaptive Method for Quantitative Estimation of Glucose and Fructose Concentrations in Aqueous Solutions Based on Infrared Nanoantenna Optics
Source: Sensors (Basel). 2019 Jul 11;19(14):3053. doi: 10.3390/s19143053 (PMC6678705; doi:10.3390/s19143053)
Supplement: Supplementary file 1 [file sensors-19-03053-s001.zip › 00_Measurement_Data/Fructose cycles/1 water/res4 sc50_50 ap100x100 par pol/1 water.1.txt]

748.239793	0.020782335
750.168246	0.020199846
752.096699	0.023787130
754.025152	0.016733417
755.953605	0.022130918
757.882058	0.024901578
759.810511	0.030350948
761.738964	0.035122361
763.667418	0.029883027
765.595871	0.022953760
767.524324	0.020397456
769.452777	0.026739169
771.381230	0.026672868
773.309683	0.018494667
775.238136	0.024694799
777.166589	0.028331423
779.095042	0.025903104
781.023495	0.038272042
782.951948	0.043035518
784.880401	0.019295411
786.808854	0.018867420
788.737308	0.022098569
790.665761	0.019212926
792.594214	0.020521281
794.522667	0.010500923
796.451120	0.012653956
798.379573	0.029606437
800.308026	0.033197265
802.236479	0.023172509
804.164932	0.015529791
806.093385	0.008029616
808.021838	0.013644408
809.950291	0.026931420
811.878744	0.029051164
813.807197	0.033264171
815.735651	0.034165177
817.664104	0.023503274
819.592557	0.012924792
821.521010	0.005179870
823.449463	0.025565645
825.377916	0.049186606
827.306369	0.055043872
829.234822	0.038740389
831.163275	0.021137806
833.091728	0.017676014
835.020181	0.012053775
836.948634	0.006669111
838.877087	0.010341462
840.805541	0.019843841
842.733994	0.028940450
844.662447	0.029336242
846.590900	0.021072628
848.519353	0.018188924
850.447806	0.028495040
852.376259	0.040666200
854.304712	0.038184110
856.233165	0.027666956
858.161618	0.021276072
860.090071	0.019036908
862.018524	0.021664241
863.946977	0.024662914
865.875430	0.024565304
867.803884	0.022320075
869.732337	0.020967117
871.660790	0.021472620
873.589243	0.025478160
875.517696	0.031430684
877.446149	0.036751196
879.374602	0.037459955
881.303055	0.031937912
883.231508	0.028639982
885.159961	0.034419075
887.088414	0.041193556
889.016867	0.040836621
890.945320	0.037606329
892.873774	0.037318185
894.802227	0.040715601
896.730680	0.047906652
898.659133	0.056388382
900.587586	0.062278658
902.516039	0.065103233
904.444492	0.066786200
906.372945	0.069320083
908.301398	0.073624335
910.229851	0.078012198
912.158304	0.080727071
914.086757	0.083278000
916.015210	0.087279283
917.943664	0.092213817
919.872117	0.097544521
921.800570	0.102500670
923.729023	0.106509924
925.657476	0.110783145
927.585929	0.116048805
929.514382	0.121066496
931.442835	0.125265092
933.371288	0.129777789
935.299741	0.135139301
937.228194	0.139897853
939.156647	0.143652335
941.085100	0.148748860
943.013553	0.155484870
944.942007	0.162672564
946.870460	0.170027032
948.798913	0.175680339
950.727366	0.179768264
952.655819	0.185670182
954.584272	0.193727806
956.512725	0.201340020
958.441178	0.207236305
960.369631	0.212007016
962.298084	0.217114806
964.226537	0.223374933
966.154990	0.229426816
968.083443	0.234457225
970.011897	0.240744516
971.940350	0.249665290
973.868803	0.258323967
975.797256	0.264033824
977.725709	0.268424243
979.654162	0.273907930
981.582615	0.280530721
983.511068	0.286947340
985.439521	0.292617559
987.367974	0.298389435
989.296427	0.304464161
991.224880	0.310408860
993.153333	0.316381067
995.081786	0.322405547
997.010240	0.327910095
998.938693	0.332778841
1000.867146	0.337725997
1002.795599	0.342890024
1004.724052	0.347908884
1006.652505	0.352908075
1008.580958	0.357917160
1010.509411	0.362782806
1012.437864	0.367684275
1014.366317	0.372068793
1016.294770	0.374984115
1018.223223	0.377605975
1020.151676	0.381293386
1022.080130	0.384687781
1024.008583	0.386948943
1025.937036	0.389352620
1027.865489	0.392122984
1029.793942	0.394847900
1031.722395	0.397950172
1033.650848	0.400789231
1035.579301	0.402271003
1037.507754	0.402942926
1039.436207	0.404097229
1041.364660	0.405799866
1043.293113	0.407119304
1045.221566	0.407819837
1047.150019	0.407735437
1049.078473	0.407049626
1051.006926	0.406930089
1052.935379	0.407341003
1054.863832	0.407477945
1056.792285	0.407100469
1058.720738	0.406206995
1060.649191	0.405642629
1062.577644	0.405786902
1064.506097	0.405362874
1066.434550	0.403861076
1068.363003	0.402274728
1070.291456	0.401070625
1072.219909	0.399743497
1074.148363	0.398143709
1076.076816	0.397274017
1078.005269	0.397012442
1079.933722	0.395785540
1081.862175	0.394022733
1083.790628	0.392511010
1085.719081	0.390269786
1087.647534	0.387466043
1089.575987	0.385299593
1091.504440	0.383715838
1093.432893	0.382005185
1095.361346	0.379831702
1097.289799	0.377543002
1099.218253	0.375885993
1101.146706	0.374782532
1103.075159	0.373422205
1105.003612	0.371134371
1106.932065	0.367933273
1108.860518	0.364941716
1110.788971	0.362759531
1112.717424	0.360449642
1114.645877	0.357397020
1116.574330	0.354301035
1118.502783	0.351768285
1120.431236	0.349301040
1122.359689	0.346518666
1124.288142	0.344021589
1126.216596	0.342075735
1128.145049	0.339835644
1130.073502	0.336981475
1132.001955	0.334375203
1133.930408	0.332200766
1135.858861	0.329672188
1137.787314	0.326571524
1139.715767	0.323571861
1141.644220	0.321096331
1143.572673	0.318801403
1145.501126	0.316498190
1147.429579	0.314251930
1149.358032	0.311660498
1151.286486	0.308545411
1153.214939	0.305739433
1155.143392	0.303486407
1157.071845	0.300704926
1159.000298	0.297394693
1160.928751	0.294496894
1162.857204	0.291817695
1164.785657	0.289053082
1166.714110	0.286514550
1168.642563	0.284143180
1170.571016	0.281470597
1172.499469	0.278384715
1174.427922	0.275308102
1176.356375	0.272400498
1178.284829	0.269618005
1180.213282	0.267067045
1182.141735	0.264698923
1184.070188	0.262477636
1185.998641	0.260209709
1187.927094	0.257629842
1189.855547	0.254802942
1191.784000	0.251870215
1193.712453	0.249270722
1195.640906	0.247375533
1197.569359	0.245607004
1199.497812	0.243288532
1201.426265	0.240492001
1203.354719	0.238023683
1205.283172	0.235709116
1207.211625	0.233108148
1209.140078	0.229999915
1211.068531	0.227175102
1212.996984	0.225081518
1214.925437	0.223085999
1216.853890	0.220949426
1218.782343	0.219018191
1220.710796	0.217195049
1222.639249	0.215085149
1224.567702	0.212760314
1226.496155	0.210532025
1228.424609	0.208460122
1230.353062	0.206540465
1232.281515	0.204681963
1234.209968	0.202632844
1236.138421	0.200390235
1238.066874	0.198271602
1239.995327	0.196450859
1241.923780	0.194867626
1243.852233	0.193477705
1245.780686	0.192027211
1247.709139	0.190312654
1249.637592	0.188440964
1251.566045	0.186454654
1253.494498	0.184469655
1255.422952	0.182824686
1257.351405	0.181600243
1259.279858	0.180473268
1261.208311	0.178902879
1263.136764	0.176659659
1265.065217	0.174405381
1266.993670	0.172724247
1268.922123	0.171138123
1270.850576	0.169239372
1272.779029	0.167404562
1274.707482	0.165757060
1276.635935	0.164291903
1278.564388	0.163166910
1280.492842	0.162123606
1282.421295	0.160677209
1284.349748	0.158949718
1286.278201	0.157358676
1288.206654	0.155812711
1290.135107	0.154118448
1292.063560	0.152542338
1293.992013	0.151282996
1295.920466	0.150091991
1297.848919	0.148601443
1299.777372	0.146789402
1301.705825	0.144978926
1303.634278	0.143495545
1305.562731	0.142363191
1307.491185	0.141317353
1309.419638	0.140321523
1311.348091	0.139459878
1313.276544	0.138577148
1315.204997	0.137511790
1317.133450	0.136352167
1319.061903	0.135078311
1320.990356	0.133337855
1322.918809	0.131388754
1324.847262	0.130051911
1326.775715	0.129277736
1328.704168	0.128355905
1330.632621	0.126936376
1332.561075	0.125228092
1334.489528	0.123881362
1336.417981	0.123520836
1338.346434	0.123647608
1340.274887	0.122845136
1342.203340	0.120803371
1344.131793	0.118736841
1346.060246	0.117325291
1347.988699	0.116262935
1349.917152	0.115118973
1351.845605	0.113836810
1353.774058	0.112587623
1355.702511	0.111460373
1357.630965	0.110551462
1359.559418	0.110017434
1361.487871	0.109638095
1363.416324	0.108912118
1365.344777	0.107644379
1367.273230	0.106176607
1369.201683	0.105149589
1371.130136	0.104886688
1373.058589	0.104952820
1374.987042	0.104472779
1376.915495	0.103004836
1378.843948	0.101171881
1380.772401	0.099665947
1382.700854	0.098607674
1384.629308	0.097899415
1386.557761	0.097042955
1388.486214	0.095693037
1390.414667	0.094439581
1392.343120	0.094012059
1394.271573	0.094402708
1396.200026	0.094651669
1398.128479	0.093695849
1400.056932	0.091966197
1401.985385	0.090521261
1403.913838	0.089589566
1405.842291	0.088883266
1407.770744	0.087898999
1409.699198	0.086513892
1411.627651	0.085195683
1413.556104	0.084502354
1415.484557	0.084571049
1417.413010	0.084793985
1419.341463	0.084603071
1421.269916	0.083861165
1423.198369	0.082447961
1425.126822	0.080923058
1427.055275	0.079984240
1428.983728	0.079586543
1430.912181	0.079587601
1432.840634	0.079797544
1434.769087	0.079619460
1436.697541	0.078621410
1438.625994	0.077214688
1440.554447	0.075793773
1442.482900	0.074696340
1444.411353	0.074177779
1446.339806	0.073934987
1448.268259	0.073583722
1450.196712	0.073065899
1452.125165	0.072828688
1454.053618	0.073242426
1455.982071	0.073740527
1457.910524	0.073220521
1459.838977	0.071504369
1461.767431	0.069756970
1463.695884	0.068599775
1465.624337	0.067843415
1467.552790	0.067362271
1469.481243	0.067554206
1471.409696	0.068521462
1473.338149	0.069089860
1475.266602	0.067885704
1477.195055	0.065804183
1479.123508	0.064274371
1481.051961	0.063378103
1482.980414	0.062790141
1484.908867	0.062603459
1486.837321	0.063013606
1488.765774	0.063295953
1490.694227	0.062433209
1492.622680	0.061195146
1494.551133	0.060636662
1496.479586	0.060669824
1498.408039	0.060490280
1500.336492	0.059800506
1502.264945	0.059459556
1504.193398	0.060177993
1506.121851	0.061796397
1508.050304	0.062419400
1509.978757	0.060381688
1511.907210	0.057847515
1513.835664	0.056925822
1515.764117	0.057269100
1517.692570	0.057742532
1519.621023	0.058072735
1521.549476	0.058599900
1523.477929	0.058721285
1525.406382	0.057300627
1527.334835	0.055003285
1529.263288	0.053555299
1531.191741	0.053396016
1533.120194	0.053500503
1535.048647	0.053223751
1536.977100	0.053252481
1538.905554	0.054536067
1540.834007	0.056330346
1542.762460	0.055908043
1544.690913	0.053578414
1546.619366	0.051463544
1548.547819	0.050340775
1550.476272	0.049950968
1552.404725	0.049856346
1554.333178	0.050087687
1556.261631	0.050799970
1558.190084	0.051292285
1560.118537	0.051008783
1562.046990	0.050214104
1563.975443	0.049209476
1565.903897	0.048522238
1567.832350	0.048113640
1569.760803	0.047750644
1571.689256	0.047714457
1573.617709	0.047885742
1575.546162	0.047844905
1577.474615	0.047404181
1579.403068	0.046552736
1581.331521	0.045734946
1583.259974	0.045483518
1585.188427	0.045690123
1587.116880	0.046040405
1589.045333	0.046380166
1590.973787	0.046688795
1592.902240	0.046911784
1594.830693	0.046730950
1596.759146	0.046118367
1598.687599	0.045624148
1600.616052	0.045623071
1602.544505	0.046092078
1604.472958	0.046874210
1606.401411	0.047622815
1608.329864	0.047999866
1610.258317	0.048136782
1612.186770	0.048564397
1614.115223	0.049600519
1616.043677	0.051032148
1617.972130	0.052151233
1619.900583	0.052504666
1621.829036	0.052666619
1623.757489	0.053339034
1625.685942	0.053952720
1627.614395	0.053895507
1629.542848	0.053723592
1631.471301	0.054006923
1633.399754	0.054777496
1635.328207	0.055880841
1637.256660	0.056556445
1639.185113	0.056048524
1641.113566	0.055125020
1643.042020	0.054971419
1644.970473	0.055897821
1646.898926	0.057239387
1648.827379	0.057799973
1650.755832	0.057249557
1652.684285	0.056589667
1654.612738	0.056473229
1656.541191	0.055706117
1658.469644	0.054492950
1660.398097	0.053906847
1662.326550	0.053766005
1664.255003	0.053426657
1666.183456	0.053017721
1668.111910	0.052868422
1670.040363	0.052678254
1671.968816	0.051713590
1673.897269	0.050185207
1675.825722	0.049187448
1677.754175	0.048943698
1679.682628	0.048912369
1681.611081	0.049192581
1683.539534	0.049438816
1685.467987	0.048621133
1687.396440	0.046839681
1689.324893	0.045169931
1691.253346	0.044374306
1693.181799	0.044113338
1695.110253	0.043768365
1697.038706	0.043362983
1698.967159	0.042479429
1700.895612	0.041389421
1702.824065	0.040905051
1704.752518	0.040371776
1706.680971	0.039543182
1708.609424	0.038689688
1710.537877	0.037967611
1712.466330	0.037720699
1714.394783	0.038183663
1716.323236	0.038630545
1718.251689	0.037821859
1720.180143	0.036190588
1722.108596	0.034951676
1724.037049	0.034479465
1725.965502	0.034605894
1727.893955	0.034970716
1729.822408	0.035377808
1731.750861	0.035648130
1733.679314	0.035490174
1735.607767	0.034968633
1737.536220	0.034359358
1739.464673	0.033896096
1741.393126	0.033720050
1743.321579	0.033660702
1745.250032	0.033723079
1747.178486	0.034025792
1749.106939	0.034276642
1751.035392	0.033999600
1752.963845	0.033330735
1754.892298	0.032755073
1756.820751	0.032582827
1758.749204	0.032884602
1760.677657	0.033262171
1762.606110	0.033384614
1764.534563	0.033332191
1766.463016	0.033405319
1768.391469	0.034018073
1770.319922	0.035167500
1772.248376	0.036106255
1774.176829	0.036122344
1776.105282	0.035567813
1778.033735	0.035265274
1779.962188	0.035400007
1781.890641	0.035611197
1783.819094	0.035729282
1785.747547	0.035888225
1787.676000	0.036180455
1789.604453	0.036673646
1791.532906	0.037393373
1793.461359	0.038114890
1795.389812	0.038549855
1797.318266	0.038740721
1799.246719	0.038873948
1801.175172	0.038923748
1803.103625	0.038851533
1805.032078	0.038892083
1806.960531	0.039269913
1808.888984	0.039836012
1810.817437	0.040222738
1812.745890	0.040241916
1814.674343	0.040048711
1816.602796	0.039893080
1818.531249	0.039830584
1820.459702	0.039825387
1822.388155	0.039982710
1824.316609	0.040368628
1826.245062	0.040904645
1828.173515	0.041342150
1830.101968	0.041444875
1832.030421	0.041186478
1833.958874	0.040782083
1835.887327	0.040439330
1837.815780	0.040176183
1839.744233	0.040147439
1841.672686	0.040477894
1843.601139	0.040867101
1845.529592	0.040864121
1847.458045	0.040392444
1849.386499	0.039890621
1851.314952	0.039605796
1853.243405	0.039324880
1855.171858	0.038943782
1857.100311	0.038653500
1859.028764	0.038476247
1860.957217	0.038229350
1862.885670	0.038039844
1864.814123	0.038140126
1866.742576	0.038346726
1868.671029	0.038337633
1870.599482	0.037931759
1872.527935	0.037098292
1874.456388	0.036210671
1876.384842	0.035755828
1878.313295	0.035705108
1880.241748	0.035647642
1882.170201	0.035340149
1884.098654	0.034905661
1886.027107	0.034628995
1887.955560	0.034517534
1889.884013	0.034324642
1891.812466	0.033973396
1893.740919	0.033585466
1895.669372	0.033238973
1897.597825	0.032912325
1899.526278	0.032659262
1901.454732	0.032548085
1903.383185	0.032421753
1905.311638	0.032104302
1907.240091	0.031668965
1909.168544	0.031245852
1911.096997	0.030737529
1913.025450	0.030124975
1914.953903	0.029707920
1916.882356	0.029621262
1918.810809	0.029746125
1920.739262	0.029821398
1922.667715	0.029609339
1924.596168	0.029198656
1926.524622	0.028810233
1928.453075	0.028526518
1930.381528	0.028201321
1932.309981	0.027739564
1934.238434	0.027286943
1936.166887	0.026912993
1938.095340	0.026627293
1940.023793	0.026467087
1941.952246	0.026316963
1943.880699	0.026151771
1945.809152	0.026017670
1947.737605	0.025862666
1949.666058	0.025621077
1951.594511	0.025306566
1953.522965	0.025054498
1955.451418	0.024862403
1957.379871	0.024551908
1959.308324	0.024140099
1961.236777	0.023842365
1963.165230	0.023708850
1965.093683	0.023599980
1967.022136	0.023426505
1968.950589	0.023157880
1970.879042	0.022801422
1972.807495	0.022510439
1974.735948	0.022371395
1976.664401	0.022264186
1978.592855	0.022020368
1980.521308	0.021531373
1982.449761	0.020975061
1984.378214	0.020765742
1986.306667	0.020947263
1988.235120	0.021087257
1990.163573	0.021038676
1992.092026	0.021052428
1994.020479	0.021051982
1995.948932	0.020772537
1997.877385	0.020311404
1999.805838	0.019929247
2001.734291	0.019806264
2003.662744	0.019816883
2005.591198	0.019614587
2007.519651	0.019259302
2009.448104	0.019069918
2011.376557	0.018993294
2013.305010	0.018769626
2015.233463	0.018429145
2017.161916	0.018311301
2019.090369	0.018594710
2021.018822	0.018896490
2022.947275	0.018735431
2024.875728	0.018281741
2026.804181	0.018077230
2028.732634	0.018169781
2030.661088	0.018077521
2032.589541	0.017519500
2034.517994	0.016888276
2036.446447	0.016640782
2038.374900	0.016620530
2040.303353	0.016581420
2042.231806	0.016524080
2044.160259	0.016410645
2046.088712	0.016261393
2048.017165	0.016170295
2049.945618	0.016101042
2051.874071	0.015894383
2053.802524	0.015654286
2055.730978	0.015692350
2057.659431	0.015986657
2059.587884	0.016096320
2061.516337	0.015825050
2063.444790	0.015566405
2065.373243	0.015457158
2067.301696	0.015269875
2069.230149	0.015217373
2071.158602	0.015426380
2073.087055	0.015436218
2075.015508	0.015150880
2076.943961	0.014959965
2078.872414	0.014921308
2080.800867	0.014903110
2082.729321	0.014961437
2084.657774	0.014958058
2086.586227	0.014738032
2088.514680	0.014521532
2090.443133	0.014484592
2092.371586	0.014404199
2094.300039	0.014132867
2096.228492	0.013889831
2098.156945	0.013824919
2100.085398	0.013863993
2102.013851	0.013850607
2103.942304	0.013720548
2105.870757	0.013704193
2107.799211	0.013921562
2109.727664	0.014026116
2111.656117	0.013849699
2113.584570	0.013518926
2115.513023	0.013167236
2117.441476	0.013078034
2119.369929	0.013398400
2121.298382	0.013651748
2123.226835	0.013450870
2125.155288	0.013099935
2127.083741	0.013043459
2129.012194	0.013262847
2130.940647	0.013415545
2132.869100	0.013337952
2134.797554	0.013188162
2136.726007	0.013226485
2138.654460	0.013397937
2140.582913	0.013329322
2142.511366	0.012979933
2144.439819	0.012645818
2146.368272	0.012412225
2148.296725	0.012228235
2150.225178	0.012231877
2152.153631	0.012409166
2154.082084	0.012503006
2156.010537	0.012462296
2157.938990	0.012290042
2159.867444	0.011874518
2161.795897	0.011480881
2163.724350	0.011562033
2165.652803	0.011925918
2167.581256	0.012192643
2169.509709	0.012314961
2171.438162	0.012242546
2173.366615	0.011966369
2175.295068	0.011580660
2177.223521	0.011318940
2179.151974	0.011458198
2181.080427	0.011760764
2183.008880	0.011792477
2184.937334	0.011697213
2186.865787	0.011674803
2188.794240	0.011391869
2190.722693	0.010864600
2192.651146	0.010590970
2194.579599	0.010667109
2196.508052	0.010844659
2198.436505	0.010946701
2200.364958	0.010903066
2202.293411	0.010773703
2204.221864	0.010664717
2206.150317	0.010707069
2208.078770	0.010889863
2210.007223	0.010992783
2211.935677	0.010935498
2213.864130	0.010796057
2215.792583	0.010690118
2217.721036	0.010720483
2219.649489	0.010844082
2221.577942	0.010841297
2223.506395	0.010578876
2225.434848	0.010148660
2227.363301	0.009953906
2229.291754	0.010190993
2231.220207	0.010361644
2233.148660	0.010322014
2235.077113	0.010403975
2237.005567	0.010422071
2238.934020	0.010218856
2240.862473	0.009969083
2242.790926	0.009671290
2244.719379	0.009440900
2246.647832	0.009615622
2248.576285	0.010111961
2250.504738	0.010410214
2252.433191	0.010250150
2254.361644	0.009956339
2256.290097	0.009701676
2258.218550	0.009416731
2260.147003	0.009122591
2262.075456	0.008943109
2264.003910	0.008899766
2265.932363	0.008801695
2267.860816	0.008619788
2269.789269	0.008667763
2271.717722	0.008972429
2273.646175	0.009144448
2275.574628	0.009020921
2277.503081	0.008748035
2279.431534	0.008393912
2281.359987	0.008037319
2283.288440	0.007876131
2285.216893	0.007990787
2287.145346	0.008203959
2289.073800	0.008373769
2291.002253	0.008538291
2292.930706	0.008652721
2294.859159	0.008598083
2296.787612	0.008394965
2298.716065	0.008271043
2300.644518	0.008486540
2302.572971	0.008941225
2304.501424	0.009115669
2306.429877	0.008719821
2308.358330	0.008142139
2310.286783	0.007903965
2312.215236	0.008102726
2314.143690	0.008349932
2316.072143	0.008188392
2318.000596	0.007786313
2319.929049	0.007685837
2321.857502	0.007949497
2323.785955	0.008416197
2325.714408	0.009266927
2327.642861	0.010108460
2329.571314	0.009637150
2331.499767	0.007984659
2333.428220	0.006712684
2335.356673	0.006444261
2337.285126	0.007150961
2339.213579	0.008264146
2341.142033	0.008702337
2343.070486	0.008215086
2344.998939	0.007704893
2346.927392	0.007712336
2348.855845	0.007630608
2350.784298	0.006857902
2352.712751	0.005742372
2354.641204	0.005203532
2356.569657	0.005807532
2358.498110	0.007258286
2360.426563	0.007972172
2362.355016	0.007329904
2364.283469	0.006825596
2366.211923	0.006965508
2368.140376	0.006974948
2370.068829	0.006663479
2371.997282	0.006430743
2373.925735	0.006398058
2375.854188	0.006474204
2377.782641	0.006587260
2379.711094	0.006651297
2381.639547	0.006622878
2383.568000	0.006496434
2385.496453	0.006340342
2387.424906	0.006274805
2389.353359	0.006263639
2391.281812	0.006240508
2393.210266	0.006268482
2395.138719	0.006275235
2397.067172	0.006112836
2398.995625	0.005942689
2400.924078	0.006043875
2402.852531	0.006413052
2404.780984	0.006766839
2406.709437	0.006944326
2408.637890	0.006694794
2410.566343	0.006013915
2412.494796	0.005365463
2414.423249	0.005208078
2416.351702	0.005413037
2418.280156	0.005480401
2420.208609	0.005461084
2422.137062	0.005667669
2424.065515	0.005792587
2425.993968	0.005744051
2427.922421	0.005816753
2429.850874	0.005761658
2431.779327	0.005628121
2433.707780	0.005747088
2435.636233	0.005842724
2437.564686	0.005759280
2439.493139	0.005758123
2441.421592	0.005719251
2443.350045	0.005468286
2445.278499	0.005283961
2447.206952	0.005494385
2449.135405	0.005864251
2451.063858	0.006004665
2452.992311	0.005927929
2454.920764	0.005823730
2456.849217	0.005995867
2458.777670	0.006213364
2460.706123	0.005965540
2462.634576	0.005630821
2464.563029	0.005629377
2466.491482	0.005695106
2468.419935	0.005705336
2470.348389	0.005852619
2472.276842	0.005796948
2474.205295	0.005536112
2476.133748	0.005633088
2478.062201	0.006164822
2479.990654	0.006628934
2481.919107	0.006857231
2483.847560	0.006901166
2485.776013	0.006834504
2487.704466	0.006901627
2489.632919	0.006932242
2491.561372	0.006735175
2493.489825	0.006632230
2495.418279	0.006774040
2497.346732	0.006968056
2499.275185	0.007146529
2501.203638	0.007331469
2503.132091	0.007490946
2505.060544	0.007484440
2506.988997	0.007454679
2508.917450	0.007726653
2510.845903	0.008261852
2512.774356	0.008667246
2514.702809	0.008712613
2516.631262	0.008740448
2518.559715	0.009067357
2520.488168	0.009418645
2522.416622	0.009571069
2524.345075	0.009562032
2526.273528	0.009536240
2528.201981	0.009775278
2530.130434	0.010247034
2532.058887	0.010532440
2533.987340	0.010455632
2535.915793	0.010374097
2537.844246	0.010628458
2539.772699	0.011182640
2541.701152	0.011786411
2543.629605	0.012239245
2545.558058	0.012579286
2547.486512	0.012657945
2549.414965	0.012465865
2551.343418	0.012407192
2553.271871	0.012476336
2555.200324	0.012618524
2557.128777	0.013019652
2559.057230	0.013287639
2560.985683	0.013188091
2562.914136	0.013309211
2564.842589	0.013775975
2566.771042	0.014062169
2568.699495	0.014264317
2570.627948	0.014732403
2572.556401	0.015088067
2574.484855	0.015091694
2576.413308	0.015093325
2578.341761	0.015311922
2580.270214	0.015778184
2582.198667	0.016378317
2584.127120	0.016870242
2586.055573	0.017124793
2587.984026	0.017189214
2589.912479	0.017077558
2591.840932	0.016771963
2593.769385	0.016605714
2595.697838	0.016867079
2597.626291	0.017289860
2599.554745	0.017510599
2601.483198	0.017493561
2603.411651	0.017531961
2605.340104	0.017682191
2607.268557	0.017671635
2609.197010	0.017764412
2611.125463	0.018233413
2613.053916	0.018647037
2614.982369	0.018728375
2616.910822	0.018788388
2618.839275	0.019104922
2620.767728	0.019391280
2622.696181	0.019335242
2624.624635	0.019153001
2626.553088	0.018901229
2628.481541	0.018607466
2630.409994	0.018721348
2632.338447	0.019065896
2634.266900	0.019090367
2636.195353	0.018940145
2638.123806	0.018713281
2640.052259	0.018287204
2641.980712	0.017778773
2643.909165	0.017349141
2645.837618	0.017260563
2647.766071	0.017469158
2649.694524	0.017619912
2651.622978	0.017551571
2653.551431	0.017350875
2655.479884	0.017343391
2657.408337	0.017519351
2659.336790	0.017497882
2661.265243	0.017300531
2663.193696	0.017024880
2665.122149	0.016678151
2667.050602	0.016649194
2668.979055	0.017126378
2670.907508	0.017657498
2672.835961	0.017924754
2674.764414	0.017844260
2676.692868	0.017283048
2678.621321	0.016560655
2680.549774	0.016166298
2682.478227	0.015988229
2684.406680	0.015774097
2686.335133	0.015609712
2688.263586	0.015578429
2690.192039	0.015608192
2692.120492	0.015557760
2694.048945	0.015391703
2695.977398	0.015222727
2697.905851	0.015085594
2699.834304	0.015026596
2701.762757	0.015145808
2703.691211	0.015268105
2705.619664	0.015061716
2707.548117	0.014542504
2709.476570	0.014127203
2711.405023	0.013971468
2713.333476	0.013864272
2715.261929	0.013900720
2717.190382	0.014357676
2719.118835	0.014971699
2721.047288	0.015030821
2722.975741	0.014320632
2724.904194	0.013632414
2726.832647	0.013726788
2728.761101	0.014279497
2730.689554	0.014581917
2732.618007	0.014576764
2734.546460	0.014623008
2736.474913	0.014611374
2738.403366	0.014240112
2740.331819	0.013780521
2742.260272	0.013552480
2744.188725	0.013483370
2746.117178	0.013370760
2748.045631	0.013094713
2749.974084	0.012761485
2751.902537	0.012627048
2753.830991	0.012742464
2755.759444	0.012782871
2757.687897	0.012572284
2759.616350	0.012424837
2761.544803	0.012497846
2763.473256	0.012609850
2765.401709	0.012641424
2767.330162	0.012666195
2769.258615	0.012681291
2771.187068	0.012579639
2773.115521	0.012449836
2775.043974	0.012462399
2776.972427	0.012525052
2778.900880	0.012681842
2780.829334	0.013033601
2782.757787	0.013131577
2784.686240	0.012747523
2786.614693	0.012233641
2788.543146	0.011639422
2790.471599	0.010944561
2792.400052	0.010510695
2794.328505	0.010596614
2796.256958	0.011144709
2798.185411	0.011754427
2800.113864	0.012057059
2802.042317	0.012058644
2803.970770	0.012000548
2805.899224	0.011920395
2807.827677	0.011649922
2809.756130	0.011292526
2811.684583	0.011014267
2813.613036	0.010860384
2815.541489	0.010923464
2817.469942	0.011164346
2819.398395	0.011297315
2821.326848	0.011371640
2823.255301	0.011494417
2825.183754	0.011485598
2827.112207	0.011396572
2829.040660	0.011286076
2830.969113	0.011054534
2832.897567	0.010926589
2834.826020	0.011097727
2836.754473	0.011246911
2838.682926	0.011036846
2840.611379	0.010804350
2842.539832	0.010988999
2844.468285	0.011380492
2846.396738	0.011597618
2848.325191	0.011569582
2850.253644	0.011546424
2852.182097	0.011673547
2854.110550	0.011628821
2856.039003	0.011220566
2857.967457	0.010865272
2859.895910	0.010720004
2861.824363	0.010588181
2863.752816	0.010634852
2865.681269	0.010886641
2867.609722	0.011070249
2869.538175	0.011172750
2871.466628	0.011255788
2873.395081	0.011173358
2875.323534	0.010800453
2877.251987	0.010364444
2879.180440	0.010312865
2881.108893	0.010512368
2883.037347	0.010487946
2884.965800	0.010448426
2886.894253	0.010538277
2888.822706	0.010502587
2890.751159	0.010581133
2892.679612	0.010882993
2894.608065	0.011093238
2896.536518	0.011042070
2898.464971	0.010758285
2900.393424	0.010395817
2902.321877	0.010183798
2904.250330	0.010186152
2906.178783	0.010284076
2908.107236	0.010470207
2910.035690	0.010675765
2911.964143	0.010789854
2913.892596	0.010968675
2915.821049	0.011256834
2917.749502	0.011407570
2919.677955	0.011270667
2921.606408	0.011158189
2923.534861	0.011042248
2925.463314	0.010640284
2927.391767	0.010321062
2929.320220	0.010315960
2931.248673	0.010560907
2933.177126	0.011041899
2935.105580	0.011462876
2937.034033	0.011665526
2938.962486	0.011719244
2940.890939	0.011411708
2942.819392	0.010862408
2944.747845	0.010648893
2946.676298	0.010737997
2948.604751	0.010876536
2950.533204	0.011092173
2952.461657	0.011211536
2954.390110	0.011158394
2956.318563	0.011028621
2958.247016	0.010957401
2960.175469	0.010996884
2962.103923	0.010996923
2964.032376	0.010980503
2965.960829	0.011029870
2967.889282	0.010974153
2969.817735	0.010722536
2971.746188	0.010590017
2973.674641	0.010873939
2975.603094	0.011129210
2977.531547	0.010998346
2979.460000	0.010996286
2981.388453	0.011477391
2983.316906	0.011949020
2985.245359	0.011934672
2987.173813	0.011695727
2989.102266	0.011489262
2991.030719	0.011214638
2992.959172	0.011082659
2994.887625	0.011268258
2996.816078	0.011490606
2998.744531	0.011669838
3000.672984	0.011886966
3002.601437	0.011959796
3004.529890	0.011872037
3006.458343	0.011951539
3008.386796	0.012187375
3010.315249	0.012183392
3012.243703	0.011989597
3014.172156	0.012163926
3016.100609	0.012609798
3018.029062	0.012606944
3019.957515	0.012138809
3021.885968	0.011891532
3023.814421	0.012113974
3025.742874	0.012432932
3027.671327	0.012586962
3029.599780	0.012616156
3031.528233	0.012631788
3033.456686	0.012776912
3035.385139	0.013019931
3037.313592	0.013138246
3039.242046	0.013055641
3041.170499	0.012954366
3043.098952	0.013081809
3045.027405	0.013484544
3046.955858	0.013827161
3048.884311	0.013914466
3050.812764	0.013940672
3052.741217	0.013864525
3054.669670	0.013601712
3056.598123	0.013471557
3058.526576	0.013738778
3060.455029	0.014154976
3062.383482	0.014277197
3064.311936	0.014066491
3066.240389	0.013878359
3068.168842	0.013991349
3070.097295	0.014420722
3072.025748	0.014855057
3073.954201	0.014926773
3075.882654	0.014796871
3077.811107	0.014868237
3079.739560	0.014958479
3081.668013	0.014697602
3083.596466	0.014436939
3085.524919	0.014735691
3087.453372	0.015426842
3089.381825	0.015931727
3091.310279	0.016099839
3093.238732	0.016009308
3095.167185	0.015796527
3097.095638	0.015752262
3099.024091	0.015931796
3100.952544	0.016288748
3102.880997	0.016781898
3104.809450	0.017261887
3106.737903	0.017621228
3108.666356	0.017877977
3110.594809	0.018024821
3112.523262	0.018071886
3114.451715	0.018132636
3116.380169	0.018092573
3118.308622	0.017823879
3120.237075	0.017704377
3122.165528	0.017890371
3124.093981	0.018118752
3126.022434	0.018380793
3127.950887	0.018818825
3129.879340	0.019122325
3131.807793	0.018957078
3133.736246	0.018635906
3135.664699	0.018720102
3137.593152	0.019100545
3139.521605	0.019268176
3141.450058	0.019272795
3143.378512	0.019327451
3145.306965	0.019427285
3147.235418	0.019797279
3149.163871	0.020424947
3151.092324	0.021027254
3153.020777	0.021545004
3154.949230	0.021757776
3156.877683	0.021503570
3158.806136	0.021049477
3160.734589	0.020612864
3162.663042	0.020423934
3164.591495	0.020759257
3166.519948	0.021400755
3168.448402	0.021968374
3170.376855	0.022415888
3172.305308	0.022681696
3174.233761	0.022661444
3176.162214	0.022485806
3178.090667	0.022438496
3180.019120	0.022723775
3181.947573	0.023282414
3183.876026	0.023852196
3185.804479	0.024193509
3187.732932	0.024233153
3189.661385	0.024119390
3191.589838	0.024220884
3193.518292	0.024537509
3195.446745	0.024682190
3197.375198	0.024720991
3199.303651	0.024885096
3201.232104	0.024961889
3203.160557	0.024729572
3205.089010	0.024489533
3207.017463	0.024766453
3208.945916	0.025456438
3210.874369	0.025812643
3212.802822	0.025651274
3214.731275	0.025500931
3216.659728	0.025835907
3218.588181	0.026670774
3220.516635	0.027295910
3222.445088	0.026955439
3224.373541	0.026083913
3226.301994	0.025449010
3228.230447	0.025386307
3230.158900	0.026269853
3232.087353	0.027751014
3234.015806	0.028557410
3235.944259	0.028303163
3237.872712	0.027820509
3239.801165	0.027532224
3241.729618	0.027210807
3243.658071	0.026862169
3245.586525	0.026722800
3247.514978	0.026923031
3249.443431	0.027525170
3251.371884	0.028361799
3253.300337	0.029081980
3255.228790	0.029477732
3257.157243	0.029494137
3259.085696	0.029196773
3261.014149	0.028815605
3262.942602	0.028766664
3264.871055	0.028923223
3266.799508	0.028773656
3268.727961	0.028616330
3270.656414	0.028789626
3272.584868	0.029144442
3274.513321	0.029522620
3276.441774	0.029538404
3278.370227	0.029251952
3280.298680	0.029363543
3282.227133	0.029906759
3284.155586	0.030188555
3286.084039	0.030071510
3288.012492	0.029744934
3289.940945	0.029093439
3291.869398	0.028438441
3293.797851	0.028365511
3295.726304	0.029020485
3297.654758	0.029946964
3299.583211	0.030361034
3301.511664	0.030248968
3303.440117	0.030220116
3305.368570	0.030536223
3307.297023	0.030996162
3309.225476	0.031195270
3311.153929	0.031061355
3313.082382	0.030871555
3315.010835	0.030900659
3316.939288	0.031097127
3318.867741	0.031208057
3320.796194	0.031262632
3322.724648	0.031304762
3324.653101	0.031197997
3326.581554	0.031161333
3328.510007	0.031514116
3330.438460	0.031816516
3332.366913	0.031548709
3334.295366	0.031310029
3336.223819	0.032023329
3338.152272	0.033274725
3340.080725	0.033875667
3342.009178	0.033710137
3343.937631	0.033672046
3345.866084	0.034202296
3347.794537	0.034827136
3349.722991	0.035012309
3351.651444	0.034828726
3353.579897	0.034498278
3355.508350	0.034238003
3357.436803	0.034419656
3359.365256	0.035101894
3361.293709	0.035691679
3363.222162	0.035602845
3365.150615	0.035102561
3367.079068	0.034742873
3369.007521	0.034502923
3370.935974	0.034239408
3372.864427	0.034217760
3374.792881	0.034680501
3376.721334	0.035300478
3378.649787	0.035743963
3380.578240	0.036150545
3382.506693	0.036439952
3384.435146	0.036456328
3386.363599	0.036509197
3388.292052	0.036709495
3390.220505	0.036798816
3392.148958	0.036929414
3394.077411	0.037186604
3396.005864	0.037294839
3397.934317	0.037466716
3399.862770	0.037964918
3401.791224	0.038558088
3403.719677	0.038733907
3405.648130	0.038450673
3407.576583	0.037701100
3409.505036	0.036878247
3411.433489	0.036658041
3413.361942	0.037133481
3415.290395	0.037689894
3417.218848	0.038080238
3419.147301	0.038396187
3421.075754	0.038166933
3423.004207	0.037350614
3424.932660	0.037061013
3426.861114	0.037803061
3428.789567	0.038784023
3430.718020	0.038975768
3432.646473	0.038324356
3434.574926	0.037832845
3436.503379	0.037906066
3438.431832	0.038063835
3440.360285	0.038193852
3442.288738	0.038272940
3444.217191	0.038241040
3446.145644	0.038234789
3448.074097	0.038110923
3450.002550	0.037609655
3451.931004	0.036816746
3453.859457	0.036132675
3455.787910	0.036004670
3457.716363	0.036248397
3459.644816	0.036201827
3461.573269	0.035875961
3463.501722	0.035957545
3465.430175	0.036625437
3467.358628	0.037020843
3469.287081	0.036291778
3471.215534	0.034875844
3473.143987	0.033834118
3475.072440	0.033676401
3477.000893	0.034399122
3478.929347	0.035383150
3480.857800	0.035758283
3482.786253	0.035546158
3484.714706	0.035452913
3486.643159	0.035726808
3488.571612	0.035917029
3490.500065	0.035444804
3492.428518	0.034418102
3494.356971	0.033493042
3496.285424	0.033047467
3498.213877	0.032904517
3500.142330	0.032705028
3502.070783	0.032548159
3503.999237	0.032736521
3505.927690	0.032891810
3507.856143	0.032626621
3509.784596	0.032270949
3511.713049	0.032026958
3513.641502	0.031648204
3515.569955	0.031023957
3517.498408	0.030433994
3519.426861	0.030315146
3521.355314	0.030678146
3523.283767	0.030967850
3525.212220	0.030687168
3527.140673	0.030144775
3529.069126	0.029966976
3530.997580	0.029958114
3532.926033	0.029739903
3534.854486	0.029673183
3536.782939	0.029880481
3538.711392	0.029766146
3540.639845	0.029114921
3542.568298	0.028180903
3544.496751	0.027212787
3546.425204	0.026765734
3548.353657	0.027241128
3550.282110	0.028178638
3552.210563	0.028828200
3554.139016	0.028703570
3556.067470	0.027817793
3557.995923	0.026624229
3559.924376	0.025601767
3561.852829	0.025105421
3563.781282	0.025184443
3565.709735	0.025335573
3567.638188	0.025033226
3569.566641	0.024495807
3571.495094	0.024273325
3573.423547	0.024459604
3575.352000	0.024502926
3577.280453	0.023920419
3579.208906	0.023114000
3581.137360	0.022751018
3583.065813	0.022914862
3584.994266	0.023258938
3586.922719	0.023234474
3588.851172	0.022492824
3590.779625	0.021648329
3592.708078	0.021550193
3594.636531	0.022098290
3596.564984	0.022529669
3598.493437	0.022456994
3600.421890	0.022038078
3602.350343	0.021617969
3604.278796	0.021326276
3606.207249	0.020761196
3608.135703	0.019703301
3610.064156	0.018792465
3611.992609	0.018868221
3613.921062	0.020021893
3615.849515	0.021132022
3617.777968	0.020968491
3619.706421	0.019875569
3621.634874	0.019031992
3623.563327	0.018943869
3625.491780	0.019475497
3627.420233	0.019874997
3629.348686	0.019240299
3631.277139	0.017978000
3633.205593	0.017181192
3635.134046	0.017001573
3637.062499	0.016930509
3638.990952	0.016815661
3640.919405	0.016874734
3642.847858	0.016940173
3644.776311	0.016808908
3646.704764	0.016832985
3648.633217	0.017204419
3650.561670	0.017067770
3652.490123	0.015897185
3654.418576	0.014404435
3656.347029	0.013546646
3658.275482	0.013624427
3660.203936	0.013856143
3662.132389	0.013557070
3664.060842	0.013059816
3665.989295	0.013117538
3667.917748	0.013837500
3669.846201	0.014443847
3671.774654	0.014445636
3673.703107	0.014016978
3675.631560	0.013059846
3677.560013	0.012033811
3679.488466	0.011608607
3681.416919	0.011358266
3683.345372	0.010956881
3685.273826	0.010695316
3687.202279	0.010313740
3689.130732	0.009372839
3691.059185	0.008534729
3692.987638	0.008559143
3694.916091	0.009291575
3696.844544	0.010146029
3698.772997	0.010582763
3700.701450	0.010569257
3702.629903	0.010552518
3704.558356	0.010456613
3706.486809	0.009786062
3708.415262	0.009145659
3710.343716	0.009732600
3712.272169	0.011243757
3714.200622	0.011850423
3716.129075	0.011224628
3718.057528	0.010440861
3719.985981	0.010354488
3721.914434	0.010840837
3723.842887	0.011213935
3725.771340	0.011654286
3727.699793	0.012537743
3729.628246	0.013293236
3731.556699	0.013570911
3733.485152	0.013967900
3735.413605	0.014590259
3737.342059	0.014581169
3739.270512	0.013969043
3741.198965	0.013373471
3743.127418	0.012755008
3745.055871	0.012406590
3746.984324	0.012884645
3748.912777	0.013690486
3750.841230	0.013901518
3752.769683	0.013296295
3754.698136	0.012526317
3756.626589	0.012182117
3758.555042	0.012491456
3760.483495	0.013220759
3762.411949	0.013749939
3764.340402	0.013771353
3766.268855	0.013592129
3768.197308	0.013362219
3770.125761	0.013000444
3772.054214	0.012753944
3773.982667	0.012667750
3775.911120	0.012550578
3777.839573	0.012363994
3779.768026	0.012390141
3781.696479	0.013033488
3783.624932	0.013926902
3785.553385	0.014034790
3787.481838	0.013145245
3789.410292	0.012211311
3791.338745	0.011953810
3793.267198	0.012428368
3795.195651	0.013595907
3797.124104	0.015140072
3799.052557	0.016011719
3800.981010	0.015429040
3802.909463	0.014082008
3804.837916	0.013010370
3806.766369	0.012389850
3808.694822	0.012498512
3810.623275	0.013374232
3812.551728	0.014143215
3814.480182	0.014170801
3816.408635	0.014089259
3818.337088	0.014584908
3820.265541	0.014928879
3822.193994	0.014608785
3824.122447	0.014345288
3826.050900	0.014300000
3827.979353	0.014125465
3829.907806	0.013873467
3831.836259	0.013790122
3833.764712	0.013816893
3835.693165	0.013676235
3837.621618	0.013070474
3839.550071	0.012326196
3841.478525	0.012249034
3843.406978	0.012768175
3845.335431	0.013193711
3847.263884	0.013170531
3849.192337	0.012493305
3851.120790	0.011258025
3853.049243	0.010401184
3854.977696	0.010794804
3856.906149	0.011732908
3858.834602	0.012251053
3860.763055	0.012393736
3862.691508	0.012539317
3864.619961	0.012783305
3866.548415	0.012850017
3868.476868	0.012569660
3870.405321	0.012275419
3872.333774	0.012326930
3874.262227	0.012660099
3876.190680	0.012950475
3878.119133	0.013041678
3880.047586	0.013078751
3881.976039	0.013170341
3883.904492	0.013215076
3885.832945	0.012984853
3887.761398	0.012330076
3889.689851	0.011673174
3891.618305	0.011788471
3893.546758	0.012683558
3895.475211	0.013573493
3897.403664	0.014245483
3899.332117	0.014799312
3901.260570	0.014673616
3903.189023	0.013531910
3905.117476	0.012290506
3907.045929	0.011688048
3908.974382	0.011446317
3910.902835	0.011175542
3912.831288	0.010959693
3914.759741	0.011160784
3916.688194	0.011819165
3918.616648	0.012310839
3920.545101	0.012273805
3922.473554	0.012165499
3924.402007	0.012219884
3926.330460	0.012225579
3928.258913	0.012176814
3930.187366	0.012053206
3932.115819	0.011639087
3934.044272	0.011182093
3935.972725	0.011104512
3937.901178	0.011418122
3939.829631	0.011902073
3941.758084	0.012007762
3943.686538	0.011380884
3945.614991	0.010633108
3947.543444	0.010548373
3949.471897	0.011176628
3951.400350	0.011840452
3953.328803	0.011644010
3955.257256	0.010788526
3957.185709	0.010169970
3959.114162	0.010193498
3961.042615	0.010528705
3962.971068	0.010788363
3964.899521	0.010890685
3966.827974	0.010907888
3968.756427	0.010676580
3970.684881	0.010209437
3972.613334	0.010230416
3974.541787	0.011058972
3976.470240	0.011824157
3978.398693	0.011716072
3980.327146	0.010976187
3982.255599	0.010431405
3984.184052	0.010731556
3986.112505	0.011648191
3988.040958	0.012097206
3989.969411	0.011375849
3991.897864	0.010149325
3993.826317	0.009337754
3995.754771	0.009092190
3997.683224	0.009179299
3999.611677	0.009348911
4001.540130	0.009375181
4003.468583	0.009017712
4005.397036	0.008741569
4007.325489	0.008947174
4009.253942	0.009395163
4011.182395	0.009536791
4013.110848	0.009284770
4015.039301	0.009348952
4016.967754	0.010095621
4018.896207	0.010862392
4020.824661	0.010791487
4022.753114	0.009980517
4024.681567	0.009043705
4026.610020	0.008432611
4028.538473	0.008127347
4030.466926	0.008310595
4032.395379	0.009171068
4034.323832	0.009903157
4036.252285	0.009792204
4038.180738	0.009484275
4040.109191	0.009623238
4042.037644	0.009919843
4043.966097	0.009774930
4045.894550	0.009330135
4047.823004	0.009212226
4049.751457	0.009383166
4051.679910	0.009080928
4053.608363	0.008415795
4055.536816	0.008558746
4057.465269	0.009177232
4059.393722	0.009121473
4061.322175	0.008662175
4063.250628	0.008910953
4065.179081	0.009848564
4067.107534	0.010151207
4069.035987	0.009316875
4070.964440	0.008888102
4072.892894	0.009310212
4074.821347	0.008981973
4076.749800	0.007915441
4078.678253	0.007501444
4080.606706	0.007196623
4082.535159	0.006735087
4084.463612	0.006907332
4086.392065	0.007452084
4088.320518	0.007794698
4090.248971	0.007916284
4092.177424	0.007934635
4094.105877	0.008065607
4096.034330	0.008018579
4097.962783	0.007890393
4099.891237	0.008158923
4101.819690	0.008713190
4103.748143	0.009011636
4105.676596	0.009396177
4107.605049	0.010121614
4109.533502	0.010412029
4111.461955	0.009776718
4113.390408	0.008942085
4115.318861	0.008362486
4117.247314	0.008249066
4119.175767	0.008727455
4121.104220	0.009362281
4123.032673	0.009304230
4124.961127	0.008487401
4126.889580	0.007624512
4128.818033	0.007993333
4130.746486	0.008696477
4132.674939	0.008302110
4134.603392	0.007623680
4136.531845	0.007436547
4138.460298	0.007486866
4140.388751	0.007681206
4142.317204	0.007846370
4144.245657	0.007932560
4146.174110	0.007893292
4148.102563	0.007181296
4150.031017	0.005956918
4151.959470	0.005761947
4153.887923	0.007132856
4155.816376	0.008219548
4157.744829	0.007831179
4159.673282	0.007275541
4161.601735	0.007530475
4163.530188	0.007626722
4165.458641	0.007038759
4167.387094	0.006139211
4169.315547	0.005496439
4171.244000	0.005555589
4173.172453	0.005983009
4175.100906	0.006552568
4177.029360	0.007572647
4178.957813	0.008244824
4180.886266	0.008041166
4182.814719	0.007772881
4184.743172	0.008194926
4186.671625	0.008792325
4188.600078	0.008420199
4190.528531	0.007459337
4192.456984	0.007081168
4194.385437	0.007498805
4196.313890	0.007733294
4198.242343	0.007521365
4200.170796	0.007007977
4202.099250	0.006683907
4204.027703	0.006779972
4205.956156	0.006726531
4207.884609	0.006821455
4209.813062	0.007801572
4211.741515	0.008717826
4213.669968	0.008764435
4215.598421	0.008308082
4217.526874	0.007635563
4219.455327	0.007186387
4221.383780	0.007581912
4223.312233	0.008105899
4225.240686	0.007784998
4227.169139	0.007332931
4229.097593	0.007663613
4231.026046	0.008461511
4232.954499	0.008259837
4234.882952	0.006637617
4236.811405	0.004920840
4238.739858	0.004784887
4240.668311	0.005952634
4242.596764	0.007123685
4244.525217	0.007700604
4246.453670	0.007426522
4248.382123	0.006695563
4250.310576	0.006418964
4252.239029	0.006554146
4254.167483	0.006421023
4256.095936	0.005960663
4258.024389	0.005573411
4259.952842	0.005542811
4261.881295	0.005846083
4263.809748	0.006166836
4265.738201	0.006261015
4267.666654	0.006091489
4269.595107	0.005927084
4271.523560	0.006175540
4273.452013	0.007077680
4275.380466	0.007886278
4277.308919	0.007678278
4279.237373	0.006586224
4281.165826	0.005575686
4283.094279	0.005198288
4285.022732	0.005422337
4286.951185	0.005920263
4288.879638	0.005697347
4290.808091	0.004912441
4292.736544	0.004593783
4294.664997	0.004980766
4296.593450	0.005866261
4298.521903	0.006423639
4300.450356	0.006100293
4302.378809	0.005411322
4304.307262	0.005381570
4306.235716	0.006053214
4308.164169	0.006584310
4310.092622	0.006310886
4312.021075	0.005768571
4313.949528	0.005798083
4315.877981	0.006068832
4317.806434	0.005850357
4319.734887	0.005489226
4321.663340	0.005516597
4323.591793	0.005585534
4325.520246	0.005530579
4327.448699	0.005891443
4329.377152	0.005961421
4331.305606	0.005278101
4333.234059	0.005123263
4335.162512	0.005533124
4337.090965	0.005524818
4339.019418	0.005189098
4340.947871	0.005434386
4342.876324	0.005851001
4344.804777	0.005693031
4346.733230	0.005306974
4348.661683	0.005173573
4350.590136	0.005600262
4352.518589	0.006510574
4354.447042	0.006888832
4356.375495	0.006207444
4358.303949	0.005529847
4360.232402	0.005918369
4362.160855	0.006754886
4364.089308	0.006898190
4366.017761	0.006839764
4367.946214	0.007521668
4369.874667	0.007946787
4371.803120	0.007817101
4373.731573	0.007617041
4375.660026	0.007092896
4377.588479	0.006719845
4379.516932	0.006814233
4381.445385	0.006449529
4383.373839	0.005760014
4385.302292	0.005474616
4387.230745	0.005641363
4389.159198	0.006004636
4391.087651	0.006520923
4393.016104	0.006576532
4394.944557	0.006871362
4396.873010	0.007002965
4398.801463	0.006868628
4400.729916	0.006679919
4402.658369	0.006496078
4404.586822	0.005912811
4406.515275	0.005545333
4408.443729	0.006228846
4410.372182	0.007356229
4412.300635	0.007779194
4414.229088	0.007257346
4416.157541	0.006404046
4418.085994	0.005654499
4420.014447	0.005378943
4421.942900	0.005905999
4423.871353	0.006959892
4425.799806	0.007426060
4427.728259	0.007066105
4429.656712	0.006903198
4431.585165	0.007250698
4433.513618	0.007538441
4435.442072	0.007579264
4437.370525	0.007410672
4439.298978	0.007287069
4441.227431	0.006999105
4443.155884	0.006314915
4445.084337	0.005823223
4447.012790	0.005637355
4448.941243	0.005673566
4450.869696	0.006018504
4452.798149	0.006279558
4454.726602	0.006292681
4456.655055	0.006631707
4458.583508	0.007232870
4460.511962	0.007367219
4462.440415	0.006756283
4464.368868	0.005875812
4466.297321	0.005440507
4468.225774	0.006162196
4470.154227	0.007821134
4472.082680	0.008527681
4474.011133	0.007687790
4475.939586	0.006853341
4477.868039	0.006802297
4479.796492	0.007140588
4481.724945	0.007229517
4483.653398	0.007194961
4485.581851	0.007668950
4487.510305	0.008306491
4489.438758	0.008486076
4491.367211	0.008016818
4493.295664	0.006930129
4495.224117	0.005938662
4497.152570	0.006245404
4499.081023	0.006625702
4501.009476	0.006391598
4502.937929	0.006717646
4504.866382	0.007315025
4506.794835	0.006731218
4508.723288	0.005836382
4510.651741	0.006301745
4512.580195	0.007006824
4514.508648	0.006452473
4516.437101	0.005359612
4518.365554	0.005330922
4520.294007	0.006063627
4522.222460	0.006624299
4524.150913	0.007079978
4526.079366	0.007281594
4528.007819	0.006718314
4529.936272	0.005677368
4531.864725	0.005365365
4533.793178	0.006191942
4535.721631	0.007039482
4537.650084	0.007123901
4539.578538	0.006849282
4541.506991	0.006768366
4543.435444	0.006822516
4545.363897	0.006853130
4547.292350	0.006677764
4549.220803	0.006216956
4551.149256	0.005923585
4553.077709	0.005930529
4555.006162	0.006278391
4556.934615	0.006715261
4558.863068	0.006750412
4560.791521	0.006185897
4562.719974	0.005651223
4564.648428	0.005307898
4566.576881	0.005125237
4568.505334	0.005394949
4570.433787	0.005782092
4572.362240	0.006115534
4574.290693	0.007121751
4576.219146	0.008001669
4578.147599	0.008016561
4580.076052	0.008039656
4582.004505	0.008185977
4583.932958	0.008061350
4585.861411	0.008094546
4587.789864	0.008487139
4589.718318	0.008319069
4591.646771	0.007500438
4593.575224	0.007535396
4595.503677	0.007984609
4597.432130	0.007903240
4599.360583	0.007247252
4601.289036	0.006837832
4603.217489	0.006778445
[truncated: 1,501 more rows]
