# Supplementary material for: Adaptive Method for Quantitative Estimation of Glucose and Fructose Concentrations in Aqueous Solutions Based on Infrared Nanoantenna Optics
Source: Sensors (Basel). 2019 Jul 11;19(14):3053. doi: 10.3390/s19143053 (PMC6678705; doi:10.3390/s19143053)
Supplement: Supplementary file 1 [file sensors-19-03053-s001.zip › 00_Measurement_Data/Fructose cycles/1 water/res4 sc50_50 ap100x100 par pol/1 water.10.txt]

748.239793	0.044689778
750.168246	0.046507727
752.096699	0.038656633
754.025152	0.034363180
755.953605	0.033640500
757.882058	0.028005060
759.810511	0.029951233
761.738964	0.025958477
763.667418	0.023254573
765.595871	0.020484105
767.524324	0.029254822
769.452777	0.033245049
771.381230	0.032451786
773.309683	0.029908765
775.238136	0.027785582
777.166589	0.032434966
779.095042	0.032659195
781.023495	0.017008126
782.951948	0.028013190
784.880401	0.036649480
786.808854	0.017774122
788.737308	0.023304747
790.665761	0.028949454
792.594214	0.034761600
794.522667	0.044668086
796.451120	0.044031303
798.379573	0.024197185
800.308026	0.011997978
802.236479	0.019593306
804.164932	0.020585844
806.093385	0.044390947
808.021838	0.050952375
809.950291	0.051062029
811.878744	0.045983270
813.807197	0.042994134
815.735651	0.038986899
817.664104	0.034040466
819.592557	0.024884390
821.521010	0.036631711
823.449463	0.038837656
825.377916	0.027403329
827.306369	0.020360738
829.234822	0.020017184
831.163275	0.013317857
833.091728	0.013169078
835.020181	0.016061803
836.948634	0.031557262
838.877087	0.038569145
840.805541	0.038921725
842.733994	0.041361433
844.662447	0.039334044
846.590900	0.029163186
848.519353	0.022616118
850.447806	0.017658312
852.376259	0.016193714
854.304712	0.017012041
856.233165	0.020031255
858.161618	0.021840291
860.090071	0.023446610
862.018524	0.026833689
863.946977	0.025466694
865.875430	0.022587277
867.803884	0.022539424
869.732337	0.022171505
871.660790	0.022979895
873.589243	0.026580265
875.517696	0.026326818
877.446149	0.025757611
879.374602	0.028735591
881.303055	0.032986633
883.231508	0.037414350
885.159961	0.041287627
887.088414	0.043245386
889.016867	0.043757558
890.945320	0.043690085
892.873774	0.043802597
894.802227	0.046209332
896.730680	0.051153753
898.659133	0.055935666
900.587586	0.060652543
902.516039	0.065303273
904.444492	0.066629730
906.372945	0.067365199
908.301398	0.070788808
910.229851	0.074816465
912.158304	0.078824654
914.086757	0.083524637
916.015210	0.088674270
917.943664	0.093749680
919.872117	0.097668067
921.800570	0.100252517
923.729023	0.104141772
925.657476	0.110924236
927.585929	0.118134841
929.514382	0.123913497
931.442835	0.128760815
933.371288	0.132494375
935.299741	0.135714471
937.228194	0.140552744
939.156647	0.147441223
941.085100	0.154848412
943.013553	0.160968125
944.942007	0.165624171
946.870460	0.170599729
948.798913	0.177153468
950.727366	0.183622822
952.655819	0.188662827
954.584272	0.193686873
956.512725	0.199336112
958.441178	0.205743045
960.369631	0.213240013
962.298084	0.220662028
964.226537	0.227181375
966.154990	0.233167350
968.083443	0.239273801
970.011897	0.246180087
971.940350	0.253575832
973.868803	0.260330319
975.797256	0.266156167
977.725709	0.271474212
979.654162	0.276743919
981.582615	0.283004791
983.511068	0.290310591
985.439521	0.297048897
987.367974	0.302334815
989.296427	0.306796074
991.224880	0.311505258
993.153333	0.317404717
995.081786	0.324588656
997.010240	0.331544131
998.938693	0.337061375
1000.867146	0.341725677
1002.795599	0.346050471
1004.724052	0.350203335
1006.652505	0.354632229
1008.580958	0.359259516
1010.509411	0.363385826
1012.437864	0.367030412
1014.366317	0.371431887
1016.294770	0.376620680
1018.223223	0.380774379
1020.151676	0.383179605
1022.080130	0.385278881
1024.008583	0.388563395
1025.937036	0.392408788
1027.865489	0.395327687
1029.793942	0.397520632
1031.722395	0.399903417
1033.650848	0.402449578
1035.579301	0.404417872
1037.507754	0.405521423
1039.436207	0.406615645
1041.364660	0.407812834
1043.293113	0.408475816
1045.221566	0.409092993
1047.150019	0.409950256
1049.078473	0.410547405
1051.006926	0.410706550
1052.935379	0.410582453
1054.863832	0.410245508
1056.792285	0.409331113
1058.720738	0.407929987
1060.649191	0.407210648
1062.577644	0.407390177
1064.506097	0.406795621
1066.434550	0.405005544
1068.363003	0.403408676
1070.291456	0.402098536
1072.219909	0.400386065
1074.148363	0.398619831
1076.076816	0.398019046
1078.005269	0.398729950
1079.933722	0.398860127
1081.862175	0.397811234
1083.790628	0.396461725
1085.719081	0.394700825
1087.647534	0.392657995
1089.575987	0.390638441
1091.504440	0.388476640
1093.432893	0.386483818
1095.361346	0.384552032
1097.289799	0.382031471
1099.218253	0.379234970
1101.146706	0.377039552
1103.075159	0.375349581
1105.003612	0.373314440
1106.932065	0.370821834
1108.860518	0.368173957
1110.788971	0.365154505
1112.717424	0.361947834
1114.645877	0.359274775
1116.574330	0.357039541
1118.502783	0.354349881
1120.431236	0.351300925
1122.359689	0.349002242
1124.288142	0.347281545
1126.216596	0.345091552
1128.145049	0.342408895
1130.073502	0.339631587
1132.001955	0.336961687
1133.930408	0.334587991
1135.858861	0.332306206
1137.787314	0.329808503
1139.715767	0.327171445
1141.644220	0.324507594
1143.572673	0.321755916
1145.501126	0.318863541
1147.429579	0.316148132
1149.358032	0.313937485
1151.286486	0.311716974
1153.214939	0.309070110
1155.143392	0.306433320
1157.071845	0.303908587
1159.000298	0.301237255
1160.928751	0.298469990
1162.857204	0.295533836
1164.785657	0.292397678
1166.714110	0.289461792
1168.642563	0.286841661
1170.571016	0.284088284
1172.499469	0.280923277
1174.427922	0.277597398
1176.356375	0.274622500
1178.284829	0.272202045
1180.213282	0.269850463
1182.141735	0.267130136
1184.070188	0.264253557
1185.998641	0.261364698
1187.927094	0.258473277
1189.855547	0.255939096
1191.784000	0.253819913
1193.712453	0.251444042
1195.640906	0.248471797
1197.569359	0.245619968
1199.497812	0.243425488
1201.426265	0.241351977
1203.354719	0.239186078
1205.283172	0.236836314
1207.211625	0.234680071
1209.140078	0.232537776
1211.068531	0.229964569
1212.996984	0.227279767
1214.925437	0.224993601
1216.853890	0.222934499
1218.782343	0.220734522
1220.710796	0.218335211
1222.639249	0.215949610
1224.567702	0.213711828
1226.496155	0.211585954
1228.424609	0.209706888
1230.353062	0.208227038
1232.281515	0.206889868
1234.209968	0.205182135
1236.138421	0.202949479
1238.066874	0.200671986
1239.995327	0.198698029
1241.923780	0.196842566
1243.852233	0.195013151
1245.780686	0.193168744
1247.709139	0.191364616
1249.637592	0.189867079
1251.566045	0.188432455
1253.494498	0.186706573
1255.422952	0.184833869
1257.351405	0.182853997
1259.279858	0.180849463
1261.208311	0.179244116
1263.136764	0.177934304
1265.065217	0.176379710
1266.993670	0.174632117
1268.922123	0.173050106
1270.850576	0.171663746
1272.779029	0.170277312
1274.707482	0.168562174
1276.635935	0.166604757
1278.564388	0.164934099
1280.492842	0.163512468
1282.421295	0.161915436
1284.349748	0.160231560
1286.278201	0.158761218
1288.206654	0.157486305
1290.135107	0.156186551
1292.063560	0.154534966
1293.992013	0.152511209
1295.920466	0.150762901
1297.848919	0.149730548
1299.777372	0.148912638
1301.705825	0.147739634
1303.634278	0.146310538
1305.562731	0.144737065
1307.491185	0.142951086
1309.419638	0.141191840
1311.348091	0.139585733
1313.276544	0.138263613
1315.204997	0.137226999
1317.133450	0.135971695
1319.061903	0.134674653
1320.990356	0.133766606
1322.918809	0.132745370
1324.847262	0.131329238
1326.775715	0.129957572
1328.704168	0.128753498
1330.632621	0.127436131
1332.561075	0.125897363
1334.489528	0.124151088
1336.417981	0.122246303
1338.346434	0.120676100
1340.274887	0.120165333
1342.203340	0.120036013
1344.131793	0.119026400
1346.060246	0.117453180
1347.988699	0.116149031
1349.917152	0.115215153
1351.845605	0.114241466
1353.774058	0.112954617
1355.702511	0.111607365
1357.630965	0.110292353
1359.559418	0.108823813
1361.487871	0.107599840
1363.416324	0.107341029
1365.344777	0.107476667
1367.273230	0.106839292
1369.201683	0.105498023
1371.130136	0.103850245
1373.058589	0.102270506
1374.987042	0.101547197
1376.915495	0.101252936
1378.843948	0.100509919
1380.772401	0.099636108
1382.700854	0.098743178
1384.629308	0.097386919
1386.557761	0.095951572
1388.486214	0.095414683
1390.414667	0.095084764
1392.343120	0.093598381
1394.271573	0.091809198
1396.200026	0.091092028
1398.128479	0.090915024
1400.056932	0.090635136
1401.985385	0.089803778
1403.913838	0.088361867
1405.842291	0.087548487
1407.770744	0.087347306
1409.699198	0.086734802
1411.627651	0.085861847
1413.556104	0.085106730
1415.484557	0.084190056
1417.413010	0.083050579
1419.341463	0.082634896
1421.269916	0.082815118
1423.198369	0.082136609
1425.126822	0.081011474
1427.055275	0.080028065
1428.983728	0.078842200
1430.912181	0.077912994
1432.840634	0.077148259
1434.769087	0.075770251
1436.697541	0.074781574
1438.625994	0.075293817
1440.554447	0.075749189
1442.482900	0.075291812
1444.411353	0.074438505
1446.339806	0.073359840
1448.268259	0.072532900
1450.196712	0.072135083
1452.125165	0.071374662
1454.053618	0.069588542
1455.982071	0.067539863
1457.910524	0.067551091
1459.838977	0.069253929
1461.767431	0.069432758
1463.695884	0.067827314
1465.624337	0.066768833
1467.552790	0.066649608
1469.481243	0.065611362
1471.409696	0.063698009
1473.338149	0.063117683
1475.266602	0.064029552
1477.195055	0.064699173
1479.123508	0.064423397
1481.051961	0.063527748
1482.980414	0.062711798
1484.908867	0.061892238
1486.837321	0.060694009
1488.765774	0.059732422
1490.694227	0.059847195
1492.622680	0.060221750
1494.551133	0.059277233
1496.479586	0.057741191
1498.408039	0.057419423
1500.336492	0.058046922
1502.264945	0.057928838
1504.193398	0.056018371
1506.121851	0.054026738
1508.050304	0.054744512
1509.978757	0.056172803
1511.907210	0.055911690
1513.835664	0.054767445
1515.764117	0.053668670
1517.692570	0.052874271
1519.621023	0.051968854
1521.549476	0.051284019
1523.477929	0.051601399
1525.406382	0.051906921
1527.334835	0.052059587
1529.263288	0.052404758
1531.191741	0.052036304
1533.120194	0.051045526
1535.048647	0.050529707
1536.977100	0.049470361
1538.905554	0.047475670
1540.834007	0.046987575
1542.762460	0.048248354
1544.690913	0.049110834
1546.619366	0.049146760
1548.547819	0.048642956
1550.476272	0.047967296
1552.404725	0.047167368
1554.333178	0.046223082
1556.261631	0.045491859
1558.190084	0.045489285
1560.118537	0.047021441
1562.046990	0.048331905
1563.975443	0.047868468
1565.903897	0.046830934
1567.832350	0.046121407
1569.760803	0.046099685
1571.689256	0.046707191
1573.617709	0.046603601
1575.546162	0.045911599
1577.474615	0.046147171
1579.403068	0.046836101
1581.331521	0.046978272
1583.259974	0.046810340
1585.188427	0.046560988
1587.116880	0.046319269
1589.045333	0.046274081
1590.973787	0.046357818
1592.902240	0.046310417
1594.830693	0.046199586
1596.759146	0.046232469
1598.687599	0.046350352
1600.616052	0.046570465
1602.544505	0.047006253
1604.472958	0.047421854
1606.401411	0.047486275
1608.329864	0.047433231
1610.258317	0.047757547
1612.186770	0.048275188
1614.115223	0.048406523
1616.043677	0.048636012
1617.972130	0.049785390
1619.900583	0.050545625
1621.829036	0.050034426
1623.757489	0.049890671
1625.685942	0.050779097
1627.614395	0.051831666
1629.542848	0.052843425
1631.471301	0.053296331
1633.399754	0.052549694
1635.328207	0.051950291
1637.256660	0.053177606
1639.185113	0.054623138
1641.113566	0.054701764
1643.042020	0.053676002
1644.970473	0.052192211
1646.898926	0.051733352
1648.827379	0.052654587
1650.755832	0.052415129
1652.684285	0.051591408
1654.612738	0.053227499
1656.541191	0.054998398
1658.469644	0.054478224
1660.398097	0.052878924
1662.326550	0.051984578
1664.255003	0.052239265
1666.183456	0.052104380
1668.111910	0.050779156
1670.040363	0.049812607
1671.968816	0.049735196
1673.897269	0.049298830
1675.825722	0.048797403
1677.754175	0.048636630
1679.682628	0.047654513
1681.611081	0.045506552
1683.539534	0.043697577
1685.467987	0.044086952
1687.396440	0.045206536
1689.324893	0.044999402
1691.253346	0.043895200
1693.181799	0.042138208
1695.110253	0.039998919
1697.038706	0.038895309
1698.967159	0.038795128
1700.895612	0.038949337
1702.824065	0.039034769
1704.752518	0.038638525
1706.680971	0.038327519
1708.609424	0.038050897
1710.537877	0.037327129
1712.466330	0.036347780
1714.394783	0.035361957
1716.323236	0.034635775
1718.251689	0.034651261
1720.180143	0.035166696
1722.108596	0.035302520
1724.037049	0.035030056
1725.965502	0.034702163
1727.893955	0.034159727
1729.822408	0.033316039
1731.750861	0.032298539
1733.679314	0.031678811
1735.607767	0.032078173
1737.536220	0.032456890
1739.464673	0.032278024
1741.393126	0.032272872
1743.321579	0.032446623
1745.250032	0.032391801
1747.178486	0.032075685
1749.106939	0.031947065
1751.035392	0.032465588
1752.963845	0.033043455
1754.892298	0.032797799
1756.820751	0.032130837
1758.749204	0.031958234
1760.677657	0.032280434
1762.606110	0.032806911
1764.534563	0.033123303
1766.463016	0.033050276
1768.391469	0.033106536
1770.319922	0.033381816
1772.248376	0.033772457
1774.176829	0.034407936
1776.105282	0.034778349
1778.033735	0.034714479
1779.962188	0.034794595
1781.890641	0.035300441
1783.819094	0.035819624
1785.747547	0.036007948
1787.676000	0.035911586
1789.604453	0.035778966
1791.532906	0.036174819
1793.461359	0.037203014
1795.389812	0.037995521
1797.318266	0.038147114
1799.246719	0.038090415
1801.175172	0.038208559
1803.103625	0.038515702
1805.032078	0.038747612
1806.960531	0.038753644
1808.888984	0.038665242
1810.817437	0.038797658
1812.745890	0.039248697
1814.674343	0.039680649
1816.602796	0.039987620
1818.531249	0.040409859
1820.459702	0.040754572
1822.388155	0.040546279
1824.316609	0.040011235
1826.245062	0.039915323
1828.173515	0.040164825
1830.101968	0.040367134
1832.030421	0.040529501
1833.958874	0.040402945
1835.887327	0.040064711
1837.815780	0.039878722
1839.744233	0.039748643
1841.672686	0.039393317
1843.601139	0.039162558
1845.529592	0.039512020
1847.458045	0.039854679
1849.386499	0.039803132
1851.314952	0.039663248
1853.243405	0.039560053
1855.171858	0.039509073
1857.100311	0.039461646
1859.028764	0.039221704
1860.957217	0.038778838
1862.885670	0.038331728
1864.814123	0.037860665
1866.742576	0.037239570
1868.671029	0.036838356
1870.599482	0.037049044
1872.527935	0.037289001
1874.456388	0.036962971
1876.384842	0.036403354
1878.313295	0.036028583
1880.241748	0.035792924
1882.170201	0.035630189
1884.098654	0.035540201
1886.027107	0.035253871
1887.955560	0.034571201
1889.884013	0.033867564
1891.812466	0.033486918
1893.740919	0.033319261
1895.669372	0.033268169
1897.597825	0.033198427
1899.526278	0.033034321
1901.454732	0.032856572
1903.383185	0.032616057
1905.311638	0.032111358
1907.240091	0.031311907
1909.168544	0.030667821
1911.096997	0.030566143
1913.025450	0.030766482
1914.953903	0.030851118
1916.882356	0.030628473
1918.810809	0.030274032
1920.739262	0.029896978
1922.667715	0.029440431
1924.596168	0.029128656
1926.524622	0.028994720
1928.453075	0.028822094
1930.381528	0.028428666
1932.309981	0.027770430
1934.238434	0.027215689
1936.166887	0.027082503
1938.095340	0.027023535
1940.023793	0.026657186
1941.952246	0.026270948
1943.880699	0.026156032
1945.809152	0.026021633
1947.737605	0.025709039
1949.666058	0.025481757
1951.594511	0.025512075
1953.522965	0.025566302
1955.451418	0.025288394
1957.379871	0.024697406
1959.308324	0.024142761
1961.236777	0.023946404
1963.165230	0.023872323
1965.093683	0.023426369
1967.022136	0.022873957
1968.950589	0.022747047
1970.879042	0.022878159
1972.807495	0.022857089
1974.735948	0.022540938
1976.664401	0.022108819
1978.592855	0.021767369
1980.521308	0.021499800
1982.449761	0.021332003
1984.378214	0.021247342
1986.306667	0.021113850
1988.235120	0.020962497
1990.163573	0.020895386
1992.092026	0.021012472
1994.020479	0.021158859
1995.948932	0.020893127
1997.877385	0.020313945
1999.805838	0.019937359
2001.734291	0.019864554
2003.662744	0.019865194
2005.591198	0.019854207
2007.519651	0.019811850
2009.448104	0.019619867
2011.376557	0.019287562
2013.305010	0.019090738
2015.233463	0.019217487
2017.161916	0.019324986
2019.090369	0.018933780
2021.018822	0.018224392
2022.947275	0.017803814
2024.875728	0.017846555
2026.804181	0.018038040
2028.732634	0.018144706
2030.661088	0.018192545
2032.589541	0.018178923
2034.517994	0.018004542
2036.446447	0.017755199
2038.374900	0.017593173
2040.303353	0.017470948
2042.231806	0.017354866
2044.160259	0.017274009
2046.088712	0.017116832
2048.017165	0.016793631
2049.945618	0.016563138
2051.874071	0.016660841
2053.802524	0.016770381
2055.730978	0.016613476
2057.659431	0.016407944
2059.587884	0.016330179
2061.516337	0.016288627
2063.444790	0.016136644
2065.373243	0.015804704
2067.301696	0.015527279
2069.230149	0.015626013
2071.158602	0.015807014
2073.087055	0.015543228
2075.015508	0.015097382
2076.943961	0.015002944
2078.872414	0.015260517
2080.800867	0.015518398
2082.729321	0.015496290
2084.657774	0.015231661
2086.586227	0.014918521
2088.514680	0.014660496
2090.443133	0.014512780
2092.371586	0.014436753
2094.300039	0.014207190
2096.228492	0.013846852
2098.156945	0.013734932
2100.085398	0.013922135
2102.013851	0.014063160
2103.942304	0.013995077
2105.870757	0.013806406
2107.799211	0.013698206
2109.727664	0.013831012
2111.656117	0.013991823
2113.584570	0.013937247
2115.513023	0.013888367
2117.441476	0.013883565
2119.369929	0.013633153
2121.298382	0.013378627
2123.226835	0.013487430
2125.155288	0.013575309
2127.083741	0.013300935
2129.012194	0.013007645
2130.940647	0.012899622
2132.869100	0.012637529
2134.797554	0.012226615
2136.726007	0.012265804
2138.654460	0.012782129
2140.582913	0.013135818
2142.511366	0.013206444
2144.439819	0.013210204
2146.368272	0.013017355
2148.296725	0.012640825
2150.225178	0.012394855
2152.153631	0.012441940
2154.082084	0.012607825
2156.010537	0.012599433
2157.938990	0.012425589
2159.867444	0.012229161
2161.795897	0.012055541
2163.724350	0.011970541
2165.652803	0.011960363
2167.581256	0.011908481
2169.509709	0.011819589
2171.438162	0.011771320
2173.366615	0.011783340
2175.295068	0.011759678
2177.223521	0.011695408
2179.151974	0.011753484
2181.080427	0.011878499
2183.008880	0.011789379
2184.937334	0.011566039
2186.865787	0.011567330
2188.794240	0.011691406
2190.722693	0.011532874
2192.651146	0.011234377
2194.579599	0.011213251
2196.508052	0.011295168
2198.436505	0.011166548
2200.364958	0.011092395
2202.293411	0.011202925
2204.221864	0.011100847
2206.150317	0.010887312
2208.078770	0.010935104
2210.007223	0.010888700
2211.935677	0.010562808
2213.864130	0.010361767
2215.792583	0.010481171
2217.721036	0.010760842
2219.649489	0.010896061
2221.577942	0.010926064
2223.506395	0.011071692
2225.434848	0.011150276
2227.363301	0.010934899
2229.291754	0.010886970
2231.220207	0.011199973
2233.148660	0.011156746
2235.077113	0.010519360
2237.005567	0.009956210
2238.934020	0.009917766
2240.862473	0.010172548
2242.790926	0.010440896
2244.719379	0.010685547
2246.647832	0.010762512
2248.576285	0.010611827
2250.504738	0.010361166
2252.433191	0.010044979
2254.361644	0.009784572
2256.290097	0.009677419
2258.218550	0.009662714
2260.147003	0.009594847
2262.075456	0.009529835
2264.003910	0.009608329
2265.932363	0.009717474
2267.860816	0.009724792
2269.789269	0.009680096
2271.717722	0.009622869
2273.646175	0.009444613
2275.574628	0.009127251
2277.503081	0.008825904
2279.431534	0.008583156
2281.359987	0.008453481
2283.288440	0.008533007
2285.216893	0.008623238
2287.145346	0.008405371
2289.073800	0.008037081
2291.002253	0.007938719
2292.930706	0.008088535
2294.859159	0.008238117
2296.787612	0.008279026
2298.716065	0.008137632
2300.644518	0.007840752
2302.572971	0.007567969
2304.501424	0.007503639
2306.429877	0.007760410
2308.358330	0.008136034
2310.286783	0.008195958
2312.215236	0.007923785
2314.143690	0.007685759
2316.072143	0.007715027
2318.000596	0.007942786
2319.929049	0.007995316
2321.857502	0.007760514
2323.785955	0.007737326
2325.714408	0.008194765
2327.642861	0.008465856
2329.571314	0.007581183
2331.499767	0.005945702
2333.428220	0.005255340
2335.356673	0.006362918
2337.285126	0.008193489
2339.213579	0.008912709
2341.142033	0.008656729
2343.070486	0.008510037
2344.998939	0.008497478
2346.927392	0.008390108
2348.855845	0.008262386
2350.784298	0.007859725
2352.712751	0.006984045
2354.641204	0.006371144
2356.569657	0.007051544
2358.498110	0.008914297
2360.426563	0.010140586
2362.355016	0.009446452
2364.283469	0.008289072
2366.211923	0.007822610
2368.140376	0.007487915
2370.068829	0.007190336
2371.997282	0.007176648
2373.925735	0.007152996
2375.854188	0.007065693
2377.782641	0.007104735
2379.711094	0.007095435
2381.639547	0.006779906
2383.568000	0.006328729
2385.496453	0.006133435
2387.424906	0.006254400
2389.353359	0.006398350
2391.281812	0.006345790
2393.210266	0.006179828
2395.138719	0.006036150
2397.067172	0.005980610
2398.995625	0.006042348
2400.924078	0.006158828
2402.852531	0.006179752
2404.780984	0.006077162
2406.709437	0.006052845
2408.637890	0.006168801
2410.566343	0.006293362
2412.494796	0.006197599
2414.423249	0.005912659
2416.351702	0.005712537
2418.280156	0.005601612
2420.208609	0.005607625
2422.137062	0.005891798
2424.065515	0.006263547
2425.993968	0.006310078
2427.922421	0.006123696
2429.850874	0.006034280
2431.779327	0.006062321
2433.707780	0.006157760
2435.636233	0.006215447
2437.564686	0.006072109
2439.493139	0.005864701
2441.421592	0.005906529
2443.350045	0.006093025
2445.278499	0.005992738
2447.206952	0.005727179
2449.135405	0.005713536
2451.063858	0.005952016
2452.992311	0.006085943
2454.920764	0.005901435
2456.849217	0.005641541
2458.777670	0.005805696
2460.706123	0.006306975
2462.634576	0.006526305
2464.563029	0.006382570
2466.491482	0.006280293
2468.419935	0.006363727
2470.348389	0.006465526
2472.276842	0.006443783
2474.205295	0.006345117
2476.133748	0.006263304
2478.062201	0.006270267
2479.990654	0.006488970
2481.919107	0.006690672
2483.847560	0.006643279
2485.776013	0.006511970
2487.704466	0.006510900
2489.632919	0.006533670
2491.561372	0.006660776
2493.489825	0.007004370
2495.418279	0.007275635
2497.346732	0.007329208
2499.275185	0.007363162
2501.203638	0.007371046
2503.132091	0.007283440
2505.060544	0.007480879
2506.988997	0.008153365
2508.917450	0.008664363
2510.845903	0.008500531
2512.774356	0.008244661
2514.702809	0.008671392
2516.631262	0.009318845
2518.559715	0.009413170
2520.488168	0.009137877
2522.416622	0.008911498
2524.345075	0.008826251
2526.273528	0.009140722
2528.201981	0.009855077
2530.130434	0.010292645
2532.058887	0.010230357
2533.987340	0.010194235
2535.915793	0.010425129
2537.844246	0.010708284
2539.772699	0.010842253
2541.701152	0.010835725
2543.629605	0.010977074
2545.558058	0.011378692
2547.486512	0.011873769
2549.414965	0.012288137
2551.343418	0.012508758
2553.271871	0.012560672
2555.200324	0.012539073
2557.128777	0.012556461
2559.057230	0.012685115
2560.985683	0.012980545
2562.914136	0.013533984
2564.842589	0.014022281
2566.771042	0.014047108
2568.699495	0.014108296
2570.627948	0.014668222
2572.556401	0.015251511
2574.484855	0.015399924
2576.413308	0.015256356
2578.341761	0.015207908
2580.270214	0.015437955
2582.198667	0.015840296
2584.127120	0.016304288
2586.055573	0.016731089
2587.984026	0.016944367
2589.912479	0.017168049
2591.840932	0.017692843
2593.769385	0.018104404
2595.697838	0.018057454
2597.626291	0.017943991
2599.554745	0.018059867
2601.483198	0.018344313
2603.411651	0.018604478
2605.340104	0.018698445
2607.268557	0.018715356
2609.197010	0.018709799
2611.125463	0.018740969
2613.053916	0.018804621
2614.982369	0.018626731
2616.910822	0.018238887
2618.839275	0.018010711
2620.767728	0.018000206
2622.696181	0.018214777
2624.624635	0.018499890
2626.553088	0.018487260
2628.481541	0.018338401
2630.409994	0.018419031
2632.338447	0.018588731
2634.266900	0.018583879
2636.195353	0.018455269
2638.123806	0.018331720
2640.052259	0.018253272
2641.980712	0.018232804
2643.909165	0.018120645
2645.837618	0.017865553
2647.766071	0.017752726
2649.694524	0.017912125
2651.622978	0.018105919
2653.551431	0.018102674
2655.479884	0.017828386
2657.408337	0.017488241
2659.336790	0.017493600
2661.265243	0.017687917
2663.193696	0.017555693
2665.122149	0.017042158
2667.050602	0.016503902
2668.979055	0.016397005
2670.907508	0.016775625
2672.835961	0.017120257
2674.764414	0.017122751
2676.692868	0.016896827
2678.621321	0.016549768
2680.549774	0.016237294
2682.478227	0.016257029
2684.406680	0.016655402
2686.335133	0.017053589
2688.263586	0.017140336
2690.192039	0.016904408
2692.120492	0.016467141
2694.048945	0.015959363
2695.977398	0.015562640
2697.905851	0.015421175
2699.834304	0.015447289
2701.762757	0.015513418
2703.691211	0.015600152
2705.619664	0.015484892
2707.548117	0.015118201
2709.476570	0.014873250
2711.405023	0.014804033
2713.333476	0.014721081
2715.261929	0.014536616
2717.190382	0.014230129
2719.118835	0.013793173
2721.047288	0.013439480
2722.975741	0.013476179
2724.904194	0.013730456
2726.832647	0.013914346
2728.761101	0.014077690
2730.689554	0.014189137
2732.618007	0.014046410
2734.546460	0.013679293
2736.474913	0.013491490
2738.403366	0.013648950
2740.331819	0.013778940
2742.260272	0.013853899
2744.188725	0.014167037
2746.117178	0.014430832
2748.045631	0.014279932
2749.974084	0.013845132
2751.902537	0.013430779
2753.830991	0.013254082
2755.759444	0.013332340
2757.687897	0.013421513
2759.616350	0.013312763
2761.544803	0.013082650
2763.473256	0.012842151
2765.401709	0.012561143
2767.330162	0.012302732
2769.258615	0.012162322
2771.187068	0.012206441
2773.115521	0.012530294
2775.043974	0.012908223
2776.972427	0.012874042
2778.900880	0.012471369
2780.829334	0.011980620
2782.757787	0.011643504
2784.686240	0.011762313
2786.614693	0.012095584
2788.543146	0.012255329
2790.471599	0.012305058
2792.400052	0.012353995
2794.328505	0.012277448
2796.256958	0.012158464
2798.185411	0.012292841
2800.113864	0.012448764
2802.042317	0.012296549
2803.970770	0.012134825
2805.899224	0.012052971
2807.827677	0.011821096
2809.756130	0.011679973
2811.684583	0.011985521
2813.613036	0.012265949
2815.541489	0.011966094
2817.469942	0.011529255
2819.398395	0.011596779
2821.326848	0.012065904
2823.255301	0.012507831
2825.183754	0.012585458
2827.112207	0.012345013
2829.040660	0.012133856
2830.969113	0.012004414
2832.897567	0.011680499
2834.826020	0.011269621
2836.754473	0.011105712
2838.682926	0.011242321
2840.611379	0.011317914
2842.539832	0.011086214
2844.468285	0.010808850
2846.396738	0.010875128
2848.325191	0.011303581
2850.253644	0.011737098
2852.182097	0.011756069
2854.110550	0.011375729
2856.039003	0.011185393
2857.967457	0.011448271
2859.895910	0.011576358
2861.824363	0.011220044
2863.752816	0.010876563
2865.681269	0.010885405
2867.609722	0.011028399
2869.538175	0.011105269
2871.466628	0.011047187
2873.395081	0.011036304
2875.323534	0.011345656
2877.251987	0.011735179
2879.180440	0.011677482
2881.108893	0.011186051
2883.037347	0.010690062
2884.965800	0.010513573
2886.894253	0.010804581
2888.822706	0.011371698
2890.751159	0.011718738
2892.679612	0.011577879
2894.608065	0.011307267
2896.536518	0.011169727
2898.464971	0.010884284
2900.393424	0.010546955
2902.321877	0.010555130
2904.250330	0.010569130
2906.178783	0.010419273
2908.107236	0.010551681
2910.035690	0.010747919
2911.964143	0.010718666
2913.892596	0.010720282
2915.821049	0.010837844
2917.749502	0.010860983
2919.677955	0.010941283
2921.606408	0.011372582
2923.534861	0.011665363
2925.463314	0.011507155
2927.391767	0.011299590
2929.320220	0.010967840
2931.248673	0.010403074
2933.177126	0.010211540
2935.105580	0.010652408
2937.034033	0.011142573
2938.962486	0.011200224
2940.890939	0.011039231
2942.819392	0.010981567
2944.747845	0.011032498
2946.676298	0.011194703
2948.604751	0.011302037
2950.533204	0.011260573
2952.461657	0.011487936
2954.390110	0.011798747
2956.318563	0.011466183
2958.247016	0.010854869
2960.175469	0.010855670
2962.103923	0.011293367
2964.032376	0.011504580
2965.960829	0.011442812
2967.889282	0.011251709
2969.817735	0.010952382
2971.746188	0.010961779
2973.674641	0.011552923
2975.603094	0.012105456
2977.531547	0.012278017
2979.460000	0.012252686
2981.388453	0.011926630
2983.316906	0.011490934
2985.245359	0.011443997
2987.173813	0.011645338
2989.102266	0.011785644
2991.030719	0.011931260
2992.959172	0.012032341
2994.887625	0.011966946
2996.816078	0.012002697
2998.744531	0.012323280
3000.672984	0.012623771
3002.601437	0.012459048
3004.529890	0.011978383
3006.458343	0.011841163
3008.386796	0.012210887
3010.315249	0.012609040
3012.243703	0.012654713
3014.172156	0.012346243
3016.100609	0.011930387
3018.029062	0.011793186
3019.957515	0.012090944
3021.885968	0.012464528
3023.814421	0.012604891
3025.742874	0.012776332
3027.671327	0.013082117
3029.599780	0.013119880
3031.528233	0.012891024
3033.456686	0.012601872
3035.385139	0.012287742
3037.313592	0.012397091
3039.242046	0.012922753
3041.170499	0.013172844
3043.098952	0.013169657
3045.027405	0.013210420
3046.955858	0.013161750
3048.884311	0.013110776
3050.812764	0.013271509
3052.741217	0.013513226
3054.669670	0.013795379
3056.598123	0.014292398
3058.526576	0.014875741
3060.455029	0.015091964
3062.383482	0.014749570
3064.311936	0.014155007
3066.240389	0.013917896
3068.168842	0.014174473
3070.097295	0.014345920
3072.025748	0.014295708
3073.954201	0.014336692
3075.882654	0.014406225
3077.811107	0.014524448
3079.739560	0.014884313
3081.668013	0.015228062
3083.596466	0.015322160
3085.524919	0.015398595
3087.453372	0.015531263
3089.381825	0.015577738
3091.310279	0.015626313
3093.238732	0.015795914
3095.167185	0.016151350
3097.095638	0.016582366
3099.024091	0.016917136
3100.952544	0.017009195
3102.880997	0.016753547
3104.809450	0.016471453
3106.737903	0.016691895
3108.666356	0.017270526
3110.594809	0.017539218
3112.523262	0.017248828
3114.451715	0.017036451
3116.380169	0.017543897
3118.308622	0.018399825
3120.237075	0.018805994
3122.165528	0.018616522
3124.093981	0.018469661
3126.022434	0.018712902
3127.950887	0.018920040
3129.879340	0.018976320
3131.807793	0.019198921
3133.736246	0.019411519
3135.664699	0.019463828
3137.593152	0.019651556
3139.521605	0.019859005
3141.450058	0.019861644
3143.378512	0.019960528
3145.306965	0.020182086
3147.235418	0.020135701
3149.163871	0.019979309
3151.092324	0.020152675
3153.020777	0.020763557
3154.949230	0.021481575
3156.877683	0.021541942
3158.806136	0.020942932
3160.734589	0.020742409
3162.663042	0.021158602
3164.591495	0.021451795
3166.519948	0.021510584
3168.448402	0.021686608
3170.376855	0.021903750
3172.305308	0.022186875
3174.233761	0.022649836
3176.162214	0.022930397
3178.090667	0.022874620
3180.019120	0.022775866
3181.947573	0.022761090
3183.876026	0.022682521
3185.804479	0.022575680
3187.732932	0.022445915
3189.661385	0.022194406
3191.589838	0.022359468
3193.518292	0.023313409
3195.446745	0.024213700
3197.375198	0.024475433
3199.303651	0.024809914
3201.232104	0.025542654
3203.160557	0.025963034
3205.089010	0.025862163
3207.017463	0.025769893
3208.945916	0.026033463
3210.874369	0.026439160
3212.802822	0.026494982
3214.731275	0.026267935
3216.659728	0.026273878
3218.588181	0.026546665
3220.516635	0.026780801
3222.445088	0.026927751
3224.373541	0.027135827
3226.301994	0.027218034
3228.230447	0.026928512
3230.158900	0.026487859
3232.087353	0.026274377
3234.015806	0.026491633
3235.944259	0.026855996
3237.872712	0.026769379
3239.801165	0.026382733
3241.729618	0.026456665
3243.658071	0.027066441
3245.586525	0.027727989
3247.514978	0.028441811
3249.443431	0.029016718
3251.371884	0.028969849
3253.300337	0.028839178
3255.228790	0.029265150
3257.157243	0.029787894
3259.085696	0.029886656
3261.014149	0.029828154
3262.942602	0.029982094
3264.871055	0.029988972
3266.799508	0.029562080
3268.727961	0.029233249
3270.656414	0.029332835
3272.584868	0.029465536
3274.513321	0.029243918
3276.441774	0.028799634
3278.370227	0.028652275
3280.298680	0.029160084
3282.227133	0.029979844
3284.155586	0.030398203
3286.084039	0.030325044
3288.012492	0.030142827
3289.940945	0.030102054
3291.869398	0.030126499
3293.797851	0.030093331
3295.726304	0.030360831
3297.654758	0.031134387
3299.583211	0.031703893
3301.511664	0.031674616
3303.440117	0.031482037
3305.368570	0.031157462
3307.297023	0.030724499
3309.225476	0.030604556
3311.153929	0.030735949
3313.082382	0.030795150
3315.010835	0.031059707
3316.939288	0.031653237
3318.867741	0.032224592
3320.796194	0.032764930
3322.724648	0.033110913
3324.653101	0.032940734
3326.581554	0.032631528
3328.510007	0.032556713
3330.438460	0.032800674
3332.366913	0.033452261
3334.295366	0.034054037
3336.223819	0.034039371
3338.152272	0.033728391
3340.080725	0.033847038
3342.009178	0.034342390
3343.937631	0.034544896
3345.866084	0.034615040
3347.794537	0.035029233
3349.722991	0.035265036
3351.651444	0.034846723
3353.579897	0.034344148
3355.508350	0.034430947
3357.436803	0.034887873
3359.365256	0.035225373
3361.293709	0.035672851
3363.222162	0.036354750
3365.150615	0.036719002
3367.079068	0.036554798
3369.007521	0.036252968
3370.935974	0.036166433
3372.864427	0.036484350
3374.792881	0.037302677
3376.721334	0.038150370
3378.649787	0.038206298
3380.578240	0.037576444
3382.506693	0.037023779
3384.435146	0.037021764
3386.363599	0.037655365
3388.292052	0.038095232
3390.220505	0.037535708
3392.148958	0.036930028
3394.077411	0.037532534
3396.005864	0.038597733
3397.934317	0.038759720
3399.862770	0.038057949
3401.791224	0.037428264
3403.719677	0.037507281
3405.648130	0.038123932
3407.576583	0.038561035
3409.505036	0.038607426
3411.433489	0.038461234
3413.361942	0.038425561
3415.290395	0.038730841
3417.218848	0.038828023
3419.147301	0.038449612
3421.075754	0.038630556
3423.004207	0.039469592
3424.932660	0.039710928
3426.861114	0.039145026
3428.789567	0.038486697
3430.718020	0.038156711
3432.646473	0.038330749
3434.574926	0.038885221
3436.503379	0.039179057
3438.431832	0.038746685
3440.360285	0.037763089
3442.288738	0.036735713
3444.217191	0.036287054
3446.145644	0.036548056
3448.074097	0.036997609
3450.002550	0.037000671
3451.931004	0.036786050
3453.859457	0.037159052
3455.787910	0.037831265
3457.716363	0.038120151
3459.644816	0.038162664
3461.573269	0.037971318
3463.501722	0.037311193
3465.430175	0.036375832
3467.358628	0.035599712
3469.287081	0.035372142
3471.215534	0.035724856
3473.143987	0.036047373
3475.072440	0.035820384
3477.000893	0.035420816
3478.929347	0.035180334
3480.857800	0.034975205
3482.786253	0.035062715
3484.714706	0.035542067
3486.643159	0.035734024
3488.571612	0.035203144
3490.500065	0.034338225
3492.428518	0.033717904
3494.356971	0.033460341
3496.285424	0.033321541
3498.213877	0.032976285
3500.142330	0.032188408
3502.070783	0.031411529
3503.999237	0.031424612
3505.927690	0.032116614
3507.856143	0.032899622
3509.784596	0.033303544
3511.713049	0.032805063
3513.641502	0.031699870
3515.569955	0.030756580
3517.498408	0.030068921
3519.426861	0.029617894
3521.355314	0.029399930
3523.283767	0.029157303
3525.212220	0.028999407
3527.140673	0.029323122
3529.069126	0.029907117
3530.997580	0.030064734
3532.926033	0.029705603
3534.854486	0.029273342
3536.782939	0.029122664
3538.711392	0.029316053
3540.639845	0.029493390
3542.568298	0.029226614
3544.496751	0.028680334
3546.425204	0.028337773
3548.353657	0.028038722
3550.282110	0.027405238
3552.210563	0.026772397
3554.139016	0.026555650
3556.067470	0.026664462
3557.995923	0.026747026
3559.924376	0.026378796
3561.852829	0.025548484
3563.781282	0.024720736
3565.709735	0.024314685
3567.638188	0.024554132
3569.566641	0.025182808
3571.495094	0.025664626
3573.423547	0.025813637
3575.352000	0.025507752
3577.280453	0.024838522
3579.208906	0.024416609
3581.137360	0.024201944
3583.065813	0.023433145
3584.994266	0.022348315
3586.922719	0.022003880
3588.851172	0.022482855
3590.779625	0.022770012
3592.708078	0.022462342
3594.636531	0.022166153
3596.564984	0.022247450
3598.493437	0.022127900
3600.421890	0.021278571
3602.350343	0.020139225
3604.278796	0.019447204
3606.207249	0.019460503
3608.135703	0.019879829
3610.064156	0.020044353
3611.992609	0.019826166
3613.921062	0.019842852
3615.849515	0.020096755
3617.777968	0.019911718
3619.706421	0.019369408
3621.634874	0.019056777
3623.563327	0.018891538
3625.491780	0.018402934
3627.420233	0.017585609
3629.348686	0.017127011
3631.277139	0.017131837
3633.205593	0.017010612
3635.134046	0.016783781
3637.062499	0.016694212
3638.990952	0.016793432
3640.919405	0.016856279
3642.847858	0.016531423
3644.776311	0.016057452
3646.704764	0.016021961
3648.633217	0.016328324
3650.561670	0.016266212
3652.490123	0.015958706
3654.418576	0.015762009
3656.347029	0.015594102
3658.275482	0.015174383
3660.203936	0.014307918
3662.132389	0.013329027
3664.060842	0.012605992
3665.989295	0.012028059
3667.917748	0.011640568
3669.846201	0.012000563
3671.774654	0.012911007
3673.703107	0.012981593
3675.631560	0.012076766
3677.560013	0.011487153
3679.488466	0.011546264
3681.416919	0.011771736
3683.345372	0.011763691
3685.273826	0.011302264
3687.202279	0.010657986
3689.130732	0.010641816
3691.059185	0.011469964
3692.987638	0.012213481
3694.916091	0.012130137
3696.844544	0.011413745
3698.772997	0.010745021
3700.701450	0.010524301
3702.629903	0.010687369
3704.558356	0.010922456
3706.486809	0.011047963
3708.415262	0.011167145
3710.343716	0.011313273
3712.272169	0.011208720
3714.200622	0.010946325
3716.129075	0.011080476
3718.057528	0.011615542
3719.985981	0.012023521
3721.914434	0.012246065
3723.842887	0.012555293
3725.771340	0.012612979
3727.699793	0.012078884
3729.628246	0.011152620
3731.556699	0.010420320
3733.485152	0.010566118
3735.413605	0.011411805
3737.342059	0.011880200
3739.270512	0.011707190
3741.198965	0.011560830
3743.127418	0.011793738
3745.055871	0.012328574
3746.984324	0.012832159
3748.912777	0.013215458
3750.841230	0.013813271
3752.769683	0.014385992
3754.698136	0.014437553
3756.626589	0.013954093
3758.555042	0.013069798
3760.483495	0.012265326
3762.411949	0.012006511
3764.340402	0.012045479
3766.268855	0.011944645
3768.197308	0.011637088
3770.125761	0.011573255
3772.054214	0.012097559
3773.982667	0.012713476
3775.911120	0.012794776
3777.839573	0.012237409
3779.768026	0.011560183
3781.696479	0.011463878
3783.624932	0.012023310
3785.553385	0.012664788
3787.481838	0.012725044
3789.410292	0.012176117
3791.338745	0.011805668
3793.267198	0.012158714
3795.195651	0.012960523
3797.124104	0.013535027
3799.052557	0.013213173
3800.981010	0.012178014
3802.909463	0.011623137
3804.837916	0.011665659
3806.766369	0.011517423
3808.694822	0.011350696
3810.623275	0.011505893
3812.551728	0.011872213
3814.480182	0.012382483
3816.408635	0.012939863
3818.337088	0.013075888
3820.265541	0.012602809
3822.193994	0.012144498
3824.122447	0.011904260
3826.050900	0.011630074
3827.979353	0.011498938
3829.907806	0.011747117
3831.836259	0.012152038
3833.764712	0.012521192
3835.693165	0.012882360
3837.621618	0.012667044
3839.550071	0.011758287
3841.478525	0.011144634
3843.406978	0.011329748
3845.335431	0.012052384
3847.263884	0.013019159
3849.192337	0.013813317
3851.120790	0.013915673
3853.049243	0.013657718
3854.977696	0.013761844
3856.906149	0.013618496
3858.834602	0.012854313
3860.763055	0.011959338
3862.691508	0.011276273
3864.619961	0.011101997
3866.548415	0.011453656
3868.476868	0.011905724
3870.405321	0.012347584
3872.333774	0.012683207
3874.262227	0.012731150
3876.190680	0.012652389
3878.119133	0.012412603
3880.047586	0.012204627
3881.976039	0.012383968
3883.904492	0.012594443
3885.832945	0.012535625
3887.761398	0.012445452
3889.689851	0.012340697
3891.618305	0.012169491
3893.546758	0.012054685
3895.475211	0.012034069
3897.403664	0.011956269
3899.332117	0.011782421
3901.260570	0.011643365
3903.189023	0.011492691
3905.117476	0.011427069
3907.045929	0.011554552
3908.974382	0.011621444
3910.902835	0.011456887
3912.831288	0.011042908
3914.759741	0.010485978
3916.688194	0.010223682
3918.616648	0.010571743
3920.545101	0.011209992
3922.473554	0.011453108
3924.402007	0.011150132
3926.330460	0.010939448
3928.258913	0.011015582
3930.187366	0.010801312
3932.115819	0.010223265
3934.044272	0.010022500
3935.972725	0.010539847
3937.901178	0.011202703
3939.829631	0.011434796
3941.758084	0.011380756
3943.686538	0.011262360
3945.614991	0.011000010
3947.543444	0.010796691
3949.471897	0.010992499
3951.400350	0.011447312
3953.328803	0.011627222
3955.257256	0.011354930
3957.185709	0.011025211
3959.114162	0.011003993
3961.042615	0.011312510
3962.971068	0.011633402
3964.899521	0.011635473
3966.827974	0.011331839
3968.756427	0.010836888
3970.684881	0.010205772
3972.613334	0.009833410
3974.541787	0.010138770
3976.470240	0.010775083
3978.398693	0.011210898
3980.327146	0.011319983
3982.255599	0.010913705
3984.184052	0.010213029
3986.112505	0.010045722
3988.040958	0.010593102
3989.969411	0.011165849
3991.897864	0.011051096
3993.826317	0.010597449
3995.754771	0.010571334
3997.683224	0.010376749
3999.611677	0.009418903
4001.540130	0.008836182
4003.468583	0.009446193
4005.397036	0.010414874
4007.325489	0.011132993
4009.253942	0.011126659
4011.182395	0.010435954
4013.110848	0.009681971
4015.039301	0.009358685
4016.967754	0.009292516
4018.896207	0.009040820
4020.824661	0.009070707
4022.753114	0.009679562
4024.681567	0.010334008
4026.610020	0.010524966
4028.538473	0.010495966
4030.466926	0.010353959
4032.395379	0.009714531
4034.323832	0.009077704
4036.252285	0.009061609
4038.180738	0.008981983
4040.109191	0.008559505
4042.037644	0.008884314
4043.966097	0.010066548
4045.894550	0.010842283
4047.823004	0.010849492
4049.751457	0.010777836
4051.679910	0.010486204
4053.608363	0.009575736
4055.536816	0.008768540
4057.465269	0.008456280
4059.393722	0.008323191
4061.322175	0.008482998
4063.250628	0.008887563
4065.179081	0.008994392
4067.107534	0.008983936
4069.035987	0.009005892
4070.964440	0.009112894
4072.892894	0.009443416
4074.821347	0.009836049
4076.749800	0.009759299
4078.678253	0.009082360
4080.606706	0.008620630
4082.535159	0.008599083
4084.463612	0.008341580
4086.392065	0.008306832
4088.320518	0.008967917
4090.248971	0.009728734
4092.177424	0.009807440
4094.105877	0.008984796
4096.034330	0.008123735
4097.962783	0.007670093
4099.891237	0.007820360
4101.819690	0.008594315
4103.748143	0.009081318
4105.676596	0.008379334
4107.605049	0.007148981
4109.533502	0.006689376
4111.461955	0.006915869
4113.390408	0.006812397
4115.318861	0.006337251
4117.247314	0.006291044
4119.175767	0.006952662
4121.104220	0.007822550
4123.032673	0.008379033
4124.961127	0.008024524
4126.889580	0.007122029
4128.818033	0.006618122
4130.746486	0.006969029
4132.674939	0.007528245
4134.603392	0.007566784
4136.531845	0.007659169
4138.460298	0.007702573
4140.388751	0.007580075
4142.317204	0.007560924
4144.245657	0.007568442
4146.174110	0.007481780
4148.102563	0.007571291
4150.031017	0.007846156
4151.959470	0.007935620
4153.887923	0.008048433
4155.816376	0.008309239
4157.744829	0.007977909
4159.673282	0.007047539
4161.601735	0.006242950
4163.530188	0.005665463
4165.458641	0.005261848
4167.387094	0.005081374
4169.315547	0.005090997
4171.244000	0.005368605
4173.172453	0.006253167
4175.100906	0.006725317
4177.029360	0.006367114
4178.957813	0.006406210
4180.886266	0.006867074
4182.814719	0.007008232
4184.743172	0.007034721
4186.671625	0.007470654
4188.600078	0.007980528
4190.528531	0.008017895
4192.456984	0.007928696
4194.385437	0.008098425
4196.313890	0.008109896
4198.242343	0.007732973
4200.170796	0.007884027
4202.099250	0.008497586
4204.027703	0.008101631
4205.956156	0.007092420
4207.884609	0.007144858
4209.813062	0.007701053
4211.741515	0.007487567
4213.669968	0.007040980
4215.598421	0.007208302
4217.526874	0.007572130
4219.455327	0.007225243
4221.383780	0.006238932
4223.312233	0.005995485
4225.240686	0.006225160
4227.169139	0.005728782
4229.097593	0.005014649
4231.026046	0.004798167
4232.954499	0.005147475
4234.882952	0.006208389
4236.811405	0.007407227
4238.739858	0.007697275
4240.668311	0.007017021
4242.596764	0.006032717
4244.525217	0.005608664
4246.453670	0.006093296
4248.382123	0.006737265
4250.310576	0.006723377
4252.239029	0.006545292
4254.167483	0.006852933
4256.095936	0.006899295
4258.024389	0.006543225
4259.952842	0.006403367
4261.881295	0.006112698
4263.809748	0.006237302
4265.738201	0.006841301
4267.666654	0.006923635
4269.595107	0.006787112
4271.523560	0.006878013
4273.452013	0.006720188
4275.380466	0.006204226
4277.308919	0.006218913
4279.237373	0.006469582
4281.165826	0.006622568
4283.094279	0.006785889
4285.022732	0.006559449
4286.951185	0.005808712
4288.879638	0.005169315
4290.808091	0.005173636
4292.736544	0.005360185
4294.664997	0.005359512
4296.593450	0.005609205
4298.521903	0.006628362
4300.450356	0.008145360
4302.378809	0.008732727
4304.307262	0.007733709
4306.235716	0.006284453
4308.164169	0.005935648
4310.092622	0.006190744
4312.021075	0.005665885
4313.949528	0.004870630
4315.877981	0.005277263
4317.806434	0.006498159
4319.734887	0.006996294
4321.663340	0.006604616
4323.591793	0.005501804
4325.520246	0.004092955
4327.448699	0.003709152
4329.377152	0.004554452
4331.305606	0.005581857
4333.234059	0.005787024
4335.162512	0.005431004
4337.090965	0.005063044
4339.019418	0.004773250
4340.947871	0.004420161
4342.876324	0.005136210
4344.804777	0.006815671
4346.733230	0.007624401
4348.661683	0.006480164
4350.590136	0.004935734
4352.518589	0.005067667
4354.447042	0.006261065
4356.375495	0.006920231
4358.303949	0.006180395
4360.232402	0.005516292
4362.160855	0.005645048
4364.089308	0.006268543
4366.017761	0.006950876
4367.946214	0.006904660
4369.874667	0.006192476
4371.803120	0.005770658
4373.731573	0.006114897
4375.660026	0.006877372
4377.588479	0.007039502
4379.516932	0.006361569
4381.445385	0.005556231
4383.373839	0.005521986
4385.302292	0.006118924
4387.230745	0.005891366
4389.159198	0.005484221
4391.087651	0.006414119
4393.016104	0.007664442
4394.944557	0.008298860
4396.873010	0.008567102
4398.801463	0.008150537
4400.729916	0.007466977
4402.658369	0.007653698
4404.586822	0.007982154
4406.515275	0.006904714
4408.443729	0.005727169
4410.372182	0.005334342
4412.300635	0.004992925
4414.229088	0.004761435
4416.157541	0.005653578
4418.085994	0.006990133
4420.014447	0.007632017
4421.942900	0.007900572
4423.871353	0.007617431
4425.799806	0.006333312
4427.728259	0.005134252
4429.656712	0.005543062
4431.585165	0.006114855
4433.513618	0.005605428
4435.442072	0.005725745
4437.370525	0.006699279
4439.298978	0.007514723
4441.227431	0.007270222
4443.155884	0.006721298
4445.084337	0.006546709
4447.012790	0.006233474
4448.941243	0.005480598
4450.869696	0.005232677
4452.798149	0.005604723
4454.726602	0.005686319
4456.655055	0.005292355
4458.583508	0.004776745
4460.511962	0.004527533
4462.440415	0.004795585
4464.368868	0.005444757
4466.297321	0.005984889
4468.225774	0.006309306
4470.154227	0.006264120
4472.082680	0.005743020
4474.011133	0.005633227
4475.939586	0.005844038
4477.868039	0.006311132
4479.796492	0.006459061
4481.724945	0.005964181
4483.653398	0.005473715
4485.581851	0.005633095
4487.510305	0.006448804
4489.438758	0.007270216
4491.367211	0.007639371
4493.295664	0.007313901
4495.224117	0.006859314
4497.152570	0.006567005
4499.081023	0.006384593
4501.009476	0.006451770
4502.937929	0.007013647
4504.866382	0.007987843
4506.794835	0.008274024
4508.723288	0.007342972
4510.651741	0.006682582
4512.580195	0.006948745
4514.508648	0.007558175
4516.437101	0.007796252
4518.365554	0.007599962
4520.294007	0.006799642
4522.222460	0.005980843
4524.150913	0.005967033
4526.079366	0.005967543
4528.007819	0.005708592
4529.936272	0.005938486
4531.864725	0.006098198
4533.793178	0.005719392
4535.721631	0.005866331
4537.650084	0.006786067
4539.578538	0.007093451
4541.506991	0.006583469
4543.435444	0.006404044
4545.363897	0.006923745
4547.292350	0.007389043
4549.220803	0.007497311
4551.149256	0.007514439
4553.077709	0.007369983
4555.006162	0.006874767
4556.934615	0.006828423
4558.863068	0.006940137
4560.791521	0.006396665
4562.719974	0.005599987
4564.648428	0.004985129
4566.576881	0.004703422
4568.505334	0.004948503
4570.433787	0.005302380
4572.362240	0.006118730
4574.290693	0.007316443
4576.219146	0.008097787
4578.147599	0.008157672
4580.076052	0.007863213
4582.004505	0.007406421
4583.932958	0.006774797
4585.861411	0.006491006
4587.789864	0.006749261
4589.718318	0.006612116
4591.646771	0.006676153
4593.575224	0.007646121
4595.503677	0.008165834
4597.432130	0.007802962
4599.360583	0.007963378
4601.289036	0.008822467
4603.217489	0.008961724
[truncated: 1,501 more rows]
