# Supplementary material for: Adaptive Method for Quantitative Estimation of Glucose and Fructose Concentrations in Aqueous Solutions Based on Infrared Nanoantenna Optics
Source: Sensors (Basel). 2019 Jul 11;19(14):3053. doi: 10.3390/s19143053 (PMC6678705; doi:10.3390/s19143053)
Supplement: Supplementary file 1 [file sensors-19-03053-s001.zip › 00_Measurement_Data/Fructose cycles/1 water/res4 sc50_50 ap100x100 par pol/1 water.11.txt]

748.239793	0.019898741
750.168246	0.030175876
752.096699	0.021335304
754.025152	0.020479821
755.953605	0.023586998
757.882058	0.033318028
759.810511	0.038588084
761.738964	0.027941776
763.667418	0.015665762
765.595871	0.015871089
767.524324	0.017674042
769.452777	0.022424197
771.381230	0.026480515
773.309683	0.022592515
775.238136	0.020845475
777.166589	0.012712155
779.095042	0.007694224
781.023495	0.021730626
782.951948	0.031871568
784.880401	0.028694483
786.808854	0.039311472
788.737308	0.045197371
790.665761	0.033589493
792.594214	0.032086056
794.522667	0.028742885
796.451120	0.016303478
798.379573	0.014032780
800.308026	0.021682296
802.236479	0.021064391
804.164932	0.017391257
806.093385	0.014693127
808.021838	0.011696381
809.950291	0.012820874
811.878744	0.024590885
813.807197	0.035420515
815.735651	0.054178245
817.664104	0.054231718
819.592557	0.035206575
821.521010	0.034777213
823.449463	0.033131439
825.377916	0.030068299
827.306369	0.040140152
829.234822	0.039877418
831.163275	0.031314000
833.091728	0.021140916
835.020181	0.020441709
836.948634	0.024636069
838.877087	0.023078110
840.805541	0.017944921
842.733994	0.018212583
844.662447	0.019418625
846.590900	0.019343518
848.519353	0.018716436
850.447806	0.014039702
852.376259	0.018740883
854.304712	0.023413500
856.233165	0.028059950
858.161618	0.033503991
860.090071	0.032279693
862.018524	0.021918828
863.946977	0.011249035
865.875430	0.008886663
867.803884	0.016695267
869.732337	0.028505316
871.660790	0.037015542
873.589243	0.040121302
875.517696	0.038341597
877.446149	0.034415305
879.374602	0.034094494
881.303055	0.036506016
883.231508	0.037089318
885.159961	0.038928937
887.088414	0.044278305
889.016867	0.048878670
890.945320	0.050689835
892.873774	0.051009119
894.802227	0.050358348
896.730680	0.050926510
898.659133	0.055430606
900.587586	0.062369380
902.516039	0.066109397
904.444492	0.066799402
906.372945	0.069197357
908.301398	0.072647497
910.229851	0.075802982
912.158304	0.080987900
914.086757	0.086665362
916.015210	0.088692911
917.943664	0.089621715
919.872117	0.094428271
921.800570	0.100310951
923.729023	0.103931807
925.657476	0.108286321
927.585929	0.114762090
929.514382	0.121569701
931.442835	0.127305478
933.371288	0.131457075
935.299741	0.135215193
937.228194	0.139598653
939.156647	0.144534111
941.085100	0.150255188
943.013553	0.156272963
944.942007	0.162029967
946.870460	0.167693615
948.798913	0.173104510
950.727366	0.178799435
952.655819	0.185852557
954.584272	0.193382114
956.512725	0.200004578
958.441178	0.206001252
960.369631	0.212603197
962.298084	0.220125049
964.226537	0.227087602
966.154990	0.233345762
968.083443	0.239926115
970.011897	0.246424258
971.940350	0.253145099
973.868803	0.260340542
975.797256	0.266681015
977.725709	0.271931708
979.654162	0.277347356
981.582615	0.283322185
983.511068	0.288840353
985.439521	0.294095516
987.367974	0.300393909
989.296427	0.307263196
991.224880	0.313501477
993.153333	0.318917722
995.081786	0.324255168
997.010240	0.329940051
998.938693	0.334896713
1000.867146	0.338703543
1002.795599	0.342729360
1004.724052	0.347632945
1006.652505	0.352715522
1008.580958	0.357466161
1010.509411	0.362290740
1012.437864	0.367509425
1014.366317	0.372347265
1016.294770	0.375985175
1018.223223	0.378549784
1020.151676	0.380901515
1022.080130	0.383993506
1024.008583	0.388128668
1025.937036	0.392650872
1027.865489	0.396207243
1029.793942	0.398388624
1031.722395	0.400241494
1033.650848	0.401859879
1035.579301	0.402617186
1037.507754	0.403580248
1039.436207	0.405991256
1041.364660	0.408461839
1043.293113	0.409248412
1045.221566	0.409168214
1047.150019	0.409123302
1049.078473	0.409155756
1051.006926	0.409670562
1052.935379	0.410148531
1054.863832	0.410139292
1056.792285	0.409939587
1058.720738	0.409092784
1060.649191	0.407698929
1062.577644	0.406852186
1064.506097	0.406927317
1066.434550	0.406852096
1068.363003	0.405245900
1070.291456	0.402898192
1072.219909	0.401555091
1074.148363	0.400581807
1076.076816	0.399152428
1078.005269	0.398378998
1079.933722	0.398125708
1081.862175	0.397036314
1083.790628	0.395153821
1085.719081	0.393123269
1087.647534	0.391110897
1089.575987	0.389157504
1091.504440	0.387663752
1093.432893	0.386678666
1095.361346	0.385465205
1097.289799	0.383556485
1099.218253	0.381178528
1101.146706	0.378896117
1103.075159	0.376581311
1105.003612	0.373557538
1106.932065	0.370007008
1108.860518	0.366568208
1110.788971	0.363928914
1112.717424	0.362467051
1114.645877	0.361072183
1116.574330	0.358161420
1118.502783	0.353968143
1120.431236	0.350237429
1122.359689	0.347670168
1124.288142	0.345553070
1126.216596	0.343519598
1128.145049	0.341521114
1130.073502	0.339260995
1132.001955	0.336561441
1133.930408	0.333551049
1135.858861	0.330787629
1137.787314	0.328650683
1139.715767	0.326694757
1141.644220	0.324352562
1143.572673	0.321272641
1145.501126	0.317600280
1147.429579	0.314369142
1149.358032	0.312037259
1151.286486	0.309894383
1153.214939	0.307460457
1155.143392	0.304725081
1157.071845	0.301817775
1159.000298	0.299031049
1160.928751	0.296449989
1162.857204	0.293896496
1164.785657	0.291251451
1166.714110	0.288431436
1168.642563	0.285420358
1170.571016	0.282424420
1172.499469	0.279535919
1174.427922	0.276648670
1176.356375	0.273824900
1178.284829	0.271206170
1180.213282	0.268855512
1182.141735	0.266759515
1184.070188	0.264603794
1185.998641	0.261897147
1187.927094	0.258781940
1189.855547	0.255905628
1191.784000	0.253343582
1193.712453	0.250818133
1195.640906	0.248407856
1197.569359	0.246264815
1199.497812	0.244105995
1201.426265	0.241391018
1203.354719	0.238747403
1205.283172	0.236381084
1207.211625	0.234229490
1209.140078	0.232006788
1211.068531	0.229764849
1212.996984	0.227708548
1214.925437	0.225462019
1216.853890	0.222604394
1218.782343	0.219736516
1220.710796	0.217426747
1222.639249	0.215499789
1224.567702	0.213862494
1226.496155	0.212296411
1228.424609	0.210336149
1230.353062	0.207983583
1232.281515	0.205637068
1234.209968	0.203446388
1236.138421	0.201288298
1238.066874	0.199299246
1239.995327	0.197736233
1241.923780	0.196372598
1243.852233	0.194882080
1245.780686	0.193413526
1247.709139	0.192112640
1249.637592	0.190500557
1251.566045	0.188384697
1253.494498	0.186327487
1255.422952	0.184764162
1257.351405	0.183627784
1259.279858	0.182380885
1261.208311	0.180494562
1263.136764	0.178105280
1265.065217	0.175793573
1266.993670	0.173840448
1268.922123	0.172089338
1270.850576	0.170409083
1272.779029	0.168837085
1274.707482	0.167366087
1276.635935	0.166078970
1278.564388	0.164938793
1280.492842	0.163694844
1282.421295	0.162199557
1284.349748	0.160619736
1286.278201	0.159191802
1288.206654	0.157803565
1290.135107	0.156177208
1292.063560	0.154395729
1293.992013	0.152720124
1295.920466	0.151122540
1297.848919	0.149481669
1299.777372	0.147869110
1301.705825	0.146469399
1303.634278	0.145409852
1305.562731	0.144441515
1307.491185	0.143166617
1309.419638	0.141783789
1311.348091	0.140629485
1313.276544	0.139816523
1315.204997	0.139125258
1317.133450	0.137941554
1319.061903	0.136233717
1320.990356	0.134494349
1322.918809	0.132819429
1324.847262	0.131127700
1326.775715	0.129576415
1328.704168	0.128319144
1330.632621	0.127236694
1332.561075	0.126377270
1334.489528	0.126080707
1336.417981	0.126115367
1338.346434	0.125488684
1340.274887	0.123941123
1342.203340	0.121741712
1344.131793	0.119277723
1346.060246	0.117551379
1347.988699	0.116935976
1349.917152	0.116589695
1351.845605	0.115493953
1353.774058	0.113595456
1355.702511	0.112004809
1357.630965	0.111511968
1359.559418	0.111465022
1361.487871	0.110828929
1363.416324	0.109882034
1365.344777	0.108956091
1367.273230	0.107705705
1369.201683	0.106841758
1371.130136	0.106642604
1373.058589	0.105976641
1374.987042	0.104647622
1376.915495	0.103051007
1378.843948	0.101220742
1380.772401	0.099633075
1382.700854	0.098658137
1384.629308	0.097976699
1386.557761	0.097018100
1388.486214	0.096079357
1390.414667	0.095660955
1392.343120	0.095524199
1394.271573	0.095775798
1396.200026	0.096209913
1398.128479	0.095518783
1400.056932	0.093984000
1401.985385	0.092490219
1403.913838	0.090775572
1405.842291	0.089352965
1407.770744	0.088350862
1409.699198	0.087260336
1411.627651	0.086490080
1413.556104	0.086567722
1415.484557	0.086943336
1417.413010	0.086423874
1419.341463	0.085482419
1421.269916	0.084953584
1423.198369	0.083793677
1425.126822	0.082391314
1427.055275	0.081511736
1428.983728	0.080682687
1430.912181	0.080337502
1432.840634	0.080482543
1434.769087	0.079525657
1436.697541	0.077475712
1438.625994	0.076226600
1440.554447	0.075494625
1442.482900	0.074786097
1444.411353	0.074469134
1446.339806	0.074199997
1448.268259	0.073794521
1450.196712	0.073594965
1452.125165	0.074134707
1454.053618	0.075299367
1455.982071	0.075791143
1457.910524	0.075272739
1459.838977	0.074329317
1461.767431	0.072692439
1463.695884	0.070750184
1465.624337	0.069718532
1467.552790	0.069920249
1469.481243	0.070228964
1471.409696	0.069952995
1473.338149	0.069207013
1475.266602	0.067675151
1477.195055	0.065949164
1479.123508	0.064862370
1481.051961	0.064159006
1482.980414	0.063911051
1484.908867	0.064314574
1486.837321	0.065075658
1488.765774	0.065318197
1490.694227	0.064634852
1492.622680	0.063749954
1494.551133	0.062651873
1496.479586	0.061611574
1498.408039	0.061166517
1500.336492	0.061275028
1502.264945	0.062181484
1504.193398	0.063293718
1506.121851	0.063559160
1508.050304	0.063115910
1509.978757	0.061693255
1511.907210	0.060061552
1513.835664	0.059619665
1515.764117	0.060122315
1517.692570	0.061017558
1519.621023	0.061307251
1521.549476	0.060524322
1523.477929	0.059508763
1525.406382	0.057856053
1527.334835	0.056144964
1529.263288	0.055490155
1531.191741	0.055192333
1533.120194	0.055030309
1535.048647	0.056224145
1536.977100	0.057740569
1538.905554	0.058264907
1540.834007	0.058647014
1542.762460	0.057835113
1544.690913	0.055197950
1546.619366	0.052713912
1548.547819	0.051185157
1550.476272	0.050745651
1552.404725	0.051302649
1554.333178	0.052551370
1556.261631	0.053592917
1558.190084	0.052659340
1560.118537	0.051321395
1562.046990	0.050905257
1563.975443	0.050127123
1565.903897	0.049540866
1567.832350	0.049124811
1569.760803	0.048593335
1571.689256	0.048788045
1573.617709	0.049053960
1575.546162	0.048602998
1577.474615	0.048066724
1579.403068	0.047403693
1581.331521	0.046428282
1583.259974	0.045876086
1585.188427	0.045991309
1587.116880	0.046352193
1589.045333	0.046714008
1590.973787	0.047160316
1592.902240	0.047509246
1594.830693	0.047516387
1596.759146	0.047351480
1598.687599	0.047234330
1600.616052	0.047293454
1602.544505	0.047674119
1604.472958	0.048193458
1606.401411	0.048493635
1608.329864	0.048719287
1610.258317	0.049157374
1612.186770	0.049790647
1614.115223	0.050405607
1616.043677	0.051051956
1617.972130	0.052205265
1619.900583	0.053129278
1621.829036	0.053170897
1623.757489	0.053632375
1625.685942	0.054487944
1627.614395	0.054533929
1629.542848	0.054466445
1631.471301	0.055058856
1633.399754	0.055642851
1635.328207	0.055994280
1637.256660	0.056684338
1639.185113	0.056880414
1641.113566	0.056630857
1643.042020	0.056962352
1644.970473	0.057639353
1646.898926	0.058605276
1648.827379	0.060413878
1650.755832	0.061125312
1652.684285	0.059645519
1654.612738	0.058094993
1656.541191	0.056651898
1658.469644	0.055093229
1660.398097	0.054188427
1662.326550	0.053980283
1664.255003	0.054417104
1666.183456	0.054789860
1668.111910	0.054448593
1670.040363	0.054161783
1671.968816	0.053800654
1673.897269	0.052189991
1675.825722	0.050547205
1677.754175	0.050295416
1679.682628	0.050740533
1681.611081	0.050921537
1683.539534	0.050104637
1685.467987	0.048885547
1687.396440	0.047508046
1689.324893	0.045857690
1691.253346	0.045033820
1693.181799	0.044948291
1695.110253	0.045260713
1697.038706	0.046268307
1698.967159	0.045874905
1700.895612	0.044038709
1702.824065	0.043024383
1704.752518	0.041850481
1706.680971	0.040258449
1708.609424	0.038956698
1710.537877	0.038265411
1712.466330	0.038464025
1714.394783	0.039264429
1716.323236	0.039564751
1718.251689	0.038794853
1720.180143	0.037641756
1722.108596	0.036460053
1724.037049	0.035453308
1725.965502	0.034923293
1727.893955	0.034960117
1729.822408	0.035605732
1731.750861	0.036052637
1733.679314	0.035584785
1735.607767	0.035181958
1737.536220	0.034796678
1739.464673	0.034143969
1741.393126	0.033848055
1743.321579	0.033899490
1745.250032	0.034211326
1747.178486	0.034600452
1749.106939	0.034369197
1751.035392	0.033794161
1752.963845	0.033819035
1754.892298	0.034129258
1756.820751	0.034140851
1758.749204	0.034008425
1760.677657	0.033719625
1762.606110	0.033545434
1764.534563	0.033744138
1766.463016	0.034116045
1768.391469	0.034847636
1770.319922	0.035834637
1772.248376	0.036527727
1774.176829	0.036651861
1776.105282	0.036182031
1778.033735	0.035691220
1779.962188	0.035699692
1781.890641	0.035911970
1783.819094	0.035840496
1785.747547	0.035848044
1787.676000	0.036457941
1789.604453	0.037286531
1791.532906	0.037942920
1793.461359	0.038665492
1795.389812	0.039236333
1797.318266	0.039251637
1799.246719	0.039057326
1801.175172	0.039120175
1803.103625	0.039337967
1805.032078	0.039412845
1806.960531	0.039540023
1808.888984	0.039859768
1810.817437	0.040108684
1812.745890	0.040162288
1814.674343	0.040074576
1816.602796	0.039954178
1818.531249	0.040012665
1820.459702	0.040308021
1822.388155	0.040736284
1824.316609	0.041266877
1826.245062	0.042023614
1828.173515	0.042534351
1830.101968	0.042442221
1832.030421	0.042144496
1833.958874	0.041697316
1835.887327	0.041135859
1837.815780	0.040759090
1839.744233	0.040765375
1841.672686	0.040955491
1843.601139	0.041078385
1845.529592	0.041053630
1847.458045	0.040494516
1849.386499	0.039716654
1851.314952	0.039416570
1853.243405	0.039430052
1855.171858	0.039326124
1857.100311	0.039081279
1859.028764	0.038827501
1860.957217	0.038680263
1862.885670	0.038825389
1864.814123	0.039227091
1866.742576	0.039264347
1868.671029	0.038546886
1870.599482	0.037661612
1872.527935	0.036995042
1874.456388	0.036533345
1876.384842	0.036339615
1878.313295	0.036188889
1880.241748	0.035930056
1882.170201	0.035688322
1884.098654	0.035509229
1886.027107	0.035368495
1887.955560	0.035127759
1889.884013	0.034737412
1891.812466	0.034232073
1893.740919	0.033607610
1895.669372	0.033183429
1897.597825	0.033017665
1899.526278	0.032754861
1901.454732	0.032316919
1903.383185	0.031890061
1905.311638	0.031636048
1907.240091	0.031555809
1909.168544	0.031560365
1911.096997	0.031529568
1913.025450	0.031355407
1914.953903	0.031025972
1916.882356	0.030620737
1918.810809	0.030402133
1920.739262	0.030244613
1922.667715	0.029991595
1924.596168	0.029758118
1926.524622	0.029201753
1928.453075	0.028429830
1930.381528	0.028018203
1932.309981	0.027936544
1934.238434	0.027732216
1936.166887	0.027222302
1938.095340	0.026748275
1940.023793	0.026559904
1941.952246	0.026502317
1943.880699	0.026593961
1945.809152	0.026740314
1947.737605	0.026667492
1949.666058	0.026459705
1951.594511	0.026292650
1953.522965	0.026032848
1955.451418	0.025541814
1957.379871	0.025074586
1959.308324	0.024834948
1961.236777	0.024637578
1963.165230	0.024347568
1965.093683	0.024104124
1967.022136	0.023898395
1968.950589	0.023501663
1970.879042	0.022945983
1972.807495	0.022606181
1974.735948	0.022567747
1976.664401	0.022511799
1978.592855	0.022280719
1980.521308	0.021960979
1982.449761	0.021631105
1984.378214	0.021440096
1986.306667	0.021530397
1988.235120	0.021730751
1990.163573	0.021717964
1992.092026	0.021541519
1994.020479	0.021368811
1995.948932	0.021002829
1997.877385	0.020455511
1999.805838	0.020027744
2001.734291	0.019787427
2003.662744	0.019591074
2005.591198	0.019440684
2007.519651	0.019457795
2009.448104	0.019539174
2011.376557	0.019503534
2013.305010	0.019334383
2015.233463	0.019024188
2017.161916	0.018683150
2019.090369	0.018502614
2021.018822	0.018462256
2022.947275	0.018516237
2024.875728	0.018588237
2026.804181	0.018450268
2028.732634	0.018149942
2030.661088	0.017964352
2032.589541	0.017893480
2034.517994	0.017772693
2036.446447	0.017547099
2038.374900	0.017286165
2040.303353	0.017072620
2042.231806	0.016919313
2044.160259	0.016720718
2046.088712	0.016402695
2048.017165	0.016168611
2049.945618	0.016248375
2051.874071	0.016474944
2053.802524	0.016610166
2055.730978	0.016693672
2057.659431	0.016565144
2059.587884	0.015989499
2061.516337	0.015396985
2063.444790	0.015237970
2065.373243	0.015351485
2067.301696	0.015521542
2069.230149	0.015598630
2071.158602	0.015475973
2073.087055	0.015313650
2075.015508	0.015226587
2076.943961	0.015224531
2078.872414	0.015285028
2080.800867	0.015176788
2082.729321	0.014867896
2084.657774	0.014650963
2086.586227	0.014671617
2088.514680	0.014891102
2090.443133	0.015092187
2092.371586	0.015040626
2094.300039	0.014816767
2096.228492	0.014582190
2098.156945	0.014376352
2100.085398	0.014200220
2102.013851	0.013986283
2103.942304	0.013717293
2105.870757	0.013597148
2107.799211	0.013743228
2109.727664	0.013927893
2111.656117	0.013930425
2113.584570	0.013757719
2115.513023	0.013479136
2117.441476	0.013217587
2119.369929	0.013160510
2121.298382	0.013181350
2123.226835	0.013013892
2125.155288	0.012904360
2127.083741	0.013105959
2129.012194	0.013393320
2130.940647	0.013457128
2132.869100	0.013166353
2134.797554	0.012646598
2136.726007	0.012332425
2138.654460	0.012380720
2140.582913	0.012460578
2142.511366	0.012511466
2144.439819	0.012732069
2146.368272	0.012982232
2148.296725	0.012946041
2150.225178	0.012715395
2152.153631	0.012646569
2154.082084	0.012709071
2156.010537	0.012637991
2157.938990	0.012404377
2159.867444	0.012163803
2161.795897	0.012080421
2163.724350	0.012254784
2165.652803	0.012502595
2167.581256	0.012415818
2169.509709	0.012109118
2171.438162	0.011917691
2173.366615	0.011925329
2175.295068	0.012124440
2177.223521	0.012248757
2179.151974	0.012046781
2181.080427	0.011757510
2183.008880	0.011553156
2184.937334	0.011338456
2186.865787	0.011311992
2188.794240	0.011674127
2190.722693	0.012002700
2192.651146	0.011875552
2194.579599	0.011436429
2196.508052	0.011057147
2198.436505	0.010905080
2200.364958	0.010928699
2202.293411	0.010993752
2204.221864	0.010993461
2206.150317	0.010939326
2208.078770	0.010908782
2210.007223	0.010926639
2211.935677	0.010832351
2213.864130	0.010646994
2215.792583	0.010694614
2217.721036	0.010863381
2219.649489	0.010803858
2221.577942	0.010529706
2223.506395	0.010345127
2225.434848	0.010457376
2227.363301	0.010731976
2229.291754	0.010938812
2231.220207	0.010841707
2233.148660	0.010522539
2235.077113	0.010313019
2237.005567	0.010251137
2238.934020	0.010185412
2240.862473	0.010108952
2242.790926	0.010068505
2244.719379	0.009958338
2246.647832	0.009675209
2248.576285	0.009372044
2250.504738	0.009287151
2252.433191	0.009325502
2254.361644	0.009354657
2256.290097	0.009230843
2258.218550	0.009021877
2260.147003	0.008972606
2262.075456	0.009031765
2264.003910	0.008903494
2265.932363	0.008760318
2267.860816	0.008924812
2269.789269	0.009186708
2271.717722	0.009109081
2273.646175	0.008709164
2275.574628	0.008442446
2277.503081	0.008556210
2279.431534	0.008881027
2281.359987	0.009115928
2283.288440	0.009077512
2285.216893	0.008895106
2287.145346	0.008818587
2289.073800	0.008807090
2291.002253	0.008737040
2292.930706	0.008754061
2294.859159	0.008915484
2296.787612	0.008932324
2298.716065	0.008663125
2300.644518	0.008432840
2302.572971	0.008459308
2304.501424	0.008475371
2306.429877	0.008279739
2308.358330	0.008204538
2310.286783	0.008497615
2312.215236	0.008843285
2314.143690	0.008732641
2316.072143	0.008000168
2318.000596	0.007188559
2319.929049	0.007082355
2321.857502	0.007718523
2323.785955	0.008344818
2325.714408	0.008308617
2327.642861	0.007650666
2329.571314	0.006904020
2331.499767	0.006657557
2333.428220	0.006898909
2335.356673	0.007159092
2337.285126	0.007434898
2339.213579	0.007561333
2341.142033	0.007116270
2343.070486	0.006455006
2344.998939	0.006519998
2346.927392	0.007534086
2348.855845	0.008574049
2350.784298	0.008657883
2352.712751	0.008019445
2354.641204	0.007653934
2356.569657	0.007960757
2358.498110	0.008257424
2360.426563	0.007826009
2362.355016	0.006941836
2364.283469	0.006334228
2366.211923	0.006220302
2368.140376	0.006605420
2370.068829	0.007165284
2371.997282	0.007486339
2373.925735	0.007492880
2375.854188	0.007375536
2377.782641	0.007185219
2379.711094	0.006807911
2381.639547	0.006350883
2383.568000	0.006127238
2385.496453	0.006154594
2387.424906	0.006166880
2389.353359	0.006146160
2391.281812	0.006235290
2393.210266	0.006357932
2395.138719	0.006334974
2397.067172	0.006194127
2398.995625	0.006095614
2400.924078	0.006127899
2402.852531	0.006272845
2404.780984	0.006355587
2406.709437	0.006148572
2408.637890	0.005848623
2410.566343	0.005768315
2412.494796	0.005888239
2414.423249	0.006027137
2416.351702	0.006009470
2418.280156	0.005863966
2420.208609	0.005856928
2422.137062	0.006098724
2424.065515	0.006466651
2425.993968	0.006676321
2427.922421	0.006530796
2429.850874	0.006224130
2431.779327	0.006028159
2433.707780	0.005986865
2435.636233	0.006053745
2437.564686	0.005976301
2439.493139	0.005590396
2441.421592	0.005268471
2443.350045	0.005324378
2445.278499	0.005549000
2447.206952	0.005731075
2449.135405	0.005749084
2451.063858	0.005527844
2452.992311	0.005257555
2454.920764	0.005339364
2456.849217	0.005759049
2458.777670	0.006135157
2460.706123	0.006221951
2462.634576	0.005995137
2464.563029	0.005688249
2466.491482	0.005597595
2468.419935	0.005700664
2470.348389	0.005773517
2472.276842	0.005795464
2474.205295	0.005975331
2476.133748	0.006210804
2478.062201	0.006321381
2479.990654	0.006331577
2481.919107	0.006372533
2483.847560	0.006539459
2485.776013	0.006647259
2487.704466	0.006648764
2489.632919	0.006602155
2491.561372	0.006568351
2493.489825	0.006661675
2495.418279	0.006818503
2497.346732	0.006991075
2499.275185	0.007328494
2501.203638	0.007743896
2503.132091	0.007946127
2505.060544	0.007919015
2506.988997	0.007861193
2508.917450	0.007880414
2510.845903	0.007955283
2512.774356	0.008078901
2514.702809	0.008194908
2516.631262	0.008192136
2518.559715	0.008281707
2520.488168	0.008771548
2522.416622	0.009420056
2524.345075	0.009661019
2526.273528	0.009450711
2528.201981	0.009361329
2530.130434	0.009617233
2532.058887	0.010025346
2533.987340	0.010525406
2535.915793	0.010839264
2537.844246	0.010718180
2539.772699	0.010638220
2541.701152	0.010899403
2543.629605	0.011114002
2545.558058	0.011215189
2547.486512	0.011510422
2549.414965	0.011913789
2551.343418	0.012376619
2553.271871	0.012813218
2555.200324	0.013009349
2557.128777	0.013221990
2559.057230	0.013442315
2560.985683	0.013310935
2562.914136	0.013241767
2564.842589	0.013737878
2566.771042	0.014415578
2568.699495	0.014726998
2570.627948	0.014801132
2572.556401	0.014952990
2574.484855	0.015167849
2576.413308	0.015429133
2578.341761	0.015602306
2580.270214	0.015596884
2582.198667	0.015806001
2584.127120	0.016229510
2586.055573	0.016383169
2587.984026	0.016405489
2589.912479	0.016509335
2591.840932	0.016458135
2593.769385	0.016548123
2595.697838	0.017071184
2597.626291	0.017546205
2599.554745	0.017757490
2601.483198	0.018025316
2603.411651	0.018327484
2605.340104	0.018321820
2607.268557	0.018029498
2609.197010	0.017873658
2611.125463	0.018066045
2613.053916	0.018298864
2614.982369	0.018324811
2616.910822	0.018380091
2618.839275	0.018604171
2620.767728	0.018791990
2622.696181	0.018787479
2624.624635	0.018677499
2626.553088	0.018597284
2628.481541	0.018332887
2630.409994	0.017920954
2632.338447	0.017927131
2634.266900	0.018260315
2636.195353	0.018328940
2638.123806	0.018135447
2640.052259	0.017900810
2641.980712	0.017727150
2643.909165	0.017731953
2645.837618	0.017761609
2647.766071	0.017634043
2649.694524	0.017483778
2651.622978	0.017377002
2653.551431	0.017380320
2655.479884	0.017511599
2657.408337	0.017478094
2659.336790	0.017277626
2661.265243	0.017188231
2663.193696	0.016985571
2665.122149	0.016461341
2667.050602	0.016166031
2668.979055	0.016468093
2670.907508	0.016835414
2672.835961	0.016761649
2674.764414	0.016509699
2676.692868	0.016342083
2678.621321	0.016041966
2680.549774	0.015679460
2682.478227	0.015472107
2684.406680	0.015305509
2686.335133	0.015177508
2688.263586	0.015099556
2690.192039	0.015084805
2692.120492	0.015284723
2694.048945	0.015608062
2695.977398	0.015816813
2697.905851	0.015852060
2699.834304	0.015639596
2701.762757	0.015196753
2703.691211	0.014902312
2705.619664	0.014806840
2707.548117	0.014585855
2709.476570	0.014335376
2711.405023	0.014334824
2713.333476	0.014499017
2715.261929	0.014571717
2717.190382	0.014570856
2719.118835	0.014577788
2721.047288	0.014498192
2722.975741	0.014555544
2724.904194	0.014816439
2726.832647	0.014875242
2728.761101	0.014438519
2730.689554	0.013739523
2732.618007	0.013573606
2734.546460	0.014021109
2736.474913	0.014199805
2738.403366	0.013900791
2740.331819	0.013667692
2742.260272	0.013628315
2744.188725	0.013483577
2746.117178	0.013235448
2748.045631	0.013098395
2749.974084	0.013049907
2751.902537	0.013136234
2753.830991	0.013412793
2755.759444	0.013482803
2757.687897	0.013154738
2759.616350	0.012989526
2761.544803	0.013258401
2763.473256	0.013472935
2765.401709	0.013311028
2767.330162	0.012996188
2769.258615	0.012785621
2771.187068	0.012659763
2773.115521	0.012679813
2775.043974	0.012976129
2776.972427	0.013081996
2778.900880	0.012537165
2780.829334	0.011981210
2782.757787	0.012051286
2784.686240	0.012434263
2786.614693	0.012678187
2788.543146	0.012661008
2790.471599	0.012418293
2792.400052	0.012118129
2794.328505	0.011767644
2796.256958	0.011354173
2798.185411	0.011235167
2800.113864	0.011433082
2802.042317	0.011551073
2803.970770	0.011551827
2805.899224	0.011676928
2807.827677	0.011861536
2809.756130	0.011848664
2811.684583	0.011712863
2813.613036	0.011644242
2815.541489	0.011645655
2817.469942	0.011646455
2819.398395	0.011516865
2821.326848	0.011212705
2823.255301	0.011066253
2825.183754	0.011309688
2827.112207	0.011515042
2829.040660	0.011319273
2830.969113	0.011138555
2832.897567	0.011266730
2834.826020	0.011282308
2836.754473	0.011139656
2838.682926	0.011304749
2840.611379	0.011545302
2842.539832	0.011442232
2844.468285	0.011309417
2846.396738	0.011341069
2848.325191	0.011246626
2850.253644	0.011006188
2852.182097	0.011029441
2854.110550	0.011453484
2856.039003	0.011828242
2857.967457	0.011723332
2859.895910	0.011551721
2861.824363	0.011601581
2863.752816	0.011527374
2865.681269	0.011181768
2867.609722	0.010793505
2869.538175	0.010736625
2871.466628	0.011062902
2873.395081	0.011365630
2875.323534	0.011336445
2877.251987	0.010927476
2879.180440	0.010408457
2881.108893	0.010180550
2883.037347	0.010394357
2884.965800	0.010730674
2886.894253	0.010836068
2888.822706	0.010984632
2890.751159	0.011200096
2892.679612	0.011011402
2894.608065	0.010802677
2896.536518	0.011067878
2898.464971	0.011259275
2900.393424	0.010965853
2902.321877	0.010565640
2904.250330	0.010395153
2906.178783	0.010510861
2908.107236	0.010711673
2910.035690	0.010800350
2911.964143	0.010861545
2913.892596	0.010952407
2915.821049	0.011113234
2917.749502	0.011165928
2919.677955	0.010830739
2921.606408	0.010545480
2923.534861	0.010697510
2925.463314	0.010938516
2927.391767	0.010990367
2929.320220	0.010966240
2931.248673	0.010876200
2933.177126	0.010735552
2935.105580	0.010537232
2937.034033	0.010330968
2938.962486	0.010452714
2940.890939	0.010877267
2942.819392	0.011172617
2944.747845	0.011412330
2946.676298	0.011683963
2948.604751	0.011639273
2950.533204	0.011340183
2952.461657	0.011519501
2954.390110	0.012443661
2956.318563	0.013126679
2958.247016	0.012740590
2960.175469	0.011929031
2962.103923	0.011601232
2964.032376	0.011753668
2965.960829	0.011852806
2967.889282	0.011704383
2969.817735	0.011618352
2971.746188	0.011616846
2973.674641	0.011622884
2975.603094	0.011686637
2977.531547	0.011646649
2979.460000	0.011462831
2981.388453	0.011393198
2983.316906	0.011323750
2985.245359	0.011217106
2987.173813	0.011410129
2989.102266	0.011752020
2991.030719	0.011899363
2992.959172	0.011924041
2994.887625	0.011717262
2996.816078	0.011226858
2998.744531	0.010969602
3000.672984	0.011235852
3002.601437	0.011567901
3004.529890	0.011574337
3006.458343	0.011481556
3008.386796	0.011367394
3010.315249	0.011100570
3012.243703	0.011135503
3014.172156	0.011739574
3016.100609	0.012279501
3018.029062	0.012380932
3019.957515	0.012380909
3021.885968	0.012340988
3023.814421	0.012145245
3025.742874	0.012153656
3027.671327	0.012589050
3029.599780	0.013149152
3031.528233	0.013553519
3033.456686	0.013670922
3035.385139	0.013460807
3037.313592	0.013060508
3039.242046	0.012719817
3041.170499	0.012538447
3043.098952	0.012582018
3045.027405	0.013010073
3046.955858	0.013520562
3048.884311	0.013560692
3050.812764	0.013439660
3052.741217	0.013776658
3054.669670	0.014190377
3056.598123	0.014007396
3058.526576	0.013576799
3060.455029	0.013602436
3062.383482	0.014000258
3064.311936	0.014205802
3066.240389	0.014104489
3068.168842	0.014155654
3070.097295	0.014507095
3072.025748	0.014762281
3073.954201	0.014919491
3075.882654	0.015142146
3077.811107	0.015190924
3079.739560	0.015071664
3081.668013	0.015226126
3083.596466	0.015649943
3085.524919	0.015855124
3087.453372	0.015722496
3089.381825	0.015670378
3091.310279	0.015954457
3093.238732	0.016345818
3095.167185	0.016616421
3097.095638	0.016835071
3099.024091	0.016954945
3100.952544	0.016931169
3102.880997	0.016915578
3104.809450	0.016707459
3106.737903	0.016444372
3108.666356	0.016635265
3110.594809	0.016985074
3112.523262	0.017188724
3114.451715	0.017521931
3116.380169	0.017828373
3118.308622	0.017859060
3120.237075	0.017849166
3122.165528	0.017845549
3124.093981	0.017731866
3126.022434	0.017687388
3127.950887	0.017871741
3129.879340	0.018512933
3131.807793	0.019395124
3133.736246	0.019752499
3135.664699	0.019500423
3137.593152	0.019396689
3139.521605	0.019731987
3141.450058	0.020094594
3143.378512	0.020201866
3145.306965	0.020132665
3147.235418	0.020017415
3149.163871	0.019928986
3151.092324	0.019961985
3153.020777	0.020278843
3154.949230	0.020895680
3156.877683	0.021595551
3158.806136	0.022201015
3160.734589	0.022535395
3162.663042	0.022469008
3164.591495	0.022260228
3166.519948	0.022290140
3168.448402	0.022440705
3170.376855	0.022318590
3172.305308	0.022059346
3174.233761	0.022078933
3176.162214	0.022331052
3178.090667	0.022630678
3180.019120	0.022857472
3181.947573	0.022875153
3183.876026	0.022979721
3185.804479	0.023326578
3187.732932	0.023526805
3189.661385	0.023478044
3191.589838	0.023435092
3193.518292	0.023280587
3195.446745	0.022880739
3197.375198	0.022870528
3199.303651	0.023613220
3201.232104	0.024388727
3203.160557	0.024673292
3205.089010	0.024785755
3207.017463	0.024998842
3208.945916	0.025255602
3210.874369	0.025528306
3212.802822	0.025684508
3214.731275	0.025605271
3216.659728	0.025635725
3218.588181	0.026017239
3220.516635	0.026298998
3222.445088	0.026262445
3224.373541	0.026414057
3226.301994	0.026775047
3228.230447	0.026986411
3230.158900	0.027178220
3232.087353	0.027189339
3234.015806	0.026834158
3235.944259	0.026645130
3237.872712	0.026836602
3239.801165	0.026926130
3241.729618	0.026793119
3243.658071	0.026853491
3245.586525	0.027436703
3247.514978	0.028291902
3249.443431	0.028717516
3251.371884	0.028507521
3253.300337	0.028120248
3255.228790	0.028088706
3257.157243	0.028517928
3259.085696	0.029158156
3261.014149	0.029607352
3262.942602	0.029613074
3264.871055	0.029450472
3266.799508	0.029393835
3268.727961	0.029447157
3270.656414	0.029659128
3272.584868	0.030114250
3274.513321	0.030429777
3276.441774	0.029985264
3278.370227	0.029314093
3280.298680	0.029417004
3282.227133	0.030102283
3284.155586	0.030609122
3286.084039	0.030696310
3288.012492	0.030634956
3289.940945	0.030716274
3291.869398	0.030811472
3293.797851	0.030649254
3295.726304	0.030325148
3297.654758	0.030156607
3299.583211	0.030302972
3301.511664	0.030608281
3303.440117	0.030961312
3305.368570	0.031611439
3307.297023	0.032409903
3309.225476	0.032682654
3311.153929	0.032352477
3313.082382	0.032093450
3315.010835	0.032324299
3316.939288	0.032470595
3318.867741	0.032149136
3320.796194	0.032222301
3322.724648	0.033058234
3324.653101	0.033690833
3326.581554	0.033584699
3328.510007	0.033314630
3330.438460	0.033326007
3332.366913	0.033682197
3334.295366	0.034332477
3336.223819	0.034674171
3338.152272	0.034158040
3340.080725	0.033375919
3342.009178	0.033368357
3343.937631	0.034147840
3345.866084	0.034638543
3347.794537	0.034334913
3349.722991	0.034192566
3351.651444	0.034769040
3353.579897	0.035157397
3355.508350	0.034925025
3357.436803	0.034654830
3359.365256	0.034433667
3361.293709	0.034154709
3363.222162	0.034162704
3365.150615	0.034831747
3367.079068	0.036058929
3369.007521	0.037009884
3370.935974	0.037014619
3372.864427	0.036501806
3374.792881	0.036122184
3376.721334	0.035868712
3378.649787	0.035614699
3380.578240	0.035747826
3382.506693	0.036440078
3384.435146	0.036984377
3386.363599	0.037036121
3388.292052	0.037068579
3390.220505	0.037215523
3392.148958	0.037304554
3394.077411	0.037428025
3396.005864	0.037665796
3397.934317	0.038041070
3399.862770	0.038382314
3401.791224	0.038389593
3403.719677	0.038090412
3405.648130	0.038211152
3407.576583	0.038553771
3409.505036	0.038601041
3411.433489	0.038605880
3413.361942	0.038917299
3415.290395	0.039195430
3417.218848	0.039273541
3419.147301	0.039293263
3421.075754	0.039403636
3423.004207	0.039683286
3424.932660	0.039863177
3426.861114	0.039723016
3428.789567	0.039242897
3430.718020	0.038636249
3432.646473	0.038208909
3434.574926	0.037824418
3436.503379	0.037521947
3438.431832	0.037808258
3440.360285	0.038472533
3442.288738	0.038861796
3444.217191	0.038866203
3446.145644	0.038421806
3448.074097	0.037771799
3450.002550	0.037439782
3451.931004	0.037427362
3453.859457	0.037597928
3455.787910	0.037770696
3457.716363	0.037554864
3459.644816	0.037026711
3461.573269	0.036739316
3463.501722	0.036584925
3465.430175	0.035967380
3467.358628	0.035336971
3469.287081	0.035679888
3471.215534	0.036725093
3473.143987	0.037265550
3475.072440	0.036856394
3477.000893	0.036185898
3478.929347	0.035830695
3480.857800	0.035538081
3482.786253	0.035076056
3484.714706	0.034871683
3486.643159	0.035111371
3488.571612	0.035270896
3490.500065	0.034894910
3492.428518	0.034157373
3494.356971	0.033540562
3496.285424	0.033298220
3498.213877	0.033428475
3500.142330	0.033901513
3502.070783	0.034383506
3503.999237	0.034401871
3505.927690	0.033962287
3507.856143	0.033366740
3509.784596	0.033034712
3511.713049	0.033001758
3513.641502	0.032676980
3515.569955	0.031884890
3517.498408	0.031260192
3519.426861	0.031102417
3521.355314	0.030965015
3523.283767	0.030772831
3525.212220	0.031000162
3527.140673	0.031538811
3529.069126	0.031546731
3530.997580	0.030612597
3532.926033	0.029378526
3534.854486	0.028681273
3536.782939	0.028738786
3538.711392	0.029131973
3540.639845	0.029452775
3542.568298	0.029642839
3544.496751	0.029600071
3546.425204	0.029230850
3548.353657	0.028607856
3550.282110	0.027837077
3552.210563	0.027199589
3554.139016	0.027064022
3556.067470	0.027357563
3557.995923	0.027505210
3559.924376	0.027172962
3561.852829	0.026994521
3563.781282	0.027509745
3565.709735	0.027853835
3567.638188	0.027219972
3569.566641	0.026397927
3571.495094	0.025904106
3573.423547	0.025259679
3575.352000	0.024294235
3577.280453	0.023551196
3579.208906	0.023453200
3581.137360	0.023588099
3583.065813	0.023265569
3584.994266	0.022576114
3586.922719	0.022409892
3588.851172	0.023334514
3590.779625	0.024482405
3592.708078	0.024700552
3594.636531	0.024115488
3596.564984	0.023531437
3598.493437	0.022963820
3600.421890	0.021836726
3602.350343	0.020599734
3604.278796	0.020300133
3606.207249	0.020856645
3608.135703	0.021310762
3610.064156	0.020938739
3611.992609	0.019835150
3613.921062	0.018993648
3615.849515	0.019007577
3617.777968	0.019223858
3619.706421	0.018974841
3621.634874	0.018464634
3623.563327	0.018196430
3625.491780	0.018407421
3627.420233	0.018958157
3629.348686	0.019590581
3631.277139	0.019781316
3633.205593	0.019254263
3635.134046	0.018736044
3637.062499	0.018581223
3638.990952	0.018080145
3640.919405	0.016890958
3642.847858	0.015832637
3644.776311	0.015629711
3646.704764	0.016047664
3648.633217	0.016595619
3650.561670	0.017168758
3652.490123	0.017788868
3654.418576	0.017840885
3656.347029	0.016715817
3658.275482	0.015016442
3660.203936	0.013817306
3662.132389	0.013474277
3664.060842	0.013761743
3665.989295	0.014214865
3667.917748	0.014175675
3669.846201	0.013561801
3671.774654	0.013113325
3673.703107	0.012997086
3675.631560	0.013175027
3677.560013	0.013628358
3679.488466	0.013847128
3681.416919	0.013823876
3683.345372	0.013594768
3685.273826	0.012911282
3687.202279	0.011878337
3689.130732	0.011168852
3691.059185	0.011133648
3692.987638	0.011130181
3694.916091	0.011064247
3696.844544	0.011589769
3698.772997	0.012495890
3700.701450	0.012795335
3702.629903	0.012376328
3704.558356	0.011934207
3706.486809	0.011883131
3708.415262	0.012079835
3710.343716	0.011959953
3712.272169	0.011631831
3714.200622	0.011424625
3716.129075	0.010976011
3718.057528	0.010635153
3719.985981	0.011260006
3721.914434	0.012750431
3723.842887	0.013698556
3725.771340	0.013311908
3727.699793	0.012607633
3729.628246	0.012489548
3731.556699	0.012964677
3733.485152	0.013465202
3735.413605	0.013048590
3737.342059	0.012142685
3739.270512	0.011974291
3741.198965	0.012481256
3743.127418	0.012851138
3745.055871	0.013107914
3746.984324	0.013468495
3748.912777	0.013241705
3750.841230	0.012464850
3752.769683	0.012176202
3754.698136	0.012736880
3756.626589	0.013375250
3758.555042	0.013234661
3760.483495	0.012808509
3762.411949	0.012912278
3764.340402	0.013103051
3766.268855	0.012775701
3768.197308	0.012157314
3770.125761	0.011816426
3772.054214	0.011899260
3773.982667	0.012098772
3775.911120	0.012030320
3777.839573	0.011576638
3779.768026	0.011529064
3781.696479	0.012536492
3783.624932	0.013855293
3785.553385	0.014389839
3787.481838	0.014035555
3789.410292	0.013492511
3791.338745	0.013240263
3793.267198	0.013011059
3795.195651	0.012630997
3797.124104	0.012744410
3799.052557	0.013610189
3800.981010	0.014729458
3802.909463	0.015623148
3804.837916	0.015537697
3806.766369	0.014562597
3808.694822	0.013880824
3810.623275	0.013799584
3812.551728	0.013802984
3814.480182	0.013604319
3816.408635	0.013302353
3818.337088	0.012794439
3820.265541	0.012091906
3822.193994	0.012242042
3824.122447	0.013030203
3826.050900	0.012912572
3827.979353	0.012134383
3829.907806	0.011973464
3831.836259	0.012637110
3833.764712	0.013307878
3835.693165	0.013183651
3837.621618	0.012435514
3839.550071	0.011653422
3841.478525	0.011041816
3843.406978	0.011169412
3845.335431	0.012176824
3847.263884	0.013160662
3849.192337	0.013598912
3851.120790	0.014080474
3853.049243	0.015061203
3854.977696	0.015818080
3856.906149	0.015340086
3858.834602	0.014132592
3860.763055	0.013336219
3862.691508	0.013213820
3864.619961	0.013071147
3866.548415	0.012567950
3868.476868	0.012175660
3870.405321	0.012343424
3872.333774	0.012653995
3874.262227	0.012646789
3876.190680	0.012632659
3878.119133	0.012338090
3880.047586	0.011617087
3881.976039	0.011333841
3883.904492	0.011594504
3885.832945	0.011593731
3887.761398	0.011133890
3889.689851	0.010718195
3891.618305	0.010962360
3893.546758	0.011710909
3895.475211	0.011905823
3897.403664	0.011278315
3899.332117	0.010629172
3901.260570	0.010527584
3903.189023	0.010938259
3905.117476	0.011461115
3907.045929	0.011609269
3908.974382	0.011335501
3910.902835	0.010927307
3912.831288	0.010786598
3914.759741	0.011061299
3916.688194	0.011443850
3918.616648	0.011729211
3920.545101	0.012104155
3922.473554	0.012497524
3924.402007	0.012546372
3926.330460	0.012368604
3928.258913	0.012353308
3930.187366	0.012401002
3932.115819	0.012129234
3934.044272	0.011469497
3935.972725	0.010925428
3937.901178	0.010914490
3939.829631	0.011245331
3941.758084	0.011439827
3943.686538	0.011279376
3945.614991	0.010966824
3947.543444	0.010860999
3949.471897	0.011204653
3951.400350	0.011691466
3953.328803	0.011870175
3955.257256	0.011824641
3957.185709	0.011783954
3959.114162	0.011674236
3961.042615	0.011270298
3962.971068	0.010582986
3964.899521	0.010125088
3966.827974	0.010250121
3968.756427	0.010723660
3970.684881	0.011204630
3972.613334	0.011508558
3974.541787	0.011510403
3976.470240	0.011178500
3978.398693	0.010972629
3980.327146	0.011175694
3982.255599	0.010947029
3984.184052	0.010030185
3986.112505	0.009447925
3988.040958	0.009755124
3989.969411	0.010534252
3991.897864	0.010974803
3993.826317	0.010631280
3995.754771	0.010124049
3997.683224	0.010089070
3999.611677	0.010227858
4001.540130	0.010122741
4003.468583	0.009724334
4005.397036	0.009328009
4007.325489	0.009575598
4009.253942	0.010399404
4011.182395	0.010856875
4013.110848	0.010618462
4015.039301	0.010060219
4016.967754	0.009541479
4018.896207	0.008987231
4020.824661	0.008527366
4022.753114	0.008567059
4024.681567	0.009215435
4026.610020	0.010092208
4028.538473	0.010734634
4030.466926	0.010654241
4032.395379	0.009666694
4034.323832	0.008470586
4036.252285	0.008070290
4038.180738	0.008497163
4040.109191	0.009105892
4042.037644	0.009429766
4043.966097	0.009752889
4045.894550	0.009986136
4047.823004	0.009570899
4049.751457	0.008797755
4051.679910	0.008625890
4053.608363	0.008960780
4055.536816	0.009097947
4057.465269	0.008725924
4059.393722	0.008378705
4061.322175	0.008165495
4063.250628	0.007555942
4065.179081	0.007277577
4067.107534	0.007829046
4069.035987	0.008574484
4070.964440	0.008953532
4072.892894	0.008872846
4074.821347	0.008324143
4076.749800	0.007828658
4078.678253	0.008192783
4080.606706	0.009106639
4082.535159	0.009892511
4084.463612	0.010470418
4086.392065	0.010526409
4088.320518	0.010202970
4090.248971	0.010057947
4092.177424	0.009597545
4094.105877	0.008774814
4096.034330	0.008480317
4097.962783	0.008804429
4099.891237	0.008988125
4101.819690	0.009090900
4103.748143	0.009125417
4105.676596	0.008784578
4107.605049	0.008427472
4109.533502	0.008582245
4111.461955	0.008605602
4113.390408	0.008174249
4115.318861	0.008186636
4117.247314	0.008762253
4119.175767	0.009034945
4121.104220	0.008696282
4123.032673	0.008262321
4124.961127	0.007980390
4126.889580	0.007855757
4128.818033	0.007958543
4130.746486	0.007910193
4132.674939	0.007422318
4134.603392	0.007284057
4136.531845	0.007499733
4138.460298	0.007189877
4140.388751	0.006736943
4142.317204	0.007108746
4144.245657	0.008174699
4146.174110	0.008995410
4148.102563	0.008897419
4150.031017	0.008278442
4151.959470	0.007856610
4153.887923	0.007624396
4155.816376	0.007600059
4157.744829	0.007986552
4159.673282	0.008571411
4161.601735	0.008398899
4163.530188	0.007320486
4165.458641	0.006699195
4167.387094	0.006841944
4169.315547	0.007094537
4171.244000	0.006780493
4173.172453	0.006293915
4175.100906	0.006019148
4177.029360	0.006025853
4178.957813	0.006018742
4180.886266	0.005869020
4182.814719	0.006094445
4184.743172	0.006636753
4186.671625	0.006924516
4188.600078	0.007390151
4190.528531	0.008198014
4192.456984	0.008566344
4194.385437	0.008049932
4196.313890	0.007386956
4198.242343	0.007327512
4200.170796	0.007166366
4202.099250	0.006492374
4204.027703	0.006515412
4205.956156	0.007373246
4207.884609	0.008213419
4209.813062	0.008304276
4211.741515	0.007717425
4213.669968	0.007445613
4215.598421	0.007334110
4217.526874	0.006727657
4219.455327	0.006069143
4221.383780	0.006380188
4223.312233	0.007332505
4225.240686	0.007736226
4227.169139	0.007444949
4229.097593	0.006903909
4231.026046	0.006589017
4232.954499	0.006993943
4234.882952	0.007537288
4236.811405	0.007269475
4238.739858	0.006296891
4240.668311	0.005224802
4242.596764	0.004477143
4244.525217	0.004839444
4246.453670	0.006211338
4248.382123	0.007176557
4250.310576	0.007226826
4252.239029	0.006808724
4254.167483	0.006442178
4256.095936	0.006327156
4258.024389	0.006098997
4259.952842	0.005870996
4261.881295	0.006364116
4263.809748	0.006888240
4265.738201	0.006810661
4267.666654	0.006507806
4269.595107	0.006337852
4271.523560	0.006616882
4273.452013	0.006675059
4275.380466	0.006421315
4277.308919	0.005996535
4279.237373	0.005787264
4281.165826	0.006077643
4283.094279	0.006234478
4285.022732	0.006070156
4286.951185	0.006557329
4288.879638	0.007178241
4290.808091	0.006794757
4292.736544	0.005888417
4294.664997	0.005313345
4296.593450	0.004838069
4298.521903	0.004574045
4300.450356	0.005058018
4302.378809	0.005815872
4304.307262	0.006139144
4306.235716	0.006316462
4308.164169	0.006583512
4310.092622	0.006597174
4312.021075	0.006513125
4313.949528	0.006374504
4315.877981	0.005849470
4317.806434	0.005007113
4319.734887	0.004669216
4321.663340	0.004932120
4323.591793	0.005062993
4325.520246	0.005324433
4327.448699	0.005649596
4329.377152	0.005818657
4331.305606	0.006330620
4333.234059	0.006975566
4335.162512	0.007131057
4337.090965	0.006510854
4339.019418	0.006018081
4340.947871	0.006185934
4342.876324	0.006774023
4344.804777	0.007311802
4346.733230	0.007839361
4348.661683	0.008021407
4350.590136	0.007444025
4352.518589	0.006725377
4354.447042	0.006550387
4356.375495	0.006239872
4358.303949	0.005345786
4360.232402	0.004655167
4362.160855	0.004672162
4364.089308	0.004872152
4366.017761	0.005189183
4367.946214	0.005298126
4369.874667	0.004935937
4371.803120	0.004957434
4373.731573	0.005729288
4375.660026	0.006166438
4377.588479	0.005207924
4379.516932	0.003961742
4381.445385	0.004260767
4383.373839	0.005960117
4385.302292	0.007351326
4387.230745	0.007414808
4389.159198	0.007031257
4391.087651	0.006524250
4393.016104	0.005620990
4394.944557	0.005017788
4396.873010	0.005268760
4398.801463	0.005610786
4400.729916	0.005605383
4402.658369	0.005613935
4404.586822	0.005728252
4406.515275	0.005595253
4408.443729	0.005415568
4410.372182	0.005304794
4412.300635	0.005810293
4414.229088	0.006676781
4416.157541	0.006270053
4418.085994	0.005066033
4420.014447	0.004943325
4421.942900	0.005491354
4423.871353	0.005220211
4425.799806	0.005335965
4427.728259	0.006598487
4429.656712	0.007098732
4431.585165	0.006405341
4433.513618	0.006203325
4435.442072	0.006562084
4437.370525	0.006319883
4439.298978	0.006195363
4441.227431	0.006249568
4443.155884	0.006631461
4445.084337	0.007146501
4447.012790	0.007519354
4448.941243	0.007477924
4450.869696	0.006825483
4452.798149	0.006549098
4454.726602	0.006942466
4456.655055	0.006885082
4458.583508	0.006683833
4460.511962	0.006898005
4462.440415	0.006641614
4464.368868	0.005983053
4466.297321	0.005834186
4468.225774	0.006008734
4470.154227	0.006247316
4472.082680	0.007360449
4474.011133	0.008839129
4475.939586	0.009281553
4477.868039	0.009037176
4479.796492	0.009138563
4481.724945	0.008682362
4483.653398	0.007138098
4485.581851	0.006082328
4487.510305	0.006362640
4489.438758	0.007092658
4491.367211	0.007154993
4493.295664	0.007138942
4495.224117	0.007688785
4497.152570	0.007953282
4499.081023	0.007393306
4501.009476	0.006759974
4502.937929	0.006338059
4504.866382	0.005760912
4506.794835	0.005031133
4508.723288	0.005112192
4510.651741	0.005992621
4512.580195	0.007129002
4514.508648	0.008476951
4516.437101	0.008970009
4518.365554	0.008277603
4520.294007	0.007540388
4522.222460	0.007067663
4524.150913	0.006571562
4526.079366	0.006437521
4528.007819	0.006781240
4529.936272	0.007038697
4531.864725	0.006730289
4533.793178	0.006398955
4535.721631	0.006622692
4537.650084	0.007183658
4539.578538	0.007389509
4541.506991	0.006807027
4543.435444	0.006059487
4545.363897	0.005899312
4547.292350	0.005808720
4549.220803	0.005898381
4551.149256	0.006041018
4553.077709	0.005705951
4555.006162	0.005270470
4556.934615	0.005572241
4558.863068	0.006054598
4560.791521	0.005973288
4562.719974	0.005862900
4564.648428	0.006312368
4566.576881	0.006940170
4568.505334	0.007275239
4570.433787	0.007517147
4572.362240	0.007688307
4574.290693	0.007548355
4576.219146	0.006786988
4578.147599	0.005839582
4580.076052	0.006153190
4582.004505	0.007601311
4583.932958	0.007868716
4585.861411	0.007151972
4587.789864	0.006205319
4589.718318	0.005263834
4591.646771	0.005308241
4593.575224	0.006030575
4595.503677	0.007030128
4597.432130	0.007779309
4599.360583	0.007242334
4601.289036	0.005964049
4603.217489	0.005445659
[truncated: 1,501 more rows]
