# Supplementary material for: Adaptive Method for Quantitative Estimation of Glucose and Fructose Concentrations in Aqueous Solutions Based on Infrared Nanoantenna Optics
Source: Sensors (Basel). 2019 Jul 11;19(14):3053. doi: 10.3390/s19143053 (PMC6678705; doi:10.3390/s19143053)
Supplement: Supplementary file 1 [file sensors-19-03053-s001.zip › 00_Measurement_Data/Fructose cycles/1 water/res4 sc50_50 ap100x100 par pol/1 water.12.txt]

748.239793	0.029557528
750.168246	0.033466592
752.096699	0.018454293
754.025152	0.013822619
755.953605	0.013862936
757.882058	0.018937463
759.810511	0.017112004
761.738964	0.015711579
763.667418	0.022158388
765.595871	0.032757331
767.524324	0.038130064
769.452777	0.043794770
771.381230	0.038073778
773.309683	0.017890178
775.238136	0.015667237
777.166589	0.028165469
779.095042	0.026232516
781.023495	0.022394661
782.951948	0.025579933
784.880401	0.019953405
786.808854	0.018026866
788.737308	0.013685502
790.665761	0.021059519
792.594214	0.020516006
794.522667	0.011880115
796.451120	0.018472403
798.379573	0.025948007
800.308026	0.027515331
802.236479	0.024015028
804.164932	0.037950885
806.093385	0.041374531
808.021838	0.031679325
809.950291	0.032313537
811.878744	0.039567556
813.807197	0.043680668
815.735651	0.030489443
817.664104	0.018827375
819.592557	0.026643587
821.521010	0.030269751
823.449463	0.023091720
825.377916	0.021830672
827.306369	0.049244363
829.234822	0.055193130
831.163275	0.038188193
833.091728	0.012850782
835.020181	0.017574379
836.948634	0.030219644
838.877087	0.028332440
840.805541	0.022130456
842.733994	0.018981297
844.662447	0.015701864
846.590900	0.013824345
848.519353	0.009526763
850.447806	0.011558616
852.376259	0.021020785
854.304712	0.027010269
856.233165	0.020861102
858.161618	0.013438571
860.090071	0.018434247
862.018524	0.025766399
863.946977	0.029176852
865.875430	0.031076837
867.803884	0.032352101
869.732337	0.030001458
871.660790	0.028015127
873.589243	0.031014191
875.517696	0.034654669
877.446149	0.035670362
879.374602	0.035891809
881.303055	0.037076049
883.231508	0.039830413
885.159961	0.041608047
887.088414	0.039829023
889.016867	0.038047913
890.945320	0.040507842
892.873774	0.045821324
894.802227	0.051517595
896.730680	0.057451427
898.659133	0.062065985
900.587586	0.063380189
902.516039	0.062649764
904.444492	0.063942127
906.372945	0.068316340
908.301398	0.072512157
910.229851	0.075380422
912.158304	0.078695364
914.086757	0.083553351
916.015210	0.089878507
917.943664	0.096579179
919.872117	0.101859719
921.800570	0.105209269
923.729023	0.108604185
925.657476	0.112701297
927.585929	0.115411639
929.514382	0.117261574
931.442835	0.120654419
933.371288	0.126565173
935.299741	0.133597106
937.228194	0.138737321
939.156647	0.142614529
941.085100	0.148613155
943.013553	0.156120673
944.942007	0.162521183
946.870460	0.167900190
948.798913	0.173699871
950.727366	0.180257723
952.655819	0.186713323
954.584272	0.192635164
956.512725	0.198865905
958.441178	0.205750853
960.369631	0.212149993
962.298084	0.218640521
964.226537	0.226716205
966.154990	0.234594986
968.083443	0.240698293
970.011897	0.246553183
971.940350	0.253114343
973.868803	0.259420156
975.797256	0.265035391
977.725709	0.270797968
979.654162	0.276992589
981.582615	0.283645570
983.511068	0.290686101
985.439521	0.296886683
987.367974	0.302077085
989.296427	0.307500124
991.224880	0.313123316
993.153333	0.318754435
995.081786	0.325029969
997.010240	0.331046224
998.938693	0.335732579
1000.867146	0.340151668
1002.795599	0.344992667
1004.724052	0.349887699
1006.652505	0.354772270
1008.580958	0.359769881
1010.509411	0.365293324
1012.437864	0.370844275
1014.366317	0.374804705
1016.294770	0.377244771
1018.223223	0.379817456
1020.151676	0.382893950
1022.080130	0.386005610
1024.008583	0.389232814
1025.937036	0.392800778
1027.865489	0.396508098
1029.793942	0.399268627
1031.722395	0.400574088
1033.650848	0.401893139
1035.579301	0.404009342
1037.507754	0.406169176
1039.436207	0.408246577
1041.364660	0.409881234
1043.293113	0.410354882
1045.221566	0.410451233
1047.150019	0.411022395
1049.078473	0.411947399
1051.006926	0.412872910
1052.935379	0.412836701
1054.863832	0.411619484
1056.792285	0.410651982
1058.720738	0.410717964
1060.649191	0.410761803
1062.577644	0.409609318
1064.506097	0.407893836
1066.434550	0.406746864
1068.363003	0.405655414
1070.291456	0.403963625
1072.219909	0.402146161
1074.148363	0.400565326
1076.076816	0.399644107
1078.005269	0.399574667
1079.933722	0.399197996
1081.862175	0.397767127
1083.790628	0.396024495
1085.719081	0.394613832
1087.647534	0.392969400
1089.575987	0.390523374
1091.504440	0.388179839
1093.432893	0.386434972
1095.361346	0.384406656
1097.289799	0.382104099
1099.218253	0.380165994
1101.146706	0.378106177
1103.075159	0.375543535
1105.003612	0.373168826
1106.932065	0.371263683
1108.860518	0.369264483
1110.788971	0.366682500
1112.717424	0.363607317
1114.645877	0.360554576
1116.574330	0.357746482
1118.502783	0.355176896
1120.431236	0.352748573
1122.359689	0.349938154
1124.288142	0.346951216
1126.216596	0.344594210
1128.145049	0.342213064
1130.073502	0.339055955
1132.001955	0.336076856
1133.930408	0.333780110
1135.858861	0.331658274
1137.787314	0.329646230
1139.715767	0.327518791
1141.644220	0.324920207
1143.572673	0.322133571
1145.501126	0.319274306
1147.429579	0.316333264
1149.358032	0.313716024
1151.286486	0.311406881
1153.214939	0.308995128
1155.143392	0.306512982
1157.071845	0.303972125
1159.000298	0.301118314
1160.928751	0.298147231
1162.857204	0.295258760
1164.785657	0.292213321
1166.714110	0.289062828
1168.642563	0.286039501
1170.571016	0.283319682
1172.499469	0.280925602
1174.427922	0.278546661
1176.356375	0.276224315
1178.284829	0.273862362
1180.213282	0.270866066
1182.141735	0.267532021
1184.070188	0.264706016
1185.998641	0.262416989
1187.927094	0.260253370
1189.855547	0.257921726
1191.784000	0.255139500
1193.712453	0.251973033
1195.640906	0.248999104
1197.569359	0.246609643
1199.497812	0.244509622
1201.426265	0.242021501
1203.354719	0.239352852
1205.283172	0.236521602
1207.211625	0.234294638
1209.140078	0.232891396
1211.068531	0.231369197
1212.996984	0.228972167
1214.925437	0.225912675
1216.853890	0.222857282
1218.782343	0.220262751
1220.710796	0.218102157
1222.639249	0.216326699
1224.567702	0.214791626
1226.496155	0.213027135
1228.424609	0.211065739
1230.353062	0.209365711
1232.281515	0.207626745
1234.209968	0.205235884
1236.138421	0.202533916
1238.066874	0.200371623
1239.995327	0.198947445
1241.923780	0.197669268
1243.852233	0.196116567
1245.780686	0.194409758
1247.709139	0.192876339
1249.637592	0.191605479
1251.566045	0.190063640
1253.494498	0.187919661
1255.422952	0.185870647
1257.351405	0.184190527
1259.279858	0.182525948
1261.208311	0.181053564
1263.136764	0.179530919
1265.065217	0.177401781
1266.993670	0.175085828
1268.922123	0.173056930
1270.850576	0.171266183
1272.779029	0.169660017
1274.707482	0.168094978
1276.635935	0.166605249
1278.564388	0.165198177
1280.492842	0.163622633
1282.421295	0.161993966
1284.349748	0.160620496
1286.278201	0.159475163
1288.206654	0.158348292
1290.135107	0.156886145
1292.063560	0.155079886
1293.992013	0.153455585
1295.920466	0.152030200
1297.848919	0.150495917
1299.777372	0.148893937
1301.705825	0.147282302
1303.634278	0.145852447
1305.562731	0.144757852
1307.491185	0.143903702
1309.419638	0.143202648
1311.348091	0.142282262
1313.276544	0.141469091
1315.204997	0.141026169
1317.133450	0.139881909
1319.061903	0.137998104
1320.990356	0.136089176
1322.918809	0.133932769
1324.847262	0.131655738
1326.775715	0.129922584
1328.704168	0.128728211
1330.632621	0.127837986
1332.561075	0.127603963
1334.489528	0.128175303
1336.417981	0.128463641
1338.346434	0.127229258
1340.274887	0.125375494
1342.203340	0.123566806
1344.131793	0.121032670
1346.060246	0.118567698
1347.988699	0.117168859
1349.917152	0.116568729
1351.845605	0.115906917
1353.774058	0.114708908
1355.702511	0.113784067
1357.630965	0.113744177
1359.559418	0.113327235
1361.487871	0.111648165
1363.416324	0.110646397
1365.344777	0.110646874
1367.273230	0.109676167
1369.201683	0.108785011
1371.130136	0.108587354
1373.058589	0.107409351
1374.987042	0.106043570
1376.915495	0.105040476
1378.843948	0.103213526
1380.772401	0.101575762
1382.700854	0.101147480
1384.629308	0.100300774
1386.557761	0.098345377
1388.486214	0.097919919
1390.414667	0.099428892
1392.343120	0.099615410
1394.271573	0.098695025
1396.200026	0.098336339
1398.128479	0.097227946
1400.056932	0.095819719
1401.985385	0.094432138
1403.913838	0.091727033
1405.842291	0.089631625
1407.770744	0.089077041
1409.699198	0.088371612
1411.627651	0.087833770
1413.556104	0.088504322
1415.484557	0.088873811
1417.413010	0.087180331
1419.341463	0.086243123
1421.269916	0.087402493
1423.198369	0.086951859
1425.126822	0.085033305
1427.055275	0.083421066
1428.983728	0.081974402
1430.912181	0.082429357
1432.840634	0.083928786
1434.769087	0.082051426
1436.697541	0.078605674
1438.625994	0.078249305
1440.554447	0.078365102
1442.482900	0.077111579
1444.411353	0.076033093
1446.339806	0.075110987
1448.268259	0.074894786
1450.196712	0.076602191
1452.125165	0.079400510
1454.053618	0.080064394
1455.982071	0.076596208
1457.910524	0.073912933
1459.838977	0.075575694
1461.767431	0.075583950
1463.695884	0.071731135
1465.624337	0.069582216
1467.552790	0.071559891
1469.481243	0.072778597
1471.409696	0.070594154
1473.338149	0.069043010
1475.266602	0.069515340
1477.195055	0.069402002
1479.123508	0.067800321
1481.051961	0.066005625
1482.980414	0.065932646
1484.908867	0.067242570
1486.837321	0.067783520
1488.765774	0.066986211
1490.694227	0.066777311
1492.622680	0.067564294
1494.551133	0.066364862
1496.479586	0.063678913
1498.408039	0.062839031
1500.336492	0.064420953
1502.264945	0.066602431
1504.193398	0.066057801
1506.121851	0.063070036
1508.050304	0.063487045
1509.978757	0.065612555
1511.907210	0.065065697
1513.835664	0.063434780
1515.764117	0.062823847
1517.692570	0.063767433
1519.621023	0.064156272
1521.549476	0.063310243
1523.477929	0.063159294
1525.406382	0.062022295
1527.334835	0.060432818
1529.263288	0.059962120
1531.191741	0.058291972
1533.120194	0.056282185
1535.048647	0.058051281
1536.977100	0.060770702
1538.905554	0.060644019
1540.834007	0.061085206
1542.762460	0.061317716
1544.690913	0.058682047
1546.619366	0.055789825
1548.547819	0.053889103
1550.476272	0.053487949
1552.404725	0.054783449
1554.333178	0.056571465
1556.261631	0.055818751
1558.190084	0.051348906
1560.118537	0.050025757
1562.046990	0.052540939
1563.975443	0.052955769
1565.903897	0.051361576
1567.832350	0.049299669
1569.760803	0.048385620
1571.689256	0.050187875
1573.617709	0.051020544
1575.546162	0.049121059
1577.474615	0.048518915
1579.403068	0.049120862
1581.331521	0.048212264
1583.259974	0.046722833
1585.188427	0.046075337
1587.116880	0.046349972
1589.045333	0.047023986
1590.973787	0.047447857
1592.902240	0.047455303
1594.830693	0.047414780
1596.759146	0.047437996
1598.687599	0.047252450
1600.616052	0.047096144
1602.544505	0.047589805
1604.472958	0.048469532
1606.401411	0.048888646
1608.329864	0.049090348
1610.258317	0.050128799
1612.186770	0.051854484
1614.115223	0.052348293
1616.043677	0.051675763
1617.972130	0.052905355
1619.900583	0.054925699
1621.829036	0.054428261
1623.757489	0.053817753
1625.685942	0.054451887
1627.614395	0.054601673
1629.542848	0.055396523
1631.471301	0.057046857
1633.399754	0.056639675
1635.328207	0.054974876
1637.256660	0.056149650
1639.185113	0.058457516
1641.113566	0.059574261
1643.042020	0.060034990
1644.970473	0.059656244
1646.898926	0.060692705
1648.827379	0.064940646
1650.755832	0.063956439
1652.684285	0.056541830
1654.612738	0.054539084
1656.541191	0.057553235
1658.469644	0.058157451
1660.398097	0.055681709
1662.326550	0.053721230
1664.255003	0.054941501
1666.183456	0.056568906
1668.111910	0.055280365
1670.040363	0.054283287
1671.968816	0.055028819
1673.897269	0.053753804
1675.825722	0.051779777
1677.754175	0.052407917
1679.682628	0.053970888
1681.611081	0.053349469
1683.539534	0.050635517
1685.467987	0.049714878
1687.396440	0.050115380
1689.324893	0.049000926
1691.253346	0.047935050
1693.181799	0.047145382
1695.110253	0.046338219
1697.038706	0.046977025
1698.967159	0.046756413
1700.895612	0.045441125
1702.824065	0.045045372
1704.752518	0.043288283
1706.680971	0.041015878
1708.609424	0.040157888
1710.537877	0.040221345
1712.466330	0.040554844
1714.394783	0.040245701
1716.323236	0.038545556
1718.251689	0.037008975
1720.180143	0.036671203
1722.108596	0.036189653
1724.037049	0.035557069
1725.965502	0.035664115
1727.893955	0.036261238
1729.822408	0.036965009
1731.750861	0.036650710
1733.679314	0.035293307
1735.607767	0.035302658
1737.536220	0.035579719
1739.464673	0.034896910
1741.393126	0.034972824
1743.321579	0.036089145
1745.250032	0.037183784
1747.178486	0.037480634
1749.106939	0.036493640
1751.035392	0.035440315
1752.963845	0.035381529
1754.892298	0.035258856
1756.820751	0.034645975
1758.749204	0.034281790
1760.677657	0.033897702
1762.606110	0.033859309
1764.534563	0.034486625
1766.463016	0.035035457
1768.391469	0.035758667
1770.319922	0.036567777
1772.248376	0.036944788
1774.176829	0.037439384
1776.105282	0.037765220
1778.033735	0.037362874
1779.962188	0.036806818
1781.890641	0.036545053
1783.819094	0.036468476
1785.747547	0.036941115
1787.676000	0.038074885
1789.604453	0.038637638
1791.532906	0.038540974
1793.461359	0.039307587
1795.389812	0.040580604
1797.318266	0.040804908
1799.246719	0.040147711
1801.175172	0.039772369
1803.103625	0.040008578
1805.032078	0.040342443
1806.960531	0.040589195
1808.888984	0.040710915
1810.817437	0.040733099
1812.745890	0.040848874
1814.674343	0.040785238
1816.602796	0.040534936
1818.531249	0.040745940
1820.459702	0.041392170
1822.388155	0.041821156
1824.316609	0.042186771
1826.245062	0.042970240
1828.173515	0.043079648
1830.101968	0.042362493
1832.030421	0.042136118
1833.958874	0.041991293
1835.887327	0.041615430
1837.815780	0.041784018
1839.744233	0.042472418
1841.672686	0.042521089
1843.601139	0.041851912
1845.529592	0.041673794
1847.458045	0.041347716
1849.386499	0.040281665
1851.314952	0.039332826
1853.243405	0.038883384
1855.171858	0.038803965
1857.100311	0.038895279
1859.028764	0.038930848
1860.957217	0.039032530
1862.885670	0.039462209
1864.814123	0.039939351
1866.742576	0.039700899
1868.671029	0.038973998
1870.599482	0.038627986
1872.527935	0.038222387
1874.456388	0.037328843
1876.384842	0.036569834
1878.313295	0.036179692
1880.241748	0.035939805
1882.170201	0.035712630
1884.098654	0.035642575
1886.027107	0.035760649
1887.955560	0.035531539
1889.884013	0.035087999
1891.812466	0.034854092
1893.740919	0.034346271
1895.669372	0.033676464
1897.597825	0.033230975
1899.526278	0.032877348
1901.454732	0.032679070
1903.383185	0.032731488
1905.311638	0.032840010
1907.240091	0.032795258
1909.168544	0.032724205
1911.096997	0.032709062
1913.025450	0.032498490
1914.953903	0.031820066
1916.882356	0.030814556
1918.810809	0.030261319
1920.739262	0.030072009
1922.667715	0.029650835
1924.596168	0.029339077
1926.524622	0.029024294
1928.453075	0.028415045
1930.381528	0.027927931
1932.309981	0.027776651
1934.238434	0.027742378
1936.166887	0.027666874
1938.095340	0.027722707
1940.023793	0.027671617
1941.952246	0.027188696
1943.880699	0.026807342
1945.809152	0.026672110
1947.737605	0.026377998
1949.666058	0.026118040
1951.594511	0.025968479
1953.522965	0.025617838
1955.451418	0.025122000
1957.379871	0.024767090
1959.308324	0.024526488
1961.236777	0.024331545
1963.165230	0.024191491
1965.093683	0.024022713
1967.022136	0.023866640
1968.950589	0.023753067
1970.879042	0.023447968
1972.807495	0.023039492
1974.735948	0.022822676
1976.664401	0.022727851
1978.592855	0.022546748
1980.521308	0.022215080
1982.449761	0.021925427
1984.378214	0.021851080
1986.306667	0.021810316
1988.235120	0.021680329
1990.163573	0.021542059
1992.092026	0.021407418
1994.020479	0.021291001
1995.948932	0.021184225
1997.877385	0.021107113
1999.805838	0.020988770
2001.734291	0.020717714
2003.662744	0.020327386
2005.591198	0.019834712
2007.519651	0.019305689
2009.448104	0.018963948
2011.376557	0.018921040
2013.305010	0.019027131
2015.233463	0.019036001
2017.161916	0.018903127
2019.090369	0.018774236
2021.018822	0.018639231
2022.947275	0.018389270
2024.875728	0.018123996
2026.804181	0.017992117
2028.732634	0.017959487
2030.661088	0.017999709
2032.589541	0.018086120
2034.517994	0.017966233
2036.446447	0.017561680
2038.374900	0.017188108
2040.303353	0.017013082
2042.231806	0.016980590
2044.160259	0.017041659
2046.088712	0.017102594
2048.017165	0.017122438
2049.945618	0.017100804
2051.874071	0.016911276
2053.802524	0.016553327
2055.730978	0.016216613
2057.659431	0.015985079
2059.587884	0.015939513
2061.516337	0.016102750
2063.444790	0.016179193
2065.373243	0.016012693
2067.301696	0.015817787
2069.230149	0.015714992
2071.158602	0.015588898
2073.087055	0.015387376
2075.015508	0.015224896
2076.943961	0.015174929
2078.872414	0.015148520
2080.800867	0.014986333
2082.729321	0.014736682
2084.657774	0.014581094
2086.586227	0.014474952
2088.514680	0.014326960
2090.443133	0.014155785
2092.371586	0.014038645
2094.300039	0.014190426
2096.228492	0.014543981
2098.156945	0.014735318
2100.085398	0.014636299
2102.013851	0.014399462
2103.942304	0.014255460
2105.870757	0.014321426
2107.799211	0.014415241
2109.727664	0.014265744
2111.656117	0.013897243
2113.584570	0.013545820
2115.513023	0.013301640
2117.441476	0.013151511
2119.369929	0.013134787
2121.298382	0.013232536
2123.226835	0.013348693
2125.155288	0.013537354
2127.083741	0.013677672
2129.012194	0.013556036
2130.940647	0.013431105
2132.869100	0.013535494
2134.797554	0.013713333
2136.726007	0.013718635
2138.654460	0.013378914
2140.582913	0.012917943
2142.511366	0.012707600
2144.439819	0.012778975
2146.368272	0.012918077
2148.296725	0.013010425
2150.225178	0.012962366
2152.153631	0.012680627
2154.082084	0.012244963
2156.010537	0.011970950
2157.938990	0.012047026
2159.867444	0.012268079
2161.795897	0.012511895
2163.724350	0.012831151
2165.652803	0.012859406
2167.581256	0.012418753
2169.509709	0.011935612
2171.438162	0.011693059
2173.366615	0.011733734
2175.295068	0.011956183
2177.223521	0.012113218
2179.151974	0.012174475
2181.080427	0.012164197
2183.008880	0.011964027
2184.937334	0.011611153
2186.865787	0.011314685
2188.794240	0.011195258
2190.722693	0.011156796
2192.651146	0.011076196
2194.579599	0.011055334
2196.508052	0.011253213
2198.436505	0.011564943
2200.364958	0.011592103
2202.293411	0.011219393
2204.221864	0.010779792
2206.150317	0.010476076
2208.078770	0.010284864
2210.007223	0.010222010
2211.935677	0.010445896
2213.864130	0.010894637
2215.792583	0.011098066
2217.721036	0.010864288
2219.649489	0.010508127
2221.577942	0.010259721
2223.506395	0.010166071
2225.434848	0.010108977
2227.363301	0.010089159
2229.291754	0.010384249
2231.220207	0.010709552
2233.148660	0.010598463
2235.077113	0.010247789
2237.005567	0.010031994
2238.934020	0.010021433
2240.862473	0.010009263
2242.790926	0.009844763
2244.719379	0.009711946
2246.647832	0.009737638
2248.576285	0.009702257
2250.504738	0.009566367
2252.433191	0.009574964
2254.361644	0.009760750
2256.290097	0.009828016
2258.218550	0.009788400
2260.147003	0.009848684
2262.075456	0.009919878
2264.003910	0.009819437
2265.932363	0.009455311
2267.860816	0.009037573
2269.789269	0.008955948
2271.717722	0.009082029
2273.646175	0.009150482
2275.574628	0.009251268
2277.503081	0.009258702
2279.431534	0.008950491
2281.359987	0.008597674
2283.288440	0.008529407
2285.216893	0.008644324
2287.145346	0.008745681
2289.073800	0.008824395
2291.002253	0.008774058
2292.930706	0.008514103
2294.859159	0.008283550
2296.787612	0.008209457
2298.716065	0.008152283
2300.644518	0.008123996
2302.572971	0.008235285
2304.501424	0.008378432
2306.429877	0.008294693
2308.358330	0.007940630
2310.286783	0.007723795
2312.215236	0.007986424
2314.143690	0.008373809
2316.072143	0.008401467
2318.000596	0.008222328
2319.929049	0.008038565
2321.857502	0.007789554
2323.785955	0.007635339
2325.714408	0.007771183
2327.642861	0.007975352
2329.571314	0.007661750
2331.499767	0.006945578
2333.428220	0.006590102
2335.356673	0.006580711
2337.285126	0.006399557
2339.213579	0.006334131
2341.142033	0.006894076
2343.070486	0.007847219
2344.998939	0.008297310
2346.927392	0.008032525
2348.855845	0.007997962
2350.784298	0.008647135
2352.712751	0.009256817
2354.641204	0.008852068
2356.569657	0.007918293
2358.498110	0.007496961
2360.426563	0.007769968
2362.355016	0.008103828
2364.283469	0.007880609
2366.211923	0.007276622
2368.140376	0.006831829
2370.068829	0.006616137
2371.997282	0.006397626
2373.925735	0.006351896
2375.854188	0.006587018
2377.782641	0.006675284
2379.711094	0.006385053
2381.639547	0.006127632
2383.568000	0.006241171
2385.496453	0.006433358
2387.424906	0.006341840
2389.353359	0.006139806
2391.281812	0.006130417
2393.210266	0.006207063
2395.138719	0.006213315
2397.067172	0.006242931
2398.995625	0.006333170
2400.924078	0.006322946
2402.852531	0.006107693
2404.780984	0.005896687
2406.709437	0.005776191
2408.637890	0.005644008
2410.566343	0.005544459
2412.494796	0.005551750
2414.423249	0.005448842
2416.351702	0.005219691
2418.280156	0.005168426
2420.208609	0.005303537
2422.137062	0.005432813
2424.065515	0.005626920
2425.993968	0.005786252
2427.922421	0.005635968
2429.850874	0.005319017
2431.779327	0.005219168
2433.707780	0.005419671
2435.636233	0.005535197
2437.564686	0.005287674
2439.493139	0.004936070
2441.421592	0.004969654
2443.350045	0.005479814
2445.278499	0.005983014
2447.206952	0.006291159
2449.135405	0.006500351
2451.063858	0.006450972
2452.992311	0.006105689
2454.920764	0.005861889
2456.849217	0.005952016
2458.777670	0.006066618
2460.706123	0.006008403
2462.634576	0.005993247
2464.563029	0.006056129
2466.491482	0.006009866
2468.419935	0.005939793
2470.348389	0.005924897
2472.276842	0.005856885
2474.205295	0.005893640
2476.133748	0.006108311
2478.062201	0.006142170
2479.990654	0.005942828
2481.919107	0.006009689
2483.847560	0.006327549
2485.776013	0.006381806
2487.704466	0.006293605
2489.632919	0.006520862
2491.561372	0.006980862
2493.489825	0.007298478
2495.418279	0.007402824
2497.346732	0.007381572
2499.275185	0.007301645
2501.203638	0.007371703
2503.132091	0.007558922
2505.060544	0.007513273
2506.988997	0.007295568
2508.917450	0.007233518
2510.845903	0.007338316
2512.774356	0.007561488
2514.702809	0.007909737
2516.631262	0.008279995
2518.559715	0.008587589
2520.488168	0.008972339
2522.416622	0.009416895
2524.345075	0.009908603
2526.273528	0.010290579
2528.201981	0.010240381
2530.130434	0.010055442
2532.058887	0.010200939
2533.987340	0.010514295
2535.915793	0.010663152
2537.844246	0.010651675
2539.772699	0.010631952
2541.701152	0.010912328
2543.629605	0.011567377
2545.558058	0.012061572
2547.486512	0.011988028
2549.414965	0.011708492
2551.343418	0.011762569
2553.271871	0.012147377
2555.200324	0.012646031
2557.128777	0.013226938
2559.057230	0.013701504
2560.985683	0.013843235
2562.914136	0.013865715
2564.842589	0.014023492
2566.771042	0.014164750
2568.699495	0.014211794
2570.627948	0.014534698
2572.556401	0.015287232
2574.484855	0.015851852
2576.413308	0.015778972
2578.341761	0.015648292
2580.270214	0.015981365
2582.198667	0.016447669
2584.127120	0.016577838
2586.055573	0.016378362
2587.984026	0.016251685
2589.912479	0.016529607
2591.840932	0.016993843
2593.769385	0.017329851
2595.697838	0.017740157
2597.626291	0.018213077
2599.554745	0.018358415
2601.483198	0.018128112
2603.411651	0.017812466
2605.340104	0.017500160
2607.268557	0.017264415
2609.197010	0.017299782
2611.125463	0.017559079
2613.053916	0.017971568
2614.982369	0.018347817
2616.910822	0.018348522
2618.839275	0.018280363
2620.767728	0.018517587
2622.696181	0.018754264
2624.624635	0.018762628
2626.553088	0.018610233
2628.481541	0.018321682
2630.409994	0.018023700
2632.338447	0.017942855
2634.266900	0.018183725
2636.195353	0.018555917
2638.123806	0.018693695
2640.052259	0.018538617
2641.980712	0.018297506
2643.909165	0.017951474
2645.837618	0.017526722
2647.766071	0.017452674
2649.694524	0.017795494
2651.622978	0.017963719
2653.551431	0.017791610
2655.479884	0.017689735
2657.408337	0.017686954
2659.336790	0.017612902
2661.265243	0.017658589
2663.193696	0.017731331
2665.122149	0.017561737
2667.050602	0.017196512
2668.979055	0.016842097
2670.907508	0.016640039
2672.835961	0.016628515
2674.764414	0.016789054
2676.692868	0.016884282
2678.621321	0.016711572
2680.549774	0.016521310
2682.478227	0.016638733
2684.406680	0.016686728
2686.335133	0.016231362
2688.263586	0.015719302
2690.192039	0.015518186
2692.120492	0.015366551
2694.048945	0.015299596
2695.977398	0.015548230
2697.905851	0.015755927
2699.834304	0.015641004
2701.762757	0.015499145
2703.691211	0.015410622
2705.619664	0.015292010
2707.548117	0.015252391
2709.476570	0.015242980
2711.405023	0.015228583
2713.333476	0.015393705
2715.261929	0.015539072
2717.190382	0.015364900
2719.118835	0.015095599
2721.047288	0.014971652
2722.975741	0.014973588
2724.904194	0.014849272
2726.832647	0.014269061
2728.761101	0.013614533
2730.689554	0.013447566
2732.618007	0.013703960
2734.546460	0.014149468
2736.474913	0.014459987
2738.403366	0.014431894
2740.331819	0.014224485
2742.260272	0.013911911
2744.188725	0.013641010
2746.117178	0.013575298
2748.045631	0.013517034
2749.974084	0.013262193
2751.902537	0.012874361
2753.830991	0.012636961
2755.759444	0.012694785
2757.687897	0.012854524
2759.616350	0.012871131
2761.544803	0.012770913
2763.473256	0.012882272
2765.401709	0.013025687
2767.330162	0.012874286
2769.258615	0.012841619
2771.187068	0.012848200
2773.115521	0.012401210
2775.043974	0.012051977
2776.972427	0.012214547
2778.900880	0.012421042
2780.829334	0.012407086
2782.757787	0.012235236
2784.686240	0.012040956
2786.614693	0.012037679
2788.543146	0.012187066
2790.471599	0.012302831
2792.400052	0.012318323
2794.328505	0.012187737
2796.256958	0.012037056
2798.185411	0.012150115
2800.113864	0.012341280
2802.042317	0.012482712
2803.970770	0.012757447
2805.899224	0.012901068
2807.827677	0.012629993
2809.756130	0.012170673
2811.684583	0.011630542
2813.613036	0.011211549
2815.541489	0.011177943
2817.469942	0.011278991
2819.398395	0.011223763
2821.326848	0.011174675
2823.255301	0.011471561
2825.183754	0.012113225
2827.112207	0.012467585
2829.040660	0.012068972
2830.969113	0.011382330
2832.897567	0.011208750
2834.826020	0.011469808
2836.754473	0.011595591
2838.682926	0.011518482
2840.611379	0.011377934
2842.539832	0.011148852
2844.468285	0.010770692
2846.396738	0.010379834
2848.325191	0.010314292
2850.253644	0.010660078
2852.182097	0.011047622
2854.110550	0.011172843
2856.039003	0.011132437
2857.967457	0.011065705
2859.895910	0.010793958
2861.824363	0.010361665
2863.752816	0.010244600
2865.681269	0.010606712
2867.609722	0.011092674
2869.538175	0.011339526
2871.466628	0.011243091
2873.395081	0.011168628
2875.323534	0.011261609
2877.251987	0.011237805
2879.180440	0.011134934
2881.108893	0.010964609
2883.037347	0.010809453
2884.965800	0.011000988
2886.894253	0.011395755
2888.822706	0.011408210
2890.751159	0.010871073
2892.679612	0.010292904
2894.608065	0.010147037
2896.536518	0.010276285
2898.464971	0.010345449
2900.393424	0.010574118
2902.321877	0.011127901
2904.250330	0.011491255
2906.178783	0.011338910
2908.107236	0.010965693
2910.035690	0.010737925
2911.964143	0.010746179
2913.892596	0.010779644
2915.821049	0.010718130
2917.749502	0.010793007
2919.677955	0.011125659
2921.606408	0.011434030
2923.534861	0.011495743
2925.463314	0.011508669
2927.391767	0.011689177
2929.320220	0.011998113
2931.248673	0.012021820
2933.177126	0.011438024
2935.105580	0.010627947
2937.034033	0.010393673
2938.962486	0.010907797
2940.890939	0.011383496
2942.819392	0.011276542
2944.747845	0.010885180
2946.676298	0.010584365
2948.604751	0.010417799
2950.533204	0.010429570
2952.461657	0.010642132
2954.390110	0.010882074
2956.318563	0.011176324
2958.247016	0.011536282
2960.175469	0.011623126
2962.103923	0.011319113
2964.032376	0.010964358
2965.960829	0.010760589
2967.889282	0.010699794
2969.817735	0.010922628
2971.746188	0.011457128
2973.674641	0.011976343
2975.603094	0.012095993
2977.531547	0.011755372
2979.460000	0.011384946
2981.388453	0.011238786
2983.316906	0.011094050
2985.245359	0.011111583
2987.173813	0.011482435
2989.102266	0.011550962
2991.030719	0.011134376
2992.959172	0.011018436
2994.887625	0.011498418
2996.816078	0.012234352
2998.744531	0.012813443
3000.672984	0.012839526
3002.601437	0.012410032
3004.529890	0.011963141
3006.458343	0.011806475
3008.386796	0.011932661
3010.315249	0.012150940
3012.243703	0.012232957
3014.172156	0.012181550
3016.100609	0.012285836
3018.029062	0.012588213
3019.957515	0.012684612
3021.885968	0.012425498
3023.814421	0.012243377
3025.742874	0.012423379
3027.671327	0.012755415
3029.599780	0.012952507
3031.528233	0.012920689
3033.456686	0.012938172
3035.385139	0.013102411
3037.313592	0.013006194
3039.242046	0.012783542
3041.170499	0.013043596
3043.098952	0.013600328
3045.027405	0.013848290
3046.955858	0.013678948
3048.884311	0.013536243
3050.812764	0.013764652
3052.741217	0.014032538
3054.669670	0.014023050
3056.598123	0.013986281
3058.526576	0.014104181
3060.455029	0.014284373
3062.383482	0.014374247
3064.311936	0.014364562
3066.240389	0.014386896
3068.168842	0.014365975
3070.097295	0.014157909
3072.025748	0.014003132
3073.954201	0.014231619
3075.882654	0.014848743
3077.811107	0.015464454
3079.739560	0.015621463
3081.668013	0.015488621
3083.596466	0.015634730
3085.524919	0.016184215
3087.453372	0.016737228
3089.381825	0.016910618
3091.310279	0.016791968
3093.238732	0.016610723
3095.167185	0.016377330
3097.095638	0.016263913
3099.024091	0.016388275
3100.952544	0.016457994
3102.880997	0.016299231
3104.809450	0.016208477
3106.737903	0.016322562
3108.666356	0.016396279
3110.594809	0.016560450
3112.523262	0.017053753
3114.451715	0.017479025
3116.380169	0.017529858
3118.308622	0.017410887
3120.237075	0.017387806
3122.165528	0.017738260
3124.093981	0.018322837
3126.022434	0.018593218
3127.950887	0.018609134
3129.879340	0.018836847
3131.807793	0.019129310
3133.736246	0.019123241
3135.664699	0.018848335
3137.593152	0.018652426
3139.521605	0.018943297
3141.450058	0.019485064
3143.378512	0.019689253
3145.306965	0.019934244
3147.235418	0.020621354
3149.163871	0.021229438
3151.092324	0.021484790
3153.020777	0.021582283
3154.949230	0.021451028
3156.877683	0.021082977
3158.806136	0.020831520
3160.734589	0.020752462
3162.663042	0.020527765
3164.591495	0.020470375
3166.519948	0.021092171
3168.448402	0.021909205
3170.376855	0.022222841
3172.305308	0.022160638
3174.233761	0.022177877
3176.162214	0.022363367
3178.090667	0.022659121
3180.019120	0.023193805
3181.947573	0.023843450
3183.876026	0.024192769
3185.804479	0.024045188
3187.732932	0.023554957
3189.661385	0.023035482
3191.589838	0.022807550
3193.518292	0.022938419
3195.446745	0.023286207
3197.375198	0.023790278
3199.303651	0.024124430
3201.232104	0.023992702
3203.160557	0.023957236
3205.089010	0.024321618
3207.017463	0.024445402
3208.945916	0.024392297
3210.874369	0.025031360
3212.802822	0.026187565
3214.731275	0.027092678
3216.659728	0.027327567
3218.588181	0.026746174
3220.516635	0.025986262
3222.445088	0.026003214
3224.373541	0.026752504
3226.301994	0.027221818
3228.230447	0.026852330
3230.158900	0.026516277
3232.087353	0.027170226
3234.015806	0.028364709
3235.944259	0.028977361
3237.872712	0.028726883
3239.801165	0.028464075
3241.729618	0.028764868
3243.658071	0.029025573
3245.586525	0.028901896
3247.514978	0.028886499
3249.443431	0.028925117
3251.371884	0.028689422
3253.300337	0.028206212
3255.228790	0.027708227
3257.157243	0.027767560
3259.085696	0.028565403
3261.014149	0.029344769
3262.942602	0.029551048
3264.871055	0.029452952
3266.799508	0.029366691
3268.727961	0.029277602
3270.656414	0.029253969
3272.584868	0.029477214
3274.513321	0.029726539
3276.441774	0.029530533
3278.370227	0.029075338
3280.298680	0.029035063
3282.227133	0.029325292
3284.155586	0.029446431
3286.084039	0.029543320
3288.012492	0.029894136
3289.940945	0.030331718
3291.869398	0.030671541
3293.797851	0.030783448
3295.726304	0.030730998
3297.654758	0.030792324
3299.583211	0.030841565
3301.511664	0.030626535
3303.440117	0.030493876
3305.368570	0.030956602
3307.297023	0.031783734
3309.225476	0.032234970
3311.153929	0.032153562
3313.082382	0.031856596
3315.010835	0.031638097
3316.939288	0.031716641
3318.867741	0.032036293
3320.796194	0.032197356
3322.724648	0.031927813
3324.653101	0.031716149
3326.581554	0.032208748
3328.510007	0.032880191
3330.438460	0.032960206
3332.366913	0.033040628
3334.295366	0.033793569
3336.223819	0.034713753
3338.152272	0.035014223
3340.080725	0.034697969
3342.009178	0.034440961
3343.937631	0.034488522
3345.866084	0.034617230
3347.794537	0.034882244
3349.722991	0.035342850
3351.651444	0.035691690
3353.579897	0.035581205
3355.508350	0.035124406
3357.436803	0.034787662
3359.365256	0.034678999
3361.293709	0.034602836
3363.222162	0.034511011
3365.150615	0.034858208
3367.079068	0.035999984
3369.007521	0.036961030
3370.935974	0.036939330
3372.864427	0.036692627
3374.792881	0.036639959
3376.721334	0.036682088
3378.649787	0.037136376
3380.578240	0.037634429
3382.506693	0.037508145
3384.435146	0.037348822
3386.363599	0.038021885
3388.292052	0.038989052
3390.220505	0.039116465
3392.148958	0.038588788
3394.077411	0.038176138
3396.005864	0.037795663
3397.934317	0.037442844
3399.862770	0.037467387
3401.791224	0.037983447
3403.719677	0.038379919
3405.648130	0.038374159
3407.576583	0.038356043
3409.505036	0.038766768
3411.433489	0.039211981
3413.361942	0.039448392
3415.290395	0.039554838
3417.218848	0.039340798
3419.147301	0.038649280
3421.075754	0.037843902
3423.004207	0.037444826
3424.932660	0.037314288
3426.861114	0.037045337
3428.789567	0.036837101
3430.718020	0.036968168
3432.646473	0.037241258
3434.574926	0.037343323
3436.503379	0.037235621
3438.431832	0.037368186
3440.360285	0.037898704
3442.288738	0.038285006
3444.217191	0.038075324
3446.145644	0.037338585
3448.074097	0.036772795
3450.002550	0.036745835
3451.931004	0.037046775
3453.859457	0.037651639
3455.787910	0.038113717
3457.716363	0.037808497
3459.644816	0.037019413
3461.573269	0.036537845
3463.501722	0.036537644
3465.430175	0.036339432
3467.358628	0.035614815
3469.287081	0.035213195
3471.215534	0.035740055
3473.143987	0.036497194
3475.072440	0.036883179
3477.000893	0.037094060
3478.929347	0.037034787
3480.857800	0.036720198
3482.786253	0.036652073
3484.714706	0.036535863
3486.643159	0.035683908
3488.571612	0.034624074
3490.500065	0.034309320
3492.428518	0.034680348
3494.356971	0.034834020
3496.285424	0.034417722
3498.213877	0.034081139
3500.142330	0.034025494
3502.070783	0.033940028
3503.999237	0.034116920
3505.927690	0.034600396
3507.856143	0.034454133
3509.784596	0.033589926
3511.713049	0.032919936
3513.641502	0.032720152
3515.569955	0.032604203
3517.498408	0.032599587
3519.426861	0.032805100
3521.355314	0.032635510
3523.283767	0.032054719
3525.212220	0.031653605
3527.140673	0.031332340
3529.069126	0.030901344
3530.997580	0.030589592
3532.926033	0.030369874
3534.854486	0.029976754
3536.782939	0.029480781
3538.711392	0.029124690
3540.639845	0.028935747
3542.568298	0.028828630
3544.496751	0.028740361
3546.425204	0.028903037
3548.353657	0.029347202
3550.282110	0.029427823
3552.210563	0.028857067
3554.139016	0.028027406
3556.067470	0.027273063
3557.995923	0.026856301
3559.924376	0.026893152
3561.852829	0.027210101
3563.781282	0.027391512
3565.709735	0.027079262
3567.638188	0.026800020
3569.566641	0.026981672
3571.495094	0.026799649
3573.423547	0.025888767
3575.352000	0.025089324
3577.280453	0.024704870
3579.208906	0.024293359
3581.137360	0.024089886
3583.065813	0.024559639
3584.994266	0.024865452
3586.922719	0.024189826
3588.851172	0.023608105
3590.779625	0.023678690
3592.708078	0.023411516
3594.636531	0.022481248
3596.564984	0.021558207
3598.493437	0.021073988
3600.421890	0.021101579
3602.350343	0.021715706
3604.278796	0.022604367
3606.207249	0.022855593
3608.135703	0.022285352
3610.064156	0.021778347
3611.992609	0.021691497
3613.921062	0.021895152
3615.849515	0.021880403
3617.777968	0.020826697
3619.706421	0.019684097
3621.634874	0.019841909
3623.563327	0.020539640
3625.491780	0.020341869
3627.420233	0.019115502
3629.348686	0.018504573
3631.277139	0.019057298
3633.205593	0.019323183
3635.134046	0.018788137
3637.062499	0.017833715
3638.990952	0.016793342
3640.919405	0.016304398
3642.847858	0.016719168
3644.776311	0.017549343
3646.704764	0.017903052
3648.633217	0.017418459
3650.561670	0.016679015
3652.490123	0.016339200
3654.418576	0.015743161
3656.347029	0.014822365
3658.275482	0.014500764
3660.203936	0.014638976
3662.132389	0.014661267
3664.060842	0.014635006
3665.989295	0.014446449
3667.917748	0.013712480
3669.846201	0.013307305
3671.774654	0.014106450
3673.703107	0.014164538
3675.631560	0.012537844
3677.560013	0.011248915
3679.488466	0.010837394
3681.416919	0.010938121
3683.345372	0.011398645
3685.273826	0.011619169
3687.202279	0.011072194
3689.130732	0.010480281
3691.059185	0.010725995
3692.987638	0.011158237
3694.916091	0.011125399
3696.844544	0.010983816
3698.772997	0.011011160
3700.701450	0.011050228
3702.629903	0.011178283
3704.558356	0.011445441
3706.486809	0.011585156
3708.415262	0.011401028
3710.343716	0.011021911
3712.272169	0.010915459
3714.200622	0.011373984
3716.129075	0.012054630
3718.057528	0.012771700
3719.985981	0.013439639
3721.914434	0.013555896
3723.842887	0.012848541
3725.771340	0.012042138
3727.699793	0.011750878
3729.628246	0.011445587
3731.556699	0.010997761
3733.485152	0.011489204
3735.413605	0.013145731
3737.342059	0.014481512
3739.270512	0.014761028
3741.198965	0.014292587
3743.127418	0.013241474
3745.055871	0.012596278
3746.984324	0.013053014
3748.912777	0.013965456
3750.841230	0.014898558
3752.769683	0.015543865
3754.698136	0.014981110
3756.626589	0.013453536
3758.555042	0.012340467
3760.483495	0.012437357
3762.411949	0.013010100
3764.340402	0.013109642
3766.268855	0.013095965
3768.197308	0.013193673
3770.125761	0.013215663
3772.054214	0.013544842
3773.982667	0.014038669
3775.911120	0.014132341
3777.839573	0.013885286
3779.768026	0.013729888
3781.696479	0.013639121
3783.624932	0.013363139
3785.553385	0.013141871
3787.481838	0.013150997
3789.410292	0.013333919
3791.338745	0.013616798
3793.267198	0.013654677
3795.195651	0.013388778
3797.124104	0.013835653
3799.052557	0.015493480
3800.981010	0.017167950
3802.909463	0.017556131
3804.837916	0.016125308
3806.766369	0.014034008
3808.694822	0.013018577
3810.623275	0.013027717
3812.551728	0.013038675
3814.480182	0.012640585
3816.408635	0.012730645
3818.337088	0.014010963
3820.265541	0.015074167
3822.193994	0.015157696
3824.122447	0.015028958
3826.050900	0.014899915
3827.979353	0.015112714
3829.907806	0.015602543
3831.836259	0.016088272
3833.764712	0.016444396
3835.693165	0.016254826
3837.621618	0.015816092
3839.550071	0.015734060
3841.478525	0.014963112
3843.406978	0.013336924
3845.335431	0.012625627
3847.263884	0.013458853
3849.192337	0.014783536
3851.120790	0.014979299
3853.049243	0.013894448
3854.977696	0.013424731
3856.906149	0.014214828
3858.834602	0.014913242
3860.763055	0.014885255
3862.691508	0.014417597
3864.619961	0.014048304
3866.548415	0.013951173
3868.476868	0.013475997
3870.405321	0.012542672
3872.333774	0.011734640
3874.262227	0.011524063
3876.190680	0.011957274
3878.119133	0.011689555
3880.047586	0.010377856
3881.976039	0.009495312
3883.904492	0.009378063
3885.832945	0.009728233
3887.761398	0.010693748
3889.689851	0.011868040
3891.618305	0.012676900
3893.546758	0.013066004
3895.475211	0.012926213
3897.403664	0.012476605
3899.332117	0.012455396
3901.260570	0.012989965
3903.189023	0.013164022
3905.117476	0.012689378
3907.045929	0.012258681
3908.974382	0.012065214
3910.902835	0.011906749
3912.831288	0.011563648
3914.759741	0.010866192
3916.688194	0.010077202
3918.616648	0.009831694
3920.545101	0.010373001
3922.473554	0.011228429
3924.402007	0.011877278
3926.330460	0.012396316
3928.258913	0.012726839
3930.187366	0.012531523
3932.115819	0.012087791
3934.044272	0.011776552
3935.972725	0.011306548
3937.901178	0.010563656
3939.829631	0.010018668
3941.758084	0.010076311
3943.686538	0.010725014
3945.614991	0.011319375
3947.543444	0.011171684
3949.471897	0.010770700
3951.400350	0.010849972
3953.328803	0.011304570
3955.257256	0.011609881
3957.185709	0.011524622
3959.114162	0.011159996
3961.042615	0.010856229
3962.971068	0.010863055
3964.899521	0.010814304
3966.827974	0.010501559
3968.756427	0.010468078
3970.684881	0.011146242
3972.613334	0.012309180
3974.541787	0.013189883
3976.470240	0.013018309
3978.398693	0.011860558
3980.327146	0.010559176
3982.255599	0.009785579
3984.184052	0.009596928
3986.112505	0.009865074
3988.040958	0.010232596
3989.969411	0.010140506
3991.897864	0.009520639
3993.826317	0.008868855
3995.754771	0.008623992
3997.683224	0.008799611
3999.611677	0.009137647
4001.540130	0.009548851
4003.468583	0.009973546
4005.397036	0.010173038
4007.325489	0.010234282
4009.253942	0.010301736
4011.182395	0.010193677
4013.110848	0.010211233
4015.039301	0.010536934
4016.967754	0.010993626
4018.896207	0.011118635
4020.824661	0.010594586
4022.753114	0.009978755
4024.681567	0.009619494
4026.610020	0.009103780
4028.538473	0.008477453
4030.466926	0.008412920
4032.395379	0.008775153
4034.323832	0.009143163
4036.252285	0.009651684
4038.180738	0.009876542
4040.109191	0.009433458
4042.037644	0.008931533
4043.966097	0.008815231
4045.894550	0.009006884
4047.823004	0.008802800
4049.751457	0.008119557
4051.679910	0.007473235
4053.608363	0.007492015
4055.536816	0.008395521
4057.465269	0.009411493
4059.393722	0.009596174
4061.322175	0.009290331
4063.250628	0.009136834
4065.179081	0.009027957
4067.107534	0.008921398
4069.035987	0.008804804
4070.964440	0.008456168
4072.892894	0.008402823
4074.821347	0.008766608
4076.749800	0.008889485
4078.678253	0.008920948
4080.606706	0.009155460
4082.535159	0.009103514
4084.463612	0.009012182
4086.392065	0.009213415
4088.320518	0.009111271
4090.248971	0.008645837
4092.177424	0.008713388
4094.105877	0.009200668
4096.034330	0.009044071
4097.962783	0.008580356
4099.891237	0.008460741
4101.819690	0.008720914
4103.748143	0.009342495
4105.676596	0.009771382
4107.605049	0.009671818
4109.533502	0.009250050
4111.461955	0.008656118
4113.390408	0.007975830
4115.318861	0.007496859
4117.247314	0.007375631
4119.175767	0.007529803
4121.104220	0.007912138
4123.032673	0.008359889
4124.961127	0.008629129
4126.889580	0.008784356
4128.818033	0.008842740
4130.746486	0.008987922
4132.674939	0.009143028
4134.603392	0.008739012
4136.531845	0.007970394
4138.460298	0.007331048
4140.388751	0.006798580
4142.317204	0.006990720
4144.245657	0.007949088
4146.174110	0.008133140
4148.102563	0.007259665
4150.031017	0.006820400
4151.959470	0.007174764
4153.887923	0.007403135
4155.816376	0.007512974
4157.744829	0.007475887
4159.673282	0.007206414
4161.601735	0.007147507
4163.530188	0.007622327
4165.458641	0.008005023
4167.387094	0.008253719
4169.315547	0.008794321
4171.244000	0.008908030
4173.172453	0.008340701
4175.100906	0.007946916
4177.029360	0.007706600
4178.957813	0.007321920
4180.886266	0.007300123
4182.814719	0.007967391
4184.743172	0.008207568
4186.671625	0.007417779
4188.600078	0.006454910
4190.528531	0.006364265
4192.456984	0.007013732
4194.385437	0.007497334
4196.313890	0.007294330
4198.242343	0.006494270
4200.170796	0.006028269
4202.099250	0.005976946
4204.027703	0.005942008
4205.956156	0.006529936
4207.884609	0.007553986
4209.813062	0.007969113
4211.741515	0.007695038
4213.669968	0.007249570
4215.598421	0.007047801
4217.526874	0.007053000
4219.455327	0.006684153
4221.383780	0.005893505
4223.312233	0.005417714
4225.240686	0.005786420
4227.169139	0.006217415
4229.097593	0.006111255
4231.026046	0.006125512
4232.954499	0.006370035
4234.882952	0.006953592
4236.811405	0.007378821
4238.739858	0.007239325
4240.668311	0.006889572
4242.596764	0.006633182
4244.525217	0.006290189
4246.453670	0.006634376
4248.382123	0.007341958
4250.310576	0.006624195
4252.239029	0.005186071
4254.167483	0.004857523
4256.095936	0.005918383
4258.024389	0.006491561
4259.952842	0.006158303
4261.881295	0.005818065
4263.809748	0.005781782
4265.738201	0.005800880
4267.666654	0.005979069
4269.595107	0.006493992
4271.523560	0.006903014
4273.452013	0.007259440
4275.380466	0.007425387
4277.308919	0.007037236
4279.237373	0.006406556
4281.165826	0.006222529
4283.094279	0.006407427
4285.022732	0.006197558
4286.951185	0.005900989
4288.879638	0.006236770
4290.808091	0.006295670
4292.736544	0.005814976
4294.664997	0.005329798
4296.593450	0.005540052
4298.521903	0.006193590
4300.450356	0.006092862
4302.378809	0.005240764
4304.307262	0.004919617
4306.235716	0.005598425
4308.164169	0.007411030
4310.092622	0.008788074
4312.021075	0.008355234
4313.949528	0.006996152
4315.877981	0.005972713
4317.806434	0.005562232
4319.734887	0.005550995
4321.663340	0.005861255
4323.591793	0.005913383
4325.520246	0.005289220
4327.448699	0.004520057
4329.377152	0.004454884
4331.305606	0.004961208
4333.234059	0.005466394
4335.162512	0.005359926
4337.090965	0.004410516
4339.019418	0.003995274
4340.947871	0.004616969
4342.876324	0.005231394
4344.804777	0.005402357
4346.733230	0.005013974
4348.661683	0.004954451
4350.590136	0.005374445
4352.518589	0.005869400
4354.447042	0.006458543
4356.375495	0.007067531
4358.303949	0.007855972
4360.232402	0.007887232
4362.160855	0.006705754
4364.089308	0.005956326
4366.017761	0.006028808
4367.946214	0.005778559
4369.874667	0.005388274
4371.803120	0.005776092
4373.731573	0.006646656
4375.660026	0.007036578
4377.588479	0.006804409
4379.516932	0.006126578
4381.445385	0.005509163
4383.373839	0.006080899
4385.302292	0.006818662
4387.230745	0.006136701
4389.159198	0.005408970
4391.087651	0.005829928
4393.016104	0.006477484
4394.944557	0.006661287
4396.873010	0.006616711
4398.801463	0.006681767
4400.729916	0.006903446
4402.658369	0.006879454
4404.586822	0.006867282
4406.515275	0.007193583
4408.443729	0.007832096
4410.372182	0.008465862
4412.300635	0.008299301
4414.229088	0.007720620
4416.157541	0.007293354
4418.085994	0.006828054
4420.014447	0.006068344
4421.942900	0.005557432
4423.871353	0.005630692
4425.799806	0.005596765
4427.728259	0.005697292
4429.656712	0.006239870
4431.585165	0.007261867
4433.513618	0.008282065
4435.442072	0.008816457
4437.370525	0.008661645
4439.298978	0.008174509
4441.227431	0.007533737
4443.155884	0.006311268
4445.084337	0.005516001
4447.012790	0.006110182
4448.941243	0.007063823
4450.869696	0.007790915
4452.798149	0.008780776
4454.726602	0.009064013
4456.655055	0.008159336
4458.583508	0.007215010
4460.511962	0.007137845
4462.440415	0.007818358
4464.368868	0.007991320
4466.297321	0.007147530
4468.225774	0.006120123
4470.154227	0.005595566
4472.082680	0.005676270
4474.011133	0.005813133
4475.939586	0.005898862
4477.868039	0.006923188
4479.796492	0.008029251
4481.724945	0.007489967
4483.653398	0.006403889
4485.581851	0.005990353
4487.510305	0.005961380
4489.438758	0.006250453
4491.367211	0.006848351
4493.295664	0.007946880
4495.224117	0.008438057
4497.152570	0.007847921
4499.081023	0.007165044
4501.009476	0.006636212
4502.937929	0.006548001
4504.866382	0.007177558
4506.794835	0.007376687
4508.723288	0.006642250
4510.651741	0.006037242
4512.580195	0.006010586
4514.508648	0.006478488
4516.437101	0.007379205
4518.365554	0.008196722
4520.294007	0.008334753
4522.222460	0.007330142
4524.150913	0.005833316
4526.079366	0.005117138
4528.007819	0.005202950
4529.936272	0.005566622
4531.864725	0.005864571
4533.793178	0.005924142
4535.721631	0.005945826
4537.650084	0.006450787
4539.578538	0.006641123
4541.506991	0.005876607
4543.435444	0.004990534
4545.363897	0.004774581
4547.292350	0.005389054
4549.220803	0.006099196
4551.149256	0.006438982
4553.077709	0.006646704
4555.006162	0.006922092
4556.934615	0.007000025
4558.863068	0.006746753
4560.791521	0.006791348
4562.719974	0.007017002
4564.648428	0.006688921
4566.576881	0.006056790
4568.505334	0.005494315
4570.433787	0.005337793
4572.362240	0.005902562
4574.290693	0.006534626
4576.219146	0.006841393
4578.147599	0.006673473
4580.076052	0.006356015
4582.004505	0.006508570
4583.932958	0.006664422
4585.861411	0.006603314
4587.789864	0.006962270
4589.718318	0.007280560
4591.646771	0.007020582
4593.575224	0.007520899
4595.503677	0.008183399
4597.432130	0.007710329
4599.360583	0.007373262
4601.289036	0.007442102
4603.217489	0.007295045
[truncated: 1,501 more rows]
