# Supplementary material for: Adaptive Method for Quantitative Estimation of Glucose and Fructose Concentrations in Aqueous Solutions Based on Infrared Nanoantenna Optics
Source: Sensors (Basel). 2019 Jul 11;19(14):3053. doi: 10.3390/s19143053 (PMC6678705; doi:10.3390/s19143053)
Supplement: Supplementary file 1 [file sensors-19-03053-s001.zip › 00_Measurement_Data/Fructose cycles/1 water/res4 sc50_50 ap100x100 par pol/1 water.13.txt]

748.239793	0.027107738
750.168246	0.033359915
752.096699	0.031111531
754.025152	0.028277658
755.953605	0.020590303
757.882058	0.011009422
759.810511	0.022662271
761.738964	0.029649522
763.667418	0.031809382
765.595871	0.026393924
767.524324	0.027396191
769.452777	0.030595567
771.381230	0.029612454
773.309683	0.024130290
775.238136	0.018764326
777.166589	0.020814806
779.095042	0.029225817
781.023495	0.028400308
782.951948	0.021513663
784.880401	0.030323898
786.808854	0.030155741
788.737308	0.026807686
790.665761	0.031014375
792.594214	0.015905844
794.522667	0.021340363
796.451120	0.026559796
798.379573	0.021382840
800.308026	0.018328015
802.236479	0.026912587
804.164932	0.020652717
806.093385	0.018148163
808.021838	0.033031832
809.950291	0.038971178
811.878744	0.030826923
813.807197	0.023562800
815.735651	0.026483420
817.664104	0.029537749
819.592557	0.024498707
821.521010	0.026844127
823.449463	0.025818935
825.377916	0.027653957
827.306369	0.037543446
829.234822	0.039913468
831.163275	0.032884181
833.091728	0.024326112
835.020181	0.014824526
836.948634	0.010034178
838.877087	0.012911733
840.805541	0.032929577
842.733994	0.033864174
844.662447	0.015812263
846.590900	0.005817490
848.519353	0.004753796
850.447806	0.006054320
852.376259	0.007824739
854.304712	0.013177551
856.233165	0.020611133
858.161618	0.026476322
860.090071	0.028104668
862.018524	0.028181639
863.946977	0.029372592
865.875430	0.027693823
867.803884	0.021040021
869.732337	0.014512203
871.660790	0.017591717
873.589243	0.024636555
875.517696	0.028736912
877.446149	0.030267224
879.374602	0.034289308
881.303055	0.040605821
883.231508	0.044690385
885.159961	0.044088550
887.088414	0.040814597
889.016867	0.039723054
890.945320	0.041969046
892.873774	0.046092402
894.802227	0.051745851
896.730680	0.057554722
898.659133	0.060840961
900.587586	0.062045138
902.516039	0.064232960
904.444492	0.067607701
906.372945	0.070627838
908.301398	0.073450275
910.229851	0.077451028
912.158304	0.081929758
914.086757	0.084799804
916.015210	0.086581476
917.943664	0.089899495
919.872117	0.094982810
921.800570	0.099745192
923.729023	0.103893027
925.657476	0.107714325
927.585929	0.111597121
929.514382	0.117341101
931.442835	0.123963945
933.371288	0.129447088
935.299741	0.135534257
937.228194	0.142692968
939.156647	0.148784623
941.085100	0.153837889
943.013553	0.159045532
944.942007	0.164493993
946.870460	0.169195935
948.798913	0.173172146
950.727366	0.178848028
952.655819	0.187073171
954.584272	0.195439473
956.512725	0.202608109
958.441178	0.209049344
960.369631	0.214681387
962.298084	0.220029488
964.226537	0.226301283
966.154990	0.233246177
968.083443	0.239914373
970.011897	0.246498451
971.940350	0.253447682
973.868803	0.259977549
975.797256	0.265773237
977.725709	0.271640092
979.654162	0.277694851
981.582615	0.284032881
983.511068	0.290608704
985.439521	0.296721458
987.367974	0.302638948
989.296427	0.308800638
991.224880	0.314289689
993.153333	0.318638057
995.081786	0.323216051
997.010240	0.328940839
998.938693	0.335294068
1000.867146	0.341692448
1002.795599	0.347212732
1004.724052	0.351558775
1006.652505	0.356108427
1008.580958	0.361400485
1010.509411	0.366405934
1012.437864	0.370612144
1014.366317	0.374079198
1016.294770	0.377092153
1018.223223	0.380643070
1020.151676	0.384601086
1022.080130	0.387642264
1024.008583	0.390041471
1025.937036	0.392711937
1027.865489	0.395371050
1029.793942	0.397742420
1031.722395	0.400019556
1033.650848	0.402159840
1035.579301	0.403972447
1037.507754	0.405586034
1039.436207	0.407642037
1041.364660	0.409961015
1043.293113	0.410980105
1045.221566	0.410697579
1047.150019	0.410574913
1049.078473	0.410821140
1051.006926	0.411387563
1052.935379	0.411966830
1054.863832	0.411605269
1056.792285	0.410697967
1058.720738	0.410226792
1060.649191	0.410208344
1062.577644	0.410191774
1064.506097	0.409788460
1066.434550	0.408842981
1068.363003	0.406781942
1070.291456	0.403502852
1072.219909	0.400620878
1074.148363	0.399144083
1076.076816	0.398435831
1078.005269	0.397823274
1079.933722	0.396962345
1081.862175	0.395925105
1083.790628	0.394778907
1085.719081	0.393326908
1087.647534	0.391824573
1089.575987	0.390358329
1091.504440	0.388626069
1093.432893	0.387053490
1095.361346	0.385869324
1097.289799	0.384118110
1099.218253	0.381395608
1101.146706	0.378324509
1103.075159	0.375438869
1105.003612	0.373040527
1106.932065	0.371014893
1108.860518	0.368691444
1110.788971	0.365738422
1112.717424	0.362819284
1114.645877	0.360455334
1116.574330	0.358370185
1118.502783	0.356103480
1120.431236	0.353483409
1122.359689	0.350820899
1124.288142	0.348128319
1126.216596	0.345496297
1128.145049	0.343208671
1130.073502	0.340624213
1132.001955	0.337642342
1133.930408	0.334998548
1135.858861	0.332541794
1137.787314	0.329947919
1139.715767	0.327582151
1141.644220	0.325399578
1143.572673	0.322572887
1145.501126	0.319013625
1147.429579	0.315632492
1149.358032	0.312809497
1151.286486	0.310379416
1153.214939	0.308330774
1155.143392	0.306251615
1157.071845	0.303545743
1159.000298	0.300335974
1160.928751	0.297163039
1162.857204	0.294547528
1164.785657	0.292423666
1166.714110	0.290017545
1168.642563	0.287193179
1170.571016	0.284402430
1172.499469	0.281419665
1174.427922	0.278191030
1176.356375	0.275430769
1178.284829	0.272966415
1180.213282	0.270107657
1182.141735	0.267230213
1184.070188	0.264776856
1185.998641	0.262433022
1187.927094	0.259924799
1189.855547	0.257402599
1191.784000	0.254949510
1193.712453	0.252448380
1195.640906	0.249863118
1197.569359	0.247033373
1199.497812	0.244073734
1201.426265	0.241461337
1203.354719	0.239571601
1205.283172	0.237694830
1207.211625	0.235639125
1209.140078	0.233217657
1211.068531	0.230457380
1212.996984	0.228017077
1214.925437	0.225999266
1216.853890	0.223687276
1218.782343	0.220998541
1220.710796	0.218383163
1222.639249	0.216042101
1224.567702	0.214102834
1226.496155	0.212421179
1228.424609	0.210552871
1230.353062	0.208556414
1232.281515	0.206787050
1234.209968	0.205248103
1236.138421	0.203897178
1238.066874	0.202451736
1239.995327	0.200436965
1241.923780	0.198081776
1243.852233	0.196050674
1245.780686	0.194459051
1247.709139	0.192861229
1249.637592	0.190984219
1251.566045	0.189126432
1253.494498	0.187400058
1255.422952	0.185631409
1257.351405	0.183943883
1259.279858	0.182468846
1261.208311	0.181028172
1263.136764	0.179196283
1265.065217	0.176990002
1266.993670	0.175083682
1268.922123	0.173667282
1270.850576	0.172178134
1272.779029	0.170324311
1274.707482	0.168473080
1276.635935	0.167122513
1278.564388	0.166015878
1280.492842	0.164558932
1282.421295	0.162969574
1284.349748	0.161552459
1286.278201	0.160025835
1288.206654	0.158441842
1290.135107	0.156847239
1292.063560	0.154941320
1293.992013	0.153100744
1295.920466	0.151758373
1297.848919	0.150562540
1299.777372	0.149237841
1301.705825	0.147897184
1303.634278	0.146522373
1305.562731	0.144953668
1307.491185	0.143410742
1309.419638	0.142320260
1311.348091	0.141348764
1313.276544	0.140385345
1315.204997	0.139657587
1317.133450	0.138563782
1319.061903	0.137015209
1320.990356	0.135419831
1322.918809	0.133616045
1324.847262	0.131742299
1326.775715	0.130139038
1328.704168	0.128765300
1330.632621	0.127702922
1332.561075	0.127221972
1334.489528	0.127255395
1336.417981	0.127068594
1338.346434	0.125850290
1340.274887	0.124193735
1342.203340	0.122523874
1344.131793	0.120332062
1346.060246	0.118236385
1347.988699	0.116994426
1349.917152	0.116330609
1351.845605	0.115438126
1353.774058	0.114022657
1355.702511	0.112959459
1357.630965	0.112899400
1359.559418	0.112784505
1361.487871	0.111346819
1363.416324	0.109691031
1365.344777	0.108702578
1367.273230	0.107532822
1369.201683	0.106827036
1371.130136	0.106815547
1373.058589	0.106091112
1374.987042	0.104841433
1376.915495	0.103490785
1378.843948	0.101765387
1380.772401	0.100578643
1382.700854	0.100349128
1384.629308	0.099873729
1386.557761	0.098535560
1388.486214	0.097869970
1390.414667	0.098338582
1392.343120	0.098087482
1394.271573	0.097035728
1396.200026	0.096018508
1398.128479	0.094433263
1400.056932	0.093216553
1401.985385	0.092754737
1403.913838	0.091427758
1405.842291	0.089863487
1407.770744	0.088801883
1409.699198	0.087598823
1411.627651	0.086771838
1413.556104	0.087214462
1415.484557	0.087922037
1417.413010	0.086813375
1419.341463	0.085158676
1421.269916	0.084983453
1423.198369	0.084663413
1425.126822	0.083921075
1427.055275	0.083146088
1428.983728	0.081801906
1430.912181	0.081461199
1432.840634	0.082317568
1434.769087	0.081339844
1436.697541	0.078753501
1438.625994	0.077690989
1440.554447	0.077230230
1442.482900	0.076458402
1444.411353	0.075987168
1446.339806	0.075265452
1448.268259	0.074547753
1450.196712	0.074786551
1452.125165	0.075984031
1454.053618	0.076748423
1455.982071	0.075147629
1457.910524	0.072892450
1459.838977	0.072639741
1461.767431	0.072002508
1463.695884	0.069689564
1465.624337	0.068409078
1467.552790	0.069819324
1469.481243	0.071291015
1471.409696	0.070587046
1473.338149	0.069181375
1475.266602	0.068193987
1477.195055	0.067136303
1479.123508	0.065973788
1481.051961	0.065103248
1482.980414	0.065296538
1484.908867	0.066205256
1486.837321	0.066374660
1488.765774	0.065241821
1490.694227	0.064397380
1492.622680	0.064700738
1494.551133	0.064017780
1496.479586	0.062218484
1498.408039	0.061405241
1500.336492	0.062278662
1502.264945	0.064208500
1504.193398	0.064950250
1506.121851	0.063354604
1508.050304	0.062339425
1509.978757	0.061955966
1511.907210	0.060870823
1513.835664	0.060210854
1515.764117	0.060572691
1517.692570	0.061901059
1519.621023	0.062249046
1521.549476	0.060749158
1523.477929	0.059563253
1525.406382	0.058255598
1527.334835	0.056910299
1529.263288	0.056549404
1531.191741	0.055933226
1533.120194	0.055354945
1535.048647	0.057155415
1536.977100	0.059092909
1538.905554	0.058283404
1540.834007	0.057280630
1542.762460	0.056658372
1544.690913	0.054708626
1546.619366	0.052697718
1548.547819	0.051317830
1550.476272	0.050987251
1552.404725	0.052178580
1554.333178	0.054586336
1556.261631	0.055741765
1558.190084	0.052664526
1560.118537	0.049859371
1562.046990	0.050025444
1563.975443	0.049761236
1565.903897	0.049033195
1567.832350	0.048478965
1569.760803	0.048477005
1571.689256	0.049679715
1573.617709	0.049857989
1575.546162	0.048356831
1577.474615	0.047941417
1579.403068	0.048218872
1581.331521	0.047346100
1583.259974	0.046267100
1585.188427	0.045922618
1587.116880	0.046058007
1589.045333	0.046388432
1590.973787	0.046858914
1592.902240	0.047150195
1594.830693	0.046955314
1596.759146	0.046640806
1598.687599	0.046738297
1600.616052	0.047136836
1602.544505	0.047531027
1604.472958	0.048017778
1606.401411	0.048567768
1608.329864	0.048996460
1610.258317	0.049710743
1612.186770	0.050976295
1614.115223	0.051606771
1616.043677	0.051251031
1617.972130	0.052172262
1619.900583	0.054013383
1621.829036	0.054173782
1623.757489	0.053806398
1625.685942	0.053998429
1627.614395	0.053945541
1629.542848	0.054628912
1631.471301	0.056351066
1633.399754	0.056913778
1635.328207	0.055816762
1637.256660	0.055504117
1639.185113	0.055982616
1641.113566	0.056551415
1643.042020	0.057419408
1644.970473	0.057795182
1646.898926	0.058711484
1648.827379	0.061710648
1650.755832	0.061657377
1652.684285	0.056866705
1654.612738	0.054810114
1656.541191	0.056104854
1658.469644	0.056459960
1660.398097	0.055248134
1662.326550	0.053818088
1664.255003	0.053921591
1666.183456	0.054784130
1668.111910	0.054418080
1670.040363	0.053920180
1671.968816	0.053934015
1673.897269	0.052518424
1675.825722	0.050925076
1677.754175	0.051403292
1679.682628	0.052866969
1681.611081	0.053155683
1683.539534	0.051365655
1685.467987	0.049603485
1687.396440	0.048442271
1689.324893	0.046954162
1691.253346	0.046449900
1693.181799	0.046543300
1695.110253	0.046066862
1697.038706	0.045612507
1698.967159	0.044260360
1700.895612	0.042819966
1702.824065	0.042581555
1704.752518	0.041373596
1706.680971	0.039586782
1708.609424	0.038647819
1710.537877	0.038622335
1712.466330	0.039481826
1714.394783	0.040294353
1716.323236	0.039363377
1718.251689	0.037393510
1720.180143	0.036302041
1722.108596	0.035651535
1724.037049	0.035181362
1725.965502	0.035372749
1727.893955	0.036080588
1729.822408	0.037004143
1731.750861	0.036945082
1733.679314	0.035458643
1735.607767	0.034802195
1737.536220	0.034813412
1739.464673	0.034437995
1741.393126	0.034566477
1743.321579	0.035241805
1745.250032	0.035595246
1747.178486	0.035201628
1749.106939	0.034149282
1751.035392	0.033325158
1752.963845	0.033270627
1754.892298	0.033332594
1756.820751	0.033398878
1758.749204	0.033893365
1760.677657	0.033998806
1762.606110	0.033587705
1764.534563	0.033466879
1766.463016	0.033793300
1768.391469	0.034745306
1770.319922	0.035714019
1772.248376	0.035893768
1774.176829	0.035915881
1776.105282	0.036082689
1778.033735	0.036149975
1779.962188	0.036248256
1781.890641	0.036380976
1783.819094	0.036340609
1785.747547	0.036587119
1787.676000	0.037566636
1789.604453	0.038376532
1791.532906	0.038370192
1793.461359	0.038393777
1795.389812	0.038917486
1797.318266	0.039509587
1799.246719	0.039873403
1801.175172	0.039929193
1803.103625	0.039808586
1805.032078	0.039737072
1806.960531	0.039886259
1808.888984	0.040094268
1810.817437	0.040294413
1812.745890	0.040670905
1814.674343	0.040870801
1816.602796	0.040595997
1818.531249	0.040383175
1820.459702	0.040704340
1822.388155	0.041315611
1824.316609	0.041826449
1826.245062	0.042296275
1828.173515	0.042401168
1830.101968	0.042149309
1832.030421	0.042045761
1833.958874	0.041759674
1835.887327	0.041265156
1837.815780	0.041103646
1839.744233	0.041446175
1841.672686	0.041619539
1843.601139	0.041186355
1845.529592	0.040918797
1847.458045	0.040935196
1849.386499	0.040768985
1851.314952	0.040303506
1853.243405	0.039540354
1855.171858	0.038759440
1857.100311	0.038225058
1859.028764	0.037939023
1860.957217	0.037973408
1862.885670	0.038509279
1864.814123	0.039219789
1866.742576	0.039192539
1868.671029	0.038406868
1870.599482	0.037850071
1872.527935	0.037581295
1874.456388	0.037181281
1876.384842	0.036735486
1878.313295	0.036339074
1880.241748	0.036039766
1882.170201	0.035777036
1884.098654	0.035642419
1886.027107	0.035768412
1887.955560	0.035590902
1889.884013	0.034989465
1891.812466	0.034605339
1893.740919	0.034363721
1895.669372	0.034080140
1897.597825	0.033752736
1899.526278	0.033265643
1901.454732	0.032812275
1903.383185	0.032686274
1905.311638	0.032700371
1907.240091	0.032347925
1909.168544	0.031702761
1911.096997	0.031260226
1913.025450	0.031105021
1914.953903	0.030977439
1916.882356	0.030692933
1918.810809	0.030558232
1920.739262	0.030490819
1922.667715	0.030092269
1924.596168	0.029646030
1926.524622	0.029250406
1928.453075	0.028812213
1930.381528	0.028361650
1932.309981	0.027842710
1934.238434	0.027449841
1936.166887	0.027401781
1938.095340	0.027672777
1940.023793	0.027890647
1941.952246	0.027643720
1943.880699	0.027109297
1945.809152	0.026566884
1947.737605	0.026155578
1949.666058	0.025963061
1951.594511	0.025836170
1953.522965	0.025760245
1955.451418	0.025681783
1957.379871	0.025320208
1959.308324	0.024690446
1961.236777	0.024261000
1963.165230	0.024265597
1965.093683	0.024219798
1967.022136	0.023784846
1968.950589	0.023338176
1970.879042	0.023099862
1972.807495	0.022979906
1974.735948	0.022759462
1976.664401	0.022323089
1978.592855	0.021949502
1980.521308	0.021802945
1982.449761	0.021797648
1984.378214	0.021807119
1986.306667	0.021752777
1988.235120	0.021710142
1990.163573	0.021574197
1992.092026	0.021313602
1994.020479	0.021190422
1995.948932	0.021068847
1997.877385	0.020698797
1999.805838	0.020186780
2001.734291	0.019781966
2003.662744	0.019649463
2005.591198	0.019747015
2007.519651	0.019849507
2009.448104	0.019749723
2011.376557	0.019518068
2013.305010	0.019261571
2015.233463	0.018945828
2017.161916	0.018759437
2019.090369	0.018793216
2021.018822	0.018783377
2022.947275	0.018706059
2024.875728	0.018651001
2026.804181	0.018452924
2028.732634	0.018118322
2030.661088	0.017817061
2032.589541	0.017497877
2034.517994	0.017173270
2036.446447	0.017052526
2038.374900	0.017216319
2040.303353	0.017414317
2042.231806	0.017273182
2044.160259	0.016758949
2046.088712	0.016215518
2048.017165	0.015980946
2049.945618	0.016161105
2051.874071	0.016531942
2053.802524	0.016778925
2055.730978	0.016792905
2057.659431	0.016584085
2059.587884	0.016366566
2061.516337	0.016390778
2063.444790	0.016422186
2065.373243	0.016202010
2067.301696	0.015971128
2069.230149	0.015927693
2071.158602	0.015892286
2073.087055	0.015625119
2075.015508	0.015232510
2076.943961	0.015034254
2078.872414	0.015092184
2080.800867	0.015148785
2082.729321	0.015019309
2084.657774	0.014777455
2086.586227	0.014569692
2088.514680	0.014470004
2090.443133	0.014501712
2092.371586	0.014583830
2094.300039	0.014558393
2096.228492	0.014511564
2098.156945	0.014625525
2100.085398	0.014644532
2102.013851	0.014259858
2103.942304	0.013822123
2105.870757	0.013751957
2107.799211	0.013904191
2109.727664	0.013946336
2111.656117	0.013814802
2113.584570	0.013713039
2115.513023	0.013764992
2117.441476	0.013768053
2119.369929	0.013582837
2121.298382	0.013366066
2123.226835	0.013274313
2125.155288	0.013437171
2127.083741	0.013731786
2129.012194	0.013734275
2130.940647	0.013476081
2132.869100	0.013279418
2134.797554	0.013116474
2136.726007	0.012943911
2138.654460	0.012881014
2140.582913	0.012795123
2142.511366	0.012581727
2144.439819	0.012548967
2146.368272	0.012685148
2148.296725	0.012546150
2150.225178	0.012278166
2152.153631	0.012331814
2154.082084	0.012579390
2156.010537	0.012643422
2157.938990	0.012638879
2159.867444	0.012758990
2161.795897	0.012718913
2163.724350	0.012378326
2165.652803	0.012000932
2167.581256	0.011862742
2169.509709	0.012119994
2171.438162	0.012484147
2173.366615	0.012451779
2175.295068	0.012198516
2177.223521	0.012155920
2179.151974	0.012127628
2181.080427	0.011904708
2183.008880	0.011803089
2184.937334	0.011932697
2186.865787	0.011932686
2188.794240	0.011631960
2190.722693	0.011233912
2192.651146	0.011046869
2194.579599	0.010996618
2196.508052	0.010838285
2198.436505	0.010785008
2200.364958	0.010875680
2202.293411	0.010888061
2204.221864	0.011020788
2206.150317	0.011287925
2208.078770	0.011211888
2210.007223	0.010825938
2211.935677	0.010734946
2213.864130	0.010866421
2215.792583	0.010737074
2217.721036	0.010574381
2219.649489	0.010572620
2221.577942	0.010550052
2223.506395	0.010417351
2225.434848	0.010119917
2227.363301	0.010018850
2229.291754	0.010405610
2231.220207	0.010599731
2233.148660	0.010127219
2235.077113	0.009669112
2237.005567	0.009789556
2238.934020	0.010144251
2240.862473	0.010278913
2242.790926	0.010146162
2244.719379	0.009931911
2246.647832	0.009797199
2248.576285	0.009790325
2250.504738	0.010017768
2252.433191	0.010375421
2254.361644	0.010547681
2256.290097	0.010391153
2258.218550	0.010187653
2260.147003	0.010047734
2262.075456	0.009820490
2264.003910	0.009541332
2265.932363	0.009364532
2267.860816	0.009247203
2269.789269	0.009046529
2271.717722	0.008909415
2273.646175	0.009086312
2275.574628	0.009308215
2277.503081	0.009181516
2279.431534	0.008983005
2281.359987	0.009005657
2283.288440	0.008923840
2285.216893	0.008665983
2287.145346	0.008699801
2289.073800	0.009003946
2291.002253	0.009091501
2292.930706	0.008920223
2294.859159	0.008755252
2296.787612	0.008683308
2298.716065	0.008645874
2300.644518	0.008536470
2302.572971	0.008485189
2304.501424	0.008702345
2306.429877	0.008863390
2308.358330	0.008505712
2310.286783	0.007924239
2312.215236	0.007735444
2314.143690	0.007957690
2316.072143	0.008142714
2318.000596	0.008100814
2319.929049	0.008056320
2321.857502	0.008298683
2323.785955	0.008813969
2325.714408	0.009178915
2327.642861	0.009156172
2329.571314	0.008955183
2331.499767	0.008889370
2333.428220	0.009195760
2335.356673	0.009510680
2337.285126	0.008931960
2339.213579	0.007910469
2341.142033	0.007605463
2343.070486	0.007917976
2344.998939	0.007919737
2346.927392	0.007547227
2348.855845	0.007244721
2350.784298	0.007060432
2352.712751	0.006717415
2354.641204	0.006083695
2356.569657	0.005367797
2358.498110	0.004849171
2360.426563	0.005088148
2362.355016	0.006464331
2364.283469	0.007609392
2366.211923	0.006854641
2368.140376	0.005651537
2370.068829	0.005547289
2371.997282	0.006142572
2373.925735	0.006717952
2375.854188	0.007224377
2377.782641	0.007439668
2379.711094	0.007073123
2381.639547	0.006473104
2383.568000	0.006074970
2385.496453	0.005958783
2387.424906	0.006010899
2389.353359	0.006102241
2391.281812	0.006181788
2393.210266	0.006248193
2395.138719	0.006265130
2397.067172	0.006237693
2398.995625	0.006296088
2400.924078	0.006407819
2402.852531	0.006383975
2404.780984	0.006262587
2406.709437	0.006060885
2408.637890	0.005923902
2410.566343	0.006171192
2412.494796	0.006475214
2414.423249	0.006375029
2416.351702	0.006157922
2418.280156	0.006060966
2420.208609	0.005988305
2422.137062	0.005986394
2424.065515	0.006083206
2425.993968	0.006157999
2427.922421	0.006173864
2429.850874	0.006120901
2431.779327	0.005751322
2433.707780	0.005165348
2435.636233	0.004967540
2437.564686	0.005293221
2439.493139	0.005725091
2441.421592	0.006130368
2443.350045	0.006428964
2445.278499	0.006268398
2447.206952	0.005716010
2449.135405	0.005393624
2451.063858	0.005697728
2452.992311	0.006204035
2454.920764	0.006399456
2456.849217	0.006333964
2458.777670	0.006170805
2460.706123	0.006005190
2462.634576	0.005902416
2464.563029	0.005821837
2466.491482	0.005682959
2468.419935	0.005586750
2470.348389	0.005720311
2472.276842	0.006032091
2474.205295	0.006224603
2476.133748	0.006156503
2478.062201	0.006077790
2479.990654	0.006197372
2481.919107	0.006384658
2483.847560	0.006386307
2485.776013	0.006173080
2487.704466	0.006115299
2489.632919	0.006529821
2491.561372	0.007228696
2493.489825	0.007683485
2495.418279	0.007467799
2497.346732	0.006797568
2499.275185	0.006422274
2501.203638	0.006639170
2503.132091	0.007089283
2505.060544	0.007593385
2506.988997	0.008175664
2508.917450	0.008594066
2510.845903	0.008635848
2512.774356	0.008519808
2514.702809	0.008680125
2516.631262	0.008932176
2518.559715	0.008814307
2520.488168	0.008685810
2522.416622	0.008979626
2524.345075	0.009288727
2526.273528	0.009396462
2528.201981	0.009640662
2530.130434	0.009967851
2532.058887	0.010142848
2533.987340	0.010252456
2535.915793	0.010353534
2537.844246	0.010481019
2539.772699	0.010789155
2541.701152	0.011206271
2543.629605	0.011584105
2545.558058	0.011890908
2547.486512	0.012082798
2549.414965	0.012216989
2551.343418	0.012503206
2553.271871	0.012931873
2555.200324	0.013251309
2557.128777	0.013203943
2559.057230	0.013058251
2560.985683	0.013338255
2562.914136	0.013851643
2564.842589	0.014211988
2566.771042	0.014553132
2568.699495	0.015049614
2570.627948	0.015496107
2572.556401	0.015719371
2574.484855	0.015881767
2576.413308	0.015965814
2578.341761	0.015806396
2580.270214	0.015660813
2582.198667	0.015950533
2584.127120	0.016476179
2586.055573	0.016684210
2587.984026	0.016712248
2589.912479	0.016939802
2591.840932	0.017175738
2593.769385	0.017360317
2595.697838	0.017632868
2597.626291	0.017714793
2599.554745	0.017575560
2601.483198	0.017635124
2603.411651	0.018009637
2605.340104	0.018418992
2607.268557	0.018519657
2609.197010	0.018389538
2611.125463	0.018353147
2613.053916	0.018422099
2614.982369	0.018437071
2616.910822	0.018398160
2618.839275	0.018342581
2620.767728	0.018205546
2622.696181	0.018159211
2624.624635	0.018512493
2626.553088	0.019009078
2628.481541	0.018979561
2630.409994	0.018406201
2632.338447	0.017956926
2634.266900	0.017969621
2636.195353	0.018305497
2638.123806	0.018601226
2640.052259	0.018583415
2641.980712	0.018443389
2643.909165	0.018366782
2645.837618	0.018377999
2647.766071	0.018512808
2649.694524	0.018504092
2651.622978	0.018196475
2653.551431	0.017974677
2655.479884	0.017793423
2657.408337	0.017249681
2659.336790	0.016786205
2661.265243	0.016804120
2663.193696	0.016880890
2665.122149	0.016864747
2667.050602	0.017062603
2668.979055	0.017361149
2670.907508	0.017386682
2672.835961	0.017051263
2674.764414	0.016650990
2676.692868	0.016624365
2678.621321	0.016949236
2680.549774	0.017111819
2682.478227	0.016823012
2684.406680	0.016309014
2686.335133	0.016033918
2688.263586	0.016133476
2690.192039	0.016277950
2692.120492	0.016295342
2694.048945	0.016124582
2695.977398	0.015803140
2697.905851	0.015676737
2699.834304	0.015779369
2701.762757	0.015679238
2703.691211	0.015346324
2705.619664	0.015101131
2707.548117	0.014804465
2709.476570	0.014303951
2711.405023	0.013948631
2713.333476	0.013932285
2715.261929	0.014159868
2717.190382	0.014353733
2719.118835	0.014188061
2721.047288	0.013961741
2722.975741	0.014147692
2724.904194	0.014516718
2726.832647	0.014671983
2728.761101	0.014528055
2730.689554	0.014333528
2732.618007	0.014430962
2734.546460	0.014511460
2736.474913	0.014029227
2738.403366	0.013363664
2740.331819	0.013325596
2742.260272	0.013950440
2744.188725	0.014592391
2746.117178	0.014777529
2748.045631	0.014503502
2749.974084	0.013898344
2751.902537	0.013186115
2753.830991	0.012795081
2755.759444	0.012940635
2757.687897	0.013165697
2759.616350	0.012906962
2761.544803	0.012533275
2763.473256	0.012526598
2765.401709	0.012510805
2767.330162	0.012317663
2769.258615	0.012291876
2771.187068	0.012397666
2773.115521	0.012264031
2775.043974	0.012015435
2776.972427	0.012005356
2778.900880	0.012265184
2780.829334	0.012531552
2782.757787	0.012661515
2784.686240	0.012726761
2786.614693	0.012649379
2788.543146	0.012375362
2790.471599	0.012149653
2792.400052	0.012062240
2794.328505	0.011991629
2796.256958	0.011903407
2798.185411	0.011884434
2800.113864	0.011975277
2802.042317	0.012000973
2803.970770	0.011733580
2805.899224	0.011320332
2807.827677	0.011092152
2809.756130	0.011074140
2811.684583	0.011072565
2813.613036	0.011075052
2815.541489	0.011049990
2817.469942	0.010988750
2819.398395	0.011221743
2821.326848	0.011624777
2823.255301	0.011568572
2825.183754	0.011157875
2827.112207	0.010934300
2829.040660	0.011036467
2830.969113	0.011186690
2832.897567	0.011220369
2834.826020	0.011264636
2836.754473	0.011389351
2838.682926	0.011458547
2840.611379	0.011271350
2842.539832	0.010861990
2844.468285	0.010587638
2846.396738	0.010722688
2848.325191	0.011078483
2850.253644	0.011390083
2852.182097	0.011582158
2854.110550	0.011680507
2856.039003	0.011791014
2857.967457	0.011867817
2859.895910	0.011699843
2861.824363	0.011304995
2863.752816	0.010991769
2865.681269	0.011033508
2867.609722	0.011285809
2869.538175	0.011400350
2871.466628	0.011282989
2873.395081	0.011079251
2875.323534	0.011089362
2877.251987	0.011249547
2879.180440	0.011053149
2881.108893	0.010527519
2883.037347	0.010260390
2884.965800	0.010675810
2886.894253	0.011434926
2888.822706	0.011640988
2890.751159	0.011136133
2892.679612	0.010907532
2894.608065	0.011383600
2896.536518	0.011746385
2898.464971	0.011601558
2900.393424	0.011481823
2902.321877	0.011470169
2904.250330	0.011367548
2906.178783	0.011351781
2908.107236	0.011246908
2910.035690	0.010738854
2911.964143	0.010394186
2913.892596	0.010653766
2915.821049	0.011188044
2917.749502	0.011540674
2919.677955	0.011114690
2921.606408	0.010151527
2923.534861	0.009748701
2925.463314	0.010114011
2927.391767	0.010634302
2929.320220	0.010982259
2931.248673	0.011298790
2933.177126	0.011811926
2935.105580	0.012341708
2937.034033	0.012344287
2938.962486	0.011850327
2940.890939	0.011358296
2942.819392	0.010868032
2944.747845	0.010362081
2946.676298	0.010393745
2948.604751	0.010966009
2950.533204	0.011332474
2952.461657	0.011213651
2954.390110	0.011114882
2956.318563	0.011349199
2958.247016	0.011710823
2960.175469	0.011758685
2962.103923	0.011355706
2964.032376	0.011066424
2965.960829	0.011274374
2967.889282	0.011558346
2969.817735	0.011676821
2971.746188	0.011757153
2973.674641	0.011735920
2975.603094	0.011496436
2977.531547	0.011270482
2979.460000	0.011246869
2981.388453	0.011346720
2983.316906	0.011305147
2985.245359	0.010982021
2987.173813	0.010668018
2989.102266	0.010847216
2991.030719	0.011392080
2992.959172	0.011737618
2994.887625	0.011741043
2996.816078	0.011720136
2998.744531	0.011706686
3000.672984	0.011564039
3002.601437	0.011544271
3004.529890	0.011684829
3006.458343	0.011795910
3008.386796	0.011995591
3010.315249	0.012357759
3012.243703	0.012688510
3014.172156	0.012900817
3016.100609	0.012931332
3018.029062	0.012633250
3019.957515	0.012111529
3021.885968	0.011778171
3023.814421	0.011854557
3025.742874	0.012006087
3027.671327	0.012013843
3029.599780	0.012184623
3031.528233	0.012642207
3033.456686	0.013081137
3035.385139	0.013306336
3037.313592	0.013473497
3039.242046	0.013597702
3041.170499	0.013456030
3043.098952	0.013152177
3045.027405	0.013059764
3046.955858	0.013357987
3048.884311	0.013938982
3050.812764	0.014473588
3052.741217	0.014490515
3054.669670	0.014039195
3056.598123	0.013842301
3058.526576	0.014166371
3060.455029	0.014481355
3062.383482	0.014549179
3064.311936	0.014616621
3066.240389	0.014761424
3068.168842	0.014867394
3070.097295	0.014818547
3072.025748	0.014654078
3073.954201	0.014647438
3075.882654	0.014841856
3077.811107	0.014959847
3079.739560	0.014904831
3081.668013	0.014902702
3083.596466	0.015163721
3085.524919	0.015688481
3087.453372	0.016336299
3089.381825	0.016524231
3091.310279	0.015911324
3093.238732	0.015340999
3095.167185	0.015418881
3097.095638	0.015653448
3099.024091	0.015817279
3100.952544	0.016189422
3102.880997	0.016553501
3104.809450	0.016702050
3106.737903	0.016984135
3108.666356	0.017419122
3110.594809	0.017635265
3112.523262	0.017476410
3114.451715	0.017099073
3116.380169	0.016969413
3118.308622	0.017307585
3120.237075	0.017633406
3122.165528	0.017577862
3124.093981	0.017522668
3126.022434	0.017916676
3127.950887	0.018594606
3129.879340	0.019045969
3131.807793	0.019186741
3133.736246	0.019387735
3135.664699	0.019677870
3137.593152	0.019732384
3139.521605	0.019590527
3141.450058	0.019570088
3143.378512	0.019697705
3145.306965	0.019953027
3147.235418	0.020515306
3149.163871	0.021186154
3151.092324	0.021446766
3153.020777	0.021275997
3154.949230	0.021106558
3156.877683	0.021117257
3158.806136	0.021256125
3160.734589	0.021476943
3162.663042	0.021750189
3164.591495	0.022113629
3166.519948	0.022230988
3168.448402	0.021732630
3170.376855	0.021291681
3172.305308	0.021645267
3174.233761	0.022372000
3176.162214	0.022822939
3178.090667	0.023011919
3180.019120	0.023231510
3181.947573	0.023496557
3183.876026	0.023566592
3185.804479	0.023424132
3187.732932	0.023357915
3189.661385	0.023590319
3191.589838	0.023989998
3193.518292	0.024073731
3195.446745	0.023903949
3197.375198	0.024192713
3199.303651	0.024865139
3201.232104	0.025268152
3203.160557	0.025591813
3205.089010	0.025971809
3207.017463	0.026007814
3208.945916	0.025923079
3210.874369	0.025928376
3212.802822	0.025716957
3214.731275	0.025400884
3216.659728	0.025329195
3218.588181	0.025612382
3220.516635	0.026289562
3222.445088	0.026794139
3224.373541	0.026423076
3226.301994	0.025792360
3228.230447	0.026097508
3230.158900	0.027214542
3232.087353	0.027803794
3234.015806	0.027297648
3235.944259	0.026547119
3237.872712	0.026371064
3239.801165	0.026742283
3241.729618	0.027235068
3243.658071	0.027530866
3245.586525	0.027641773
3247.514978	0.027748810
3249.443431	0.028099814
3251.371884	0.028911062
3253.300337	0.029649314
3255.228790	0.029497594
3257.157243	0.028666459
3259.085696	0.028001552
3261.014149	0.027953966
3262.942602	0.028555589
3264.871055	0.029372100
3266.799508	0.029757455
3268.727961	0.029601803
3270.656414	0.029309420
3272.584868	0.029131250
3274.513321	0.029182481
3276.441774	0.029873213
3278.370227	0.030834923
3280.298680	0.030961193
3282.227133	0.030512996
3284.155586	0.030388478
3286.084039	0.030556044
3288.012492	0.030927774
3289.940945	0.031464193
3291.869398	0.031691916
3293.797851	0.031412292
3295.726304	0.030800892
3297.654758	0.029969975
3299.583211	0.029343989
3301.511664	0.029620610
3303.440117	0.030862812
3305.368570	0.032051135
3307.297023	0.032065310
3309.225476	0.031194046
3311.153929	0.030686276
3313.082382	0.030766206
3315.010835	0.030764906
3316.939288	0.030765506
3318.867741	0.031326778
3320.796194	0.032279845
3322.724648	0.032982200
3324.653101	0.033227496
3326.581554	0.033168662
3328.510007	0.033155657
3330.438460	0.033447087
3332.366913	0.033521909
3334.295366	0.032871615
3336.223819	0.032151800
3338.152272	0.032229137
3340.080725	0.032947645
3342.009178	0.033691645
3343.937631	0.034137245
3345.866084	0.034068651
3347.794537	0.033808012
3349.722991	0.034037396
3351.651444	0.034377135
3353.579897	0.034056023
3355.508350	0.033533286
3357.436803	0.033582460
3359.365256	0.034182087
3361.293709	0.035101041
3363.222162	0.036035080
3365.150615	0.036413379
3367.079068	0.035986360
3369.007521	0.035149481
3370.935974	0.034849007
3372.864427	0.035616454
3374.792881	0.036538489
3376.721334	0.036597718
3378.649787	0.036093362
3380.578240	0.035781931
3382.506693	0.035977688
3384.435146	0.036507435
3386.363599	0.037073765
3388.292052	0.037547428
3390.220505	0.037623513
3392.148958	0.037372634
3394.077411	0.037485987
3396.005864	0.037749615
3397.934317	0.037598565
3399.862770	0.037559345
3401.791224	0.038022444
3403.719677	0.038220271
3405.648130	0.038088549
3407.576583	0.038162183
3409.505036	0.038500872
3411.433489	0.038674299
3413.361942	0.038574893
3415.290395	0.038669024
3417.218848	0.039210383
3419.147301	0.039692815
3421.075754	0.039733224
3423.004207	0.039447844
3424.932660	0.039168350
3426.861114	0.039161239
3428.789567	0.039122228
3430.718020	0.038822696
3432.646473	0.038667504
3434.574926	0.038813185
3436.503379	0.038789883
3438.431832	0.038332991
3440.360285	0.037879851
3442.288738	0.037918042
3444.217191	0.038241241
3446.145644	0.038431153
3448.074097	0.038754173
3450.002550	0.039302830
3451.931004	0.039540362
3453.859457	0.039187279
3455.787910	0.038459145
3457.716363	0.037761264
3459.644816	0.037318319
3461.573269	0.037188314
3463.501722	0.037381053
3465.430175	0.037636101
3467.358628	0.037518837
3469.287081	0.037003722
3471.215534	0.036541469
3473.143987	0.036394242
3475.072440	0.036273532
3477.000893	0.035900917
3478.929347	0.035397518
3480.857800	0.034777895
3482.786253	0.034118515
3484.714706	0.033885792
3486.643159	0.034215003
3488.571612	0.034630142
3490.500065	0.034588110
3492.428518	0.034178909
3494.356971	0.033907920
3496.285424	0.034021053
3498.213877	0.034584329
3500.142330	0.035247866
3502.070783	0.035093643
3503.999237	0.034075607
3505.927690	0.033195656
3507.856143	0.032648571
3509.784596	0.032249942
3511.713049	0.032053068
3513.641502	0.031884424
3515.569955	0.031618450
3517.498408	0.031438049
3519.426861	0.031619858
3521.355314	0.032089051
3523.283767	0.032502525
3525.212220	0.032527000
3527.140673	0.032062840
3529.069126	0.031592004
3530.997580	0.031475183
3532.926033	0.031426892
3534.854486	0.031036664
3536.782939	0.030190080
3538.711392	0.029209405
3540.639845	0.028739370
3542.568298	0.029047320
3544.496751	0.029431477
3546.425204	0.029281223
3548.353657	0.029024584
3550.282110	0.028775558
3552.210563	0.028181437
3554.139016	0.027599785
3556.067470	0.027570838
3557.995923	0.027900809
3559.924376	0.028122129
3561.852829	0.028168257
3563.781282	0.027947683
3565.709735	0.027341139
3567.638188	0.027019706
3569.566641	0.027159087
3571.495094	0.026753185
3573.423547	0.025744051
3575.352000	0.025056055
3577.280453	0.024887515
3579.208906	0.024887441
3581.137360	0.025067095
3583.065813	0.025428161
3584.994266	0.025411574
3586.922719	0.024680153
3588.851172	0.023865586
3590.779625	0.023585444
3592.708078	0.023807067
3594.636531	0.024028359
3596.564984	0.023681028
3598.493437	0.022869864
3600.421890	0.022163272
3602.350343	0.021915616
3604.278796	0.021979397
3606.207249	0.021891687
3608.135703	0.021653553
3610.064156	0.021707624
3611.992609	0.022157844
3613.921062	0.022910189
3615.849515	0.023374274
3617.777968	0.022521334
3619.706421	0.020708526
3621.634874	0.019363070
3623.563327	0.018853528
3625.491780	0.018443651
3627.420233	0.017450493
3629.348686	0.016775446
3631.277139	0.017274506
3633.205593	0.017989228
3635.134046	0.018343579
3637.062499	0.018477680
3638.990952	0.018542800
3640.919405	0.018711580
3642.847858	0.018740159
3644.776311	0.018260175
3646.704764	0.017221177
3648.633217	0.015846031
3650.561670	0.015076897
3652.490123	0.015352143
3654.418576	0.015349381
3656.347029	0.014881876
3658.275482	0.014878970
3660.203936	0.014861219
3662.132389	0.014174476
3664.060842	0.013552761
3665.989295	0.013698223
3667.917748	0.014331250
3669.846201	0.015224685
3671.774654	0.016093371
3673.703107	0.015415601
3675.631560	0.013424988
3677.560013	0.012117551
3679.488466	0.011591603
3681.416919	0.011324480
3683.345372	0.011325425
3685.273826	0.011564027
3687.202279	0.011764802
3689.130732	0.011763440
3691.059185	0.011821557
3692.987638	0.012206987
3694.916091	0.012443422
3696.844544	0.012123439
3698.772997	0.011674204
3700.701450	0.011671024
3702.629903	0.012185060
3704.558356	0.012522670
3706.486809	0.011888099
3708.415262	0.010536907
3710.343716	0.009767077
3712.272169	0.010550845
3714.200622	0.012107204
3716.129075	0.012906803
3718.057528	0.012756893
3719.985981	0.012556851
3721.914434	0.012746254
3723.842887	0.012923880
3725.771340	0.012708795
3727.699793	0.012443913
3729.628246	0.012399160
3731.556699	0.012276420
3733.485152	0.011783344
3735.413605	0.011111429
3737.342059	0.011069397
3739.270512	0.012077820
3741.198965	0.013384724
3743.127418	0.013876236
3745.055871	0.013944798
3746.984324	0.014266299
3748.912777	0.014065071
3750.841230	0.013510515
3752.769683	0.013886343
3754.698136	0.015041267
3756.626589	0.015532601
3758.555042	0.014669657
3760.483495	0.013456696
3762.411949	0.013099744
3764.340402	0.013583511
3766.268855	0.014109019
3768.197308	0.013893460
3770.125761	0.013152329
3772.054214	0.012853213
3773.982667	0.013134500
3775.911120	0.013496282
3777.839573	0.013459583
3779.768026	0.013068651
3781.696479	0.013022442
3783.624932	0.013568639
3785.553385	0.014285093
3787.481838	0.014573072
3789.410292	0.014148649
3791.338745	0.013506437
3793.267198	0.013215810
3795.195651	0.013254222
3797.124104	0.013527502
3799.052557	0.013815627
3800.981010	0.013889058
3802.909463	0.014152126
3804.837916	0.014237894
3806.766369	0.013539720
3808.694822	0.012685865
3810.623275	0.012402237
3812.551728	0.012769451
3814.480182	0.013274675
3816.408635	0.013546577
3818.337088	0.013872283
3820.265541	0.014293461
3822.193994	0.014813794
3824.122447	0.014983380
3826.050900	0.014238821
3827.979353	0.013330482
3829.907806	0.012897051
3831.836259	0.012966578
3833.764712	0.013499429
3835.693165	0.014171448
3837.621618	0.014831549
3839.550071	0.015651902
3841.478525	0.016008995
3843.406978	0.015201759
3845.335431	0.013992203
3847.263884	0.013650923
3849.192337	0.014447789
3851.120790	0.015159398
3853.049243	0.014434964
3854.977696	0.013166038
3856.906149	0.012336808
3858.834602	0.011728385
3860.763055	0.011555243
3862.691508	0.011910372
3864.619961	0.012497982
3866.548415	0.013217956
3868.476868	0.013956014
3870.405321	0.014343017
3872.333774	0.013670447
3874.262227	0.012111880
3876.190680	0.011088976
3878.119133	0.010935950
3880.047586	0.011130850
3881.976039	0.011317577
3883.904492	0.011301246
3885.832945	0.011551832
3887.761398	0.012166718
3889.689851	0.012098957
3891.618305	0.011452587
3893.546758	0.011448669
3895.475211	0.012171066
3897.403664	0.012976418
3899.332117	0.013502428
3901.260570	0.013405849
3903.189023	0.012492614
3905.117476	0.011584632
3907.045929	0.011282061
3908.974382	0.011270303
3910.902835	0.011411292
3912.831288	0.011858979
3914.759741	0.012323639
3916.688194	0.012361467
3918.616648	0.012145477
3920.545101	0.012298759
3922.473554	0.012969346
3924.402007	0.013445209
3926.330460	0.013214743
3928.258913	0.012601335
3930.187366	0.011999850
3932.115819	0.011388306
3934.044272	0.010881943
3935.972725	0.010844141
3937.901178	0.011275121
3939.829631	0.011687291
3941.758084	0.011756122
3943.686538	0.011646437
3945.614991	0.011369301
3947.543444	0.010810899
3949.471897	0.010503482
3951.400350	0.010890410
3953.328803	0.011579431
3955.257256	0.012063793
3957.185709	0.012067042
3959.114162	0.011567150
3961.042615	0.010797095
3962.971068	0.009932030
3964.899521	0.009061637
3966.827974	0.008665574
3968.756427	0.009074439
3970.684881	0.009978978
3972.613334	0.010956111
3974.541787	0.011581681
3976.470240	0.011408298
3978.398693	0.010577466
3980.327146	0.010008517
3982.255599	0.010426352
3984.184052	0.011290398
3986.112505	0.011434270
3988.040958	0.010743867
3989.969411	0.009868794
3991.897864	0.009231750
3993.826317	0.008825042
3995.754771	0.008650970
3997.683224	0.009134101
3999.611677	0.009990981
4001.540130	0.010137129
4003.468583	0.009491613
4005.397036	0.008855714
4007.325489	0.008501382
4009.253942	0.008562615
4011.182395	0.009118086
4013.110848	0.009666119
4015.039301	0.009371371
4016.967754	0.008959663
4018.896207	0.009393204
4020.824661	0.010226628
4022.753114	0.010754696
4024.681567	0.010765651
4026.610020	0.010441368
4028.538473	0.009984455
4030.466926	0.009511818
4032.395379	0.009300068
4034.323832	0.009354998
4036.252285	0.009488855
4038.180738	0.009477628
4040.109191	0.008982116
4042.037644	0.008335827
4043.966097	0.008337434
4045.894550	0.008879168
4047.823004	0.009449855
4049.751457	0.009773636
4051.679910	0.009806009
4053.608363	0.009913588
4055.536816	0.010117425
4057.465269	0.009818683
4059.393722	0.008945560
4061.322175	0.008259863
4063.250628	0.008246237
4065.179081	0.008560186
4067.107534	0.009061105
4069.035987	0.008886017
4070.964440	0.008470375
4072.892894	0.009219227
4074.821347	0.010765233
4076.749800	0.011491107
4078.678253	0.010630242
4080.606706	0.009065483
4082.535159	0.007920487
4084.463612	0.007661263
4086.392065	0.008349559
4088.320518	0.009062629
4090.248971	0.008845624
4092.177424	0.008315158
4094.105877	0.008267494
4096.034330	0.008315245
4097.962783	0.007910792
4099.891237	0.007433909
4101.819690	0.007505148
4103.748143	0.007960816
4105.676596	0.008254482
4107.605049	0.008062910
4109.533502	0.007649103
4111.461955	0.007381135
4113.390408	0.007354155
4115.318861	0.007604441
4117.247314	0.008249872
4119.175767	0.008711427
4121.104220	0.008468800
4123.032673	0.007832506
4124.961127	0.007516921
4126.889580	0.007507056
4128.818033	0.007552169
4130.746486	0.008105406
4132.674939	0.009105080
4134.603392	0.009445532
4136.531845	0.008931541
4138.460298	0.008253238
4140.388751	0.007935674
4142.317204	0.007978523
4144.245657	0.007943411
4146.174110	0.007763783
4148.102563	0.007753802
4150.031017	0.007810269
4151.959470	0.007592509
4153.887923	0.007312619
4155.816376	0.007373680
4157.744829	0.007813361
4159.673282	0.008249190
4161.601735	0.008619622
4163.530188	0.008800024
4165.458641	0.008480764
4167.387094	0.007899344
4169.315547	0.007588010
4171.244000	0.007303006
4173.172453	0.007196486
4175.100906	0.007145786
4177.029360	0.006930709
4178.957813	0.006994406
4180.886266	0.007237374
4182.814719	0.007445285
4184.743172	0.008036476
4186.671625	0.008910335
4188.600078	0.009066847
4190.528531	0.008255271
4192.456984	0.007107432
4194.385437	0.006294362
4196.313890	0.006056839
4198.242343	0.006288100
4200.170796	0.006576295
4202.099250	0.006738186
4204.027703	0.007118172
4205.956156	0.007475880
4207.884609	0.007264317
4209.813062	0.006587884
4211.741515	0.006065141
4213.669968	0.006104215
4215.598421	0.006131134
4217.526874	0.005728344
4219.455327	0.005569354
4221.383780	0.005802882
4223.312233	0.005904908
4225.240686	0.006185160
4227.169139	0.006845707
4229.097593	0.007198855
4231.026046	0.007033587
4232.954499	0.006119643
4234.882952	0.005168297
4236.811405	0.005225911
4238.739858	0.006032146
4240.668311	0.006519420
4242.596764	0.006025498
4244.525217	0.005773571
4246.453670	0.006853539
4248.382123	0.007743418
4250.310576	0.007395709
4252.239029	0.006736991
4254.167483	0.006415309
4256.095936	0.006173383
4258.024389	0.005719956
4259.952842	0.005666466
4261.881295	0.006445889
4263.809748	0.007083678
4265.738201	0.006886574
4267.666654	0.006087771
4269.595107	0.005564065
4271.523560	0.005666524
4273.452013	0.006177292
4275.380466	0.006670074
4277.308919	0.007051225
4279.237373	0.007141157
4281.165826	0.006728673
4283.094279	0.006333273
4285.022732	0.006496858
4286.951185	0.007010061
4288.879638	0.006899871
4290.808091	0.006027350
4292.736544	0.005836064
4294.664997	0.006345679
4296.593450	0.006359381
4298.521903	0.005676053
4300.450356	0.005007737
4302.378809	0.004966420
4304.307262	0.005287382
4306.235716	0.005636977
4308.164169	0.005921158
4310.092622	0.005871032
4312.021075	0.005256171
4313.949528	0.004586434
4315.877981	0.005067402
4317.806434	0.006257918
4319.734887	0.007034658
4321.663340	0.006869877
4323.591793	0.006437573
4325.520246	0.006229290
4327.448699	0.006167870
4329.377152	0.006607447
4331.305606	0.007042024
4333.234059	0.006529364
4335.162512	0.005279085
4337.090965	0.004341780
4339.019418	0.004523861
4340.947871	0.005125600
4342.876324	0.005551616
4344.804777	0.005871875
4346.733230	0.006396700
4348.661683	0.007235371
4350.590136	0.007685058
4352.518589	0.007168721
4354.447042	0.005954066
4356.375495	0.005013231
4358.303949	0.004917980
4360.232402	0.004907654
4362.160855	0.005094520
4364.089308	0.005961920
4366.017761	0.007057578
4367.946214	0.007491746
4369.874667	0.007053543
4371.803120	0.006327256
4373.731573	0.006449874
4375.660026	0.007000676
4377.588479	0.006671150
4379.516932	0.006069657
4381.445385	0.006114414
4383.373839	0.006456595
4385.302292	0.006893602
4387.230745	0.007474031
4389.159198	0.007638138
4391.087651	0.006760285
4393.016104	0.005341071
4394.944557	0.004952104
4396.873010	0.006043918
4398.801463	0.007064329
4400.729916	0.006330461
4402.658369	0.004840577
4404.586822	0.004378945
4406.515275	0.004774304
4408.443729	0.005424806
4410.372182	0.005848593
4412.300635	0.005532147
4414.229088	0.004984939
4416.157541	0.004821735
4418.085994	0.004911131
4420.014447	0.005284314
4421.942900	0.006069824
4423.871353	0.006417185
4425.799806	0.006085483
4427.728259	0.005974233
4429.656712	0.005584411
4431.585165	0.004656168
4433.513618	0.004183249
4435.442072	0.004782140
4437.370525	0.006044141
4439.298978	0.006891340
4441.227431	0.007119364
4443.155884	0.007376947
4445.084337	0.007631365
4447.012790	0.007487805
4448.941243	0.006909762
4450.869696	0.006806711
4452.798149	0.007193096
4454.726602	0.007068455
4456.655055	0.006111627
4458.583508	0.005354472
4460.511962	0.005884707
4462.440415	0.006964734
4464.368868	0.007144933
4466.297321	0.006859942
4468.225774	0.007382796
4470.154227	0.007987059
4472.082680	0.007528603
4474.011133	0.006382291
4475.939586	0.005776304
4477.868039	0.006383410
4479.796492	0.007437486
4481.724945	0.007580924
4483.653398	0.006940451
4485.581851	0.006780002
4487.510305	0.007297408
4489.438758	0.007721431
4491.367211	0.007297397
4493.295664	0.005901590
4495.224117	0.005185507
4497.152570	0.005987236
4499.081023	0.006794688
4501.009476	0.006681175
4502.937929	0.006507848
4504.866382	0.007147831
4506.794835	0.007714956
4508.723288	0.007269297
4510.651741	0.006724614
4512.580195	0.006714695
4514.508648	0.006292626
4516.437101	0.005588276
4518.365554	0.005831694
4520.294007	0.007182019
4522.222460	0.008037537
4524.150913	0.007436713
4526.079366	0.006526073
4528.007819	0.006489360
4529.936272	0.007120595
4531.864725	0.007265453
4533.793178	0.006766210
4535.721631	0.006259589
4537.650084	0.006562261
4539.578538	0.007670726
4541.506991	0.008566285
4543.435444	0.008836744
4545.363897	0.008273179
4547.292350	0.007088091
4549.220803	0.006384004
4551.149256	0.006948104
4553.077709	0.008133067
4555.006162	0.008838343
4556.934615	0.008933237
4558.863068	0.008745808
4560.791521	0.008753223
4562.719974	0.008825754
4564.648428	0.008140753
4566.576881	0.006816451
4568.505334	0.005834199
4570.433787	0.005873342
4572.362240	0.006573638
4574.290693	0.007142842
4576.219146	0.007293089
4578.147599	0.007007858
4580.076052	0.006223314
4582.004505	0.005256791
4583.932958	0.004910283
4585.861411	0.005597611
4587.789864	0.007085609
4589.718318	0.008288627
4591.646771	0.007818484
4593.575224	0.007017115
4595.503677	0.008068607
4597.432130	0.009647006
4599.360583	0.009373356
4601.289036	0.008179320
4603.217489	0.007510256
[truncated: 1,501 more rows]
