# Supplementary material for: Adaptive Method for Quantitative Estimation of Glucose and Fructose Concentrations in Aqueous Solutions Based on Infrared Nanoantenna Optics
Source: Sensors (Basel). 2019 Jul 11;19(14):3053. doi: 10.3390/s19143053 (PMC6678705; doi:10.3390/s19143053)
Supplement: Supplementary file 1 [file sensors-19-03053-s001.zip › 00_Measurement_Data/Fructose cycles/1 water/res4 sc50_50 ap100x100 par pol/1 water.14.txt]

748.239793	0.015650254
750.168246	0.009681273
752.096699	0.013410899
754.025152	0.022992743
755.953605	0.017210299
757.882058	0.020208854
759.810511	0.031622391
761.738964	0.034388375
763.667418	0.031807330
765.595871	0.020461768
767.524324	0.026241004
769.452777	0.033370286
771.381230	0.022362681
773.309683	0.027753005
775.238136	0.029896989
777.166589	0.022914650
779.095042	0.016828682
781.023495	0.021034097
782.951948	0.019763665
784.880401	0.030750340
786.808854	0.027071930
788.737308	0.020010978
790.665761	0.024710378
792.594214	0.019486384
794.522667	0.027036222
796.451120	0.026224703
798.379573	0.015088039
800.308026	0.021654358
802.236479	0.011389152
804.164932	0.017020926
806.093385	0.024097985
808.021838	0.031181334
809.950291	0.031165628
811.878744	0.032095619
813.807197	0.028527154
815.735651	0.027547296
817.664104	0.030718978
819.592557	0.026317129
821.521010	0.022252727
823.449463	0.030118560
825.377916	0.035778679
827.306369	0.034152567
829.234822	0.034028172
831.163275	0.036900524
833.091728	0.028156701
835.020181	0.020436767
836.948634	0.023058696
838.877087	0.023514228
840.805541	0.012256956
842.733994	0.006205101
844.662447	0.013480214
846.590900	0.019682655
848.519353	0.020674055
850.447806	0.014666904
852.376259	0.015182130
854.304712	0.024024557
856.233165	0.023024347
858.161618	0.017168276
860.090071	0.017137321
862.018524	0.024978993
863.946977	0.030856818
865.875430	0.030083779
867.803884	0.027220873
869.732337	0.026908312
871.660790	0.029229691
873.589243	0.032201800
875.517696	0.032733012
877.446149	0.032716207
879.374602	0.036134738
881.303055	0.040071893
883.231508	0.041160535
885.159961	0.040478211
887.088414	0.039584313
889.016867	0.040910095
890.945320	0.043296061
892.873774	0.046352960
894.802227	0.052257661
896.730680	0.058125433
898.659133	0.060551330
900.587586	0.062494893
902.516039	0.064646833
904.444492	0.065951444
906.372945	0.069016665
908.301398	0.075003423
910.229851	0.080240123
912.158304	0.082534082
914.086757	0.083537407
916.015210	0.085377932
917.943664	0.090113394
919.872117	0.096939437
921.800570	0.103350468
923.729023	0.109117925
925.657476	0.114061005
927.585929	0.117312811
929.514382	0.119534522
931.442835	0.122614183
933.371288	0.128524438
935.299741	0.137334406
937.228194	0.145656973
939.156647	0.150905594
941.085100	0.155061156
943.013553	0.160022765
944.942007	0.165058240
946.870460	0.169739485
948.798913	0.174839422
950.727366	0.181475893
952.655819	0.189153224
954.584272	0.195812121
956.512725	0.201188892
958.441178	0.206879243
960.369631	0.213394701
962.298084	0.220722318
964.226537	0.228629798
966.154990	0.236101881
968.083443	0.242825791
970.011897	0.249362722
971.940350	0.256069452
973.868803	0.262433916
975.797256	0.267586887
977.725709	0.272072881
979.654162	0.276955694
981.582615	0.282677531
983.511068	0.289620966
985.439521	0.297298968
987.367974	0.304014295
989.296427	0.309516162
991.224880	0.315213174
993.153333	0.321293682
995.081786	0.327430397
997.010240	0.333051950
998.938693	0.337243110
1000.867146	0.341160417
1002.795599	0.345973670
1004.724052	0.351090193
1006.652505	0.356252879
1008.580958	0.361031950
1010.509411	0.364861667
1012.437864	0.368623078
1014.366317	0.372802019
1016.294770	0.376577854
1018.223223	0.379872382
1020.151676	0.382892042
1022.080130	0.385413855
1024.008583	0.388022929
1025.937036	0.391518563
1027.865489	0.395055324
1029.793942	0.397486866
1031.722395	0.399786621
1033.650848	0.402359307
1035.579301	0.404009730
1037.507754	0.405610293
1039.436207	0.408257663
1041.364660	0.410048842
1043.293113	0.409769595
1045.221566	0.409369856
1047.150019	0.410041839
1049.078473	0.410618961
1051.006926	0.410450011
1052.935379	0.409954816
1054.863832	0.409601927
1056.792285	0.409449458
1058.720738	0.409027308
1060.649191	0.408463806
1062.577644	0.408376604
1064.506097	0.408390820
1066.434550	0.407601684
1068.363003	0.405619353
1070.291456	0.402630538
1072.219909	0.399920940
1074.148363	0.398879379
1076.076816	0.399059653
1078.005269	0.399039984
1079.933722	0.398190975
1081.862175	0.396874130
1083.790628	0.395607084
1085.719081	0.394525468
1087.647534	0.393255532
1089.575987	0.391045213
1091.504440	0.387914062
1093.432893	0.384976596
1095.361346	0.383168161
1097.289799	0.382343322
1099.218253	0.381342858
1101.146706	0.379507422
1103.075159	0.377324939
1105.003612	0.374899924
1106.932065	0.372060627
1108.860518	0.368968546
1110.788971	0.365674764
1112.717424	0.362797111
1114.645877	0.360510975
1116.574330	0.357844323
1118.502783	0.354778141
1120.431236	0.351972103
1122.359689	0.349469274
1124.288142	0.347115606
1126.216596	0.344830632
1128.145049	0.342446089
1130.073502	0.339527041
1132.001955	0.336019218
1133.930408	0.332724303
1135.858861	0.330300033
1137.787314	0.328520507
1139.715767	0.326714545
1141.644220	0.324259609
1143.572673	0.321329057
1145.501126	0.318816692
1147.429579	0.316670120
1149.358032	0.314295977
1151.286486	0.311751425
1153.214939	0.309126049
1155.143392	0.306438237
1157.071845	0.303829312
1159.000298	0.301559597
1160.928751	0.299480468
1162.857204	0.296700358
1164.785657	0.293094397
1166.714110	0.289717406
1168.642563	0.287018895
1170.571016	0.284271508
1172.499469	0.281203479
1174.427922	0.278402209
1176.356375	0.275844395
1178.284829	0.273158818
1180.213282	0.270560890
1182.141735	0.268213004
1184.070188	0.265774876
1185.998641	0.263124794
1187.927094	0.260609984
1189.855547	0.258105457
1191.784000	0.255199671
1193.712453	0.252057135
1195.640906	0.249067798
1197.569359	0.246611103
1199.497812	0.244640812
1201.426265	0.242343262
1203.354719	0.239865765
1205.283172	0.237197101
1207.211625	0.234599471
1209.140078	0.232291892
1211.068531	0.230143368
1212.996984	0.227897659
1214.925437	0.225482702
1216.853890	0.222967610
1218.782343	0.220703498
1220.710796	0.218859419
1222.639249	0.217068434
1224.567702	0.215040714
1226.496155	0.212930396
1228.424609	0.210821107
1230.353062	0.208601013
1232.281515	0.206450775
1234.209968	0.204414248
1236.138421	0.202245384
1238.066874	0.200127274
1239.995327	0.198445350
1241.923780	0.197173089
1243.852233	0.195921689
1245.780686	0.194365397
1247.709139	0.192709267
1249.637592	0.191192314
1251.566045	0.189670146
1253.494498	0.187897816
1255.422952	0.185902476
1257.351405	0.184128553
1259.279858	0.182643652
1261.208311	0.180865973
1263.136764	0.178687602
1265.065217	0.176433191
1266.993670	0.174244225
1268.922123	0.172368139
1270.850576	0.170886844
1272.779029	0.169598773
1274.707482	0.168345228
1276.635935	0.167017370
1278.564388	0.165441871
1280.492842	0.163789824
1282.421295	0.162348762
1284.349748	0.161008865
1286.278201	0.159594044
1288.206654	0.158089638
1290.135107	0.156470358
1292.063560	0.154755503
1293.992013	0.153012976
1295.920466	0.151346236
1297.848919	0.149817154
1299.777372	0.148401827
1301.705825	0.146996975
1303.634278	0.145597160
1305.562731	0.144408554
1307.491185	0.143523365
1309.419638	0.142901018
1311.348091	0.142182052
1313.276544	0.140859202
1315.204997	0.139330685
1317.133450	0.138328403
1319.061903	0.137290850
1320.990356	0.135389030
1322.918809	0.133231372
1324.847262	0.131647885
1326.775715	0.130434111
1328.704168	0.129219756
1330.632621	0.128048390
1332.561075	0.127114818
1334.489528	0.126718223
1336.417981	0.127119690
1338.346434	0.127443418
1340.274887	0.125940338
1342.203340	0.122608922
1344.131793	0.119486056
1346.060246	0.117647886
1347.988699	0.116593443
1349.917152	0.115718223
1351.845605	0.114927255
1353.774058	0.114091858
1355.702511	0.113114111
1357.630965	0.112431802
1359.559418	0.112444945
1361.487871	0.112401322
1363.416324	0.111272573
1365.344777	0.109461747
1367.273230	0.107905641
1369.201683	0.106877625
1371.130136	0.106311932
1373.058589	0.105805993
1374.987042	0.104695849
1376.915495	0.102994710
1378.843948	0.101391710
1380.772401	0.100154236
1382.700854	0.099336840
1384.629308	0.098977223
1386.557761	0.098370008
1388.486214	0.097117335
1390.414667	0.096270323
1392.343120	0.096558988
1394.271573	0.097209014
1396.200026	0.096939743
1398.128479	0.095354713
1400.056932	0.093383327
1401.985385	0.091823503
1403.913838	0.090409793
1405.842291	0.089068897
1407.770744	0.088144772
1409.699198	0.087578923
1411.627651	0.087067701
1413.556104	0.086794116
1415.484557	0.087097757
1417.413010	0.087251008
1419.341463	0.086415306
1421.269916	0.085132517
1423.198369	0.083844692
1425.126822	0.082624860
1427.055275	0.081772335
1428.983728	0.081308953
1430.912181	0.081162520
1432.840634	0.081190825
1434.769087	0.080759071
1436.697541	0.079415686
1438.625994	0.077865951
1440.554447	0.076675072
1442.482900	0.075959802
1444.411353	0.075648315
1446.339806	0.075209193
1448.268259	0.074384302
1450.196712	0.073609516
1452.125165	0.073757291
1454.053618	0.075353213
1455.982071	0.077125877
1457.910524	0.076372012
1459.838977	0.073310941
1461.767431	0.070955977
1463.695884	0.070016295
1465.624337	0.069535084
1467.552790	0.069264084
1469.481243	0.069813684
1471.409696	0.070965916
1473.338149	0.071121588
1475.266602	0.069309875
1477.195055	0.067071304
1479.123508	0.065686174
1481.051961	0.064843073
1482.980414	0.064363964
1484.908867	0.064662680
1486.837321	0.065661214
1488.765774	0.065999702
1490.694227	0.064722590
1492.622680	0.063251995
1494.551133	0.062561221
1496.479586	0.062059324
1498.408039	0.061012682
1500.336492	0.059822205
1502.264945	0.059929665
1504.193398	0.062218264
1506.121851	0.065570325
1508.050304	0.066035070
1509.978757	0.062634207
1511.907210	0.059339285
1513.835664	0.058208361
1515.764117	0.058752693
1517.692570	0.059875201
1519.621023	0.060412027
1521.549476	0.059892349
1523.477929	0.058907233
1525.406382	0.057757284
1527.334835	0.056443129
1529.263288	0.055473711
1531.191741	0.054986965
1533.120194	0.054503448
1535.048647	0.054391656
1536.977100	0.055404581
1538.905554	0.057378229
1540.834007	0.058612034
1542.762460	0.057050642
1544.690913	0.054100811
1546.619366	0.052006911
1548.547819	0.051258955
1550.476272	0.051272955
1552.404725	0.051658142
1554.333178	0.052669544
1556.261631	0.054194219
1558.190084	0.054470442
1560.118537	0.052295800
1562.046990	0.049622670
1563.975443	0.047898911
1565.903897	0.047684424
1567.832350	0.048451014
1569.760803	0.048923638
1571.689256	0.048930388
1573.617709	0.049021281
1575.546162	0.049042825
1577.474615	0.048449319
1579.403068	0.047352355
1581.331521	0.046378825
1583.259974	0.045821279
1585.188427	0.045593284
1587.116880	0.045782108
1589.045333	0.046378095
1590.973787	0.046938788
1592.902240	0.047029268
1594.830693	0.046821345
1596.759146	0.046759181
1598.687599	0.046992134
1600.616052	0.047450736
1602.544505	0.047935896
1604.472958	0.048378903
1606.401411	0.048834540
1608.329864	0.049125671
1610.258317	0.049266726
1612.186770	0.049697347
1614.115223	0.050498761
1616.043677	0.051324334
1617.972130	0.052155208
1619.900583	0.053144168
1621.829036	0.054079968
1623.757489	0.054660685
1625.685942	0.054545093
1627.614395	0.053923000
1629.542848	0.053537849
1631.471301	0.054007363
1633.399754	0.055380069
1635.328207	0.056948241
1637.256660	0.057287909
1639.185113	0.056264199
1641.113566	0.055614077
1643.042020	0.056503270
1644.970473	0.058297761
1646.898926	0.059536919
1648.827379	0.059905082
1650.755832	0.059810586
1652.684285	0.058845516
1654.612738	0.057146352
1656.541191	0.055478204
1658.469644	0.054291930
1660.398097	0.053740356
1662.326550	0.053376917
1664.255003	0.053096347
1666.183456	0.053403351
1668.111910	0.054196090
1670.040363	0.054433335
1671.968816	0.053368904
1673.897269	0.051621027
1675.825722	0.050299648
1677.754175	0.049886052
1679.682628	0.050037146
1681.611081	0.050465919
1683.539534	0.050515525
1685.467987	0.049542096
1687.396440	0.047813445
1689.324893	0.045822188
1691.253346	0.044376928
1693.181799	0.044117581
1695.110253	0.045082256
1697.038706	0.046511102
1698.967159	0.046167083
1700.895612	0.043934740
1702.824065	0.042159349
1704.752518	0.040949680
1706.680971	0.039601762
1708.609424	0.038257565
1710.537877	0.037598934
1712.466330	0.038063604
1714.394783	0.039332420
1716.323236	0.040111367
1718.251689	0.039153099
1720.180143	0.037197977
1722.108596	0.035466734
1724.037049	0.034354411
1725.965502	0.033992175
1727.893955	0.034292214
1729.822408	0.035019483
1731.750861	0.035690505
1733.679314	0.035751350
1735.607767	0.035283919
1737.536220	0.034650393
1739.464673	0.034160599
1741.393126	0.034084328
1743.321579	0.034222323
1745.250032	0.034514342
1747.178486	0.035006400
1749.106939	0.035036203
1751.035392	0.034214899
1752.963845	0.033515211
1754.892298	0.033540580
1756.820751	0.033884235
1758.749204	0.034080606
1760.677657	0.033941463
1762.606110	0.033749569
1764.534563	0.033829540
1766.463016	0.034135178
1768.391469	0.034671485
1770.319922	0.035342865
1772.248376	0.035850361
1774.176829	0.036105357
1776.105282	0.036227096
1778.033735	0.036379762
1779.962188	0.036504995
1781.890641	0.036424935
1783.819094	0.036318474
1785.747547	0.036571924
1787.676000	0.037197400
1789.604453	0.037929829
1791.532906	0.038562551
1793.461359	0.038904533
1795.389812	0.038942315
1797.318266	0.039004818
1799.246719	0.039298560
1801.175172	0.039566893
1803.103625	0.039506089
1805.032078	0.039283499
1806.960531	0.039369464
1808.888984	0.039861392
1810.817437	0.040276036
1812.745890	0.040206641
1814.674343	0.039849281
1816.602796	0.039683469
1818.531249	0.039921422
1820.459702	0.040360551
1822.388155	0.040787853
1824.316609	0.041202486
1826.245062	0.041750457
1828.173515	0.042287979
1830.101968	0.042394303
1832.030421	0.042039994
1833.958874	0.041634727
1835.887327	0.041393422
1837.815780	0.041174032
1839.744233	0.041078549
1841.672686	0.041339803
1843.601139	0.041692220
1845.529592	0.041648060
1847.458045	0.041081816
1849.386499	0.040393595
1851.314952	0.039910398
1853.243405	0.039515022
1855.171858	0.039140921
1857.100311	0.038911887
1859.028764	0.038712393
1860.957217	0.038429514
1862.885670	0.038393639
1864.814123	0.038928237
1866.742576	0.039609209
1868.671029	0.039447907
1870.599482	0.038303372
1872.527935	0.037152998
1874.456388	0.036554173
1876.384842	0.036400393
1878.313295	0.036398221
1880.241748	0.036313448
1882.170201	0.036078509
1884.098654	0.035838641
1886.027107	0.035786316
1887.955560	0.035770968
1889.884013	0.035480965
1891.812466	0.034978792
1893.740919	0.034435451
1895.669372	0.033838794
1897.597825	0.033283811
1899.526278	0.032991175
1901.454732	0.032908984
1903.383185	0.032733884
1905.311638	0.032362204
1907.240091	0.031937100
1909.168544	0.031660419
1911.096997	0.031504959
1913.025450	0.031220451
1914.953903	0.030954672
1916.882356	0.030929303
1918.810809	0.030913793
1920.739262	0.030671321
1922.667715	0.030231429
1924.596168	0.029672531
1926.524622	0.029151216
1928.453075	0.028766342
1930.381528	0.028361270
1932.309981	0.027803788
1934.238434	0.027258286
1936.166887	0.027048983
1938.095340	0.027162945
1940.023793	0.027231310
1941.952246	0.027076500
1943.880699	0.026803732
1945.809152	0.026498513
1947.737605	0.026253257
1949.666058	0.026076274
1951.594511	0.025821609
1953.522965	0.025389513
1955.451418	0.024903411
1957.379871	0.024666056
1959.308324	0.024715735
1961.236777	0.024805631
1963.165230	0.024752323
1965.093683	0.024447871
1967.022136	0.024032099
1968.950589	0.023733571
1970.879042	0.023362800
1972.807495	0.022837231
1974.735948	0.022482228
1976.664401	0.022386093
1978.592855	0.022331620
1980.521308	0.022137720
1982.449761	0.021753946
1984.378214	0.021326875
1986.306667	0.021054067
1988.235120	0.020994693
1990.163573	0.021146299
1992.092026	0.021311339
1994.020479	0.021130376
1995.948932	0.020594230
1997.877385	0.020036722
1999.805838	0.019787777
2001.734291	0.020011675
2003.662744	0.020311220
2005.591198	0.020146569
2007.519651	0.019796127
2009.448104	0.019756630
2011.376557	0.019898767
2013.305010	0.019887619
2015.233463	0.019580649
2017.161916	0.019139195
2019.090369	0.018941706
2021.018822	0.019058218
2022.947275	0.019171372
2024.875728	0.019024987
2026.804181	0.018691124
2028.732634	0.018360887
2030.661088	0.018124796
2032.589541	0.018032268
2034.517994	0.017962949
2036.446447	0.017708674
2038.374900	0.017373370
2040.303353	0.017174238
2042.231806	0.017092444
2044.160259	0.016978307
2046.088712	0.016757749
2048.017165	0.016576473
2049.945618	0.016591134
2051.874071	0.016619332
2053.802524	0.016343424
2055.730978	0.015793888
2057.659431	0.015486299
2059.587884	0.015810268
2061.516337	0.016417831
2063.444790	0.016782699
2065.373243	0.016793888
2067.301696	0.016492039
2069.230149	0.015939094
2071.158602	0.015406289
2073.087055	0.015148056
2075.015508	0.015082233
2076.943961	0.015078548
2078.872414	0.015203058
2080.800867	0.015399422
2082.729321	0.015432528
2084.657774	0.015224050
2086.586227	0.014961928
2088.514680	0.014851089
2090.443133	0.014850897
2092.371586	0.014816723
2094.300039	0.014784384
2096.228492	0.014799240
2098.156945	0.014756779
2100.085398	0.014675635
2102.013851	0.014683143
2103.942304	0.014694834
2105.870757	0.014659951
2107.799211	0.014571542
2109.727664	0.014294215
2111.656117	0.014001749
2113.584570	0.013914348
2115.513023	0.013841236
2117.441476	0.013621905
2119.369929	0.013332366
2121.298382	0.013162898
2123.226835	0.013264215
2125.155288	0.013445780
2127.083741	0.013416859
2129.012194	0.013286408
2130.940647	0.013360144
2132.869100	0.013678603
2134.797554	0.013811612
2136.726007	0.013518982
2138.654460	0.013176832
2140.582913	0.012986432
2142.511366	0.012840576
2144.439819	0.012843199
2146.368272	0.013066389
2148.296725	0.013135988
2150.225178	0.012819096
2152.153631	0.012482605
2154.082084	0.012358557
2156.010537	0.012285564
2157.938990	0.012352986
2159.867444	0.012712426
2161.795897	0.013006289
2163.724350	0.013014958
2165.652803	0.012947531
2167.581256	0.012824652
2169.509709	0.012509506
2171.438162	0.012233501
2173.366615	0.012404953
2175.295068	0.012749040
2177.223521	0.012606838
2179.151974	0.012146453
2181.080427	0.011785246
2183.008880	0.011435127
2184.937334	0.011202214
2186.865787	0.011344231
2188.794240	0.011676966
2190.722693	0.011918329
2192.651146	0.012038098
2194.579599	0.011968494
2196.508052	0.011646392
2198.436505	0.011202320
2200.364958	0.010959980
2202.293411	0.011005633
2204.221864	0.011079210
2206.150317	0.011107351
2208.078770	0.011150484
2210.007223	0.011209575
2211.935677	0.011191892
2213.864130	0.010924913
2215.792583	0.010590171
2217.721036	0.010567918
2219.649489	0.010776408
2221.577942	0.010948606
2223.506395	0.011077251
2225.434848	0.011203211
2227.363301	0.011298527
2229.291754	0.011328643
2231.220207	0.011122467
2233.148660	0.010740582
2235.077113	0.010586410
2237.005567	0.010672709
2238.934020	0.010546174
2240.862473	0.010131371
2242.790926	0.009813416
2244.719379	0.009714973
2246.647832	0.009811423
2248.576285	0.010213099
2250.504738	0.010699584
2252.433191	0.010521243
2254.361644	0.009715783
2256.290097	0.009143829
2258.218550	0.009219393
2260.147003	0.009491978
2262.075456	0.009586405
2264.003910	0.009627396
2265.932363	0.009631184
2267.860816	0.009455421
2269.789269	0.009236504
2271.717722	0.009158614
2273.646175	0.009168803
2275.574628	0.009220484
2277.503081	0.009190011
2279.431534	0.008927421
2281.359987	0.008687543
2283.288440	0.008764709
2285.216893	0.008964203
2287.145346	0.008996058
2289.073800	0.008944899
2291.002253	0.008965696
2292.930706	0.008940856
2294.859159	0.008696333
2296.787612	0.008372215
2298.716065	0.008306616
2300.644518	0.008630547
2302.572971	0.009210805
2304.501424	0.009671844
2306.429877	0.009596715
2308.358330	0.009027231
2310.286783	0.008298037
2312.215236	0.007712959
2314.143690	0.007534190
2316.072143	0.007534662
2318.000596	0.007233353
2319.929049	0.006920556
2321.857502	0.007188662
2323.785955	0.007888233
2325.714408	0.008234099
2327.642861	0.007841423
2329.571314	0.007038415
2331.499767	0.006373818
2333.428220	0.006187788
2335.356673	0.006410630
2337.285126	0.006731093
2339.213579	0.006914901
2341.142033	0.006894458
2343.070486	0.006769362
2344.998939	0.006790170
2346.927392	0.006984956
2348.855845	0.007109642
2350.784298	0.007073323
2352.712751	0.006777681
2354.641204	0.006326919
2356.569657	0.006088465
2358.498110	0.006224679
2360.426563	0.006676897
2362.355016	0.007116253
2364.283469	0.007190360
2366.211923	0.006932267
2368.140376	0.006802831
2370.068829	0.007082865
2371.997282	0.007375511
2373.925735	0.007253719
2375.854188	0.006879597
2377.782641	0.006722510
2379.711094	0.006818634
2381.639547	0.006723220
2383.568000	0.006349639
2385.496453	0.006076227
2387.424906	0.006036377
2389.353359	0.006090627
2391.281812	0.006049239
2393.210266	0.005788422
2395.138719	0.005553697
2397.067172	0.005779752
2398.995625	0.006334031
2400.924078	0.006536979
2402.852531	0.006223034
2404.780984	0.006125303
2406.709437	0.006330694
2408.637890	0.006451901
2410.566343	0.006363997
2412.494796	0.006117401
2414.423249	0.005819868
2416.351702	0.005671503
2418.280156	0.005752333
2420.208609	0.005763319
2422.137062	0.005510777
2424.065515	0.005388426
2425.993968	0.005666190
2427.922421	0.005899922
2429.850874	0.005704332
2431.779327	0.005386560
2433.707780	0.005336666
2435.636233	0.005613932
2437.564686	0.006032052
2439.493139	0.006119688
2441.421592	0.005667225
2443.350045	0.005161960
2445.278499	0.005141725
2447.206952	0.005603152
2449.135405	0.005940544
2451.063858	0.005763579
2452.992311	0.005552914
2454.920764	0.005554973
2456.849217	0.005429259
2458.777670	0.005307389
2460.706123	0.005531920
2462.634576	0.005767946
2464.563029	0.005777307
2466.491482	0.005934381
2468.419935	0.006324789
2470.348389	0.006537407
2472.276842	0.006381635
2474.205295	0.006190456
2476.133748	0.006276962
2478.062201	0.006578363
2479.990654	0.006950242
2481.919107	0.007101582
2483.847560	0.006942739
2485.776013	0.006913472
2487.704466	0.007022992
2489.632919	0.006861803
2491.561372	0.006744761
2493.489825	0.007018559
2495.418279	0.007324756
2497.346732	0.007451074
2499.275185	0.007567890
2501.203638	0.007653771
2503.132091	0.007691144
2505.060544	0.007901047
2506.988997	0.008218796
2508.917450	0.008266453
2510.845903	0.008018647
2512.774356	0.007788775
2514.702809	0.007757096
2516.631262	0.007837869
2518.559715	0.008041683
2520.488168	0.008325550
2522.416622	0.008548523
2524.345075	0.008771262
2526.273528	0.009073324
2528.201981	0.009474167
2530.130434	0.009853133
2532.058887	0.009961172
2533.987340	0.009906072
2535.915793	0.009914574
2537.844246	0.009969470
2539.772699	0.010172930
2541.701152	0.010645923
2543.629605	0.011250177
2545.558058	0.011913688
2547.486512	0.012344066
2549.414965	0.012323788
2551.343418	0.012279319
2553.271871	0.012451999
2555.200324	0.012826381
2557.128777	0.013433137
2559.057230	0.013941892
2560.985683	0.014105935
2562.914136	0.013945528
2564.842589	0.013705353
2566.771042	0.013736742
2568.699495	0.014213608
2570.627948	0.015058874
2572.556401	0.015733590
2574.484855	0.015898108
2576.413308	0.015877971
2578.341761	0.015793156
2580.270214	0.015690802
2582.198667	0.015833033
2584.127120	0.016140833
2586.055573	0.016362296
2587.984026	0.016418930
2589.912479	0.016496101
2591.840932	0.017007874
2593.769385	0.017782466
2595.697838	0.018199025
2597.626291	0.018277455
2599.554745	0.018441422
2601.483198	0.018810242
2603.411651	0.019015720
2605.340104	0.018715350
2607.268557	0.018320194
2609.197010	0.018275622
2611.125463	0.018355267
2613.053916	0.018268220
2614.982369	0.018096833
2616.910822	0.018101277
2618.839275	0.018364519
2620.767728	0.018621827
2622.696181	0.018657038
2624.624635	0.018660512
2626.553088	0.018727573
2628.481541	0.018699192
2630.409994	0.018564008
2632.338447	0.018476974
2634.266900	0.018463559
2636.195353	0.018227199
2638.123806	0.017826175
2640.052259	0.017794294
2641.980712	0.018052451
2643.909165	0.018213835
2645.837618	0.018204873
2647.766071	0.017960200
2649.694524	0.017604403
2651.622978	0.017339578
2653.551431	0.017202754
2655.479884	0.017134920
2657.408337	0.017093714
2659.336790	0.017165884
2661.265243	0.017273277
2663.193696	0.017248312
2665.122149	0.017089192
2667.050602	0.016767690
2668.979055	0.016487800
2670.907508	0.016498014
2672.835961	0.016572334
2674.764414	0.016540555
2676.692868	0.016486397
2678.621321	0.016396714
2680.549774	0.016274987
2682.478227	0.016224261
2684.406680	0.016078990
2686.335133	0.015814923
2688.263586	0.015780212
2690.192039	0.015901437
2692.120492	0.015983662
2694.048945	0.015956378
2695.977398	0.015671663
2697.905851	0.015088198
2699.834304	0.014553321
2701.762757	0.014570939
2703.691211	0.015049249
2705.619664	0.015401332
2707.548117	0.015473811
2709.476570	0.015449623
2711.405023	0.015313515
2713.333476	0.015017930
2715.261929	0.014728783
2717.190382	0.014523773
2719.118835	0.014311105
2721.047288	0.014208775
2722.975741	0.014292615
2724.904194	0.014274751
2726.832647	0.014138587
2728.761101	0.014023811
2730.689554	0.013871470
2732.618007	0.013917358
2734.546460	0.014133193
2736.474913	0.013961321
2738.403366	0.013423067
2740.331819	0.013028609
2742.260272	0.012951986
2744.188725	0.013085473
2746.117178	0.013269837
2748.045631	0.013404887
2749.974084	0.013479075
2751.902537	0.013429256
2753.830991	0.013296492
2755.759444	0.013265379
2757.687897	0.013316385
2759.616350	0.013342972
2761.544803	0.013243638
2763.473256	0.013209617
2765.401709	0.013426234
2767.330162	0.013312536
2769.258615	0.012876443
2771.187068	0.012933446
2773.115521	0.013114327
2775.043974	0.012812319
2776.972427	0.012547863
2778.900880	0.012571693
2780.829334	0.012404214
2782.757787	0.012085584
2784.686240	0.011974965
2786.614693	0.012000883
2788.543146	0.012027770
2790.471599	0.012097285
2792.400052	0.012236772
2794.328505	0.012294179
2796.256958	0.012156951
2798.185411	0.012037819
2800.113864	0.012091734
2802.042317	0.012134335
2803.970770	0.012041265
2805.899224	0.011837573
2807.827677	0.011506740
2809.756130	0.011277772
2811.684583	0.011501601
2813.613036	0.011864814
2815.541489	0.011942463
2817.469942	0.011976938
2819.398395	0.012036949
2821.326848	0.011978182
2823.255301	0.011938725
2825.183754	0.011863281
2827.112207	0.011768891
2829.040660	0.011845049
2830.969113	0.011790925
2832.897567	0.011485985
2834.826020	0.011262279
2836.754473	0.011188144
2838.682926	0.011165050
2840.611379	0.011130096
2842.539832	0.011107849
2844.468285	0.011294337
2846.396738	0.011574629
2848.325191	0.011523461
2850.253644	0.011304481
2852.182097	0.011261242
2854.110550	0.011204501
2856.039003	0.010877823
2857.967457	0.010599399
2859.895910	0.010735875
2861.824363	0.010911753
2863.752816	0.010712624
2865.681269	0.010478606
2867.609722	0.010592335
2869.538175	0.010853098
2871.466628	0.011005035
2873.395081	0.010897197
2875.323534	0.010570901
2877.251987	0.010321047
2879.180440	0.010475390
2881.108893	0.010961060
2883.037347	0.011218607
2884.965800	0.010999064
2886.894253	0.010724353
2888.822706	0.010799251
2890.751159	0.011086002
2892.679612	0.011198642
2894.608065	0.011214260
2896.536518	0.011390099
2898.464971	0.011456695
2900.393424	0.011214112
2902.321877	0.010793504
2904.250330	0.010274821
2906.178783	0.010013656
2908.107236	0.010314601
2910.035690	0.010717156
2911.964143	0.010755203
2913.892596	0.010426076
2915.821049	0.010060611
2917.749502	0.010181993
2919.677955	0.010695355
2921.606408	0.011013804
2923.534861	0.010927899
2925.463314	0.010635603
2927.391767	0.010633550
2929.320220	0.010940168
2931.248673	0.011009182
2933.177126	0.010990640
2935.105580	0.011118703
2937.034033	0.011118635
2938.962486	0.011147890
2940.890939	0.011418052
2942.819392	0.011652217
2944.747845	0.011561314
2946.676298	0.011386885
2948.604751	0.011266147
2950.533204	0.011046328
2952.461657	0.010802059
2954.390110	0.010720500
2956.318563	0.010838335
2958.247016	0.010890310
2960.175469	0.010811048
2962.103923	0.011012048
2964.032376	0.011494440
2965.960829	0.011718079
2967.889282	0.011570120
2969.817735	0.011485880
2971.746188	0.011659092
2973.674641	0.011878548
2975.603094	0.011887682
2977.531547	0.011774117
2979.460000	0.011905048
2981.388453	0.012161509
2983.316906	0.012215324
2985.245359	0.012119830
2987.173813	0.011966379
2989.102266	0.011751619
2991.030719	0.011508292
2992.959172	0.011308802
2994.887625	0.011234214
2996.816078	0.011249456
2998.744531	0.011264003
3000.672984	0.011308034
3002.601437	0.011543608
3004.529890	0.011922811
3006.458343	0.012155001
3008.386796	0.012169315
3010.315249	0.012207410
3012.243703	0.012333254
3014.172156	0.012330484
3016.100609	0.012113756
3018.029062	0.012053323
3019.957515	0.012481545
3021.885968	0.013034446
3023.814421	0.013390127
3025.742874	0.013739160
3027.671327	0.013913408
3029.599780	0.013622489
3031.528233	0.013223168
3033.456686	0.013095415
3035.385139	0.013035904
3037.313592	0.012854056
3039.242046	0.012775623
3041.170499	0.012935103
3043.098952	0.013238864
3045.027405	0.013481369
3046.955858	0.013456143
3048.884311	0.013243277
3050.812764	0.013091754
3052.741217	0.013196961
3054.669670	0.013620937
3056.598123	0.014128911
3058.526576	0.014432085
3060.455029	0.014694017
3062.383482	0.015108067
3064.311936	0.015185818
3066.240389	0.014545629
3068.168842	0.013799091
3070.097295	0.013703269
3072.025748	0.014308216
3073.954201	0.015033753
3075.882654	0.015253250
3077.811107	0.014932303
3079.739560	0.014678806
3081.668013	0.015031307
3083.596466	0.015827648
3085.524919	0.016508169
3087.453372	0.016849207
3089.381825	0.016919293
3091.310279	0.016690696
3093.238732	0.016253514
3095.167185	0.015860843
3097.095638	0.015739063
3099.024091	0.015988275
3100.952544	0.016441617
3102.880997	0.016853256
3104.809450	0.017177282
3106.737903	0.017444553
3108.666356	0.017518891
3110.594809	0.017395414
3112.523262	0.017325781
3114.451715	0.017291475
3116.380169	0.017318049
3118.308622	0.017628660
3120.237075	0.018014882
3122.165528	0.018069636
3124.093981	0.017917464
3126.022434	0.017993089
3127.950887	0.018314650
3129.879340	0.018710736
3131.807793	0.019310633
3133.736246	0.019857371
3135.664699	0.019757664
3137.593152	0.019437978
3139.521605	0.019758247
3141.450058	0.020391190
3143.378512	0.020588839
3145.306965	0.020627135
3147.235418	0.020837782
3149.163871	0.020854304
3151.092324	0.020894635
3153.020777	0.021547118
3154.949230	0.022225399
3156.877683	0.021930343
3158.806136	0.021074561
3160.734589	0.020813420
3162.663042	0.021229586
3164.591495	0.021689100
3166.519948	0.022061111
3168.448402	0.022377711
3170.376855	0.022537107
3172.305308	0.022536865
3174.233761	0.022308707
3176.162214	0.021945246
3178.090667	0.021843381
3180.019120	0.022079591
3181.947573	0.022175448
3183.876026	0.022163996
3185.804479	0.022636466
3187.732932	0.023314325
3189.661385	0.023585988
3191.589838	0.023650927
3193.518292	0.023598496
3195.446745	0.023373684
3197.375198	0.023512390
3199.303651	0.024327094
3201.232104	0.025375675
3203.160557	0.026033610
3205.089010	0.026164921
3207.017463	0.026228059
3208.945916	0.026383229
3210.874369	0.026285078
3212.802822	0.025707509
3214.731275	0.025077110
3216.659728	0.025473177
3218.588181	0.026861558
3220.516635	0.027672336
3222.445088	0.027525598
3224.373541	0.027514974
3226.301994	0.027782550
3228.230447	0.027606018
3230.158900	0.027048374
3232.087353	0.026873151
3234.015806	0.027177161
3235.944259	0.027320864
3237.872712	0.027115189
3239.801165	0.026881292
3241.729618	0.026808036
3243.658071	0.026843747
3245.586525	0.026718542
3247.514978	0.026565360
3249.443431	0.027023293
3251.371884	0.027965428
3253.300337	0.028586475
3255.228790	0.028768564
3257.157243	0.028818913
3259.085696	0.028885622
3261.014149	0.029025681
3262.942602	0.029010037
3264.871055	0.028541759
3266.799508	0.027841259
3268.727961	0.027692117
3270.656414	0.028573640
3272.584868	0.029895782
3274.513321	0.030462613
3276.441774	0.030001052
3278.370227	0.029562250
3280.298680	0.029897837
3282.227133	0.030455876
3284.155586	0.030262489
3286.084039	0.029315662
3288.012492	0.028902072
3289.940945	0.029770678
3291.869398	0.030784452
3293.797851	0.030787699
3295.726304	0.030397976
3297.654758	0.030664802
3299.583211	0.031346895
3301.511664	0.031547040
3303.440117	0.031349014
3305.368570	0.031429552
3307.297023	0.031915549
3309.225476	0.032278005
3311.153929	0.032005575
3313.082382	0.031437512
3315.010835	0.031190716
3316.939288	0.031388287
3318.867741	0.031911083
3320.796194	0.032350581
3322.724648	0.032275241
3324.653101	0.032097928
3326.581554	0.032345202
3328.510007	0.032690369
3330.438460	0.032792725
3332.366913	0.032922611
3334.295366	0.033117857
3336.223819	0.033087425
3338.152272	0.033015572
3340.080725	0.033344813
3342.009178	0.034119111
3343.937631	0.034936413
3345.866084	0.035332128
3347.794537	0.035430484
3349.722991	0.035357729
3351.651444	0.034894850
3353.579897	0.034231376
3355.508350	0.033879165
3357.436803	0.034195784
3359.365256	0.034962531
3361.293709	0.035596471
3363.222162	0.035889618
3365.150615	0.036046423
3367.079068	0.036425415
3369.007521	0.036485180
3370.935974	0.035658009
3372.864427	0.035008889
3374.792881	0.035317391
3376.721334	0.035954122
3378.649787	0.036350492
3380.578240	0.036748666
3382.506693	0.037514444
3384.435146	0.038245082
3386.363599	0.038356893
3388.292052	0.037843008
3390.220505	0.037065152
3392.148958	0.036600959
3394.077411	0.036761384
3396.005864	0.037050538
3397.934317	0.037023157
3399.862770	0.037105344
3401.791224	0.037758823
3403.719677	0.038418930
3405.648130	0.038916152
3407.576583	0.039180476
3409.505036	0.039070345
3411.433489	0.038736939
3413.361942	0.038383428
3415.290395	0.038079120
3417.218848	0.037889231
3419.147301	0.037880164
3421.075754	0.038278025
3423.004207	0.039000001
3424.932660	0.039185628
3426.861114	0.038628049
3428.789567	0.038397126
3430.718020	0.038674645
3432.646473	0.038648155
3434.574926	0.038440630
3436.503379	0.038354736
3438.431832	0.038188331
3440.360285	0.038106386
3442.288738	0.038453601
3444.217191	0.038930021
3446.145644	0.038830642
3448.074097	0.038153861
3450.002550	0.037413914
3451.931004	0.036969673
3453.859457	0.036635429
3455.787910	0.036203694
3457.716363	0.036398444
3459.644816	0.037232772
3461.573269	0.037497114
3463.501722	0.037116524
3465.430175	0.036995344
3467.358628	0.037252534
3469.287081	0.037289135
3471.215534	0.036922302
3473.143987	0.036799930
3475.072440	0.037064556
3477.000893	0.036941927
3478.929347	0.036405399
3480.857800	0.036262222
3482.786253	0.036475021
3484.714706	0.036274217
3486.643159	0.035659917
3488.571612	0.035119969
3490.500065	0.034764562
3492.428518	0.034542929
3494.356971	0.034406032
3496.285424	0.034399182
3498.213877	0.034571353
3500.142330	0.034584723
3502.070783	0.034084722
3503.999237	0.033389010
3505.927690	0.033046544
3507.856143	0.033020757
3509.784596	0.033059400
3511.713049	0.033049565
3513.641502	0.032898396
3515.569955	0.032664996
3517.498408	0.032480940
3519.426861	0.032410480
3521.355314	0.032278247
3523.283767	0.031841073
3525.212220	0.031248000
3527.140673	0.030839499
3529.069126	0.030651953
3530.997580	0.030358881
3532.926033	0.029975843
3534.854486	0.029935814
3536.782939	0.030132364
3538.711392	0.030013775
3540.639845	0.029529445
3542.568298	0.029052086
3544.496751	0.028808732
3546.425204	0.028798649
3548.353657	0.028792923
3550.282110	0.028489834
3552.210563	0.028025595
3554.139016	0.027758967
3556.067470	0.027552480
3557.995923	0.027156491
3559.924376	0.026884176
3561.852829	0.027190302
3563.781282	0.027851526
3565.709735	0.028000506
3567.638188	0.027241414
3569.566641	0.026280677
3571.495094	0.025663100
3573.423547	0.025290733
3575.352000	0.025098933
3577.280453	0.025005169
3579.208906	0.024574792
3581.137360	0.023695817
3583.065813	0.023156842
3584.994266	0.023590975
3586.922719	0.024299586
3588.851172	0.024098016
3590.779625	0.023344239
3592.708078	0.022977540
3594.636531	0.023116067
3596.564984	0.023376301
3598.493437	0.023236260
3600.421890	0.022425881
3602.350343	0.021393582
3604.278796	0.020796943
3606.207249	0.020804493
3608.135703	0.021407999
3610.064156	0.022394182
3611.992609	0.022901366
3613.921062	0.022505203
3615.849515	0.021958718
3617.777968	0.021708567
3619.706421	0.021274891
3621.634874	0.020499736
3623.563327	0.019835431
3625.491780	0.019585324
3627.420233	0.019625619
3629.348686	0.019473180
3631.277139	0.018724296
3633.205593	0.017826317
3635.134046	0.017432369
3637.062499	0.017302278
3638.990952	0.016665153
3640.919405	0.015735950
3642.847858	0.015672123
3644.776311	0.017147638
3646.704764	0.019487780
3648.633217	0.020469271
3650.561670	0.018872360
3652.490123	0.017034095
3654.418576	0.016092135
3656.347029	0.015450347
3658.275482	0.014860643
3660.203936	0.014463515
3662.132389	0.014296492
3664.060842	0.014166501
3665.989295	0.013736359
3667.917748	0.012955126
3669.846201	0.012417598
3671.774654	0.012785890
3673.703107	0.013577850
3675.631560	0.013680349
3677.560013	0.013112567
3679.488466	0.012576003
3681.416919	0.012234609
3683.345372	0.012062305
3685.273826	0.011985430
3687.202279	0.011856084
3689.130732	0.011629287
3691.059185	0.011331254
3692.987638	0.011119706
3694.916091	0.011123938
3696.844544	0.011060433
3698.772997	0.010602546
3700.701450	0.010180420
3702.629903	0.010499224
3704.558356	0.011393372
3706.486809	0.012182917
3708.415262	0.012516011
3710.343716	0.012352729
3712.272169	0.012076520
3714.200622	0.012190677
3716.129075	0.012475144
3718.057528	0.012544341
3719.985981	0.012508051
3721.914434	0.012550177
3723.842887	0.012485088
3725.771340	0.012278849
3727.699793	0.012311351
3729.628246	0.012557662
3731.556699	0.012722551
3733.485152	0.013015108
3735.413605	0.013776713
3737.342059	0.014643598
3739.270512	0.014909658
3741.198965	0.014398422
3743.127418	0.013576766
3745.055871	0.013415881
3746.984324	0.014019734
3748.912777	0.014251359
3750.841230	0.013811970
3752.769683	0.013451109
3754.698136	0.013358863
3756.626589	0.013306834
3758.555042	0.013242027
3760.483495	0.013448426
3762.411949	0.014030891
3764.340402	0.014386082
3766.268855	0.014155016
3768.197308	0.013837102
3770.125761	0.013891299
3772.054214	0.014275695
3773.982667	0.014685871
3775.911120	0.014909014
3777.839573	0.014998982
3779.768026	0.015029171
3781.696479	0.014787463
3783.624932	0.014282105
3785.553385	0.013780205
3787.481838	0.013391464
3789.410292	0.013279802
3791.338745	0.013620206
3793.267198	0.014047839
3795.195651	0.014029705
3797.124104	0.013899879
3799.052557	0.014390094
3800.981010	0.015134139
3802.909463	0.014959618
3804.837916	0.013753316
3806.766369	0.012643569
3808.694822	0.012343037
3810.623275	0.012452550
3812.551728	0.012377192
3814.480182	0.012027101
3816.408635	0.011896728
3818.337088	0.012661935
3820.265541	0.014108067
3822.193994	0.015296489
3824.122447	0.015564785
3826.050900	0.014835158
3827.979353	0.013798689
3829.907806	0.013330038
3831.836259	0.013303554
3833.764712	0.013129128
3835.693165	0.012805193
3837.621618	0.012272747
3839.550071	0.011444325
3841.478525	0.011103638
3843.406978	0.011572590
3845.335431	0.012116151
3847.263884	0.012249735
3849.192337	0.012159064
3851.120790	0.011901482
3853.049243	0.011713129
3854.977696	0.012067873
3856.906149	0.012409687
3858.834602	0.012315550
3860.763055	0.012233169
3862.691508	0.012516440
3864.619961	0.013316616
3866.548415	0.014282732
3868.476868	0.014493355
3870.405321	0.013935334
3872.333774	0.013193763
3874.262227	0.012401175
3876.190680	0.012097738
3878.119133	0.012401787
3880.047586	0.012554889
3881.976039	0.012182501
3883.904492	0.011575860
3885.832945	0.011182501
3887.761398	0.011304675
3889.689851	0.011581507
3891.618305	0.011348397
3893.546758	0.010734599
3895.475211	0.010547856
3897.403664	0.011101819
3899.332117	0.011994665
3901.260570	0.012548782
3903.189023	0.012339438
3905.117476	0.011703189
3907.045929	0.011539763
3908.974382	0.012007590
3910.902835	0.012432696
3912.831288	0.012463937
3914.759741	0.012386233
3916.688194	0.012322946
3918.616648	0.012135168
3920.545101	0.011946389
3922.473554	0.011837547
3924.402007	0.011525467
3926.330460	0.011089460
3928.258913	0.011021561
3930.187366	0.011341908
3932.115819	0.011475393
3934.044272	0.011279817
3935.972725	0.011382410
3937.901178	0.011999778
3939.829631	0.012547781
3941.758084	0.012474233
3943.686538	0.011919865
3945.614991	0.011475055
3947.543444	0.011587426
3949.471897	0.012317272
3951.400350	0.013090607
3953.328803	0.012985724
3955.257256	0.012006245
3957.185709	0.011220668
3959.114162	0.011355554
3961.042615	0.012061720
3962.971068	0.012209883
3964.899521	0.011398621
3966.827974	0.010681054
3968.756427	0.010680002
3970.684881	0.010746278
3972.613334	0.010431281
3974.541787	0.010202513
3976.470240	0.010245959
3978.398693	0.010161559
3980.327146	0.010113372
3982.255599	0.010503974
3984.184052	0.011025819
3986.112505	0.011235858
3988.040958	0.011254080
3989.969411	0.011522994
3991.897864	0.011874747
3993.826317	0.011674845
3995.754771	0.011125093
3997.683224	0.010823681
3999.611677	0.010647829
4001.540130	0.010261604
4003.468583	0.009855240
4005.397036	0.009624917
4007.325489	0.009478706
4009.253942	0.009458432
4011.182395	0.009319207
4013.110848	0.008862035
4015.039301	0.008784228
4016.967754	0.009321390
4018.896207	0.009464413
4020.824661	0.009363391
4022.753114	0.009616389
4024.681567	0.010224464
4026.610020	0.010862831
4028.538473	0.010750483
4030.466926	0.009798900
4032.395379	0.009255894
4034.323832	0.009453271
4036.252285	0.009307584
4038.180738	0.008421966
4040.109191	0.007799988
4042.037644	0.008318310
4043.966097	0.009251516
4045.894550	0.009561431
4047.823004	0.009540671
4049.751457	0.009392649
4051.679910	0.008795246
4053.608363	0.008250589
4055.536816	0.008068513
4057.465269	0.007779067
4059.393722	0.007475272
4061.322175	0.007696201
4063.250628	0.008294564
4065.179081	0.008853817
4067.107534	0.009273747
4069.035987	0.009498594
4070.964440	0.009597258
4072.892894	0.009408446
4074.821347	0.008951503
4076.749800	0.009030715
4078.678253	0.009581150
4080.606706	0.009757989
4082.535159	0.009663802
4084.463612	0.009530224
4086.392065	0.009068846
4088.320518	0.008624594
4090.248971	0.008613085
4092.177424	0.009079459
4094.105877	0.009524330
4096.034330	0.009465089
4097.962783	0.009355222
4099.891237	0.009557785
4101.819690	0.009495834
4103.748143	0.009072009
4105.676596	0.008798073
4107.605049	0.008761151
4109.533502	0.008627520
4111.461955	0.008333771
4113.390408	0.008208312
4115.318861	0.008493257
4117.247314	0.008807576
4119.175767	0.008912571
4121.104220	0.008897835
4123.032673	0.008605213
4124.961127	0.008211045
4126.889580	0.008020464
4128.818033	0.008027296
4130.746486	0.008672961
4132.674939	0.009646101
4134.603392	0.010130003
4136.531845	0.010200110
4138.460298	0.010125007
4140.388751	0.009698890
4142.317204	0.008727769
4144.245657	0.007857478
4146.174110	0.007489169
4148.102563	0.007071466
4150.031017	0.006679577
4151.959470	0.006917894
4153.887923	0.007404571
4155.816376	0.007643724
4157.744829	0.007758944
4159.673282	0.007717335
4161.601735	0.007844240
4163.530188	0.008126703
4165.458641	0.007895550
4167.387094	0.007157809
4169.315547	0.006593213
4171.244000	0.006590047
4173.172453	0.007079341
4175.100906	0.007307526
4177.029360	0.007295103
4178.957813	0.007574204
4180.886266	0.007740631
4182.814719	0.007800314
4184.743172	0.007791175
4186.671625	0.007671950
4188.600078	0.007326853
4190.528531	0.007006848
4192.456984	0.006829735
4194.385437	0.006634078
4196.313890	0.006789323
4198.242343	0.007223386
4200.170796	0.007405893
4202.099250	0.007243465
4204.027703	0.007376857
4205.956156	0.008025212
4207.884609	0.008730199
4209.813062	0.008725081
4211.741515	0.008484928
4213.669968	0.008906838
4215.598421	0.009101655
4217.526874	0.008323913
4219.455327	0.007491626
4221.383780	0.007131955
4223.312233	0.006971463
4225.240686	0.007090582
4227.169139	0.007270773
4229.097593	0.006938826
4231.026046	0.006477648
4232.954499	0.006630292
4234.882952	0.007486040
4236.811405	0.008380256
4238.739858	0.008447488
4240.668311	0.007649323
4242.596764	0.006936224
4244.525217	0.006518337
4246.453670	0.005972899
4248.382123	0.005966141
4250.310576	0.006971411
4252.239029	0.007729289
4254.167483	0.007591109
4256.095936	0.007083342
4258.024389	0.006548219
4259.952842	0.006290633
4261.881295	0.006458788
4263.809748	0.006524930
4265.738201	0.006510546
4267.666654	0.006500639
4269.595107	0.006223574
4271.523560	0.005987537
4273.452013	0.006262745
4275.380466	0.006522101
4277.308919	0.005795841
4279.237373	0.004734032
4281.165826	0.004533961
4283.094279	0.005009826
4285.022732	0.005572017
4286.951185	0.005477862
4288.879638	0.005183204
4290.808091	0.005603808
4292.736544	0.006171532
4294.664997	0.006202904
4296.593450	0.006372200
4298.521903	0.007265318
4300.450356	0.008210374
4302.378809	0.008248136
4304.307262	0.007331566
4306.235716	0.006315658
4308.164169	0.005821160
4310.092622	0.005740487
4312.021075	0.005549483
4313.949528	0.005255193
4315.877981	0.005193173
4317.806434	0.005183910
4319.734887	0.005530222
4321.663340	0.006346532
4323.591793	0.007116401
4325.520246	0.007746719
4327.448699	0.007763087
4329.377152	0.006553286
4331.305606	0.005173923
4333.234059	0.004760283
4335.162512	0.005222738
4337.090965	0.005958071
4339.019418	0.007212141
4340.947871	0.008611396
4342.876324	0.008424441
4344.804777	0.006610636
4346.733230	0.005716848
4348.661683	0.006004687
4350.590136	0.006119459
4352.518589	0.005745497
4354.447042	0.005393792
4356.375495	0.005734520
4358.303949	0.006777537
4360.232402	0.007653041
4362.160855	0.008213349
4364.089308	0.009034085
4366.017761	0.009476905
4367.946214	0.008813173
4369.874667	0.007649045
4371.803120	0.006884922
4373.731573	0.006606179
4375.660026	0.006420720
4377.588479	0.005663253
4379.516932	0.004327076
4381.445385	0.003767663
4383.373839	0.004940460
4385.302292	0.006524532
4387.230745	0.006897212
4389.159198	0.006349660
4391.087651	0.006152882
4393.016104	0.006613028
4394.944557	0.006504920
4396.873010	0.005429898
4398.801463	0.004679393
4400.729916	0.004799992
4402.658369	0.005530592
4404.586822	0.005785163
4406.515275	0.005352810
4408.443729	0.005356199
4410.372182	0.005611607
4412.300635	0.005644118
4414.229088	0.005975374
4416.157541	0.006774900
4418.085994	0.007471479
4420.014447	0.007043626
4421.942900	0.006124008
4423.871353	0.005980134
4425.799806	0.006762496
4427.728259	0.007269715
4429.656712	0.007086564
4431.585165	0.006657671
4433.513618	0.006425706
4435.442072	0.006852422
4437.370525	0.007867029
4439.298978	0.008481016
4441.227431	0.007800092
4443.155884	0.006707602
4445.084337	0.006832866
4447.012790	0.008243720
4448.941243	0.009214232
4450.869696	0.008102356
4452.798149	0.006204509
4454.726602	0.005675658
4456.655055	0.006470124
4458.583508	0.006478229
4460.511962	0.005627235
4462.440415	0.005671651
4464.368868	0.006702308
4466.297321	0.007635792
4468.225774	0.007792596
4470.154227	0.007213809
4472.082680	0.006549571
4474.011133	0.006359044
4475.939586	0.006403724
4477.868039	0.006632635
4479.796492	0.006923869
4481.724945	0.006609759
4483.653398	0.006442977
4485.581851	0.007180195
4487.510305	0.008353068
4489.438758	0.009691465
4491.367211	0.009705860
4493.295664	0.008368779
4495.224117	0.007639961
4497.152570	0.007627689
4499.081023	0.006882771
4501.009476	0.005611455
4502.937929	0.005248602
4504.866382	0.006065962
4506.794835	0.006929861
4508.723288	0.007522384
4510.651741	0.007966895
4512.580195	0.008491757
4514.508648	0.008670018
4516.437101	0.008344719
4518.365554	0.007712723
4520.294007	0.006967001
4522.222460	0.006239144
4524.150913	0.005855204
4526.079366	0.006363790
4528.007819	0.007382002
4529.936272	0.008070745
4531.864725	0.008302847
4533.793178	0.008334612
4535.721631	0.007783043
4537.650084	0.007523220
4539.578538	0.007702024
4541.506991	0.007766484
4543.435444	0.007500554
4545.363897	0.006935231
4547.292350	0.006601701
4549.220803	0.006527641
4551.149256	0.006283438
4553.077709	0.006015112
4555.006162	0.005976273
4556.934615	0.006863360
4558.863068	0.008244448
4560.791521	0.008328234
4562.719974	0.007265823
4564.648428	0.006968461
4566.576881	0.006792821
4568.505334	0.005160343
4570.433787	0.004185827
4572.362240	0.005059304
4574.290693	0.005597436
4576.219146	0.005255585
4578.147599	0.005858006
4580.076052	0.006540962
4582.004505	0.006287167
4583.932958	0.007038607
4585.861411	0.008587378
4587.789864	0.008666964
4589.718318	0.007513318
4591.646771	0.006305614
4593.575224	0.005710048
4595.503677	0.006539151
4597.432130	0.007612623
4599.360583	0.007158705
4601.289036	0.006761840
4603.217489	0.007504952
[truncated: 1,501 more rows]
