# Supplementary material for: Adaptive Method for Quantitative Estimation of Glucose and Fructose Concentrations in Aqueous Solutions Based on Infrared Nanoantenna Optics
Source: Sensors (Basel). 2019 Jul 11;19(14):3053. doi: 10.3390/s19143053 (PMC6678705; doi:10.3390/s19143053)
Supplement: Supplementary file 1 [file sensors-19-03053-s001.zip › 00_Measurement_Data/Fructose cycles/1 water/res4 sc50_50 ap100x100 par pol/1 water.15.txt]

748.239793	0.020940430
750.168246	0.021299358
752.096699	0.033272196
754.025152	0.022761242
755.953605	0.015342788
757.882058	0.030266164
759.810511	0.026899680
761.738964	0.012045917
763.667418	0.021480935
765.595871	0.032246776
767.524324	0.027981168
769.452777	0.024875311
771.381230	0.020588523
773.309683	0.022600923
775.238136	0.017815342
777.166589	0.025598720
779.095042	0.030869564
781.023495	0.023645248
782.951948	0.021235606
784.880401	0.022978410
786.808854	0.021492526
788.737308	0.024428004
790.665761	0.033995595
792.594214	0.029746797
794.522667	0.019685142
796.451120	0.018750085
798.379573	0.019887889
800.308026	0.021607546
802.236479	0.019978836
804.164932	0.020915437
806.093385	0.040738001
808.021838	0.043677874
809.950291	0.031601384
811.878744	0.021989189
813.807197	0.021516234
815.735651	0.021804508
817.664104	0.024275288
819.592557	0.023720654
821.521010	0.012785175
823.449463	0.022661902
825.377916	0.030114397
827.306369	0.016055003
829.234822	0.013334336
831.163275	0.027490182
833.091728	0.030297304
835.020181	0.023769867
836.948634	0.026138861
838.877087	0.025258768
840.805541	0.018725125
842.733994	0.018113384
844.662447	0.017416999
846.590900	0.024295468
848.519353	0.022610752
850.447806	0.011174420
852.376259	0.010989534
854.304712	0.018358326
856.233165	0.024334991
858.161618	0.026698828
860.090071	0.021700328
862.018524	0.016547123
863.946977	0.015922435
865.875430	0.014381041
867.803884	0.015274952
869.732337	0.018704057
871.660790	0.021682436
873.589243	0.025870068
875.517696	0.027651222
877.446149	0.026884247
879.374602	0.028310908
881.303055	0.034372222
883.231508	0.038971618
885.159961	0.039370298
887.088414	0.039803810
889.016867	0.042516708
890.945320	0.046520542
892.873774	0.050151143
894.802227	0.050404340
896.730680	0.049377840
898.659133	0.051246732
900.587586	0.055977959
902.516039	0.060603779
904.444492	0.062838182
906.372945	0.064479917
908.301398	0.069572568
910.229851	0.078010924
912.158304	0.085492186
914.086757	0.089939646
916.015210	0.093414865
917.943664	0.097280264
919.872117	0.099380091
921.800570	0.100264989
923.729023	0.103257254
925.657476	0.108492970
927.585929	0.114580788
929.514382	0.120265640
931.442835	0.124526486
933.371288	0.128430903
935.299741	0.134342402
937.228194	0.142361283
939.156647	0.150631607
941.085100	0.158227205
943.013553	0.164113909
944.942007	0.167788878
946.870460	0.171524107
948.798913	0.176944375
950.727366	0.182675287
952.655819	0.188064262
954.584272	0.193905398
956.512725	0.200130850
958.441178	0.206432760
960.369631	0.212491453
962.298084	0.218884498
964.226537	0.226912662
966.154990	0.235239655
968.083443	0.242035031
970.011897	0.248113379
971.940350	0.254727900
973.868803	0.261606514
975.797256	0.267440200
977.725709	0.272100419
979.654162	0.277354360
981.582615	0.284310699
983.511068	0.291743696
985.439521	0.298288018
987.367974	0.304563165
989.296427	0.311394483
991.224880	0.317777663
993.153333	0.322713017
995.081786	0.326978981
997.010240	0.331270516
998.938693	0.335778803
1000.867146	0.341073364
1002.795599	0.346535802
1004.724052	0.351218194
1006.652505	0.356088310
1008.580958	0.361355662
1010.509411	0.365622908
1012.437864	0.369352400
1014.366317	0.373286247
1016.294770	0.376120925
1018.223223	0.378445894
1020.151676	0.382519990
1022.080130	0.387419343
1024.008583	0.391227603
1025.937036	0.394381553
1027.865489	0.397453725
1029.793942	0.400142282
1031.722395	0.402050287
1033.650848	0.403157800
1035.579301	0.404285908
1037.507754	0.406230271
1039.436207	0.408978701
1041.364660	0.411372364
1043.293113	0.411985785
1045.221566	0.411305279
1047.150019	0.411057949
1049.078473	0.411871701
1051.006926	0.412711918
1052.935379	0.412566781
1054.863832	0.411924094
1056.792285	0.411187410
1058.720738	0.410125434
1060.649191	0.409081131
1062.577644	0.408382982
1064.506097	0.408079982
1066.434550	0.408074498
1068.363003	0.407453358
1070.291456	0.405505031
1072.219909	0.402992189
1074.148363	0.400884867
1076.076816	0.399285287
1078.005269	0.397972852
1079.933722	0.396672815
1081.862175	0.395556331
1083.790628	0.395014554
1085.719081	0.394570261
1087.647534	0.393699139
1089.575987	0.392287493
1091.504440	0.390236288
1093.432893	0.388173521
1095.361346	0.386607260
1097.289799	0.384632766
1099.218253	0.381434500
1101.146706	0.377810478
1103.075159	0.374739230
1105.003612	0.372221828
1106.932065	0.370410383
1108.860518	0.369349629
1110.788971	0.367798269
1112.717424	0.364550918
1114.645877	0.360420257
1116.574330	0.357199371
1118.502783	0.354865491
1120.431236	0.352117866
1122.359689	0.349108189
1124.288142	0.347032070
1126.216596	0.345692039
1128.145049	0.343641847
1130.073502	0.340713739
1132.001955	0.337815553
1133.930408	0.334924549
1135.858861	0.331950337
1137.787314	0.329409987
1139.715767	0.327373832
1141.644220	0.325353146
1143.572673	0.322762251
1145.501126	0.319637537
1147.429579	0.316779822
1149.358032	0.314570755
1151.286486	0.312318265
1153.214939	0.309362531
1155.143392	0.306136638
1157.071845	0.303240031
1159.000298	0.300508857
1160.928751	0.297764689
1162.857204	0.295132041
1164.785657	0.292484879
1166.714110	0.289768100
1168.642563	0.287121385
1170.571016	0.284315944
1172.499469	0.281229287
1174.427922	0.278198123
1176.356375	0.275539249
1178.284829	0.273246378
1180.213282	0.270825148
1182.141735	0.267904043
1184.070188	0.264795154
1185.998641	0.262048393
1187.927094	0.259837538
1189.855547	0.257610410
1191.784000	0.254939914
1193.712453	0.252326488
1195.640906	0.250200868
1197.569359	0.248281673
1199.497812	0.246111676
1201.426265	0.243427187
1203.354719	0.240459040
1205.283172	0.237400264
1207.211625	0.234561756
1209.140078	0.232225507
1211.068531	0.230061620
1212.996984	0.227530539
1214.925437	0.224866360
1216.853890	0.222690955
1218.782343	0.221017495
1220.710796	0.219374657
1222.639249	0.217443854
1224.567702	0.215316594
1226.496155	0.213317245
1228.424609	0.211323932
1230.353062	0.209099039
1232.281515	0.207087845
1234.209968	0.205326423
1236.138421	0.203216568
1238.066874	0.201051921
1239.995327	0.199345291
1241.923780	0.197726339
1243.852233	0.196088076
1245.780686	0.194688380
1247.709139	0.193289489
1249.637592	0.191523626
1251.566045	0.189460292
1253.494498	0.187522128
1255.422952	0.185934797
1257.351405	0.184442744
1259.279858	0.182871819
1261.208311	0.181264222
1263.136764	0.179233864
1265.065217	0.176771328
1266.993670	0.174865022
1268.922123	0.173672572
1270.850576	0.172278702
1272.779029	0.170538455
1274.707482	0.168790683
1276.635935	0.167211086
1278.564388	0.166005939
1280.492842	0.165015191
1282.421295	0.163686350
1284.349748	0.161790848
1286.278201	0.159778088
1288.206654	0.158119082
1290.135107	0.156608209
1292.063560	0.154855698
1293.992013	0.153022110
1295.920466	0.151520610
1297.848919	0.150275290
1299.777372	0.148850128
1301.705825	0.147222683
1303.634278	0.145724043
1305.562731	0.144450545
1307.491185	0.143327251
1309.419638	0.142284378
1311.348091	0.141044214
1313.276544	0.139732018
1315.204997	0.138602063
1317.133450	0.137271836
1319.061903	0.135690823
1320.990356	0.134201750
1322.918809	0.132761478
1324.847262	0.131290525
1326.775715	0.129986480
1328.704168	0.128950521
1330.632621	0.127923876
1332.561075	0.126793861
1334.489528	0.125790209
1336.417981	0.124933518
1338.346434	0.123954952
1340.274887	0.122846305
1342.203340	0.121381804
1344.131793	0.119579189
1346.060246	0.118326396
1347.988699	0.117788963
1349.917152	0.117104940
1351.845605	0.115680359
1353.774058	0.113773048
1355.702511	0.112278849
1357.630965	0.111695334
1359.559418	0.111279599
1361.487871	0.110066734
1363.416324	0.108681850
1365.344777	0.107683018
1367.273230	0.106438868
1369.201683	0.105421506
1371.130136	0.105039254
1373.058589	0.104419261
1374.987042	0.103535533
1376.915495	0.102666661
1378.843948	0.101691924
1380.772401	0.100964934
1382.700854	0.100389242
1384.629308	0.099271588
1386.557761	0.097652115
1388.486214	0.096690923
1390.414667	0.096371397
1392.343120	0.095347695
1394.271573	0.093879208
1396.200026	0.093062684
1398.128479	0.092535041
1400.056932	0.092129171
1401.985385	0.091582365
1403.913838	0.090244591
1405.842291	0.089031368
1407.770744	0.088277593
1409.699198	0.087277874
1411.627651	0.086274184
1413.556104	0.085820273
1415.484557	0.085516058
1417.413010	0.084430955
1419.341463	0.083311923
1421.269916	0.083032511
1423.198369	0.082482256
1425.126822	0.081814378
1427.055275	0.081361495
1428.983728	0.080541283
1430.912181	0.080040075
1432.840634	0.079944327
1434.769087	0.078906372
1436.697541	0.077551857
1438.625994	0.077398963
1440.554447	0.077097565
1442.482900	0.076127805
1444.411353	0.075407468
1446.339806	0.074779421
1448.268259	0.074069798
1450.196712	0.073603161
1452.125165	0.073579863
1454.053618	0.073361345
1455.982071	0.071999878
1457.910524	0.070962556
1459.838977	0.071310192
1461.767431	0.070915639
1463.695884	0.069344766
1465.624337	0.068453006
1467.552790	0.068805777
1469.481243	0.068641335
1471.409696	0.067189135
1473.338149	0.066012986
1475.266602	0.065743908
1477.195055	0.065623060
1479.123508	0.065381519
1481.051961	0.064919084
1482.980414	0.064530224
1484.908867	0.064215124
1486.837321	0.063608602
1488.765774	0.062720813
1490.694227	0.062191077
1492.622680	0.062116083
1494.551133	0.061320916
1496.479586	0.059998114
1498.408039	0.059425864
1500.336492	0.059659421
1502.264945	0.060099967
1504.193398	0.059815191
1506.121851	0.058999546
1508.050304	0.059467614
1509.978757	0.059804503
1511.907210	0.058616355
1513.835664	0.057141338
1515.764117	0.056267884
1517.692570	0.056304812
1519.621023	0.056224681
1521.549476	0.055603389
1523.477929	0.055631652
1525.406382	0.055559285
1527.334835	0.055041157
1529.263288	0.054707341
1531.191741	0.054068644
1533.120194	0.053319622
1535.048647	0.053935930
1536.977100	0.054813176
1538.905554	0.054239310
1540.834007	0.053454790
1542.762460	0.052984603
1544.690913	0.052245833
1546.619366	0.051726270
1548.547819	0.051246442
1550.476272	0.050765917
1552.404725	0.050429869
1554.333178	0.050413400
1556.261631	0.050653651
1558.190084	0.050215833
1560.118537	0.049853820
1562.046990	0.049695939
1563.975443	0.048858162
1565.903897	0.048080336
1567.832350	0.047355391
1569.760803	0.046790875
1571.689256	0.047221977
1573.617709	0.047473148
1575.546162	0.046854641
1577.474615	0.046751481
1579.403068	0.047026739
1581.331521	0.046774965
1583.259974	0.046449959
1585.188427	0.046333369
1587.116880	0.046219010
1589.045333	0.046155311
1590.973787	0.046313971
1592.902240	0.046503648
1594.830693	0.046517912
1596.759146	0.046517693
1598.687599	0.046688799
1600.616052	0.047052674
1602.544505	0.047508255
1604.472958	0.047910303
1606.401411	0.048192620
1608.329864	0.048432667
1610.258317	0.048781749
1612.186770	0.049248789
1614.115223	0.049473025
1616.043677	0.049544036
1617.972130	0.050422758
1619.900583	0.051531956
1621.829036	0.051795386
1623.757489	0.052262228
1625.685942	0.053169530
1627.614395	0.053535629
1629.542848	0.053940929
1631.471301	0.054800741
1633.399754	0.055120632
1635.328207	0.054923870
1637.256660	0.055446599
1639.185113	0.056041524
1641.113566	0.056354217
1643.042020	0.056820843
1644.970473	0.056967881
1646.898926	0.057403140
1648.827379	0.059071567
1650.755832	0.059098780
1652.684285	0.056577444
1654.612738	0.055472899
1656.541191	0.055728719
1658.469644	0.055317555
1660.398097	0.054312799
1662.326550	0.053278450
1664.255003	0.053012937
1666.183456	0.053007364
1668.111910	0.052198354
1670.040363	0.051424049
1671.968816	0.051266029
1673.897269	0.050628297
1675.825722	0.049928699
1677.754175	0.049986016
1679.682628	0.049962875
1681.611081	0.049158230
1683.539534	0.047918309
1685.467987	0.047490038
1687.396440	0.046959300
1689.324893	0.045412418
1691.253346	0.044336498
1693.181799	0.043978900
1695.110253	0.043762863
1697.038706	0.044084329
1698.967159	0.043767158
1700.895612	0.042483993
1702.824065	0.041406874
1704.752518	0.040085271
1706.680971	0.039012589
1708.609424	0.038517755
1710.537877	0.038157590
1712.466330	0.037865464
1714.394783	0.037520614
1716.323236	0.036927659
1718.251689	0.036443517
1720.180143	0.036171526
1722.108596	0.035506032
1724.037049	0.034675863
1725.965502	0.034348033
1727.893955	0.034402657
1729.822408	0.034497283
1731.750861	0.034285896
1733.679314	0.034002021
1735.607767	0.034494270
1737.536220	0.034786563
1739.464673	0.034220643
1741.393126	0.033679880
1743.321579	0.033476111
1745.250032	0.033514280
1747.178486	0.033588760
1749.106939	0.033338480
1751.035392	0.033017069
1752.963845	0.032969236
1754.892298	0.032857329
1756.820751	0.032696374
1758.749204	0.032873504
1760.677657	0.033132222
1762.606110	0.033511557
1764.534563	0.034004647
1766.463016	0.034173712
1768.391469	0.034248807
1770.319922	0.034348231
1772.248376	0.034400899
1774.176829	0.034733258
1776.105282	0.035141204
1778.033735	0.035410713
1779.962188	0.035784658
1781.890641	0.036321107
1783.819094	0.036648739
1785.747547	0.036764320
1787.676000	0.037039720
1789.604453	0.037369762
1791.532906	0.037660573
1793.461359	0.038151409
1795.389812	0.038621578
1797.318266	0.038719472
1799.246719	0.038520951
1801.175172	0.038322117
1803.103625	0.038461160
1805.032078	0.039055169
1806.960531	0.039944343
1808.888984	0.040620860
1810.817437	0.040793791
1812.745890	0.040779497
1814.674343	0.040754978
1816.602796	0.040698618
1818.531249	0.040715486
1820.459702	0.040768348
1822.388155	0.040714599
1824.316609	0.040618595
1826.245062	0.040710885
1828.173515	0.040717244
1830.101968	0.040683005
1832.030421	0.040970344
1833.958874	0.041122805
1835.887327	0.040963989
1837.815780	0.040790826
1839.744233	0.040715080
1841.672686	0.040574655
1843.601139	0.040381990
1845.529592	0.040502518
1847.458045	0.040683646
1849.386499	0.040536366
1851.314952	0.040073331
1853.243405	0.039470408
1855.171858	0.039095115
1857.100311	0.039036579
1859.028764	0.038981330
1860.957217	0.038807802
1862.885670	0.038717758
1864.814123	0.038658969
1866.742576	0.038267326
1868.671029	0.037678089
1870.599482	0.037379052
1872.527935	0.037248675
1874.456388	0.037071791
1876.384842	0.036794368
1878.313295	0.036312051
1880.241748	0.035850178
1882.170201	0.035574574
1884.098654	0.035390925
1886.027107	0.035269789
1887.955560	0.034992240
1889.884013	0.034571044
1891.812466	0.034259867
1893.740919	0.033865228
1895.669372	0.033430107
1897.597825	0.033175435
1899.526278	0.032978132
1901.454732	0.032790665
1903.383185	0.032675724
1905.311638	0.032480460
1907.240091	0.032047566
1909.168544	0.031565890
1911.096997	0.031238513
1913.025450	0.030949801
1914.953903	0.030569382
1916.882356	0.030166110
1918.810809	0.029970258
1920.739262	0.029766280
1922.667715	0.029321196
1924.596168	0.029074542
1926.524622	0.029070409
1928.453075	0.028899714
1930.381528	0.028461874
1932.309981	0.027987920
1934.238434	0.027724700
1936.166887	0.027597759
1938.095340	0.027457587
1940.023793	0.027236877
1941.952246	0.026895156
1943.880699	0.026704790
1945.809152	0.026671320
1947.737605	0.026363349
1949.666058	0.025769403
1951.594511	0.025291871
1953.522965	0.025123959
1955.451418	0.025064575
1957.379871	0.024900537
1959.308324	0.024585981
1961.236777	0.024178751
1963.165230	0.023751924
1965.093683	0.023364624
1967.022136	0.023231208
1968.950589	0.023454839
1970.879042	0.023677595
1972.807495	0.023639088
1974.735948	0.023351256
1976.664401	0.022828082
1978.592855	0.022292426
1980.521308	0.022067280
1982.449761	0.022076728
1984.378214	0.021945177
1986.306667	0.021595750
1988.235120	0.021340363
1990.163573	0.021194369
1992.092026	0.020877836
1994.020479	0.020581674
1995.948932	0.020500978
1997.877385	0.020361120
1999.805838	0.020159708
2001.734291	0.020220360
2003.662744	0.020436782
2005.591198	0.020507537
2007.519651	0.020435845
2009.448104	0.020305775
2011.376557	0.020071181
2013.305010	0.019724153
2015.233463	0.019371137
2017.161916	0.018961767
2019.090369	0.018465539
2021.018822	0.018197078
2022.947275	0.018315341
2024.875728	0.018505385
2026.804181	0.018461745
2028.732634	0.018229833
2030.661088	0.017924469
2032.589541	0.017687518
2034.517994	0.017712893
2036.446447	0.017849237
2038.374900	0.017817412
2040.303353	0.017609842
2042.231806	0.017395221
2044.160259	0.017330019
2046.088712	0.017319692
2048.017165	0.017175140
2049.945618	0.016871590
2051.874071	0.016440857
2053.802524	0.015984293
2055.730978	0.015729532
2057.659431	0.015805384
2059.587884	0.016073747
2061.516337	0.016213175
2063.444790	0.016014660
2065.373243	0.015655864
2067.301696	0.015597872
2069.230149	0.015896790
2071.158602	0.016085006
2073.087055	0.015948646
2075.015508	0.015673010
2076.943961	0.015384004
2078.872414	0.015113553
2080.800867	0.015028592
2082.729321	0.015205104
2084.657774	0.015261594
2086.586227	0.014967138
2088.514680	0.014692300
2090.443133	0.014748761
2092.371586	0.015015421
2094.300039	0.015177586
2096.228492	0.015048004
2098.156945	0.014769998
2100.085398	0.014597116
2102.013851	0.014507074
2103.942304	0.014372380
2105.870757	0.014240843
2107.799211	0.014102293
2109.727664	0.013971228
2111.656117	0.013845444
2113.584570	0.013736253
2115.513023	0.013802662
2117.441476	0.013876402
2119.369929	0.013732189
2121.298382	0.013578911
2123.226835	0.013512217
2125.155288	0.013357431
2127.083741	0.013269480
2129.012194	0.013469996
2130.940647	0.013612118
2132.869100	0.013369431
2134.797554	0.013035081
2136.726007	0.012804197
2138.654460	0.012579273
2140.582913	0.012490495
2142.511366	0.012686758
2144.439819	0.013018322
2146.368272	0.013215602
2148.296725	0.013202722
2150.225178	0.013100387
2152.153631	0.012979894
2154.082084	0.012926911
2156.010537	0.012755393
2157.938990	0.012172744
2159.867444	0.011740974
2161.795897	0.011864726
2163.724350	0.011988988
2165.652803	0.011826787
2167.581256	0.011583792
2169.509709	0.011490757
2171.438162	0.011631386
2173.366615	0.011801270
2175.295068	0.011960968
2177.223521	0.012174217
2179.151974	0.012182118
2181.080427	0.012086029
2183.008880	0.012182440
2184.937334	0.012201224
2186.865787	0.011864977
2188.794240	0.011428092
2190.722693	0.011252142
2192.651146	0.011393467
2194.579599	0.011619412
2196.508052	0.011648671
2198.436505	0.011527238
2200.364958	0.011557600
2202.293411	0.011636793
2204.221864	0.011487938
2206.150317	0.011281189
2208.078770	0.011156338
2210.007223	0.011078949
2211.935677	0.011108320
2213.864130	0.011109488
2215.792583	0.010880102
2217.721036	0.010573669
2219.649489	0.010426420
2221.577942	0.010386326
2223.506395	0.010351304
2225.434848	0.010096124
2227.363301	0.009699544
2229.291754	0.009749089
2231.220207	0.010149626
2233.148660	0.010403058
2235.077113	0.010557788
2237.005567	0.010697085
2238.934020	0.010636648
2240.862473	0.010491000
2242.790926	0.010502774
2244.719379	0.010412172
2246.647832	0.009956993
2248.576285	0.009655189
2250.504738	0.009877888
2252.433191	0.010108828
2254.361644	0.010175033
2256.290097	0.010152763
2258.218550	0.009981417
2260.147003	0.009707687
2262.075456	0.009464425
2264.003910	0.009258812
2265.932363	0.009055496
2267.860816	0.008921495
2269.789269	0.008933594
2271.717722	0.008937367
2273.646175	0.008868609
2275.574628	0.008867917
2277.503081	0.008944184
2279.431534	0.008997778
2281.359987	0.009022671
2283.288440	0.009012235
2285.216893	0.008932221
2287.145346	0.008833411
2289.073800	0.008819864
2291.002253	0.008992290
2292.930706	0.009237093
2294.859159	0.009207541
2296.787612	0.008833699
2298.716065	0.008427523
2300.644518	0.008152086
2302.572971	0.007996646
2304.501424	0.008105916
2306.429877	0.008499957
2308.358330	0.008828300
2310.286783	0.008880267
2312.215236	0.008715065
2314.143690	0.008373730
2316.072143	0.008134688
2318.000596	0.008152165
2319.929049	0.008098765
2321.857502	0.007891430
2323.785955	0.008075020
2325.714408	0.008798195
2327.642861	0.009551544
2329.571314	0.009714134
2331.499767	0.009056107
2333.428220	0.007980919
2335.356673	0.007276501
2337.285126	0.007440676
2339.213579	0.008071429
2341.142033	0.008531672
2343.070486	0.008628666
2344.998939	0.008651777
2346.927392	0.008687749
2348.855845	0.008484733
2350.784298	0.007948416
2352.712751	0.007492168
2354.641204	0.007810887
2356.569657	0.008721074
2358.498110	0.008882816
2360.426563	0.007561985
2362.355016	0.005840152
2364.283469	0.005062209
2366.211923	0.005584131
2368.140376	0.006730183
2370.068829	0.007646201
2371.997282	0.007896202
2373.925735	0.007488420
2375.854188	0.007000195
2377.782641	0.006845224
2379.711094	0.006903314
2381.639547	0.006952938
2383.568000	0.006783729
2385.496453	0.006332837
2387.424906	0.005951283
2389.353359	0.005901585
2391.281812	0.005944509
2393.210266	0.005898128
2395.138719	0.006005341
2397.067172	0.006287761
2398.995625	0.006280651
2400.924078	0.005909124
2402.852531	0.005713584
2404.780984	0.005941519
2406.709437	0.006044324
2408.637890	0.005756238
2410.566343	0.005643285
2412.494796	0.006069336
2414.423249	0.006517471
2416.351702	0.006505664
2418.280156	0.006169289
2420.208609	0.005928774
2422.137062	0.005955050
2424.065515	0.006072906
2425.993968	0.006116621
2427.922421	0.006050094
2429.850874	0.005977531
2431.779327	0.005974559
2433.707780	0.005930687
2435.636233	0.005833499
2437.564686	0.005706868
2439.493139	0.005470921
2441.421592	0.005292169
2443.350045	0.005331745
2445.278499	0.005478679
2447.206952	0.005654328
2449.135405	0.005729351
2451.063858	0.005521375
2452.992311	0.005481657
2454.920764	0.005888673
2456.849217	0.006017036
2458.777670	0.005498013
2460.706123	0.005027469
2462.634576	0.005023739
2464.563029	0.005255854
2466.491482	0.005712186
2468.419935	0.006349168
2470.348389	0.006769431
2472.276842	0.006841685
2474.205295	0.006675094
2476.133748	0.006357765
2478.062201	0.006240464
2479.990654	0.006492133
2481.919107	0.006585532
2483.847560	0.006274823
2485.776013	0.005944538
2487.704466	0.005986858
2489.632919	0.006338387
2491.561372	0.006707716
2493.489825	0.006813261
2495.418279	0.006662911
2497.346732	0.006696693
2499.275185	0.007023656
2501.203638	0.007488037
2503.132091	0.007841011
2505.060544	0.007913945
2506.988997	0.007882996
2508.917450	0.007858943
2510.845903	0.007792695
2512.774356	0.007970179
2514.702809	0.008421288
2516.631262	0.008776708
2518.559715	0.009004538
2520.488168	0.009280677
2522.416622	0.009530194
2524.345075	0.009583635
2526.273528	0.009398114
2528.201981	0.009215021
2530.130434	0.009428778
2532.058887	0.009990791
2533.987340	0.010520730
2535.915793	0.010876297
2537.844246	0.010868592
2539.772699	0.010645818
2541.701152	0.010944740
2543.629605	0.011807582
2545.558058	0.012489907
2547.486512	0.012785780
2549.414965	0.013068608
2551.343418	0.013389613
2553.271871	0.013532614
2555.200324	0.013510151
2557.128777	0.013331621
2559.057230	0.013130905
2560.985683	0.013283251
2562.914136	0.013826973
2564.842589	0.014524147
2566.771042	0.015078017
2568.699495	0.015211915
2570.627948	0.015080632
2572.556401	0.015138251
2574.484855	0.015490156
2576.413308	0.015775183
2578.341761	0.015895983
2580.270214	0.016209967
2582.198667	0.016801031
2584.127120	0.017207149
2586.055573	0.017196400
2587.984026	0.017105242
2589.912479	0.017140033
2591.840932	0.017272610
2593.769385	0.017588392
2595.697838	0.017947219
2597.626291	0.017971430
2599.554745	0.017778255
2601.483198	0.017845904
2603.411651	0.018178649
2605.340104	0.018439818
2607.268557	0.018566918
2609.197010	0.018715417
2611.125463	0.018923564
2613.053916	0.019061450
2614.982369	0.019131167
2616.910822	0.019293511
2618.839275	0.019503448
2620.767728	0.019530259
2622.696181	0.019293999
2624.624635	0.018973693
2626.553088	0.018855950
2628.481541	0.018933546
2630.409994	0.018940525
2632.338447	0.018855460
2634.266900	0.018713584
2636.195353	0.018466001
2638.123806	0.018315300
2640.052259	0.018342314
2641.980712	0.018445808
2643.909165	0.018473208
2645.837618	0.018282318
2647.766071	0.018139817
2649.694524	0.018178063
2651.622978	0.018220348
2653.551431	0.018353127
2655.479884	0.018524766
2657.408337	0.018315282
2659.336790	0.017650360
2661.265243	0.017072631
2663.193696	0.016774653
2665.122149	0.016379286
2667.050602	0.016091825
2668.979055	0.016198268
2670.907508	0.016231252
2672.835961	0.016093126
2674.764414	0.016108120
2676.692868	0.016265903
2678.621321	0.016437618
2680.549774	0.016638782
2682.478227	0.016719747
2684.406680	0.016392689
2686.335133	0.015834838
2688.263586	0.015601694
2690.192039	0.015711747
2692.120492	0.015738366
2694.048945	0.015630990
2695.977398	0.015474364
2697.905851	0.015156956
2699.834304	0.014759094
2701.762757	0.014678438
2703.691211	0.014974611
2705.619664	0.015115698
2707.548117	0.014682600
2709.476570	0.014195262
2711.405023	0.014116599
2713.333476	0.014069747
2715.261929	0.014159885
2717.190382	0.014717025
2719.118835	0.015133632
2721.047288	0.015045102
2722.975741	0.014848188
2724.904194	0.014594160
2726.832647	0.014150899
2728.761101	0.013764068
2730.689554	0.013628148
2732.618007	0.013631492
2734.546460	0.013771465
2736.474913	0.014114114
2738.403366	0.014206757
2740.331819	0.013807388
2742.260272	0.013501938
2744.188725	0.013481660
2746.117178	0.013480527
2748.045631	0.013438891
2749.974084	0.013250767
2751.902537	0.013172214
2753.830991	0.013415301
2755.759444	0.013412450
2757.687897	0.012949581
2759.616350	0.012619564
2761.544803	0.012665096
2763.473256	0.012789737
2765.401709	0.012772208
2767.330162	0.012652840
2769.258615	0.012512450
2771.187068	0.012419362
2773.115521	0.012403272
2775.043974	0.012260597
2776.972427	0.011786276
2778.900880	0.011347424
2780.829334	0.011387181
2782.757787	0.011642339
2784.686240	0.011706799
2786.614693	0.011759186
2788.543146	0.011815631
2790.471599	0.011706320
2792.400052	0.011646975
2794.328505	0.011795091
2796.256958	0.011877882
2798.185411	0.011850595
2800.113864	0.011946841
2802.042317	0.011992779
2803.970770	0.011707366
2805.899224	0.011500636
2807.827677	0.011883022
2809.756130	0.012435700
2811.684583	0.012465713
2813.613036	0.012025342
2815.541489	0.011599851
2817.469942	0.011336313
2819.398395	0.011285171
2821.326848	0.011662620
2823.255301	0.012160248
2825.183754	0.012139874
2827.112207	0.011681171
2829.040660	0.011234584
2830.969113	0.010939696
2832.897567	0.010880710
2834.826020	0.011118629
2836.754473	0.011391615
2838.682926	0.011332725
2840.611379	0.011035766
2842.539832	0.010881760
2844.468285	0.010920030
2846.396738	0.011088565
2848.325191	0.011173802
2850.253644	0.011075270
2852.182097	0.011134867
2854.110550	0.011262154
2856.039003	0.011228940
2857.967457	0.011247534
2859.895910	0.011264937
2861.824363	0.011147019
2863.752816	0.011147433
2865.681269	0.011201297
2867.609722	0.011079090
2869.538175	0.011085741
2871.466628	0.011345576
2873.395081	0.011415324
2875.323534	0.011131280
2877.251987	0.010906709
2879.180440	0.011066710
2881.108893	0.011402005
2883.037347	0.011685999
2884.965800	0.011797283
2886.894253	0.011458504
2888.822706	0.010882245
2890.751159	0.010714655
2892.679612	0.010966772
2894.608065	0.011158468
2896.536518	0.011270815
2898.464971	0.011414198
2900.393424	0.011435441
2902.321877	0.011565257
2904.250330	0.011862099
2906.178783	0.011850177
2908.107236	0.011369368
2910.035690	0.010859713
2911.964143	0.010704399
2913.892596	0.011173200
2915.821049	0.011982910
2917.749502	0.012286870
2919.677955	0.012113643
2921.606408	0.011926887
2923.534861	0.011473687
2925.463314	0.010853814
2927.391767	0.010562377
2929.320220	0.010601782
2931.248673	0.010564813
2933.177126	0.010342631
2935.105580	0.010365027
2937.034033	0.010843582
2938.962486	0.011189951
2940.890939	0.010974472
2942.819392	0.010579266
2944.747845	0.010361673
2946.676298	0.010485210
2948.604751	0.010930301
2950.533204	0.011392586
2952.461657	0.011768314
2954.390110	0.011867789
2956.318563	0.011544382
2958.247016	0.011197197
2960.175469	0.011019238
2962.103923	0.010824324
2964.032376	0.010730966
2965.960829	0.010909528
2967.889282	0.011088821
2969.817735	0.011211319
2971.746188	0.011638226
2973.674641	0.012366302
2975.603094	0.012733790
2977.531547	0.012515540
2979.460000	0.012162228
2981.388453	0.011814157
2983.316906	0.011519851
2985.245359	0.011401806
2987.173813	0.011177678
2989.102266	0.010743019
2991.030719	0.010487927
2992.959172	0.010659274
2994.887625	0.011103706
2996.816078	0.011452693
2998.744531	0.011568449
3000.672984	0.011585128
3002.601437	0.011575204
3004.529890	0.011509564
3006.458343	0.011544268
3008.386796	0.011767458
3010.315249	0.012012911
3012.243703	0.012268856
3014.172156	0.012409398
3016.100609	0.012224529
3018.029062	0.011998135
3019.957515	0.012049004
3021.885968	0.012154418
3023.814421	0.012089345
3025.742874	0.012197856
3027.671327	0.012593771
3029.599780	0.012788907
3031.528233	0.012814564
3033.456686	0.013008166
3035.385139	0.013140411
3037.313592	0.013200490
3039.242046	0.013543777
3041.170499	0.013901661
3043.098952	0.013837412
3045.027405	0.013698995
3046.955858	0.013791433
3048.884311	0.014005429
3050.812764	0.014449227
3052.741217	0.014900733
3054.669670	0.014711687
3056.598123	0.014091935
3058.526576	0.013890768
3060.455029	0.014115089
3062.383482	0.014154457
3064.311936	0.014002106
3066.240389	0.014121514
3068.168842	0.014574118
3070.097295	0.014901800
3072.025748	0.014739832
3073.954201	0.014412808
3075.882654	0.014463359
3077.811107	0.014907721
3079.739560	0.015330222
3081.668013	0.015519785
3083.596466	0.015588908
3085.524919	0.015630784
3087.453372	0.015700208
3089.381825	0.015919343
3091.310279	0.016275559
3093.238732	0.016463505
3095.167185	0.016388701
3097.095638	0.016525690
3099.024091	0.016874406
3100.952544	0.016727127
3102.880997	0.016280085
3104.809450	0.016293224
3106.737903	0.016661083
3108.666356	0.016928280
3110.594809	0.017168852
3112.523262	0.017612290
3114.451715	0.018129405
3116.380169	0.018361412
3118.308622	0.018154098
3120.237075	0.017956674
3122.165528	0.018284282
3124.093981	0.018826989
3126.022434	0.018980654
3127.950887	0.018960705
3129.879340	0.019320313
3131.807793	0.019825466
3133.736246	0.019918367
3135.664699	0.019636633
3137.593152	0.019360235
3139.521605	0.019461764
3141.450058	0.020059654
3143.378512	0.020655297
3145.306965	0.020548318
3147.235418	0.019893050
3149.163871	0.019629225
3151.092324	0.020060578
3153.020777	0.020605775
3154.949230	0.020975200
3156.877683	0.021373203
3158.806136	0.021641823
3160.734589	0.021432577
3162.663042	0.021189494
3164.591495	0.021543393
3166.519948	0.022076076
3168.448402	0.022093339
3170.376855	0.021684594
3172.305308	0.021338055
3174.233761	0.021496877
3176.162214	0.022078158
3178.090667	0.022348775
3180.019120	0.022082193
3181.947573	0.021984953
3183.876026	0.022541953
3185.804479	0.023366001
3187.732932	0.023871459
3189.661385	0.024213666
3191.589838	0.024856862
3193.518292	0.025475178
3195.446745	0.025505647
3197.375198	0.025149979
3199.303651	0.024829566
3201.232104	0.024638489
3203.160557	0.024710367
3205.089010	0.025101034
3207.017463	0.025489373
3208.945916	0.025775073
3210.874369	0.026265511
3212.802822	0.027001793
3214.731275	0.027584538
3216.659728	0.027598592
3218.588181	0.027032336
3220.516635	0.026282102
3222.445088	0.025665784
3224.373541	0.025435070
3226.301994	0.025779560
3228.230447	0.026245523
3230.158900	0.026494915
3232.087353	0.026784157
3234.015806	0.026966281
3235.944259	0.026839117
3237.872712	0.026846899
3239.801165	0.027287781
3241.729618	0.027717074
3243.658071	0.027644465
3245.586525	0.027440794
3247.514978	0.027563574
3249.443431	0.027794970
3251.371884	0.028068051
3253.300337	0.028441027
3255.228790	0.028788447
3257.157243	0.028922645
3259.085696	0.028842280
3261.014149	0.028621232
3262.942602	0.028214261
3264.871055	0.028150162
3266.799508	0.029118957
3268.727961	0.030684847
3270.656414	0.031693853
3272.584868	0.031564102
3274.513321	0.030792942
3276.441774	0.030273072
3278.370227	0.030099705
3280.298680	0.029829208
3282.227133	0.029502805
3284.155586	0.029544644
3286.084039	0.030199857
3288.012492	0.030954089
3289.940945	0.031072700
3291.869398	0.030713277
3293.797851	0.030568721
3295.726304	0.030987140
3297.654758	0.031526614
3299.583211	0.031356160
3301.511664	0.030724445
3303.440117	0.030583860
3305.368570	0.030884795
3307.297023	0.030922521
3309.225476	0.030682661
3311.153929	0.030707417
3313.082382	0.031199096
3315.010835	0.031909339
3316.939288	0.032516588
3318.867741	0.033025086
3320.796194	0.033556864
3322.724648	0.033877984
3324.653101	0.033753250
3326.581554	0.033384133
3328.510007	0.033057809
3330.438460	0.032860748
3332.366913	0.032939970
3334.295366	0.033258151
3336.223819	0.033565816
3338.152272	0.033791799
3340.080725	0.033660457
3342.009178	0.033099227
3343.937631	0.033021994
3345.866084	0.033643633
3347.794537	0.033973146
3349.722991	0.033952482
3351.651444	0.034419347
3353.579897	0.035249129
3355.508350	0.035717670
3357.436803	0.035729814
3359.365256	0.035686556
3361.293709	0.035616294
3363.222162	0.035312772
3365.150615	0.034982260
3367.079068	0.034953751
3369.007521	0.035381507
3370.935974	0.036015406
3372.864427	0.036379322
3374.792881	0.036532294
3376.721334	0.036974881
3378.649787	0.037544440
3380.578240	0.037641276
3382.506693	0.037419159
3384.435146	0.037345190
3386.363599	0.037540168
3388.292052	0.037788607
3390.220505	0.037653007
3392.148958	0.037357483
3394.077411	0.037535898
3396.005864	0.037827957
3397.934317	0.037663292
3399.862770	0.037572969
3401.791224	0.037891407
3403.719677	0.037873905
3405.648130	0.037550829
3407.576583	0.037495304
3409.505036	0.037606679
3411.433489	0.037598364
3413.361942	0.037548330
3415.290395	0.037574381
3417.218848	0.037595574
3419.147301	0.037595756
3421.075754	0.037940614
3423.004207	0.038610138
3424.932660	0.038947117
3426.861114	0.038778532
3428.789567	0.038607303
3430.718020	0.038698684
3432.646473	0.038765080
3434.574926	0.038723044
3436.503379	0.038846415
3438.431832	0.038866408
3440.360285	0.038343053
3442.288738	0.037841652
3444.217191	0.037982330
3446.145644	0.038305659
3448.074097	0.038385019
3450.002550	0.038261645
3451.931004	0.038038205
3453.859457	0.037769083
3455.787910	0.037321016
3457.716363	0.036909986
3459.644816	0.036814425
3461.573269	0.036881387
3463.501722	0.037027307
3465.430175	0.037171811
3467.358628	0.036961727
3469.287081	0.036232363
3471.215534	0.035524547
3473.143987	0.035465691
3475.072440	0.035738528
3477.000893	0.035774242
3478.929347	0.035574272
3480.857800	0.035281193
3482.786253	0.034756120
3484.714706	0.033969574
3486.643159	0.033535365
3488.571612	0.033832584
3490.500065	0.034177445
3492.428518	0.034066405
3494.356971	0.033885352
3496.285424	0.033841472
3498.213877	0.033677746
3500.142330	0.033310775
3502.070783	0.032957699
3503.999237	0.032802835
3505.927690	0.032835647
3507.856143	0.032967940
3509.784596	0.033095043
3511.713049	0.032905936
3513.641502	0.032211293
3515.569955	0.031466771
3517.498408	0.031376351
3519.426861	0.031807464
3521.355314	0.031852134
3523.283767	0.031285100
3525.212220	0.030624900
3527.140673	0.030276410
3529.069126	0.030354613
3530.997580	0.030547569
3532.926033	0.030531136
3534.854486	0.030267738
3536.782939	0.029806094
3538.711392	0.029263737
3540.639845	0.028825743
3542.568298	0.028584924
3544.496751	0.028594427
3546.425204	0.028941233
3548.353657	0.029250592
3550.282110	0.028863087
3552.210563	0.027895894
3554.139016	0.027053384
3556.067470	0.026781501
3557.995923	0.027039004
3559.924376	0.027284149
3561.852829	0.027217505
3563.781282	0.027154522
3565.709735	0.027188478
3567.638188	0.027149102
3569.566641	0.026882259
3571.495094	0.026314979
3573.423547	0.025631439
3575.352000	0.024925046
3577.280453	0.024153063
3579.208906	0.023528038
3581.137360	0.023193071
3583.065813	0.023054272
3584.994266	0.023047384
3586.922719	0.023104655
3588.851172	0.023084559
3590.779625	0.022711448
3592.708078	0.021922957
3594.636531	0.021258034
3596.564984	0.021221211
3598.493437	0.021522325
3600.421890	0.021626052
3602.350343	0.021504777
3604.278796	0.021431822
3606.207249	0.021517906
3608.135703	0.021776982
3610.064156	0.021950705
3611.992609	0.021759305
3613.921062	0.021642508
3615.849515	0.021653257
3617.777968	0.020991314
3619.706421	0.019751472
3621.634874	0.018955244
3623.563327	0.019052275
3625.491780	0.019347504
3627.420233	0.018552214
3629.348686	0.017318940
3631.277139	0.017392913
3633.205593	0.018216986
3635.134046	0.018809563
3637.062499	0.018900834
3638.990952	0.018199168
3640.919405	0.016855028
3642.847858	0.015689215
3644.776311	0.015227292
3646.704764	0.015088535
3648.633217	0.014688453
3650.561670	0.014410552
3652.490123	0.014734996
3654.418576	0.014869929
3656.347029	0.014373907
3658.275482	0.013833826
3660.203936	0.013401316
3662.132389	0.012950408
3664.060842	0.012719553
3665.989295	0.012814307
3667.917748	0.013058275
3669.846201	0.013353708
3671.774654	0.013385432
3673.703107	0.012393365
3675.631560	0.010975527
3677.560013	0.010783846
3679.488466	0.011863283
3681.416919	0.013056451
3683.345372	0.013470968
3685.273826	0.013146556
3687.202279	0.012489283
3689.130732	0.011749847
3691.059185	0.011278640
3692.987638	0.011353267
3694.916091	0.011715213
3696.844544	0.012081104
3698.772997	0.012262097
3700.701450	0.012271957
3702.629903	0.012495317
3704.558356	0.012959412
3706.486809	0.012992948
3708.415262	0.012120058
3710.343716	0.011034122
3712.272169	0.010854362
3714.200622	0.011306466
3716.129075	0.011369054
3718.057528	0.010994860
3719.985981	0.010628349
3721.914434	0.010499492
3723.842887	0.010791806
3725.771340	0.011503121
3727.699793	0.012222797
3729.628246	0.012581232
3731.556699	0.012730471
3733.485152	0.013016734
3735.413605	0.013284788
3737.342059	0.013086482
3739.270512	0.012445042
3741.198965	0.012006667
3743.127418	0.012463962
3745.055871	0.013763824
3746.984324	0.014334564
3748.912777	0.013486609
3750.841230	0.012788377
3752.769683	0.013003948
3754.698136	0.013247638
3756.626589	0.012945783
3758.555042	0.012371728
3760.483495	0.012169247
3762.411949	0.012330214
3764.340402	0.012360696
3766.268855	0.012465286
3768.197308	0.012992553
3770.125761	0.013536291
3772.054214	0.013443630
3773.982667	0.012758608
3775.911120	0.012243092
3777.839573	0.012383380
3779.768026	0.012945177
3781.696479	0.013238721
3783.624932	0.012910838
3785.553385	0.012488312
3787.481838	0.012439882
3789.410292	0.012657235
3791.338745	0.012913989
3793.267198	0.013065523
3795.195651	0.013222628
3797.124104	0.013764760
3799.052557	0.014314701
3800.981010	0.014147914
3802.909463	0.013958803
3804.837916	0.014150933
3806.766369	0.014242831
3808.694822	0.014241253
3810.623275	0.014198887
3812.551728	0.014024085
3814.480182	0.013916496
3816.408635	0.014160730
3818.337088	0.014443078
3820.265541	0.014453261
3822.193994	0.014534281
3824.122447	0.014201404
3826.050900	0.013332361
3827.979353	0.013096933
3829.907806	0.013685561
3831.836259	0.014185870
3833.764712	0.014161600
3835.693165	0.014032589
3837.621618	0.014071292
3839.550071	0.013815633
3841.478525	0.013102975
3843.406978	0.012579906
3845.335431	0.012565349
3847.263884	0.012695927
3849.192337	0.012785998
3851.120790	0.013129937
3853.049243	0.013677951
3854.977696	0.013881762
3856.906149	0.013587316
3858.834602	0.013128507
3860.763055	0.012802360
3862.691508	0.012699874
3864.619961	0.013096212
3866.548415	0.013842036
3868.476868	0.013893694
3870.405321	0.012898366
3872.333774	0.011566016
3874.262227	0.010475386
3876.190680	0.010175987
3878.119133	0.010826107
3880.047586	0.011885371
3881.976039	0.012361315
3883.904492	0.011830635
3885.832945	0.011252470
3887.761398	0.011319449
3889.689851	0.011506715
3891.618305	0.011649528
3893.546758	0.011962631
3895.475211	0.012170260
3897.403664	0.012161030
3899.332117	0.012153762
3901.260570	0.012005745
3903.189023	0.011767820
3905.117476	0.011982951
3907.045929	0.012377573
3908.974382	0.012209310
3910.902835	0.011888552
3912.831288	0.012182354
3914.759741	0.012736460
3916.688194	0.012714123
3918.616648	0.012138153
3920.545101	0.011673181
3922.473554	0.011643905
3924.402007	0.011808572
3926.330460	0.011801326
3928.258913	0.011696744
3930.187366	0.011869504
3932.115819	0.012476881
3934.044272	0.012923662
3935.972725	0.012455203
3937.901178	0.011442022
3939.829631	0.010902350
3941.758084	0.011146271
3943.686538	0.011617659
3945.614991	0.011770991
3947.543444	0.011693888
3949.471897	0.011734531
3951.400350	0.011750611
3953.328803	0.011408312
3955.257256	0.011130366
3957.185709	0.011318563
3959.114162	0.011327378
3961.042615	0.010831314
3962.971068	0.010626202
3964.899521	0.011003133
3966.827974	0.011406734
3968.756427	0.011365711
3970.684881	0.010921436
3972.613334	0.010620164
3974.541787	0.010750224
3976.470240	0.011083801
3978.398693	0.011446709
3980.327146	0.011519834
3982.255599	0.010996221
3984.184052	0.010295887
3986.112505	0.010254816
3988.040958	0.010817593
3989.969411	0.011201839
3991.897864	0.011332667
3993.826317	0.011626586
3995.754771	0.011990309
3997.683224	0.011885229
3999.611677	0.011110523
4001.540130	0.010526297
4003.468583	0.010844495
4005.397036	0.011412334
4007.325489	0.011682656
4009.253942	0.011844769
4011.182395	0.011889908
4013.110848	0.011676344
4015.039301	0.011160406
4016.967754	0.010611787
4018.896207	0.010380970
4020.824661	0.010278110
4022.753114	0.010204911
4024.681567	0.010186838
4026.610020	0.010245745
4028.538473	0.010472483
4030.466926	0.010516514
4032.395379	0.010018461
4034.323832	0.009495969
4036.252285	0.009471157
4038.180738	0.009698552
4040.109191	0.009627928
4042.037644	0.009218216
4043.966097	0.009387866
4045.894550	0.010399644
4047.823004	0.010857131
4049.751457	0.010278010
4051.679910	0.009833148
4053.608363	0.009763223
4055.536816	0.009791195
4057.465269	0.010259885
4059.393722	0.010695001
4061.322175	0.010224602
4063.250628	0.008999819
4065.179081	0.008117923
4067.107534	0.007940204
4069.035987	0.007723920
4070.964440	0.007769614
4072.892894	0.008897483
4074.821347	0.010115969
4076.749800	0.010320091
4078.678253	0.009697767
4080.606706	0.009074963
4082.535159	0.008902814
4084.463612	0.008721974
4086.392065	0.008166567
4088.320518	0.007955343
4090.248971	0.008779267
4092.177424	0.009981930
4094.105877	0.010378104
4096.034330	0.009833662
4097.962783	0.009102453
4099.891237	0.008713424
4101.819690	0.008532198
4103.748143	0.008563423
4105.676596	0.008843180
4107.605049	0.009261848
4109.533502	0.009290390
4111.461955	0.009147284
4113.390408	0.009137582
4115.318861	0.008950028
4117.247314	0.008485743
4119.175767	0.008265942
4121.104220	0.008423004
4123.032673	0.008483145
4124.961127	0.008013920
4126.889580	0.007465949
4128.818033	0.007669359
4130.746486	0.008539069
4132.674939	0.008852240
4134.603392	0.007914824
4136.531845	0.006527453
4138.460298	0.005690805
4140.388751	0.005727209
4142.317204	0.006438026
4144.245657	0.006654039
4146.174110	0.006577205
4148.102563	0.006854093
4150.031017	0.007105140
4151.959470	0.007028216
4153.887923	0.007186425
4155.816376	0.007651886
4157.744829	0.008136396
4159.673282	0.008393733
4161.601735	0.008106823
4163.530188	0.007497152
4165.458641	0.007447494
4167.387094	0.007994157
4169.315547	0.008559830
4171.244000	0.008486053
4173.172453	0.007625590
4175.100906	0.006429287
4177.029360	0.005418820
4178.957813	0.005122779
4180.886266	0.005967466
4182.814719	0.007390077
4184.743172	0.008248671
4186.671625	0.008191461
4188.600078	0.007666182
4190.528531	0.007053318
4192.456984	0.006295761
4194.385437	0.006246997
4196.313890	0.007034694
4198.242343	0.007447780
4200.170796	0.007043420
4202.099250	0.006713769
4204.027703	0.006684892
4205.956156	0.006972648
4207.884609	0.007775910
4209.813062	0.008574200
4211.741515	0.008717841
4213.669968	0.008326196
4215.598421	0.007978225
4217.526874	0.007838222
4219.455327	0.007566588
4221.383780	0.006888847
4223.312233	0.005976534
4225.240686	0.005666611
4227.169139	0.005915328
4229.097593	0.006312808
4231.026046	0.006257736
4232.954499	0.005263096
4234.882952	0.004677153
4236.811405	0.005234530
4238.739858	0.005857037
4240.668311	0.006358646
4242.596764	0.007110897
4244.525217	0.007779380
4246.453670	0.007946274
4248.382123	0.007585014
4250.310576	0.006904435
4252.239029	0.006011805
4254.167483	0.005540273
4256.095936	0.005812452
4258.024389	0.006453850
4259.952842	0.006648884
4261.881295	0.005784460
4263.809748	0.004594091
4265.738201	0.004729173
4267.666654	0.005887152
4269.595107	0.006595414
4271.523560	0.006512292
4273.452013	0.006405983
4275.380466	0.007221975
4277.308919	0.007656069
4279.237373	0.006636155
4281.165826	0.006086629
4283.094279	0.006927319
4285.022732	0.007894157
4286.951185	0.007774521
4288.879638	0.007262836
4290.808091	0.006896331
4292.736544	0.006620210
4294.664997	0.006372836
4296.593450	0.006686282
4298.521903	0.007590062
4300.450356	0.007864737
4302.378809	0.007630909
4304.307262	0.006647764
4306.235716	0.005686332
4308.164169	0.005539487
4310.092622	0.005384776
4312.021075	0.005362565
4313.949528	0.005760577
4315.877981	0.006502232
4317.806434	0.006781458
4319.734887	0.006535345
4321.663340	0.006294896
4323.591793	0.005854045
4325.520246	0.005318436
4327.448699	0.005353296
4329.377152	0.005693471
4331.305606	0.005723187
4333.234059	0.006024681
4335.162512	0.006030681
4337.090965	0.005966522
4339.019418	0.006572244
4340.947871	0.006511081
4342.876324	0.005761891
4344.804777	0.005944277
4346.733230	0.006548379
4348.661683	0.006535457
4350.590136	0.006510383
4352.518589	0.006557239
4354.447042	0.006274811
4356.375495	0.005988370
4358.303949	0.006588574
4360.232402	0.007665331
4362.160855	0.007743818
4364.089308	0.006895858
4366.017761	0.006282057
4367.946214	0.006681280
4369.874667	0.007225113
4371.803120	0.006943066
4373.731573	0.006682408
4375.660026	0.006795147
4377.588479	0.006672012
4379.516932	0.006469239
4381.445385	0.006574589
4383.373839	0.006300544
4385.302292	0.004992676
4387.230745	0.004907466
4389.159198	0.006289285
4391.087651	0.007208143
4393.016104	0.007406378
4394.944557	0.007154047
4396.873010	0.007151611
4398.801463	0.007454170
4400.729916	0.007305914
4402.658369	0.006794552
4404.586822	0.006865765
4406.515275	0.007255132
4408.443729	0.006866467
4410.372182	0.005801729
4412.300635	0.005347422
4414.229088	0.005411034
4416.157541	0.005045466
4418.085994	0.004928243
4420.014447	0.005640276
4421.942900	0.006307808
4423.871353	0.005564924
4425.799806	0.004639904
4427.728259	0.005144396
4429.656712	0.006850109
4431.585165	0.008201625
4433.513618	0.008073962
4435.442072	0.007587377
4437.370525	0.007494414
4439.298978	0.007019440
4441.227431	0.006513500
4443.155884	0.006523170
4445.084337	0.006708774
4447.012790	0.006776335
4448.941243	0.006675793
4450.869696	0.006492761
4452.798149	0.006186036
4454.726602	0.005828961
4456.655055	0.005427951
4458.583508	0.004918865
4460.511962	0.004923401
4462.440415	0.005779878
4464.368868	0.006751922
4466.297321	0.006982267
4468.225774	0.006324654
4470.154227	0.005956716
4472.082680	0.007235320
4474.011133	0.009469503
4475.939586	0.010525302
4477.868039	0.009739370
4479.796492	0.008414585
4481.724945	0.007816663
4483.653398	0.007659300
4485.581851	0.007299084
4487.510305	0.007072759
4489.438758	0.006889945
4491.367211	0.006357357
4493.295664	0.006421230
4495.224117	0.007711701
4497.152570	0.008856519
4499.081023	0.008748983
4501.009476	0.008076323
4502.937929	0.007584797
4504.866382	0.007533272
4506.794835	0.007387107
4508.723288	0.006894637
4510.651741	0.006000876
4512.580195	0.004674869
4514.508648	0.004148250
4516.437101	0.005780325
4518.365554	0.007461352
4520.294007	0.007100653
4522.222460	0.006551423
4524.150913	0.006568177
4526.079366	0.006836285
4528.007819	0.007242447
4529.936272	0.007307510
4531.864725	0.006722081
4533.793178	0.005907900
4535.721631	0.005743883
4537.650084	0.006498546
4539.578538	0.007009243
4541.506991	0.007155399
4543.435444	0.006931396
4545.363897	0.006885807
4547.292350	0.008130030
4549.220803	0.008750213
4551.149256	0.007513085
4553.077709	0.006845403
4555.006162	0.007093635
4556.934615	0.006719271
4558.863068	0.006132657
4560.791521	0.005579660
4562.719974	0.004838979
4564.648428	0.004916492
4566.576881	0.005454795
4568.505334	0.005837908
4570.433787	0.006918179
4572.362240	0.008170309
4574.290693	0.008838098
4576.219146	0.008703899
4578.147599	0.007657110
4580.076052	0.006266891
4582.004505	0.005403825
4583.932958	0.005308397
4585.861411	0.005223556
4587.789864	0.005116507
4589.718318	0.005473633
4591.646771	0.006443695
4593.575224	0.007576543
4595.503677	0.007642775
4597.432130	0.006729537
4599.360583	0.006306651
4601.289036	0.006455362
4603.217489	0.006870278
[truncated: 1,501 more rows]
