# Supplementary material for: Adaptive Method for Quantitative Estimation of Glucose and Fructose Concentrations in Aqueous Solutions Based on Infrared Nanoantenna Optics
Source: Sensors (Basel). 2019 Jul 11;19(14):3053. doi: 10.3390/s19143053 (PMC6678705; doi:10.3390/s19143053)
Supplement: Supplementary file 1 [file sensors-19-03053-s001.zip › 00_Measurement_Data/Fructose cycles/1 water/res4 sc50_50 ap100x100 par pol/1 water.16.txt]

748.239793	0.020796174
750.168246	0.016702175
752.096699	0.020618752
754.025152	0.012696560
755.953605	0.009387625
757.882058	0.014879998
759.810511	0.020147750
761.738964	0.024394769
763.667418	0.015053732
765.595871	0.008356848
767.524324	0.011097331
769.452777	0.026326168
771.381230	0.031974565
773.309683	0.025932696
775.238136	0.016664334
777.166589	0.016111586
779.095042	0.021856233
781.023495	0.025088575
782.951948	0.011053950
784.880401	0.010668038
786.808854	0.021848951
788.737308	0.020427058
790.665761	0.014896810
792.594214	0.025686424
794.522667	0.033494856
796.451120	0.030087605
798.379573	0.027451215
800.308026	0.034057371
802.236479	0.031264603
804.164932	0.030958785
806.093385	0.024656229
808.021838	0.011682663
809.950291	0.023302097
811.878744	0.032984406
813.807197	0.034816049
815.735651	0.036433745
817.664104	0.033421986
819.592557	0.029758139
821.521010	0.023671487
823.449463	0.019901123
825.377916	0.034682889
827.306369	0.053691860
829.234822	0.051134147
831.163275	0.036370620
833.091728	0.026906068
835.020181	0.025250185
836.948634	0.022175459
838.877087	0.019656090
840.805541	0.015959496
842.733994	0.016754452
844.662447	0.023357522
846.590900	0.021492584
848.519353	0.018505661
850.447806	0.019749865
852.376259	0.014908073
854.304712	0.013467812
856.233165	0.016813366
858.161618	0.023384694
860.090071	0.025141347
862.018524	0.023313290
863.946977	0.025229950
865.875430	0.027862256
867.803884	0.027765645
869.732337	0.029260539
871.660790	0.030991564
873.589243	0.029561957
875.517696	0.028610699
877.446149	0.029475333
879.374602	0.030268673
881.303055	0.031302888
883.231508	0.033119008
885.159961	0.036236506
887.088414	0.039451748
889.016867	0.041970424
890.945320	0.045803655
892.873774	0.049515456
894.802227	0.050350808
896.730680	0.050840534
898.659133	0.053943083
900.587586	0.058785681
902.516039	0.062687449
904.444492	0.066262610
906.372945	0.071828969
908.301398	0.077649057
910.229851	0.081079103
912.158304	0.082060918
914.086757	0.083817780
916.015210	0.088064186
917.943664	0.092633858
919.872117	0.097979426
921.800570	0.104502864
923.729023	0.109126642
925.657476	0.112296902
927.585929	0.116500653
929.514382	0.120981261
931.442835	0.124480724
933.371288	0.128729567
935.299741	0.135499969
937.228194	0.142537251
939.156647	0.148224548
941.085100	0.153997436
943.013553	0.159262851
944.942007	0.163149357
946.870460	0.167948425
948.798913	0.174497977
950.727366	0.181014955
952.655819	0.186862543
954.584272	0.192267418
956.512725	0.197723225
958.441178	0.204693779
960.369631	0.213349044
962.298084	0.221737370
964.226537	0.228576094
966.154990	0.234644771
968.083443	0.240777999
970.011897	0.246644035
971.940350	0.252308160
973.868803	0.258102596
975.797256	0.263781428
977.725709	0.270151377
979.654162	0.277970195
981.582615	0.285422623
983.511068	0.290991992
985.439521	0.295960844
987.367974	0.301422268
989.296427	0.306808531
991.224880	0.312007576
993.153333	0.317821056
995.081786	0.324231029
997.010240	0.330664277
998.938693	0.336648345
1000.867146	0.341237009
1002.795599	0.344739288
1004.724052	0.348958999
1006.652505	0.354465723
1008.580958	0.360302866
1010.509411	0.365268767
1012.437864	0.369139880
1014.366317	0.372675538
1016.294770	0.376236439
1018.223223	0.379657298
1020.151676	0.382857174
1022.080130	0.386288792
1024.008583	0.390040278
1025.937036	0.393166363
1027.865489	0.395693690
1029.793942	0.398483813
1031.722395	0.401414722
1033.650848	0.403945297
1035.579301	0.405923247
1037.507754	0.407565176
1039.436207	0.409016848
1041.364660	0.410203993
1043.293113	0.410791993
1045.221566	0.410649776
1047.150019	0.410461485
1049.078473	0.410447538
1051.006926	0.410389662
1052.935379	0.410561264
1054.863832	0.410802811
1056.792285	0.410519719
1058.720738	0.409670740
1060.649191	0.409013003
1062.577644	0.408872128
1064.506097	0.408462584
1066.434550	0.407307118
1068.363003	0.405586332
1070.291456	0.403824091
1072.219909	0.402656525
1074.148363	0.401860625
1076.076816	0.401186347
1078.005269	0.400637239
1079.933722	0.399223685
1081.862175	0.396921903
1083.790628	0.395294130
1085.719081	0.394330472
1087.647534	0.392558873
1089.575987	0.389639914
1091.504440	0.386738360
1093.432893	0.384820998
1095.361346	0.383491606
1097.289799	0.381767094
1099.218253	0.379390985
1101.146706	0.376995504
1103.075159	0.374988198
1105.003612	0.373189718
1106.932065	0.371378362
1108.860518	0.369321495
1110.788971	0.366789401
1112.717424	0.363783270
1114.645877	0.360583663
1116.574330	0.357481748
1118.502783	0.354533881
1120.431236	0.351689100
1122.359689	0.349198967
1124.288142	0.347466022
1126.216596	0.346023411
1128.145049	0.343573183
1130.073502	0.339679569
1132.001955	0.335548073
1133.930408	0.332611233
1135.858861	0.330948114
1137.787314	0.329396188
1139.715767	0.327193260
1141.644220	0.324554801
1143.572673	0.321469218
1145.501126	0.318138212
1147.429579	0.315564275
1149.358032	0.313818485
1151.286486	0.311807483
1153.214939	0.309071928
1155.143392	0.306071073
1157.071845	0.303219885
1159.000298	0.300491124
1160.928751	0.297614038
1162.857204	0.294730574
1164.785657	0.292154670
1166.714110	0.289593071
1168.642563	0.286858857
1170.571016	0.284118652
1172.499469	0.281408846
1174.427922	0.278697133
1176.356375	0.275831014
1178.284829	0.272841752
1180.213282	0.269884706
1182.141735	0.266948849
1184.070188	0.264139205
1185.998641	0.261431456
1187.927094	0.258782864
1189.855547	0.256504685
1191.784000	0.254412681
1193.712453	0.251812279
1195.640906	0.248883545
1197.569359	0.246439070
1199.497812	0.244632021
1201.426265	0.242621601
1203.354719	0.240251556
1205.283172	0.237684846
1207.211625	0.235357016
1209.140078	0.232987225
1211.068531	0.230552971
1212.996984	0.228126794
1214.925437	0.225472361
1216.853890	0.222729877
1218.782343	0.220544338
1220.710796	0.219063446
1222.639249	0.217522040
1224.567702	0.215506613
1226.496155	0.213259459
1228.424609	0.210882187
1230.353062	0.208663061
1232.281515	0.206875727
1234.209968	0.204995051
1236.138421	0.202695146
1238.066874	0.200661212
1239.995327	0.199239030
1241.923780	0.197739333
1243.852233	0.195790306
1245.780686	0.193869144
1247.709139	0.192327589
1249.637592	0.190835431
1251.566045	0.189058676
1253.494498	0.187071085
1255.422952	0.185384721
1257.351405	0.184292927
1259.279858	0.183079720
1261.208311	0.181170031
1263.136764	0.178921133
1265.065217	0.176876485
1266.993670	0.175271660
1268.922123	0.173792660
1270.850576	0.172043443
1272.779029	0.170187265
1274.707482	0.168529674
1276.635935	0.167153433
1278.564388	0.165794805
1280.492842	0.164323792
1282.421295	0.163040459
1284.349748	0.161874652
1286.278201	0.160429150
1288.206654	0.158791989
1290.135107	0.157146871
1292.063560	0.155507952
1293.992013	0.153914496
1295.920466	0.152146861
1297.848919	0.150134847
1299.777372	0.148281723
1301.705825	0.146891683
1303.634278	0.145907760
1305.562731	0.144932225
1307.491185	0.143768027
1309.419638	0.142759115
1311.348091	0.141859323
1313.276544	0.141140029
1315.204997	0.140643135
1317.133450	0.139527485
1319.061903	0.137696132
1320.990356	0.135722354
1322.918809	0.133807451
1324.847262	0.132292733
1326.775715	0.131210670
1328.704168	0.129952565
1330.632621	0.128314033
1332.561075	0.127117231
1334.489528	0.127101809
1336.417981	0.127533525
1338.346434	0.126954362
1340.274887	0.125477463
1342.203340	0.123470880
1344.131793	0.120788872
1346.060246	0.118385822
1347.988699	0.117010154
1349.917152	0.116480179
1351.845605	0.116177373
1353.774058	0.115437262
1355.702511	0.114429586
1357.630965	0.113761052
1359.559418	0.113145947
1361.487871	0.112003759
1363.416324	0.111228719
1365.344777	0.110763811
1367.273230	0.109427884
1369.201683	0.108435653
1371.130136	0.108163595
1373.058589	0.107117817
1374.987042	0.105935387
1376.915495	0.104920976
1378.843948	0.103077322
1380.772401	0.101345114
1382.700854	0.100709625
1384.629308	0.100093827
1386.557761	0.098635182
1388.486214	0.097925246
1390.414667	0.098544478
1392.343120	0.098541535
1394.271573	0.098049656
1396.200026	0.097871892
1398.128479	0.096539520
1400.056932	0.094615482
1401.985385	0.093114533
1403.913838	0.091225035
1405.842291	0.089867868
1407.770744	0.089192793
1409.699198	0.087992787
1411.627651	0.087032467
1413.556104	0.087503336
1415.484557	0.088299230
1417.413010	0.087343574
1419.341463	0.085904822
1421.269916	0.085555770
1423.198369	0.084640451
1425.126822	0.083517529
1427.055275	0.082784660
1428.983728	0.081471965
1430.912181	0.080890350
1432.840634	0.081336081
1434.769087	0.080120966
1436.697541	0.077960789
1438.625994	0.077607878
1440.554447	0.077178478
1442.482900	0.076106966
1444.411353	0.075909354
1446.339806	0.075779371
1448.268259	0.075211525
1450.196712	0.075301066
1452.125165	0.076528244
1454.053618	0.077337742
1455.982071	0.075584188
1457.910524	0.073387064
1459.838977	0.073407769
1461.767431	0.072589822
1463.695884	0.069777615
1465.624337	0.068291768
1467.552790	0.069757544
1469.481243	0.071251906
1471.409696	0.071018443
1473.338149	0.070756555
1475.266602	0.070277527
1477.195055	0.068614371
1479.123508	0.066619374
1481.051961	0.065103166
1482.980414	0.064935453
1484.908867	0.065985441
1486.837321	0.066879243
1488.765774	0.066606022
1490.694227	0.066052742
1492.622680	0.066043042
1494.551133	0.064732589
1496.479586	0.062308379
1498.408039	0.061220367
1500.336492	0.062135853
1502.264945	0.064168081
1504.193398	0.065162897
1506.121851	0.064376920
1508.050304	0.064578503
1509.978757	0.064485669
1511.907210	0.062597372
1513.835664	0.061111972
1515.764117	0.061158862
1517.692570	0.062628649
1519.621023	0.063438423
1521.549476	0.062584661
1523.477929	0.061668139
1525.406382	0.059724376
1527.334835	0.057558849
1529.263288	0.056886017
1531.191741	0.056132495
1533.120194	0.055345170
1535.048647	0.057075821
1536.977100	0.059104733
1538.905554	0.058849733
1540.834007	0.059041243
1542.762460	0.059096850
1544.690913	0.056958776
1546.619366	0.054513838
1548.547819	0.052546684
1550.476272	0.051622614
1552.404725	0.052278221
1554.333178	0.054111198
1556.261631	0.055145327
1558.190084	0.053058721
1560.118537	0.051524762
1562.046990	0.051844146
1563.975443	0.051007286
1565.903897	0.049847905
1567.832350	0.048812386
1569.760803	0.048219576
1571.689256	0.049267098
1573.617709	0.049481183
1575.546162	0.047658026
1577.474615	0.046885867
1579.403068	0.047331668
1581.331521	0.047086906
1583.259974	0.046534482
1585.188427	0.046292827
1587.116880	0.046345428
1589.045333	0.046624251
1590.973787	0.046996515
1592.902240	0.047184415
1594.830693	0.047129288
1596.759146	0.047145341
1598.687599	0.047383059
1600.616052	0.047735061
1602.544505	0.048145194
1604.472958	0.048526194
1606.401411	0.048707288
1608.329864	0.048879333
1610.258317	0.049631856
1612.186770	0.050906550
1614.115223	0.051378261
1616.043677	0.051023964
1617.972130	0.052181590
1619.900583	0.054080814
1621.829036	0.054078292
1623.757489	0.053777307
1625.685942	0.054187287
1627.614395	0.054013882
1629.542848	0.054299615
1631.471301	0.055664241
1633.399754	0.056005504
1635.328207	0.055187993
1637.256660	0.055823635
1639.185113	0.056888711
1641.113566	0.057270378
1643.042020	0.057878874
1644.970473	0.058455337
1646.898926	0.060128130
1648.827379	0.064075865
1650.755832	0.064263292
1652.684285	0.059021760
1654.612738	0.056417264
1656.541191	0.056850187
1658.469644	0.056235380
1660.398097	0.054533649
1662.326550	0.053237386
1664.255003	0.053711277
1666.183456	0.054845314
1668.111910	0.054948322
1670.040363	0.055160895
1671.968816	0.055255659
1673.897269	0.053096097
1675.825722	0.050803106
1677.754175	0.050887827
1679.682628	0.051883399
1681.611081	0.051442310
1683.539534	0.049298041
1685.467987	0.048366841
1687.396440	0.048358198
1689.324893	0.047108237
1691.253346	0.046077196
1693.181799	0.045582637
1695.110253	0.045288362
1697.038706	0.046114754
1698.967159	0.045859322
1700.895612	0.044476673
1702.824065	0.044051655
1704.752518	0.042661905
1706.680971	0.040760830
1708.609424	0.039763872
1710.537877	0.039396159
1712.466330	0.039521553
1714.394783	0.039634723
1716.323236	0.038662292
1718.251689	0.037271272
1720.180143	0.036598168
1722.108596	0.035836834
1724.037049	0.035001766
1725.965502	0.034877110
1727.893955	0.035352282
1729.822408	0.036165398
1731.750861	0.036298800
1733.679314	0.035541221
1735.607767	0.035953604
1737.536220	0.036496177
1739.464673	0.035620939
1741.393126	0.034687489
1743.321579	0.034578521
1745.250032	0.035039637
1747.178486	0.035402581
1749.106939	0.034771882
1751.035392	0.033647217
1752.963845	0.033232901
1754.892298	0.033380698
1756.820751	0.033722498
1758.749204	0.034308977
1760.677657	0.034534920
1762.606110	0.034528751
1764.534563	0.034605779
1766.463016	0.034629043
1768.391469	0.035305578
1770.319922	0.036400728
1772.248376	0.036887009
1774.176829	0.037106466
1776.105282	0.037272841
1778.033735	0.037100807
1779.962188	0.036686536
1781.890641	0.036205750
1783.819094	0.035843804
1785.747547	0.036286660
1787.676000	0.037762042
1789.604453	0.038910586
1791.532906	0.039028544
1793.461359	0.039325904
1795.389812	0.040190600
1797.318266	0.040629990
1799.246719	0.040205359
1801.175172	0.039510630
1803.103625	0.039250005
1805.032078	0.039394364
1806.960531	0.039795097
1808.888984	0.040372569
1810.817437	0.040999357
1812.745890	0.041372158
1814.674343	0.041004360
1816.602796	0.040249847
1818.531249	0.040096082
1820.459702	0.040665552
1822.388155	0.041366443
1824.316609	0.042049717
1826.245062	0.042835873
1828.173515	0.042882007
1830.101968	0.042260379
1832.030421	0.042017546
1833.958874	0.041784763
1835.887327	0.041390914
1837.815780	0.041389015
1839.744233	0.041767780
1841.672686	0.041773248
1843.601139	0.041405272
1845.529592	0.041562680
1847.458045	0.041511875
1849.386499	0.040625252
1851.314952	0.039731838
1853.243405	0.039236207
1855.171858	0.038946554
1857.100311	0.038787145
1859.028764	0.038807929
1860.957217	0.038982447
1862.885670	0.039371680
1864.814123	0.039932456
1866.742576	0.040070683
1868.671029	0.039568953
1870.599482	0.038964733
1872.527935	0.038267221
1874.456388	0.037385006
1876.384842	0.036739070
1878.313295	0.036410756
1880.241748	0.036191851
1882.170201	0.035985723
1884.098654	0.035764594
1886.027107	0.035481788
1887.955560	0.035125919
1889.884013	0.035071243
1891.812466	0.035175715
1893.740919	0.034657553
1895.669372	0.033881359
1897.597825	0.033369504
1899.526278	0.032854665
1901.454732	0.032359827
1903.383185	0.032185920
1905.311638	0.032324277
1907.240091	0.032369815
1909.168544	0.032008722
1911.096997	0.031524155
1913.025450	0.031359527
1914.953903	0.031264681
1916.882356	0.030838951
1918.810809	0.030538388
1920.739262	0.030307332
1922.667715	0.029836923
1924.596168	0.029622134
1926.524622	0.029369781
1928.453075	0.028735602
1930.381528	0.028240053
1932.309981	0.028082289
1934.238434	0.028003598
1936.166887	0.027834365
1938.095340	0.027692484
1940.023793	0.027563151
1941.952246	0.027300388
1943.880699	0.027096720
1945.809152	0.026976952
1947.737605	0.026680687
1949.666058	0.026123367
1951.594511	0.025509331
1953.522965	0.025171293
1955.451418	0.025039963
1957.379871	0.024848381
1959.308324	0.024584683
1961.236777	0.024398113
1963.165230	0.024331193
1965.093683	0.024194499
1967.022136	0.023899922
1968.950589	0.023646940
1970.879042	0.023455245
1972.807495	0.023127105
1974.735948	0.022698373
1976.664401	0.022502255
1978.592855	0.022600012
1980.521308	0.022588860
1982.449761	0.022243809
1984.378214	0.021699194
1986.306667	0.021219796
1988.235120	0.021071505
1990.163573	0.021175360
1992.092026	0.021293636
1994.020479	0.021356530
1995.948932	0.021198552
1997.877385	0.020864818
1999.805838	0.020496458
2001.734291	0.020032672
2003.662744	0.019644070
2005.591198	0.019480810
2007.519651	0.019405693
2009.448104	0.019390967
2011.376557	0.019401304
2013.305010	0.019370832
2015.233463	0.019427508
2017.161916	0.019540275
2019.090369	0.019318484
2021.018822	0.018703593
2022.947275	0.018256092
2024.875728	0.018276386
2026.804181	0.018467691
2028.732634	0.018542945
2030.661088	0.018458543
2032.589541	0.018202405
2034.517994	0.017792402
2036.446447	0.017404107
2038.374900	0.017271869
2040.303353	0.017379425
2042.231806	0.017437084
2044.160259	0.017314434
2046.088712	0.017243907
2048.017165	0.017278180
2049.945618	0.017130677
2051.874071	0.016784968
2053.802524	0.016510157
2055.730978	0.016496794
2057.659431	0.016642150
2059.587884	0.016525596
2061.516337	0.016082695
2063.444790	0.015816217
2065.373243	0.015922304
2067.301696	0.015949372
2069.230149	0.015633343
2071.158602	0.015276797
2073.087055	0.015043588
2075.015508	0.014883267
2076.943961	0.014946455
2078.872414	0.015112028
2080.800867	0.014996658
2082.729321	0.014688452
2084.657774	0.014583223
2086.586227	0.014702664
2088.514680	0.014765877
2090.443133	0.014659909
2092.371586	0.014572863
2094.300039	0.014751137
2096.228492	0.015054016
2098.156945	0.014996542
2100.085398	0.014474442
2102.013851	0.014026104
2103.942304	0.014094787
2105.870757	0.014302908
2107.799211	0.014237360
2109.727664	0.014098847
2111.656117	0.014046550
2113.584570	0.013986186
2115.513023	0.013839523
2117.441476	0.013683507
2119.369929	0.013683686
2121.298382	0.013673806
2123.226835	0.013523875
2125.155288	0.013419163
2127.083741	0.013409418
2129.012194	0.013586208
2130.940647	0.013962221
2132.869100	0.014069812
2134.797554	0.013676681
2136.726007	0.013130814
2138.654460	0.012775941
2140.582913	0.012797861
2142.511366	0.013031740
2144.439819	0.013170479
2146.368272	0.013263877
2148.296725	0.013261816
2150.225178	0.012948614
2152.153631	0.012673373
2154.082084	0.012843698
2156.010537	0.013002621
2157.938990	0.012787539
2159.867444	0.012650204
2161.795897	0.012635676
2163.724350	0.012315768
2165.652803	0.011977686
2167.581256	0.012059531
2169.509709	0.012185476
2171.438162	0.012084372
2173.366615	0.012002004
2175.295068	0.011826203
2177.223521	0.011394828
2179.151974	0.011127896
2181.080427	0.011259279
2183.008880	0.011506092
2184.937334	0.011542269
2186.865787	0.011246037
2188.794240	0.011028242
2190.722693	0.011315034
2192.651146	0.011688303
2194.579599	0.011634050
2196.508052	0.011331681
2198.436505	0.011137846
2200.364958	0.011134847
2202.293411	0.011154692
2204.221864	0.011131520
2206.150317	0.011080181
2208.078770	0.011057332
2210.007223	0.011113194
2211.935677	0.011208657
2213.864130	0.011281124
2215.792583	0.011162613
2217.721036	0.010682487
2219.649489	0.010124964
2221.577942	0.009918386
2223.506395	0.010034640
2225.434848	0.010120627
2227.363301	0.010019371
2229.291754	0.009944549
2231.220207	0.010116856
2233.148660	0.010297141
2235.077113	0.010182422
2237.005567	0.009917873
2238.934020	0.009759886
2240.862473	0.009818669
2242.790926	0.010031801
2244.719379	0.010217789
2246.647832	0.010158652
2248.576285	0.009663681
2250.504738	0.009186778
2252.433191	0.009203983
2254.361644	0.009493399
2256.290097	0.009557513
2258.218550	0.009355541
2260.147003	0.009229823
2262.075456	0.009445623
2264.003910	0.009770606
2265.932363	0.009748071
2267.860816	0.009330985
2269.789269	0.008882748
2271.717722	0.008714441
2273.646175	0.008795712
2275.574628	0.008918532
2277.503081	0.009047451
2279.431534	0.009166020
2281.359987	0.009208094
2283.288440	0.009156248
2285.216893	0.008974655
2287.145346	0.008762933
2289.073800	0.008684822
2291.002253	0.008531394
2292.930706	0.008067702
2294.859159	0.007664212
2296.787612	0.007774029
2298.716065	0.008215182
2300.644518	0.008539255
2302.572971	0.008641883
2304.501424	0.008672860
2306.429877	0.008668700
2308.358330	0.008605156
2310.286783	0.008555426
2312.215236	0.008535867
2314.143690	0.008406851
2316.072143	0.008159793
2318.000596	0.007959194
2319.929049	0.007881039
2321.857502	0.007856238
2323.785955	0.007736391
2325.714408	0.007602248
2327.642861	0.007776346
2329.571314	0.008295447
2331.499767	0.008673259
2333.428220	0.008620171
2335.356673	0.008464393
2337.285126	0.008485018
2339.213579	0.008285344
2341.142033	0.007588762
2343.070486	0.007054963
2344.998939	0.006945529
2346.927392	0.006999235
2348.855845	0.007202331
2350.784298	0.007583865
2352.712751	0.007657978
2354.641204	0.007038910
2356.569657	0.006179580
2358.498110	0.005780522
2360.426563	0.006338337
2362.355016	0.007922208
2364.283469	0.009328603
2366.211923	0.009551678
2368.140376	0.009131223
2370.068829	0.008417572
2371.997282	0.007636136
2373.925735	0.007159275
2375.854188	0.007048078
2377.782641	0.007109531
2379.711094	0.007132127
2381.639547	0.007079084
2383.568000	0.006936905
2385.496453	0.006740326
2387.424906	0.006502579
2389.353359	0.006185568
2391.281812	0.005999437
2393.210266	0.006198953
2395.138719	0.006558702
2397.067172	0.006627170
2398.995625	0.006324451
2400.924078	0.006045151
2402.852531	0.006127564
2404.780984	0.006250552
2406.709437	0.006077810
2408.637890	0.005869236
2410.566343	0.005960207
2412.494796	0.005975174
2414.423249	0.005545993
2416.351702	0.005121607
2418.280156	0.005171069
2420.208609	0.005179532
2422.137062	0.004874234
2424.065515	0.004898401
2425.993968	0.005383974
2427.922421	0.005697123
2429.850874	0.005586687
2431.779327	0.005490336
2433.707780	0.005624366
2435.636233	0.005693117
2437.564686	0.005558631
2439.493139	0.005390531
2441.421592	0.005274777
2443.350045	0.005255503
2445.278499	0.005360178
2447.206952	0.005563249
2449.135405	0.005858113
2451.063858	0.006128050
2452.992311	0.006203866
2454.920764	0.006170317
2456.849217	0.006123493
2458.777670	0.005920591
2460.706123	0.005734678
2462.634576	0.005868067
2464.563029	0.005928707
2466.491482	0.005548247
2468.419935	0.005339264
2470.348389	0.005477558
2472.276842	0.005626589
2474.205295	0.005859763
2476.133748	0.006138589
2478.062201	0.006406022
2479.990654	0.006612750
2481.919107	0.006481940
2483.847560	0.006125024
2485.776013	0.005997075
2487.704466	0.006101874
2489.632919	0.006353881
2491.561372	0.006790540
2493.489825	0.007120527
2495.418279	0.007188419
2497.346732	0.007153791
2499.275185	0.006986289
2501.203638	0.006809520
2503.132091	0.007027413
2505.060544	0.007502656
2506.988997	0.007690986
2508.917450	0.007684738
2510.845903	0.007926375
2512.774356	0.008265221
2514.702809	0.008499311
2516.631262	0.008775226
2518.559715	0.009064053
2520.488168	0.009198323
2522.416622	0.009248431
2524.345075	0.009243283
2526.273528	0.009116697
2528.201981	0.009127979
2530.130434	0.009501700
2532.058887	0.009876799
2533.987340	0.010048223
2535.915793	0.010264887
2537.844246	0.010795713
2539.772699	0.011374433
2541.701152	0.011489655
2543.629605	0.011244423
2545.558058	0.011485269
2547.486512	0.012261285
2549.414965	0.012795807
2551.343418	0.012917625
2553.271871	0.012647310
2555.200324	0.012168129
2557.128777	0.012192129
2559.057230	0.012684872
2560.985683	0.013061617
2562.914136	0.013424500
2564.842589	0.013851468
2566.771042	0.014096471
2568.699495	0.014308486
2570.627948	0.014650525
2572.556401	0.014948912
2574.484855	0.015161931
2576.413308	0.015446780
2578.341761	0.015663512
2580.270214	0.015670149
2582.198667	0.015801825
2584.127120	0.016171820
2586.055573	0.016579626
2587.984026	0.017050583
2589.912479	0.017408080
2591.840932	0.017477715
2593.769385	0.017425774
2595.697838	0.017406011
2597.626291	0.017480467
2599.554745	0.017574500
2601.483198	0.017644353
2603.411651	0.017776754
2605.340104	0.017969854
2607.268557	0.018169560
2609.197010	0.018284807
2611.125463	0.018252363
2613.053916	0.018181529
2614.982369	0.018287193
2616.910822	0.018610250
2618.839275	0.018829968
2620.767728	0.018677393
2622.696181	0.018333638
2624.624635	0.018238874
2626.553088	0.018437790
2628.481541	0.018519213
2630.409994	0.018336527
2632.338447	0.018152501
2634.266900	0.018035145
2636.195353	0.017885691
2638.123806	0.017815901
2640.052259	0.017969536
2641.980712	0.018258153
2643.909165	0.018482648
2645.837618	0.018451655
2647.766071	0.018226020
2649.694524	0.018097723
2651.622978	0.018173888
2653.551431	0.018251613
2655.479884	0.018045643
2657.408337	0.017579479
2659.336790	0.017238224
2661.265243	0.017166285
2663.193696	0.017275047
2665.122149	0.017498054
2667.050602	0.017576279
2668.979055	0.017366480
2670.907508	0.016975736
2672.835961	0.016471192
2674.764414	0.016274298
2676.692868	0.016536504
2678.621321	0.016618900
2680.549774	0.016322300
2682.478227	0.016061483
2684.406680	0.015993051
2686.335133	0.015991760
2688.263586	0.016059356
2690.192039	0.016276073
2692.120492	0.016184410
2694.048945	0.015642719
2695.977398	0.015335147
2697.905851	0.015452336
2699.834304	0.015559922
2701.762757	0.015528955
2703.691211	0.015423608
2705.619664	0.015262589
2707.548117	0.015141747
2709.476570	0.015097955
2711.405023	0.015170441
2713.333476	0.015306441
2715.261929	0.015264574
2717.190382	0.014951318
2719.118835	0.014556691
2721.047288	0.014430392
2722.975741	0.014613801
2724.904194	0.014732535
2726.832647	0.014716087
2728.761101	0.014625366
2730.689554	0.014346964
2732.618007	0.013993764
2734.546460	0.013690510
2736.474913	0.013390223
2738.403366	0.013138652
2740.331819	0.013079816
2742.260272	0.013155411
2744.188725	0.013210118
2746.117178	0.013173402
2748.045631	0.013126062
2749.974084	0.013249991
2751.902537	0.013482846
2753.830991	0.013670579
2755.759444	0.013704854
2757.687897	0.013575587
2759.616350	0.013521052
2761.544803	0.013585591
2763.473256	0.013569289
2765.401709	0.013460312
2767.330162	0.013363205
2769.258615	0.013282862
2771.187068	0.013194770
2773.115521	0.013160273
2775.043974	0.013125154
2776.972427	0.013054484
2778.900880	0.013063029
2780.829334	0.013047851
2782.757787	0.012758134
2784.686240	0.012386166
2786.614693	0.012365376
2788.543146	0.012566332
2790.471599	0.012576126
2792.400052	0.012471569
2794.328505	0.012414154
2796.256958	0.012336072
2798.185411	0.012221656
2800.113864	0.012093423
2802.042317	0.011967412
2803.970770	0.011889689
2805.899224	0.011848254
2807.827677	0.011808393
2809.756130	0.011849418
2811.684583	0.012047620
2813.613036	0.012316552
2815.541489	0.012472348
2817.469942	0.012450836
2819.398395	0.012447358
2821.326848	0.012376205
2823.255301	0.012107241
2825.183754	0.011888742
2827.112207	0.011799430
2829.040660	0.011496344
2830.969113	0.010992738
2832.897567	0.010672373
2834.826020	0.010607827
2836.754473	0.010581560
2838.682926	0.010382024
2840.611379	0.010219584
2842.539832	0.010543449
2844.468285	0.011077292
2846.396738	0.011141213
2848.325191	0.010871767
2850.253644	0.010900528
2852.182097	0.011163722
2854.110550	0.011376619
2856.039003	0.011462139
2857.967457	0.011378407
2859.895910	0.011390808
2861.824363	0.011700556
2863.752816	0.011945116
2865.681269	0.011881654
2867.609722	0.011619062
2869.538175	0.011312935
2871.466628	0.011280295
2873.395081	0.011517662
2875.323534	0.011579425
2877.251987	0.011169315
2879.180440	0.010519724
2881.108893	0.010120654
2883.037347	0.010298098
2884.965800	0.010814279
2886.894253	0.011012224
2888.822706	0.010920447
2890.751159	0.011006177
2892.679612	0.011072389
2894.608065	0.010847466
2896.536518	0.010616501
2898.464971	0.010648623
2900.393424	0.010952480
2902.321877	0.011398437
2904.250330	0.011537057
2906.178783	0.011153606
2908.107236	0.010687594
2910.035690	0.010468952
2911.964143	0.010406699
2913.892596	0.010491670
2915.821049	0.010880667
2917.749502	0.011333617
2919.677955	0.011626380
2921.606408	0.011645976
2923.534861	0.011328205
2925.463314	0.011082676
2927.391767	0.011213378
2929.320220	0.011257825
2931.248673	0.011011960
2933.177126	0.010909978
2935.105580	0.011071315
2937.034033	0.011157095
2938.962486	0.010894040
2940.890939	0.010698305
2942.819392	0.011121385
2944.747845	0.011783956
2946.676298	0.012056571
2948.604751	0.011992731
2950.533204	0.011811619
2952.461657	0.011497054
2954.390110	0.011116112
2956.318563	0.010816476
2958.247016	0.010635674
2960.175469	0.010618542
2962.103923	0.010811915
2964.032376	0.011032219
2965.960829	0.010988504
2967.889282	0.010847934
2969.817735	0.010980608
2971.746188	0.011124873
2973.674641	0.011095619
2975.603094	0.011374884
2977.531547	0.011989981
2979.460000	0.012372543
2981.388453	0.012285086
2983.316906	0.012028863
2985.245359	0.011874137
2987.173813	0.012008462
2989.102266	0.012315189
2991.030719	0.012280163
2992.959172	0.011942948
2994.887625	0.011810549
2996.816078	0.011980493
2998.744531	0.012112987
3000.672984	0.012033941
3002.601437	0.011969319
3004.529890	0.012046188
3006.458343	0.012104732
3008.386796	0.012107410
3010.315249	0.012280064
3012.243703	0.012623098
3014.172156	0.012787171
3016.100609	0.012695857
3018.029062	0.012588208
3019.957515	0.012561711
3021.885968	0.012605633
3023.814421	0.012596870
3025.742874	0.012611538
3027.671327	0.012947696
3029.599780	0.013406730
3031.528233	0.013482499
3033.456686	0.013346923
3035.385139	0.013288316
3037.313592	0.013091238
3039.242046	0.012981393
3041.170499	0.013288402
3043.098952	0.013475889
3045.027405	0.013217511
3046.955858	0.012940696
3048.884311	0.012942025
3050.812764	0.013268357
3052.741217	0.013792370
3054.669670	0.014032418
3056.598123	0.013827631
3058.526576	0.013622683
3060.455029	0.013624978
3062.383482	0.013840606
3064.311936	0.014374189
3066.240389	0.014964130
3068.168842	0.015180832
3070.097295	0.015019543
3072.025748	0.014794160
3073.954201	0.014780898
3075.882654	0.015005143
3077.811107	0.015426395
3079.739560	0.015945492
3081.668013	0.016156634
3083.596466	0.015868438
3085.524919	0.015447362
3087.453372	0.015246664
3089.381825	0.015242174
3091.310279	0.015315274
3093.238732	0.015503413
3095.167185	0.015894018
3097.095638	0.016432229
3099.024091	0.016843284
3100.952544	0.016879762
3102.880997	0.016907256
3104.809450	0.017305879
3106.737903	0.017630851
3108.666356	0.017366491
3110.594809	0.016918592
3112.523262	0.016982606
3114.451715	0.017538883
3116.380169	0.018117987
3118.308622	0.018372744
3120.237075	0.018265542
3122.165528	0.018107705
3124.093981	0.018026713
3126.022434	0.018070418
3127.950887	0.018428370
3129.879340	0.018730804
3131.807793	0.018738845
3133.736246	0.019009963
3135.664699	0.019633640
3137.593152	0.020130493
3139.521605	0.020474821
3141.450058	0.020688765
3143.378512	0.020624045
3145.306965	0.020343717
3147.235418	0.019974921
3149.163871	0.019708857
3151.092324	0.019813165
3153.020777	0.020189639
3154.949230	0.020510266
3156.877683	0.020891065
3158.806136	0.021314701
3160.734589	0.021142557
3162.663042	0.020542854
3164.591495	0.020509252
3166.519948	0.021097764
3168.448402	0.021715868
3170.376855	0.022016596
3172.305308	0.021765480
3174.233761	0.021317206
3176.162214	0.021426084
3178.090667	0.022214215
3180.019120	0.023157725
3181.947573	0.023707664
3183.876026	0.023710523
3185.804479	0.023443313
3187.732932	0.023192219
3189.661385	0.023112638
3191.589838	0.023393210
3193.518292	0.023888992
3195.446745	0.024155760
3197.375198	0.023887523
3199.303651	0.023305736
3201.232104	0.023308184
3203.160557	0.024205901
3205.089010	0.025221808
3207.017463	0.025741877
3208.945916	0.025720026
3210.874369	0.025664471
3212.802822	0.025916010
3214.731275	0.026070623
3216.659728	0.026085338
3218.588181	0.026326198
3220.516635	0.026807033
3222.445088	0.027215112
3224.373541	0.027244905
3226.301994	0.027162436
3228.230447	0.027394082
3230.158900	0.027582105
3232.087353	0.027421001
3234.015806	0.027359996
3235.944259	0.027514666
3237.872712	0.027636712
3239.801165	0.027753519
3241.729618	0.027691375
3243.658071	0.027386529
3245.586525	0.027425379
3247.514978	0.027978005
3249.443431	0.028494511
3251.371884	0.028767517
3253.300337	0.028852703
3255.228790	0.028656723
3257.157243	0.028265392
3259.085696	0.028188039
3261.014149	0.028339284
3262.942602	0.028029131
3264.871055	0.027789354
3266.799508	0.028479448
3268.727961	0.029389275
3270.656414	0.029658476
3272.584868	0.029561980
3274.513321	0.029676901
3276.441774	0.030023569
3278.370227	0.030046355
3280.298680	0.029597003
3282.227133	0.029261360
3284.155586	0.029309781
3286.084039	0.029485663
3288.012492	0.029675029
3289.940945	0.029913075
3291.869398	0.030092221
3293.797851	0.030045761
3295.726304	0.029907437
3297.654758	0.029877538
3299.583211	0.029948672
3301.511664	0.030389540
3303.440117	0.031264979
3305.368570	0.031601463
3307.297023	0.030963575
3309.225476	0.030369317
3311.153929	0.030362697
3313.082382	0.030571962
3315.010835	0.031075152
3316.939288	0.031993020
3318.867741	0.032751821
3320.796194	0.033006806
3322.724648	0.033162605
3324.653101	0.033345096
3326.581554	0.033168167
3328.510007	0.032726187
3330.438460	0.032632284
3332.366913	0.033009846
3334.295366	0.033301558
3336.223819	0.033335544
3338.152272	0.033432323
3340.080725	0.033711709
3342.009178	0.034174886
3343.937631	0.034700826
3345.866084	0.035093058
3347.794537	0.035224419
3349.722991	0.035169587
3351.651444	0.035266202
3353.579897	0.035564259
3355.508350	0.035800833
3357.436803	0.036035635
3359.365256	0.036487374
3361.293709	0.037018489
3363.222162	0.037213996
3365.150615	0.036876060
3367.079068	0.036301699
3369.007521	0.035965081
3370.935974	0.035915807
3372.864427	0.035982899
3374.792881	0.036168437
3376.721334	0.036337636
3378.649787	0.036386263
3380.578240	0.036725800
3382.506693	0.037587214
3384.435146	0.038185891
3386.363599	0.038044918
3388.292052	0.037870593
3390.220505	0.037842106
3392.148958	0.037703209
3394.077411	0.037778795
3396.005864	0.037996039
3397.934317	0.037898008
3399.862770	0.037459891
3401.791224	0.037043937
3403.719677	0.036843233
3405.648130	0.037218574
3407.576583	0.037746295
3409.505036	0.037874244
3411.433489	0.037845954
3413.361942	0.038154405
3415.290395	0.038763557
3417.218848	0.039393798
3419.147301	0.039543495
3421.075754	0.039012585
3423.004207	0.038288549
3424.932660	0.037677262
3426.861114	0.037263207
3428.789567	0.037302479
3430.718020	0.037674911
3432.646473	0.038121428
3434.574926	0.038677443
3436.503379	0.039120451
3438.431832	0.039303355
3440.360285	0.039459996
3442.288738	0.039565515
3444.217191	0.039159961
3446.145644	0.038115349
3448.074097	0.037234973
3450.002550	0.037038445
3451.931004	0.037261270
3453.859457	0.037412606
3455.787910	0.037335884
3457.716363	0.037411686
3459.644816	0.037595864
3461.573269	0.037514746
3463.501722	0.037111923
3465.430175	0.036775112
3467.358628	0.036996588
3469.287081	0.037422724
3471.215534	0.037395816
3473.143987	0.037089355
3475.072440	0.036911320
3477.000893	0.036797285
3478.929347	0.036373045
3480.857800	0.035700694
3482.786253	0.035448775
3484.714706	0.035484225
3486.643159	0.034991380
3488.571612	0.034418877
3490.500065	0.034416113
3492.428518	0.034435574
3494.356971	0.033938143
3496.285424	0.033159215
3498.213877	0.032715779
3500.142330	0.033003621
3502.070783	0.033751331
3503.999237	0.034118965
3505.927690	0.033657908
3507.856143	0.032762215
3509.784596	0.032171719
3511.713049	0.032204844
3513.641502	0.032452382
3515.569955	0.032466922
3517.498408	0.032472428
3519.426861	0.032776330
3521.355314	0.033091839
3523.283767	0.033222739
3525.212220	0.033213068
3527.140673	0.032787297
3529.069126	0.031986702
3530.997580	0.031550042
3532.926033	0.031805422
3534.854486	0.031906947
3536.782939	0.030995157
3538.711392	0.029514598
3540.639845	0.028477060
3542.568298	0.028106783
3544.496751	0.027934877
3546.425204	0.027941754
3548.353657	0.028287899
3550.282110	0.028361902
3552.210563	0.027924445
3554.139016	0.027566409
3556.067470	0.027477333
3557.995923	0.027550101
3559.924376	0.027971597
3561.852829	0.028740570
3563.781282	0.028978281
3565.709735	0.027790261
3567.638188	0.026252693
3569.566641	0.025818862
3571.495094	0.025705636
3573.423547	0.024792397
3575.352000	0.023520973
3577.280453	0.022834741
3579.208906	0.022915961
3581.137360	0.023386730
3583.065813	0.023946244
3584.994266	0.024250899
3586.922719	0.023999762
3588.851172	0.023696112
3590.779625	0.023776498
3592.708078	0.023864884
3594.636531	0.023866845
3596.564984	0.024005564
3598.493437	0.023701221
3600.421890	0.022466578
3602.350343	0.021220481
3604.278796	0.020636814
3606.207249	0.020191187
3608.135703	0.019769257
3610.064156	0.019753234
3611.992609	0.019809656
3613.921062	0.019983936
3615.849515	0.020849437
3617.777968	0.021923246
3619.706421	0.022159319
3621.634874	0.021585537
3623.563327	0.021110687
3625.491780	0.020820472
3627.420233	0.019716367
3629.348686	0.018512370
3631.277139	0.018754059
3633.205593	0.019440912
3635.134046	0.019423820
3637.062499	0.018820256
3638.990952	0.018011641
3640.919405	0.017536094
3642.847858	0.017613430
3644.776311	0.017821141
3646.704764	0.017790934
3648.633217	0.017457584
3650.561670	0.016818943
3652.490123	0.016154453
3654.418576	0.015048514
3656.347029	0.013733770
3658.275482	0.013420369
3660.203936	0.014008660
3662.132389	0.014478525
3664.060842	0.014419861
3665.989295	0.013834343
3667.917748	0.012998701
3669.846201	0.012863321
3671.774654	0.013840321
3673.703107	0.014473770
3675.631560	0.014070553
3677.560013	0.013566093
3679.488466	0.013082616
3681.416919	0.012732700
3683.345372	0.012835776
3685.273826	0.013052513
3687.202279	0.012889665
3689.130732	0.012658759
3691.059185	0.012767853
3692.987638	0.012828865
3694.916091	0.012711163
3696.844544	0.012708574
3698.772997	0.012482448
3700.701450	0.011668144
3702.629903	0.011044534
3704.558356	0.011063292
3706.486809	0.011355956
3708.415262	0.011915686
3710.343716	0.012601328
3712.272169	0.012860578
3714.200622	0.012876636
3716.129075	0.013119842
3718.057528	0.013591982
3719.985981	0.013837072
3721.914434	0.013613329
3723.842887	0.013284390
3725.771340	0.013000649
3727.699793	0.012643523
3729.628246	0.012440138
3731.556699	0.012735306
3733.485152	0.013248549
3735.413605	0.013545018
3737.342059	0.014065934
3739.270512	0.014635688
3741.198965	0.014434260
3743.127418	0.013476734
3745.055871	0.013105796
3746.984324	0.013670784
3748.912777	0.013680165
3750.841230	0.013130397
3752.769683	0.013174566
3754.698136	0.013426012
3756.626589	0.013325186
3758.555042	0.013369525
3760.483495	0.013845689
3762.411949	0.013947085
3764.340402	0.013262457
3766.268855	0.012616771
3768.197308	0.012534163
3770.125761	0.012942025
3772.054214	0.013757779
3773.982667	0.014452801
3775.911120	0.014594835
3777.839573	0.014216154
3779.768026	0.013678754
3781.696479	0.013434596
3783.624932	0.013446453
3785.553385	0.013547272
3787.481838	0.013567344
3789.410292	0.013214796
3791.338745	0.012704984
3793.267198	0.012584405
3795.195651	0.012925495
3797.124104	0.013304374
3799.052557	0.013147082
3800.981010	0.012798190
3802.909463	0.013252567
3804.837916	0.013833188
3806.766369	0.013847785
3808.694822	0.013957199
3810.623275	0.014021329
3812.551728	0.013540170
3814.480182	0.012950301
3816.408635	0.013335403
3818.337088	0.014762291
3820.265541	0.015280896
3822.193994	0.014543003
3824.122447	0.013972248
3826.050900	0.013710168
3827.979353	0.013584327
3829.907806	0.013545741
3831.836259	0.013708086
3833.764712	0.014190968
3835.693165	0.014760219
3837.621618	0.015177784
3839.550071	0.015129147
3841.478525	0.014246436
3843.406978	0.013173354
3845.335431	0.012751575
3847.263884	0.012883365
3849.192337	0.013263864
3851.120790	0.013563698
3853.049243	0.013147187
3854.977696	0.012297965
3856.906149	0.011921415
3858.834602	0.011977033
3860.763055	0.012163957
3862.691508	0.012334578
3864.619961	0.012554339
3866.548415	0.012820330
3868.476868	0.012721063
3870.405321	0.012549598
3872.333774	0.012889692
3874.262227	0.013406913
3876.190680	0.013762906
3878.119133	0.013424095
3880.047586	0.012354078
3881.976039	0.011459418
3883.904492	0.010926856
3885.832945	0.010884470
3887.761398	0.011699240
3889.689851	0.012572381
3891.618305	0.012681634
3893.546758	0.012609556
3895.475211	0.012823817
3897.403664	0.012989579
3899.332117	0.012946237
3901.260570	0.012846725
3903.189023	0.012670617
3905.117476	0.012596204
3907.045929	0.012680830
3908.974382	0.012457496
3910.902835	0.011940065
3912.831288	0.011691721
3914.759741	0.011803323
3916.688194	0.012045574
3918.616648	0.012303766
3920.545101	0.012405324
3922.473554	0.012314843
3924.402007	0.012379074
3926.330460	0.012761851
3928.258913	0.012900839
3930.187366	0.012268619
3932.115819	0.011380555
3934.044272	0.011054054
3935.972725	0.011236929
3937.901178	0.011359622
3939.829631	0.011119227
3941.758084	0.010615367
3943.686538	0.010272678
3945.614991	0.010381913
3947.543444	0.010681010
3949.471897	0.010773242
3951.400350	0.010875926
3953.328803	0.011329343
3955.257256	0.011760066
3957.185709	0.011720087
3959.114162	0.011310265
3961.042615	0.010905582
3962.971068	0.010899092
3964.899521	0.011373702
3966.827974	0.012007000
3968.756427	0.012180033
3970.684881	0.011583861
3972.613334	0.010884391
3974.541787	0.010702842
3976.470240	0.010654400
3978.398693	0.010239381
3980.327146	0.009690348
3982.255599	0.009496582
3984.184052	0.009629483
3986.112505	0.009713000
3988.040958	0.009736046
3989.969411	0.010147848
3991.897864	0.010961755
3993.826317	0.011352720
3995.754771	0.010679202
3997.683224	0.009548211
3999.611677	0.009280220
4001.540130	0.010302560
4003.468583	0.011470210
4005.397036	0.011503045
4007.325489	0.010945459
4009.253942	0.010627077
4011.182395	0.010436181
4013.110848	0.010584394
4015.039301	0.011046696
4016.967754	0.010947649
4018.896207	0.010151270
4020.824661	0.009200708
4022.753114	0.008279162
4024.681567	0.008154352
4026.610020	0.009182275
4028.538473	0.010018286
4030.466926	0.010356101
4032.395379	0.010463589
4034.323832	0.010022709
4036.252285	0.009682158
4038.180738	0.009643221
4040.109191	0.008973543
4042.037644	0.008096396
4043.966097	0.008333687
4045.894550	0.009059044
4047.823004	0.008873847
4049.751457	0.008341823
4051.679910	0.008201238
4053.608363	0.008186196
4055.536816	0.008376294
4057.465269	0.008772630
4059.393722	0.008922641
4061.322175	0.008790705
4063.250628	0.008753827
4065.179081	0.008686516
4067.107534	0.008667457
4069.035987	0.009229293
4070.964440	0.009606102
4072.892894	0.009144998
4074.821347	0.008485147
4076.749800	0.008106608
4078.678253	0.008283240
4080.606706	0.009163525
4082.535159	0.009744892
4084.463612	0.009300199
4086.392065	0.008607561
4088.320518	0.008500915
4090.248971	0.008869542
4092.177424	0.009100835
4094.105877	0.008964522
4096.034330	0.008734034
4097.962783	0.008757726
4099.891237	0.008987001
4101.819690	0.008982411
4103.748143	0.008880074
4105.676596	0.009324762
4107.605049	0.009509605
4109.533502	0.008586304
4111.461955	0.007620265
4113.390408	0.007554840
4115.318861	0.007941847
4117.247314	0.008081818
4119.175767	0.008193281
4121.104220	0.008243977
4123.032673	0.007939612
4124.961127	0.007180429
4126.889580	0.006205081
4128.818033	0.005904047
4130.746486	0.006572857
4132.674939	0.007582904
4134.603392	0.008210438
4136.531845	0.008281088
4138.460298	0.008085855
4140.388751	0.007986820
4142.317204	0.008197060
4144.245657	0.008288944
4146.174110	0.008023027
4148.102563	0.007720971
4150.031017	0.007114433
4151.959470	0.006425662
4153.887923	0.006907057
4155.816376	0.008179146
4157.744829	0.008733635
4159.673282	0.008546927
4161.601735	0.008549961
4163.530188	0.008873990
4165.458641	0.009052148
4167.387094	0.008853849
4169.315547	0.008625600
4171.244000	0.008388354
4173.172453	0.007863879
4175.100906	0.007384322
4177.029360	0.007137449
4178.957813	0.006551375
4180.886266	0.005799349
4182.814719	0.005911974
4184.743172	0.006839021
4186.671625	0.007424329
4188.600078	0.006734232
4190.528531	0.005868178
4192.456984	0.006155053
4194.385437	0.006899829
4196.313890	0.006887587
4198.242343	0.006260685
4200.170796	0.005907898
4202.099250	0.006445207
4204.027703	0.007609962
4205.956156	0.007978331
4207.884609	0.007216909
4209.813062	0.006911908
4211.741515	0.007133202
4213.669968	0.006700960
4215.598421	0.005877828
4217.526874	0.005897197
4219.455327	0.006996721
4221.383780	0.008052222
4223.312233	0.008247799
4225.240686	0.008017663
4227.169139	0.007643870
4229.097593	0.006879593
4231.026046	0.006448113
4232.954499	0.006873440
4234.882952	0.007200006
4236.811405	0.006656476
4238.739858	0.005654714
4240.668311	0.005198699
4242.596764	0.005580777
4244.525217	0.006331224
4246.453670	0.006902572
4248.382123	0.007254566
4250.310576	0.007434189
4252.239029	0.007081517
4254.167483	0.006237148
4256.095936	0.005235400
4258.024389	0.005053498
4259.952842	0.006460947
4261.881295	0.008146514
4263.809748	0.008232644
4265.738201	0.006886091
4267.666654	0.005362512
4269.595107	0.004674197
4271.523560	0.004993171
4273.452013	0.005698319
4275.380466	0.006247555
4277.308919	0.006469415
4279.237373	0.006549964
4281.165826	0.006461266
4283.094279	0.006227711
4285.022732	0.006193933
4286.951185	0.006305920
4288.879638	0.006244549
4290.808091	0.006497921
4292.736544	0.007202815
4294.664997	0.007732518
4296.593450	0.007718687
4298.521903	0.007433417
4300.450356	0.007165321
4302.378809	0.006638297
4304.307262	0.005753236
4306.235716	0.005031226
4308.164169	0.004977632
4310.092622	0.005705564
4312.021075	0.006912371
4313.949528	0.007177500
4315.877981	0.006280971
4317.806434	0.005163300
4319.734887	0.005094889
4321.663340	0.005556041
4323.591793	0.005718234
4325.520246	0.005747079
4327.448699	0.005172880
4329.377152	0.004599997
4331.305606	0.004957837
4333.234059	0.005632704
4335.162512	0.005944723
4337.090965	0.005822879
4339.019418	0.005102609
4340.947871	0.004188087
4342.876324	0.004446301
4344.804777	0.005949244
4346.733230	0.007020347
4348.661683	0.006810931
4350.590136	0.005984027
4352.518589	0.005063460
4354.447042	0.004219920
4356.375495	0.004241141
4358.303949	0.005987285
4360.232402	0.007677303
4362.160855	0.007899804
4364.089308	0.007360276
4366.017761	0.006637356
4367.946214	0.005632275
4369.874667	0.004900066
4371.803120	0.005559362
4373.731573	0.006431797
4375.660026	0.006987406
4377.588479	0.007367648
4379.516932	0.007341732
4381.445385	0.006744383
4383.373839	0.006348915
4385.302292	0.006912117
4387.230745	0.007193693
4389.159198	0.006664451
4391.087651	0.006242138
4393.016104	0.006171289
4394.944557	0.006437250
4396.873010	0.006568373
4398.801463	0.006219984
4400.729916	0.006389327
4402.658369	0.006807165
4404.586822	0.006492070
4406.515275	0.005874617
4408.443729	0.005665048
4410.372182	0.006044577
4412.300635	0.006267938
4414.229088	0.005817133
4416.157541	0.005544503
4418.085994	0.006212127
4420.014447	0.007256393
4421.942900	0.008127059
4423.871353	0.008573615
4425.799806	0.008457885
4427.728259	0.007851022
4429.656712	0.007485141
4431.585165	0.007699566
4433.513618	0.007706455
4435.442072	0.006940783
4437.370525	0.005723810
4439.298978	0.004531301
4441.227431	0.004413871
4443.155884	0.005988558
4445.084337	0.007692803
4447.012790	0.008418610
4448.941243	0.007877409
4450.869696	0.007402632
4452.798149	0.007397374
4454.726602	0.006767415
4456.655055	0.005474204
4458.583508	0.004551691
4460.511962	0.004437995
4462.440415	0.005009578
4464.368868	0.006155638
4466.297321	0.006979816
4468.225774	0.006986637
4470.154227	0.007006689
4472.082680	0.007889849
4474.011133	0.008733212
4475.939586	0.008288132
4477.868039	0.007051806
4479.796492	0.005961606
4481.724945	0.005384438
4483.653398	0.005738909
4485.581851	0.006873343
4487.510305	0.007610489
4489.438758	0.007410083
4491.367211	0.006571942
4493.295664	0.005788379
4495.224117	0.005722872
4497.152570	0.006191179
4499.081023	0.006360611
4501.009476	0.006178800
4502.937929	0.005904490
4504.866382	0.005628736
4506.794835	0.005465586
4508.723288	0.005391464
4510.651741	0.005255581
4512.580195	0.005801370
4514.508648	0.007026854
4516.437101	0.007678758
4518.365554	0.007858790
4520.294007	0.007943458
4522.222460	0.007653188
4524.150913	0.007381720
4526.079366	0.007331006
4528.007819	0.006800483
4529.936272	0.006027897
4531.864725	0.005978696
4533.793178	0.007062461
4535.721631	0.008302370
4537.650084	0.008293411
4539.578538	0.007553240
4541.506991	0.006752078
4543.435444	0.006488869
4545.363897	0.006937140
4547.292350	0.007316927
4549.220803	0.007312899
4551.149256	0.007558212
4553.077709	0.007127684
4555.006162	0.005673137
4556.934615	0.005017618
4558.863068	0.005938483
4560.791521	0.007219232
4562.719974	0.007503150
4564.648428	0.006624452
4566.576881	0.006027803
4568.505334	0.006641696
4570.433787	0.007399181
4572.362240	0.007464190
4574.290693	0.007523568
4576.219146	0.007969035
4578.147599	0.008367236
4580.076052	0.008707660
4582.004505	0.008796923
4583.932958	0.008246651
4585.861411	0.007673197
4587.789864	0.007285892
4589.718318	0.007084392
4591.646771	0.007219662
4593.575224	0.007513917
4595.503677	0.007459748
4597.432130	0.007082178
4599.360583	0.006882247
4601.289036	0.006851061
4603.217489	0.007413553
[truncated: 1,501 more rows]
