# Supplementary material for: Adaptive Method for Quantitative Estimation of Glucose and Fructose Concentrations in Aqueous Solutions Based on Infrared Nanoantenna Optics
Source: Sensors (Basel). 2019 Jul 11;19(14):3053. doi: 10.3390/s19143053 (PMC6678705; doi:10.3390/s19143053)
Supplement: Supplementary file 1 [file sensors-19-03053-s001.zip › 00_Measurement_Data/Fructose cycles/1 water/res4 sc50_50 ap100x100 par pol/1 water.17.txt]

748.239793	0.020401705
750.168246	0.012162865
752.096699	0.022887949
754.025152	0.026404338
755.953605	0.021908907
757.882058	0.014529161
759.810511	0.009833863
761.738964	0.009607090
763.667418	0.010472831
765.595871	0.017449416
767.524324	0.025815997
769.452777	0.015988698
771.381230	0.015042334
773.309683	0.035793193
775.238136	0.043840948
777.166589	0.042057805
779.095042	0.035851441
781.023495	0.033560280
782.951948	0.029204944
784.880401	0.016476702
786.808854	0.010133577
788.737308	0.012539592
790.665761	0.009053260
792.594214	0.016477522
794.522667	0.022135457
796.451120	0.019297855
798.379573	0.016248895
800.308026	0.025483677
802.236479	0.024832927
804.164932	0.013379149
806.093385	0.011032411
808.021838	0.017021496
809.950291	0.021129644
811.878744	0.030477563
813.807197	0.044572212
815.735651	0.054139417
817.664104	0.051091991
819.592557	0.027693054
821.521010	0.015941210
823.449463	0.027507467
825.377916	0.025790025
827.306369	0.021233546
829.234822	0.016720852
831.163275	0.019773237
833.091728	0.033026423
835.020181	0.036108360
836.948634	0.020263435
838.877087	0.012416898
840.805541	0.016900562
842.733994	0.021870976
844.662447	0.022545079
846.590900	0.024964768
848.519353	0.028488372
850.447806	0.034872029
852.376259	0.031287052
854.304712	0.026154025
856.233165	0.025080500
858.161618	0.024382140
860.090071	0.027060600
862.018524	0.026531614
863.946977	0.021709846
865.875430	0.022652777
867.803884	0.027946960
869.732337	0.029370077
871.660790	0.026281064
873.589243	0.024226844
875.517696	0.024981104
877.446149	0.028016957
879.374602	0.031085400
881.303055	0.034605458
883.231508	0.040633749
885.159961	0.046566676
887.088414	0.046860382
889.016867	0.043544814
890.945320	0.042659402
892.873774	0.045120448
894.802227	0.049514979
896.730680	0.053674709
898.659133	0.056940779
900.587586	0.058231562
902.516039	0.059321545
904.444492	0.064872287
906.372945	0.073121548
908.301398	0.078065075
910.229851	0.078014955
912.158304	0.076594926
914.086757	0.077075921
916.015210	0.080781944
917.943664	0.086969018
919.872117	0.093509391
921.800570	0.100587092
923.729023	0.108110480
925.657476	0.113195516
927.585929	0.115535617
929.514382	0.118866101
931.442835	0.124854214
933.371288	0.130824089
935.299741	0.135664403
937.228194	0.141393647
939.156647	0.148380905
941.085100	0.154397205
943.013553	0.158907458
944.942007	0.163641423
946.870460	0.169109672
948.798913	0.175218076
950.727366	0.182101145
952.655819	0.189343721
954.584272	0.196137786
956.512725	0.201459810
958.441178	0.206172049
960.369631	0.212130144
962.298084	0.218430191
964.226537	0.224109098
966.154990	0.230707467
968.083443	0.238430768
970.011897	0.245777473
971.940350	0.252520621
973.868803	0.258418143
975.797256	0.263226718
977.725709	0.268123895
979.654162	0.273841560
981.582615	0.280323893
983.511068	0.287561238
985.439521	0.294948786
987.367974	0.301649034
989.296427	0.307758301
991.224880	0.313482910
993.153333	0.318437368
995.081786	0.323387682
997.010240	0.329380155
998.938693	0.335337132
1000.867146	0.340389937
1002.795599	0.345406830
1004.724052	0.350458384
1006.652505	0.354882658
1008.580958	0.358952761
1010.509411	0.363467067
1012.437864	0.368586004
1014.366317	0.372986257
1016.294770	0.375949830
1018.223223	0.379167646
1020.151676	0.383541852
1022.080130	0.387666911
1024.008583	0.390437573
1025.937036	0.392515033
1027.865489	0.394895643
1029.793942	0.397117794
1031.722395	0.398666412
1033.650848	0.400442541
1035.579301	0.402959019
1037.507754	0.405424327
1039.436207	0.407083035
1041.364660	0.408067465
1043.293113	0.408806264
1045.221566	0.409444273
1047.150019	0.410444677
1049.078473	0.411998212
1051.006926	0.413056761
1052.935379	0.413067847
1054.863832	0.412564784
1056.792285	0.411519468
1058.720738	0.409945637
1060.649191	0.408483416
1062.577644	0.407297939
1064.506097	0.406681240
1066.434550	0.406690866
1068.363003	0.405788422
1070.291456	0.403451622
1072.219909	0.401070386
1074.148363	0.399224192
1076.076816	0.398249835
1078.005269	0.398074865
1079.933722	0.397240818
1081.862175	0.395709902
1083.790628	0.394843102
1085.719081	0.394567519
1087.647534	0.393464714
1089.575987	0.390904635
1091.504440	0.388292193
1093.432893	0.386498153
1095.361346	0.384181589
1097.289799	0.381191045
1099.218253	0.378925890
1101.146706	0.377322406
1103.075159	0.375534803
1105.003612	0.372934610
1106.932065	0.369439721
1108.860518	0.366345912
1110.788971	0.364223093
1112.717424	0.362218648
1114.645877	0.360326976
1116.574330	0.358667850
1118.502783	0.356280208
1120.431236	0.353145182
1122.359689	0.350400746
1124.288142	0.348032564
1126.216596	0.345435381
1128.145049	0.342662901
1130.073502	0.339797050
1132.001955	0.336864442
1133.930408	0.334006250
1135.858861	0.331609368
1137.787314	0.329774171
1139.715767	0.327739358
1141.644220	0.325004429
1143.572673	0.321843803
1145.501126	0.318812162
1147.429579	0.316410244
1149.358032	0.314313024
1151.286486	0.311752588
1153.214939	0.308850259
1155.143392	0.306020617
1157.071845	0.303266495
1159.000298	0.300561488
1160.928751	0.297741473
1162.857204	0.294889987
1164.785657	0.292128414
1166.714110	0.289083868
1168.642563	0.285952121
1170.571016	0.283357471
1172.499469	0.281082898
1174.427922	0.278506041
1176.356375	0.275555998
1178.284829	0.272384286
1180.213282	0.269084215
1182.141735	0.266065419
1184.070188	0.263582140
1185.998641	0.261430800
1187.927094	0.259292036
1189.855547	0.256891429
1191.784000	0.254459560
1193.712453	0.252435297
1195.640906	0.250518292
1197.569359	0.248235106
1199.497812	0.245857149
1201.426265	0.243406162
1203.354719	0.240719631
1205.283172	0.237528354
1207.211625	0.234570265
1209.140078	0.232133687
1211.068531	0.229875699
1212.996984	0.227555230
1214.925437	0.225173682
1216.853890	0.222800836
1218.782343	0.220388189
1220.710796	0.217997640
1222.639249	0.215996012
1224.567702	0.214180529
1226.496155	0.212041810
1228.424609	0.209870562
1230.353062	0.207903415
1232.281515	0.205879182
1234.209968	0.203911647
1236.138421	0.202120990
1238.066874	0.200107142
1239.995327	0.197926044
1241.923780	0.196325377
1243.852233	0.195287600
1245.780686	0.193923861
1247.709139	0.192191318
1249.637592	0.190580800
1251.566045	0.188877851
1253.494498	0.186932504
1255.422952	0.185235411
1257.351405	0.183947429
1259.279858	0.182624161
1261.208311	0.180955514
1263.136764	0.178878084
1265.065217	0.176586017
1266.993670	0.174568072
1268.922123	0.172922462
1270.850576	0.171278387
1272.779029	0.169600397
1274.707482	0.167974949
1276.635935	0.166352466
1278.564388	0.164775252
1280.492842	0.163312182
1282.421295	0.162013948
1284.349748	0.160816789
1286.278201	0.159464359
1288.206654	0.157890394
1290.135107	0.156197876
1292.063560	0.154517218
1293.992013	0.152977630
1295.920466	0.151390642
1297.848919	0.149602696
1299.777372	0.147975639
1301.705825	0.146906421
1303.634278	0.146136910
1305.562731	0.144967213
1307.491185	0.143368363
1309.419638	0.141952142
1311.348091	0.140636295
1313.276544	0.139396161
1315.204997	0.138523057
1317.133450	0.137466118
1319.061903	0.135978922
1320.990356	0.134459525
1322.918809	0.132768735
1324.847262	0.130902767
1326.775715	0.129383996
1328.704168	0.128332272
1330.632621	0.127478540
1332.561075	0.126958296
1334.489528	0.126949996
1336.417981	0.126733840
1338.346434	0.125245929
1340.274887	0.123003446
1342.203340	0.120940559
1344.131793	0.119137011
1346.060246	0.117788918
1347.988699	0.116672799
1349.917152	0.115419731
1351.845605	0.114343479
1353.774058	0.113649420
1355.702511	0.113145381
1357.630965	0.112768397
1359.559418	0.112309545
1361.487871	0.111196607
1363.416324	0.109832615
1365.344777	0.108676665
1367.273230	0.107266814
1369.201683	0.106279530
1371.130136	0.106157459
1373.058589	0.105845325
1374.987042	0.105112836
1376.915495	0.104025327
1378.843948	0.102339447
1380.772401	0.100736104
1382.700854	0.099669397
1384.629308	0.098499171
1386.557761	0.096920364
1388.486214	0.096216403
1390.414667	0.096708514
1392.343120	0.096841678
1394.271573	0.096442156
1396.200026	0.095971584
1398.128479	0.094646797
1400.056932	0.093122795
1401.985385	0.092032231
1403.913838	0.090605073
1405.842291	0.089438982
1407.770744	0.088715382
1409.699198	0.087742507
1411.627651	0.087090217
1413.556104	0.087369911
1415.484557	0.087518275
1417.413010	0.086081482
1419.341463	0.084398769
1421.269916	0.084068038
1423.198369	0.083715044
1425.126822	0.083104640
1427.055275	0.082524136
1428.983728	0.081518501
1430.912181	0.081133224
1432.840634	0.081376538
1434.769087	0.079931542
1436.697541	0.077031292
1438.625994	0.075531274
1440.554447	0.075106837
1442.482900	0.074788094
1444.411353	0.074695237
1446.339806	0.074238405
1448.268259	0.073524058
1450.196712	0.073451184
1452.125165	0.074269354
1454.053618	0.075043894
1455.982071	0.074217737
1457.910524	0.072634690
1459.838977	0.072098128
1461.767431	0.071300961
1463.695884	0.069375411
1465.624337	0.067929715
1467.552790	0.068234637
1469.481243	0.068872206
1471.409696	0.068468370
1473.338149	0.067747869
1475.266602	0.067027740
1477.195055	0.066061102
1479.123508	0.065122604
1481.051961	0.064369902
1482.980414	0.064279601
1484.908867	0.064822048
1486.837321	0.065125771
1488.765774	0.064275973
1490.694227	0.063021488
1492.622680	0.062873542
1494.551133	0.062739857
1496.479586	0.061685137
1498.408039	0.060572941
1500.336492	0.060358088
1502.264945	0.061311912
1504.193398	0.062143080
1506.121851	0.061690323
1508.050304	0.061200932
1509.978757	0.060638778
1511.907210	0.059624687
1513.835664	0.059309717
1515.764117	0.059843648
1517.692570	0.060764372
1519.621023	0.060633861
1521.549476	0.059021536
1523.477929	0.057688400
1525.406382	0.056434005
1527.334835	0.055366822
1529.263288	0.055142503
1531.191741	0.054567378
1533.120194	0.053590383
1535.048647	0.054311559
1536.977100	0.055829342
1538.905554	0.055989239
1540.834007	0.055266771
1542.762460	0.053708103
1544.690913	0.051836684
1546.619366	0.050871745
1548.547819	0.050322834
1550.476272	0.050050523
1552.404725	0.050481938
1554.333178	0.051638350
1556.261631	0.052520692
1558.190084	0.051263452
1560.118537	0.049733154
1562.046990	0.049565833
1563.975443	0.049241778
1565.903897	0.048950352
1567.832350	0.048411991
1569.760803	0.047732975
1571.689256	0.048338227
1573.617709	0.048851859
1575.546162	0.047892630
1577.474615	0.047116179
1579.403068	0.046983182
1581.331521	0.046573468
1583.259974	0.046293344
1585.188427	0.046527397
1587.116880	0.046918631
1589.045333	0.047025181
1590.973787	0.046885148
1592.902240	0.046770655
1594.830693	0.046847284
1596.759146	0.047176424
1598.687599	0.047549695
1600.616052	0.047739670
1602.544505	0.047939695
1604.472958	0.048358429
1606.401411	0.048677940
1608.329864	0.048685826
1610.258317	0.048856523
1612.186770	0.049551424
1614.115223	0.050139133
1616.043677	0.050371997
1617.972130	0.051494420
1619.900583	0.053075053
1621.829036	0.053408436
1623.757489	0.053336669
1625.685942	0.053609904
1627.614395	0.053659555
1629.542848	0.054125410
1631.471301	0.055390086
1633.399754	0.056202419
1635.328207	0.056073871
1637.256660	0.056162868
1639.185113	0.056282621
1641.113566	0.056389526
1643.042020	0.057149976
1644.970473	0.057917606
1646.898926	0.058639660
1648.827379	0.060070045
1650.755832	0.059277188
1652.684285	0.055270888
1654.612738	0.053195458
1656.541191	0.053962134
1658.469644	0.054595105
1660.398097	0.054233156
1662.326550	0.053440493
1664.255003	0.053564996
1666.183456	0.054388169
1668.111910	0.054503113
1670.040363	0.054226220
1671.968816	0.053664848
1673.897269	0.051731877
1675.825722	0.049981188
1677.754175	0.050196394
1679.682628	0.051220383
1681.611081	0.051316809
1683.539534	0.049518321
1685.467987	0.047386553
1687.396440	0.046262216
1689.324893	0.045514572
1691.253346	0.045413762
1693.181799	0.045490570
1695.110253	0.045186188
1697.038706	0.045081247
1698.967159	0.043953739
1700.895612	0.042223752
1702.824065	0.041593611
1704.752518	0.040609490
1706.680971	0.039259404
1708.609424	0.038481694
1710.537877	0.038335819
1712.466330	0.038795553
1714.394783	0.039264463
1716.323236	0.038519960
1718.251689	0.036927115
1720.180143	0.036028102
1722.108596	0.035432443
1724.037049	0.034740023
1725.965502	0.034471918
1727.893955	0.034710959
1729.822408	0.035110485
1731.750861	0.034933496
1733.679314	0.034321968
1735.607767	0.034609236
1737.536220	0.034795579
1739.464673	0.034028620
1741.393126	0.033495486
1743.321579	0.033615131
1745.250032	0.034085058
1747.178486	0.034492951
1749.106939	0.034079537
1751.035392	0.033117928
1752.963845	0.032701407
1754.892298	0.032838862
1756.820751	0.033241194
1758.749204	0.033744223
1760.677657	0.033631574
1762.606110	0.033310041
1764.534563	0.033607222
1766.463016	0.034258451
1768.391469	0.035115864
1770.319922	0.035747044
1772.248376	0.035624500
1774.176829	0.035323843
1776.105282	0.035213161
1778.033735	0.035218485
1779.962188	0.035466954
1781.890641	0.035945896
1783.819094	0.036327489
1785.747547	0.036739681
1787.676000	0.037518222
1789.604453	0.038213532
1791.532906	0.038433380
1793.461359	0.038508411
1795.389812	0.038595930
1797.318266	0.038620491
1799.246719	0.038588792
1801.175172	0.038562335
1803.103625	0.038801748
1805.032078	0.039314080
1806.960531	0.039836355
1808.888984	0.040209010
1810.817437	0.040472921
1812.745890	0.040601540
1814.674343	0.040445156
1816.602796	0.040202510
1818.531249	0.040342510
1820.459702	0.040943183
1822.388155	0.041524634
1824.316609	0.041631348
1826.245062	0.041508108
1828.173515	0.041150734
1830.101968	0.040611919
1832.030421	0.040482339
1833.958874	0.040617682
1835.887327	0.040689781
1837.815780	0.040823705
1839.744233	0.041215882
1841.672686	0.041476592
1843.601139	0.041173715
1845.529592	0.040802825
1847.458045	0.040579818
1849.386499	0.040313642
1851.314952	0.040015701
1853.243405	0.039653342
1855.171858	0.039259326
1857.100311	0.038946170
1859.028764	0.038773667
1860.957217	0.038782541
1862.885670	0.039117992
1864.814123	0.039613016
1866.742576	0.039396565
1868.671029	0.038202148
1870.599482	0.037153915
1872.527935	0.036758337
1874.456388	0.036533352
1876.384842	0.036276713
1878.313295	0.036052447
1880.241748	0.035831045
1882.170201	0.035474528
1884.098654	0.035181362
1886.027107	0.035179272
1887.955560	0.034969486
1889.884013	0.034461878
1891.812466	0.034234572
1893.740919	0.034121934
1895.669372	0.033878658
1897.597825	0.033624478
1899.526278	0.033355828
1901.454732	0.032994289
1903.383185	0.032603007
1905.311638	0.032380261
1907.240091	0.032267276
1909.168544	0.032094710
1911.096997	0.031767529
1913.025450	0.031215148
1914.953903	0.030647403
1916.882356	0.030326076
1918.810809	0.030333202
1920.739262	0.030284517
1922.667715	0.029877495
1924.596168	0.029361272
1926.524622	0.028884105
1928.453075	0.028646113
1930.381528	0.028621048
1932.309981	0.028361199
1934.238434	0.027833598
1936.166887	0.027376495
1938.095340	0.027129531
1940.023793	0.027020201
1941.952246	0.026960729
1943.880699	0.026790174
1945.809152	0.026251255
1947.737605	0.025694849
1949.666058	0.025605451
1951.594511	0.025638497
1953.522965	0.025426196
1955.451418	0.025168346
1957.379871	0.024989719
1959.308324	0.024759576
1961.236777	0.024491353
1963.165230	0.024337621
1965.093683	0.024263673
1967.022136	0.024089538
1968.950589	0.023766454
1970.879042	0.023260789
1972.807495	0.022721669
1974.735948	0.022496054
1976.664401	0.022596225
1978.592855	0.022685168
1980.521308	0.022443283
1982.449761	0.021887310
1984.378214	0.021408457
1986.306667	0.021175589
1988.235120	0.020913016
1990.163573	0.020493008
1992.092026	0.020222610
1994.020479	0.020247774
1995.948932	0.020240529
1997.877385	0.020128613
1999.805838	0.020126702
2001.734291	0.020177208
2003.662744	0.020134896
2005.591198	0.020041248
2007.519651	0.019922473
2009.448104	0.019746048
2011.376557	0.019656692
2013.305010	0.019744195
2015.233463	0.019806221
2017.161916	0.019680247
2019.090369	0.019286856
2021.018822	0.018800631
2022.947275	0.018696265
2024.875728	0.018828841
2026.804181	0.018544452
2028.732634	0.017807618
2030.661088	0.017223697
2032.589541	0.017202437
2034.517994	0.017466983
2036.446447	0.017593248
2038.374900	0.017584065
2040.303353	0.017482389
2042.231806	0.017255053
2044.160259	0.016866883
2046.088712	0.016402952
2048.017165	0.016246650
2049.945618	0.016448401
2051.874071	0.016628673
2053.802524	0.016664911
2055.730978	0.016592599
2057.659431	0.016316229
2059.587884	0.015966333
2061.516337	0.015842952
2063.444790	0.015938915
2065.373243	0.016027132
2067.301696	0.015952870
2069.230149	0.015774202
2071.158602	0.015762767
2073.087055	0.015824186
2075.015508	0.015588541
2076.943961	0.015185203
2078.872414	0.014998822
2080.800867	0.014971397
2082.729321	0.014889121
2084.657774	0.014832255
2086.586227	0.014956149
2088.514680	0.015241704
2090.443133	0.015411345
2092.371586	0.015160653
2094.300039	0.014737424
2096.228492	0.014490328
2098.156945	0.014368949
2100.085398	0.014350497
2102.013851	0.014382461
2103.942304	0.014219017
2105.870757	0.014009281
2107.799211	0.013932743
2109.727664	0.013765210
2111.656117	0.013535733
2113.584570	0.013550225
2115.513023	0.013606716
2117.441476	0.013436654
2119.369929	0.013324668
2121.298382	0.013257495
2123.226835	0.013035701
2125.155288	0.012970507
2127.083741	0.013139017
2129.012194	0.013362125
2130.940647	0.013631490
2132.869100	0.013763536
2134.797554	0.013625608
2136.726007	0.013334498
2138.654460	0.012998688
2140.582913	0.012679490
2142.511366	0.012498853
2144.439819	0.012510138
2146.368272	0.012547738
2148.296725	0.012571285
2150.225178	0.012675845
2152.153631	0.012916583
2154.082084	0.013200673
2156.010537	0.013190239
2157.938990	0.012690710
2159.867444	0.012136705
2161.795897	0.012081589
2163.724350	0.012303679
2165.652803	0.012324912
2167.581256	0.012126130
2169.509709	0.011843349
2171.438162	0.011575283
2173.366615	0.011404510
2175.295068	0.011434650
2177.223521	0.011706377
2179.151974	0.011850242
2181.080427	0.011688316
2183.008880	0.011508425
2184.937334	0.011432402
2186.865787	0.011592745
2188.794240	0.011978286
2190.722693	0.012107679
2192.651146	0.011755941
2194.579599	0.011309573
2196.508052	0.011010105
2198.436505	0.010803983
2200.364958	0.010822545
2202.293411	0.011090494
2204.221864	0.011338511
2206.150317	0.011427733
2208.078770	0.011371994
2210.007223	0.011252397
2211.935677	0.011094289
2213.864130	0.010877107
2215.792583	0.010657700
2217.721036	0.010427903
2219.649489	0.010320676
2221.577942	0.010538302
2223.506395	0.010891505
2225.434848	0.011033314
2227.363301	0.010811249
2229.291754	0.010410676
2231.220207	0.010188343
2233.148660	0.010091601
2235.077113	0.009823648
2237.005567	0.009502920
2238.934020	0.009420620
2240.862473	0.009540407
2242.790926	0.009558678
2244.719379	0.009456645
2246.647832	0.009671673
2248.576285	0.010142216
2250.504738	0.010361296
2252.433191	0.010280894
2254.361644	0.010183396
2256.290097	0.010097128
2258.218550	0.009945667
2260.147003	0.009717048
2262.075456	0.009569934
2264.003910	0.009554958
2265.932363	0.009452889
2267.860816	0.009166649
2269.789269	0.008825880
2271.717722	0.008650239
2273.646175	0.008838533
2275.574628	0.009191399
2277.503081	0.009282988
2279.431534	0.009040857
2281.359987	0.008722732
2283.288440	0.008555797
2285.216893	0.008502095
2287.145346	0.008419368
2289.073800	0.008394934
2291.002253	0.008514585
2292.930706	0.008701274
2294.859159	0.008915612
2296.787612	0.009034636
2298.716065	0.008911295
2300.644518	0.008723000
2302.572971	0.008718847
2304.501424	0.008793578
2306.429877	0.008751082
2308.358330	0.008510157
2310.286783	0.008187748
2312.215236	0.008083691
2314.143690	0.008094469
2316.072143	0.007897859
2318.000596	0.007848565
2319.929049	0.008221637
2321.857502	0.008369969
2323.785955	0.007803295
2325.714408	0.006895702
2327.642861	0.006228509
2329.571314	0.006265304
2331.499767	0.007020944
2333.428220	0.007631102
2335.356673	0.007376661
2337.285126	0.006854639
2339.213579	0.007047138
2341.142033	0.008066135
2343.070486	0.009131929
2344.998939	0.009770998
2346.927392	0.009896571
2348.855845	0.009402927
2350.784298	0.008838044
2352.712751	0.008844149
2354.641204	0.009283904
2356.569657	0.009739470
2358.498110	0.010029628
2360.426563	0.009814075
2362.355016	0.009278822
2364.283469	0.008641025
2366.211923	0.007841690
2368.140376	0.007350058
2370.068829	0.007215466
2371.997282	0.006991280
2373.925735	0.006731174
2375.854188	0.006690504
2377.782641	0.006693582
2379.711094	0.006425507
2381.639547	0.006109278
2383.568000	0.006256408
2385.496453	0.006797852
2387.424906	0.007055613
2389.353359	0.006750605
2391.281812	0.006324415
2393.210266	0.006102977
2395.138719	0.005979168
2397.067172	0.005808731
2398.995625	0.005710877
2400.924078	0.005816650
2402.852531	0.006004477
2404.780984	0.006008052
2406.709437	0.005879456
2408.637890	0.005919391
2410.566343	0.006112000
2412.494796	0.006166093
2414.423249	0.006045803
2416.351702	0.005849076
2418.280156	0.005756293
2420.208609	0.005892013
2422.137062	0.006005986
2424.065515	0.005799751
2425.993968	0.005448732
2427.922421	0.005341056
2429.850874	0.005483747
2431.779327	0.005586315
2433.707780	0.005399121
2435.636233	0.005150006
2437.564686	0.005168215
2439.493139	0.005312415
2441.421592	0.005529347
2443.350045	0.005791572
2445.278499	0.005753416
2447.206952	0.005385084
2449.135405	0.005081141
2451.063858	0.005110019
2452.992311	0.005383809
2454.920764	0.005638649
2456.849217	0.005731497
2458.777670	0.005786237
2460.706123	0.005877341
2462.634576	0.005907024
2464.563029	0.006022162
2466.491482	0.006244262
2468.419935	0.006160808
2470.348389	0.005897143
2472.276842	0.005969136
2474.205295	0.006202132
2476.133748	0.006224259
2478.062201	0.006198857
2479.990654	0.006306230
2481.919107	0.006490952
2483.847560	0.006657693
2485.776013	0.006744041
2487.704466	0.006871421
2489.632919	0.007150608
2491.561372	0.007467045
2493.489825	0.007497781
2495.418279	0.007033375
2497.346732	0.006598033
2499.275185	0.006812424
2501.203638	0.007345067
2503.132091	0.007684226
2505.060544	0.007726120
2506.988997	0.007723080
2508.917450	0.007904354
2510.845903	0.008051885
2512.774356	0.007903182
2514.702809	0.007745588
2516.631262	0.008089216
2518.559715	0.008703263
2520.488168	0.009068131
2522.416622	0.009407226
2524.345075	0.009871190
2526.273528	0.010021553
2528.201981	0.009768723
2530.130434	0.009556266
2532.058887	0.009640596
2533.987340	0.009918469
2535.915793	0.010246038
2537.844246	0.010555788
2539.772699	0.010851829
2541.701152	0.011224028
2543.629605	0.011741534
2545.558058	0.012172483
2547.486512	0.012206699
2549.414965	0.012114038
2551.343418	0.012259565
2553.271871	0.012512306
2555.200324	0.012668593
2557.128777	0.012774172
2559.057230	0.012990610
2560.985683	0.013304492
2562.914136	0.013695906
2564.842589	0.014293245
2566.771042	0.014803790
2568.699495	0.014912330
2570.627948	0.015071748
2572.556401	0.015589616
2574.484855	0.015902389
2576.413308	0.015726859
2578.341761	0.015475905
2580.270214	0.015415166
2582.198667	0.015537889
2584.127120	0.015781822
2586.055573	0.016057815
2587.984026	0.016438579
2589.912479	0.016883595
2591.840932	0.017154744
2593.769385	0.017315444
2595.697838	0.017565055
2597.626291	0.017866474
2599.554745	0.018122623
2601.483198	0.018196577
2603.411651	0.017994160
2605.340104	0.017674582
2607.268557	0.017431255
2609.197010	0.017438563
2611.125463	0.017653951
2613.053916	0.017873529
2614.982369	0.018058058
2616.910822	0.018256022
2618.839275	0.018420916
2620.767728	0.018548522
2622.696181	0.018604960
2624.624635	0.018575460
2626.553088	0.018472606
2628.481541	0.018372018
2630.409994	0.018580260
2632.338447	0.019090828
2634.266900	0.019446567
2636.195353	0.019349253
2638.123806	0.018999536
2640.052259	0.018886739
2641.980712	0.019000662
2643.909165	0.018829405
2645.837618	0.018240821
2647.766071	0.017664386
2649.694524	0.017558722
2651.622978	0.017791407
2653.551431	0.017987402
2655.479884	0.018020071
2657.408337	0.017933931
2659.336790	0.017830161
2661.265243	0.017695934
2663.193696	0.017496705
2665.122149	0.017400295
2667.050602	0.017322307
2668.979055	0.016968092
2670.907508	0.016648360
2672.835961	0.016758861
2674.764414	0.016998801
2676.692868	0.016995104
2678.621321	0.016657948
2680.549774	0.016110323
2682.478227	0.015823992
2684.406680	0.016086953
2686.335133	0.016432069
2688.263586	0.016257564
2690.192039	0.015548737
2692.120492	0.014794633
2694.048945	0.014591129
2695.977398	0.014996313
2697.905851	0.015411865
2699.834304	0.015554596
2701.762757	0.015721567
2703.691211	0.015785415
2705.619664	0.015524177
2707.548117	0.015380679
2709.476570	0.015336883
2711.405023	0.015145049
2713.333476	0.015265673
2715.261929	0.015709357
2717.190382	0.015739057
2719.118835	0.015192511
2721.047288	0.014718492
2722.975741	0.014602517
2724.904194	0.014548289
2726.832647	0.014408949
2728.761101	0.014263304
2730.689554	0.014142498
2732.618007	0.013967173
2734.546460	0.013623443
2736.474913	0.013232920
2738.403366	0.012939765
2740.331819	0.012893715
2742.260272	0.013218500
2744.188725	0.013672248
2746.117178	0.013969326
2748.045631	0.014119709
2749.974084	0.014074970
2751.902537	0.013820949
2753.830991	0.013445927
2755.759444	0.013045660
2757.687897	0.012651913
2759.616350	0.012323949
2761.544803	0.012243876
2763.473256	0.012323670
2765.401709	0.012322325
2767.330162	0.012279074
2769.258615	0.012304178
2771.187068	0.012360108
2773.115521	0.012272286
2775.043974	0.012254772
2776.972427	0.012591054
2778.900880	0.012837964
2780.829334	0.012575945
2782.757787	0.012131784
2784.686240	0.012018060
2786.614693	0.012279410
2788.543146	0.012530267
2790.471599	0.012506140
2792.400052	0.012277284
2794.328505	0.011899157
2796.256958	0.011435270
2798.185411	0.011206597
2800.113864	0.011460192
2802.042317	0.011934714
2803.970770	0.012094252
2805.899224	0.011986648
2807.827677	0.012127730
2809.756130	0.012405727
2811.684583	0.012252484
2813.613036	0.011657892
2815.541489	0.011226475
2817.469942	0.011519725
2819.398395	0.012213457
2821.326848	0.012466848
2823.255301	0.012080928
2825.183754	0.011595063
2827.112207	0.011362170
2829.040660	0.011282813
2830.969113	0.011317896
2832.897567	0.011499039
2834.826020	0.011793829
2836.754473	0.012121214
2838.682926	0.012241224
2840.611379	0.012024311
2842.539832	0.011662280
2844.468285	0.011421650
2846.396738	0.011412929
2848.325191	0.011352126
2850.253644	0.011041163
2852.182097	0.010842912
2854.110550	0.011017287
2856.039003	0.011319520
2857.967457	0.011442943
2859.895910	0.011319675
2861.824363	0.011144670
2863.752816	0.011190205
2865.681269	0.011438478
2867.609722	0.011511505
2869.538175	0.011278676
2871.466628	0.011207166
2873.395081	0.011568384
2875.323534	0.011974499
2877.251987	0.011971876
2879.180440	0.011739578
2881.108893	0.011665624
2883.037347	0.011659442
2884.965800	0.011577638
2886.894253	0.011504020
2888.822706	0.011451174
2890.751159	0.011199234
2892.679612	0.010785699
2894.608065	0.010810195
2896.536518	0.011519905
2898.464971	0.012136220
2900.393424	0.012082249
2902.321877	0.011698361
2904.250330	0.011306270
2906.178783	0.010990316
2908.107236	0.010780946
2910.035690	0.010557077
2911.964143	0.010501458
2913.892596	0.010732929
2915.821049	0.010975119
2917.749502	0.011272582
2919.677955	0.011519969
2921.606408	0.011381203
2923.534861	0.010992453
2925.463314	0.010710457
2927.391767	0.010877443
2929.320220	0.011262026
2931.248673	0.011246892
2933.177126	0.010797711
2935.105580	0.010308876
2937.034033	0.010328622
2938.962486	0.011059829
2940.890939	0.011644352
2942.819392	0.011437058
2944.747845	0.011053497
2946.676298	0.011089775
2948.604751	0.011330301
2950.533204	0.011420646
2952.461657	0.011327115
2954.390110	0.011334998
2956.318563	0.011437057
2958.247016	0.011320660
2960.175469	0.011136260
2962.103923	0.011299017
2964.032376	0.011607721
2965.960829	0.011734593
2967.889282	0.011766629
2969.817735	0.011768988
2971.746188	0.011883287
2973.674641	0.012272259
2975.603094	0.012607926
2977.531547	0.012537696
2979.460000	0.012189048
2981.388453	0.011877825
2983.316906	0.011505026
2985.245359	0.011009379
2987.173813	0.010929375
2989.102266	0.011489429
2991.030719	0.012026433
2992.959172	0.012127463
2994.887625	0.012190611
2996.816078	0.012477622
2998.744531	0.012712846
3000.672984	0.012640803
3002.601437	0.012387169
3004.529890	0.012050731
3006.458343	0.011761087
3008.386796	0.011702214
3010.315249	0.011756113
3012.243703	0.011771912
3014.172156	0.011974461
3016.100609	0.012291713
3018.029062	0.012130809
3019.957515	0.011609105
3021.885968	0.011606527
3023.814421	0.012218479
3025.742874	0.012796735
3027.671327	0.013088446
3029.599780	0.013163825
3031.528233	0.013089425
3033.456686	0.013005189
3035.385139	0.012976213
3037.313592	0.012933627
3039.242046	0.012679241
3041.170499	0.012412584
3043.098952	0.012672947
3045.027405	0.013165732
3046.955858	0.013298510
3048.884311	0.013324268
3050.812764	0.013339357
3052.741217	0.013027194
3054.669670	0.012751253
3056.598123	0.013131328
3058.526576	0.013850676
3060.455029	0.014088434
3062.383482	0.013917157
3064.311936	0.013832106
3066.240389	0.013828813
3068.168842	0.013865701
3070.097295	0.014052154
3072.025748	0.014441359
3073.954201	0.014909786
3075.882654	0.015317331
3077.811107	0.015662190
3079.739560	0.015699130
3081.668013	0.015350286
3083.596466	0.015091211
3085.524919	0.015123105
3087.453372	0.015459391
3089.381825	0.016162766
3091.310279	0.016732587
3093.238732	0.016678281
3095.167185	0.016336411
3097.095638	0.016119584
3099.024091	0.015964847
3100.952544	0.016037935
3102.880997	0.016420824
3104.809450	0.016488137
3106.737903	0.016331166
3108.666356	0.016876761
3110.594809	0.017811827
3112.523262	0.018069305
3114.451715	0.017859299
3116.380169	0.017863940
3118.308622	0.017826661
3120.237075	0.017394720
3122.165528	0.017047547
3124.093981	0.017384611
3126.022434	0.018226037
3127.950887	0.018863190
3129.879340	0.019038945
3131.807793	0.019116018
3133.736246	0.019345677
3135.664699	0.019540029
3137.593152	0.019417362
3139.521605	0.018988740
3141.450058	0.018612966
3143.378512	0.018744949
3145.306965	0.019362668
3147.235418	0.019866778
3149.163871	0.019966766
3151.092324	0.019943820
3153.020777	0.020088784
3154.949230	0.020585923
3156.877683	0.021103052
3158.806136	0.021114491
3160.734589	0.020944212
3162.663042	0.021036737
3164.591495	0.021180755
3166.519948	0.021152884
3168.448402	0.021194747
3170.376855	0.021716982
3172.305308	0.022481540
3174.233761	0.022712767
3176.162214	0.022446927
3178.090667	0.022268008
3180.019120	0.022201592
3181.947573	0.022271279
3183.876026	0.022799084
3185.804479	0.023539215
3187.732932	0.023945628
3189.661385	0.024197536
3191.589838	0.024769960
3193.518292	0.025442239
3195.446745	0.025568629
3197.375198	0.025120238
3199.303651	0.024676586
3201.232104	0.024542272
3203.160557	0.024651317
3205.089010	0.024912529
3207.017463	0.025304595
3208.945916	0.025864597
3210.874369	0.026427587
3212.802822	0.026520824
3214.731275	0.026126523
3216.659728	0.025987489
3218.588181	0.026541105
3220.516635	0.027460132
3222.445088	0.028058177
3224.373541	0.027966438
3226.301994	0.027691422
3228.230447	0.027890103
3230.158900	0.028224314
3232.087353	0.028149229
3234.015806	0.027958706
3235.944259	0.027906857
3237.872712	0.027944917
3239.801165	0.028099684
3241.729618	0.028266741
3243.658071	0.028354475
3245.586525	0.028387997
3247.514978	0.028503267
3249.443431	0.028731847
3251.371884	0.028423717
3253.300337	0.027459236
3255.228790	0.026952356
3257.157243	0.027261233
3259.085696	0.027690612
3261.014149	0.027971944
3262.942602	0.028342059
3264.871055	0.028840069
3266.799508	0.029264528
3268.727961	0.029622316
3270.656414	0.029928219
3272.584868	0.029926868
3274.513321	0.029695353
3276.441774	0.029671693
3278.370227	0.029892553
3280.298680	0.030160999
3282.227133	0.030363906
3284.155586	0.030100612
3286.084039	0.029347848
3288.012492	0.029118730
3289.940945	0.029928440
3291.869398	0.030702172
3293.797851	0.030622358
3295.726304	0.030476291
3297.654758	0.030850604
3299.583211	0.031136461
3301.511664	0.031009784
3303.440117	0.030894708
3305.368570	0.030975027
3307.297023	0.031115595
3309.225476	0.031264327
3311.153929	0.031358190
3313.082382	0.031355880
3315.010835	0.031636689
3316.939288	0.032370858
3318.867741	0.032869425
3320.796194	0.032633733
3322.724648	0.032196220
3324.653101	0.032199357
3326.581554	0.032477472
3328.510007	0.032632072
3330.438460	0.032868832
3332.366913	0.033385120
3334.295366	0.033632535
3336.223819	0.033402391
3338.152272	0.033194013
3340.080725	0.033168092
3342.009178	0.033329766
3343.937631	0.033754978
3345.866084	0.034228332
3347.794537	0.034509074
3349.722991	0.034512099
3351.651444	0.034353659
3353.579897	0.034178574
3355.508350	0.034011174
3357.436803	0.033949316
3359.365256	0.034180328
3361.293709	0.034907144
3363.222162	0.035703212
3365.150615	0.035763025
3367.079068	0.035223253
3369.007521	0.034765147
3370.935974	0.034671728
3372.864427	0.035084896
3374.792881	0.036141630
3376.721334	0.037350316
3378.649787	0.037856560
3380.578240	0.037538655
3382.506693	0.036838461
3384.435146	0.036182739
3386.363599	0.036054291
3388.292052	0.036556348
3390.220505	0.037154015
3392.148958	0.037446383
3394.077411	0.037775945
3396.005864	0.038221270
3397.934317	0.038259540
3399.862770	0.037859194
3401.791224	0.037491500
3403.719677	0.037365850
3405.648130	0.037738480
3407.576583	0.038033307
3409.505036	0.037734229
3411.433489	0.037536092
3413.361942	0.038192786
3415.290395	0.038931005
3417.218848	0.038788605
3419.147301	0.038322262
3421.075754	0.038601290
3423.004207	0.039473105
3424.932660	0.039754424
3426.861114	0.039345171
3428.789567	0.039246753
3430.718020	0.039596785
3432.646473	0.039592132
3434.574926	0.038820341
3436.503379	0.037716001
3438.431832	0.037015822
3440.360285	0.037039638
3442.288738	0.037537497
3444.217191	0.037975010
3446.145644	0.037993748
3448.074097	0.037832025
3450.002550	0.037672330
3451.931004	0.037463907
3453.859457	0.037241947
3455.787910	0.036950175
3457.716363	0.036727645
3459.644816	0.036736894
3461.573269	0.036828231
3463.501722	0.037057813
3465.430175	0.037214998
3467.358628	0.036558487
3469.287081	0.035468187
3471.215534	0.035153680
3473.143987	0.035505671
3475.072440	0.035571385
3477.000893	0.035376098
3478.929347	0.035466053
3480.857800	0.035710026
3482.786253	0.035746288
3484.714706	0.035461459
3486.643159	0.034798857
3488.571612	0.034262612
3490.500065	0.034372497
3492.428518	0.034600902
3494.356971	0.034324218
3496.285424	0.033880912
3498.213877	0.033888735
3500.142330	0.034196481
3502.070783	0.034019001
3503.999237	0.033158310
3505.927690	0.032314312
3507.856143	0.032015011
3509.784596	0.032211285
3511.713049	0.032296073
3513.641502	0.031940706
3515.569955	0.031588830
3517.498408	0.031554524
3519.426861	0.031777035
3521.355314	0.032099064
3523.283767	0.032320045
3525.212220	0.032235384
3527.140673	0.031720046
3529.069126	0.030848209
3530.997580	0.029995896
3532.926033	0.029581994
3534.854486	0.029563269
3536.782939	0.029708611
3538.711392	0.029865691
3540.639845	0.029963782
3542.568298	0.030134905
3544.496751	0.030132616
3546.425204	0.029501662
3548.353657	0.028684564
3550.282110	0.028329972
3552.210563	0.028214034
3554.139016	0.027852610
3556.067470	0.027436683
3557.995923	0.027379921
3559.924376	0.027500808
3561.852829	0.027569653
3563.781282	0.027799651
3565.709735	0.027966775
3567.638188	0.027380208
3569.566641	0.026212605
3571.495094	0.025295779
3573.423547	0.025016088
3575.352000	0.025212197
3577.280453	0.025372187
3579.208906	0.025041018
3581.137360	0.024365436
3583.065813	0.023943536
3584.994266	0.023701673
3586.922719	0.023164138
3588.851172	0.022807455
3590.779625	0.022944679
3592.708078	0.022957861
3594.636531	0.022880975
3596.564984	0.023212032
3598.493437	0.023574498
3600.421890	0.023229191
3602.350343	0.022551339
3604.278796	0.022236599
3606.207249	0.021962067
3608.135703	0.021239880
3610.064156	0.020322170
3611.992609	0.019715577
3613.921062	0.019838506
3615.849515	0.020624034
3617.777968	0.021268688
3619.706421	0.021300709
3621.634874	0.021215767
3623.563327	0.021528659
3625.491780	0.021795917
3627.420233	0.020750035
3629.348686	0.018856475
3631.277139	0.018156581
3633.205593	0.018475363
3635.134046	0.018407559
3637.062499	0.017722391
3638.990952	0.017146071
3640.919405	0.016867107
3642.847858	0.016588302
3644.776311	0.016457690
3646.704764	0.016678333
3648.633217	0.017010342
3650.561670	0.017113773
3652.490123	0.016887112
3654.418576	0.016144820
3656.347029	0.015262894
3658.275482	0.014810449
3660.203936	0.014515796
3662.132389	0.014040155
3664.060842	0.013396677
3665.989295	0.012638365
3667.917748	0.011995860
3669.846201	0.012048662
3671.774654	0.012942414
3673.703107	0.013436059
3675.631560	0.012836435
3677.560013	0.012086911
3679.488466	0.011586753
3681.416919	0.011189172
3683.345372	0.011016789
3685.273826	0.011196281
3687.202279	0.011476612
3689.130732	0.011307574
3691.059185	0.010679709
3692.987638	0.010395270
3694.916091	0.010875046
3696.844544	0.011882180
3698.772997	0.012868480
3700.701450	0.013096062
3702.629903	0.012299455
3704.558356	0.011181048
3706.486809	0.010538402
3708.415262	0.010456186
3710.343716	0.010788766
3712.272169	0.011510145
3714.200622	0.012158235
3716.129075	0.012162534
3718.057528	0.011671880
3719.985981	0.011312911
3721.914434	0.011671630
3723.842887	0.012711860
3725.771340	0.013552715
3727.699793	0.013692324
3729.628246	0.013314537
3731.556699	0.012796862
3733.485152	0.012695847
3735.413605	0.012945462
3737.342059	0.012953144
3739.270512	0.012838880
3741.198965	0.012755396
3743.127418	0.012415574
3745.055871	0.012144948
3746.984324	0.012289648
3748.912777	0.012344707
3750.841230	0.012245975
3752.769683	0.012393213
3754.698136	0.012704023
3756.626589	0.012831451
3758.555042	0.012715864
3760.483495	0.012802543
3762.411949	0.013230863
3764.340402	0.013294837
3766.268855	0.012672405
3768.197308	0.011997859
3770.125761	0.011963950
3772.054214	0.012526136
3773.982667	0.013066814
3775.911120	0.013276944
3777.839573	0.013350205
3779.768026	0.013661332
3781.696479	0.014151221
3783.624932	0.014169661
3785.553385	0.013622870
3787.481838	0.013090148
3789.410292	0.012839122
3791.338745	0.012884356
3793.267198	0.013283217
3795.195651	0.013801653
3797.124104	0.014185368
3799.052557	0.014328581
3800.981010	0.014224821
3802.909463	0.014252015
3804.837916	0.014118339
3806.766369	0.013347802
3808.694822	0.012548629
3810.623275	0.012310080
3812.551728	0.012629424
3814.480182	0.013292626
3816.408635	0.014112555
3818.337088	0.014841420
3820.265541	0.015048475
3822.193994	0.014887678
3824.122447	0.014568256
3826.050900	0.013930750
3827.979353	0.013241117
3829.907806	0.012738721
3831.836259	0.012759598
3833.764712	0.013710902
3835.693165	0.014874960
3837.621618	0.014721932
3839.550071	0.013407651
3841.478525	0.012456175
3843.406978	0.012126899
3845.335431	0.011914384
3847.263884	0.011672765
3849.192337	0.011645310
3851.120790	0.011916235
3853.049243	0.012242312
3854.977696	0.012442885
3856.906149	0.012854971
3858.834602	0.013531958
3860.763055	0.013925990
3862.691508	0.013335614
3864.619961	0.012097367
3866.548415	0.011431313
3868.476868	0.011531628
3870.405321	0.011883863
3872.333774	0.012399278
3874.262227	0.013030217
3876.190680	0.013607682
3878.119133	0.013754652
3880.047586	0.013281778
3881.976039	0.012232786
3883.904492	0.010769075
3885.832945	0.009957393
3887.761398	0.010577618
3889.689851	0.011867364
3891.618305	0.012887900
3893.546758	0.013432494
3895.475211	0.013425452
3897.403664	0.013064508
3899.332117	0.012809815
3901.260570	0.012805509
3903.189023	0.012827678
3905.117476	0.012780366
3907.045929	0.012703501
3908.974382	0.012656352
3910.902835	0.012685292
3912.831288	0.012506322
3914.759741	0.011990057
3916.688194	0.011552026
3918.616648	0.011298826
3920.545101	0.011031386
3922.473554	0.011012812
3924.402007	0.011469185
3926.330460	0.011958220
3928.258913	0.011613415
3930.187366	0.010485260
3932.115819	0.009851540
3934.044272	0.010324583
3935.972725	0.011084164
3937.901178	0.011240063
3939.829631	0.010894277
3941.758084	0.010723392
3943.686538	0.011031985
3945.614991	0.011429680
3947.543444	0.011433173
3949.471897	0.011030897
3951.400350	0.010616380
3953.328803	0.010511577
3955.257256	0.010681839
3957.185709	0.010958898
3959.114162	0.011055562
3961.042615	0.010781377
3962.971068	0.010423382
3964.899521	0.010311696
3966.827974	0.010327101
3968.756427	0.010252506
3970.684881	0.010352095
3972.613334	0.010772401
3974.541787	0.011106689
3976.470240	0.011137294
3978.398693	0.010915370
3980.327146	0.010699798
3982.255599	0.010654361
3984.184052	0.010307284
3986.112505	0.009529755
3988.040958	0.009202260
3989.969411	0.009848770
3991.897864	0.010975442
3993.826317	0.011493706
3995.754771	0.010641533
3997.683224	0.009314442
3999.611677	0.009042638
4001.540130	0.010043021
4003.468583	0.011327737
4005.397036	0.012096005
4007.325489	0.011902567
4009.253942	0.011044725
4011.182395	0.010533249
4013.110848	0.010449849
4015.039301	0.010524941
4016.967754	0.010891528
4018.896207	0.011069878
4020.824661	0.010672987
4022.753114	0.010060141
4024.681567	0.009589352
4026.610020	0.009538624
4028.538473	0.009632361
4030.466926	0.009784634
4032.395379	0.009910344
4034.323832	0.009435340
4036.252285	0.008657720
4038.180738	0.008205599
4040.109191	0.008051911
4042.037644	0.008254445
4043.966097	0.008670997
4045.894550	0.009076999
4047.823004	0.009608264
4049.751457	0.010091211
4051.679910	0.010135105
4053.608363	0.010124675
4055.536816	0.010466455
4057.465269	0.010356122
4059.393722	0.009322636
4061.322175	0.008583179
4063.250628	0.009066613
4065.179081	0.009940203
4067.107534	0.010137133
4069.035987	0.009551007
4070.964440	0.009047738
4072.892894	0.009287060
4074.821347	0.009742771
4076.749800	0.009769241
4078.678253	0.009471542
4080.606706	0.009181616
4082.535159	0.008968782
4084.463612	0.008649296
4086.392065	0.008222024
4088.320518	0.008272606
4090.248971	0.008825635
4092.177424	0.009084418
4094.105877	0.008920887
4096.034330	0.009224907
4097.962783	0.010165190
4099.891237	0.010745101
4101.819690	0.010445805
4103.748143	0.009758865
4105.676596	0.009305752
4107.605049	0.009205725
4109.533502	0.009046981
4111.461955	0.008287683
4113.390408	0.007603462
4115.318861	0.007966078
4117.247314	0.008989139
4119.175767	0.009636507
4121.104220	0.009721790
4123.032673	0.009299890
4124.961127	0.008774750
4126.889580	0.008763164
4128.818033	0.009157603
4130.746486	0.009095901
4132.674939	0.008024374
4134.603392	0.006588839
4136.531845	0.006158330
4138.460298	0.007160485
4140.388751	0.008648074
4142.317204	0.009561799
4144.245657	0.009321478
4146.174110	0.008258468
4148.102563	0.007435842
4150.031017	0.007143111
4151.959470	0.006934628
4153.887923	0.006797143
4155.816376	0.007121217
4157.744829	0.007866453
4159.673282	0.008471505
4161.601735	0.008634700
4163.530188	0.008470719
4165.458641	0.008130960
4167.387094	0.007947585
4169.315547	0.008123396
4171.244000	0.008200861
4173.172453	0.007879953
4175.100906	0.007595079
4177.029360	0.007682138
4178.957813	0.007890542
4180.886266	0.008119482
4182.814719	0.007969727
4184.743172	0.007292828
4186.671625	0.006886604
4188.600078	0.006930656
4190.528531	0.006957544
4192.456984	0.007126717
4194.385437	0.007939170
4196.313890	0.008463861
4198.242343	0.008061519
4200.170796	0.007661650
4202.099250	0.007741596
4204.027703	0.007770760
4205.956156	0.007528582
4207.884609	0.007523146
4209.813062	0.007794941
4211.741515	0.008034182
4213.669968	0.008255027
4215.598421	0.008737104
4217.526874	0.009117244
4219.455327	0.008801258
4221.383780	0.007979823
4223.312233	0.007355774
4225.240686	0.006987447
4227.169139	0.006839639
4229.097593	0.006740274
4231.026046	0.006872659
4232.954499	0.006961728
4234.882952	0.006473660
4236.811405	0.005628949
4238.739858	0.005186628
4240.668311	0.005369210
4242.596764	0.006001628
4244.525217	0.006733892
4246.453670	0.006912176
4248.382123	0.006103068
4250.310576	0.005225491
4252.239029	0.005261782
4254.167483	0.005750999
4256.095936	0.006201076
4258.024389	0.006609494
4259.952842	0.007016798
4261.881295	0.007168098
4263.809748	0.006800722
4265.738201	0.006219224
4267.666654	0.005523503
4269.595107	0.005155366
4271.523560	0.005241773
4273.452013	0.005547551
4275.380466	0.005746761
4277.308919	0.005188962
4279.237373	0.005163436
4281.165826	0.005836057
4283.094279	0.005974664
4285.022732	0.005730983
4286.951185	0.006543274
4288.879638	0.007660118
4290.808091	0.007396510
4292.736544	0.006505207
4294.664997	0.006185236
4296.593450	0.005839940
4298.521903	0.005278262
4300.450356	0.005406909
4302.378809	0.005852127
4304.307262	0.005684286
4306.235716	0.005634139
4308.164169	0.006005285
4310.092622	0.006268585
4312.021075	0.006264809
4313.949528	0.006019599
4315.877981	0.005811360
4317.806434	0.005938308
4319.734887	0.005994972
4321.663340	0.005606635
4323.591793	0.005231572
4325.520246	0.005407397
4327.448699	0.005486042
4329.377152	0.004647959
4331.305606	0.003231319
4333.234059	0.003109985
4335.162512	0.004205864
4337.090965	0.005468885
4339.019418	0.005985018
4340.947871	0.006230105
4342.876324	0.007170042
4344.804777	0.008170153
4346.733230	0.008041793
4348.661683	0.007582088
4350.590136	0.007472284
4352.518589	0.007211709
4354.447042	0.006880388
4356.375495	0.006601785
4358.303949	0.006191995
4360.232402	0.006336840
4362.160855	0.006639075
4364.089308	0.006136983
4366.017761	0.005177916
4367.946214	0.004631998
4369.874667	0.005083934
4371.803120	0.006065657
4373.731573	0.006915073
4375.660026	0.007379657
4377.588479	0.007350056
4379.516932	0.006264683
4381.445385	0.004712769
4383.373839	0.004741693
4385.302292	0.006300565
4387.230745	0.008015490
4389.159198	0.008824657
4391.087651	0.008085260
4393.016104	0.006964144
4394.944557	0.006721012
4396.873010	0.006543446
4398.801463	0.005940868
4400.729916	0.005691881
4402.658369	0.006008182
4404.586822	0.006630796
4406.515275	0.007293519
4408.443729	0.007399547
4410.372182	0.006814147
4412.300635	0.006622752
4414.229088	0.007486739
4416.157541	0.008724609
4418.085994	0.009351043
4420.014447	0.008727297
4421.942900	0.007616596
4423.871353	0.007359938
4425.799806	0.007522692
4427.728259	0.007202307
4429.656712	0.006596738
4431.585165	0.006228215
4433.513618	0.005833091
4435.442072	0.005192814
4437.370525	0.004891589
4439.298978	0.005171021
4441.227431	0.005613000
4443.155884	0.006205474
4445.084337	0.007063580
4447.012790	0.007522281
4448.941243	0.007369917
4450.869696	0.007225217
4452.798149	0.007310017
4454.726602	0.007388544
4456.655055	0.007414378
4458.583508	0.007466669
4460.511962	0.007495546
4462.440415	0.007644611
4464.368868	0.007736055
4466.297321	0.007250293
4468.225774	0.006641926
4470.154227	0.006646346
4472.082680	0.006834636
4474.011133	0.006682789
4475.939586	0.006552279
4477.868039	0.007346540
4479.796492	0.008790157
4481.724945	0.009275370
4483.653398	0.008549883
4485.581851	0.007544416
4487.510305	0.006343911
4489.438758	0.005412861
4491.367211	0.005325330
4493.295664	0.005626178
4495.224117	0.005697065
4497.152570	0.006063292
4499.081023	0.006940043
4501.009476	0.007658126
4502.937929	0.007868033
4504.866382	0.007856849
4506.794835	0.008123199
4508.723288	0.008018191
4510.651741	0.007003327
4512.580195	0.006577583
4514.508648	0.007162751
4516.437101	0.007143409
4518.365554	0.006230664
4520.294007	0.005483519
4522.222460	0.005344420
4524.150913	0.006069738
4526.079366	0.007774433
4528.007819	0.008781541
4529.936272	0.008052989
4531.864725	0.007110823
4533.793178	0.006998682
4535.721631	0.006905910
4537.650084	0.006778285
4539.578538	0.007311218
4541.506991	0.007572322
4543.435444	0.006950804
4545.363897	0.006539896
4547.292350	0.007173473
4549.220803	0.008005697
4551.149256	0.007779508
4553.077709	0.006964657
4555.006162	0.006663579
4556.934615	0.006819723
4558.863068	0.007096864
4560.791521	0.007065547
4562.719974	0.006278552
4564.648428	0.005774308
4566.576881	0.006324538
4568.505334	0.007341378
4570.433787	0.008299507
4572.362240	0.008102338
4574.290693	0.006857059
4576.219146	0.006298752
4578.147599	0.006680577
4580.076052	0.007319455
4582.004505	0.007643584
4583.932958	0.007136561
4585.861411	0.006540976
4587.789864	0.007317124
4589.718318	0.008504852
4591.646771	0.008324335
4593.575224	0.007203131
4595.503677	0.006768175
4597.432130	0.006502472
4599.360583	0.005646522
4601.289036	0.005227516
4603.217489	0.005691596
[truncated: 1,501 more rows]
