# Supplementary material for: Adaptive Method for Quantitative Estimation of Glucose and Fructose Concentrations in Aqueous Solutions Based on Infrared Nanoantenna Optics
Source: Sensors (Basel). 2019 Jul 11;19(14):3053. doi: 10.3390/s19143053 (PMC6678705; doi:10.3390/s19143053)
Supplement: Supplementary file 1 [file sensors-19-03053-s001.zip › 00_Measurement_Data/Fructose cycles/1 water/res4 sc50_50 ap100x100 par pol/1 water.18.txt]

748.239793	0.026118759
750.168246	0.022102438
752.096699	0.013063820
754.025152	0.013688526
755.953605	0.018599913
757.882058	0.042575233
759.810511	0.049237043
761.738964	0.030587267
763.667418	0.021044714
765.595871	0.028202588
767.524324	0.024790784
769.452777	0.020304883
771.381230	0.028978903
773.309683	0.037968684
775.238136	0.039573636
777.166589	0.038874969
779.095042	0.044085756
781.023495	0.052406318
782.951948	0.048819095
784.880401	0.046476487
786.808854	0.044845697
788.737308	0.042503007
790.665761	0.029409714
792.594214	0.016604440
794.522667	0.025337556
796.451120	0.025564658
798.379573	0.022550076
800.308026	0.019029921
802.236479	0.025657466
804.164932	0.024537187
806.093385	0.023267403
808.021838	0.028492829
809.950291	0.046208285
811.878744	0.037131615
813.807197	0.022083906
815.735651	0.030985923
817.664104	0.036897458
819.592557	0.027429730
821.521010	0.020067228
823.449463	0.012632811
825.377916	0.018919650
827.306369	0.027034283
829.234822	0.023442304
831.163275	0.030996148
833.091728	0.033574451
835.020181	0.030710164
836.948634	0.031334158
838.877087	0.031348772
840.805541	0.024798634
842.733994	0.024808832
844.662447	0.023529043
846.590900	0.017445875
848.519353	0.015738413
850.447806	0.010732430
852.376259	0.016454991
854.304712	0.020917337
856.233165	0.027356923
858.161618	0.030741462
860.090071	0.024052681
862.018524	0.017844969
863.946977	0.019461770
865.875430	0.022436002
867.803884	0.023554677
869.732337	0.020416884
871.660790	0.014437761
873.589243	0.014237489
875.517696	0.019800302
877.446149	0.025016492
879.374602	0.029383013
881.303055	0.033967387
883.231508	0.037322264
885.159961	0.038659479
887.088414	0.037586059
889.016867	0.035235643
890.945320	0.035252701
892.873774	0.039037555
894.802227	0.044553377
896.730680	0.049062204
898.659133	0.053006660
900.587586	0.058635686
902.516039	0.065319233
904.444492	0.071322538
906.372945	0.076060131
908.301398	0.078959517
910.229851	0.080029353
912.158304	0.081651941
914.086757	0.084640764
916.015210	0.087349407
917.943664	0.090212874
919.872117	0.093870059
921.800570	0.097608767
923.729023	0.101435453
925.657476	0.105741411
927.585929	0.111065835
929.514382	0.117880806
931.442835	0.124620698
933.371288	0.129753768
935.299741	0.134479374
937.228194	0.140450075
939.156647	0.146711260
941.085100	0.151616246
943.013553	0.156691238
944.942007	0.164161682
946.870460	0.172332793
948.798913	0.179110914
950.727366	0.185019627
952.655819	0.190520957
954.584272	0.195751354
956.512725	0.201349407
958.441178	0.207564503
960.369631	0.214331046
962.298084	0.221307293
964.226537	0.227340773
966.154990	0.232262507
968.083443	0.237603828
970.011897	0.244237348
971.940350	0.251736701
973.868803	0.258764744
975.797256	0.264685839
977.725709	0.270662963
979.654162	0.277359217
981.582615	0.284443974
983.511068	0.291059136
985.439521	0.296574742
987.367974	0.302378058
989.296427	0.309177458
991.224880	0.315354675
993.153333	0.320607275
995.081786	0.326133698
997.010240	0.331946373
998.938693	0.337223381
1000.867146	0.341766626
1002.795599	0.346093059
1004.724052	0.350678682
1006.652505	0.355729550
1008.580958	0.361140519
1010.509411	0.366020828
1012.437864	0.369705230
1014.366317	0.372913420
1016.294770	0.376372546
1018.223223	0.379935682
1020.151676	0.383433253
1022.080130	0.386715949
1024.008583	0.389796764
1025.937036	0.393105060
1027.865489	0.396365583
1029.793942	0.398659945
1031.722395	0.400196701
1033.650848	0.401854664
1035.579301	0.403596342
1037.507754	0.405262232
1039.436207	0.407214880
1041.364660	0.409299642
1043.293113	0.410476089
1045.221566	0.410299450
1047.150019	0.409953117
1049.078473	0.410595447
1051.006926	0.411984533
1052.935379	0.413174927
1054.863832	0.413367093
1056.792285	0.412256330
1058.720738	0.410525054
1060.649191	0.409203619
1062.577644	0.408009738
1064.506097	0.406528652
1066.434550	0.405253530
1068.363003	0.403982788
1070.291456	0.402354807
1072.219909	0.400805801
1074.148363	0.399650961
1076.076816	0.399013907
1078.005269	0.398572117
1079.933722	0.397598505
1081.862175	0.396315277
1083.790628	0.395359665
1085.719081	0.394557983
1087.647534	0.393303514
1089.575987	0.391392261
1091.504440	0.389337659
1093.432893	0.387268126
1095.361346	0.384774476
1097.289799	0.382234931
1099.218253	0.380222827
1101.146706	0.378282487
1103.075159	0.375803173
1105.003612	0.372967988
1106.932065	0.370426893
1108.860518	0.368586898
1110.788971	0.366553128
1112.717424	0.363574237
1114.645877	0.360615969
1116.574330	0.358041763
1118.502783	0.355308175
1120.431236	0.352600932
1122.359689	0.350222230
1124.288142	0.347922266
1126.216596	0.345372945
1128.145049	0.342540324
1130.073502	0.339515358
1132.001955	0.336874366
1133.930408	0.334850609
1135.858861	0.332534015
1137.787314	0.329652041
1139.715767	0.326832831
1141.644220	0.324218959
1143.572673	0.321497262
1145.501126	0.318713009
1147.429579	0.316138148
1149.358032	0.313580543
1151.286486	0.310926408
1153.214939	0.308387756
1155.143392	0.306053311
1157.071845	0.303820074
1159.000298	0.301349044
1160.928751	0.298345983
1162.857204	0.294880182
1164.785657	0.291391492
1166.714110	0.288296610
1168.642563	0.285810113
1170.571016	0.283680648
1172.499469	0.280890346
1174.427922	0.277184427
1176.356375	0.273793459
1178.284829	0.271550626
1180.213282	0.269893646
1182.141735	0.267753601
1184.070188	0.264877051
1185.998641	0.262009263
1187.927094	0.259608179
1189.855547	0.257185668
1191.784000	0.254360706
1193.712453	0.251467288
1195.640906	0.248815596
1197.569359	0.246428698
1199.497812	0.244128212
1201.426265	0.241389975
1203.354719	0.238680542
1205.283172	0.236090258
1207.211625	0.233865991
1209.140078	0.231991842
1211.068531	0.229961172
1212.996984	0.227403075
1214.925437	0.224711791
1216.853890	0.222284585
1218.782343	0.220135137
1220.710796	0.218235627
1222.639249	0.216387227
1224.567702	0.214285314
1226.496155	0.212178871
1228.424609	0.210449070
1230.353062	0.208723322
1232.281515	0.206641540
1234.209968	0.204414397
1236.138421	0.202382803
1238.066874	0.200723171
1239.995327	0.199223116
1241.923780	0.197534129
1243.852233	0.195665270
1245.780686	0.193967924
1247.709139	0.192773014
1249.637592	0.191697612
1251.566045	0.190126717
1253.494498	0.188209966
1255.422952	0.186430231
1257.351405	0.184537470
1259.279858	0.182388395
1261.208311	0.180689901
1263.136764	0.179393396
1265.065217	0.177608028
1266.993670	0.175286159
1268.922123	0.172994882
1270.850576	0.171133727
1272.779029	0.169766933
1274.707482	0.168497697
1276.635935	0.166978359
1278.564388	0.165482536
1280.492842	0.164199099
1282.421295	0.162886098
1284.349748	0.161440060
1286.278201	0.159956828
1288.206654	0.158553660
1290.135107	0.157209396
1292.063560	0.155519813
1293.992013	0.153458178
1295.920466	0.151575565
1297.848919	0.150089726
1299.777372	0.148666680
1301.705825	0.147174373
1303.634278	0.145871744
1305.562731	0.144758165
1307.491185	0.143694907
1309.419638	0.142761499
1311.348091	0.141793758
1313.276544	0.141141221
1315.204997	0.140657023
1317.133450	0.139044255
1319.061903	0.136866987
1320.990356	0.135338232
1322.918809	0.133806720
1324.847262	0.131821409
1326.775715	0.129979312
1328.704168	0.128490463
1330.632621	0.127526090
1332.561075	0.127474248
1334.489528	0.127724320
1336.417981	0.126671404
1338.346434	0.124620363
1340.274887	0.124152198
1342.203340	0.124503367
1344.131793	0.122450940
1346.060246	0.119063079
1347.988699	0.116866075
1349.917152	0.116073154
1351.845605	0.115369350
1353.774058	0.114194624
1355.702511	0.113813385
1357.630965	0.114438593
1359.559418	0.113619111
1361.487871	0.110932022
1363.416324	0.110064693
1365.344777	0.111119866
1367.273230	0.110732526
1369.201683	0.109731130
1371.130136	0.108973354
1373.058589	0.107039265
1374.987042	0.105476357
1376.915495	0.105107091
1378.843948	0.104115434
1380.772401	0.103100747
1382.700854	0.102756619
1384.629308	0.101219423
1386.557761	0.098748334
1388.486214	0.098977208
1390.414667	0.101306602
1392.343120	0.100823089
1394.271573	0.098361574
1396.200026	0.097492769
1398.128479	0.097477965
1400.056932	0.097286500
1401.985385	0.095909297
1403.913838	0.092480309
1405.842291	0.089979261
1407.770744	0.089235209
1409.699198	0.088267624
1411.627651	0.088012964
1413.556104	0.089475445
1415.484557	0.089591585
1417.413010	0.086585753
1419.341463	0.085436545
1421.269916	0.087638542
1423.198369	0.088081628
1425.126822	0.086628646
1427.055275	0.085240781
1428.983728	0.083611608
1430.912181	0.083532892
1432.840634	0.083906353
1434.769087	0.080615498
1436.697541	0.077207528
1438.625994	0.078701861
1440.554447	0.080606602
1442.482900	0.079556234
1444.411353	0.077439599
1446.339806	0.075349234
1448.268259	0.074654825
1450.196712	0.076650172
1452.125165	0.079308100
1454.053618	0.078105912
1455.982071	0.073152892
1457.910524	0.072542787
1459.838977	0.077909552
1461.767431	0.078664094
1463.695884	0.072899237
1465.624337	0.070006035
1467.552790	0.072806850
1469.481243	0.073953137
1471.409696	0.070239231
1473.338149	0.068107799
1475.266602	0.069482289
1477.195055	0.070129983
1479.123508	0.068505555
1481.051961	0.066498615
1482.980414	0.066125356
1484.908867	0.066535920
1486.837321	0.065726377
1488.765774	0.065067671
1490.694227	0.067461558
1492.622680	0.070405051
1494.551133	0.068035483
1496.479586	0.063066803
1498.408039	0.062157322
1500.336492	0.065634221
1502.264945	0.068757199
1504.193398	0.066171326
1506.121851	0.060691588
1508.050304	0.062371977
1509.978757	0.068578772
1511.907210	0.069928862
1513.835664	0.066939719
1515.764117	0.064580522
1517.692570	0.064979054
1519.621023	0.065518968
1521.549476	0.064850084
1523.477929	0.065162271
1525.406382	0.064634129
1527.334835	0.063242815
1529.263288	0.062339697
1531.191741	0.059909228
1533.120194	0.058193598
1535.048647	0.061657418
1536.977100	0.064782038
1538.905554	0.061877646
1540.834007	0.059952252
1542.762460	0.061320763
1544.690913	0.060993489
1546.619366	0.058549061
1548.547819	0.055450566
1550.476272	0.053922433
1552.404725	0.055206623
1554.333178	0.057196971
1556.261631	0.055245813
1558.190084	0.049990658
1560.118537	0.050686825
1562.046990	0.055611614
1563.975443	0.055885680
1565.903897	0.052452404
1567.832350	0.049507301
1569.760803	0.049604159
1571.689256	0.052622966
1573.617709	0.052601445
1575.546162	0.048865043
1577.474615	0.048094615
1579.403068	0.049925070
1581.331521	0.049762290
1583.259974	0.048140161
1585.188427	0.046942919
1587.116880	0.046411112
1589.045333	0.046531718
1590.973787	0.047153845
1592.902240	0.047547188
1594.830693	0.047473572
1596.759146	0.047497965
1598.687599	0.047690038
1600.616052	0.047704015
1602.544505	0.047752213
1604.472958	0.048076488
1606.401411	0.048365325
1608.329864	0.048803959
1610.258317	0.050331265
1612.186770	0.052308556
1614.115223	0.052067589
1616.043677	0.050725576
1617.972130	0.052918676
1619.900583	0.056635298
1621.829036	0.056580920
1623.757489	0.055424836
1625.685942	0.055619214
1627.614395	0.055887308
1629.542848	0.057203960
1631.471301	0.058892280
1633.399754	0.057293050
1635.328207	0.054588251
1637.256660	0.056643981
1639.185113	0.060761120
1641.113566	0.062354341
1643.042020	0.061237767
1644.970473	0.058952972
1646.898926	0.060343973
1648.827379	0.066738211
1650.755832	0.065812618
1652.684285	0.057191141
1654.612738	0.056158535
1656.541191	0.060744420
1658.469644	0.060789667
1660.398097	0.056577321
1662.326550	0.054088406
1664.255003	0.056031495
1666.183456	0.058175556
1668.111910	0.056744061
1670.040363	0.055864431
1671.968816	0.056651372
1673.897269	0.054908216
1675.825722	0.053214166
1677.754175	0.055062722
1679.682628	0.056571718
1681.611081	0.053540081
1683.539534	0.049206849
1685.467987	0.049509887
1687.396440	0.051746558
1689.324893	0.051015753
1691.253346	0.049415059
1693.181799	0.047939714
1695.110253	0.046379723
1697.038706	0.046579454
1698.967159	0.046801489
1700.895612	0.046579409
1702.824065	0.046924781
1704.752518	0.044984177
1706.680971	0.042367235
1708.609424	0.041734844
1710.537877	0.042141646
1712.466330	0.042094704
1714.394783	0.040641502
1716.323236	0.038368013
1718.251689	0.037878644
1720.180143	0.038899366
1722.108596	0.038443457
1724.037049	0.036810268
1725.965502	0.036111780
1727.893955	0.036428336
1729.822408	0.036840931
1731.750861	0.036165562
1733.679314	0.035400812
1735.607767	0.037018389
1737.536220	0.038189046
1739.464673	0.036870494
1741.393126	0.035961304
1743.321579	0.036471251
1745.250032	0.036974769
1747.178486	0.036561664
1749.106939	0.035525892
1751.035392	0.035394166
1752.963845	0.036072757
1754.892298	0.035777804
1756.820751	0.034826726
1758.749204	0.034554370
1760.677657	0.034430366
1762.606110	0.034630891
1764.534563	0.035492919
1766.463016	0.036011137
1768.391469	0.036062106
1770.319922	0.035788916
1772.248376	0.035782371
1774.176829	0.037129354
1776.105282	0.038398661
1778.033735	0.037843920
1779.962188	0.036666285
1781.890641	0.036307011
1783.819094	0.036600813
1785.747547	0.037395921
1787.676000	0.038499936
1789.604453	0.038720209
1791.532906	0.038589466
1793.461359	0.040043078
1795.389812	0.042061046
1797.318266	0.042156011
1799.246719	0.040689178
1801.175172	0.039802387
1803.103625	0.040249404
1805.032078	0.040915031
1806.960531	0.040890403
1808.888984	0.040332694
1810.817437	0.040028464
1812.745890	0.040372562
1814.674343	0.040568989
1816.602796	0.040284064
1818.531249	0.040388718
1820.459702	0.041052751
1822.388155	0.041585572
1824.316609	0.042073056
1826.245062	0.042915847
1828.173515	0.043078393
1830.101968	0.042580523
1832.030421	0.042611402
1833.958874	0.042420231
1835.887327	0.041768946
1837.815780	0.041904975
1839.744233	0.042730339
1841.672686	0.042471517
1843.601139	0.041300107
1845.529592	0.041396834
1847.458045	0.041991502
1849.386499	0.041464683
1851.314952	0.040452387
1853.243405	0.039777249
1855.171858	0.039468825
1857.100311	0.039367177
1859.028764	0.039352071
1860.957217	0.039506953
1862.885670	0.039974373
1864.814123	0.040240344
1866.742576	0.039471176
1868.671029	0.038630422
1870.599482	0.039017074
1872.527935	0.039209791
1874.456388	0.037966106
1876.384842	0.036478806
1878.313295	0.035739481
1880.241748	0.035688579
1882.170201	0.035883036
1884.098654	0.036062021
1886.027107	0.036079440
1887.955560	0.035643760
1889.884013	0.035256308
1891.812466	0.035255916
1893.740919	0.034788400
1895.669372	0.034045536
1897.597825	0.033682708
1899.526278	0.033397045
1901.454732	0.032964624
1903.383185	0.032583468
1905.311638	0.032343581
1907.240091	0.032023150
1909.168544	0.031649016
1911.096997	0.031680103
1913.025450	0.031979889
1914.953903	0.031712912
1916.882356	0.030998360
1918.810809	0.030944768
1920.739262	0.031047430
1922.667715	0.030284656
1924.596168	0.029582165
1926.524622	0.029331034
1928.453075	0.028908035
1930.381528	0.028263530
1932.309981	0.027629212
1934.238434	0.027257096
1936.166887	0.027154908
1938.095340	0.027058009
1940.023793	0.026666759
1941.952246	0.026247203
1943.880699	0.026452700
1945.809152	0.026863884
1947.737605	0.026700344
1949.666058	0.026290365
1951.594511	0.026004504
1953.522965	0.025678968
1955.451418	0.025333267
1957.379871	0.025174703
1959.308324	0.025128154
1961.236777	0.025178269
1963.165230	0.025219589
1965.093683	0.024743447
1967.022136	0.023817595
1968.950589	0.023223137
1970.879042	0.023053514
1972.807495	0.022846298
1974.735948	0.022599136
1976.664401	0.022490377
1978.592855	0.022272592
1980.521308	0.021798383
1982.449761	0.021461533
1984.378214	0.021530876
1986.306667	0.021796865
1988.235120	0.021820815
1990.163573	0.021396913
1992.092026	0.021068573
1994.020479	0.021182725
1995.948932	0.021153992
1997.877385	0.020859128
1999.805838	0.020656940
2001.734291	0.020472225
2003.662744	0.020050265
2005.591198	0.019431494
2007.519651	0.018964456
2009.448104	0.018895524
2011.376557	0.019125698
2013.305010	0.019361006
2015.233463	0.019293485
2017.161916	0.019013256
2019.090369	0.018812038
2021.018822	0.018586321
2022.947275	0.018268581
2024.875728	0.018184775
2026.804181	0.018408768
2028.732634	0.018474832
2030.661088	0.018081211
2032.589541	0.017659917
2034.517994	0.017563006
2036.446447	0.017525362
2038.374900	0.017328778
2040.303353	0.017155332
2042.231806	0.017143773
2044.160259	0.017117994
2046.088712	0.016934508
2048.017165	0.016671713
2049.945618	0.016363373
2051.874071	0.015985131
2053.802524	0.015824638
2055.730978	0.016116792
2057.659431	0.016467905
2059.587884	0.016527647
2061.516337	0.016321817
2063.444790	0.015994154
2065.373243	0.015934864
2067.301696	0.016188584
2069.230149	0.016243611
2071.158602	0.016051888
2073.087055	0.015920309
2075.015508	0.015832255
2076.943961	0.015747087
2078.872414	0.015705181
2080.800867	0.015570838
2082.729321	0.015310080
2084.657774	0.015049254
2086.586227	0.014872165
2088.514680	0.014788746
2090.443133	0.014632330
2092.371586	0.014347964
2094.300039	0.014199833
2096.228492	0.014227642
2098.156945	0.014176556
2100.085398	0.014092189
2102.013851	0.014244880
2103.942304	0.014490349
2105.870757	0.014575676
2107.799211	0.014529558
2109.727664	0.014426840
2111.656117	0.014243318
2113.584570	0.014017778
2115.513023	0.013798378
2117.441476	0.013619926
2119.369929	0.013639896
2121.298382	0.013833080
2123.226835	0.013929128
2125.155288	0.013859666
2127.083741	0.013707452
2129.012194	0.013554119
2130.940647	0.013587166
2132.869100	0.013684534
2134.797554	0.013416231
2136.726007	0.012900696
2138.654460	0.012700459
2140.582913	0.012751585
2142.511366	0.012717838
2144.439819	0.012815374
2146.368272	0.013021179
2148.296725	0.012807107
2150.225178	0.012292179
2152.153631	0.012140309
2154.082084	0.012369824
2156.010537	0.012551717
2157.938990	0.012645821
2159.867444	0.012793224
2161.795897	0.012730669
2163.724350	0.012296483
2165.652803	0.011983195
2167.581256	0.012145379
2169.509709	0.012434863
2171.438162	0.012367268
2173.366615	0.011801941
2175.295068	0.011190326
2177.223521	0.010984751
2179.151974	0.011135411
2181.080427	0.011343525
2183.008880	0.011412660
2184.937334	0.011396230
2186.865787	0.011336114
2188.794240	0.011163610
2190.722693	0.011148174
2192.651146	0.011663521
2194.579599	0.012319992
2196.508052	0.012468784
2198.436505	0.012144568
2200.364958	0.011725063
2202.293411	0.011308910
2204.221864	0.010970605
2206.150317	0.010814745
2208.078770	0.010713108
2210.007223	0.010576992
2211.935677	0.010558711
2213.864130	0.010644081
2215.792583	0.010713724
2217.721036	0.010800933
2219.649489	0.010806416
2221.577942	0.010597827
2223.506395	0.010293849
2225.434848	0.010112326
2227.363301	0.010210996
2229.291754	0.010581127
2231.220207	0.010866215
2233.148660	0.010760719
2235.077113	0.010516920
2237.005567	0.010498550
2238.934020	0.010546336
2240.862473	0.010412204
2242.790926	0.010195461
2244.719379	0.009949209
2246.647832	0.009727097
2248.576285	0.009775615
2250.504738	0.009876546
2252.433191	0.009619522
2254.361644	0.009427087
2256.290097	0.009676522
2258.218550	0.009906839
2260.147003	0.009635711
2262.075456	0.009261750
2264.003910	0.009335469
2265.932363	0.009597827
2267.860816	0.009574933
2269.789269	0.009339676
2271.717722	0.009197403
2273.646175	0.009275285
2275.574628	0.009425795
2277.503081	0.009426631
2279.431534	0.009320769
2281.359987	0.009130977
2283.288440	0.008836049
2285.216893	0.008637607
2287.145346	0.008569562
2289.073800	0.008393060
2291.002253	0.008168691
2292.930706	0.008060592
2294.859159	0.007981202
2296.787612	0.007943524
2298.716065	0.008094398
2300.644518	0.008408174
2302.572971	0.008770841
2304.501424	0.009085452
2306.429877	0.009187008
2308.358330	0.009049518
2310.286783	0.008910074
2312.215236	0.008911391
2314.143690	0.008836190
2316.072143	0.008436267
2318.000596	0.007943276
2319.929049	0.007858980
2321.857502	0.008279421
2323.785955	0.008700024
2325.714408	0.008653177
2327.642861	0.008261248
2329.571314	0.007781942
2331.499767	0.007326347
2333.428220	0.007000817
2335.356673	0.006924239
2337.285126	0.007393708
2339.213579	0.008312139
2341.142033	0.008637186
2343.070486	0.008060495
2344.998939	0.007557936
2346.927392	0.007900050
2348.855845	0.008901957
2350.784298	0.009530357
2352.712751	0.009375939
2354.641204	0.009228958
2356.569657	0.009421870
2358.498110	0.009321900
2360.426563	0.008426040
2362.355016	0.006965798
2364.283469	0.005647789
2366.211923	0.005270504
2368.140376	0.005598211
2370.068829	0.006159817
2371.997282	0.006758359
2373.925735	0.007020282
2375.854188	0.006914257
2377.782641	0.006728458
2379.711094	0.006613541
2381.639547	0.006510868
2383.568000	0.006336223
2385.496453	0.006136768
2387.424906	0.006003116
2389.353359	0.005997431
2391.281812	0.006144387
2393.210266	0.006383760
2395.138719	0.006634302
2397.067172	0.006803110
2398.995625	0.006672360
2400.924078	0.006265122
2402.852531	0.005911080
2404.780984	0.005574463
2406.709437	0.005381703
2408.637890	0.005690943
2410.566343	0.006018935
2412.494796	0.005941784
2414.423249	0.005925354
2416.351702	0.006134912
2418.280156	0.006142836
2420.208609	0.005935625
2422.137062	0.005900103
2424.065515	0.006095919
2425.993968	0.006294039
2427.922421	0.006149241
2429.850874	0.005647285
2431.779327	0.005375408
2433.707780	0.005605659
2435.636233	0.005840041
2437.564686	0.005882635
2439.493139	0.005751771
2441.421592	0.005386599
2443.350045	0.005119915
2445.278499	0.005318701
2447.206952	0.005789654
2449.135405	0.006146360
2451.063858	0.006357288
2452.992311	0.006318881
2454.920764	0.005958362
2456.849217	0.005482674
2458.777670	0.005105101
2460.706123	0.004958326
2462.634576	0.005059484
2464.563029	0.005407328
2466.491482	0.005824720
2468.419935	0.006160324
2470.348389	0.006479022
2472.276842	0.006709980
2474.205295	0.006654616
2476.133748	0.006377634
2478.062201	0.006133290
2479.990654	0.006019881
2481.919107	0.005935077
2483.847560	0.005853262
2485.776013	0.005878690
2487.704466	0.006155914
2489.632919	0.006619688
2491.561372	0.007032931
2493.489825	0.007254614
2495.418279	0.007250615
2497.346732	0.007166157
2499.275185	0.007148933
2501.203638	0.007108041
2503.132091	0.007051715
2505.060544	0.007290237
2506.988997	0.007822951
2508.917450	0.008305647
2510.845903	0.008486286
2512.774356	0.008310880
2514.702809	0.007980838
2516.631262	0.007825661
2518.559715	0.008144026
2520.488168	0.008780790
2522.416622	0.009224925
2524.345075	0.009453461
2526.273528	0.009825834
2528.201981	0.010193347
2530.130434	0.010242982
2532.058887	0.010202583
2533.987340	0.010286483
2535.915793	0.010289718
2537.844246	0.010216140
2539.772699	0.010461069
2541.701152	0.011088361
2543.629605	0.011746001
2545.558058	0.012168785
2547.486512	0.012395480
2549.414965	0.012606054
2551.343418	0.012743833
2553.271871	0.012813311
2555.200324	0.013077872
2557.128777	0.013472176
2559.057230	0.013805427
2560.985683	0.014192490
2562.914136	0.014551323
2564.842589	0.014571115
2566.771042	0.014455144
2568.699495	0.014557734
2570.627948	0.014735570
2572.556401	0.014824011
2574.484855	0.014955416
2576.413308	0.015265782
2578.341761	0.015645081
2580.270214	0.015884295
2582.198667	0.016188005
2584.127120	0.016727626
2586.055573	0.016997676
2587.984026	0.016852124
2589.912479	0.016831478
2591.840932	0.017033990
2593.769385	0.017083565
2595.697838	0.017050508
2597.626291	0.017207926
2599.554745	0.017366093
2601.483198	0.017366683
2603.411651	0.017564600
2605.340104	0.018141916
2607.268557	0.018623516
2609.197010	0.018659256
2611.125463	0.018599657
2613.053916	0.018686958
2614.982369	0.018638559
2616.910822	0.018524639
2618.839275	0.018605772
2620.767728	0.018732309
2622.696181	0.018770477
2624.624635	0.018792126
2626.553088	0.018789360
2628.481541	0.018688479
2630.409994	0.018616164
2632.338447	0.018685397
2634.266900	0.018797493
2636.195353	0.018874761
2638.123806	0.018848078
2640.052259	0.018642416
2641.980712	0.018409941
2643.909165	0.018316029
2645.837618	0.018163543
2647.766071	0.017892119
2649.694524	0.017823767
2651.622978	0.017894296
2653.551431	0.017761137
2655.479884	0.017560085
2657.408337	0.017544640
2659.336790	0.017551251
2661.265243	0.017525656
2663.193696	0.017570239
2665.122149	0.017535895
2667.050602	0.017351825
2668.979055	0.017081425
2670.907508	0.016834522
2672.835961	0.016730318
2674.764414	0.016809022
2676.692868	0.016898023
2678.621321	0.016835507
2680.549774	0.016798565
2682.478227	0.016755808
2684.406680	0.016583206
2686.335133	0.016339112
2688.263586	0.015864789
2690.192039	0.015347051
2692.120492	0.015227212
2694.048945	0.015333450
2695.977398	0.015337767
2697.905851	0.015246945
2699.834304	0.015205191
2701.762757	0.015298701
2703.691211	0.015351236
2705.619664	0.015241437
2707.548117	0.015347368
2709.476570	0.015656708
2711.405023	0.015471125
2713.333476	0.014837499
2715.261929	0.014398110
2717.190382	0.014172800
2719.118835	0.013915087
2721.047288	0.013699444
2722.975741	0.013717128
2724.904194	0.013800552
2726.832647	0.013650713
2728.761101	0.013517228
2730.689554	0.013749873
2732.618007	0.014089840
2734.546460	0.014177829
2736.474913	0.014150466
2738.403366	0.014243213
2740.331819	0.014292357
2742.260272	0.014086702
2744.188725	0.013754169
2746.117178	0.013572343
2748.045631	0.013648277
2749.974084	0.013752569
2751.902537	0.013726196
2753.830991	0.013615760
2755.759444	0.013405989
2757.687897	0.013128330
2759.616350	0.012697601
2761.544803	0.012025222
2763.473256	0.011639434
2765.401709	0.011984934
2767.330162	0.012505915
2769.258615	0.012661976
2771.187068	0.012756883
2773.115521	0.012985297
2775.043974	0.013106799
2776.972427	0.013116010
2778.900880	0.012932045
2780.829334	0.012511975
2782.757787	0.012240786
2784.686240	0.012076162
2786.614693	0.011839694
2788.543146	0.011875330
2790.471599	0.012195433
2792.400052	0.012360893
2794.328505	0.012339768
2796.256958	0.012333370
2798.185411	0.012185341
2800.113864	0.011877414
2802.042317	0.011861645
2803.970770	0.012234862
2805.899224	0.012531169
2807.827677	0.012573906
2809.756130	0.012369334
2811.684583	0.011855412
2813.613036	0.011366208
2815.541489	0.011327919
2817.469942	0.011498545
2819.398395	0.011456369
2821.326848	0.011436840
2823.255301	0.011765795
2825.183754	0.012069243
2827.112207	0.011820802
2829.040660	0.011083598
2830.969113	0.010508059
2832.897567	0.010553877
2834.826020	0.010984249
2836.754473	0.011513984
2838.682926	0.012013948
2840.611379	0.012044172
2842.539832	0.011495891
2844.468285	0.011016258
2846.396738	0.011034429
2848.325191	0.011137243
2850.253644	0.010930396
2852.182097	0.010622540
2854.110550	0.010591317
2856.039003	0.010978390
2857.967457	0.011302384
2859.895910	0.011223767
2861.824363	0.011068118
2863.752816	0.010989723
2865.681269	0.010982150
2867.609722	0.011176036
2869.538175	0.011337743
2871.466628	0.011368830
2873.395081	0.011441250
2875.323534	0.011373195
2877.251987	0.011232639
2879.180440	0.011380292
2881.108893	0.011595882
2883.037347	0.011446370
2884.965800	0.011076102
2886.894253	0.010844324
2888.822706	0.010992401
2890.751159	0.011325574
2892.679612	0.011276905
2894.608065	0.010823804
2896.536518	0.010406991
2898.464971	0.010246692
2900.393424	0.010343324
2902.321877	0.010517159
2904.250330	0.010844116
2906.178783	0.011335224
2908.107236	0.011597588
2910.035690	0.011573393
2911.964143	0.011418452
2913.892596	0.011164807
2915.821049	0.010922411
2917.749502	0.010628690
2919.677955	0.010210275
2921.606408	0.010307742
2923.534861	0.010856188
2925.463314	0.011322821
2927.391767	0.011567270
2929.320220	0.011334809
2931.248673	0.010826960
2933.177126	0.010702552
2935.105580	0.010947421
2937.034033	0.011159599
2938.962486	0.011229408
2940.890939	0.011206362
2942.819392	0.011092190
2944.747845	0.011208102
2946.676298	0.011749458
2948.604751	0.012091883
2950.533204	0.011780839
2952.461657	0.011407985
2954.390110	0.011493591
2956.318563	0.011641070
2958.247016	0.011461152
2960.175469	0.011184954
2962.103923	0.011111747
2964.032376	0.011318929
2965.960829	0.011626578
2967.889282	0.011750052
2969.817735	0.011599759
2971.746188	0.011367193
2973.674641	0.011227114
2975.603094	0.011138924
2977.531547	0.011099772
2979.460000	0.011088121
2981.388453	0.011161458
2983.316906	0.011402009
2985.245359	0.011535504
2987.173813	0.011380616
2989.102266	0.011347329
2991.030719	0.011461834
2992.959172	0.011310015
2994.887625	0.011178489
2996.816078	0.011437840
2998.744531	0.011911097
3000.672984	0.012319777
3002.601437	0.012563453
3004.529890	0.012530816
3006.458343	0.012334536
3008.386796	0.012171200
3010.315249	0.012050172
3012.243703	0.012068961
3014.172156	0.012267878
3016.100609	0.012391019
3018.029062	0.012287838
3019.957515	0.012136162
3021.885968	0.012302231
3023.814421	0.012708384
3025.742874	0.012800036
3027.671327	0.012493324
3029.599780	0.012110883
3031.528233	0.011823248
3033.456686	0.011875476
3035.385139	0.012434688
3037.313592	0.013063530
3039.242046	0.013266996
3041.170499	0.013300846
3043.098952	0.013392835
3045.027405	0.013396638
3046.955858	0.013383716
3048.884311	0.013472085
3050.812764	0.013586413
3052.741217	0.013733403
3054.669670	0.013919608
3056.598123	0.013937501
3058.526576	0.013747525
3060.455029	0.013597830
3062.383482	0.013669526
3064.311936	0.014028708
3066.240389	0.014476693
3068.168842	0.014724043
3070.097295	0.014807414
3072.025748	0.014714328
3073.954201	0.014506767
3075.882654	0.014642653
3077.811107	0.015024204
3079.739560	0.015088786
3081.668013	0.015047552
3083.596466	0.015210231
3085.524919	0.015453068
3087.453372	0.015873786
3089.381825	0.016396303
3091.310279	0.016731121
3093.238732	0.016834741
3095.167185	0.016643237
3097.095638	0.016415866
3099.024091	0.016605454
3100.952544	0.017038079
3102.880997	0.017283436
3104.809450	0.017082665
3106.737903	0.016627265
3108.666356	0.016522856
3110.594809	0.016819902
3112.523262	0.017126931
3114.451715	0.017413650
3116.380169	0.017720317
3118.308622	0.017901698
3120.237075	0.017954312
3122.165528	0.017880779
3124.093981	0.017647227
3126.022434	0.017653262
3127.950887	0.018267246
3129.879340	0.018893246
3131.807793	0.018916303
3133.736246	0.018943168
3135.664699	0.019414607
3137.593152	0.019834893
3139.521605	0.020005947
3141.450058	0.020033592
3143.378512	0.019824646
3145.306965	0.019518014
3147.235418	0.019495482
3149.163871	0.019895317
3151.092324	0.020374488
3153.020777	0.020721270
3154.949230	0.020964462
3156.877683	0.020923438
3158.806136	0.020843521
3160.734589	0.021276338
3162.663042	0.021781148
3164.591495	0.021622663
3166.519948	0.021254363
3168.448402	0.021251345
3170.376855	0.021398971
3172.305308	0.021819249
3174.233761	0.022645544
3176.162214	0.023240309
3178.090667	0.023490097
3180.019120	0.023764059
3181.947573	0.023721835
3183.876026	0.023191333
3185.804479	0.022906905
3187.732932	0.023370968
3189.661385	0.023945507
3191.589838	0.024038104
3193.518292	0.024007913
3195.446745	0.024167029
3197.375198	0.024461774
3199.303651	0.024746625
3201.232104	0.024965594
3203.160557	0.025474094
3205.089010	0.026197735
3207.017463	0.026446475
3208.945916	0.026282970
3210.874369	0.026333481
3212.802822	0.026604127
3214.731275	0.026915340
3216.659728	0.027183784
3218.588181	0.027496548
3220.516635	0.028131673
3222.445088	0.028619774
3224.373541	0.028426239
3226.301994	0.027935721
3228.230447	0.027432226
3230.158900	0.026964029
3232.087353	0.026722170
3234.015806	0.026799647
3235.944259	0.027197484
3237.872712	0.027599169
3239.801165	0.027544459
3241.729618	0.027166395
3243.658071	0.027107412
3245.586525	0.027704349
3247.514978	0.028352991
3249.443431	0.028406575
3251.371884	0.028281037
3253.300337	0.028392706
3255.228790	0.028673446
3257.157243	0.029101294
3259.085696	0.029617921
3261.014149	0.030076927
3262.942602	0.030322405
3264.871055	0.030295759
3266.799508	0.030016711
3268.727961	0.029408680
3270.656414	0.028693125
3272.584868	0.028415961
3274.513321	0.028712573
3276.441774	0.029330574
3278.370227	0.029757936
3280.298680	0.029563334
3282.227133	0.029415688
3284.155586	0.029873906
3286.084039	0.029993778
3288.012492	0.029354701
3289.940945	0.028906247
3291.869398	0.029120216
3293.797851	0.029571805
3295.726304	0.029924534
3297.654758	0.030420316
3299.583211	0.031316604
3301.511664	0.032054473
3303.440117	0.031911839
3305.368570	0.031286567
3307.297023	0.031056473
3309.225476	0.031418916
3311.153929	0.032107823
3313.082382	0.032731730
3315.010835	0.033011790
3316.939288	0.032949258
3318.867741	0.032755196
3320.796194	0.032788113
3322.724648	0.032919504
3324.653101	0.032515455
3326.581554	0.031637795
3328.510007	0.031186854
3330.438460	0.031503562
3332.366913	0.031928141
3334.295366	0.032003067
3336.223819	0.032284271
3338.152272	0.033057854
3340.080725	0.033793338
3342.009178	0.034242492
3343.937631	0.034558672
3345.866084	0.034875430
3347.794537	0.035197094
3349.722991	0.035333883
3351.651444	0.035115018
3353.579897	0.034735207
3355.508350	0.034690909
3357.436803	0.035094183
3359.365256	0.035569295
3361.293709	0.035996728
3363.222162	0.036124371
3365.150615	0.035720602
3367.079068	0.035700608
3369.007521	0.036484573
3370.935974	0.036997020
3372.864427	0.036961786
3374.792881	0.037002858
3376.721334	0.037053257
3378.649787	0.037068997
3380.578240	0.037335955
3382.506693	0.037642628
3384.435146	0.037683472
3386.363599	0.037399560
3388.292052	0.036767494
3390.220505	0.036090847
3392.148958	0.036045432
3394.077411	0.036937684
3396.005864	0.038167909
3397.934317	0.039131481
3399.862770	0.039673995
3401.791224	0.039598774
3403.719677	0.038834419
3405.648130	0.038260933
3407.576583	0.037954949
3409.505036	0.037506603
3411.433489	0.036985584
3413.361942	0.036961310
3415.290395	0.037583031
3417.218848	0.038277507
3419.147301	0.038423203
3421.075754	0.038239051
3423.004207	0.038315170
3424.932660	0.038484018
3426.861114	0.038359389
3428.789567	0.038149092
3430.718020	0.038124055
3432.646473	0.038113743
3434.574926	0.038030706
3436.503379	0.038226407
3438.431832	0.038812049
3440.360285	0.039159141
3442.288738	0.039030988
3444.217191	0.038595956
3446.145644	0.037726257
3448.074097	0.037114959
3450.002550	0.037242688
3451.931004	0.037429437
3453.859457	0.037624903
3455.787910	0.038166914
3457.716363	0.038666598
3459.644816	0.038316749
3461.573269	0.037183601
3463.501722	0.036222972
3465.430175	0.036098476
3467.358628	0.036566693
3469.287081	0.036724709
3471.215534	0.036401700
3473.143987	0.036314186
3475.072440	0.036630694
3477.000893	0.036868673
3478.929347	0.036718532
3480.857800	0.036291100
3482.786253	0.035731319
3484.714706	0.035221748
3486.643159	0.035051778
3488.571612	0.035182480
3490.500065	0.035179432
3492.428518	0.034937203
3494.356971	0.034677807
3496.285424	0.034565821
3498.213877	0.034723427
3500.142330	0.034650337
3502.070783	0.034014378
3503.999237	0.033627320
3505.927690	0.033568408
3507.856143	0.032913774
3509.784596	0.032314841
3511.713049	0.032476500
3513.641502	0.032642741
3515.569955	0.032370485
3517.498408	0.031939920
3519.426861	0.031668734
3521.355314	0.031654209
3523.283767	0.031870417
3525.212220	0.032143146
3527.140673	0.032065932
3529.069126	0.031500410
3530.997580	0.030824294
3532.926033	0.030379659
3534.854486	0.030187951
3536.782939	0.030134402
3538.711392	0.029884581
3540.639845	0.029249515
3542.568298	0.028611729
3544.496751	0.028219543
3546.425204	0.028284365
3548.353657	0.028883556
3550.282110	0.029178504
3552.210563	0.028712638
3554.139016	0.028199099
3556.067470	0.027866554
3557.995923	0.027415009
3559.924376	0.027182385
3561.852829	0.027521195
3563.781282	0.027667016
3565.709735	0.027063468
3567.638188	0.026852328
3569.566641	0.027139287
3571.495094	0.026484244
3573.423547	0.025184376
3575.352000	0.024634166
3577.280453	0.024735568
3579.208906	0.024566999
3581.137360	0.024101103
3583.065813	0.023648372
3584.994266	0.022823693
3586.922719	0.021964492
3588.851172	0.022373239
3590.779625	0.023520853
3592.708078	0.023751298
3594.636531	0.023338476
3596.564984	0.023244986
3598.493437	0.023201758
3600.421890	0.023042126
3602.350343	0.023042362
3604.278796	0.022660671
3606.207249	0.021519210
3608.135703	0.020860601
3610.064156	0.021544632
3611.992609	0.022359494
3613.921062	0.022461213
3615.849515	0.022290966
3617.777968	0.021785537
3619.706421	0.021219956
3621.634874	0.021127138
3623.563327	0.020682571
3625.491780	0.018823748
3627.420233	0.016484557
3629.348686	0.016357107
3631.277139	0.018661980
3633.205593	0.020297933
3635.134046	0.019761005
3637.062499	0.018296631
3638.990952	0.017193828
3640.919405	0.017187882
3642.847858	0.017951161
3644.776311	0.018077172
3646.704764	0.016815616
3648.633217	0.015563163
3650.561670	0.015683290
3652.490123	0.016336944
3654.418576	0.016026493
3656.347029	0.015174035
3658.275482	0.014711957
3660.203936	0.014436983
3662.132389	0.014338405
3664.060842	0.014560358
3665.989295	0.014288567
3667.917748	0.013200040
3669.846201	0.012867397
3671.774654	0.013949404
3673.703107	0.014367763
3675.631560	0.013613888
3677.560013	0.013320588
3679.488466	0.013154126
3681.416919	0.012798103
3683.345372	0.012844698
3685.273826	0.012860188
3687.202279	0.012103824
3689.130732	0.011523316
3691.059185	0.011994843
3692.987638	0.012483370
3694.916091	0.012397493
3696.844544	0.012549679
3698.772997	0.012988133
3700.701450	0.012874083
3702.629903	0.012478062
3704.558356	0.012610237
3706.486809	0.013063315
3708.415262	0.013181484
3710.343716	0.012802009
3712.272169	0.012334082
3714.200622	0.012319392
3716.129075	0.012376038
3718.057528	0.012081814
3719.985981	0.011831981
3721.914434	0.012034941
3723.842887	0.012723607
3725.771340	0.013761180
3727.699793	0.014928914
3729.628246	0.015768070
3731.556699	0.016121631
3733.485152	0.016216153
3735.413605	0.015712133
3737.342059	0.014908073
3739.270512	0.014543703
3741.198965	0.013847280
3743.127418	0.012495262
3745.055871	0.012327611
3746.984324	0.013724111
3748.912777	0.014530788
3750.841230	0.014439106
3752.769683	0.014892921
3754.698136	0.015465002
3756.626589	0.015016417
3758.555042	0.014029952
3760.483495	0.013686805
3762.411949	0.013709964
3764.340402	0.013209201
3766.268855	0.012504642
3768.197308	0.012028903
3770.125761	0.011811608
3772.054214	0.012192659
3773.982667	0.012955954
3775.911120	0.013329697
3777.839573	0.013238648
3779.768026	0.013353311
3781.696479	0.013684240
3783.624932	0.013650227
3785.553385	0.013488423
3787.481838	0.013559262
3789.410292	0.013644935
3791.338745	0.013620323
3793.267198	0.013549899
3795.195651	0.013715529
3797.124104	0.014715792
3799.052557	0.015947497
3800.981010	0.015993936
3802.909463	0.015498892
3804.837916	0.014787819
3806.766369	0.013747150
3808.694822	0.013329878
3810.623275	0.013418593
3812.551728	0.013103841
3814.480182	0.012584476
3816.408635	0.013024885
3818.337088	0.014336440
3820.265541	0.014844929
3822.193994	0.014645193
3824.122447	0.014333363
3826.050900	0.013569966
3827.979353	0.013029956
3829.907806	0.013009633
3831.836259	0.013197454
3833.764712	0.013532219
3835.693165	0.013897048
3837.621618	0.014452335
3839.550071	0.015153815
3841.478525	0.015031048
3843.406978	0.014360881
3845.335431	0.014226140
3847.263884	0.014382909
3849.192337	0.014258584
3851.120790	0.013922273
3853.049243	0.013663885
3854.977696	0.013633332
3856.906149	0.013508906
3858.834602	0.013000442
3860.763055	0.012930099
3862.691508	0.013526035
3864.619961	0.014155205
3866.548415	0.014167599
3868.476868	0.013500597
3870.405321	0.012942355
3872.333774	0.012894423
3874.262227	0.013205652
3876.190680	0.013792742
3878.119133	0.013817809
3880.047586	0.013342734
3881.976039	0.013496603
3883.904492	0.013826812
3885.832945	0.013590222
3887.761398	0.013236150
3889.689851	0.012764324
3891.618305	0.012406467
3893.546758	0.012614859
3895.475211	0.012790439
3897.403664	0.012482252
3899.332117	0.012219795
3901.260570	0.012277598
3903.189023	0.012330296
3905.117476	0.012475996
3907.045929	0.012928944
3908.974382	0.013450555
3910.902835	0.013598246
3912.831288	0.012959586
3914.759741	0.011786363
3916.688194	0.011001932
3918.616648	0.011162896
3920.545101	0.011907560
3922.473554	0.012341683
3924.402007	0.012186425
3926.330460	0.011888779
3928.258913	0.011587382
3930.187366	0.011420120
3932.115819	0.011914270
3934.044272	0.012835210
3935.972725	0.012855005
3937.901178	0.011668679
3939.829631	0.010667766
3941.758084	0.011033192
3943.686538	0.012534365
3945.614991	0.013613327
3947.543444	0.013158227
3949.471897	0.011955076
3951.400350	0.010958826
3953.328803	0.010187098
3955.257256	0.009703247
3957.185709	0.009678949
3959.114162	0.010040116
3961.042615	0.010693026
3962.971068	0.011355320
3964.899521	0.011608226
3966.827974	0.011515387
3968.756427	0.011345088
3970.684881	0.011026360
3972.613334	0.010803231
3974.541787	0.010992021
3976.470240	0.011345322
3978.398693	0.011594699
3980.327146	0.011578941
3982.255599	0.011550677
3984.184052	0.011806196
3986.112505	0.011853735
3988.040958	0.011379122
3989.969411	0.010927333
3991.897864	0.010619562
3993.826317	0.010176154
3995.754771	0.009922266
3997.683224	0.010080710
3999.611677	0.010020477
4001.540130	0.009709119
4003.468583	0.009622387
4005.397036	0.009154650
4007.325489	0.007941402
4009.253942	0.007472023
4011.182395	0.008740794
4013.110848	0.010315949
4015.039301	0.011002248
4016.967754	0.011063359
4018.896207	0.010556697
4020.824661	0.009867106
4022.753114	0.009287648
4024.681567	0.009115761
4026.610020	0.009250509
4028.538473	0.008964472
4030.466926	0.008523948
4032.395379	0.008734022
4034.323832	0.009178424
4036.252285	0.009433474
4038.180738	0.010030468
4040.109191	0.010808053
4042.037644	0.010824149
4043.966097	0.010056333
4045.894550	0.009293000
4047.823004	0.008858377
4049.751457	0.008574295
4051.679910	0.008443533
4053.608363	0.008773508
4055.536816	0.009392452
4057.465269	0.009797483
4059.393722	0.009818067
4061.322175	0.009408738
4063.250628	0.008926841
4065.179081	0.008933673
4067.107534	0.009273173
4069.035987	0.009306382
4070.964440	0.008953172
4072.892894	0.008817330
4074.821347	0.008732666
4076.749800	0.008264671
4078.678253	0.007894699
4080.606706	0.007772446
4082.535159	0.007659637
4084.463612	0.007878526
4086.392065	0.008260633
4088.320518	0.008143453
4090.248971	0.007785064
4092.177424	0.007902594
4094.105877	0.008359757
4096.034330	0.008692555
4097.962783	0.008689346
4099.891237	0.008567843
4101.819690	0.008815611
4103.748143	0.008712675
4105.676596	0.008062284
4107.605049	0.007825825
4109.533502	0.007947414
4111.461955	0.008111360
4113.390408	0.008234692
4115.318861	0.008124428
4117.247314	0.007480771
4119.175767	0.007592233
4121.104220	0.008581815
4123.032673	0.009342956
4124.961127	0.009715952
4126.889580	0.009915272
4128.818033	0.009896515
4130.746486	0.009419077
4132.674939	0.008298581
4134.603392	0.007233577
4136.531845	0.007403669
4138.460298	0.008415401
4140.388751	0.008935453
4142.317204	0.008996088
4144.245657	0.008973642
4146.174110	0.008733179
4148.102563	0.008234478
4150.031017	0.007677632
4151.959470	0.007217077
4153.887923	0.006767715
4155.816376	0.006710818
4157.744829	0.006993824
4159.673282	0.007106001
4161.601735	0.007235516
4163.530188	0.007459576
4165.458641	0.007458883
4167.387094	0.007617777
4169.315547	0.008018182
4171.244000	0.007919358
4173.172453	0.007132485
4175.100906	0.006629677
4177.029360	0.007370706
4178.957813	0.008913458
4180.886266	0.009910992
4182.814719	0.009960241
4184.743172	0.009355722
4186.671625	0.008377337
4188.600078	0.007554247
4190.528531	0.007008113
4192.456984	0.006748166
4194.385437	0.006919511
4196.313890	0.007253725
4198.242343	0.007160320
4200.170796	0.006819229
4202.099250	0.006672575
4204.027703	0.006723074
4205.956156	0.006762019
4207.884609	0.006843410
4209.813062	0.007065253
4211.741515	0.007143883
4213.669968	0.006950615
4215.598421	0.006971956
4217.526874	0.007093576
4219.455327	0.007158832
4221.383780	0.007544162
4223.312233	0.007998011
4225.240686	0.007413389
4227.169139	0.006431529
4229.097593	0.006234868
4231.026046	0.006080796
4232.954499	0.005784412
4234.882952	0.006445363
4236.811405	0.007520639
4238.739858	0.007492896
4240.668311	0.006607732
4242.596764	0.006080064
4244.525217	0.006024321
4246.453670	0.006051524
4248.382123	0.006424801
4250.310576	0.007054071
4252.239029	0.007245604
4254.167483	0.006837698
4256.095936	0.006316569
4258.024389	0.006142723
4259.952842	0.006163838
4261.881295	0.006215731
4263.809748	0.005998117
4265.738201	0.005376035
4267.666654	0.004877178
4269.595107	0.004963567
4271.523560	0.005567294
4273.452013	0.006333514
4275.380466	0.006523383
4277.308919	0.006420444
4279.237373	0.006298515
4281.165826	0.005794283
4283.094279	0.005186568
4285.022732	0.005040992
4286.951185	0.005326463
4288.879638	0.005937311
4290.808091	0.006483083
4292.736544	0.006993126
4294.664997	0.007476405
4296.593450	0.007120136
4298.521903	0.006111449
4300.450356	0.005725674
4302.378809	0.005577699
4304.307262	0.005176505
4306.235716	0.004735993
4308.164169	0.004981926
4310.092622	0.006011065
4312.021075	0.006618993
4313.949528	0.006985064
4315.877981	0.007088040
4317.806434	0.007119519
4319.734887	0.007299914
4321.663340	0.006828584
4323.591793	0.006371827
4325.520246	0.006665298
4327.448699	0.006715872
4329.377152	0.006010655
4331.305606	0.005633542
4333.234059	0.005574965
4335.162512	0.005545600
4337.090965	0.006246157
4339.019418	0.007031214
4340.947871	0.006609501
4342.876324	0.005822725
4344.804777	0.005623718
4346.733230	0.005366269
4348.661683	0.005241255
4350.590136	0.005630935
4352.518589	0.006469434
4354.447042	0.006805080
4356.375495	0.005804522
4358.303949	0.004490768
4360.232402	0.004545693
4362.160855	0.005405633
4364.089308	0.005243677
4366.017761	0.004489207
4367.946214	0.004700253
4369.874667	0.005727174
4371.803120	0.006374354
4373.731573	0.006597434
4375.660026	0.006703255
4377.588479	0.006885967
4379.516932	0.007154972
4381.445385	0.007156309
4383.373839	0.006939092
4385.302292	0.006617932
4387.230745	0.006453463
4389.159198	0.006787376
4391.087651	0.007074095
4393.016104	0.006770205
4394.944557	0.006855013
4396.873010	0.007637318
4398.801463	0.008135859
4400.729916	0.007723709
4402.658369	0.006435208
4404.586822	0.005498890
4406.515275	0.005904133
4408.443729	0.006329478
4410.372182	0.005591692
4412.300635	0.005066222
4414.229088	0.005412739
4416.157541	0.005974467
4418.085994	0.006507386
4420.014447	0.006814516
4421.942900	0.006580123
4423.871353	0.007022340
4425.799806	0.008487066
4427.728259	0.009512539
4429.656712	0.009255582
4431.585165	0.008415462
4433.513618	0.007253170
4435.442072	0.006077895
4437.370525	0.005614855
4439.298978	0.006401979
4441.227431	0.008074576
4443.155884	0.008873745
4445.084337	0.008636878
4447.012790	0.008283925
4448.941243	0.007264152
4450.869696	0.005600255
4452.798149	0.005023152
4454.726602	0.005676235
4456.655055	0.006495733
4458.583508	0.007057100
4460.511962	0.006737723
4462.440415	0.005481626
4464.368868	0.004451592
4466.297321	0.004456840
4468.225774	0.005197785
4470.154227	0.005891366
4472.082680	0.006612862
4474.011133	0.006796153
4475.939586	0.006415232
4477.868039	0.006060840
4479.796492	0.005797675
4481.724945	0.005993546
4483.653398	0.006640719
4485.581851	0.006856071
4487.510305	0.006707346
4489.438758	0.007246136
4491.367211	0.007845587
4493.295664	0.007222755
4495.224117	0.005910165
4497.152570	0.004910522
4499.081023	0.004302353
4501.009476	0.004161777
4502.937929	0.004636624
4504.866382	0.005280997
4506.794835	0.005698011
4508.723288	0.006097434
4510.651741	0.006806208
4512.580195	0.007622137
4514.508648	0.007806440
4516.437101	0.007279184
4518.365554	0.006695438
4520.294007	0.006028749
4522.222460	0.006296535
4524.150913	0.007422622
4526.079366	0.008605211
4528.007819	0.008509246
4529.936272	0.007300519
4531.864725	0.005907954
4533.793178	0.005236403
4535.721631	0.005753181
4537.650084	0.006971061
4539.578538	0.007383763
4541.506991	0.007593771
4543.435444	0.007849748
4545.363897	0.007733030
4547.292350	0.007561897
4549.220803	0.007691292
4551.149256	0.007733716
4553.077709	0.007487719
4555.006162	0.007234610
4556.934615	0.006860976
4558.863068	0.007025346
4560.791521	0.007389622
4562.719974	0.007152920
4564.648428	0.006557959
4566.576881	0.006340713
4568.505334	0.006102589
4570.433787	0.004807922
4572.362240	0.003208183
4574.290693	0.003258673
4576.219146	0.004814412
4578.147599	0.006110908
4580.076052	0.006246943
4582.004505	0.006141147
4583.932958	0.006202187
4585.861411	0.006088949
4587.789864	0.006050153
4589.718318	0.006997075
4591.646771	0.007396698
4593.575224	0.006250559
4595.503677	0.005013083
4597.432130	0.004900120
4599.360583	0.005885672
4601.289036	0.006488092
4603.217489	0.005957065
[truncated: 1,501 more rows]
