# Supplementary material for: Adaptive Method for Quantitative Estimation of Glucose and Fructose Concentrations in Aqueous Solutions Based on Infrared Nanoantenna Optics
Source: Sensors (Basel). 2019 Jul 11;19(14):3053. doi: 10.3390/s19143053 (PMC6678705; doi:10.3390/s19143053)
Supplement: Supplementary file 1 [file sensors-19-03053-s001.zip › 00_Measurement_Data/Fructose cycles/1 water/res4 sc50_50 ap100x100 par pol/1 water.19.txt]

748.239793	0.022089662
750.168246	0.013803074
752.096699	0.020322174
754.025152	0.034084681
755.953605	0.030472310
757.882058	0.026582759
759.810511	0.033385351
761.738964	0.025630975
763.667418	0.015882919
765.595871	0.018938115
767.524324	0.012661407
769.452777	0.010461131
771.381230	0.015573689
773.309683	0.016855698
775.238136	0.019452589
777.166589	0.021873772
779.095042	0.025896015
781.023495	0.025366547
782.951948	0.022179587
784.880401	0.024402637
786.808854	0.020856284
788.737308	0.021365652
790.665761	0.031970300
792.594214	0.035081014
794.522667	0.042301785
796.451120	0.046928834
798.379573	0.043815270
800.308026	0.034337688
802.236479	0.024873603
804.164932	0.027900770
806.093385	0.029843261
808.021838	0.031354290
809.950291	0.025454139
811.878744	0.026193541
813.807197	0.035773356
815.735651	0.038949452
817.664104	0.024248339
819.592557	0.027531751
821.521010	0.032933388
823.449463	0.015810166
825.377916	0.014109996
827.306369	0.019941268
829.234822	0.024131911
831.163275	0.023039011
833.091728	0.018595574
835.020181	0.022709787
836.948634	0.028982721
838.877087	0.026104892
840.805541	0.025904564
842.733994	0.021964474
844.662447	0.023362966
846.590900	0.017441288
848.519353	0.017970515
850.447806	0.021759437
852.376259	0.017806612
854.304712	0.013607762
856.233165	0.015281155
858.161618	0.013780461
860.090071	0.013560525
862.018524	0.019854652
863.946977	0.021699307
865.875430	0.024958607
867.803884	0.030888503
869.732337	0.032672744
871.660790	0.030242065
873.589243	0.026214518
875.517696	0.023179701
877.446149	0.022920776
879.374602	0.026752528
881.303055	0.034299590
883.231508	0.037036572
885.159961	0.036935616
887.088414	0.038035251
889.016867	0.038415883
890.945320	0.039335791
892.873774	0.042347215
894.802227	0.046657082
896.730680	0.052063573
898.659133	0.057981111
900.587586	0.062376298
902.516039	0.064633809
904.444492	0.066269681
906.372945	0.068038613
908.301398	0.070068717
910.229851	0.072832562
912.158304	0.076536134
914.086757	0.081082910
916.015210	0.085633859
917.943664	0.089613512
919.872117	0.094125234
921.800570	0.100086160
923.729023	0.106102012
925.657476	0.110505231
927.585929	0.114186175
929.514382	0.119492367
931.442835	0.126142383
933.371288	0.131782681
935.299741	0.136401653
937.228194	0.141179904
939.156647	0.146402851
941.085100	0.152554587
943.013553	0.159339592
944.942007	0.165632024
946.870460	0.170621932
948.798913	0.174708351
950.727366	0.179700404
952.655819	0.186276555
954.584272	0.192972645
956.512725	0.199019104
958.441178	0.205262497
960.369631	0.212019190
962.298084	0.218883768
964.226537	0.225333333
966.154990	0.231113061
968.083443	0.236950651
970.011897	0.243343696
971.940350	0.250169873
973.868803	0.257745296
975.797256	0.265942752
977.725709	0.273380429
979.654162	0.279366463
981.582615	0.285021812
983.511068	0.290734053
985.439521	0.295728505
987.367974	0.300479114
989.296427	0.305852264
991.224880	0.311674267
993.153333	0.317619264
995.081786	0.323808879
997.010240	0.330144823
998.938693	0.335407227
1000.867146	0.339018852
1002.795599	0.342868656
1004.724052	0.348516107
1006.652505	0.354778856
1008.580958	0.359698236
1010.509411	0.362979352
1012.437864	0.365869612
1014.366317	0.369578898
1016.294770	0.374103993
1018.223223	0.378457904
1020.151676	0.382170618
1022.080130	0.385617375
1024.008583	0.389024079
1025.937036	0.392248034
1027.865489	0.395143151
1029.793942	0.397634774
1031.722395	0.399646640
1033.650848	0.401102424
1035.579301	0.401936501
1037.507754	0.402635276
1039.436207	0.404342115
1041.364660	0.407202661
1043.293113	0.409867674
1045.221566	0.411537796
1047.150019	0.412388802
1049.078473	0.412542462
1051.006926	0.412060887
1052.935379	0.410943329
1054.863832	0.409581900
1056.792285	0.408551961
1058.720738	0.407737076
1060.649191	0.406993330
1062.577644	0.406202465
1064.506097	0.405091256
1066.434550	0.403899014
1068.363003	0.402938068
1070.291456	0.402057201
1072.219909	0.400886327
1074.148363	0.399084330
1076.076816	0.397324950
1078.005269	0.396912038
1079.933722	0.397281080
1081.862175	0.396709472
1083.790628	0.394879133
1085.719081	0.392662317
1087.647534	0.390691906
1089.575987	0.388699681
1091.504440	0.386398911
1093.432893	0.384037167
1095.361346	0.381915182
1097.289799	0.380180776
1099.218253	0.378564566
1101.146706	0.376690179
1103.075159	0.374770880
1105.003612	0.373153418
1106.932065	0.371398389
1108.860518	0.369177669
1110.788971	0.366672724
1112.717424	0.363598645
1114.645877	0.360058010
1116.574330	0.356802106
1118.502783	0.354162902
1120.431236	0.351844579
1122.359689	0.349291801
1124.288142	0.346624762
1126.216596	0.344246715
1128.145049	0.341781408
1130.073502	0.339036435
1132.001955	0.336393595
1133.930408	0.333655864
1135.858861	0.330697596
1137.787314	0.328066736
1139.715767	0.325839758
1141.644220	0.323608100
1143.572673	0.321199119
1145.501126	0.318787873
1147.429579	0.316369534
1149.358032	0.313675225
1151.286486	0.310716063
1153.214939	0.307556957
1155.143392	0.304518640
1157.071845	0.301952690
1159.000298	0.299533695
1160.928751	0.297099948
1162.857204	0.294807941
1164.785657	0.292382568
1166.714110	0.289464444
1168.642563	0.286156237
1170.571016	0.282954574
1172.499469	0.280137330
1174.427922	0.277325153
1176.356375	0.274388552
1178.284829	0.271768212
1180.213282	0.269281417
1182.141735	0.266496986
1184.070188	0.263727635
1185.998641	0.261249542
1187.927094	0.258782923
1189.855547	0.256224036
1191.784000	0.253761381
1193.712453	0.251274377
1195.640906	0.248635128
1197.569359	0.245995298
1199.497812	0.243409142
1201.426265	0.240727335
1203.354719	0.238339633
1205.283172	0.236063614
1207.211625	0.234064490
1209.140078	0.232180879
1211.068531	0.229751050
1212.996984	0.226703152
1214.925437	0.223927453
1216.853890	0.221739948
1218.782343	0.219636828
1220.710796	0.217506275
1222.639249	0.215551540
1224.567702	0.213761851
1226.496155	0.212249413
1228.424609	0.211002126
1230.353062	0.209448785
1232.281515	0.207287475
1234.209968	0.204761356
1236.138421	0.202172399
1238.066874	0.199979752
1239.995327	0.198411271
1241.923780	0.196969554
1243.852233	0.195248157
1245.780686	0.193407983
1247.709139	0.191600487
1249.637592	0.189753577
1251.566045	0.187990084
1253.494498	0.186348900
1255.422952	0.184594914
1257.351405	0.182910442
1259.279858	0.181627885
1261.208311	0.180283368
1263.136764	0.178289786
1265.065217	0.175930038
1266.993670	0.173765525
1268.922123	0.172006458
1270.850576	0.170651406
1272.779029	0.169613987
1274.707482	0.168519795
1276.635935	0.166952014
1278.564388	0.164881021
1280.492842	0.162790135
1282.421295	0.161022857
1284.349748	0.159740329
1286.278201	0.159024447
1288.206654	0.158122018
1290.135107	0.156185403
1292.063560	0.153861463
1293.992013	0.152306676
1295.920466	0.151465327
1297.848919	0.150453657
1299.777372	0.148879260
1301.705825	0.147055864
1303.634278	0.145376340
1305.562731	0.143849939
1307.491185	0.142324731
1309.419638	0.141096488
1311.348091	0.140434220
1313.276544	0.139893159
1315.204997	0.138975009
1317.133450	0.137754455
1319.061903	0.136230022
1320.990356	0.134332240
1322.918809	0.132556662
1324.847262	0.131263703
1326.775715	0.129998535
1328.704168	0.128332555
1330.632621	0.126617536
1332.561075	0.125495717
1334.489528	0.125076085
1336.417981	0.125118166
1338.346434	0.125122532
1340.274887	0.124267690
1342.203340	0.122173741
1344.131793	0.119657822
1346.060246	0.117720507
1347.988699	0.116528668
1349.917152	0.115518965
1351.845605	0.114414588
1353.774058	0.113399565
1355.702511	0.112486318
1357.630965	0.111675665
1359.559418	0.111251779
1361.487871	0.111034475
1363.416324	0.110256389
1365.344777	0.108697794
1367.273230	0.106987327
1369.201683	0.105840012
1371.130136	0.105514444
1373.058589	0.105497852
1374.987042	0.104737535
1376.915495	0.102852680
1378.843948	0.100881405
1380.772401	0.099640109
1382.700854	0.098909855
1384.629308	0.098444201
1386.557761	0.098047301
1388.486214	0.097369164
1390.414667	0.096467145
1392.343120	0.095897213
1394.271573	0.095951505
1396.200026	0.095936887
1398.128479	0.094853267
1400.056932	0.093165599
1401.985385	0.091872975
1403.913838	0.090915412
1405.842291	0.089830577
1407.770744	0.088445544
1409.699198	0.087104827
1411.627651	0.086209163
1413.556104	0.085831501
1415.484557	0.085933939
1417.413010	0.086059354
1419.341463	0.085746482
1421.269916	0.085096069
1423.198369	0.084088705
1425.126822	0.082936019
1427.055275	0.082063355
1428.983728	0.081343561
1430.912181	0.080612518
1432.840634	0.079967335
1434.769087	0.079195693
1436.697541	0.078038782
1438.625994	0.076892331
1440.554447	0.075859927
1442.482900	0.074961483
1444.411353	0.074533194
1446.339806	0.074488364
1448.268259	0.074258558
1450.196712	0.073560908
1452.125165	0.073128462
1454.053618	0.073793411
1455.982071	0.075160250
1457.910524	0.075387642
1459.838977	0.073333770
1461.767431	0.070731811
1463.695884	0.068951830
1465.624337	0.067990661
1467.552790	0.067614511
1469.481243	0.068081528
1471.409696	0.069459081
1473.338149	0.070372559
1475.266602	0.069068059
1477.195055	0.066654496
1479.123508	0.064873338
1481.051961	0.063881740
1482.980414	0.063520744
1484.908867	0.063895933
1486.837321	0.064906396
1488.765774	0.065550417
1490.694227	0.064764261
1492.622680	0.063333139
1494.551133	0.062324855
1496.479586	0.061946120
1498.408039	0.061644245
1500.336492	0.060808860
1502.264945	0.060070418
1504.193398	0.060236126
1506.121851	0.061306354
1508.050304	0.061787285
1509.978757	0.060200982
1511.907210	0.058003169
1513.835664	0.057004098
1515.764117	0.057556689
1517.692570	0.059143227
1519.621023	0.060550369
1521.549476	0.060443740
1523.477929	0.058761597
1525.406382	0.056857999
1527.334835	0.055698905
1529.263288	0.055174373
1531.191741	0.054863069
1533.120194	0.054540519
1535.048647	0.054382194
1536.977100	0.054785971
1538.905554	0.056344539
1540.834007	0.058277648
1542.762460	0.057382572
1544.690913	0.054110572
1546.619366	0.051380575
1548.547819	0.050144661
1550.476272	0.049861733
1552.404725	0.049919318
1554.333178	0.050173443
1556.261631	0.050747618
1558.190084	0.051259335
1560.118537	0.050940298
1562.046990	0.049753554
1563.975443	0.048536975
1565.903897	0.048301045
1567.832350	0.048954498
1569.760803	0.049446043
1571.689256	0.049252614
1573.617709	0.048693094
1575.546162	0.048120998
1577.474615	0.047591276
1579.403068	0.047052391
1581.331521	0.046606209
1583.259974	0.046304654
1585.188427	0.046054073
1587.116880	0.045930523
1589.045333	0.045958478
1590.973787	0.045999441
1592.902240	0.046042826
1594.830693	0.046347897
1596.759146	0.046880469
1598.687599	0.047210295
1600.616052	0.047448982
1602.544505	0.048008680
1604.472958	0.048642453
1606.401411	0.048906431
1608.329864	0.048907857
1610.258317	0.048934437
1612.186770	0.049188033
1614.115223	0.049811188
1616.043677	0.050720729
1617.972130	0.051543381
1619.900583	0.052001674
1621.829036	0.052408874
1623.757489	0.053088393
1625.685942	0.053474583
1627.614395	0.053306967
1629.542848	0.053176373
1631.471301	0.053520747
1633.399754	0.054504599
1635.328207	0.056189138
1637.256660	0.057456806
1639.185113	0.057047948
1641.113566	0.056122042
1643.042020	0.056194313
1644.970473	0.057066642
1646.898926	0.057552096
1648.827379	0.057280529
1650.755832	0.056744039
1652.684285	0.056372292
1654.612738	0.056313206
1656.541191	0.055615325
1658.469644	0.054356940
1660.398097	0.053383697
1662.326550	0.052875455
1664.255003	0.052754756
1666.183456	0.053035695
1668.111910	0.053658154
1670.040363	0.053986590
1671.968816	0.052949186
1673.897269	0.050923996
1675.825722	0.049434386
1677.754175	0.048982829
1679.682628	0.049011000
1681.611081	0.049279340
1683.539534	0.049208708
1685.467987	0.048233937
1687.396440	0.046680070
1689.324893	0.044947170
1691.253346	0.043588307
1693.181799	0.042820122
1695.110253	0.042698339
1697.038706	0.043424737
1698.967159	0.043838374
1700.895612	0.043142680
1702.824065	0.042163040
1704.752518	0.041154277
1706.680971	0.040154044
1708.609424	0.039154414
1710.537877	0.038360320
1712.466330	0.038138893
1714.394783	0.038462318
1716.323236	0.038688220
1718.251689	0.038170792
1720.180143	0.037186868
1722.108596	0.036220640
1724.037049	0.035492435
1725.965502	0.035093114
1727.893955	0.034933671
1729.822408	0.035033245
1731.750861	0.035191927
1733.679314	0.034963887
1735.607767	0.034500740
1737.536220	0.034127530
1739.464673	0.033953611
1741.393126	0.034089897
1743.321579	0.034320090
1745.250032	0.034508251
1747.178486	0.034741890
1749.106939	0.034892790
1751.035392	0.034705620
1752.963845	0.034338053
1754.892298	0.034040626
1756.820751	0.033832718
1758.749204	0.033728853
1760.677657	0.033654787
1762.606110	0.033668593
1764.534563	0.033781409
1766.463016	0.033944670
1768.391469	0.034450892
1770.319922	0.035282709
1772.248376	0.035795469
1774.176829	0.035568152
1776.105282	0.034909777
1778.033735	0.034560289
1779.962188	0.034957029
1781.890641	0.035721526
1783.819094	0.036191240
1785.747547	0.036365725
1787.676000	0.036762621
1789.604453	0.037688185
1791.532906	0.038738586
1793.461359	0.039126638
1795.389812	0.038889877
1797.318266	0.038711421
1799.246719	0.038928729
1801.175172	0.039384242
1803.103625	0.039686434
1805.032078	0.039693061
1806.960531	0.039702643
1808.888984	0.039940342
1810.817437	0.040257808
1812.745890	0.040427748
1814.674343	0.040482014
1816.602796	0.040555093
1818.531249	0.040584311
1820.459702	0.040521376
1822.388155	0.040550690
1824.316609	0.040835802
1826.245062	0.041458618
1828.173515	0.042089969
1830.101968	0.042135455
1832.030421	0.041541740
1833.958874	0.040885381
1835.887327	0.040584553
1837.815780	0.040455878
1839.744233	0.040390626
1841.672686	0.040683687
1843.601139	0.041345574
1845.529592	0.041817170
1847.458045	0.041527968
1849.386499	0.040682130
1851.314952	0.039874516
1853.243405	0.039386861
1855.171858	0.039107174
1857.100311	0.038886461
1859.028764	0.038822372
1860.957217	0.038962953
1862.885670	0.039077777
1864.814123	0.039097954
1866.742576	0.039092712
1868.671029	0.038847405
1870.599482	0.038210396
1872.527935	0.037406031
1874.456388	0.036679067
1876.384842	0.036216330
1878.313295	0.036033250
1880.241748	0.035868060
1882.170201	0.035561796
1884.098654	0.035312846
1886.027107	0.035233352
1887.955560	0.035151396
1889.884013	0.034990892
1891.812466	0.034725804
1893.740919	0.034286514
1895.669372	0.033862654
1897.597825	0.033624373
1899.526278	0.033394612
1901.454732	0.032980669
1903.383185	0.032499328
1905.311638	0.032233186
1907.240091	0.032165777
1909.168544	0.032051418
1911.096997	0.031828728
1913.025450	0.031520814
1914.953903	0.031106481
1916.882356	0.030681947
1918.810809	0.030431040
1920.739262	0.030198021
1922.667715	0.029842770
1924.596168	0.029597480
1926.524622	0.029404094
1928.453075	0.029022079
1930.381528	0.028492335
1932.309981	0.028012065
1934.238434	0.027603626
1936.166887	0.027196849
1938.095340	0.026906623
1940.023793	0.026818695
1941.952246	0.026765740
1943.880699	0.026629027
1945.809152	0.026428785
1947.737605	0.026264846
1949.666058	0.026123140
1951.594511	0.025845988
1953.522965	0.025525678
1955.451418	0.025313757
1957.379871	0.025055164
1959.308324	0.024726886
1961.236777	0.024538763
1963.165230	0.024478130
1965.093683	0.024399839
1967.022136	0.024053387
1968.950589	0.023309056
1970.879042	0.022615692
1972.807495	0.022339981
1974.735948	0.022287747
1976.664401	0.022192111
1978.592855	0.022007896
1980.521308	0.021793604
1982.449761	0.021587199
1984.378214	0.021406502
1986.306667	0.021318512
1988.235120	0.021335611
1990.163573	0.021349981
1992.092026	0.021208331
1994.020479	0.020863840
1995.948932	0.020483486
1997.877385	0.020214474
1999.805838	0.019948579
2001.734291	0.019671768
2003.662744	0.019626291
2005.591198	0.019809011
2007.519651	0.019897351
2009.448104	0.019763177
2011.376557	0.019565843
2013.305010	0.019453865
2015.233463	0.019417157
2017.161916	0.019207809
2019.090369	0.018664995
2021.018822	0.018091047
2022.947275	0.017874748
2024.875728	0.018022152
2026.804181	0.018174157
2028.732634	0.018020531
2030.661088	0.017722223
2032.589541	0.017549671
2034.517994	0.017497491
2036.446447	0.017582688
2038.374900	0.017731853
2040.303353	0.017716253
2042.231806	0.017625829
2044.160259	0.017567208
2046.088712	0.017420871
2048.017165	0.017198993
2049.945618	0.016847638
2051.874071	0.016393393
2053.802524	0.016129289
2055.730978	0.016119808
2057.659431	0.016373511
2059.587884	0.016857177
2061.516337	0.017124651
2063.444790	0.016896743
2065.373243	0.016427582
2067.301696	0.016032238
2069.230149	0.015828248
2071.158602	0.015718412
2073.087055	0.015535694
2075.015508	0.015245016
2076.943961	0.014992249
2078.872414	0.014914085
2080.800867	0.014951231
2082.729321	0.015035422
2084.657774	0.015134940
2086.586227	0.015109660
2088.514680	0.014964460
2090.443133	0.014913960
2092.371586	0.014969171
2094.300039	0.014982707
2096.228492	0.014929757
2098.156945	0.014884630
2100.085398	0.014798709
2102.013851	0.014562551
2103.942304	0.014344133
2105.870757	0.014374797
2107.799211	0.014382548
2109.727664	0.014017603
2111.656117	0.013629593
2113.584570	0.013693428
2115.513023	0.014007415
2117.441476	0.014140291
2119.369929	0.013965796
2121.298382	0.013466395
2123.226835	0.012817323
2125.155288	0.012512089
2127.083741	0.012641978
2129.012194	0.012739382
2130.940647	0.012782470
2132.869100	0.013110784
2134.797554	0.013520475
2136.726007	0.013629012
2138.654460	0.013358016
2140.582913	0.012903927
2142.511366	0.012659402
2144.439819	0.012609702
2146.368272	0.012614531
2148.296725	0.012763011
2150.225178	0.012851347
2152.153631	0.012691515
2154.082084	0.012474514
2156.010537	0.012329081
2157.938990	0.012286225
2159.867444	0.012355046
2161.795897	0.012350892
2163.724350	0.012129622
2165.652803	0.011865835
2167.581256	0.011741549
2169.509709	0.011693328
2171.438162	0.011546010
2173.366615	0.011263617
2175.295068	0.011229560
2177.223521	0.011616282
2179.151974	0.011823070
2181.080427	0.011592801
2183.008880	0.011534115
2184.937334	0.011836666
2186.865787	0.012003886
2188.794240	0.011960641
2190.722693	0.011915992
2192.651146	0.011673857
2194.579599	0.011176460
2196.508052	0.010608919
2198.436505	0.010069165
2200.364958	0.009859835
2202.293411	0.010083408
2204.221864	0.010441386
2206.150317	0.010856885
2208.078770	0.011299961
2210.007223	0.011653301
2211.935677	0.011679314
2213.864130	0.011129179
2215.792583	0.010425156
2217.721036	0.010232349
2219.649489	0.010470145
2221.577942	0.010636742
2223.506395	0.010596866
2225.434848	0.010611361
2227.363301	0.010774166
2229.291754	0.010809707
2231.220207	0.010656332
2233.148660	0.010532635
2235.077113	0.010473282
2237.005567	0.010301927
2238.934020	0.009898572
2240.862473	0.009467492
2242.790926	0.009283522
2244.719379	0.009220193
2246.647832	0.009206479
2248.576285	0.009402212
2250.504738	0.009760645
2252.433191	0.009966441
2254.361644	0.009835234
2256.290097	0.009372983
2258.218550	0.008994439
2260.147003	0.009041053
2262.075456	0.009225628
2264.003910	0.009211124
2265.932363	0.009240257
2267.860816	0.009506647
2269.789269	0.009741412
2271.717722	0.009711033
2273.646175	0.009429636
2275.574628	0.009116260
2277.503081	0.008942206
2279.431534	0.008790022
2281.359987	0.008688360
2283.288440	0.008803856
2285.216893	0.008922591
2287.145346	0.008739740
2289.073800	0.008466364
2291.002253	0.008536229
2292.930706	0.008925281
2294.859159	0.009195437
2296.787612	0.009072482
2298.716065	0.008688782
2300.644518	0.008334397
2302.572971	0.008131968
2304.501424	0.008046007
2306.429877	0.008205965
2308.358330	0.008731492
2310.286783	0.009194358
2312.215236	0.009152262
2314.143690	0.008792397
2316.072143	0.008593002
2318.000596	0.008832051
2319.929049	0.009226037
2321.857502	0.009340345
2323.785955	0.009190350
2325.714408	0.008744850
2327.642861	0.007861365
2329.571314	0.006917077
2331.499767	0.006594595
2333.428220	0.007091200
2335.356673	0.007877373
2337.285126	0.008197019
2339.213579	0.007893627
2341.142033	0.007440034
2343.070486	0.007239686
2344.998939	0.007245286
2346.927392	0.007554418
2348.855845	0.008045133
2350.784298	0.008241961
2352.712751	0.007904102
2354.641204	0.007504493
2356.569657	0.007268829
2358.498110	0.006985066
2360.426563	0.006746016
2362.355016	0.006722128
2364.283469	0.007130605
2366.211923	0.008104824
2368.140376	0.008259657
2370.068829	0.006982423
2371.997282	0.005899790
2373.925735	0.005746551
2375.854188	0.006030052
2377.782641	0.006222572
2379.711094	0.006299040
2381.639547	0.006384177
2383.568000	0.006279394
2385.496453	0.005916509
2387.424906	0.005618996
2389.353359	0.005614988
2391.281812	0.005855419
2393.210266	0.006162247
2395.138719	0.006335435
2397.067172	0.006283559
2398.995625	0.006089856
2400.924078	0.005914641
2402.852531	0.005922760
2404.780984	0.006130731
2406.709437	0.006138899
2408.637890	0.005832485
2410.566343	0.005493324
2412.494796	0.005284692
2414.423249	0.005154222
2416.351702	0.005032217
2418.280156	0.005099182
2420.208609	0.005450218
2422.137062	0.005770428
2424.065515	0.005858753
2425.993968	0.005677303
2427.922421	0.005410630
2429.850874	0.005393401
2431.779327	0.005563697
2433.707780	0.005802082
2435.636233	0.005971984
2437.564686	0.005770369
2439.493139	0.005336091
2441.421592	0.005079073
2443.350045	0.005168789
2445.278499	0.005454240
2447.206952	0.005681559
2449.135405	0.005790685
2451.063858	0.005774730
2452.992311	0.005644630
2454.920764	0.005497070
2456.849217	0.005547562
2458.777670	0.005748518
2460.706123	0.005789961
2462.634576	0.005602716
2464.563029	0.005464028
2466.491482	0.005503259
2468.419935	0.005602608
2470.348389	0.005790651
2472.276842	0.006123678
2474.205295	0.006524108
2476.133748	0.006775756
2478.062201	0.006549937
2479.990654	0.006073540
2481.919107	0.005896269
2483.847560	0.006178460
2485.776013	0.006706953
2487.704466	0.006977387
2489.632919	0.006835538
2491.561372	0.006715208
2493.489825	0.006827513
2495.418279	0.006883284
2497.346732	0.006888132
2499.275185	0.006964463
2501.203638	0.007044047
2503.132091	0.007119040
2505.060544	0.007332694
2506.988997	0.007671686
2508.917450	0.007905344
2510.845903	0.007951566
2512.774356	0.008020461
2514.702809	0.008278815
2516.631262	0.008527194
2518.559715	0.008583932
2520.488168	0.008582812
2522.416622	0.008663503
2524.345075	0.008957549
2526.273528	0.009426028
2528.201981	0.009775396
2530.130434	0.009997320
2532.058887	0.010200066
2533.987340	0.010372919
2535.915793	0.010558383
2537.844246	0.010717321
2539.772699	0.010852656
2541.701152	0.010985372
2543.629605	0.011055030
2545.558058	0.011192277
2547.486512	0.011578236
2549.414965	0.011925523
2551.343418	0.012157233
2553.271871	0.012666494
2555.200324	0.013258305
2557.128777	0.013443341
2559.057230	0.013327036
2560.985683	0.013353274
2562.914136	0.013721008
2564.842589	0.014226600
2566.771042	0.014563302
2568.699495	0.014678025
2570.627948	0.014646550
2572.556401	0.014591110
2574.484855	0.014843637
2576.413308	0.015433923
2578.341761	0.015957434
2580.270214	0.016320989
2582.198667	0.016768698
2584.127120	0.017169632
2586.055573	0.017304236
2587.984026	0.017260330
2589.912479	0.017100420
2591.840932	0.017016213
2593.769385	0.017307511
2595.697838	0.017750746
2597.626291	0.018060213
2599.554745	0.018263800
2601.483198	0.018201655
2603.411651	0.017991202
2605.340104	0.018037627
2607.268557	0.018100394
2609.197010	0.017957292
2611.125463	0.017903227
2613.053916	0.018017845
2614.982369	0.018220367
2616.910822	0.018550074
2618.839275	0.018840224
2620.767728	0.018846117
2622.696181	0.018679263
2624.624635	0.018580707
2626.553088	0.018508865
2628.481541	0.018375089
2630.409994	0.018318117
2632.338447	0.018369451
2634.266900	0.018260051
2636.195353	0.018019296
2638.123806	0.017942214
2640.052259	0.017878912
2641.980712	0.017796865
2643.909165	0.017997021
2645.837618	0.018187229
2647.766071	0.017924234
2649.694524	0.017545940
2651.622978	0.017593641
2653.551431	0.017947309
2655.479884	0.018058348
2657.408337	0.017770378
2659.336790	0.017397637
2661.265243	0.017136537
2663.193696	0.017021863
2665.122149	0.017096093
2667.050602	0.017114799
2668.979055	0.016972659
2670.907508	0.016898163
2672.835961	0.016775290
2674.764414	0.016577819
2676.692868	0.016417993
2678.621321	0.016073680
2680.549774	0.015799858
2682.478227	0.015918400
2684.406680	0.016009046
2686.335133	0.015923008
2688.263586	0.015970442
2690.192039	0.016123017
2692.120492	0.016114047
2694.048945	0.015810797
2695.977398	0.015412602
2697.905851	0.015309659
2699.834304	0.015440589
2701.762757	0.015455912
2703.691211	0.015263258
2705.619664	0.015001945
2707.548117	0.014976948
2709.476570	0.015124484
2711.405023	0.015057809
2713.333476	0.014779544
2715.261929	0.014486695
2717.190382	0.014281763
2719.118835	0.014211032
2721.047288	0.014307987
2722.975741	0.014599740
2724.904194	0.014779081
2726.832647	0.014529943
2728.761101	0.014059606
2730.689554	0.013814311
2732.618007	0.014046396
2734.546460	0.014401521
2736.474913	0.014349495
2738.403366	0.013997191
2740.331819	0.013813810
2742.260272	0.013866449
2744.188725	0.013901892
2746.117178	0.013844765
2748.045631	0.013793294
2749.974084	0.013680242
2751.902537	0.013486899
2753.830991	0.013330821
2755.759444	0.013322067
2757.687897	0.013531297
2759.616350	0.013545064
2761.544803	0.013093089
2763.473256	0.012726929
2765.401709	0.012705892
2767.330162	0.012744960
2769.258615	0.012835000
2771.187068	0.013002358
2773.115521	0.012931813
2775.043974	0.012547809
2776.972427	0.012289440
2778.900880	0.012352552
2780.829334	0.012452933
2782.757787	0.012546582
2784.686240	0.012591247
2786.614693	0.012338693
2788.543146	0.012009533
2790.471599	0.012240394
2792.400052	0.012757965
2794.328505	0.012811113
2796.256958	0.012531759
2798.185411	0.012351161
2800.113864	0.012236725
2802.042317	0.012116937
2803.970770	0.011881934
2805.899224	0.011357927
2807.827677	0.010896268
2809.756130	0.010947083
2811.684583	0.011143208
2813.613036	0.011055163
2815.541489	0.010968339
2817.469942	0.011030928
2819.398395	0.011015142
2821.326848	0.011036365
2823.255301	0.011335929
2825.183754	0.011576930
2827.112207	0.011399325
2829.040660	0.011143765
2830.969113	0.011090340
2832.897567	0.011087880
2834.826020	0.010872691
2836.754473	0.010471143
2838.682926	0.010375721
2840.611379	0.010787823
2842.539832	0.011363403
2844.468285	0.011929604
2846.396738	0.012379153
2848.325191	0.012372742
2850.253644	0.011981561
2852.182097	0.011765019
2854.110550	0.011725330
2856.039003	0.011332938
2857.967457	0.010788787
2859.895910	0.010669796
2861.824363	0.010750408
2863.752816	0.010522065
2865.681269	0.010070506
2867.609722	0.009993222
2869.538175	0.010462901
2871.466628	0.010894195
2873.395081	0.010889580
2875.323534	0.010654096
2877.251987	0.010584489
2879.180440	0.010758216
2881.108893	0.010923461
2883.037347	0.011012294
2884.965800	0.011164202
2886.894253	0.011158703
2888.822706	0.010800988
2890.751159	0.010252847
2892.679612	0.009852151
2894.608065	0.009973745
2896.536518	0.010510707
2898.464971	0.010911955
2900.393424	0.011026989
2902.321877	0.011184092
2904.250330	0.011356058
2906.178783	0.011277832
2908.107236	0.011200729
2910.035690	0.011386914
2911.964143	0.011521369
2913.892596	0.011385796
2915.821049	0.011256765
2917.749502	0.011148623
2919.677955	0.010881404
2921.606408	0.010731082
2923.534861	0.010851971
2925.463314	0.011042675
2927.391767	0.011040522
2929.320220	0.010926653
2931.248673	0.011039818
2933.177126	0.011386627
2935.105580	0.011588976
2937.034033	0.011361864
2938.962486	0.011019951
2940.890939	0.011090935
2942.819392	0.011389332
2944.747845	0.011411924
2946.676298	0.011275017
2948.604751	0.011235996
2950.533204	0.011338848
2952.461657	0.011513861
2954.390110	0.011500572
2956.318563	0.011204136
2958.247016	0.010903322
2960.175469	0.010946318
2962.103923	0.011317018
2964.032376	0.011461527
2965.960829	0.011248223
2967.889282	0.011228022
2969.817735	0.011353181
2971.746188	0.011374207
2973.674641	0.011570889
2975.603094	0.011830954
2977.531547	0.011889097
2979.460000	0.011886612
2981.388453	0.011849015
2983.316906	0.011677630
2985.245359	0.011461055
2987.173813	0.011289670
2989.102266	0.011366928
2991.030719	0.011861397
2992.959172	0.012244801
2994.887625	0.012076467
2996.816078	0.011860454
2998.744531	0.011874655
3000.672984	0.011884104
3002.601437	0.012015663
3004.529890	0.012375870
3006.458343	0.012688040
3008.386796	0.012600299
3010.315249	0.012179730
3012.243703	0.011919207
3014.172156	0.012032977
3016.100609	0.012278534
3018.029062	0.012609879
3019.957515	0.013059569
3021.885968	0.013310599
3023.814421	0.013166756
3025.742874	0.012961119
3027.671327	0.013025960
3029.599780	0.013255414
3031.528233	0.013343995
3033.456686	0.013126353
3035.385139	0.012785625
3037.313592	0.012672994
3039.242046	0.012868740
3041.170499	0.013158983
3043.098952	0.013188695
3045.027405	0.012947811
3046.955858	0.012975248
3048.884311	0.013324027
3050.812764	0.013404854
3052.741217	0.013149303
3054.669670	0.013134920
3056.598123	0.013483962
3058.526576	0.013777860
3060.455029	0.013801943
3062.383482	0.013839951
3064.311936	0.014056006
3066.240389	0.014107985
3068.168842	0.013877422
3070.097295	0.013854086
3072.025748	0.014229499
3073.954201	0.014545348
3075.882654	0.014660256
3077.811107	0.015017875
3079.739560	0.015603473
3081.668013	0.015949272
3083.596466	0.015988547
3085.524919	0.015927963
3087.453372	0.015846638
3089.381825	0.015825586
3091.310279	0.015908863
3093.238732	0.015931534
3095.167185	0.015954521
3097.095638	0.016265964
3099.024091	0.016688591
3100.952544	0.016977353
3102.880997	0.017234528
3104.809450	0.017353084
3106.737903	0.017123116
3108.666356	0.016937692
3110.594809	0.017225347
3112.523262	0.017578783
3114.451715	0.017679637
3116.380169	0.017844606
3118.308622	0.018033285
3120.237075	0.017868938
3122.165528	0.017493216
3124.093981	0.017630314
3126.022434	0.018400608
3127.950887	0.018964922
3129.879340	0.019076271
3131.807793	0.019143723
3133.736246	0.019136105
3135.664699	0.019013761
3137.593152	0.019078132
3139.521605	0.019586703
3141.450058	0.020404143
3143.378512	0.020897897
3145.306965	0.020815820
3147.235418	0.020647833
3149.163871	0.020723594
3151.092324	0.020871155
3153.020777	0.020911960
3154.949230	0.021051411
3156.877683	0.021460071
3158.806136	0.021876756
3160.734589	0.021917302
3162.663042	0.021543551
3164.591495	0.021207567
3166.519948	0.021281585
3168.448402	0.021607112
3170.376855	0.021987544
3172.305308	0.022465276
3174.233761	0.022971729
3176.162214	0.023313604
3178.090667	0.023317941
3180.019120	0.023223324
3181.947573	0.023476232
3183.876026	0.024069225
3185.804479	0.024424193
3187.732932	0.024239244
3189.661385	0.023787785
3191.589838	0.023318442
3193.518292	0.023190975
3195.446745	0.023673594
3197.375198	0.024402618
3199.303651	0.024721907
3201.232104	0.024404919
3203.160557	0.024065949
3205.089010	0.024454428
3207.017463	0.025375394
3208.945916	0.025946323
3210.874369	0.025882009
3212.802822	0.025720194
3214.731275	0.025881752
3216.659728	0.026168322
3218.588181	0.026154697
3220.516635	0.026057120
3222.445088	0.026535975
3224.373541	0.027295759
3226.301994	0.027484071
3228.230447	0.027490655
3230.158900	0.027792979
3232.087353	0.027801020
3234.015806	0.027396653
3235.944259	0.027069034
3237.872712	0.027106535
3239.801165	0.027632123
3241.729618	0.028240308
3243.658071	0.028421251
3245.586525	0.028409973
3247.514978	0.028413417
3249.443431	0.028292483
3251.371884	0.028473809
3253.300337	0.029097481
3255.228790	0.029256731
3257.157243	0.028868798
3259.085696	0.028941259
3261.014149	0.029399538
3262.942602	0.029442249
3264.871055	0.029031144
3266.799508	0.028592821
3268.727961	0.028476216
3270.656414	0.028761428
3272.584868	0.029307861
3274.513321	0.030038206
3276.441774	0.030401787
3278.370227	0.030032776
3280.298680	0.029811826
3282.227133	0.030329509
3284.155586	0.030648950
3286.084039	0.030096380
3288.012492	0.029566975
3289.940945	0.029701171
3291.869398	0.029820688
3293.797851	0.029583002
3295.726304	0.029711934
3297.654758	0.030348124
3299.583211	0.030751815
3301.511664	0.030859536
3303.440117	0.031197971
3305.368570	0.031625450
3307.297023	0.031654086
3309.225476	0.031336240
3311.153929	0.031385962
3313.082382	0.032166217
3315.010835	0.032969192
3316.939288	0.033166621
3318.867741	0.032866597
3320.796194	0.032530691
3322.724648	0.032646421
3324.653101	0.033033311
3326.581554	0.033169288
3328.510007	0.033131361
3330.438460	0.033199556
3332.366913	0.033270631
3334.295366	0.033220228
3336.223819	0.033300076
3338.152272	0.033613902
3340.080725	0.033812162
3342.009178	0.033830412
3343.937631	0.034053262
3345.866084	0.034487907
3347.794537	0.034604039
3349.722991	0.034257412
3351.651444	0.034084413
3353.579897	0.034444876
3355.508350	0.034880098
3357.436803	0.035029180
3359.365256	0.035199251
3361.293709	0.035650045
3363.222162	0.035997488
3365.150615	0.035991497
3367.079068	0.036244985
3369.007521	0.036856517
3370.935974	0.036944874
3372.864427	0.036434006
3374.792881	0.036041547
3376.721334	0.036110982
3378.649787	0.036767542
3380.578240	0.037520956
3382.506693	0.037559181
3384.435146	0.037398446
3386.363599	0.037713252
3388.292052	0.037855227
3390.220505	0.037566219
3392.148958	0.037434481
3394.077411	0.037622169
3396.005864	0.037828587
3397.934317	0.038093254
3399.862770	0.038451467
3401.791224	0.038538948
3403.719677	0.037895117
3405.648130	0.037105076
3407.576583	0.036869030
3409.505036	0.037134647
3411.433489	0.037287828
3413.361942	0.037399277
3415.290395	0.037709601
3417.218848	0.037919190
3419.147301	0.038187440
3421.075754	0.038746942
3423.004207	0.039133519
3424.932660	0.038919538
3426.861114	0.038172662
3428.789567	0.037637651
3430.718020	0.037731700
3432.646473	0.037640989
3434.574926	0.037366640
3436.503379	0.037729442
3438.431832	0.038278524
3440.360285	0.038330734
3442.288738	0.038148083
3444.217191	0.038136009
3446.145644	0.038284034
3448.074097	0.038237292
3450.002550	0.037766345
3451.931004	0.037108939
3453.859457	0.036508579
3455.787910	0.036275778
3457.716363	0.036508922
3459.644816	0.036697574
3461.573269	0.036800310
3463.501722	0.037228707
3465.430175	0.037451752
3467.358628	0.036985125
3469.287081	0.036287356
3471.215534	0.035808604
3473.143987	0.035723455
3475.072440	0.035955589
3477.000893	0.036109265
3478.929347	0.036060404
3480.857800	0.036091175
3482.786253	0.036212705
3484.714706	0.036086187
3486.643159	0.035668392
3488.571612	0.035334021
3490.500065	0.035279132
3492.428518	0.035259321
3494.356971	0.034936626
3496.285424	0.034413394
3498.213877	0.034111679
3500.142330	0.034035437
3502.070783	0.033794843
3503.999237	0.033373285
3505.927690	0.033059657
3507.856143	0.032789405
3509.784596	0.032557484
3511.713049	0.032616511
3513.641502	0.032782052
3515.569955	0.032825615
3517.498408	0.032964449
3519.426861	0.033048265
3521.355314	0.032679167
3523.283767	0.032116402
3525.212220	0.031681333
3527.140673	0.031200379
3529.069126	0.030610390
3530.997580	0.030097069
3532.926033	0.029738188
3534.854486	0.029422147
3536.782939	0.029009491
3538.711392	0.028634528
3540.639845	0.028596401
3542.568298	0.028900545
3544.496751	0.029263087
3546.425204	0.029242104
3548.353657	0.028405922
3550.282110	0.026961980
3552.210563	0.025792556
3554.139016	0.025498256
3556.067470	0.025889086
3557.995923	0.026495906
3559.924376	0.026831074
3561.852829	0.026534962
3563.781282	0.026067264
3565.709735	0.026325939
3567.638188	0.027259769
3569.566641	0.027783453
3571.495094	0.027448878
3573.423547	0.026764235
3575.352000	0.026126951
3577.280453	0.025527608
3579.208906	0.024903050
3581.137360	0.024131972
3583.065813	0.023368169
3584.994266	0.023307428
3586.922719	0.023906661
3588.851172	0.023857642
3590.779625	0.023012720
3592.708078	0.022564560
3594.636531	0.022861699
3596.564984	0.023134833
3598.493437	0.022738472
3600.421890	0.022066096
3602.350343	0.021700306
3604.278796	0.021470644
3606.207249	0.021005625
3608.135703	0.020560712
3610.064156	0.020548452
3611.992609	0.020538732
3613.921062	0.020024080
3615.849515	0.019450879
3617.777968	0.019362936
3619.706421	0.019378040
3621.634874	0.018953443
3623.563327	0.018567860
3625.491780	0.018921284
3627.420233	0.019752424
3629.348686	0.019952681
3631.277139	0.019062899
3633.205593	0.018003965
3635.134046	0.017680008
3637.062499	0.017925743
3638.990952	0.017726922
3640.919405	0.016809216
3642.847858	0.015965380
3644.776311	0.015815563
3646.704764	0.016357576
3648.633217	0.017180482
3650.561670	0.017658900
3652.490123	0.017554862
3654.418576	0.016767919
3656.347029	0.015370833
3658.275482	0.014402824
3660.203936	0.014346569
3662.132389	0.014420164
3664.060842	0.014070257
3665.989295	0.013584220
3667.917748	0.013369228
3669.846201	0.013452546
3671.774654	0.013527549
3673.703107	0.013265268
3675.631560	0.012672534
3677.560013	0.012076861
3679.488466	0.011851418
3681.416919	0.012037298
3683.345372	0.012335937
3685.273826	0.012517423
3687.202279	0.012481068
3689.130732	0.012148427
3691.059185	0.011635561
3692.987638	0.011245517
3694.916091	0.011069377
3696.844544	0.010989307
3698.772997	0.010974965
3700.701450	0.011037583
3702.629903	0.011080090
3704.558356	0.011099014
3706.486809	0.011197604
3708.415262	0.011415176
3710.343716	0.011639958
3712.272169	0.011557243
3714.200622	0.011232041
3716.129075	0.011198208
3718.057528	0.011505998
3719.985981	0.011623660
3721.914434	0.011351219
3723.842887	0.011131965
3725.771340	0.011213824
3727.699793	0.011395794
3729.628246	0.011196407
3731.556699	0.010599144
3733.485152	0.010586848
3735.413605	0.012021108
3737.342059	0.013816445
3739.270512	0.014565164
3741.198965	0.014605382
3743.127418	0.014247669
3745.055871	0.013628135
3746.984324	0.013440371
3748.912777	0.013667781
3750.841230	0.013601099
3752.769683	0.013129586
3754.698136	0.012594122
3756.626589	0.012135076
3758.555042	0.011970301
3760.483495	0.012200924
3762.411949	0.012648466
3764.340402	0.013126298
3766.268855	0.013479115
3768.197308	0.013470925
3770.125761	0.013176833
3772.054214	0.013079027
3773.982667	0.013237687
3775.911120	0.013386615
3777.839573	0.013406748
3779.768026	0.013194324
3781.696479	0.012582378
3783.624932	0.011717587
3785.553385	0.011245473
3787.481838	0.011627821
3789.410292	0.012597074
3791.338745	0.013626240
3793.267198	0.014408200
3795.195651	0.014793606
3797.124104	0.014785867
3799.052557	0.014602400
3800.981010	0.014403067
3802.909463	0.014174769
3804.837916	0.013868299
3806.766369	0.013517447
3808.694822	0.013262050
3810.623275	0.013108500
3812.551728	0.012906204
3814.480182	0.012630007
3816.408635	0.012749609
3818.337088	0.013458775
3820.265541	0.013889723
3822.193994	0.013457543
3824.122447	0.012787512
3826.050900	0.012678802
3827.979353	0.013156934
3829.907806	0.013454042
3831.836259	0.013126036
3833.764712	0.012807665
3835.693165	0.013382419
3837.621618	0.014536892
3839.550071	0.014725206
3841.478525	0.013623634
3843.406978	0.012679575
3845.335431	0.012556610
3847.263884	0.012842365
3849.192337	0.013131713
3851.120790	0.013066097
3853.049243	0.012543925
3854.977696	0.012332286
3856.906149	0.012634644
3858.834602	0.012564104
3860.763055	0.011881257
3862.691508	0.011237640
3864.619961	0.011062604
3866.548415	0.010963616
3868.476868	0.010883925
3870.405321	0.011545962
3872.333774	0.012629510
3874.262227	0.012877410
3876.190680	0.012518949
3878.119133	0.012501806
3880.047586	0.013019439
3881.976039	0.013750731
3883.904492	0.014141462
3885.832945	0.013883193
3887.761398	0.013157021
3889.689851	0.012242170
3891.618305	0.011787819
3893.546758	0.012255950
3895.475211	0.012805887
3897.403664	0.012659336
3899.332117	0.012167205
3901.260570	0.012077816
3903.189023	0.012462970
3905.117476	0.012575318
3907.045929	0.012102642
3908.974382	0.011584043
3910.902835	0.011419278
3912.831288	0.011616883
3914.759741	0.011925478
3916.688194	0.012253580
3918.616648	0.012593721
3920.545101	0.012532635
3922.473554	0.011906426
3924.402007	0.011218704
3926.330460	0.010925190
3928.258913	0.011049953
3930.187366	0.011326887
3932.115819	0.011498526
3934.044272	0.011654415
3935.972725	0.011861484
3937.901178	0.011889763
3939.829631	0.011478766
3941.758084	0.010892964
3943.686538	0.010796689
3945.614991	0.011200340
3947.543444	0.011463556
3949.471897	0.011270515
3951.400350	0.011100650
3953.328803	0.011279025
3955.257256	0.011327175
3957.185709	0.010786380
3959.114162	0.009929806
3961.042615	0.009442044
3962.971068	0.009695075
3964.899521	0.010368558
3966.827974	0.011089287
3968.756427	0.011641618
3970.684881	0.011873762
3972.613334	0.011960573
3974.541787	0.012059821
3976.470240	0.011877145
3978.398693	0.011217671
3980.327146	0.010466640
3982.255599	0.010100503
3984.184052	0.010111132
3986.112505	0.010305500
3988.040958	0.010650201
3989.969411	0.010768385
3991.897864	0.010334725
3993.826317	0.009907410
3995.754771	0.009980710
3997.683224	0.010134052
3999.611677	0.009889423
4001.540130	0.009647269
4003.468583	0.009903478
4005.397036	0.010233538
4007.325489	0.010020963
4009.253942	0.009597827
4011.182395	0.009493702
4013.110848	0.009519505
4015.039301	0.009147668
4016.967754	0.008856954
4018.896207	0.009456771
4020.824661	0.010229863
4022.753114	0.010100869
4024.681567	0.009573470
4026.610020	0.009603483
4028.538473	0.009827731
4030.466926	0.009873883
4032.395379	0.009620528
4034.323832	0.009064499
4036.252285	0.008842948
4038.180738	0.009446795
4040.109191	0.010433011
4042.037644	0.010794139
4043.966097	0.010243030
4045.894550	0.009421643
4047.823004	0.008791668
4049.751457	0.008718918
4051.679910	0.009287883
4053.608363	0.009996897
4055.536816	0.010128976
4057.465269	0.009584170
4059.393722	0.009069862
4061.322175	0.008748793
4063.250628	0.008563362
4065.179081	0.008773835
4067.107534	0.009287208
4069.035987	0.009640860
4070.964440	0.009708376
4072.892894	0.009495133
4074.821347	0.009257049
4076.749800	0.009454456
4078.678253	0.009855085
4080.606706	0.009785444
4082.535159	0.009132556
4084.463612	0.008773061
4086.392065	0.008873236
4088.320518	0.008679893
4090.248971	0.008043946
4092.177424	0.007661388
4094.105877	0.007908679
4096.034330	0.008614927
4097.962783	0.008821862
4099.891237	0.008120225
4101.819690	0.007623525
4103.748143	0.008128428
4105.676596	0.009004595
4107.605049	0.009367151
4109.533502	0.009364990
4111.461955	0.009105591
4113.390408	0.008345937
4115.318861	0.007884152
4117.247314	0.008230229
4119.175767	0.008664719
4121.104220	0.008449854
4123.032673	0.007854231
4124.961127	0.007588952
4126.889580	0.008035729
4128.818033	0.008920176
4130.746486	0.009812337
4132.674939	0.010174152
4134.603392	0.009524417
4136.531845	0.008325653
4138.460298	0.008075376
4140.388751	0.008696536
4142.317204	0.008904561
4144.245657	0.008238288
4146.174110	0.007100197
4148.102563	0.006166362
4150.031017	0.005908526
4151.959470	0.006293026
4153.887923	0.006810108
4155.816376	0.006790218
4157.744829	0.006490673
4159.673282	0.006575746
4161.601735	0.007296601
4163.530188	0.008140610
4165.458641	0.008225369
4167.387094	0.007991113
4169.315547	0.008217249
4171.244000	0.008177854
4173.172453	0.007549434
4175.100906	0.007140495
4177.029360	0.007427122
4178.957813	0.007888891
4180.886266	0.007903690
4182.814719	0.007809606
4184.743172	0.007955373
4186.671625	0.007940120
4188.600078	0.007799522
4190.528531	0.007684634
4192.456984	0.007337564
4194.385437	0.007063034
4196.313890	0.006725425
4198.242343	0.005785046
4200.170796	0.005291476
4202.099250	0.005782868
4204.027703	0.006558357
4205.956156	0.006743853
4207.884609	0.006330082
4209.813062	0.006256793
4211.741515	0.006894385
4213.669968	0.007224539
4215.598421	0.006799240
4217.526874	0.006462407
4219.455327	0.006249239
4221.383780	0.005790877
4223.312233	0.005876467
4225.240686	0.007050067
4227.169139	0.008408596
4229.097593	0.008362345
4231.026046	0.006772290
4232.954499	0.005801126
4234.882952	0.006505506
4236.811405	0.007573580
4238.739858	0.007573705
4240.668311	0.007110376
4242.596764	0.006880655
4244.525217	0.006696483
4246.453670	0.006651250
4248.382123	0.007121547
4250.310576	0.007993639
4252.239029	0.008627268
4254.167483	0.008271992
4256.095936	0.007122836
4258.024389	0.006523940
4259.952842	0.007032739
4261.881295	0.007230907
4263.809748	0.006753467
4265.738201	0.006624143
4267.666654	0.006661847
4269.595107	0.006391953
4271.523560	0.006116658
4273.452013	0.006160702
4275.380466	0.006378581
4277.308919	0.006264325
4279.237373	0.006060605
4281.165826	0.006141374
4283.094279	0.006426522
4285.022732	0.006478423
4286.951185	0.005780314
4288.879638	0.004878889
4290.808091	0.004582018
4292.736544	0.004996751
4294.664997	0.005855895
4296.593450	0.006364595
4298.521903	0.006041052
4300.450356	0.005517418
4302.378809	0.005480425
4304.307262	0.005998123
4306.235716	0.006642693
4308.164169	0.006830318
4310.092622	0.006917143
4312.021075	0.007032091
4313.949528	0.006930596
4315.877981	0.007308011
4317.806434	0.007801549
4319.734887	0.007208511
4321.663340	0.005914847
4323.591793	0.005253448
4325.520246	0.005333047
4327.448699	0.005453203
4329.377152	0.005186458
4331.305606	0.004893064
4333.234059	0.005285819
4335.162512	0.006163327
4337.090965	0.006906982
4339.019418	0.007071944
4340.947871	0.006663701
4342.876324	0.006481594
4344.804777	0.006662076
4346.733230	0.006254775
4348.661683	0.005475380
4350.590136	0.005423199
4352.518589	0.005772138
4354.447042	0.005757133
4356.375495	0.005758555
4358.303949	0.005591173
4360.232402	0.005279339
4362.160855	0.005376477
4364.089308	0.005808774
4366.017761	0.005601569
4367.946214	0.004612697
4369.874667	0.003803011
4371.803120	0.004265079
4373.731573	0.005862646
4375.660026	0.007048116
4377.588479	0.007110711
4379.516932	0.006359485
4381.445385	0.005071072
4383.373839	0.004275292
4385.302292	0.005154066
4387.230745	0.005718349
4389.159198	0.004925070
4391.087651	0.004101404
4393.016104	0.004593396
4394.944557	0.006036543
4396.873010	0.007022619
4398.801463	0.007092938
4400.729916	0.007032497
4402.658369	0.007306171
4404.586822	0.007119504
4406.515275	0.005928840
4408.443729	0.004667380
4410.372182	0.004762585
4412.300635	0.005835096
4414.229088	0.006417062
4416.157541	0.006659676
4418.085994	0.007269203
4420.014447	0.007864360
4421.942900	0.008255855
4423.871353	0.007764618
4425.799806	0.006307416
4427.728259	0.005242009
4429.656712	0.005400190
4431.585165	0.006106454
4433.513618	0.006785415
4435.442072	0.006753673
4437.370525	0.006419589
4439.298978	0.007024295
4441.227431	0.007371246
4443.155884	0.006675403
4445.084337	0.006096035
4447.012790	0.005914651
4448.941243	0.005767612
4450.869696	0.005763343
4452.798149	0.006223369
4454.726602	0.006895344
4456.655055	0.007539889
4458.583508	0.007747153
4460.511962	0.007132657
4462.440415	0.006880794
4464.368868	0.007868729
4466.297321	0.008727702
4468.225774	0.008563837
4470.154227	0.007826647
4472.082680	0.007075324
4474.011133	0.006680749
4475.939586	0.006381185
4477.868039	0.005882225
4479.796492	0.005367853
4481.724945	0.005106728
4483.653398	0.005285570
4485.581851	0.006005822
4487.510305	0.006855716
4489.438758	0.007119919
4491.367211	0.006759495
4493.295664	0.006264952
4495.224117	0.006152579
4497.152570	0.006806590
4499.081023	0.007750845
4501.009476	0.007574354
4502.937929	0.006885697
4504.866382	0.007327870
4506.794835	0.007815138
4508.723288	0.007186332
4510.651741	0.006262602
4512.580195	0.005484069
4514.508648	0.004418873
4516.437101	0.005023609
4518.365554	0.007083204
4520.294007	0.007772217
4522.222460	0.006902763
4524.150913	0.005776923
4526.079366	0.005040869
4528.007819	0.005044341
4529.936272	0.005696476
4531.864725	0.006318162
4533.793178	0.006193895
4535.721631	0.005886907
4537.650084	0.005746374
4539.578538	0.005438068
4541.506991	0.004982015
4543.435444	0.005104372
4545.363897	0.005154655
4547.292350	0.004968894
4549.220803	0.005429156
4551.149256	0.006042692
4553.077709	0.006569744
4555.006162	0.006713533
4556.934615	0.006232313
4558.863068	0.005730940
4560.791521	0.005610819
4562.719974	0.005100499
4564.648428	0.004243110
4566.576881	0.004481611
4568.505334	0.005986295
4570.433787	0.007122112
4572.362240	0.007674247
4574.290693	0.007483877
4576.219146	0.006881143
4578.147599	0.006048500
4580.076052	0.005807844
4582.004505	0.005937829
4583.932958	0.005921923
4585.861411	0.006017169
4587.789864	0.006572663
4589.718318	0.006828098
4591.646771	0.006500390
4593.575224	0.005849612
4595.503677	0.005519583
4597.432130	0.005749778
4599.360583	0.006652217
4601.289036	0.007564487
4603.217489	0.007610161
[truncated: 1,501 more rows]
