# Supplementary material for: Adaptive Method for Quantitative Estimation of Glucose and Fructose Concentrations in Aqueous Solutions Based on Infrared Nanoantenna Optics
Source: Sensors (Basel). 2019 Jul 11;19(14):3053. doi: 10.3390/s19143053 (PMC6678705; doi:10.3390/s19143053)
Supplement: Supplementary file 1 [file sensors-19-03053-s001.zip › 00_Measurement_Data/Fructose cycles/1 water/res4 sc50_50 ap100x100 par pol/1 water.2.txt]

748.239793	0.014195758
750.168246	0.009529181
752.096699	0.006528091
754.025152	0.021693975
755.953605	0.031931043
757.882058	0.024664478
759.810511	0.024904458
761.738964	0.038929336
763.667418	0.041007433
765.595871	0.028579112
767.524324	0.013994025
769.452777	0.006213847
771.381230	0.015922625
773.309683	0.020509915
775.238136	0.020768998
777.166589	0.019470522
779.095042	0.023571912
781.023495	0.033379670
782.951948	0.035026658
784.880401	0.029568449
786.808854	0.025641685
788.737308	0.024780385
790.665761	0.026597675
792.594214	0.021564830
794.522667	0.025424402
796.451120	0.020402672
798.379573	0.012954889
800.308026	0.025174063
802.236479	0.029492281
804.164932	0.023223318
806.093385	0.025011279
808.021838	0.026543202
809.950291	0.020197306
811.878744	0.024593966
813.807197	0.034141552
815.735651	0.041297495
817.664104	0.032949895
819.592557	0.027080597
821.521010	0.038183916
823.449463	0.034525912
825.377916	0.023743059
827.306369	0.014951376
829.234822	0.008284522
831.163275	0.030325133
833.091728	0.037417952
835.020181	0.038363390
836.948634	0.040729698
838.877087	0.033040959
840.805541	0.028191889
842.733994	0.023322260
844.662447	0.022037869
846.590900	0.024091596
848.519353	0.019086128
850.447806	0.009524049
852.376259	0.006309465
854.304712	0.010082918
856.233165	0.017342083
858.161618	0.023453392
860.090071	0.026322713
862.018524	0.027278967
863.946977	0.028228713
865.875430	0.030618103
867.803884	0.031524479
869.732337	0.030168090
871.660790	0.029241800
873.589243	0.029014487
875.517696	0.026783021
877.446149	0.027213952
879.374602	0.028558500
881.303055	0.029880699
883.231508	0.034006584
885.159961	0.038329076
887.088414	0.040749546
889.016867	0.042572778
890.945320	0.045004524
892.873774	0.048877545
894.802227	0.053234898
896.730680	0.057194751
898.659133	0.060972292
900.587586	0.063555807
902.516039	0.064936116
904.444492	0.066525891
906.372945	0.069151402
908.301398	0.073481694
910.229851	0.077714518
912.158304	0.079740174
914.086757	0.081830405
916.015210	0.085544020
917.943664	0.089412510
919.872117	0.093438148
921.800570	0.097291172
923.729023	0.100499496
925.657476	0.105465643
927.585929	0.112717524
929.514382	0.119663596
931.442835	0.125701547
933.371288	0.131210864
935.299741	0.135573789
937.228194	0.139880106
939.156647	0.145200700
941.085100	0.150175408
943.013553	0.154235005
944.942007	0.158668339
946.870460	0.165153056
948.798913	0.173243567
950.727366	0.180646196
952.655819	0.187506676
954.584272	0.194967121
956.512725	0.202226669
958.441178	0.208272964
960.369631	0.213329896
962.298084	0.218461171
964.226537	0.224117517
966.154990	0.230120510
968.083443	0.236535534
970.011897	0.243552551
971.940350	0.251028240
973.868803	0.257652342
975.797256	0.262408674
977.725709	0.266449392
979.654162	0.271703809
981.582615	0.278906107
983.511068	0.286827832
985.439521	0.293574899
987.367974	0.298864901
989.296427	0.304293066
991.224880	0.310697198
993.153333	0.316689432
995.081786	0.321851522
997.010240	0.327062964
998.938693	0.332113892
1000.867146	0.337264031
1002.795599	0.342617422
1004.724052	0.347443163
1006.652505	0.352745235
1008.580958	0.359132171
1010.509411	0.364625365
1012.437864	0.368106306
1014.366317	0.370650947
1016.294770	0.373391628
1018.223223	0.376807541
1020.151676	0.380071104
1022.080130	0.382551998
1024.008583	0.385694891
1025.937036	0.389573425
1027.865489	0.392627448
1029.793942	0.394892275
1031.722395	0.396866649
1033.650848	0.398548514
1035.579301	0.399729937
1037.507754	0.400512427
1039.436207	0.401922077
1041.364660	0.403976679
1043.293113	0.405562729
1045.221566	0.406521440
1047.150019	0.407163262
1049.078473	0.407465696
1051.006926	0.407455832
1052.935379	0.407292783
1054.863832	0.407178849
1056.792285	0.406952858
1058.720738	0.406078696
1060.649191	0.404687107
1062.577644	0.403560579
1064.506097	0.402907044
1066.434550	0.402432621
1068.363003	0.401678324
1070.291456	0.400099337
1072.219909	0.398057252
1074.148363	0.396622419
1076.076816	0.396293789
1078.005269	0.396170139
1079.933722	0.394966632
1081.862175	0.393209994
1083.790628	0.391790450
1085.719081	0.390324563
1087.647534	0.388835639
1089.575987	0.387505710
1091.504440	0.385749727
1093.432893	0.383492857
1095.361346	0.381410718
1097.289799	0.379677117
1099.218253	0.377637237
1101.146706	0.375050515
1103.075159	0.372526407
1105.003612	0.370234579
1106.932065	0.368114024
1108.860518	0.366537958
1110.788971	0.364984304
1112.717424	0.362277061
1114.645877	0.358571589
1116.574330	0.354945153
1118.502783	0.352024078
1120.431236	0.349960119
1122.359689	0.348147154
1124.288142	0.345585436
1126.216596	0.342406124
1128.145049	0.339474857
1130.073502	0.336876690
1132.001955	0.333995551
1133.930408	0.330794215
1135.858861	0.327872723
1137.787314	0.325238913
1139.715767	0.322571963
1141.644220	0.320065975
1143.572673	0.318012625
1145.501126	0.316169530
1147.429579	0.314108074
1149.358032	0.311900049
1151.286486	0.309498519
1153.214939	0.306432933
1155.143392	0.302888542
1157.071845	0.299846351
1159.000298	0.297703683
1160.928751	0.295576453
1162.857204	0.292744279
1164.785657	0.289658576
1166.714110	0.286828429
1168.642563	0.284148455
1170.571016	0.281390190
1172.499469	0.278479457
1174.427922	0.275591493
1176.356375	0.272954643
1178.284829	0.270368606
1180.213282	0.267449886
1182.141735	0.264312953
1184.070188	0.261557907
1185.998641	0.259291321
1187.927094	0.256972879
1189.855547	0.254495949
1191.784000	0.251984179
1193.712453	0.249532089
1195.640906	0.247396648
1197.569359	0.245102510
1199.497812	0.242235050
1201.426265	0.239378542
1203.354719	0.237139165
1205.283172	0.234852046
1207.211625	0.232281089
1209.140078	0.229634851
1211.068531	0.227215797
1212.996984	0.225107193
1214.925437	0.223241076
1216.853890	0.221429795
1218.782343	0.219413176
1220.710796	0.217070833
1222.639249	0.214613631
1224.567702	0.212426528
1226.496155	0.210575297
1228.424609	0.208831429
1230.353062	0.206995249
1232.281515	0.205106348
1234.209968	0.203473225
1236.138421	0.202066839
1238.066874	0.200258300
1239.995327	0.197743997
1241.923780	0.195154622
1243.852233	0.193200886
1245.780686	0.191624120
1247.709139	0.189968362
1249.637592	0.188583776
1251.566045	0.187502563
1253.494498	0.185835510
1255.422952	0.183484331
1257.351405	0.181303129
1259.279858	0.179640919
1261.208311	0.178322211
1263.136764	0.176926717
1265.065217	0.175075591
1266.993670	0.172914222
1268.922123	0.170765266
1270.850576	0.168918937
1272.779029	0.167665765
1274.707482	0.166608319
1276.635935	0.165025830
1278.564388	0.163025796
1280.492842	0.161235318
1282.421295	0.159952030
1284.349748	0.158894628
1286.278201	0.157601118
1288.206654	0.156072229
1290.135107	0.154413462
1292.063560	0.152565792
1293.992013	0.150771499
1295.920466	0.149247572
1297.848919	0.147836208
1299.777372	0.146361381
1301.705825	0.144922242
1303.634278	0.143684700
1305.562731	0.142571241
1307.491185	0.141518235
1309.419638	0.140527338
1311.348091	0.139317513
1313.276544	0.138037294
1315.204997	0.136903912
1317.133450	0.135599270
1319.061903	0.134341314
1320.990356	0.133345589
1322.918809	0.132137254
1324.847262	0.130520195
1326.775715	0.128770918
1328.704168	0.127174288
1330.632621	0.125857443
1332.561075	0.124762550
1334.489528	0.123730972
1336.417981	0.122525185
1338.346434	0.121169522
1340.274887	0.120324619
1342.203340	0.119636826
1344.131793	0.118181802
1346.060246	0.116534673
1347.988699	0.115355641
1349.917152	0.114512034
1351.845605	0.113598108
1353.774058	0.112482965
1355.702511	0.111704409
1357.630965	0.111328103
1359.559418	0.110386379
1361.487871	0.108672529
1363.416324	0.107653812
1365.344777	0.107297666
1367.273230	0.106154598
1369.201683	0.104895905
1371.130136	0.104122229
1373.058589	0.103047766
1374.987042	0.102054559
1376.915495	0.101262167
1378.843948	0.100042261
1380.772401	0.098954618
1382.700854	0.098384157
1384.629308	0.097497024
1386.557761	0.096000522
1388.486214	0.095304660
1390.414667	0.095486611
1392.343120	0.094670050
1394.271573	0.093009792
1396.200026	0.091648117
1398.128479	0.090357840
1400.056932	0.089744762
1401.985385	0.089515582
1403.913838	0.088251695
1405.842291	0.087082654
1407.770744	0.086780891
1409.699198	0.086378455
1411.627651	0.085802794
1413.556104	0.085386455
1415.484557	0.084477417
1417.413010	0.082595766
1419.341463	0.081731126
1421.269916	0.082539178
1423.198369	0.082321718
1425.126822	0.081168085
1427.055275	0.080255516
1428.983728	0.079201169
1430.912181	0.078825302
1432.840634	0.078881890
1434.769087	0.077320434
1436.697541	0.075444780
1438.625994	0.075772293
1440.554447	0.076200686
1442.482900	0.075289100
1444.411353	0.073920816
1446.339806	0.072407082
1448.268259	0.071760945
1450.196712	0.072613224
1452.125165	0.073437661
1454.053618	0.072125465
1455.982071	0.068855383
1457.910524	0.067645922
1459.838977	0.069637567
1461.767431	0.070220463
1463.695884	0.068269990
1465.624337	0.067176834
1467.552790	0.067870297
1469.481243	0.067368850
1471.409696	0.065160282
1473.338149	0.064302184
1475.266602	0.064936586
1477.195055	0.064969636
1479.123508	0.064268202
1481.051961	0.063549995
1482.980414	0.063450374
1484.908867	0.063544482
1486.837321	0.063012354
1488.765774	0.062079679
1490.694227	0.061760623
1492.622680	0.061818913
1494.551133	0.060478788
1496.479586	0.058557797
1498.408039	0.058222596
1500.336492	0.059202205
1502.264945	0.060077321
1504.193398	0.059311915
1506.121851	0.057491802
1508.050304	0.057641562
1509.978757	0.058384962
1511.907210	0.057765469
1513.835664	0.056724612
1515.764117	0.055682044
1517.692570	0.055146866
1519.621023	0.054960426
1521.549476	0.054836553
1523.477929	0.054962736
1525.406382	0.054073084
1527.334835	0.053018525
1529.263288	0.052952427
1531.191741	0.052405134
1533.120194	0.051534243
1535.048647	0.052305065
1536.977100	0.052827016
1538.905554	0.051578715
1540.834007	0.051455598
1542.762460	0.052139040
1544.690913	0.051424503
1546.619366	0.050275221
1548.547819	0.049199041
1550.476272	0.048557557
1552.404725	0.048550319
1554.333178	0.048613511
1556.261631	0.047673531
1558.190084	0.045677844
1560.118537	0.046308972
1562.046990	0.048917431
1563.975443	0.049434777
1565.903897	0.048246518
1567.832350	0.046676766
1569.760803	0.046022762
1571.689256	0.047057942
1573.617709	0.047263946
1575.546162	0.046125185
1577.474615	0.046266060
1579.403068	0.047071502
1581.331521	0.046848908
1583.259974	0.046283856
1585.188427	0.045974929
1587.116880	0.045876052
1589.045333	0.046021227
1590.973787	0.046294194
1592.902240	0.046402134
1594.830693	0.046423778
1596.759146	0.046647724
1598.687599	0.046874482
1600.616052	0.046788618
1602.544505	0.046665423
1604.472958	0.046850115
1606.401411	0.047047429
1608.329864	0.047155526
1610.258317	0.047795095
1612.186770	0.048916187
1614.115223	0.049270924
1616.043677	0.048977133
1617.972130	0.050002806
1619.900583	0.051538792
1621.829036	0.051606268
1623.757489	0.051566165
1625.685942	0.052090503
1627.614395	0.052203920
1629.542848	0.052637447
1631.471301	0.053533465
1633.399754	0.053531360
1635.328207	0.053351279
1637.256660	0.054789234
1639.185113	0.056121726
1641.113566	0.056200925
1643.042020	0.055697363
1644.970473	0.054594338
1646.898926	0.054369416
1648.827379	0.056051821
1650.755832	0.055311456
1652.684285	0.052114248
1654.612738	0.052679103
1656.541191	0.055288922
1658.469644	0.055371437
1660.398097	0.053480353
1662.326550	0.052067507
1664.255003	0.052552599
1666.183456	0.053097699
1668.111910	0.051993292
1670.040363	0.051279780
1671.968816	0.051464837
1673.897269	0.050278742
1675.825722	0.048950370
1677.754175	0.049331255
1679.682628	0.049855076
1681.611081	0.048701812
1683.539534	0.046373684
1685.467987	0.045596626
1687.396440	0.045828938
1689.324893	0.044985827
1691.253346	0.043918673
1693.181799	0.042703349
1695.110253	0.041214745
1697.038706	0.040661685
1698.967159	0.040161211
1700.895612	0.039732501
1702.824065	0.040082235
1704.752518	0.039478779
1706.680971	0.038378093
1708.609424	0.037851300
1710.537877	0.037622739
1712.466330	0.037420228
1714.394783	0.036850870
1716.323236	0.035707194
1718.251689	0.035012115
1720.180143	0.035208572
1722.108596	0.035030384
1724.037049	0.034264423
1725.965502	0.033720080
1727.893955	0.033598915
1729.822408	0.033705495
1731.750861	0.033328276
1733.679314	0.032676794
1735.607767	0.033128276
1737.536220	0.033496860
1739.464673	0.032950949
1741.393126	0.032727331
1743.321579	0.032957900
1745.250032	0.033099167
1747.178486	0.032980621
1749.106939	0.032522660
1751.035392	0.032238219
1752.963845	0.032471981
1754.892298	0.032542404
1756.820751	0.032329548
1758.749204	0.032400388
1760.677657	0.032539576
1762.606110	0.032841209
1764.534563	0.033307370
1766.463016	0.033346962
1768.391469	0.033244472
1770.319922	0.033296883
1772.248376	0.033596195
1774.176829	0.034423850
1776.105282	0.035133779
1778.033735	0.035247184
1779.962188	0.035274770
1781.890641	0.035564005
1783.819094	0.035824306
1785.747547	0.036069695
1787.676000	0.036369111
1789.604453	0.036229197
1791.532906	0.036129560
1793.461359	0.037091430
1795.389812	0.038247805
1797.318266	0.038337782
1799.246719	0.037825666
1801.175172	0.037806101
1803.103625	0.038490910
1805.032078	0.039160006
1806.960531	0.039336942
1808.888984	0.039144926
1810.817437	0.039077304
1812.745890	0.039404914
1814.674343	0.039647158
1816.602796	0.039557286
1818.531249	0.039600354
1820.459702	0.039962221
1822.388155	0.040342063
1824.316609	0.040570002
1826.245062	0.040666129
1828.173515	0.040289693
1830.101968	0.039901186
1832.030421	0.040170547
1833.958874	0.040310580
1835.887327	0.039978523
1837.815780	0.039797716
1839.744233	0.039915211
1841.672686	0.039705317
1843.601139	0.039162528
1845.529592	0.039174888
1847.458045	0.039436251
1849.386499	0.039304912
1851.314952	0.039109066
1853.243405	0.039116550
1855.171858	0.039149188
1857.100311	0.038950872
1859.028764	0.038458202
1860.957217	0.037899666
1862.885670	0.037674211
1864.814123	0.037773542
1866.742576	0.037624110
1868.671029	0.037145596
1870.599482	0.036904335
1872.527935	0.036879577
1874.456388	0.036735900
1876.384842	0.036398467
1878.313295	0.035863597
1880.241748	0.035331745
1882.170201	0.034991063
1884.098654	0.034903672
1886.027107	0.034891494
1887.955560	0.034475781
1889.884013	0.033800893
1891.812466	0.033362564
1893.740919	0.033070177
1895.669372	0.032850593
1897.597825	0.032577485
1899.526278	0.032158721
1901.454732	0.032004230
1903.383185	0.032249838
1905.311638	0.032382447
1907.240091	0.032023016
1909.168544	0.031360295
1911.096997	0.030784579
1913.025450	0.030537698
1914.953903	0.030448560
1916.882356	0.030227583
1918.810809	0.030141193
1920.739262	0.030083446
1922.667715	0.029652974
1924.596168	0.029162612
1926.524622	0.028617470
1928.453075	0.027924908
1930.381528	0.027469216
1932.309981	0.027318418
1934.238434	0.027221879
1936.166887	0.027079871
1938.095340	0.026895896
1940.023793	0.026596237
1941.952246	0.026336120
1943.880699	0.026419088
1945.809152	0.026511867
1947.737605	0.026246041
1949.666058	0.025825942
1951.594511	0.025388667
1953.522965	0.024951225
1955.451418	0.024625985
1957.379871	0.024422070
1959.308324	0.024254944
1961.236777	0.024259910
1963.165230	0.024496019
1965.093683	0.024610199
1967.022136	0.024320997
1968.950589	0.023752978
1970.879042	0.023105901
1972.807495	0.022549799
1974.735948	0.022225898
1976.664401	0.022173772
1978.592855	0.022293095
1980.521308	0.022288390
1982.449761	0.021850528
1984.378214	0.021140072
1986.306667	0.020719854
1988.235120	0.020652609
1990.163573	0.020562524
1992.092026	0.020536408
1994.020479	0.020563763
1995.948932	0.020265840
1997.877385	0.019980505
1999.805838	0.020095648
2001.734291	0.020249495
2003.662744	0.020165458
2005.591198	0.019964041
2007.519651	0.019690430
2009.448104	0.019283628
2011.376557	0.018787825
2013.305010	0.018359568
2015.233463	0.018183788
2017.161916	0.018327236
2019.090369	0.018451678
2021.018822	0.018266559
2022.947275	0.018011533
2024.875728	0.017913824
2026.804181	0.018017516
2028.732634	0.018193120
2030.661088	0.018143412
2032.589541	0.017926069
2034.517994	0.017819148
2036.446447	0.017684961
2038.374900	0.017359382
2040.303353	0.017097373
2042.231806	0.016982339
2044.160259	0.016899085
2046.088712	0.016975848
2048.017165	0.017215351
2049.945618	0.017220542
2051.874071	0.016771838
2053.802524	0.016247747
2055.730978	0.016107768
2057.659431	0.016281696
2059.587884	0.016493872
2061.516337	0.016545657
2063.444790	0.016235281
2065.373243	0.015667606
2067.301696	0.015194619
2069.230149	0.015018078
2071.158602	0.014964363
2073.087055	0.014728040
2075.015508	0.014474832
2076.943961	0.014459451
2078.872414	0.014607586
2080.800867	0.014841863
2082.729321	0.014973502
2084.657774	0.014946170
2086.586227	0.015126843
2088.514680	0.015326623
2090.443133	0.014926731
2092.371586	0.014293334
2094.300039	0.014093166
2096.228492	0.014137285
2098.156945	0.014095917
2100.085398	0.014008362
2102.013851	0.013936503
2103.942304	0.013897855
2105.870757	0.013923008
2107.799211	0.013871182
2109.727664	0.013671023
2111.656117	0.013475208
2113.584570	0.013414970
2115.513023	0.013610232
2117.441476	0.013984350
2119.369929	0.014183586
2121.298382	0.014013084
2123.226835	0.013557139
2125.155288	0.013144937
2127.083741	0.013124405
2129.012194	0.013325445
2130.940647	0.013279866
2132.869100	0.012988543
2134.797554	0.012828935
2136.726007	0.012891012
2138.654460	0.013001178
2140.582913	0.013061360
2142.511366	0.012987766
2144.439819	0.012736608
2146.368272	0.012393529
2148.296725	0.012199518
2150.225178	0.012323805
2152.153631	0.012543907
2154.082084	0.012620186
2156.010537	0.012427910
2157.938990	0.012115507
2159.867444	0.012172832
2161.795897	0.012532691
2163.724350	0.012564830
2165.652803	0.012242419
2167.581256	0.011959529
2169.509709	0.011742108
2171.438162	0.011650844
2173.366615	0.011787257
2175.295068	0.011747196
2177.223521	0.011388740
2179.151974	0.010954947
2181.080427	0.010548368
2183.008880	0.010500914
2184.937334	0.010981453
2186.865787	0.011481203
2188.794240	0.011566936
2190.722693	0.011433435
2192.651146	0.011393176
2194.579599	0.011337444
2196.508052	0.011071754
2198.436505	0.010801236
2200.364958	0.010692121
2202.293411	0.010626494
2204.221864	0.010640019
2206.150317	0.010874835
2208.078770	0.011215649
2210.007223	0.011404439
2211.935677	0.011338520
2213.864130	0.011076496
2215.792583	0.010755312
2217.721036	0.010565407
2219.649489	0.010553419
2221.577942	0.010617036
2223.506395	0.010573353
2225.434848	0.010448354
2227.363301	0.010431404
2229.291754	0.010388755
2231.220207	0.010210778
2233.148660	0.010092120
2235.077113	0.010128297
2237.005567	0.010225524
2238.934020	0.010339969
2240.862473	0.010365345
2242.790926	0.010268468
2244.719379	0.010004956
2246.647832	0.009680690
2248.576285	0.009695983
2250.504738	0.009959958
2252.433191	0.010067412
2254.361644	0.010033653
2256.290097	0.009940724
2258.218550	0.009805886
2260.147003	0.009612502
2262.075456	0.009283917
2264.003910	0.009030854
2265.932363	0.009172807
2267.860816	0.009477106
2269.789269	0.009456272
2271.717722	0.009167796
2273.646175	0.009035599
2275.574628	0.009177218
2277.503081	0.009276934
2279.431534	0.009110603
2281.359987	0.008887634
2283.288440	0.008738603
2285.216893	0.008603609
2287.145346	0.008645713
2289.073800	0.008980584
2291.002253	0.009274703
2292.930706	0.009217898
2294.859159	0.008943941
2296.787612	0.008755229
2298.716065	0.008778527
2300.644518	0.008827131
2302.572971	0.008649749
2304.501424	0.008225117
2306.429877	0.007628333
2308.358330	0.007087908
2310.286783	0.006944764
2312.215236	0.007239318
2314.143690	0.007865857
2316.072143	0.008552088
2318.000596	0.008868588
2319.929049	0.008818653
2321.857502	0.008864677
2323.785955	0.009086117
2325.714408	0.008825355
2327.642861	0.007988461
2329.571314	0.007309277
2331.499767	0.007416458
2333.428220	0.007857239
2335.356673	0.007696586
2337.285126	0.006787810
2339.213579	0.006252108
2341.142033	0.006577083
2343.070486	0.007386218
2344.998939	0.008253465
2346.927392	0.008275785
2348.855845	0.007798378
2350.784298	0.007863817
2352.712751	0.007319191
2354.641204	0.005262241
2356.569657	0.003562790
2358.498110	0.003508455
2360.426563	0.005287547
2362.355016	0.008153615
2364.283469	0.008879322
2366.211923	0.007347248
2368.140376	0.006307719
2370.068829	0.006352209
2371.997282	0.006473742
2373.925735	0.006273247
2375.854188	0.006452317
2377.782641	0.006936418
2379.711094	0.007000771
2381.639547	0.006395156
2383.568000	0.005632194
2385.496453	0.005292456
2387.424906	0.005436338
2389.353359	0.005732834
2391.281812	0.006007021
2393.210266	0.006200814
2395.138719	0.006158536
2397.067172	0.005936739
2398.995625	0.005728060
2400.924078	0.005608090
2402.852531	0.005671262
2404.780984	0.005936977
2406.709437	0.005979556
2408.637890	0.005723830
2410.566343	0.005652308
2412.494796	0.005844792
2414.423249	0.005898612
2416.351702	0.005755945
2418.280156	0.005659636
2420.208609	0.005659738
2422.137062	0.005616933
2424.065515	0.005466721
2425.993968	0.005401766
2427.922421	0.005461599
2429.850874	0.005545917
2431.779327	0.005602082
2433.707780	0.005593234
2435.636233	0.005533639
2437.564686	0.005576950
2439.493139	0.005716536
2441.421592	0.005746440
2443.350045	0.005554636
2445.278499	0.005279534
2447.206952	0.005186867
2449.135405	0.005385537
2451.063858	0.005698457
2452.992311	0.005837932
2454.920764	0.005806205
2456.849217	0.005719551
2458.777670	0.005661831
2460.706123	0.005783100
2462.634576	0.006184809
2464.563029	0.006626001
2466.491482	0.006667226
2468.419935	0.006390803
2470.348389	0.006211164
2472.276842	0.006218962
2474.205295	0.006294844
2476.133748	0.006308882
2478.062201	0.006287334
2479.990654	0.006378043
2481.919107	0.006457274
2483.847560	0.006381492
2485.776013	0.006456550
2487.704466	0.006740210
2489.632919	0.006697868
2491.561372	0.006506502
2493.489825	0.006720010
2495.418279	0.007104352
2497.346732	0.007268118
2499.275185	0.007342871
2501.203638	0.007536049
2503.132091	0.007870593
2505.060544	0.008254746
2506.988997	0.008315828
2508.917450	0.008038727
2510.845903	0.007967459
2512.774356	0.008192434
2514.702809	0.008510606
2516.631262	0.008754514
2518.559715	0.008665290
2520.488168	0.008506735
2522.416622	0.008716062
2524.345075	0.009175017
2526.273528	0.009668459
2528.201981	0.009898067
2530.130434	0.009775720
2532.058887	0.009781606
2533.987340	0.010106966
2535.915793	0.010325829
2537.844246	0.010445121
2539.772699	0.010766164
2541.701152	0.011019760
2543.629605	0.010987146
2545.558058	0.011056965
2547.486512	0.011509962
2549.414965	0.012157894
2551.343418	0.012581083
2553.271871	0.012698462
2555.200324	0.012852996
2557.128777	0.013021882
2559.057230	0.012905245
2560.985683	0.012813439
2562.914136	0.013147988
2564.842589	0.013712279
2566.771042	0.014316571
2568.699495	0.014925175
2570.627948	0.015297905
2572.556401	0.015409023
2574.484855	0.015472951
2576.413308	0.015601937
2578.341761	0.015729502
2580.270214	0.015723459
2582.198667	0.015777182
2584.127120	0.016088584
2586.055573	0.016435647
2587.984026	0.016700942
2589.912479	0.016946293
2591.840932	0.017088361
2593.769385	0.017156845
2595.697838	0.017339081
2597.626291	0.017450025
2599.554745	0.017167810
2601.483198	0.016893558
2603.411651	0.017243361
2605.340104	0.018051995
2607.268557	0.018647799
2609.197010	0.018708166
2611.125463	0.018463442
2613.053916	0.018211571
2614.982369	0.018144842
2616.910822	0.018329432
2618.839275	0.018667938
2620.767728	0.018828042
2622.696181	0.018542061
2624.624635	0.018215472
2626.553088	0.018299982
2628.481541	0.018503798
2630.409994	0.018405352
2632.338447	0.018029520
2634.266900	0.017733969
2636.195353	0.017758092
2638.123806	0.017841687
2640.052259	0.017697342
2641.980712	0.017558653
2643.909165	0.017644329
2645.837618	0.017747451
2647.766071	0.017621078
2649.694524	0.017359396
2651.622978	0.017349776
2653.551431	0.017561696
2655.479884	0.017599560
2657.408337	0.017426077
2659.336790	0.017253947
2661.265243	0.017227000
2663.193696	0.017365018
2665.122149	0.017355768
2667.050602	0.017110817
2668.979055	0.016930763
2670.907508	0.016796116
2672.835961	0.016626036
2674.764414	0.016616337
2676.692868	0.016606227
2678.621321	0.016331833
2680.549774	0.015993521
2682.478227	0.015775830
2684.406680	0.015598190
2686.335133	0.015498401
2688.263586	0.015664568
2690.192039	0.015945915
2692.120492	0.015915897
2694.048945	0.015567984
2695.977398	0.015397544
2697.905851	0.015571547
2699.834304	0.015740965
2701.762757	0.015527767
2703.691211	0.014940529
2705.619664	0.014397348
2707.548117	0.014229772
2709.476570	0.014308485
2711.405023	0.014392220
2713.333476	0.014480604
2715.261929	0.014522832
2717.190382	0.014481789
2719.118835	0.014515530
2721.047288	0.014506433
2722.975741	0.014192340
2724.904194	0.013798434
2726.832647	0.013538934
2728.761101	0.013392995
2730.689554	0.013485783
2732.618007	0.013898286
2734.546460	0.014269489
2736.474913	0.014163379
2738.403366	0.013903690
2740.331819	0.013874343
2742.260272	0.013928921
2744.188725	0.013958637
2746.117178	0.013879233
2748.045631	0.013582111
2749.974084	0.013221044
2751.902537	0.012952848
2753.830991	0.012890647
2755.759444	0.013017721
2757.687897	0.012992146
2759.616350	0.012782508
2761.544803	0.012798877
2763.473256	0.013085636
2765.401709	0.013284646
2767.330162	0.013191346
2769.258615	0.013016621
2771.187068	0.013026232
2773.115521	0.012955490
2775.043974	0.012645926
2776.972427	0.012417925
2778.900880	0.012305439
2780.829334	0.012156710
2782.757787	0.012053557
2784.686240	0.011994594
2786.614693	0.011748761
2788.543146	0.011446659
2790.471599	0.011605508
2792.400052	0.012232429
2794.328505	0.012670400
2796.256958	0.012569349
2798.185411	0.012203622
2800.113864	0.011696700
2802.042317	0.011069922
2803.970770	0.010578522
2805.899224	0.010531353
2807.827677	0.011184101
2809.756130	0.012031833
2811.684583	0.012263617
2813.613036	0.012026616
2815.541489	0.011804334
2817.469942	0.011660803
2819.398395	0.011676732
2821.326848	0.011842337
2823.255301	0.011856155
2825.183754	0.011641002
2827.112207	0.011441263
2829.040660	0.011316247
2830.969113	0.011208709
2832.897567	0.010977304
2834.826020	0.010671663
2836.754473	0.010825554
2838.682926	0.011415279
2840.611379	0.011951851
2842.539832	0.012217884
2844.468285	0.011998142
2846.396738	0.011510304
2848.325191	0.011320429
2850.253644	0.011513995
2852.182097	0.011828425
2854.110550	0.011974491
2856.039003	0.011787663
2857.967457	0.011532740
2859.895910	0.011336088
2861.824363	0.011310755
2863.752816	0.011456385
2865.681269	0.011342116
2867.609722	0.010909041
2869.538175	0.010650342
2871.466628	0.010487633
2873.395081	0.010128441
2875.323534	0.009772576
2877.251987	0.009832808
2879.180440	0.010445427
2881.108893	0.011276735
2883.037347	0.011673367
2884.965800	0.011572078
2886.894253	0.011468253
2888.822706	0.011386200
2890.751159	0.011061635
2892.679612	0.010906137
2894.608065	0.011123396
2896.536518	0.011238209
2898.464971	0.011144864
2900.393424	0.010987998
2902.321877	0.010716423
2904.250330	0.010560795
2906.178783	0.010674186
2908.107236	0.010702349
2910.035690	0.010549967
2911.964143	0.010419600
2913.892596	0.010377548
2915.821049	0.010425345
2917.749502	0.010598068
2919.677955	0.010751699
2921.606408	0.010817795
2923.534861	0.010884981
2925.463314	0.011113103
2927.391767	0.011472317
2929.320220	0.011811346
2931.248673	0.012026510
2933.177126	0.011901212
2935.105580	0.011303465
2937.034033	0.010784295
2938.962486	0.010675368
2940.890939	0.010628820
2942.819392	0.010636139
2944.747845	0.010834261
2946.676298	0.011026758
2948.604751	0.011219988
2950.533204	0.011483184
2952.461657	0.011652504
2954.390110	0.011652014
2956.318563	0.011532500
2958.247016	0.011266401
2960.175469	0.010858960
2962.103923	0.010464864
2964.032376	0.010460490
2965.960829	0.010895620
2967.889282	0.011240192
2969.817735	0.011256012
2971.746188	0.011318829
2973.674641	0.011516940
2975.603094	0.011600452
2977.531547	0.011600132
2979.460000	0.011795682
2981.388453	0.012080718
2983.316906	0.012029491
2985.245359	0.011851871
2987.173813	0.012018532
2989.102266	0.012171668
2991.030719	0.012031065
2992.959172	0.011806490
2994.887625	0.011591009
2996.816078	0.011371532
2998.744531	0.011295064
3000.672984	0.011508545
3002.601437	0.011851828
3004.529890	0.012150748
3006.458343	0.012519748
3008.386796	0.012922887
3010.315249	0.012853115
3012.243703	0.012159345
3014.172156	0.011525153
3016.100609	0.011475358
3018.029062	0.011732549
3019.957515	0.011902086
3021.885968	0.012122696
3023.814421	0.012621080
3025.742874	0.013155734
3027.671327	0.013478498
3029.599780	0.013560028
3031.528233	0.013213937
3033.456686	0.012559170
3035.385139	0.012253772
3037.313592	0.012487324
3039.242046	0.012910787
3041.170499	0.013405556
3043.098952	0.013827821
3045.027405	0.014110102
3046.955858	0.014354259
3048.884311	0.014317532
3050.812764	0.013850789
3052.741217	0.013308936
3054.669670	0.013010589
3056.598123	0.012908273
3058.526576	0.012967830
3060.455029	0.013300022
3062.383482	0.013771944
3064.311936	0.014135918
3066.240389	0.014311842
3068.168842	0.014321652
3070.097295	0.014251094
3072.025748	0.014106549
3073.954201	0.013832625
3075.882654	0.013644258
3077.811107	0.013814759
3079.739560	0.014255470
3081.668013	0.014561725
3083.596466	0.014454378
3085.524919	0.014229515
3087.453372	0.014487743
3089.381825	0.015255057
3091.310279	0.015711568
3093.238732	0.015520493
3095.167185	0.015384037
3097.095638	0.015706530
3099.024091	0.016250843
3100.952544	0.016899507
3102.880997	0.017387679
3104.809450	0.017214919
3106.737903	0.016653396
3108.666356	0.016357500
3110.594809	0.016343962
3112.523262	0.016443552
3114.451715	0.016645672
3116.380169	0.016880162
3118.308622	0.017263092
3120.237075	0.017911565
3122.165528	0.018494919
3124.093981	0.018590026
3126.022434	0.018302595
3127.950887	0.018152425
3129.879340	0.018400721
3131.807793	0.018808190
3133.736246	0.018874958
3135.664699	0.018555848
3137.593152	0.018431365
3139.521605	0.018767666
3141.450058	0.019377699
3143.378512	0.019794984
3145.306965	0.019625574
3147.235418	0.019314814
3149.163871	0.019657718
3151.092324	0.020613093
3153.020777	0.021125929
3154.949230	0.020772276
3156.877683	0.020573471
3158.806136	0.021014534
3160.734589	0.021256182
3162.663042	0.020983102
3164.591495	0.020887839
3166.519948	0.021210818
3168.448402	0.021591119
3170.376855	0.021792505
3172.305308	0.021766746
3174.233761	0.021851776
3176.162214	0.022250714
3178.090667	0.022586189
3180.019120	0.022736380
3181.947573	0.022964930
3183.876026	0.023507997
3185.804479	0.024316251
3187.732932	0.025076469
3189.661385	0.025307402
3191.589838	0.024504051
3193.518292	0.023290740
3195.446745	0.022935696
3197.375198	0.023266815
3199.303651	0.023364473
3201.232104	0.023450404
3203.160557	0.024017744
3205.089010	0.024528528
3207.017463	0.024628056
3208.945916	0.024814017
3210.874369	0.025222583
3212.802822	0.025459573
3214.731275	0.025559071
3216.659728	0.025697952
3218.588181	0.025718356
3220.516635	0.025731675
3222.445088	0.025973324
3224.373541	0.026169932
3226.301994	0.025974941
3228.230447	0.025688186
3230.158900	0.025882164
3232.087353	0.026521480
3234.015806	0.027009005
3235.944259	0.027110180
3237.872712	0.027005745
3239.801165	0.026843555
3241.729618	0.026923377
3243.658071	0.027190844
3245.586525	0.027374065
3247.514978	0.027387204
3249.443431	0.027164673
3251.371884	0.026955836
3253.300337	0.027030807
3255.228790	0.027383666
3257.157243	0.027717013
3259.085696	0.027709257
3261.014149	0.027729200
3262.942602	0.028422261
3264.871055	0.029300980
3266.799508	0.029444298
3268.727961	0.029367998
3270.656414	0.029746991
3272.584868	0.029947886
3274.513321	0.029670646
3276.441774	0.029353490
3278.370227	0.029116906
3280.298680	0.029060531
3282.227133	0.029228458
3284.155586	0.029120769
3286.084039	0.028675189
3288.012492	0.028763609
3289.940945	0.029683886
3291.869398	0.030689161
3293.797851	0.031118436
3295.726304	0.030845266
3297.654758	0.030298835
3299.583211	0.030146703
3301.511664	0.030404033
3303.440117	0.030631943
3305.368570	0.030779207
3307.297023	0.031001849
3309.225476	0.031301394
3311.153929	0.031469014
3313.082382	0.031287342
3315.010835	0.031089868
3316.939288	0.031319153
3318.867741	0.031795375
3320.796194	0.032079898
3322.724648	0.031974990
3324.653101	0.031627670
3326.581554	0.031449575
3328.510007	0.031724613
3330.438460	0.032355521
3332.366913	0.032984357
3334.295366	0.033030100
3336.223819	0.032465812
3338.152272	0.032086413
3340.080725	0.032258008
3342.009178	0.032583710
3343.937631	0.032802176
3345.866084	0.033046257
3347.794537	0.033476777
3349.722991	0.033999305
3351.651444	0.034322049
3353.579897	0.034380551
3355.508350	0.034405660
3357.436803	0.034586016
3359.365256	0.034872595
3361.293709	0.035115071
3363.222162	0.035350557
3365.150615	0.035797440
3367.079068	0.036394160
3369.007521	0.036723875
3370.935974	0.036499310
3372.864427	0.036035161
3374.792881	0.036051594
3376.721334	0.036630075
3378.649787	0.036988541
3380.578240	0.036837894
3382.506693	0.036604017
3384.435146	0.036371455
3386.363599	0.036021817
3388.292052	0.035819408
3390.220505	0.036097478
3392.148958	0.036760043
3394.077411	0.037341766
3396.005864	0.037469789
3397.934317	0.037213415
3399.862770	0.036821764
3401.791224	0.036562290
3403.719677	0.036557756
3405.648130	0.036820754
3407.576583	0.037109047
3409.505036	0.036936518
3411.433489	0.036347516
3413.361942	0.036231831
3415.290395	0.036703430
3417.218848	0.037180845
3419.147301	0.037524033
3421.075754	0.037732393
3423.004207	0.037864298
3424.932660	0.038132340
3426.861114	0.038451310
3428.789567	0.038415331
3430.718020	0.037957650
3432.646473	0.037419036
3434.574926	0.037428498
3436.503379	0.038103275
3438.431832	0.038541563
3440.360285	0.038302809
3442.288738	0.037880503
3444.217191	0.037296135
3446.145644	0.036349017
3448.074097	0.035623413
3450.002550	0.035537753
3451.931004	0.036015403
3453.859457	0.036903076
3455.787910	0.037522778
3457.716363	0.037274040
3459.644816	0.036325496
3461.573269	0.035405062
3463.501722	0.035011664
3465.430175	0.034802139
3467.358628	0.034669526
3469.287081	0.035093725
3471.215534	0.036011029
3473.143987	0.036755122
3475.072440	0.036692359
3477.000893	0.036013909
3478.929347	0.035456277
3480.857800	0.035006277
3482.786253	0.034369498
3484.714706	0.033864997
3486.643159	0.033694346
3488.571612	0.033763535
3490.500065	0.033916835
3492.428518	0.033765335
3494.356971	0.033271834
3496.285424	0.033018947
3498.213877	0.033260252
3500.142330	0.033471324
3502.070783	0.033359509
3503.999237	0.033413149
3505.927690	0.033705112
3507.856143	0.033629354
3509.784596	0.033129595
3511.713049	0.032457381
3513.641502	0.031605609
3515.569955	0.030674037
3517.498408	0.030057387
3519.426861	0.030087460
3521.355314	0.030420978
3523.283767	0.030563517
3525.212220	0.030622499
3527.140673	0.030653650
3529.069126	0.030552967
3530.997580	0.030490991
3532.926033	0.030366555
3534.854486	0.029832223
3536.782939	0.029211204
3538.711392	0.028996667
3540.639845	0.028938601
3542.568298	0.028582012
3544.496751	0.028080327
3546.425204	0.028053587
3548.353657	0.028324770
3550.282110	0.028043536
3552.210563	0.027423326
3554.139016	0.027264394
3556.067470	0.027452044
3557.995923	0.027537815
3559.924376	0.027416745
3561.852829	0.027088838
3563.781282	0.026469553
3565.709735	0.025581215
3567.638188	0.024969589
3569.566641	0.024835838
3571.495094	0.024520738
3573.423547	0.023928067
3575.352000	0.023677098
3577.280453	0.023974396
3579.208906	0.024321433
3581.137360	0.024176562
3583.065813	0.023569383
3584.994266	0.022875467
3586.922719	0.022505276
3588.851172	0.022542987
3590.779625	0.022263009
3592.708078	0.021543425
3594.636531	0.021255905
3596.564984	0.021446276
3598.493437	0.021209387
3600.421890	0.020681443
3602.350343	0.020675551
3604.278796	0.020882491
3606.207249	0.020638974
3608.135703	0.020240400
3610.064156	0.019954003
3611.992609	0.019629013
3613.921062	0.019645469
3615.849515	0.019936826
3617.777968	0.019698191
3619.706421	0.019162036
3621.634874	0.019196585
3623.563327	0.019506818
3625.491780	0.019174641
3627.420233	0.018052882
3629.348686	0.017335856
3631.277139	0.017475283
3633.205593	0.017549518
3635.134046	0.017656101
3637.062499	0.017942097
3638.990952	0.017678902
3640.919405	0.016743559
3642.847858	0.015910726
3644.776311	0.015636619
3646.704764	0.015692752
3648.633217	0.015986552
3650.561670	0.016485276
3652.490123	0.016312979
3654.418576	0.014963534
3656.347029	0.013689473
3658.275482	0.013497151
3660.203936	0.013595165
3662.132389	0.013188072
3664.060842	0.012477467
3665.989295	0.011662520
3667.917748	0.010867155
3669.846201	0.010866084
3671.774654	0.012021695
3673.703107	0.013183534
3675.631560	0.013819293
3677.560013	0.013994617
3679.488466	0.013365281
3681.416919	0.012642540
3683.345372	0.012337562
3685.273826	0.012055015
3687.202279	0.011705684
3689.130732	0.011739511
3691.059185	0.012140471
3692.987638	0.012273256
3694.916091	0.012022096
3696.844544	0.011669116
3698.772997	0.011253918
3700.701450	0.010832443
3702.629903	0.010865729
3704.558356	0.011334082
3706.486809	0.011430260
3708.415262	0.010954672
3710.343716	0.010715491
3712.272169	0.011016437
3714.200622	0.011162288
3716.129075	0.011001277
3718.057528	0.011086103
3719.985981	0.011750135
3721.914434	0.012710857
3723.842887	0.013079118
3725.771340	0.012339307
3727.699793	0.011207464
3729.628246	0.010541275
3731.556699	0.010605678
3733.485152	0.011345845
3735.413605	0.012319841
3737.342059	0.013011626
3739.270512	0.013350625
3741.198965	0.013371365
3743.127418	0.012995207
3745.055871	0.012736660
3746.984324	0.013132894
3748.912777	0.013812684
3750.841230	0.014035015
3752.769683	0.013395763
3754.698136	0.012484303
3756.626589	0.012043176
3758.555042	0.012278757
3760.483495	0.012961918
3762.411949	0.013287605
3764.340402	0.012950812
3766.268855	0.012625036
3768.197308	0.012556319
3770.125761	0.012705582
3772.054214	0.013260160
3773.982667	0.013695229
3775.911120	0.013451565
3777.839573	0.012721517
3779.768026	0.012263265
3781.696479	0.012600902
3783.624932	0.013231355
3785.553385	0.013407347
3787.481838	0.013128011
3789.410292	0.012881047
3791.338745	0.013002272
3793.267198	0.013295401
3795.195651	0.013394923
3797.124104	0.013541341
3799.052557	0.013825248
3800.981010	0.013807956
3802.909463	0.013802669
3804.837916	0.014033197
3806.766369	0.014214958
3808.694822	0.014219959
3810.623275	0.013926449
3812.551728	0.013335871
3814.480182	0.012729332
3816.408635	0.012659399
3818.337088	0.013192103
3820.265541	0.013553822
3822.193994	0.013625304
3824.122447	0.013706313
3826.050900	0.013820876
3827.979353	0.014116622
3829.907806	0.014344039
3831.836259	0.014285357
3833.764712	0.014154519
3835.693165	0.014068034
3837.621618	0.014031301
3839.550071	0.013841940
3841.478525	0.013290987
3843.406978	0.012664098
3845.335431	0.012410262
3847.263884	0.012657519
3849.192337	0.013181477
3851.120790	0.013221014
3853.049243	0.012176177
3854.977696	0.010948027
3856.906149	0.010518731
3858.834602	0.010669341
3860.763055	0.010794520
3862.691508	0.010790010
3864.619961	0.011035969
3866.548415	0.011696409
3868.476868	0.012237392
3870.405321	0.012314481
3872.333774	0.012216385
3874.262227	0.012196813
3876.190680	0.012473872
3878.119133	0.012768465
3880.047586	0.012744820
3881.976039	0.012641865
3883.904492	0.012312681
3885.832945	0.011728703
3887.761398	0.011459281
3889.689851	0.011576535
3891.618305	0.012028480
3893.546758	0.012670222
3895.475211	0.012831844
3897.403664	0.012625065
3899.332117	0.013022765
3901.260570	0.013973598
3903.189023	0.013835555
3905.117476	0.012379071
3907.045929	0.011270965
3908.974382	0.010997154
3910.902835	0.010927392
3912.831288	0.010799483
3914.759741	0.010821664
3916.688194	0.011082599
3918.616648	0.011464533
3920.545101	0.011919328
3922.473554	0.012416277
3924.402007	0.012712836
3926.330460	0.012467939
3928.258913	0.011724359
3930.187366	0.011049006
3932.115819	0.010753966
3934.044272	0.010464448
3935.972725	0.010110679
3937.901178	0.010118595
3939.829631	0.010465743
3941.758084	0.010461939
3943.686538	0.009829149
3945.614991	0.009285522
3947.543444	0.009454458
3949.471897	0.010060235
3951.400350	0.010212993
3953.328803	0.009781234
3955.257256	0.009663995
3957.185709	0.010164680
3959.114162	0.010602451
3961.042615	0.010598731
3962.971068	0.010562164
3964.899521	0.010852245
3966.827974	0.011410286
3968.756427	0.011718098
3970.684881	0.011357544
3972.613334	0.010736610
3974.541787	0.010465900
3976.470240	0.010573183
3978.398693	0.010518931
3980.327146	0.010034367
3982.255599	0.009691815
3984.184052	0.010104909
3986.112505	0.010755255
3988.040958	0.010651398
3989.969411	0.009899776
3991.897864	0.009387912
3993.826317	0.009467104
3995.754771	0.009830296
3997.683224	0.010162894
3999.611677	0.010442861
4001.540130	0.010834035
4003.468583	0.011241859
4005.397036	0.011068786
4007.325489	0.010561723
4009.253942	0.010146275
4011.182395	0.009702045
4013.110848	0.009445678
4015.039301	0.009445065
4016.967754	0.009129163
4018.896207	0.008749129
4020.824661	0.009185012
4022.753114	0.009995415
4024.681567	0.010096070
4026.610020	0.009966179
4028.538473	0.010355075
4030.466926	0.010911800
4032.395379	0.010826871
4034.323832	0.009851049
4036.252285	0.008852179
4038.180738	0.008454101
4040.109191	0.007951844
4042.037644	0.007448928
4043.966097	0.007845815
4045.894550	0.008771675
4047.823004	0.009252927
4049.751457	0.009161628
4051.679910	0.009005552
4053.608363	0.009179941
4055.536816	0.009341683
4057.465269	0.009243745
4059.393722	0.009174107
4061.322175	0.009368395
4063.250628	0.009630439
4065.179081	0.009494567
4067.107534	0.009245951
4069.035987	0.009432652
4070.964440	0.009755139
4072.892894	0.009758404
4074.821347	0.009639145
4076.749800	0.009594884
4078.678253	0.009577481
4080.606706	0.009980515
4082.535159	0.010706150
4084.463612	0.010527105
4086.392065	0.009406991
4088.320518	0.008433451
4090.248971	0.008036801
4092.177424	0.007995938
4094.105877	0.008062056
4096.034330	0.008086991
4097.962783	0.008257858
4099.891237	0.008309632
4101.819690	0.007673954
4103.748143	0.007159111
4105.676596	0.007420607
4107.605049	0.007623320
4109.533502	0.007366037
4111.461955	0.007427647
4113.390408	0.008232485
4115.318861	0.009190795
4117.247314	0.008947965
4119.175767	0.007924141
4121.104220	0.007782787
4123.032673	0.008333500
4124.961127	0.008670993
4126.889580	0.008683043
4128.818033	0.008399832
4130.746486	0.007805002
4132.674939	0.007120119
4134.603392	0.006644612
4136.531845	0.006785899
4138.460298	0.007167425
4140.388751	0.007444242
4142.317204	0.007535102
4144.245657	0.007446771
4146.174110	0.007452016
4148.102563	0.007654800
4150.031017	0.007589822
4151.959470	0.007203208
4153.887923	0.006800986
4155.816376	0.006929314
4157.744829	0.007440885
4159.673282	0.007699559
4161.601735	0.007985587
4163.530188	0.008586799
4165.458641	0.008891754
4167.387094	0.009241783
4169.315547	0.009423400
4171.244000	0.008539733
4173.172453	0.007280209
4175.100906	0.006671035
4177.029360	0.006583109
4178.957813	0.006810767
4180.886266	0.007077781
4182.814719	0.007144351
4184.743172	0.007201746
4186.671625	0.007285322
4188.600078	0.006989178
4190.528531	0.006522950
4192.456984	0.006405359
4194.385437	0.006512923
4196.313890	0.006319288
4198.242343	0.005807956
4200.170796	0.005718276
4202.099250	0.006623232
4204.027703	0.008114453
4205.956156	0.008998089
4207.884609	0.008510341
4209.813062	0.007364964
4211.741515	0.006726113
4213.669968	0.006883403
4215.598421	0.006893791
4217.526874	0.006241935
4219.455327	0.005984427
4221.383780	0.006740530
4223.312233	0.007446517
4225.240686	0.007298854
4227.169139	0.007156205
4229.097593	0.007420579
4231.026046	0.007617270
4232.954499	0.007788822
4234.882952	0.007951873
4236.811405	0.007754875
4238.739858	0.007285452
4240.668311	0.006808255
4242.596764	0.006353057
4244.525217	0.006052461
4246.453670	0.006016966
4248.382123	0.006069770
4250.310576	0.005769548
4252.239029	0.005427341
4254.167483	0.005680720
4256.095936	0.006252206
4258.024389	0.006221031
4259.952842	0.005364361
4261.881295	0.004568594
4263.809748	0.004748387
4265.738201	0.005898777
4267.666654	0.007129657
4269.595107	0.007700843
4271.523560	0.007047857
4273.452013	0.005948520
4275.380466	0.005185127
4277.308919	0.005175624
4279.237373	0.005999621
4281.165826	0.007067755
4283.094279	0.007447296
4285.022732	0.006935394
4286.951185	0.006460242
4288.879638	0.006342256
4290.808091	0.006105747
4292.736544	0.006139218
4294.664997	0.006774260
4296.593450	0.007355832
4298.521903	0.007356502
4300.450356	0.006996981
4302.378809	0.006419961
4304.307262	0.006032843
4306.235716	0.006332419
4308.164169	0.006797696
4310.092622	0.006717538
4312.021075	0.006611310
4313.949528	0.006674888
4315.877981	0.007031294
4317.806434	0.007463404
4319.734887	0.006882746
4321.663340	0.005821267
4323.591793	0.004984158
4325.520246	0.004421528
4327.448699	0.003826104
4329.377152	0.003855086
4331.305606	0.003849398
4333.234059	0.003962835
4335.162512	0.004941337
4337.090965	0.006493895
4339.019418	0.007710850
4340.947871	0.007703119
4342.876324	0.006741819
4344.804777	0.005742649
4346.733230	0.005310074
4348.661683	0.005303719
4350.590136	0.005077398
4352.518589	0.004660631
4354.447042	0.004542761
4356.375495	0.004933969
4358.303949	0.005145094
4360.232402	0.004961510
4362.160855	0.005335298
4364.089308	0.006195792
4366.017761	0.006703963
4367.946214	0.006532749
4369.874667	0.005937849
4371.803120	0.005400077
4373.731573	0.005027871
4375.660026	0.005248411
4377.588479	0.005265890
4379.516932	0.005330183
4381.445385	0.005960710
4383.373839	0.006413518
4385.302292	0.006433124
4387.230745	0.006937979
4389.159198	0.008196434
4391.087651	0.008941387
4393.016104	0.008065606
4394.944557	0.006785535
4396.873010	0.006234027
4398.801463	0.006094292
4400.729916	0.005581987
4402.658369	0.005031594
4404.586822	0.005197233
4406.515275	0.005804994
4408.443729	0.006549926
4410.372182	0.007069192
4412.300635	0.006663914
4414.229088	0.005717085
4416.157541	0.005494019
4418.085994	0.006321929
4420.014447	0.006704479
4421.942900	0.006745224
4423.871353	0.007508663
4425.799806	0.007568355
4427.728259	0.006734297
4429.656712	0.006755505
4431.585165	0.007154243
4433.513618	0.006849929
4435.442072	0.006234031
4437.370525	0.005594908
4439.298978	0.005304785
4441.227431	0.005267885
4443.155884	0.005828398
4445.084337	0.006227429
4447.012790	0.005724765
4448.941243	0.005605857
4450.869696	0.006897448
4452.798149	0.007923719
4454.726602	0.007144913
4456.655055	0.005983193
4458.583508	0.006718810
4460.511962	0.008355361
4462.440415	0.008693617
4464.368868	0.007465743
4466.297321	0.006298888
4468.225774	0.006488300
4470.154227	0.007097889
4472.082680	0.006999107
4474.011133	0.006428406
4475.939586	0.006446853
4477.868039	0.006801595
4479.796492	0.006696169
4481.724945	0.006174164
4483.653398	0.005999017
4485.581851	0.006841649
4487.510305	0.007603324
4489.438758	0.007657705
4491.367211	0.007421449
4493.295664	0.007216246
4495.224117	0.007069787
4497.152570	0.007031681
4499.081023	0.007650740
4501.009476	0.008605630
4502.937929	0.008675365
4504.866382	0.007968601
4506.794835	0.007640713
4508.723288	0.007563067
4510.651741	0.007564439
4512.580195	0.008623115
4514.508648	0.010074869
4516.437101	0.010259732
4518.365554	0.009164781
4520.294007	0.007762597
4522.222460	0.006667889
4524.150913	0.006276737
4526.079366	0.006635982
4528.007819	0.006898572
4529.936272	0.006699670
4531.864725	0.007076522
4533.793178	0.008223902
4535.721631	0.008767045
4537.650084	0.008430979
4539.578538	0.008098590
4541.506991	0.007747668
4543.435444	0.007360054
4545.363897	0.006987994
4547.292350	0.006242425
4549.220803	0.005975405
4551.149256	0.006536476
4553.077709	0.007175654
4555.006162	0.007126632
4556.934615	0.006977091
4558.863068	0.007729590
4560.791521	0.008770691
4562.719974	0.009021781
4564.648428	0.008502047
4566.576881	0.007860497
4568.505334	0.007340909
4570.433787	0.006835185
4572.362240	0.006172441
4574.290693	0.006049043
4576.219146	0.006972428
4578.147599	0.008138994
4580.076052	0.008392827
4582.004505	0.007465069
4583.932958	0.006580423
4585.861411	0.005780936
4587.789864	0.005375597
4589.718318	0.006035200
4591.646771	0.006867921
4593.575224	0.006995441
4595.503677	0.006477848
4597.432130	0.006182475
4599.360583	0.007089931
4601.289036	0.008196663
4603.217489	0.007871829
[truncated: 1,501 more rows]
