# Supplementary material for: Adaptive Method for Quantitative Estimation of Glucose and Fructose Concentrations in Aqueous Solutions Based on Infrared Nanoantenna Optics
Source: Sensors (Basel). 2019 Jul 11;19(14):3053. doi: 10.3390/s19143053 (PMC6678705; doi:10.3390/s19143053)
Supplement: Supplementary file 1 [file sensors-19-03053-s001.zip › 00_Measurement_Data/Fructose cycles/1 water/res4 sc50_50 ap100x100 par pol/1 water.20.txt]

748.239793	0.022656746
750.168246	0.025077270
752.096699	0.027448425
754.025152	0.017422182
755.953605	0.019991193
757.882058	0.029434796
759.810511	0.016129255
761.738964	0.021557165
763.667418	0.028844630
765.595871	0.025100335
767.524324	0.016251396
769.452777	0.019196413
771.381230	0.035426933
773.309683	0.035656162
775.238136	0.024613068
777.166589	0.032547940
779.095042	0.043629885
781.023495	0.035596952
782.951948	0.020351429
784.880401	0.024837688
786.808854	0.016723743
788.737308	0.031983845
790.665761	0.057847485
792.594214	0.061079223
794.522667	0.048842553
796.451120	0.029956708
798.379573	0.013326657
800.308026	0.012917521
802.236479	0.021307215
804.164932	0.024432953
806.093385	0.009346775
808.021838	0.005716998
809.950291	0.006816823
811.878744	0.014192423
813.807197	0.018506737
815.735651	0.028187847
817.664104	0.028826386
819.592557	0.036004491
821.521010	0.032457348
823.449463	0.019167202
825.377916	0.009783689
827.306369	0.011803673
829.234822	0.023324931
831.163275	0.022806136
833.091728	0.024655567
835.020181	0.026424600
836.948634	0.024454404
838.877087	0.020814845
840.805541	0.019483045
842.733994	0.025109464
844.662447	0.025799144
846.590900	0.024617041
848.519353	0.027900605
850.447806	0.030135736
852.376259	0.032796524
854.304712	0.034166887
856.233165	0.031038711
858.161618	0.026815332
860.090071	0.020875582
862.018524	0.021749064
863.946977	0.026226500
865.875430	0.023352355
867.803884	0.015386609
869.732337	0.013981132
871.660790	0.019539183
873.589243	0.025071768
875.517696	0.029385876
877.446149	0.033782899
879.374602	0.037297502
881.303055	0.039061695
883.231508	0.039051145
885.159961	0.037944511
887.088414	0.037262175
889.016867	0.039219834
890.945320	0.043263584
892.873774	0.046985000
894.802227	0.047731899
896.730680	0.046022926
898.659133	0.047593642
900.587586	0.053783391
902.516039	0.060362827
904.444492	0.065737307
906.372945	0.069550507
908.301398	0.072285473
910.229851	0.075277194
912.158304	0.077666663
914.086757	0.079823002
916.015210	0.083346114
917.943664	0.088482656
919.872117	0.095179908
921.800570	0.101320624
923.729023	0.104787692
925.657476	0.107589893
927.585929	0.112238765
929.514382	0.117754154
931.442835	0.124011397
933.371288	0.131686509
935.299741	0.138104185
937.228194	0.142304420
939.156647	0.146903515
941.085100	0.152406812
943.013553	0.157948703
944.942007	0.163834304
946.870460	0.169958085
948.798913	0.176428229
950.727366	0.183702290
952.655819	0.190404698
954.584272	0.195121795
956.512725	0.199187458
958.441178	0.204705760
960.369631	0.211531371
962.298084	0.218072608
964.226537	0.224395484
966.154990	0.231841922
968.083443	0.239531860
970.011897	0.245639086
971.940350	0.251223356
973.868803	0.257769078
975.797256	0.264389366
977.725709	0.270588964
979.654162	0.277032822
981.582615	0.283655494
983.511068	0.289598018
985.439521	0.294510484
987.367974	0.299771190
989.296427	0.306326747
991.224880	0.312688857
993.153333	0.317765266
995.081786	0.322538108
997.010240	0.328163445
998.938693	0.334532678
1000.867146	0.340840846
1002.795599	0.346476138
1004.724052	0.351252228
1006.652505	0.355537146
1008.580958	0.359569937
1010.509411	0.363212526
1012.437864	0.366969675
1014.366317	0.371197075
1016.294770	0.375129730
1018.223223	0.378608614
1020.151676	0.381907254
1022.080130	0.384687871
1024.008583	0.387609869
1025.937036	0.391223818
1027.865489	0.394372404
1029.793942	0.396382868
1031.722395	0.398261875
1033.650848	0.400668383
1035.579301	0.402629703
1037.507754	0.403557271
1039.436207	0.404497534
1041.364660	0.406277210
1043.293113	0.407740682
1045.221566	0.407919288
1047.150019	0.408138901
1049.078473	0.408947319
1051.006926	0.409399658
1052.935379	0.409285247
1054.863832	0.409203142
1056.792285	0.409599721
1058.720738	0.409715116
1060.649191	0.408908486
1062.577644	0.407574356
1064.506097	0.406132847
1066.434550	0.404739827
1068.363003	0.403145880
1070.291456	0.401407063
1072.219909	0.399794996
1074.148363	0.398436368
1076.076816	0.397747010
1078.005269	0.397228509
1079.933722	0.395933509
1081.862175	0.394396216
1083.790628	0.393065423
1085.719081	0.391330779
1087.647534	0.389170408
1089.575987	0.386879265
1091.504440	0.384963691
1093.432893	0.383952439
1095.361346	0.382972240
1097.289799	0.381108344
1099.218253	0.378566206
1101.146706	0.376039982
1103.075159	0.374001861
1105.003612	0.371568531
1106.932065	0.368241012
1108.860518	0.365519434
1110.788971	0.363984257
1112.717424	0.362201840
1114.645877	0.359577149
1116.574330	0.356802493
1118.502783	0.354124874
1120.431236	0.351394624
1122.359689	0.348557085
1124.288142	0.345828086
1126.216596	0.343804926
1128.145049	0.342229307
1130.073502	0.339751184
1132.001955	0.336301774
1133.930408	0.333309859
1135.858861	0.331037223
1137.787314	0.328475744
1139.715767	0.325539112
1141.644220	0.322984993
1143.572673	0.320766032
1145.501126	0.318268031
1147.429579	0.315513521
1149.358032	0.312897146
1151.286486	0.310320020
1153.214939	0.307286412
1155.143392	0.303916425
1157.071845	0.300963640
1159.000298	0.298666716
1160.928751	0.296593100
1162.857204	0.294174284
1164.785657	0.291195065
1166.714110	0.288024426
1168.642563	0.285151243
1170.571016	0.282666713
1172.499469	0.280257136
1174.427922	0.277726263
1176.356375	0.275029451
1178.284829	0.271974027
1180.213282	0.268757969
1182.141735	0.265969455
1184.070188	0.263557225
1185.998641	0.261063755
1187.927094	0.258532375
1189.855547	0.256035537
1191.784000	0.253430426
1193.712453	0.250962585
1195.640906	0.248782858
1197.569359	0.246385574
1199.497812	0.243550867
1201.426265	0.240722343
1203.354719	0.238276139
1205.283172	0.235989720
1207.211625	0.233804047
1209.140078	0.231888101
1211.068531	0.230128929
1212.996984	0.227783427
1214.925437	0.224819854
1216.853890	0.222281829
1218.782343	0.220272586
1220.710796	0.217973351
1222.639249	0.215375587
1224.567702	0.213082537
1226.496155	0.211222634
1228.424609	0.209418342
1230.353062	0.207486808
1232.281515	0.205633238
1234.209968	0.203732401
1236.138421	0.201609015
1238.066874	0.199635237
1239.995327	0.197928160
1241.923780	0.196337551
1243.852233	0.194888175
1245.780686	0.193356559
1247.709139	0.191718489
1249.637592	0.190123603
1251.566045	0.188277394
1253.494498	0.186111331
1255.422952	0.184300393
1257.351405	0.182921275
1259.279858	0.181359679
1261.208311	0.179751426
1263.136764	0.178160027
1265.065217	0.176192492
1266.993670	0.174103931
1268.922123	0.172159016
1270.850576	0.170353591
1272.779029	0.168842614
1274.707482	0.167407155
1276.635935	0.165752023
1278.564388	0.164007396
1280.492842	0.162351832
1282.421295	0.160983831
1284.349748	0.159858510
1286.278201	0.158509567
1288.206654	0.156980112
1290.135107	0.155640647
1292.063560	0.154355630
1293.992013	0.152942538
1295.920466	0.151291132
1297.848919	0.149382442
1299.777372	0.147489771
1301.705825	0.145755261
1303.634278	0.144235730
1305.562731	0.143089607
1307.491185	0.142308891
1309.419638	0.141580865
1311.348091	0.140428826
1313.276544	0.139329150
1315.204997	0.138683483
1317.133450	0.137433067
1319.061903	0.135480136
1320.990356	0.133807808
1322.918809	0.132342860
1324.847262	0.130722642
1326.775715	0.129248008
1328.704168	0.128152639
1330.632621	0.127321750
1332.561075	0.126820505
1334.489528	0.126651824
1336.417981	0.125948682
1338.346434	0.124232292
1340.274887	0.122890137
1342.203340	0.121946268
1344.131793	0.119969167
1346.060246	0.117797799
1347.988699	0.116510808
1349.917152	0.115663745
1351.845605	0.114609167
1353.774058	0.113375835
1355.702511	0.112652026
1357.630965	0.112608418
1359.559418	0.112037338
1361.487871	0.110363416
1363.416324	0.109452814
1365.344777	0.109410599
1367.273230	0.108253725
1369.201683	0.106917828
1371.130136	0.106133945
1373.058589	0.104742080
1374.987042	0.103712052
1376.915495	0.103478536
1378.843948	0.102524735
1380.772401	0.101268642
1382.700854	0.100483492
1384.629308	0.099034168
1386.557761	0.096750878
1388.486214	0.096040346
1390.414667	0.096968457
1392.343120	0.096477151
1394.271573	0.094848730
1396.200026	0.094036013
1398.128479	0.093361139
1400.056932	0.092918187
1401.985385	0.092388444
1403.913838	0.090471163
1405.842291	0.088999361
1407.770744	0.088621676
1409.699198	0.087587707
1411.627651	0.086482935
1413.556104	0.086693361
1415.484557	0.086904556
1417.413010	0.085377797
1419.341463	0.084469199
1421.269916	0.085228167
1423.198369	0.084485158
1425.126822	0.082719497
1427.055275	0.081421919
1428.983728	0.080070548
1430.912181	0.080119804
1432.840634	0.081130601
1434.769087	0.079424009
1436.697541	0.076525256
1438.625994	0.076588333
1440.554447	0.077216759
1442.482900	0.076235272
1444.411353	0.074677065
1446.339806	0.073062547
1448.268259	0.072457492
1450.196712	0.073595479
1452.125165	0.075423621
1454.053618	0.075701721
1455.982071	0.073325828
1457.910524	0.072186537
1459.838977	0.074273333
1461.767431	0.074100293
1463.695884	0.070393473
1465.624337	0.068277642
1467.552790	0.069756240
1469.481243	0.070771225
1471.409696	0.069266379
1473.338149	0.068151355
1475.266602	0.068028152
1477.195055	0.067236356
1479.123508	0.065789565
1481.051961	0.064578585
1482.980414	0.064550444
1484.908867	0.064965405
1486.837321	0.064194977
1488.765774	0.062715486
1490.694227	0.062838271
1492.622680	0.064270280
1494.551133	0.063497685
1496.479586	0.060897134
1498.408039	0.060070775
1500.336492	0.061610967
1502.264945	0.063304827
1504.193398	0.062170949
1506.121851	0.059126247
1508.050304	0.059826721
1509.978757	0.062337693
1511.907210	0.062166631
1513.835664	0.060669776
1515.764117	0.059849605
1517.692570	0.060292885
1519.621023	0.060128301
1521.549476	0.058683544
1523.477929	0.058064438
1525.406382	0.057155240
1527.334835	0.055953540
1529.263288	0.055709098
1531.191741	0.054884400
1533.120194	0.054081526
1535.048647	0.056110449
1536.977100	0.057920326
1538.905554	0.056338493
1540.834007	0.055409200
1542.762460	0.055724047
1544.690913	0.054318532
1546.619366	0.052366268
1548.547819	0.050885338
1550.476272	0.050500162
1552.404725	0.051511116
1554.333178	0.053087257
1556.261631	0.052757740
1558.190084	0.049311347
1560.118537	0.048439041
1562.046990	0.050554711
1563.975443	0.050791331
1565.903897	0.049556393
1567.832350	0.048110802
1569.760803	0.047673002
1571.689256	0.049252752
1573.617709	0.049403351
1575.546162	0.047084577
1577.474615	0.046353020
1579.403068	0.047146037
1581.331521	0.046907261
1583.259974	0.046102352
1585.188427	0.045621525
1587.116880	0.045566075
1589.045333	0.045991451
1590.973787	0.046639066
1592.902240	0.047004353
1594.830693	0.047092699
1596.759146	0.047306392
1598.687599	0.047563788
1600.616052	0.047479939
1602.544505	0.047216482
1604.472958	0.047240596
1606.401411	0.047560025
1608.329864	0.048062719
1610.258317	0.049099520
1612.186770	0.050543059
1614.115223	0.050881553
1616.043677	0.050229881
1617.972130	0.051339101
1619.900583	0.053263422
1621.829036	0.053060330
1623.757489	0.052599438
1625.685942	0.053088244
1627.614395	0.053235512
1629.542848	0.054123625
1631.471301	0.055866361
1633.399754	0.055478211
1635.328207	0.053424805
1637.256660	0.054053612
1639.185113	0.056266621
1641.113566	0.057444934
1643.042020	0.057633992
1644.970473	0.056898799
1646.898926	0.057747569
1648.827379	0.062067863
1650.755832	0.062536307
1652.684285	0.057178941
1654.612738	0.055441372
1656.541191	0.057203550
1658.469644	0.057117179
1660.398097	0.055214420
1662.326550	0.053805970
1664.255003	0.054453161
1666.183456	0.055222008
1668.111910	0.054003298
1670.040363	0.053208176
1671.968816	0.053530212
1673.897269	0.052072834
1675.825722	0.050374620
1677.754175	0.050821260
1679.682628	0.051411949
1681.611081	0.049920786
1683.539534	0.047569107
1685.467987	0.047762860
1687.396440	0.048741959
1689.324893	0.047680557
1691.253346	0.046614505
1693.181799	0.045995906
1695.110253	0.045201313
1697.038706	0.045076016
1698.967159	0.043948833
1700.895612	0.042602483
1702.824065	0.042684820
1704.752518	0.041655757
1706.680971	0.040299468
1708.609424	0.040124822
1710.537877	0.040061697
1712.466330	0.039465807
1714.394783	0.038262766
1716.323236	0.036673132
1718.251689	0.035999987
1720.180143	0.036169741
1722.108596	0.035608280
1724.037049	0.034779374
1725.965502	0.034878232
1727.893955	0.035539992
1729.822408	0.036071721
1731.750861	0.035524435
1733.679314	0.034324996
1735.607767	0.034711607
1737.536220	0.035157382
1739.464673	0.034174755
1741.393126	0.033687964
1743.321579	0.034341060
1745.250032	0.034934603
1747.178486	0.034788862
1749.106939	0.034202538
1751.035392	0.034180485
1752.963845	0.034764703
1754.892298	0.034791224
1756.820751	0.034284718
1758.749204	0.034131832
1760.677657	0.034042183
1762.606110	0.034166653
1764.534563	0.034644268
1766.463016	0.034803413
1768.391469	0.034891717
1770.319922	0.034914028
1772.248376	0.034765016
1774.176829	0.035201214
1776.105282	0.035723548
1778.033735	0.035604689
1779.962188	0.035492998
1781.890641	0.035814922
1783.819094	0.036107864
1785.747547	0.036512408
1787.676000	0.037309472
1789.604453	0.037662745
1791.532906	0.037699305
1793.461359	0.038646217
1795.389812	0.039830618
1797.318266	0.039926797
1799.246719	0.039395951
1801.175172	0.039410047
1803.103625	0.040126193
1805.032078	0.040649015
1806.960531	0.040609848
1808.888984	0.040350545
1810.817437	0.040226378
1812.745890	0.040277511
1814.674343	0.040099572
1816.602796	0.039800964
1818.531249	0.040088899
1820.459702	0.040791601
1822.388155	0.041067213
1824.316609	0.041117635
1826.245062	0.041629843
1828.173515	0.041739181
1830.101968	0.041337136
1832.030421	0.041541032
1833.958874	0.041675884
1835.887327	0.041153450
1837.815780	0.040861815
1839.744233	0.041187540
1841.672686	0.041137237
1843.601139	0.040535081
1845.529592	0.040598474
1847.458045	0.040824965
1849.386499	0.040369544
1851.314952	0.039792083
1853.243405	0.039520975
1855.171858	0.039406355
1857.100311	0.039146211
1859.028764	0.038701553
1860.957217	0.038460881
1862.885670	0.038745023
1864.814123	0.039155632
1866.742576	0.038841706
1868.671029	0.038200866
1870.599482	0.038168486
1872.527935	0.037965342
1874.456388	0.037039749
1876.384842	0.036223445
1878.313295	0.035825063
1880.241748	0.035559904
1882.170201	0.035359602
1884.098654	0.035282627
1886.027107	0.035110489
1887.955560	0.034587856
1889.884013	0.034325656
1891.812466	0.034527186
1893.740919	0.034173671
1895.669372	0.033395961
1897.597825	0.033090286
1899.526278	0.033119991
1901.454732	0.032934409
1903.383185	0.032508805
1905.311638	0.032098249
1907.240091	0.031609163
1909.168544	0.031045247
1911.096997	0.030787846
1913.025450	0.030867655
1914.953903	0.030817796
1916.882356	0.030477025
1918.810809	0.030421792
1920.739262	0.030457247
1922.667715	0.029900562
1924.596168	0.029263794
1926.524622	0.028909640
1928.453075	0.028634571
1930.381528	0.028408406
1932.309981	0.028169293
1934.238434	0.027975373
1936.166887	0.027903728
1938.095340	0.027829131
1940.023793	0.027462283
1941.952246	0.026882229
1943.880699	0.026509600
1945.809152	0.026234120
1947.737605	0.025925579
1949.666058	0.025804481
1951.594511	0.025773682
1953.522965	0.025548656
1955.451418	0.025073919
1957.379871	0.024631836
1959.308324	0.024398057
1961.236777	0.024253897
1963.165230	0.024083173
1965.093683	0.023724930
1967.022136	0.023181867
1968.950589	0.022774383
1970.879042	0.022547064
1972.807495	0.022369049
1974.735948	0.022220308
1976.664401	0.022063082
1978.592855	0.021925632
1980.521308	0.021859305
1982.449761	0.021858092
1984.378214	0.021802746
1986.306667	0.021617271
1988.235120	0.021478295
1990.163573	0.021293253
1992.092026	0.020905858
1994.020479	0.020570852
1995.948932	0.020304929
1997.877385	0.020184115
1999.805838	0.020328915
2001.734291	0.020348603
2003.662744	0.020068465
2005.591198	0.019739840
2007.519651	0.019501146
2009.448104	0.019444915
2011.376557	0.019480724
2013.305010	0.019266475
2015.233463	0.018664045
2017.161916	0.018119337
2019.090369	0.018206051
2021.018822	0.018687995
2022.947275	0.018850425
2024.875728	0.018584030
2026.804181	0.018211672
2028.732634	0.017932482
2030.661088	0.017913654
2032.589541	0.018042080
2034.517994	0.017935617
2036.446447	0.017706985
2038.374900	0.017577954
2040.303353	0.017385354
2042.231806	0.017231036
2044.160259	0.017239943
2046.088712	0.017135277
2048.017165	0.016791241
2049.945618	0.016473219
2051.874071	0.016291456
2053.802524	0.016140224
2055.730978	0.016147878
2057.659431	0.016297376
2059.587884	0.016301233
2061.516337	0.016145235
2063.444790	0.015963193
2065.373243	0.015827429
2067.301696	0.015846431
2069.230149	0.015994633
2071.158602	0.015980992
2073.087055	0.015679013
2075.015508	0.015308893
2076.943961	0.015069677
2078.872414	0.014948854
2080.800867	0.014846449
2082.729321	0.014743018
2084.657774	0.014670370
2086.586227	0.014693743
2088.514680	0.014817587
2090.443133	0.014951073
2092.371586	0.015075236
2094.300039	0.015152247
2096.228492	0.014956666
2098.156945	0.014422433
2100.085398	0.013972274
2102.013851	0.013921819
2103.942304	0.013980648
2105.870757	0.013975178
2107.799211	0.013968659
2109.727664	0.013851671
2111.656117	0.013584069
2113.584570	0.013496153
2115.513023	0.013675652
2117.441476	0.013580387
2119.369929	0.013168443
2121.298382	0.012987089
2123.226835	0.013075244
2125.155288	0.013102768
2127.083741	0.013066228
2129.012194	0.013050813
2130.940647	0.012992455
2132.869100	0.012985256
2134.797554	0.013055556
2136.726007	0.012969808
2138.654460	0.012725119
2140.582913	0.012577945
2142.511366	0.012589062
2144.439819	0.012540919
2146.368272	0.012381548
2148.296725	0.012288985
2150.225178	0.012277664
2152.153631	0.012238902
2154.082084	0.012186795
2156.010537	0.012289144
2157.938990	0.012493967
2159.867444	0.012418792
2161.795897	0.011958931
2163.724350	0.011672023
2165.652803	0.011904093
2167.581256	0.012087838
2169.509709	0.011752128
2171.438162	0.011367108
2173.366615	0.011396042
2175.295068	0.011575956
2177.223521	0.011648050
2179.151974	0.011732389
2181.080427	0.011875412
2183.008880	0.011874419
2184.937334	0.011697701
2186.865787	0.011378969
2188.794240	0.010962849
2190.722693	0.010902641
2192.651146	0.011358602
2194.579599	0.011780729
2196.508052	0.011824011
2198.436505	0.011627662
2200.364958	0.011456660
2202.293411	0.011480197
2204.221864	0.011544604
2206.150317	0.011465568
2208.078770	0.011239865
2210.007223	0.011084894
2211.935677	0.011116059
2213.864130	0.011094014
2215.792583	0.010790794
2217.721036	0.010273080
2219.649489	0.009857522
2221.577942	0.009873269
2223.506395	0.010250796
2225.434848	0.010494416
2227.363301	0.010368989
2229.291754	0.010099500
2231.220207	0.009856072
2233.148660	0.009687273
2235.077113	0.009786604
2237.005567	0.010237168
2238.934020	0.010764933
2240.862473	0.010988699
2242.790926	0.010718264
2244.719379	0.010184987
2246.647832	0.009724962
2248.576285	0.009382237
2250.504738	0.009202082
2252.433191	0.009184465
2254.361644	0.009367071
2256.290097	0.009603150
2258.218550	0.009727097
2260.147003	0.009833437
2262.075456	0.009885550
2264.003910	0.009717117
2265.932363	0.009569906
2267.860816	0.009739676
2269.789269	0.010029004
2271.717722	0.009994890
2273.646175	0.009484934
2275.574628	0.008800317
2277.503081	0.008319099
2279.431534	0.008140160
2281.359987	0.008230606
2283.288440	0.008510855
2285.216893	0.008764686
2287.145346	0.008935102
2289.073800	0.009151870
2291.002253	0.009224246
2292.930706	0.008965345
2294.859159	0.008607971
2296.787612	0.008436648
2298.716065	0.008550288
2300.644518	0.008757445
2302.572971	0.008668228
2304.501424	0.008186919
2306.429877	0.007634064
2308.358330	0.007386426
2310.286783	0.007531565
2312.215236	0.007883156
2314.143690	0.008084302
2316.072143	0.007689434
2318.000596	0.006821299
2319.929049	0.006316577
2321.857502	0.006583683
2323.785955	0.007031477
2325.714408	0.007146749
2327.642861	0.007272759
2329.571314	0.007814474
2331.499767	0.008575821
2333.428220	0.008935975
2335.356673	0.008637290
2337.285126	0.008135429
2339.213579	0.007873874
2341.142033	0.007831793
2343.070486	0.007840395
2344.998939	0.007764416
2346.927392	0.007653643
2348.855845	0.007339960
2350.784298	0.006458417
2352.712751	0.005368834
2354.641204	0.005148035
2356.569657	0.006196126
2358.498110	0.007959761
2360.426563	0.008761474
2362.355016	0.008208852
2364.283469	0.007671689
2366.211923	0.007337993
2368.140376	0.006967856
2370.068829	0.006733345
2371.997282	0.006772439
2373.925735	0.007099851
2375.854188	0.007376259
2377.782641	0.007208680
2379.711094	0.006791087
2381.639547	0.006557545
2383.568000	0.006499792
2385.496453	0.006293644
2387.424906	0.005904847
2389.353359	0.005617546
2391.281812	0.005595436
2393.210266	0.005765504
2395.138719	0.005888416
2397.067172	0.005881590
2398.995625	0.005877147
2400.924078	0.005838494
2402.852531	0.005680193
2404.780984	0.005769193
2406.709437	0.006108774
2408.637890	0.006312638
2410.566343	0.006377316
2412.494796	0.006364241
2414.423249	0.006309574
2416.351702	0.006179815
2418.280156	0.005874017
2420.208609	0.005591810
2422.137062	0.005428185
2424.065515	0.005292011
2425.993968	0.005290387
2427.922421	0.005593059
2429.850874	0.005934742
2431.779327	0.005932765
2433.707780	0.005779653
2435.636233	0.005759776
2437.564686	0.005730564
2439.493139	0.005686682
2441.421592	0.005663337
2443.350045	0.005543919
2445.278499	0.005462415
2447.206952	0.005692653
2449.135405	0.006050047
2451.063858	0.006181425
2452.992311	0.006040114
2454.920764	0.005933519
2456.849217	0.006035454
2458.777670	0.006143622
2460.706123	0.006218498
2462.634576	0.006339436
2464.563029	0.006352037
2466.491482	0.006216867
2468.419935	0.005997679
2470.348389	0.005819868
2472.276842	0.005889548
2474.205295	0.006071297
2476.133748	0.006051621
2478.062201	0.006058068
2479.990654	0.006287195
2481.919107	0.006435230
2483.847560	0.006412988
2485.776013	0.006454449
2487.704466	0.006628439
2489.632919	0.006831259
2491.561372	0.007079768
2493.489825	0.007339485
2495.418279	0.007468307
2497.346732	0.007386272
2499.275185	0.007036018
2501.203638	0.006728541
2503.132091	0.006834479
2505.060544	0.007234790
2506.988997	0.007674760
2508.917450	0.007965206
2510.845903	0.007997030
2512.774356	0.007907599
2514.702809	0.007890970
2516.631262	0.007956197
2518.559715	0.008117279
2520.488168	0.008436872
2522.416622	0.008770493
2524.345075	0.008930098
2526.273528	0.009189461
2528.201981	0.009773511
2530.130434	0.010339096
2532.058887	0.010500447
2533.987340	0.010321927
2535.915793	0.010238849
2537.844246	0.010490454
2539.772699	0.010825002
2541.701152	0.010978761
2543.629605	0.011092636
2545.558058	0.011426474
2547.486512	0.011811418
2549.414965	0.011857879
2551.343418	0.011856065
2553.271871	0.012303806
2555.200324	0.012879156
2557.128777	0.012948105
2559.057230	0.012583336
2560.985683	0.012565281
2562.914136	0.013225832
2564.842589	0.013809660
2566.771042	0.013778806
2568.699495	0.013712588
2570.627948	0.014110922
2572.556401	0.014744399
2574.484855	0.015302422
2576.413308	0.015603794
2578.341761	0.015715787
2580.270214	0.015966898
2582.198667	0.016325373
2584.127120	0.016559552
2586.055573	0.016790166
2587.984026	0.017118221
2589.912479	0.017311012
2591.840932	0.017328436
2593.769385	0.017279400
2595.697838	0.017313587
2597.626291	0.017649643
2599.554745	0.018018663
2601.483198	0.018094709
2603.411651	0.018145906
2605.340104	0.018126184
2607.268557	0.017814424
2609.197010	0.017724205
2611.125463	0.018091168
2613.053916	0.018452542
2614.982369	0.018595012
2616.910822	0.018650996
2618.839275	0.018648520
2620.767728	0.018502371
2622.696181	0.018340267
2624.624635	0.018465867
2626.553088	0.018863624
2628.481541	0.019106153
2630.409994	0.018928463
2632.338447	0.018627128
2634.266900	0.018458221
2636.195353	0.018274616
2638.123806	0.018057922
2640.052259	0.017969808
2641.980712	0.018033845
2643.909165	0.018104766
2645.837618	0.018085103
2647.766071	0.018022062
2649.694524	0.017988311
2651.622978	0.017973740
2653.551431	0.017726887
2655.479884	0.017109979
2657.408337	0.016527897
2659.336790	0.016366739
2661.265243	0.016622769
2663.193696	0.017148392
2665.122149	0.017638281
2667.050602	0.017755393
2668.979055	0.017486207
2670.907508	0.017032923
2672.835961	0.016635491
2674.764414	0.016502053
2676.692868	0.016499076
2678.621321	0.016441388
2680.549774	0.016393134
2682.478227	0.016275326
2684.406680	0.015980348
2686.335133	0.015845722
2688.263586	0.016145855
2690.192039	0.016406847
2692.120492	0.016036684
2694.048945	0.015464278
2695.977398	0.015395584
2697.905851	0.015655538
2699.834304	0.015719118
2701.762757	0.015535351
2703.691211	0.015361541
2705.619664	0.015197942
2707.548117	0.014908471
2709.476570	0.014766909
2711.405023	0.014936539
2713.333476	0.014941705
2715.261929	0.014452639
2717.190382	0.013832337
2719.118835	0.013580170
2721.047288	0.013782274
2722.975741	0.014246229
2724.904194	0.014780140
2726.832647	0.015127867
2728.761101	0.015030948
2730.689554	0.014612729
2732.618007	0.014202313
2734.546460	0.013975982
2736.474913	0.013982633
2738.403366	0.014024161
2740.331819	0.013782626
2742.260272	0.013321249
2744.188725	0.012925052
2746.117178	0.012883008
2748.045631	0.013220504
2749.974084	0.013465212
2751.902537	0.013243806
2753.830991	0.012983335
2755.759444	0.013080374
2757.687897	0.013269952
2759.616350	0.013263181
2761.544803	0.013096519
2763.473256	0.012838678
2765.401709	0.012440676
2767.330162	0.012047994
2769.258615	0.011984126
2771.187068	0.012230689
2773.115521	0.012593448
2775.043974	0.012965394
2776.972427	0.013131063
2778.900880	0.013019016
2780.829334	0.012788455
2782.757787	0.012539024
2784.686240	0.012316195
2786.614693	0.012199808
2788.543146	0.012190110
2790.471599	0.012082219
2792.400052	0.011728511
2794.328505	0.011289042
2796.256958	0.011147325
2798.185411	0.011456968
2800.113864	0.011797628
2802.042317	0.011814643
2803.970770	0.011714643
2805.899224	0.011852119
2807.827677	0.012112670
2809.756130	0.011976447
2811.684583	0.011452558
2813.613036	0.011016294
2815.541489	0.010927233
2817.469942	0.011031093
2819.398395	0.011121101
2821.326848	0.011204678
2823.255301	0.011524241
2825.183754	0.011999774
2827.112207	0.012084759
2829.040660	0.011714808
2830.969113	0.011379316
2832.897567	0.011309220
2834.826020	0.011402577
2836.754473	0.011487790
2838.682926	0.011551629
2840.611379	0.011542851
2842.539832	0.011427723
2844.468285	0.011326810
2846.396738	0.011262287
2848.325191	0.011120143
2850.253644	0.010877133
2852.182097	0.010857451
2854.110550	0.011123756
2856.039003	0.011224332
2857.967457	0.011032693
2859.895910	0.010968473
2861.824363	0.011136301
2863.752816	0.011176081
2865.681269	0.010957344
2867.609722	0.010670930
2869.538175	0.010351591
2871.466628	0.010210229
2873.395081	0.010349435
2875.323534	0.010417689
2877.251987	0.010360339
2879.180440	0.010549756
2881.108893	0.011010480
2883.037347	0.011352189
2884.965800	0.011394830
2886.894253	0.011274531
2888.822706	0.011150659
2890.751159	0.011098624
2892.679612	0.011149963
2894.608065	0.011323251
2896.536518	0.011407160
2898.464971	0.011242956
2900.393424	0.010874038
2902.321877	0.010437309
2904.250330	0.010139037
2906.178783	0.010302550
2908.107236	0.010864945
2910.035690	0.011200287
2911.964143	0.011165653
2913.892596	0.010990832
2915.821049	0.010724626
2917.749502	0.010664687
2919.677955	0.011036349
2921.606408	0.011444992
2923.534861	0.011593339
2925.463314	0.011472779
2927.391767	0.011137996
2929.320220	0.010805088
2931.248673	0.010546380
2933.177126	0.010477817
2935.105580	0.010813409
2937.034033	0.010998317
2938.962486	0.010752271
2940.890939	0.010537697
2942.819392	0.010400055
2944.747845	0.010170529
2946.676298	0.010283520
2948.604751	0.010744071
2950.533204	0.010912947
2952.461657	0.010673376
2954.390110	0.010371247
2956.318563	0.010436697
2958.247016	0.011045738
2960.175469	0.011618241
2962.103923	0.011694913
2964.032376	0.011547540
2965.960829	0.011506269
2967.889282	0.011680960
2969.817735	0.011960013
2971.746188	0.011876441
2973.674641	0.011342531
2975.603094	0.010925535
2977.531547	0.010951450
2979.460000	0.011100656
2981.388453	0.011219674
2983.316906	0.011623746
2985.245359	0.012067929
2987.173813	0.012077201
2989.102266	0.012072036
2991.030719	0.012347700
2992.959172	0.012388574
2994.887625	0.012213736
2996.816078	0.012332671
2998.744531	0.012644354
3000.672984	0.012848898
3002.601437	0.012806672
3004.529890	0.012492758
3006.458343	0.012298079
3008.386796	0.012485918
3010.315249	0.012683908
3012.243703	0.012694584
3014.172156	0.012747517
3016.100609	0.012853757
3018.029062	0.012872960
3019.957515	0.012903718
3021.885968	0.012992036
3023.814421	0.012924624
3025.742874	0.012692649
3027.671327	0.012527390
3029.599780	0.012459056
3031.528233	0.012282467
3033.456686	0.011930369
3035.385139	0.011809369
3037.313592	0.012196156
3039.242046	0.012623382
3041.170499	0.012634214
3043.098952	0.012524363
3045.027405	0.012758309
3046.955858	0.013167853
3048.884311	0.013278699
3050.812764	0.013095316
3052.741217	0.012930155
3054.669670	0.012968055
3056.598123	0.013394888
3058.526576	0.014184656
3060.455029	0.014741660
3062.383482	0.014669525
3064.311936	0.014299054
3066.240389	0.014049032
3068.168842	0.014020349
3070.097295	0.014152567
3072.025748	0.014339371
3073.954201	0.014488213
3075.882654	0.014695511
3077.811107	0.015015274
3079.739560	0.015199488
3081.668013	0.015079885
3083.596466	0.014912358
3085.524919	0.015041191
3087.453372	0.015220988
3089.381825	0.015116594
3091.310279	0.015182565
3093.238732	0.015748875
3095.167185	0.016581707
3097.095638	0.017138759
3099.024091	0.016731339
3100.952544	0.015801696
3102.880997	0.015669117
3104.809450	0.016374743
3106.737903	0.016981319
3108.666356	0.017174145
3110.594809	0.017218838
3112.523262	0.017415402
3114.451715	0.017848577
3116.380169	0.018223960
3118.308622	0.018388726
3120.237075	0.018349180
3122.165528	0.018145215
3124.093981	0.018128604
3126.022434	0.018565729
3127.950887	0.018982470
3129.879340	0.018819736
3131.807793	0.018468283
3133.736246	0.018508645
3135.664699	0.018870484
3137.593152	0.019229572
3139.521605	0.019353623
3141.450058	0.019440770
3143.378512	0.019771038
3145.306965	0.020187715
3147.235418	0.020487024
3149.163871	0.020635244
3151.092324	0.020643910
3153.020777	0.020659000
3154.949230	0.020815143
3156.877683	0.020799946
3158.806136	0.020413605
3160.734589	0.020185133
3162.663042	0.020447304
3164.591495	0.020697834
3166.519948	0.020581746
3168.448402	0.020576853
3170.376855	0.021000762
3172.305308	0.021422263
3174.233761	0.021575600
3176.162214	0.021683946
3178.090667	0.022137471
3180.019120	0.022939419
3181.947573	0.023651656
3183.876026	0.024042379
3185.804479	0.024190953
3187.732932	0.024207970
3189.661385	0.024014322
3191.589838	0.023753010
3193.518292	0.024051199
3195.446745	0.024750615
3197.375198	0.024891218
3199.303651	0.024461154
3201.232104	0.024225440
3203.160557	0.024444183
3205.089010	0.024895713
3207.017463	0.025516355
3208.945916	0.026254511
3210.874369	0.026867749
3212.802822	0.027293308
3214.731275	0.027367501
3216.659728	0.026678357
3218.588181	0.025502870
3220.516635	0.024989096
3222.445088	0.025701156
3224.373541	0.026784807
3226.301994	0.027028514
3228.230447	0.026309274
3230.158900	0.025831642
3232.087353	0.026288437
3234.015806	0.026778305
3235.944259	0.026612634
3237.872712	0.026467349
3239.801165	0.026886631
3241.729618	0.027462812
3243.658071	0.027947454
3245.586525	0.028539943
3247.514978	0.029147422
3249.443431	0.029323930
3251.371884	0.028695369
3253.300337	0.027866393
3255.228790	0.028043849
3257.157243	0.029143441
3259.085696	0.030136896
3261.014149	0.030342899
3262.942602	0.029754821
3264.871055	0.029207662
3266.799508	0.029489271
3268.727961	0.030266132
3270.656414	0.030664312
3272.584868	0.030492783
3274.513321	0.030135447
3276.441774	0.029921703
3278.370227	0.030263957
3280.298680	0.031085858
3282.227133	0.031349130
3284.155586	0.030683635
3286.084039	0.029885823
3288.012492	0.029378651
3289.940945	0.029102227
3291.869398	0.029371314
3293.797851	0.030101517
3295.726304	0.030379381
3297.654758	0.030135710
3299.583211	0.030154435
3301.511664	0.030656159
3303.440117	0.031437553
3305.368570	0.032028120
3307.297023	0.031885065
3309.225476	0.031444959
3311.153929	0.031605586
3313.082382	0.032162037
3315.010835	0.032275319
3316.939288	0.031873390
3318.867741	0.031563368
3320.796194	0.031584691
3322.724648	0.031755205
3324.653101	0.032002524
3326.581554	0.032321170
3328.510007	0.032707628
3330.438460	0.033093423
3332.366913	0.033361983
3334.295366	0.033464950
3336.223819	0.033483114
3338.152272	0.033747010
3340.080725	0.034524977
3342.009178	0.035597987
3343.937631	0.036160763
3345.866084	0.035762485
3347.794537	0.034988247
3349.722991	0.034534071
3351.651444	0.034321915
3353.579897	0.034107108
3355.508350	0.034022715
3357.436803	0.034247272
3359.365256	0.034994192
3361.293709	0.036078315
3363.222162	0.036547191
3365.150615	0.036061861
3367.079068	0.035657488
3369.007521	0.036063697
3370.935974	0.036602471
3372.864427	0.036534630
3374.792881	0.036328293
3376.721334	0.036428325
3378.649787	0.036451411
3380.578240	0.036295522
3382.506693	0.036414109
3384.435146	0.036957037
3386.363599	0.037509590
3388.292052	0.037757318
3390.220505	0.037605856
3392.148958	0.036949851
3394.077411	0.036195442
3396.005864	0.035956644
3397.934317	0.036273502
3399.862770	0.036917519
3401.791224	0.037713099
3403.719677	0.038180508
3405.648130	0.038271345
3407.576583	0.038050748
3409.505036	0.037840575
3411.433489	0.038107973
3413.361942	0.038448740
3415.290395	0.038407821
3417.218848	0.038617030
3419.147301	0.039120361
3421.075754	0.039277997
3423.004207	0.039325692
3424.932660	0.039537966
3426.861114	0.039383151
3428.789567	0.038572676
3430.718020	0.037581269
3432.646473	0.036916424
3434.574926	0.036671538
3436.503379	0.036586065
3438.431832	0.036695484
3440.360285	0.037404105
3442.288738	0.038426533
3444.217191	0.038822960
3446.145644	0.038455211
3448.074097	0.038236942
3450.002550	0.038407549
3451.931004	0.038295358
3453.859457	0.037837859
3455.787910	0.037460651
3457.716363	0.037321560
3459.644816	0.037365425
3461.573269	0.037375215
3463.501722	0.037190158
3465.430175	0.036949415
3467.358628	0.036719255
3469.287081	0.036525987
3471.215534	0.036449559
3473.143987	0.036276169
3475.072440	0.035982255
3477.000893	0.035853211
3478.929347	0.035824411
3480.857800	0.035703991
3482.786253	0.035458777
3484.714706	0.035115276
3486.643159	0.034720298
3488.571612	0.034282736
3490.500065	0.033798177
3492.428518	0.033323426
3494.356971	0.032998174
3496.285424	0.033056851
3498.213877	0.033415455
3500.142330	0.033456217
3502.070783	0.033073004
3503.999237	0.032853320
3505.927690	0.032761198
3507.856143	0.032360598
3509.784596	0.032001786
3511.713049	0.031950947
3513.641502	0.032164387
3515.569955	0.032600343
3517.498408	0.032771952
3519.426861	0.032546379
3521.355314	0.032437831
3523.283767	0.032649059
3525.212220	0.032680415
3527.140673	0.032082021
3529.069126	0.031184204
3530.997580	0.030422566
3532.926033	0.029779296
3534.854486	0.029045286
3536.782939	0.028446574
3538.711392	0.028418226
3540.639845	0.028687695
3542.568298	0.028566331
3544.496751	0.028100852
3546.425204	0.028055813
3548.353657	0.028517390
3550.282110	0.028483743
3552.210563	0.027586833
3554.139016	0.026680432
3556.067470	0.026195424
3557.995923	0.025914729
3559.924376	0.025820607
3561.852829	0.025937531
3563.781282	0.026038792
3565.709735	0.026052987
3567.638188	0.026264582
3569.566641	0.026482662
3571.495094	0.026106974
3573.423547	0.025228789
3575.352000	0.024493599
3577.280453	0.024152428
3579.208906	0.024064483
3581.137360	0.024077699
3583.065813	0.024054796
3584.994266	0.023833647
3586.922719	0.023687195
3588.851172	0.024129145
3590.779625	0.024385585
3592.708078	0.023593422
3594.636531	0.022683650
3596.564984	0.022483205
3598.493437	0.022410728
3600.421890	0.022214500
3602.350343	0.022325588
3604.278796	0.022601323
3606.207249	0.022532748
3608.135703	0.022102222
3610.064156	0.021388622
3611.992609	0.020390056
3613.921062	0.019744577
3615.849515	0.019827927
3617.777968	0.020135688
3619.706421	0.020409329
3621.634874	0.020556910
3623.563327	0.020198524
3625.491780	0.019119481
3627.420233	0.017648079
3629.348686	0.017136278
3631.277139	0.017602812
3633.205593	0.017351508
3635.134046	0.016451370
3637.062499	0.015938625
3638.990952	0.015991583
3640.919405	0.016582768
3642.847858	0.017662382
3644.776311	0.018627310
3646.704764	0.018708147
3648.633217	0.018096820
3650.561670	0.017573079
3652.490123	0.017045178
3654.418576	0.015892785
3656.347029	0.014696945
3658.275482	0.014249883
3660.203936	0.014259499
3662.132389	0.014459458
3664.060842	0.014749479
3665.989295	0.014411326
3667.917748	0.012973195
3669.846201	0.011750089
3671.774654	0.012114046
3673.703107	0.013118459
3675.631560	0.013823112
3677.560013	0.014412809
3679.488466	0.014227187
3681.416919	0.013275807
3683.345372	0.012514533
3685.273826	0.012052361
3687.202279	0.011520658
3689.130732	0.011321835
3691.059185	0.011720658
3692.987638	0.012079568
3694.916091	0.012142937
3696.844544	0.011970060
3698.772997	0.011474794
3700.701450	0.010941511
3702.629903	0.011049028
3704.558356	0.011768651
3706.486809	0.012390896
3708.415262	0.012332471
3710.343716	0.011624898
3712.272169	0.011012819
3714.200622	0.010934755
3716.129075	0.011112952
3718.057528	0.011465479
3719.985981	0.011797951
3721.914434	0.012048676
3723.842887	0.012534612
3725.771340	0.012880377
3727.699793	0.012609438
3729.628246	0.012383641
3731.556699	0.013009481
3733.485152	0.014617649
3735.413605	0.016105918
3737.342059	0.015893122
3739.270512	0.014187916
3741.198965	0.012172491
3743.127418	0.010958507
3745.055871	0.011641785
3746.984324	0.013479219
3748.912777	0.014045452
3750.841230	0.013338258
3752.769683	0.012901063
3754.698136	0.012811986
3756.626589	0.012994421
3758.555042	0.013642016
3760.483495	0.014514525
3762.411949	0.015104886
3764.340402	0.015203532
3766.268855	0.014861152
3768.197308	0.013972664
3770.125761	0.013009195
3772.054214	0.012800499
3773.982667	0.013014977
3775.911120	0.013052323
3777.839573	0.012971487
3779.768026	0.013209547
3781.696479	0.013725859
3783.624932	0.013852638
3785.553385	0.013563834
3787.481838	0.013385776
3789.410292	0.013449606
3791.338745	0.013573950
3793.267198	0.013598474
3795.195651	0.013581662
3797.124104	0.013719345
3799.052557	0.013609012
3800.981010	0.013152716
3802.909463	0.013511625
3804.837916	0.014373576
3806.766369	0.014574068
3808.694822	0.014351935
3810.623275	0.014056735
3812.551728	0.013777517
3814.480182	0.013914744
3816.408635	0.014835529
3818.337088	0.015722249
3820.265541	0.015022960
3822.193994	0.013812793
3824.122447	0.013393773
3826.050900	0.013100856
3827.979353	0.012821522
3829.907806	0.012985126
3831.836259	0.013799843
3833.764712	0.014770532
3835.693165	0.014663585
3837.621618	0.013472335
3839.550071	0.012482163
3841.478525	0.011877602
3843.406978	0.011453005
3845.335431	0.011812861
3847.263884	0.013081608
3849.192337	0.014460878
3851.120790	0.015154306
3853.049243	0.015124229
3854.977696	0.014827044
3856.906149	0.014289198
3858.834602	0.013651206
3860.763055	0.013462723
3862.691508	0.013535952
3864.619961	0.013602759
3866.548415	0.013881262
3868.476868	0.014027466
3870.405321	0.013700915
3872.333774	0.013080592
3874.262227	0.012431448
3876.190680	0.012088092
3878.119133	0.011679099
3880.047586	0.011319615
3881.976039	0.011884446
3883.904492	0.012581913
3885.832945	0.012554415
3887.761398	0.012387742
3889.689851	0.012109750
3891.618305	0.011815504
3893.546758	0.012046685
3895.475211	0.012407915
3897.403664	0.012409465
3899.332117	0.012244121
3901.260570	0.012159862
3903.189023	0.012203841
3905.117476	0.012307004
3907.045929	0.012255284
3908.974382	0.012042345
3910.902835	0.011894769
3912.831288	0.011866444
3914.759741	0.011642624
3916.688194	0.011433776
3918.616648	0.011848867
3920.545101	0.012529847
3922.473554	0.012559460
3924.402007	0.011750360
3926.330460	0.010932771
3928.258913	0.010802570
3930.187366	0.011133309
3932.115819	0.011357362
3934.044272	0.011441467
3935.972725	0.011477925
3937.901178	0.011538479
3939.829631	0.011967335
3941.758084	0.012617935
3943.686538	0.012649385
3945.614991	0.011817059
3947.543444	0.010931116
3949.471897	0.010595893
3951.400350	0.010290716
3953.328803	0.009490761
3955.257256	0.008898769
3957.185709	0.009290841
3959.114162	0.010115527
3961.042615	0.010536615
3962.971068	0.011004789
3964.899521	0.011734948
3966.827974	0.011745104
3968.756427	0.010929093
3970.684881	0.010530965
3972.613334	0.010973688
3974.541787	0.011333597
3976.470240	0.011092413
3978.398693	0.010934281
3980.327146	0.011345282
3982.255599	0.011886523
3984.184052	0.011899681
3986.112505	0.011240625
3988.040958	0.010371873
3989.969411	0.009728182
3991.897864	0.009542655
3993.826317	0.009737072
3995.754771	0.009995061
3997.683224	0.009699392
3999.611677	0.009189297
4001.540130	0.009299963
4003.468583	0.010010648
4005.397036	0.010702473
4007.325489	0.010852999
4009.253942	0.010631891
4011.182395	0.010973236
4013.110848	0.011739147
4015.039301	0.011733107
4016.967754	0.010927914
4018.896207	0.010104126
4020.824661	0.009672739
4022.753114	0.009987247
4024.681567	0.010656277
4026.610020	0.010907238
4028.538473	0.010817610
4030.466926	0.010568817
4032.395379	0.010092188
4034.323832	0.009660840
4036.252285	0.009571961
4038.180738	0.009616802
4040.109191	0.009717763
4042.037644	0.009516741
4043.966097	0.008899597
4045.894550	0.008446883
4047.823004	0.008830538
4049.751457	0.009527824
4051.679910	0.009469122
4053.608363	0.008715245
4055.536816	0.007988881
4057.465269	0.007545520
4059.393722	0.007827128
4061.322175	0.008878523
4063.250628	0.009627426
4065.179081	0.009618723
4067.107534	0.009517218
4069.035987	0.009533785
4070.964440	0.009623310
4072.892894	0.009679760
4074.821347	0.009518313
4076.749800	0.008948052
4078.678253	0.008493985
4080.606706	0.008737221
4082.535159	0.008693798
4084.463612	0.008065253
4086.392065	0.007630332
4088.320518	0.008011780
4090.248971	0.008849045
4092.177424	0.009218401
4094.105877	0.008618290
4096.034330	0.007756256
4097.962783	0.007760592
4099.891237	0.008415197
4101.819690	0.008472266
4103.748143	0.008323741
4105.676596	0.008816227
4107.605049	0.009244597
4109.533502	0.009021191
4111.461955	0.008686256
4113.390408	0.008644860
4115.318861	0.008625550
4117.247314	0.008491289
4119.175767	0.008122139
4121.104220	0.007973942
4123.032673	0.008432440
4124.961127	0.009217865
4126.889580	0.009373013
4128.818033	0.008810245
4130.746486	0.007891662
4132.674939	0.006747904
4134.603392	0.006124156
4136.531845	0.006552651
4138.460298	0.007198801
4140.388751	0.007470455
4142.317204	0.007110355
4144.245657	0.006801891
4146.174110	0.007368873
4148.102563	0.008325196
4150.031017	0.008479326
4151.959470	0.008028463
4153.887923	0.008021124
4155.816376	0.008289441
4157.744829	0.008075885
4159.673282	0.007369075
4161.601735	0.006626975
4163.530188	0.006617304
4165.458641	0.007332147
4167.387094	0.007815772
4169.315547	0.007782708
4171.244000	0.007445302
4173.172453	0.007192725
4175.100906	0.007379809
4177.029360	0.007624111
4178.957813	0.007768230
4180.886266	0.007829196
4182.814719	0.007490782
4184.743172	0.007074690
4186.671625	0.007435608
4188.600078	0.008233617
4190.528531	0.008354798
4192.456984	0.008122537
4194.385437	0.008043567
4196.313890	0.007932438
4198.242343	0.007956135
4200.170796	0.008090329
4202.099250	0.008021204
4204.027703	0.007563828
4205.956156	0.006906364
4207.884609	0.006648776
4209.813062	0.006654313
4211.741515	0.006832271
4213.669968	0.007759224
4215.598421	0.008867185
4217.526874	0.008934549
4219.455327	0.008316685
4221.383780	0.007749974
4223.312233	0.007191100
4225.240686	0.007134017
4227.169139	0.007319372
4229.097593	0.007350348
4231.026046	0.006928266
4232.954499	0.006513848
4234.882952	0.006443586
4236.811405	0.006259327
4238.739858	0.006264754
4240.668311	0.006862795
4242.596764	0.007219860
4244.525217	0.007007223
4246.453670	0.007207815
4248.382123	0.007659933
4250.310576	0.006874851
4252.239029	0.005600280
4254.167483	0.005042957
4256.095936	0.005615360
4258.024389	0.007067112
4259.952842	0.007952689
4261.881295	0.007599797
4263.809748	0.006540356
4265.738201	0.005774680
4267.666654	0.005357135
4269.595107	0.005321728
4271.523560	0.005405607
4273.452013	0.005206352
4275.380466	0.005245032
4277.308919	0.005617472
4279.237373	0.005402805
4281.165826	0.005239554
4283.094279	0.005787855
4285.022732	0.006435093
4286.951185	0.006854031
4288.879638	0.007071597
4290.808091	0.007152734
4292.736544	0.007301481
4294.664997	0.007171567
4296.593450	0.006953736
4298.521903	0.007159647
4300.450356	0.007538582
4302.378809	0.007488528
4304.307262	0.007248357
4306.235716	0.007319886
4308.164169	0.007046338
4310.092622	0.006005823
4312.021075	0.005141037
4313.949528	0.005330167
4315.877981	0.005855646
4317.806434	0.005641609
4319.734887	0.005146181
4321.663340	0.005345286
4323.591793	0.005822212
4325.520246	0.006296872
4327.448699	0.006714124
4329.377152	0.006424429
4331.305606	0.005904021
4333.234059	0.006484775
4335.162512	0.007231508
4337.090965	0.006924552
4339.019418	0.006607031
4340.947871	0.006679740
4342.876324	0.006550542
4344.804777	0.006615490
4346.733230	0.006845919
4348.661683	0.006343080
4350.590136	0.005254277
4352.518589	0.004886725
4354.447042	0.005438935
4356.375495	0.005760913
4358.303949	0.005484883
4360.232402	0.005203007
4362.160855	0.005471889
4364.089308	0.006403206
4366.017761	0.007129550
4367.946214	0.006705763
4369.874667	0.005836581
4371.803120	0.006433481
4373.731573	0.007411360
4375.660026	0.006934152
4377.588479	0.005737188
4379.516932	0.005063563
4381.445385	0.004971342
4383.373839	0.005042044
4385.302292	0.005568392
4387.230745	0.006423143
4389.159198	0.006806049
4391.087651	0.006705042
4393.016104	0.007044990
4394.944557	0.007775201
4396.873010	0.007860442
4398.801463	0.007302361
4400.729916	0.006787705
4402.658369	0.006695075
4404.586822	0.006805297
4406.515275	0.006615880
4408.443729	0.005685816
4410.372182	0.004783783
4412.300635	0.005095013
4414.229088	0.006278010
4416.157541	0.006909606
4418.085994	0.006859241
4420.014447	0.006946328
4421.942900	0.007816523
4423.871353	0.008168533
4425.799806	0.007218541
4427.728259	0.006317540
4429.656712	0.006214068
4431.585165	0.006483031
4433.513618	0.006757285
4435.442072	0.006725306
4437.370525	0.006310478
4439.298978	0.005928910
4441.227431	0.006527191
4443.155884	0.007533914
4445.084337	0.007380230
4447.012790	0.006874681
4448.941243	0.006657133
4450.869696	0.006173612
4452.798149	0.005812411
4454.726602	0.005961624
4456.655055	0.006232053
4458.583508	0.006150280
4460.511962	0.005625443
4462.440415	0.005160592
4464.368868	0.005325791
4466.297321	0.006015533
4468.225774	0.006578783
4470.154227	0.006886139
4472.082680	0.006776406
4474.011133	0.006436082
4475.939586	0.006909277
4477.868039	0.008098532
4479.796492	0.008291974
4481.724945	0.007631788
4483.653398	0.006794920
4485.581851	0.006048638
4487.510305	0.005972893
4489.438758	0.006422082
4491.367211	0.006864037
4493.295664	0.006849745
4495.224117	0.006530921
4497.152570	0.006725022
4499.081023	0.007371421
4501.009476	0.007143493
4502.937929	0.006235432
4504.866382	0.006039999
4506.794835	0.006768948
4508.723288	0.007674771
4510.651741	0.007764611
4512.580195	0.007389683
4514.508648	0.006923429
4516.437101	0.006627701
4518.365554	0.005919037
4520.294007	0.005350524
4522.222460	0.005716962
4524.150913	0.006398288
4526.079366	0.006599631
4528.007819	0.006564854
4529.936272	0.006303263
4531.864725	0.005803395
4533.793178	0.005813665
4535.721631	0.006471513
4537.650084	0.006811735
4539.578538	0.006765637
4541.506991	0.007028210
4543.435444	0.007128891
4545.363897	0.006579244
4547.292350	0.006055542
4549.220803	0.006301168
4551.149256	0.006892243
4553.077709	0.007835316
4555.006162	0.008409554
4556.934615	0.007906567
4558.863068	0.008013679
4560.791521	0.008301155
4562.719974	0.006457506
4564.648428	0.004056029
4566.576881	0.004240503
4568.505334	0.005675264
4570.433787	0.006719070
4572.362240	0.007446190
4574.290693	0.008015042
4576.219146	0.008028171
4578.147599	0.007181759
4580.076052	0.006923488
4582.004505	0.007381422
4583.932958	0.007914004
4585.861411	0.008135322
4587.789864	0.007626411
4589.718318	0.006510647
4591.646771	0.006088302
4593.575224	0.006561560
4595.503677	0.007276687
4597.432130	0.008114288
4599.360583	0.008281535
4601.289036	0.008149300
4603.217489	0.008448965
[truncated: 1,501 more rows]
