# Supplementary material for: Adaptive Method for Quantitative Estimation of Glucose and Fructose Concentrations in Aqueous Solutions Based on Infrared Nanoantenna Optics
Source: Sensors (Basel). 2019 Jul 11;19(14):3053. doi: 10.3390/s19143053 (PMC6678705; doi:10.3390/s19143053)
Supplement: Supplementary file 1 [file sensors-19-03053-s001.zip › 00_Measurement_Data/Fructose cycles/1 water/res4 sc50_50 ap100x100 par pol/1 water.21.txt]

748.239793	0.048878010
750.168246	0.033641871
752.096699	0.029005101
754.025152	0.037224643
755.953605	0.046340592
757.882058	0.052556876
759.810511	0.045162074
761.738964	0.029603390
763.667418	0.027740505
765.595871	0.033404283
767.524324	0.039584041
769.452777	0.045906950
771.381230	0.041817110
773.309683	0.020968435
775.238136	0.015108406
777.166589	0.020997949
779.095042	0.022244172
781.023495	0.018860178
782.951948	0.012849255
784.880401	0.013687477
786.808854	0.015719740
788.737308	0.017682787
790.665761	0.023588356
792.594214	0.030111300
794.522667	0.031577926
796.451120	0.042764764
798.379573	0.052397460
800.308026	0.047359996
802.236479	0.035056997
804.164932	0.027360894
806.093385	0.033748243
808.021838	0.026211010
809.950291	0.032804362
811.878744	0.032315161
813.807197	0.021926947
815.735651	0.034865502
817.664104	0.048489284
819.592557	0.040290657
821.521010	0.029933279
823.449463	0.029968144
825.377916	0.032115832
827.306369	0.028923929
829.234822	0.018657504
831.163275	0.017498069
833.091728	0.019233685
835.020181	0.015444255
836.948634	0.012447110
838.877087	0.016660118
840.805541	0.024858890
842.733994	0.026348358
844.662447	0.021634161
846.590900	0.021023730
848.519353	0.024404399
850.447806	0.027118467
852.376259	0.021644553
854.304712	0.015142824
856.233165	0.022914525
858.161618	0.021066139
860.090071	0.018150209
862.018524	0.015260012
863.946977	0.018696800
865.875430	0.019271703
867.803884	0.020337904
869.732337	0.025245460
871.660790	0.028217910
873.589243	0.028953213
875.517696	0.029149726
877.446149	0.027697165
879.374602	0.027790671
881.303055	0.031933889
883.231508	0.033970077
885.159961	0.032151558
887.088414	0.032065902
889.016867	0.035440180
890.945320	0.039680813
892.873774	0.042399026
894.802227	0.044540275
896.730680	0.047558539
898.659133	0.051658593
900.587586	0.056268129
902.516039	0.061729398
904.444492	0.067513049
906.372945	0.071777649
908.301398	0.074982740
910.229851	0.078928344
912.158304	0.083212391
914.086757	0.086748250
916.015210	0.090341397
917.943664	0.094122730
919.872117	0.096735224
921.800570	0.099376239
923.729023	0.104417600
925.657476	0.110820174
927.585929	0.115521587
929.514382	0.118464664
931.442835	0.122522727
933.371288	0.129040956
935.299741	0.135770053
937.228194	0.140771687
939.156647	0.145560429
941.085100	0.151548356
943.013553	0.157645687
944.942007	0.163177520
946.870460	0.168819338
948.798913	0.174806133
950.727366	0.181302458
952.655819	0.188019916
954.584272	0.193890035
956.512725	0.199375555
958.441178	0.205625057
960.369631	0.212591812
962.298084	0.219678670
964.226537	0.226095065
966.154990	0.231537983
968.083443	0.237283111
970.011897	0.244606301
971.940350	0.252193660
973.868803	0.258683503
975.797256	0.265124410
977.725709	0.271670669
979.654162	0.277413368
981.582615	0.282896519
983.511068	0.288896263
985.439521	0.295599848
987.367974	0.302547514
989.296427	0.308454424
991.224880	0.313191354
993.153333	0.318203419
995.081786	0.324108452
997.010240	0.329979002
998.938693	0.334796786
1000.867146	0.338944703
1002.795599	0.343234569
1004.724052	0.347393632
1006.652505	0.351745933
1008.580958	0.356985211
1010.509411	0.362125874
1012.437864	0.366525203
1014.366317	0.370983332
1016.294770	0.375627875
1018.223223	0.379781067
1020.151676	0.382938713
1022.080130	0.385176003
1024.008583	0.387695104
1025.937036	0.391583651
1027.865489	0.395768434
1029.793942	0.398384541
1031.722395	0.399434894
1033.650848	0.400213629
1035.579301	0.401302040
1037.507754	0.402620912
1039.436207	0.404460311
1041.364660	0.406583339
1043.293113	0.407739967
1045.221566	0.408025414
1047.150019	0.408700913
1049.078473	0.409531951
1051.006926	0.409317821
1052.935379	0.408205032
1054.863832	0.407702327
1056.792285	0.407641321
1058.720738	0.406324983
1060.649191	0.404604435
1062.577644	0.404062927
1064.506097	0.403746426
1066.434550	0.403008282
1068.363003	0.402514726
1070.291456	0.401857823
1072.219909	0.400120199
1074.148363	0.397697389
1076.076816	0.396008402
1078.005269	0.395526439
1079.933722	0.395042419
1081.862175	0.393935531
1083.790628	0.392683595
1085.719081	0.390863746
1087.647534	0.388119936
1089.575987	0.385562032
1091.504440	0.383883715
1093.432893	0.382192165
1095.361346	0.380055428
1097.289799	0.378436178
1099.218253	0.377483964
1101.146706	0.375916809
1103.075159	0.373319864
1105.003612	0.370798469
1106.932065	0.368990123
1108.860518	0.367292523
1110.788971	0.365098685
1112.717424	0.362468272
1114.645877	0.359701753
1116.574330	0.356890261
1118.502783	0.353909045
1120.431236	0.350827545
1122.359689	0.348112643
1124.288142	0.345895767
1126.216596	0.343563497
1128.145049	0.340538323
1130.073502	0.336964577
1132.001955	0.333689809
1133.930408	0.331295192
1135.858861	0.329478025
1137.787314	0.327770531
1139.715767	0.325814188
1141.644220	0.323292017
1143.572673	0.320231289
1145.501126	0.317060649
1147.429579	0.314585805
1149.358032	0.312841833
1151.286486	0.310445398
1153.214939	0.306996137
1155.143392	0.303637058
1157.071845	0.300764471
1159.000298	0.298122078
1160.928751	0.295597851
1162.857204	0.292864442
1164.785657	0.289874822
1166.714110	0.287143141
1168.642563	0.284855872
1170.571016	0.282579094
1172.499469	0.279829353
1174.427922	0.276677668
1176.356375	0.273863465
1178.284829	0.271512330
1180.213282	0.268846333
1182.141735	0.265770823
1184.070188	0.262673646
1185.998641	0.259808898
1187.927094	0.257545918
1189.855547	0.255351484
1191.784000	0.252257645
1193.712453	0.248966515
1195.640906	0.246794268
1197.569359	0.245404422
1199.497812	0.243578956
1201.426265	0.240769491
1203.354719	0.237749532
1205.283172	0.235192403
1207.211625	0.233090043
1209.140078	0.230986550
1211.068531	0.228664711
1212.996984	0.226341188
1214.925437	0.224306628
1216.853890	0.222505257
1218.782343	0.220464498
1220.710796	0.217835382
1222.639249	0.215217382
1224.567702	0.213367492
1226.496155	0.211940438
1228.424609	0.210143149
1230.353062	0.207795158
1232.281515	0.205293819
1234.209968	0.203148887
1236.138421	0.201503158
1238.066874	0.199856102
1239.995327	0.197829932
1241.923780	0.195759177
1243.852233	0.194105491
1245.780686	0.192954928
1247.709139	0.191962630
1249.637592	0.190401658
1251.566045	0.188054666
1253.494498	0.185622796
1255.422952	0.183838174
1257.351405	0.182705030
1259.279858	0.181632683
1261.208311	0.180040374
1263.136764	0.177794337
1265.065217	0.175430521
1266.993670	0.173739225
1268.922123	0.172634751
1270.850576	0.171261042
1272.779029	0.169489175
1274.707482	0.167774171
1276.635935	0.166255385
1278.564388	0.164747238
1280.492842	0.163183287
1282.421295	0.161727458
1284.349748	0.160396621
1286.278201	0.158903331
1288.206654	0.157107130
1290.135107	0.155215532
1292.063560	0.153449744
1293.992013	0.151874915
1295.920466	0.150504485
1297.848919	0.149225861
1299.777372	0.147802502
1301.705825	0.146164104
1303.634278	0.144554675
1305.562731	0.143277824
1307.491185	0.142430708
1309.419638	0.141759068
1311.348091	0.140687630
1313.276544	0.139636651
1315.204997	0.139210477
1317.133450	0.138583839
1319.061903	0.137202799
1320.990356	0.135261714
1322.918809	0.132983387
1324.847262	0.130924508
1326.775715	0.129427716
1328.704168	0.128208250
1330.632621	0.127028152
1332.561075	0.126344085
1334.489528	0.126739457
1336.417981	0.127552718
1338.346434	0.127002805
1340.274887	0.125029728
1342.203340	0.122597516
1344.131793	0.119871184
1346.060246	0.117596522
1347.988699	0.116367556
1349.917152	0.115723215
1351.845605	0.114836611
1353.774058	0.113512978
1355.702511	0.112617083
1357.630965	0.112685278
1359.559418	0.112820610
1361.487871	0.111951396
1363.416324	0.110819675
1365.344777	0.109827437
1367.273230	0.108360976
1369.201683	0.107605986
1371.130136	0.107704364
1373.058589	0.106904931
1374.987042	0.105586104
1376.915495	0.104327142
1378.843948	0.102487557
1380.772401	0.100747205
1382.700854	0.099998869
1384.629308	0.099585898
1386.557761	0.098608188
1388.486214	0.097970039
1390.414667	0.098130748
1392.343120	0.097851165
1394.271573	0.097554654
1396.200026	0.097607791
1398.128479	0.096262991
1400.056932	0.094188377
1401.985385	0.092545576
1403.913838	0.090608999
1405.842291	0.089181654
1407.770744	0.088452861
1409.699198	0.087522797
1411.627651	0.086938627
1413.556104	0.087412700
1415.484557	0.087961659
1417.413010	0.086955048
1419.341463	0.085897453
1421.269916	0.086124897
1423.198369	0.085353002
1425.126822	0.083900504
1427.055275	0.083008796
1428.983728	0.082002856
1430.912181	0.081797190
1432.840634	0.082250290
1434.769087	0.080597661
1436.697541	0.077650651
1438.625994	0.076556906
1440.554447	0.075915858
1442.482900	0.074917771
1444.411353	0.074584752
1446.339806	0.074333370
1448.268259	0.074037656
1450.196712	0.074399710
1452.125165	0.075566620
1454.053618	0.076582924
1455.982071	0.076093748
1457.910524	0.075623378
1459.838977	0.076147929
1461.767431	0.074646860
1463.695884	0.071032129
1465.624337	0.068908490
1467.552790	0.069763787
1469.481243	0.071061373
1471.409696	0.071329206
1473.338149	0.071604483
1475.266602	0.070978776
1477.195055	0.068761490
1479.123508	0.066211618
1481.051961	0.064339608
1482.980414	0.064121380
1484.908867	0.065369390
1486.837321	0.066797063
1488.765774	0.067233801
1490.694227	0.066731043
1492.622680	0.066084184
1494.551133	0.064560644
1496.479586	0.062832549
1498.408039	0.062489182
1500.336492	0.063372724
1502.264945	0.064913750
1504.193398	0.065422930
1506.121851	0.064257577
1508.050304	0.064298145
1509.978757	0.064512871
1511.907210	0.063211240
1513.835664	0.062090449
1515.764117	0.062206753
1517.692570	0.063403845
1519.621023	0.063383371
1521.549476	0.061769105
1523.477929	0.060916796
1525.406382	0.059488520
1527.334835	0.057655994
1529.263288	0.057022780
1531.191741	0.056307506
1533.120194	0.055670999
1535.048647	0.057345171
1536.977100	0.059136428
1538.905554	0.059131328
1540.834007	0.059913158
1542.762460	0.059539918
1544.690913	0.056209836
1546.619366	0.053106520
1548.547819	0.051397327
1550.476272	0.051375996
1552.404725	0.053022020
1554.333178	0.055218447
1556.261631	0.055547088
1558.190084	0.052391335
1560.118537	0.050814182
1562.046990	0.052018549
1563.975443	0.051866647
1565.903897	0.050634872
1567.832350	0.049230706
1569.760803	0.048452336
1571.689256	0.049544770
1573.617709	0.050219242
1575.546162	0.049149133
1577.474615	0.048623484
1579.403068	0.048630908
1581.331521	0.047965992
1583.259974	0.047273397
1585.188427	0.046886917
1587.116880	0.046682477
1589.045333	0.046710435
1590.973787	0.046975378
1592.902240	0.047361456
1594.830693	0.047684304
1596.759146	0.047784474
1598.687599	0.047601614
1600.616052	0.047393639
1602.544505	0.047662210
1604.472958	0.048408959
1606.401411	0.048966400
1608.329864	0.049146242
1610.258317	0.049680009
1612.186770	0.050954040
1614.115223	0.051941480
1616.043677	0.052255135
1617.972130	0.053545304
1619.900583	0.054971389
1621.829036	0.054420892
1623.757489	0.053927489
1625.685942	0.054498181
1627.614395	0.054603856
1629.542848	0.054880161
1631.471301	0.055726159
1633.399754	0.055631850
1635.328207	0.055136394
1637.256660	0.056209654
1639.185113	0.057110898
1641.113566	0.057252593
1643.042020	0.058015805
1644.970473	0.059069846
1646.898926	0.061012398
1648.827379	0.064416833
1650.755832	0.063681841
1652.684285	0.058129467
1654.612738	0.055763476
1656.541191	0.056335889
1658.469644	0.055756614
1660.398097	0.054224029
1662.326550	0.053249341
1664.255003	0.054020453
1666.183456	0.055122551
1668.111910	0.054735415
1670.040363	0.054531850
1671.968816	0.054726340
1673.897269	0.052783724
1675.825722	0.050640222
1677.754175	0.050973997
1679.682628	0.052195743
1681.611081	0.051913869
1683.539534	0.050036356
1685.467987	0.049367759
1687.396440	0.049186919
1689.324893	0.047401458
1691.253346	0.045887537
1693.181799	0.045050960
1695.110253	0.044617567
1697.038706	0.045815170
1698.967159	0.046307527
1700.895612	0.045446698
1702.824065	0.045097582
1704.752518	0.043406345
1706.680971	0.041116111
1708.609424	0.039846096
1710.537877	0.039442986
1712.466330	0.039860923
1714.394783	0.040498216
1716.323236	0.039965168
1718.251689	0.038630199
1720.180143	0.037709270
1722.108596	0.036604758
1724.037049	0.035419799
1725.965502	0.034973256
1727.893955	0.035120051
1729.822408	0.035716847
1731.750861	0.036166135
1733.679314	0.036109980
1735.607767	0.036582429
1737.536220	0.036301516
1739.464673	0.034726579
1741.393126	0.033973634
1743.321579	0.034655485
1745.250032	0.035795007
1747.178486	0.036282748
1749.106939	0.035543226
1751.035392	0.034603499
1752.963845	0.034290642
1754.892298	0.033972312
1756.820751	0.033614289
1758.749204	0.033713024
1760.677657	0.033652194
1762.606110	0.033603482
1764.534563	0.034000579
1766.463016	0.034359787
1768.391469	0.034987811
1770.319922	0.035830073
1772.248376	0.036188088
1774.176829	0.036303978
1776.105282	0.036238238
1778.033735	0.035916276
1779.962188	0.035822738
1781.890641	0.036105685
1783.819094	0.036211286
1785.747547	0.036266185
1787.676000	0.036938641
1789.604453	0.037844241
1791.532906	0.038610701
1793.461359	0.039570145
1795.389812	0.040348426
1797.318266	0.040515527
1799.246719	0.040371928
1801.175172	0.040187638
1803.103625	0.040004440
1805.032078	0.039839178
1806.960531	0.039970238
1808.888984	0.040394101
1810.817437	0.040748764
1812.745890	0.040851519
1814.674343	0.040555377
1816.602796	0.040079001
1818.531249	0.040079147
1820.459702	0.040579893
1822.388155	0.041029975
1824.316609	0.041445252
1826.245062	0.042279776
1828.173515	0.042740617
1830.101968	0.042389158
1832.030421	0.042040855
1833.958874	0.041652482
1835.887327	0.041190814
1837.815780	0.041035168
1839.744233	0.041180395
1841.672686	0.041187026
1843.601139	0.041155268
1845.529592	0.041625872
1847.458045	0.041624725
1849.386499	0.040614255
1851.314952	0.039570257
1853.243405	0.039081488
1855.171858	0.038989857
1857.100311	0.038981512
1859.028764	0.038949460
1860.957217	0.038978770
1862.885670	0.039352424
1864.814123	0.040114380
1866.742576	0.040404599
1868.671029	0.039749704
1870.599482	0.038778756
1872.527935	0.037684135
1874.456388	0.036699846
1876.384842	0.036353249
1878.313295	0.036369774
1880.241748	0.036241978
1882.170201	0.035910755
1884.098654	0.035677455
1886.027107	0.035710849
1887.955560	0.035603825
1889.884013	0.035404183
1891.812466	0.035374168
1893.740919	0.034978971
1895.669372	0.034229007
1897.597825	0.033589985
1899.526278	0.033168949
1901.454732	0.032947131
1903.383185	0.032796931
1905.311638	0.032589603
1907.240091	0.032243833
1909.168544	0.031813450
1911.096997	0.031393565
1913.025450	0.030943640
1914.953903	0.030492667
1916.882356	0.030169705
1918.810809	0.030278333
1920.739262	0.030498514
1922.667715	0.030231738
1924.596168	0.029689562
1926.524622	0.029093161
1928.453075	0.028561311
1930.381528	0.028152900
1932.309981	0.027690331
1934.238434	0.027244413
1936.166887	0.027058737
1938.095340	0.027286077
1940.023793	0.027705813
1941.952246	0.027783295
1943.880699	0.027353788
1945.809152	0.026695486
1947.737605	0.026234196
1949.666058	0.026120422
1951.594511	0.026014408
1953.522965	0.025663005
1955.451418	0.025212845
1957.379871	0.024879759
1959.308324	0.024573207
1961.236777	0.024232641
1963.165230	0.023979764
1965.093683	0.023853695
1967.022136	0.023833560
1968.950589	0.023781486
1970.879042	0.023570608
1972.807495	0.023297846
1974.735948	0.023021849
1976.664401	0.022857578
1978.592855	0.022860778
1980.521308	0.022677576
1982.449761	0.022107342
1984.378214	0.021541987
1986.306667	0.021393692
1988.235120	0.021496644
1990.163573	0.021382572
1992.092026	0.021086128
1994.020479	0.020920843
1995.948932	0.020823767
1997.877385	0.020750187
1999.805838	0.020674471
2001.734291	0.020452164
2003.662744	0.020127989
2005.591198	0.019802213
2007.519651	0.019522430
2009.448104	0.019379461
2011.376557	0.019397128
2013.305010	0.019455219
2015.233463	0.019398086
2017.161916	0.019291973
2019.090369	0.019208239
2021.018822	0.019013068
2022.947275	0.018740857
2024.875728	0.018521158
2026.804181	0.018287707
2028.732634	0.018064361
2030.661088	0.017942637
2032.589541	0.017774213
2034.517994	0.017532850
2036.446447	0.017516682
2038.374900	0.017681137
2040.303353	0.017437773
2042.231806	0.016654611
2044.160259	0.016057288
2046.088712	0.016102340
2048.017165	0.016491201
2049.945618	0.016770734
2051.874071	0.016710531
2053.802524	0.016411144
2055.730978	0.016169962
2057.659431	0.016122550
2059.587884	0.016174281
2061.516337	0.016177760
2063.444790	0.016117401
2065.373243	0.016055439
2067.301696	0.015964879
2069.230149	0.015815282
2071.158602	0.015585566
2073.087055	0.015265504
2075.015508	0.014976658
2076.943961	0.014818092
2078.872414	0.014765346
2080.800867	0.014831549
2082.729321	0.014980854
2084.657774	0.015045784
2086.586227	0.015027693
2088.514680	0.015132939
2090.443133	0.015286405
2092.371586	0.015175966
2094.300039	0.014845841
2096.228492	0.014515658
2098.156945	0.014203560
2100.085398	0.013838097
2102.013851	0.013403418
2103.942304	0.013179818
2105.870757	0.013298073
2107.799211	0.013406058
2109.727664	0.013384698
2111.656117	0.013265442
2113.584570	0.013105196
2115.513023	0.013236243
2117.441476	0.013557431
2119.369929	0.013577062
2121.298382	0.013298491
2123.226835	0.013128833
2125.155288	0.013224780
2127.083741	0.013390675
2129.012194	0.013446292
2130.940647	0.013357138
2132.869100	0.013181023
2134.797554	0.013030699
2136.726007	0.012862129
2138.654460	0.012717161
2140.582913	0.012811707
2142.511366	0.012890732
2144.439819	0.012591703
2146.368272	0.012307787
2148.296725	0.012461925
2150.225178	0.012761780
2152.153631	0.012830111
2154.082084	0.012691906
2156.010537	0.012492820
2157.938990	0.012312132
2159.867444	0.012319354
2161.795897	0.012520467
2163.724350	0.012689024
2165.652803	0.012564582
2167.581256	0.012115378
2169.509709	0.011740544
2171.438162	0.011676224
2173.366615	0.011539081
2175.295068	0.011279420
2177.223521	0.011376857
2179.151974	0.011717381
2181.080427	0.011825043
2183.008880	0.011729062
2184.937334	0.011661363
2186.865787	0.011594661
2188.794240	0.011399744
2190.722693	0.011187497
2192.651146	0.011168418
2194.579599	0.011319163
2196.508052	0.011465370
2198.436505	0.011519796
2200.364958	0.011547123
2202.293411	0.011597075
2204.221864	0.011489812
2206.150317	0.011043508
2208.078770	0.010562760
2210.007223	0.010485899
2211.935677	0.010686013
2213.864130	0.010836820
2215.792583	0.010796173
2217.721036	0.010635585
2219.649489	0.010480267
2221.577942	0.010458590
2223.506395	0.010632817
2225.434848	0.010751653
2227.363301	0.010578448
2229.291754	0.010237978
2231.220207	0.010062720
2233.148660	0.010225427
2235.077113	0.010429860
2237.005567	0.010299508
2238.934020	0.009948118
2240.862473	0.009861319
2242.790926	0.010189502
2244.719379	0.010271758
2246.647832	0.009765713
2248.576285	0.009260135
2250.504738	0.009102308
2252.433191	0.009120962
2254.361644	0.009301565
2256.290097	0.009501434
2258.218550	0.009569428
2260.147003	0.009540059
2262.075456	0.009517259
2264.003910	0.009503125
2265.932363	0.009410424
2267.860816	0.009392564
2269.789269	0.009541927
2271.717722	0.009441290
2273.646175	0.008894091
2275.574628	0.008359279
2277.503081	0.008205565
2279.431534	0.008425889
2281.359987	0.008855387
2283.288440	0.009212454
2285.216893	0.009297436
2287.145346	0.009178614
2289.073800	0.009041199
2291.002253	0.009038206
2292.930706	0.009228830
2294.859159	0.009444844
2296.787612	0.009343586
2298.716065	0.008971311
2300.644518	0.008773254
2302.572971	0.008765252
2304.501424	0.008595832
2306.429877	0.008294491
2308.358330	0.008168070
2310.286783	0.008353109
2312.215236	0.008623684
2314.143690	0.008653508
2316.072143	0.008423125
2318.000596	0.008118383
2319.929049	0.008127868
2321.857502	0.008964061
2323.785955	0.010249395
2325.714408	0.010388603
2327.642861	0.008947970
2329.571314	0.007685867
2331.499767	0.007692626
2333.428220	0.008265605
2335.356673	0.008696387
2337.285126	0.009173257
2339.213579	0.009251264
2341.142033	0.008367276
2343.070486	0.007407961
2344.998939	0.007115399
2346.927392	0.007092767
2348.855845	0.007040986
2350.784298	0.006959022
2352.712751	0.006773626
2354.641204	0.006811349
2356.569657	0.007499229
2358.498110	0.008599435
2360.426563	0.008763829
2362.355016	0.007436444
2364.283469	0.006599724
2366.211923	0.007184662
2368.140376	0.007766707
2370.068829	0.007524328
2371.997282	0.007019044
2373.925735	0.006650048
2375.854188	0.006568355
2377.782641	0.006777323
2379.711094	0.006984048
2381.639547	0.006955077
2383.568000	0.006854274
2385.496453	0.006872031
2387.424906	0.006784820
2389.353359	0.006333827
2391.281812	0.005798138
2393.210266	0.005603497
2395.138719	0.005823798
2397.067172	0.006250054
2398.995625	0.006527123
2400.924078	0.006496027
2402.852531	0.006365485
2404.780984	0.006328718
2406.709437	0.006189083
2408.637890	0.006073244
2410.566343	0.006129351
2412.494796	0.005985168
2414.423249	0.005617515
2416.351702	0.005354824
2418.280156	0.005309976
2420.208609	0.005629385
2422.137062	0.006145162
2424.065515	0.006450433
2425.993968	0.006512226
2427.922421	0.006624415
2429.850874	0.006737615
2431.779327	0.006480465
2433.707780	0.005997410
2435.636233	0.005689301
2437.564686	0.005639273
2439.493139	0.005874717
2441.421592	0.006194055
2443.350045	0.006158659
2445.278499	0.005791284
2447.206952	0.005499146
2449.135405	0.005424108
2451.063858	0.005372643
2452.992311	0.005281782
2454.920764	0.005386977
2456.849217	0.005791851
2458.777670	0.006152176
2460.706123	0.006055031
2462.634576	0.005591657
2464.563029	0.005188038
2466.491482	0.005090851
2468.419935	0.005200843
2470.348389	0.005384158
2472.276842	0.005632457
2474.205295	0.005867743
2476.133748	0.006122997
2478.062201	0.006516015
2479.990654	0.006842481
2481.919107	0.006931190
2483.847560	0.006858015
2485.776013	0.006672859
2487.704466	0.006499303
2489.632919	0.006607846
2491.561372	0.006796787
2493.489825	0.006719872
2495.418279	0.006474677
2497.346732	0.006397534
2499.275185	0.006775845
2501.203638	0.007404287
2503.132091	0.007735212
2505.060544	0.007607719
2506.988997	0.007435765
2508.917450	0.007623663
2510.845903	0.007986707
2512.774356	0.008188923
2514.702809	0.008359365
2516.631262	0.008571912
2518.559715	0.008609165
2520.488168	0.008489246
2522.416622	0.008548600
2524.345075	0.008926167
2526.273528	0.009365225
2528.201981	0.009752687
2530.130434	0.010173243
2532.058887	0.010543277
2533.987340	0.010827564
2535.915793	0.011046432
2537.844246	0.011114134
2539.772699	0.011076398
2541.701152	0.011215416
2543.629605	0.011686075
2545.558058	0.012044745
2547.486512	0.011967478
2549.414965	0.011993661
2551.343418	0.012466891
2553.271871	0.012885773
2555.200324	0.012920563
2557.128777	0.012985302
2559.057230	0.013309036
2560.985683	0.013613061
2562.914136	0.013844522
2564.842589	0.014038949
2566.771042	0.014096604
2568.699495	0.014312683
2570.627948	0.014879330
2572.556401	0.015212562
2574.484855	0.015198332
2576.413308	0.015457618
2578.341761	0.015852921
2580.270214	0.015886277
2582.198667	0.015844475
2584.127120	0.016197957
2586.055573	0.016721662
2587.984026	0.017023459
2589.912479	0.017180912
2591.840932	0.017258173
2593.769385	0.017227769
2595.697838	0.017241446
2597.626291	0.017349821
2599.554745	0.017555822
2601.483198	0.017844612
2603.411651	0.018029518
2605.340104	0.018096099
2607.268557	0.018299511
2609.197010	0.018555162
2611.125463	0.018573208
2613.053916	0.018453656
2614.982369	0.018348463
2616.910822	0.018148931
2618.839275	0.018020850
2620.767728	0.018155271
2622.696181	0.018177895
2624.624635	0.017927626
2626.553088	0.017760798
2628.481541	0.017923944
2630.409994	0.018240599
2632.338447	0.018208042
2634.266900	0.017990170
2636.195353	0.018181631
2638.123806	0.018413648
2640.052259	0.018199496
2641.980712	0.018041307
2643.909165	0.018157978
2645.837618	0.018118750
2647.766071	0.017924890
2649.694524	0.017919801
2651.622978	0.018066993
2653.551431	0.018140206
2655.479884	0.018051742
2657.408337	0.017802056
2659.336790	0.017505880
2661.265243	0.017200902
2663.193696	0.016788848
2665.122149	0.016482683
2667.050602	0.016381662
2668.979055	0.016241992
2670.907508	0.016127748
2672.835961	0.016189624
2674.764414	0.016173597
2676.692868	0.015873777
2678.621321	0.015519493
2680.549774	0.015443402
2682.478227	0.015602620
2684.406680	0.015697081
2686.335133	0.015773475
2688.263586	0.015869638
2690.192039	0.015820492
2692.120492	0.015706219
2694.048945	0.015702197
2695.977398	0.015853535
2697.905851	0.015957089
2699.834304	0.015695918
2701.762757	0.015290741
2703.691211	0.015098836
2705.619664	0.014920994
2707.548117	0.014716364
2709.476570	0.014694284
2711.405023	0.014624674
2713.333476	0.014440669
2715.261929	0.014553955
2717.190382	0.014757705
2719.118835	0.014639795
2721.047288	0.014586503
2722.975741	0.014728623
2724.904194	0.014696835
2726.832647	0.014553602
2728.761101	0.014343147
2730.689554	0.013909821
2732.618007	0.013394454
2734.546460	0.013169551
2736.474913	0.013424479
2738.403366	0.013728362
2740.331819	0.013582459
2742.260272	0.013170151
2744.188725	0.012904187
2746.117178	0.013009296
2748.045631	0.013247118
2749.974084	0.013173910
2751.902537	0.013040005
2753.830991	0.013085981
2755.759444	0.013155384
2757.687897	0.013252484
2759.616350	0.013242951
2761.544803	0.013006479
2763.473256	0.012716282
2765.401709	0.012473248
2767.330162	0.012390101
2769.258615	0.012595786
2771.187068	0.012931980
2773.115521	0.013091293
2775.043974	0.012963610
2776.972427	0.012605668
2778.900880	0.012136940
2780.829334	0.011978647
2782.757787	0.012096584
2784.686240	0.011986375
2786.614693	0.011789834
2788.543146	0.011877825
2790.471599	0.011932072
2792.400052	0.011794552
2794.328505	0.011782209
2796.256958	0.011678926
2798.185411	0.011452623
2800.113864	0.011755660
2802.042317	0.012295374
2803.970770	0.012220432
2805.899224	0.011806770
2807.827677	0.011780344
2809.756130	0.012165123
2811.684583	0.012408133
2813.613036	0.012410768
2815.541489	0.012215422
2817.469942	0.011778699
2819.398395	0.011584987
2821.326848	0.011747692
2823.255301	0.011672072
2825.183754	0.011300589
2827.112207	0.011027223
2829.040660	0.010973244
2830.969113	0.010961775
2832.897567	0.010974570
2834.826020	0.011334947
2836.754473	0.012065631
2838.682926	0.012428380
2840.611379	0.011913064
2842.539832	0.011172645
2844.468285	0.010966765
2846.396738	0.011150074
2848.325191	0.011273925
2850.253644	0.011282113
2852.182097	0.011280884
2854.110550	0.011245854
2856.039003	0.011229287
2857.967457	0.011148883
2859.895910	0.011035903
2861.824363	0.011113335
2863.752816	0.011336215
2865.681269	0.011393232
2867.609722	0.011210809
2869.538175	0.011183742
2871.466628	0.011400971
2873.395081	0.011482225
2875.323534	0.011441903
2877.251987	0.011428871
2879.180440	0.011232191
2881.108893	0.010780915
2883.037347	0.010199045
2884.965800	0.009776196
2886.894253	0.010024369
2888.822706	0.010633798
2890.751159	0.010697810
2892.679612	0.010400898
2894.608065	0.010451523
2896.536518	0.010929742
2898.464971	0.011358024
2900.393424	0.011268028
2902.321877	0.010826175
2904.250330	0.010739155
2906.178783	0.011272759
2908.107236	0.011714737
2910.035690	0.011618435
2911.964143	0.011380600
2913.892596	0.011460665
2915.821049	0.011839989
2917.749502	0.012054124
2919.677955	0.011800874
2921.606408	0.011264354
2923.534861	0.010826600
2925.463314	0.010831498
2927.391767	0.011358251
2929.320220	0.011752303
2931.248673	0.011458525
2933.177126	0.010884937
2935.105580	0.010484619
2937.034033	0.010171113
2938.962486	0.010064488
2940.890939	0.010432681
2942.819392	0.010983442
2944.747845	0.011186046
2946.676298	0.011020261
2948.604751	0.010904045
2950.533204	0.011125200
2952.461657	0.011302717
2954.390110	0.010986014
2956.318563	0.010582796
2958.247016	0.010877827
2960.175469	0.011589796
2962.103923	0.011682053
2964.032376	0.010953115
2965.960829	0.010147454
2967.889282	0.009876089
2969.817735	0.010016518
2971.746188	0.010256173
2973.674641	0.010570752
2975.603094	0.011142625
2977.531547	0.011823321
2979.460000	0.012064984
2981.388453	0.011721929
2983.316906	0.011251664
2985.245359	0.011142641
2987.173813	0.011428590
2989.102266	0.011720893
2991.030719	0.011671961
2992.959172	0.011457412
2994.887625	0.011557957
2996.816078	0.011960990
2998.744531	0.012357302
3000.672984	0.012487109
3002.601437	0.012281979
3004.529890	0.012033792
3006.458343	0.012048916
3008.386796	0.012297427
3010.315249	0.012437103
3012.243703	0.012240353
3014.172156	0.012116150
3016.100609	0.012403933
3018.029062	0.012779565
3019.957515	0.012886649
3021.885968	0.012745746
3023.814421	0.012593493
3025.742874	0.012683282
3027.671327	0.012986482
3029.599780	0.013117424
3031.528233	0.012873854
3033.456686	0.012584404
3035.385139	0.012616058
3037.313592	0.012873941
3039.242046	0.012955922
3041.170499	0.012935662
3043.098952	0.013186129
3045.027405	0.013488025
3046.955858	0.013546051
3048.884311	0.013558324
3050.812764	0.013612204
3052.741217	0.013776670
3054.669670	0.014251194
3056.598123	0.014755439
3058.526576	0.014868421
3060.455029	0.014630532
3062.383482	0.014288944
3064.311936	0.014069369
3066.240389	0.014113109
3068.168842	0.014463915
3070.097295	0.014760211
3072.025748	0.014583657
3073.954201	0.014177213
3075.882654	0.013858476
3077.811107	0.013829159
3079.739560	0.014411014
3081.668013	0.015279112
3083.596466	0.015684841
3085.524919	0.015799794
3087.453372	0.015948938
3089.381825	0.015695846
3091.310279	0.015154121
3093.238732	0.015007691
3095.167185	0.015337618
3097.095638	0.015843464
3099.024091	0.016223725
3100.952544	0.016311269
3102.880997	0.016288683
3104.809450	0.016413504
3106.737903	0.016788175
3108.666356	0.017308395
3110.594809	0.017562732
3112.523262	0.017387826
3114.451715	0.017333629
3116.380169	0.017783506
3118.308622	0.018250613
3120.237075	0.018151674
3122.165528	0.017750788
3124.093981	0.017609764
3126.022434	0.017691998
3127.950887	0.017858002
3129.879340	0.018259712
3131.807793	0.018660719
3133.736246	0.018601006
3135.664699	0.018349994
3137.593152	0.018545942
3139.521605	0.019080253
3141.450058	0.019451048
3143.378512	0.019550214
3145.306965	0.019509031
3147.235418	0.019653222
3149.163871	0.020156370
3151.092324	0.020700868
3153.020777	0.020857971
3154.949230	0.020527687
3156.877683	0.020202018
3158.806136	0.020303862
3160.734589	0.020394199
3162.663042	0.020173550
3164.591495	0.020344915
3166.519948	0.021162905
3168.448402	0.021629058
3170.376855	0.021411745
3172.305308	0.021582812
3174.233761	0.022595135
3176.162214	0.023411866
3178.090667	0.023439180
3180.019120	0.023299579
3181.947573	0.023273373
3183.876026	0.023305457
3185.804479	0.023637289
3187.732932	0.024364583
3189.661385	0.025045682
3191.589838	0.025096271
3193.518292	0.024713617
3195.446745	0.024435157
3197.375198	0.024376972
3199.303651	0.024558472
3201.232104	0.024762725
3203.160557	0.024759455
3205.089010	0.024879806
3207.017463	0.025301896
3208.945916	0.025565881
3210.874369	0.025506366
3212.802822	0.025663214
3214.731275	0.026272684
3216.659728	0.026590809
3218.588181	0.026354298
3220.516635	0.026442327
3222.445088	0.026768245
3224.373541	0.026451783
3226.301994	0.026046747
3228.230447	0.026418790
3230.158900	0.027055506
3232.087353	0.027386095
3234.015806	0.027530145
3235.944259	0.027320823
3237.872712	0.026677871
3239.801165	0.026206860
3241.729618	0.026370786
3243.658071	0.026980001
3245.586525	0.027687481
3247.514978	0.028213354
3249.443431	0.028330222
3251.371884	0.028217483
3253.300337	0.028146731
3255.228790	0.028300064
3257.157243	0.028825363
3259.085696	0.029395724
3261.014149	0.029690120
3262.942602	0.029782129
3264.871055	0.029719206
3266.799508	0.029507970
3268.727961	0.029073520
3270.656414	0.028483000
3272.584868	0.028538788
3274.513321	0.029567013
3276.441774	0.030289596
3278.370227	0.029861616
3280.298680	0.029280568
3282.227133	0.029472105
3284.155586	0.030105673
3286.084039	0.030443389
3288.012492	0.030215744
3289.940945	0.029673481
3291.869398	0.029480847
3293.797851	0.029876195
3295.726304	0.030165467
3297.654758	0.029981073
3299.583211	0.029650729
3301.511664	0.029683029
3303.440117	0.030383023
3305.368570	0.031390280
3307.297023	0.031954788
3309.225476	0.031900283
3311.153929	0.031860910
3313.082382	0.032105211
3315.010835	0.032273438
3316.939288	0.032233153
3318.867741	0.032198906
3320.796194	0.032246292
3322.724648	0.032108199
3324.653101	0.031710379
3326.581554	0.031565867
3328.510007	0.032161091
3330.438460	0.033026863
3332.366913	0.033203591
3334.295366	0.033030920
3336.223819	0.033322770
3338.152272	0.033752531
3340.080725	0.033907395
3342.009178	0.033994470
3343.937631	0.034013517
3345.866084	0.034058455
3347.794537	0.034211546
3349.722991	0.034128193
3351.651444	0.034065820
3353.579897	0.034419969
3355.508350	0.034982078
3357.436803	0.035564534
3359.365256	0.035877854
3361.293709	0.035815220
3363.222162	0.035734188
3365.150615	0.035918541
3367.079068	0.036292862
3369.007521	0.036115620
3370.935974	0.035296798
3372.864427	0.035041738
3374.792881	0.035586141
3376.721334	0.036054179
3378.649787	0.036370169
3380.578240	0.036660805
3382.506693	0.036550239
3384.435146	0.036230054
3386.363599	0.036291681
3388.292052	0.036833048
3390.220505	0.037527058
3392.148958	0.037962113
3394.077411	0.038031630
3396.005864	0.037767418
3397.934317	0.037349548
3399.862770	0.037127268
3401.791224	0.037202649
3403.719677	0.037252381
3405.648130	0.037375707
3407.576583	0.037689582
3409.505036	0.038207315
3411.433489	0.038539860
3413.361942	0.038812745
3415.290395	0.039344821
3417.218848	0.039714072
3419.147301	0.039688665
3421.075754	0.039368518
3423.004207	0.038621131
3424.932660	0.037781261
3426.861114	0.037465781
3428.789567	0.037734650
3430.718020	0.038131829
3432.646473	0.037979674
3434.574926	0.037175450
3436.503379	0.036735330
3438.431832	0.037327431
3440.360285	0.037937004
3442.288738	0.037950493
3444.217191	0.038027938
3446.145644	0.038038019
3448.074097	0.037790775
3450.002550	0.037548002
3451.931004	0.037134659
3453.859457	0.036711451
3455.787910	0.036712453
3457.716363	0.037139747
3459.644816	0.037537567
3461.573269	0.037420187
3463.501722	0.036992088
3465.430175	0.036611807
3467.358628	0.036297236
3469.287081	0.036080398
3471.215534	0.036006082
3473.143987	0.035908170
3475.072440	0.035695765
3477.000893	0.035692800
3478.929347	0.035927076
3480.857800	0.035647959
3482.786253	0.034611516
3484.714706	0.033713844
3486.643159	0.033747129
3488.571612	0.034367722
3490.500065	0.034506693
3492.428518	0.033921991
3494.356971	0.033127595
3496.285424	0.032622620
3498.213877	0.032669630
3500.142330	0.032962389
3502.070783	0.033157028
3503.999237	0.033528000
3505.927690	0.034052476
3507.856143	0.034116689
3509.784596	0.033716451
3511.713049	0.033153400
3513.641502	0.032558300
3515.569955	0.032315928
3517.498408	0.032546997
3519.426861	0.032661337
3521.355314	0.032054190
3523.283767	0.031071706
3525.212220	0.030436259
3527.140673	0.030252146
3529.069126	0.030300390
3530.997580	0.030365465
3532.926033	0.030205598
3534.854486	0.029685188
3536.782939	0.029110411
3538.711392	0.028944388
3540.639845	0.029140225
3542.568298	0.029345393
3544.496751	0.029380113
3546.425204	0.029396217
3548.353657	0.029500179
3550.282110	0.029321961
3552.210563	0.028732669
3554.139016	0.028296610
3556.067470	0.028238324
3557.995923	0.028152693
3559.924376	0.027901834
3561.852829	0.027742667
3563.781282	0.027618613
3565.709735	0.027226649
3567.638188	0.026738482
3569.566641	0.026390016
3571.495094	0.026049912
3573.423547	0.025660738
3575.352000	0.025375124
3577.280453	0.025099212
3579.208906	0.024528502
3581.137360	0.023810111
3583.065813	0.023512179
3584.994266	0.023654904
3586.922719	0.023793111
3588.851172	0.023891279
3590.779625	0.023749214
3592.708078	0.023142340
3594.636531	0.022631491
3596.564984	0.022563709
3598.493437	0.022386104
3600.421890	0.022037935
3602.350343	0.022223888
3604.278796	0.022783821
3606.207249	0.022977745
3608.135703	0.022974757
3610.064156	0.022994408
3611.992609	0.022526788
3613.921062	0.021862693
3615.849515	0.021400712
3617.777968	0.020677658
3619.706421	0.019801077
3621.634874	0.019266317
3623.563327	0.019135272
3625.491780	0.019368069
3627.420233	0.019273495
3629.348686	0.018633299
3631.277139	0.018161163
3633.205593	0.017899781
3635.134046	0.017935790
3637.062499	0.018208450
3638.990952	0.018210614
3640.919405	0.017926034
3642.847858	0.017722649
3644.776311	0.017820725
3646.704764	0.018253306
3648.633217	0.018658936
3650.561670	0.018256897
3652.490123	0.017231049
3654.418576	0.015819835
3656.347029	0.014395461
3658.275482	0.013666827
3660.203936	0.013661480
3662.132389	0.014016434
3664.060842	0.014388497
3665.989295	0.014566530
3667.917748	0.014582424
3669.846201	0.014736019
3671.774654	0.015282068
3673.703107	0.015653223
3675.631560	0.015515781
3677.560013	0.015084765
3679.488466	0.014167309
3681.416919	0.013115704
3683.345372	0.012589670
3685.273826	0.012558714
3687.202279	0.012400136
3689.130732	0.012023838
3691.059185	0.012053268
3692.987638	0.012424675
3694.916091	0.012504074
3696.844544	0.012512273
3698.772997	0.012868160
3700.701450	0.013051935
3702.629903	0.012544527
3704.558356	0.011733907
3706.486809	0.011164116
3708.415262	0.011134010
3710.343716	0.011678198
3712.272169	0.012274569
3714.200622	0.012457558
3716.129075	0.012437235
3718.057528	0.012505479
3719.985981	0.012671084
3721.914434	0.012721505
3723.842887	0.012393557
3725.771340	0.011849741
3727.699793	0.011640214
3729.628246	0.011811083
3731.556699	0.012363380
3733.485152	0.013540227
3735.413605	0.014643932
3737.342059	0.014744405
3739.270512	0.014459561
3741.198965	0.014462349
3743.127418	0.014402080
3745.055871	0.014187294
3746.984324	0.013999681
3748.912777	0.013599957
3750.841230	0.013405790
3752.769683	0.014002423
3754.698136	0.014471187
3756.626589	0.013794362
3758.555042	0.012592257
3760.483495	0.012039999
3762.411949	0.012384893
3764.340402	0.013216056
3766.268855	0.013979655
3768.197308	0.014085005
3770.125761	0.013564066
3772.054214	0.013012643
3773.982667	0.012646358
3775.911120	0.012590083
3777.839573	0.012685639
3779.768026	0.012657779
3781.696479	0.012679879
3783.624932	0.012920797
3785.553385	0.013523721
3787.481838	0.014238214
3789.410292	0.014240842
3791.338745	0.013577632
3793.267198	0.013090384
3795.195651	0.013092715
3797.124104	0.013346724
3799.052557	0.013377091
3800.981010	0.013229825
3802.909463	0.013455251
3804.837916	0.013242682
3806.766369	0.012415590
3808.694822	0.012451998
3810.623275	0.013513042
3812.551728	0.014491309
3814.480182	0.014704205
3816.408635	0.014553699
3818.337088	0.014506435
3820.265541	0.014355407
3822.193994	0.014402896
3824.122447	0.014312868
3826.050900	0.013463411
3827.979353	0.012738585
3829.907806	0.012563383
3831.836259	0.012527056
3833.764712	0.012504005
3835.693165	0.012413174
3837.621618	0.012308253
3839.550071	0.012451772
3841.478525	0.012637067
3843.406978	0.012666494
3845.335431	0.012722388
3847.263884	0.013018086
3849.192337	0.013686417
3851.120790	0.014117231
3853.049243	0.013634853
3854.977696	0.013349987
3856.906149	0.013799420
3858.834602	0.013930789
3860.763055	0.013481319
3862.691508	0.012893876
3864.619961	0.012455590
3866.548415	0.012316056
3868.476868	0.012238697
3870.405321	0.012154103
3872.333774	0.012430125
3874.262227	0.013028083
3876.190680	0.013601594
3878.119133	0.013402436
3880.047586	0.012620799
3881.976039	0.012384357
3883.904492	0.012578700
3885.832945	0.012597828
3887.761398	0.012455870
3889.689851	0.012236464
3891.618305	0.012341249
3893.546758	0.012961025
3895.475211	0.013488039
3897.403664	0.013444632
3899.332117	0.012885196
3901.260570	0.012101457
3903.189023	0.011227611
3905.117476	0.010605303
3907.045929	0.010534809
3908.974382	0.010775113
3910.902835	0.011047760
3912.831288	0.011480562
3914.759741	0.012158589
3916.688194	0.012676653
3918.616648	0.012547510
3920.545101	0.012067243
3922.473554	0.011885831
3924.402007	0.012024409
3926.330460	0.012173686
3928.258913	0.012333897
3930.187366	0.012532003
3932.115819	0.012276025
3934.044272	0.011371908
3935.972725	0.010614258
3937.901178	0.010505915
3939.829631	0.010692475
3941.758084	0.010895841
3943.686538	0.011261174
3945.614991	0.011514448
3947.543444	0.011217399
3949.471897	0.010642171
3951.400350	0.010207842
3953.328803	0.010100930
3955.257256	0.010369973
3957.185709	0.010665799
3959.114162	0.010783005
3961.042615	0.011067975
3962.971068	0.011647506
3964.899521	0.012040230
3966.827974	0.011909485
3968.756427	0.011552993
3970.684881	0.011233829
3972.613334	0.010905912
3974.541787	0.010738621
3976.470240	0.010839853
3978.398693	0.010884103
3980.327146	0.010609511
3982.255599	0.010176436
3984.184052	0.009687383
3986.112505	0.009488604
3988.040958	0.010000279
3989.969411	0.010844509
3991.897864	0.011236245
3993.826317	0.010917842
3995.754771	0.010186995
3997.683224	0.009415126
3999.611677	0.009368475
4001.540130	0.010278024
4003.468583	0.011062318
4005.397036	0.011016422
4007.325489	0.010535010
4009.253942	0.009867276
4011.182395	0.009225289
4013.110848	0.009076016
4015.039301	0.009551452
4016.967754	0.010221911
4018.896207	0.010597443
4020.824661	0.010570710
4022.753114	0.010346198
4024.681567	0.010276897
4026.610020	0.010199674
4028.538473	0.010223176
4030.466926	0.010820732
4032.395379	0.011252495
4034.323832	0.010781446
4036.252285	0.010204279
4038.180738	0.010129506
4040.109191	0.010111139
4042.037644	0.009976045
4043.966097	0.010020908
4045.894550	0.010141662
4047.823004	0.010112885
4049.751457	0.009959908
4051.679910	0.009389537
4053.608363	0.008735486
4055.536816	0.008481625
4057.465269	0.008202377
4059.393722	0.007669888
4061.322175	0.007727813
4063.250628	0.008558613
4065.179081	0.009185111
4067.107534	0.009043494
4069.035987	0.008644726
4070.964440	0.008687217
4072.892894	0.008652957
4074.821347	0.008101352
4076.749800	0.008287480
4078.678253	0.009488337
4080.606706	0.010157098
4082.535159	0.009633803
4084.463612	0.009144637
4086.392065	0.009007004
4088.320518	0.008826724
4090.248971	0.008618363
4092.177424	0.008789275
4094.105877	0.009399579
4096.034330	0.010039904
4097.962783	0.010288053
4099.891237	0.009993543
4101.819690	0.009261661
4103.748143	0.008623400
4105.676596	0.008246360
4107.605049	0.007684971
4109.533502	0.006893177
4111.461955	0.006348644
4113.390408	0.006188644
4115.318861	0.006054939
4117.247314	0.006131450
4119.175767	0.007073383
4121.104220	0.008085596
4123.032673	0.007915363
4124.961127	0.007251936
4126.889580	0.007058936
4128.818033	0.007242144
4130.746486	0.007148650
4132.674939	0.006816746
4134.603392	0.006854951
4136.531845	0.006937729
4138.460298	0.006757773
4140.388751	0.007053015
4142.317204	0.007895926
4144.245657	0.008206801
4146.174110	0.008174117
4148.102563	0.008284939
4150.031017	0.008162877
4151.959470	0.007899753
4153.887923	0.007690953
4155.816376	0.007301448
4157.744829	0.007084781
4159.673282	0.007912436
4161.601735	0.008722851
4163.530188	0.008702404
4165.458641	0.008349170
4167.387094	0.007786271
4169.315547	0.007488290
4171.244000	0.007635689
4173.172453	0.007752676
4175.100906	0.007594768
4177.029360	0.007253781
4178.957813	0.007240126
4180.886266	0.007407873
4182.814719	0.007275139
4184.743172	0.006689973
4186.671625	0.006156503
4188.600078	0.006520146
4190.528531	0.007154249
4192.456984	0.006981661
4194.385437	0.006362260
4196.313890	0.006207198
4198.242343	0.006938662
4200.170796	0.007229958
4202.099250	0.006936065
4204.027703	0.006861018
4205.956156	0.006949452
4207.884609	0.006763904
4209.813062	0.006367541
4211.741515	0.006282538
4213.669968	0.006792957
4215.598421	0.007364830
4217.526874	0.007607048
4219.455327	0.007622488
4221.383780	0.007641388
4223.312233	0.007699979
4225.240686	0.007700828
4227.169139	0.007468587
4229.097593	0.007143246
4231.026046	0.006681978
4232.954499	0.006775128
4234.882952	0.007364247
4236.811405	0.007264067
4238.739858	0.006212016
4240.668311	0.005542954
4242.596764	0.006088810
4244.525217	0.007167418
4246.453670	0.007583645
4248.382123	0.006904782
4250.310576	0.006025796
4252.239029	0.005916006
4254.167483	0.006419247
4256.095936	0.007205582
4258.024389	0.007777963
4259.952842	0.007277590
4261.881295	0.006040305
4263.809748	0.004996859
4265.738201	0.004461130
4267.666654	0.004805753
4269.595107	0.006189722
4271.523560	0.007332971
4273.452013	0.006954213
4275.380466	0.005833946
4277.308919	0.005273392
4279.237373	0.005733392
4281.165826	0.006296958
4283.094279	0.006858504
4285.022732	0.007452785
4286.951185	0.007659711
4288.879638	0.007306308
4290.808091	0.007051978
4292.736544	0.007256838
4294.664997	0.007205606
4296.593450	0.006888420
4298.521903	0.006801298
4300.450356	0.006743341
4302.378809	0.006448326
4304.307262	0.005925414
4306.235716	0.005548757
4308.164169	0.005743749
4310.092622	0.006135984
4312.021075	0.006228256
4313.949528	0.005753092
4315.877981	0.004792596
4317.806434	0.003788921
4319.734887	0.003333040
4321.663340	0.003641956
4323.591793	0.004212462
4325.520246	0.004455125
4327.448699	0.004480081
4329.377152	0.004489269
4331.305606	0.004678903
4333.234059	0.005023652
4335.162512	0.005231036
4337.090965	0.004844778
4339.019418	0.004510796
4340.947871	0.005150351
4342.876324	0.006150597
4344.804777	0.006539476
4346.733230	0.006255721
4348.661683	0.005712098
4350.590136	0.005580271
4352.518589	0.006047913
4354.447042	0.006481231
4356.375495	0.006289938
4358.303949	0.005851093
4360.232402	0.006201143
4362.160855	0.006376168
4364.089308	0.006340510
4366.017761	0.006436798
4367.946214	0.006383745
4369.874667	0.006309988
4371.803120	0.006292677
4373.731573	0.006144402
4375.660026	0.005827572
4377.588479	0.006181134
4379.516932	0.006887239
4381.445385	0.007303700
4383.373839	0.007363243
4385.302292	0.007064071
4387.230745	0.006201065
4389.159198	0.005196863
4391.087651	0.005009666
4393.016104	0.005350220
4394.944557	0.005974646
4396.873010	0.007090423
4398.801463	0.007454501
4400.729916	0.006203135
4402.658369	0.004878157
4404.586822	0.004646945
4406.515275	0.005332677
4408.443729	0.005882098
4410.372182	0.006091773
4412.300635	0.006280959
4414.229088	0.005925568
4416.157541	0.005653637
4418.085994	0.006170472
4420.014447	0.006925185
4421.942900	0.007338497
4423.871353	0.007526209
4425.799806	0.007343959
4427.728259	0.006501909
4429.656712	0.005654225
4431.585165	0.005958563
4433.513618	0.007149338
4435.442072	0.007719764
4437.370525	0.007170421
4439.298978	0.006857215
4441.227431	0.007173436
4443.155884	0.006748585
4445.084337	0.005466276
4447.012790	0.004952473
4448.941243	0.005558802
4450.869696	0.006256017
4452.798149	0.006879809
4454.726602	0.007616329
4456.655055	0.007856055
4458.583508	0.007412308
4460.511962	0.006535203
4462.440415	0.005578874
4464.368868	0.005012083
4466.297321	0.004945224
4468.225774	0.005240577
4470.154227	0.005670812
4472.082680	0.005976858
4474.011133	0.005852844
4475.939586	0.005728707
4477.868039	0.006210814
4479.796492	0.007329514
4481.724945	0.008650043
4483.653398	0.009262215
4485.581851	0.008455079
4487.510305	0.007264135
4489.438758	0.006851335
4491.367211	0.007033803
4493.295664	0.007609032
4495.224117	0.007803063
4497.152570	0.007257371
4499.081023	0.006861958
4501.009476	0.007045659
4502.937929	0.008020270
4504.866382	0.007731307
4506.794835	0.006302478
4508.723288	0.006150483
4510.651741	0.007065944
4512.580195	0.008131905
4514.508648	0.008281836
4516.437101	0.007870534
4518.365554	0.007592622
4520.294007	0.007571066
4522.222460	0.007834119
4524.150913	0.007969405
4526.079366	0.007299019
4528.007819	0.006481379
4529.936272	0.005821525
4531.864725	0.004893555
4533.793178	0.004564693
4535.721631	0.004982033
4537.650084	0.005822798
4539.578538	0.006626695
4541.506991	0.006999882
4543.435444	0.007504434
4545.363897	0.008134025
4547.292350	0.008017031
4549.220803	0.007213987
4551.149256	0.007261362
4553.077709	0.008370446
4555.006162	0.008620474
4556.934615	0.008391278
4558.863068	0.008031410
4560.791521	0.007433441
4562.719974	0.007240259
4564.648428	0.008139186
4566.576881	0.009212070
4568.505334	0.009136584
4570.433787	0.008114900
4572.362240	0.006643321
4574.290693	0.005490864
4576.219146	0.005346119
4578.147599	0.005854949
4580.076052	0.006756004
4582.004505	0.007781617
4583.932958	0.008707277
4585.861411	0.009148140
4587.789864	0.009321171
4589.718318	0.009099751
4591.646771	0.007997655
4593.575224	0.007254552
4595.503677	0.007216396
4597.432130	0.006793158
4599.360583	0.005607982
4601.289036	0.004698523
4603.217489	0.004094122
[truncated: 1,501 more rows]
