# Supplementary material for: Adaptive Method for Quantitative Estimation of Glucose and Fructose Concentrations in Aqueous Solutions Based on Infrared Nanoantenna Optics
Source: Sensors (Basel). 2019 Jul 11;19(14):3053. doi: 10.3390/s19143053 (PMC6678705; doi:10.3390/s19143053)
Supplement: Supplementary file 1 [file sensors-19-03053-s001.zip › 00_Measurement_Data/Fructose cycles/1 water/res4 sc50_50 ap100x100 par pol/1 water.22.txt]

748.239793	0.014459637
750.168246	0.017385641
752.096699	0.026318358
754.025152	0.026423190
755.953605	0.037338402
757.882058	0.034556668
759.810511	0.018177856
761.738964	0.009802565
763.667418	0.020523677
765.595871	0.017770926
767.524324	0.029131377
769.452777	0.036851171
771.381230	0.030496927
773.309683	0.017040027
775.238136	0.013636911
777.166589	0.025050925
779.095042	0.034628179
781.023495	0.041296277
782.951948	0.034824371
784.880401	0.031559270
786.808854	0.030886170
788.737308	0.036596458
790.665761	0.033698592
792.594214	0.030779645
794.522667	0.034282554
796.451120	0.031993631
798.379573	0.033099882
800.308026	0.028726827
802.236479	0.020222722
804.164932	0.010970167
806.093385	0.014830379
808.021838	0.025466179
809.950291	0.034494866
811.878744	0.041181840
813.807197	0.029539922
815.735651	0.029272849
817.664104	0.037096553
819.592557	0.029599313
821.521010	0.031489156
823.449463	0.040916115
825.377916	0.037588041
827.306369	0.019492868
829.234822	0.009616705
831.163275	0.018020408
833.091728	0.013917757
835.020181	0.017938152
836.948634	0.022564957
838.877087	0.026361987
840.805541	0.036658745
842.733994	0.041537259
844.662447	0.034702666
846.590900	0.026060600
848.519353	0.022158714
850.447806	0.023298346
852.376259	0.021119421
854.304712	0.015294126
856.233165	0.008121143
858.161618	0.005622025
860.090071	0.012964533
862.018524	0.023452446
863.946977	0.026867306
865.875430	0.025888776
867.803884	0.025750684
869.732337	0.026286978
871.660790	0.027976720
873.589243	0.028919734
875.517696	0.027222445
877.446149	0.028009389
879.374602	0.032564320
881.303055	0.037444703
883.231508	0.039587580
885.159961	0.041131228
887.088414	0.045236725
889.016867	0.048828442
890.945320	0.051300295
892.873774	0.052760087
894.802227	0.052689429
896.730680	0.052257366
898.659133	0.054881241
900.587586	0.059328325
902.516039	0.062546253
904.444492	0.064373344
906.372945	0.067030393
908.301398	0.071554527
910.229851	0.075125918
912.158304	0.077105157
914.086757	0.081121780
916.015210	0.087416217
917.943664	0.092478223
919.872117	0.095546447
921.800570	0.099236265
923.729023	0.104761556
925.657476	0.109978110
927.585929	0.113613345
929.514382	0.118011951
931.442835	0.124316350
933.371288	0.130490169
935.299741	0.135953948
937.228194	0.141825736
939.156647	0.148756281
941.085100	0.155484304
943.013553	0.160074770
944.942007	0.163565785
946.870460	0.168193996
948.798913	0.173758373
950.727366	0.179328039
952.655819	0.185597017
954.584272	0.192987636
956.512725	0.200285867
958.441178	0.206261724
960.369631	0.211204663
962.298084	0.216927618
964.226537	0.224024415
966.154990	0.231749907
968.083443	0.239598110
970.011897	0.246718124
971.940350	0.253311604
973.868803	0.259982318
975.797256	0.266068310
977.725709	0.271305650
979.654162	0.276557624
981.582615	0.282543659
983.511068	0.289018720
985.439521	0.295558214
987.367974	0.302135378
989.296427	0.308573008
991.224880	0.314579010
993.153333	0.319977939
995.081786	0.324580789
997.010240	0.328500956
998.938693	0.332507253
1000.867146	0.337437421
1002.795599	0.342687935
1004.724052	0.346956283
1006.652505	0.351097196
1008.580958	0.356295168
1010.509411	0.361692399
1012.437864	0.366654903
1014.366317	0.371356487
1016.294770	0.376027107
1018.223223	0.380437136
1020.151676	0.383471012
1022.080130	0.384998649
1024.008583	0.386669964
1025.937036	0.389366180
1027.865489	0.392144263
1029.793942	0.395030439
1031.722395	0.398661137
1033.650848	0.401321530
1035.579301	0.401593804
1037.507754	0.401532143
1039.436207	0.403534323
1041.364660	0.406640232
1043.293113	0.408429027
1045.221566	0.408468485
1047.150019	0.408074021
1049.078473	0.408390105
1051.006926	0.409091651
1052.935379	0.408989400
1054.863832	0.408312291
1056.792285	0.408059210
1058.720738	0.407643944
1060.649191	0.406438440
1062.577644	0.405242920
1064.506097	0.404816031
1066.434550	0.404879212
1068.363003	0.404176295
1070.291456	0.402206451
1072.219909	0.400105804
1074.148363	0.398589790
1076.076816	0.397298783
1078.005269	0.395991743
1079.933722	0.394718438
1081.862175	0.393751591
1083.790628	0.393284440
1085.719081	0.392590195
1087.647534	0.390792340
1089.575987	0.388012469
1091.504440	0.385419726
1093.432893	0.383882761
1095.361346	0.382705510
1097.289799	0.381437182
1099.218253	0.379926622
1101.146706	0.377558827
1103.075159	0.374915957
1105.003612	0.372570246
1106.932065	0.369984508
1108.860518	0.367165416
1110.788971	0.364779472
1112.717424	0.362828285
1114.645877	0.360272586
1116.574330	0.356480360
1118.502783	0.352422267
1120.431236	0.349537909
1122.359689	0.347724140
1124.288142	0.345977277
1126.216596	0.344178587
1128.145049	0.342075378
1130.073502	0.338815928
1132.001955	0.334909409
1133.930408	0.331970394
1135.858861	0.330156386
1137.787314	0.328332722
1139.715767	0.326080203
1141.644220	0.323598474
1143.572673	0.321047753
1145.501126	0.318345249
1147.429579	0.315275729
1149.358032	0.312233835
1151.286486	0.309725821
1153.214939	0.307311535
1155.143392	0.304313689
1157.071845	0.301042587
1159.000298	0.298295438
1160.928751	0.296136916
1162.857204	0.293843865
1164.785657	0.290871263
1166.714110	0.287595570
1168.642563	0.284641802
1170.571016	0.282086641
1172.499469	0.279708326
1174.427922	0.277161121
1176.356375	0.274327010
1178.284829	0.271550447
1180.213282	0.268880278
1182.141735	0.265975863
1184.070188	0.262976289
1185.998641	0.260374635
1187.927094	0.258102894
1189.855547	0.255716234
1191.784000	0.253090084
1193.712453	0.250330478
1195.640906	0.247664899
1197.569359	0.245390847
1199.497812	0.243380189
1201.426265	0.241036579
1203.354719	0.238534153
1205.283172	0.236012310
1207.211625	0.233714223
1209.140078	0.231383488
1211.068531	0.228840813
1212.996984	0.226301953
1214.925437	0.223834589
1216.853890	0.221489266
1218.782343	0.219496608
1220.710796	0.217573956
1222.639249	0.215262383
1224.567702	0.212876096
1226.496155	0.210979581
1228.424609	0.209357277
1230.353062	0.207522020
1232.281515	0.205532029
1234.209968	0.203380078
1236.138421	0.201014042
1238.066874	0.198895320
1239.995327	0.197311372
1241.923780	0.196057990
1243.852233	0.194812596
1245.780686	0.193206087
1247.709139	0.191283047
1249.637592	0.189489335
1251.566045	0.187769949
1253.494498	0.185820922
1255.422952	0.183975056
1257.351405	0.182437599
1259.279858	0.180649534
1261.208311	0.178418756
1263.136764	0.176260337
1265.065217	0.174465179
1266.993670	0.172930539
1268.922123	0.171468005
1270.850576	0.170001894
1272.779029	0.168746009
1274.707482	0.167607933
1276.635935	0.166162103
1278.564388	0.164503425
1280.492842	0.163013950
1282.421295	0.161691606
1284.349748	0.160174906
1286.278201	0.158360720
1288.206654	0.156790957
1290.135107	0.155647740
1292.063560	0.154270649
1293.992013	0.152398139
1295.920466	0.150455624
1297.848919	0.148785502
1299.777372	0.147479251
1301.705825	0.146411911
1303.634278	0.145257697
1305.562731	0.143776789
1307.491185	0.142147630
1309.419638	0.140733778
1311.348091	0.139460817
1313.276544	0.138394549
1315.204997	0.137535796
1317.133450	0.136252150
1319.061903	0.134622931
1320.990356	0.133283377
1322.918809	0.132188946
1324.847262	0.131087855
1326.775715	0.129916221
1328.704168	0.128577486
1330.632621	0.127209350
1332.561075	0.126084462
1334.489528	0.124926537
1336.417981	0.123162687
1338.346434	0.121093854
1340.274887	0.120021552
1342.203340	0.119672805
1344.131793	0.118516423
1346.060246	0.116824336
1347.988699	0.115563445
1349.917152	0.114712238
1351.845605	0.113784581
1353.774058	0.112698391
1355.702511	0.111895576
1357.630965	0.111330912
1359.559418	0.110177748
1361.487871	0.108390860
1363.416324	0.107346326
1365.344777	0.106940046
1367.273230	0.105892800
1369.201683	0.104873717
1371.130136	0.104196534
1373.058589	0.102925360
1374.987042	0.101733498
1376.915495	0.101210684
1378.843948	0.100702807
1380.772401	0.100134790
1382.700854	0.099368989
1384.629308	0.097816296
1386.557761	0.095838092
1388.486214	0.094932094
1390.414667	0.094797298
1392.343120	0.093634099
1394.271573	0.092077047
1396.200026	0.091505118
1398.128479	0.091019392
1400.056932	0.090399683
1401.985385	0.089788251
1403.913838	0.088493548
1405.842291	0.087347493
1407.770744	0.086682491
1409.699198	0.085797213
1411.627651	0.085117020
1413.556104	0.085034333
1415.484557	0.084608167
1417.413010	0.083080970
1419.341463	0.082018688
1421.269916	0.082167082
1423.198369	0.081548132
1425.126822	0.080313236
1427.055275	0.079465061
1428.983728	0.078810588
1430.912181	0.078869045
1432.840634	0.078980617
1434.769087	0.077379562
1436.697541	0.075518548
1438.625994	0.075690448
1440.554447	0.076047458
1442.482900	0.075402729
1444.411353	0.074496627
1446.339806	0.073264875
1448.268259	0.072141387
1450.196712	0.071831159
1452.125165	0.071837425
1454.053618	0.070803128
1455.982071	0.068306424
1457.910524	0.067248568
1459.838977	0.068946965
1461.767431	0.069692381
1463.695884	0.068211794
1465.624337	0.067173183
1467.552790	0.067703150
1469.481243	0.067464016
1471.409696	0.065585248
1473.338149	0.064423889
1475.266602	0.064562082
1477.195055	0.064447269
1479.123508	0.063755751
1481.051961	0.063022532
1482.980414	0.062834136
1484.908867	0.062753789
1486.837321	0.062072206
1488.765774	0.061197832
1490.694227	0.061220102
1492.622680	0.061697654
1494.551133	0.060601879
1496.479586	0.058490876
1498.408039	0.057749603
1500.336492	0.058624335
1502.264945	0.059568986
1504.193398	0.058680475
1506.121851	0.056295324
1508.050304	0.055685598
1509.978757	0.056455199
1511.907210	0.056399263
1513.835664	0.055779018
1515.764117	0.055058885
1517.692570	0.054586038
1519.621023	0.053978920
1521.549476	0.053407446
1523.477929	0.053755071
1525.406382	0.053643066
1527.334835	0.052895974
1529.263288	0.052516423
1531.191741	0.051914204
1533.120194	0.051362634
1535.048647	0.052103542
1536.977100	0.052070554
1538.905554	0.049822669
1540.834007	0.048597135
1542.762460	0.049442556
1544.690913	0.049920093
1546.619366	0.049587544
1548.547819	0.048876703
1550.476272	0.048604865
1552.404725	0.048896357
1554.333178	0.048686039
1556.261631	0.047038350
1558.190084	0.044856947
1560.118537	0.045490760
1562.046990	0.047489513
1563.975443	0.047774922
1565.903897	0.047432054
1567.832350	0.047245063
1569.760803	0.047251403
1571.689256	0.047752373
1573.617709	0.047326062
1575.546162	0.046046093
1577.474615	0.046083290
1579.403068	0.046804175
1581.331521	0.046619862
1583.259974	0.046095617
1585.188427	0.045952231
1587.116880	0.046226442
1589.045333	0.046676945
1590.973787	0.046943165
1592.902240	0.046872243
1594.830693	0.046692986
1596.759146	0.046595939
1598.687599	0.046519980
1600.616052	0.046486542
1602.544505	0.046670523
1604.472958	0.047162626
1606.401411	0.047786914
1608.329864	0.048276842
1610.258317	0.048632327
1612.186770	0.048951820
1614.115223	0.048856288
1616.043677	0.048605297
1617.972130	0.049609642
1619.900583	0.051014390
1621.829036	0.051142026
1623.757489	0.051254604
1625.685942	0.052111492
1627.614395	0.053020280
1629.542848	0.054249443
1631.471301	0.055271570
1633.399754	0.054659769
1635.328207	0.053289719
1637.256660	0.053516719
1639.185113	0.054535508
1641.113566	0.055022441
1643.042020	0.055049036
1644.970473	0.054581124
1646.898926	0.054801907
1648.827379	0.056282695
1650.755832	0.055424027
1652.684285	0.052346177
1654.612738	0.052352015
1656.541191	0.054225430
1658.469644	0.054395415
1660.398097	0.053183436
1662.326550	0.052026976
1664.255003	0.051792160
1666.183456	0.051563658
1668.111910	0.050607782
1670.040363	0.050324392
1671.968816	0.050568495
1673.897269	0.049580719
1675.825722	0.048700001
1677.754175	0.049351167
1679.682628	0.049827274
1681.611081	0.048395727
1683.539534	0.045790303
1685.467987	0.044908926
1687.396440	0.045398295
1689.324893	0.045226745
1691.253346	0.044818737
1693.181799	0.043944970
1695.110253	0.042296935
1697.038706	0.041230071
1698.967159	0.040623873
1700.895612	0.040404931
1702.824065	0.040572673
1704.752518	0.039811384
1706.680971	0.039036889
1708.609424	0.038946394
1710.537877	0.038699932
1712.466330	0.037825432
1714.394783	0.036280885
1716.323236	0.034776099
1718.251689	0.034752205
1720.180143	0.035690993
1722.108596	0.035665147
1724.037049	0.034794915
1725.965502	0.034082361
1727.893955	0.033568718
1729.822408	0.033238005
1731.750861	0.032890078
1733.679314	0.032595284
1735.607767	0.033134419
1737.536220	0.033452310
1739.464673	0.032860823
1741.393126	0.032488439
1743.321579	0.032680031
1745.250032	0.032866590
1747.178486	0.032654457
1749.106939	0.032223053
1751.035392	0.032182168
1752.963845	0.032585420
1754.892298	0.032834306
1756.820751	0.032855455
1758.749204	0.032910518
1760.677657	0.032784063
1762.606110	0.032859225
1764.534563	0.033299170
1766.463016	0.033416055
1768.391469	0.033198643
1770.319922	0.032976966
1772.248376	0.033222526
1774.176829	0.034222335
1776.105282	0.034982022
1778.033735	0.034933064
1779.962188	0.034686282
1781.890641	0.034681626
1783.819094	0.034854788
1785.747547	0.035407532
1787.676000	0.036276128
1789.604453	0.036694720
1791.532906	0.036743302
1793.461359	0.037210938
1795.389812	0.037769273
1797.318266	0.037812509
1799.246719	0.037632216
1801.175172	0.037788056
1803.103625	0.038335651
1805.032078	0.038790438
1806.960531	0.039007153
1808.888984	0.039184276
1810.817437	0.039430711
1812.745890	0.039725818
1814.674343	0.039828409
1816.602796	0.039716907
1818.531249	0.039776567
1820.459702	0.040099196
1822.388155	0.040352985
1824.316609	0.040400770
1826.245062	0.040463287
1828.173515	0.040317561
1830.101968	0.040122747
1832.030421	0.040410295
1833.958874	0.040690005
1835.887327	0.040686931
1837.815780	0.040770907
1839.744233	0.040902030
1841.672686	0.040460557
1843.601139	0.039560542
1845.529592	0.039260965
1847.458045	0.039433043
1849.386499	0.039421588
1851.314952	0.039321981
1853.243405	0.039201628
1855.171858	0.038957242
1857.100311	0.038662899
1859.028764	0.038545489
1860.957217	0.038652405
1862.885670	0.038690813
1864.814123	0.038213659
1866.742576	0.037090600
1868.671029	0.036143526
1870.599482	0.036201809
1872.527935	0.036642130
1874.456388	0.036698371
1876.384842	0.036471304
1878.313295	0.036204919
1880.241748	0.035974387
1882.170201	0.035674833
1884.098654	0.035268009
1886.027107	0.034886587
1887.955560	0.034500711
1889.884013	0.034240462
1891.812466	0.034209512
1893.740919	0.034090668
1895.669372	0.033819411
1897.597825	0.033362649
1899.526278	0.032744326
1901.454732	0.032336600
1903.383185	0.032201353
1905.311638	0.032102276
1907.240091	0.031939898
1909.168544	0.031816676
1911.096997	0.031827178
1913.025450	0.031772282
1914.953903	0.031418443
1916.882356	0.030827926
1918.810809	0.030342819
1920.739262	0.029861810
1922.667715	0.029264443
1924.596168	0.029083656
1926.524622	0.029194444
1928.453075	0.028980991
1930.381528	0.028465234
1932.309981	0.027987272
1934.238434	0.027637871
1936.166887	0.027316660
1938.095340	0.027072681
1940.023793	0.026848419
1941.952246	0.026563706
1943.880699	0.026430732
1945.809152	0.026220821
1947.737605	0.025714884
1949.666058	0.025400974
1951.594511	0.025499478
1953.522965	0.025598694
1955.451418	0.025425965
1957.379871	0.025173610
1959.308324	0.024861554
1961.236777	0.024456184
1963.165230	0.024286030
1965.093683	0.024305664
1967.022136	0.024117874
1968.950589	0.023747291
1970.879042	0.023373989
1972.807495	0.023043904
1974.735948	0.022686686
1976.664401	0.022294590
1978.592855	0.022074798
1980.521308	0.022129513
1982.449761	0.022208687
1984.378214	0.021976192
1986.306667	0.021555353
1988.235120	0.021364180
1990.163573	0.021315206
1992.092026	0.021127459
1994.020479	0.021011185
1995.948932	0.021041429
1997.877385	0.020961771
1999.805838	0.020689908
2001.734291	0.020235958
2003.662744	0.019731941
2005.591198	0.019460868
2007.519651	0.019509133
2009.448104	0.019701516
2011.376557	0.019783720
2013.305010	0.019673591
2015.233463	0.019394008
2017.161916	0.018915281
2019.090369	0.018432893
2021.018822	0.018243749
2022.947275	0.018273300
2024.875728	0.018187180
2026.804181	0.017963458
2028.732634	0.017910784
2030.661088	0.018036630
2032.589541	0.017969863
2034.517994	0.017605145
2036.446447	0.017320905
2038.374900	0.017286049
2040.303353	0.017220194
2042.231806	0.017047223
2044.160259	0.016957259
2046.088712	0.016982490
2048.017165	0.016956298
2049.945618	0.016630564
2051.874071	0.016087914
2053.802524	0.015832102
2055.730978	0.015979923
2057.659431	0.016054118
2059.587884	0.015964495
2061.516337	0.016028212
2063.444790	0.016039198
2065.373243	0.015668284
2067.301696	0.015265784
2069.230149	0.015219782
2071.158602	0.015277826
2073.087055	0.015141203
2075.015508	0.015043420
2076.943961	0.015231196
2078.872414	0.015538073
2080.800867	0.015704449
2082.729321	0.015511984
2084.657774	0.015007251
2086.586227	0.014599451
2088.514680	0.014428826
2090.443133	0.014309290
2092.371586	0.014215899
2094.300039	0.014239048
2096.228492	0.014314274
2098.156945	0.014266586
2100.085398	0.014121260
2102.013851	0.014038286
2103.942304	0.013944714
2105.870757	0.013761472
2107.799211	0.013682207
2109.727664	0.013732324
2111.656117	0.013623505
2113.584570	0.013358058
2115.513023	0.013258522
2117.441476	0.013333018
2119.369929	0.013429652
2121.298382	0.013531925
2123.226835	0.013602789
2125.155288	0.013597934
2127.083741	0.013460745
2129.012194	0.013155505
2130.940647	0.012874196
2132.869100	0.012796639
2134.797554	0.012915493
2136.726007	0.013202814
2138.654460	0.013443064
2140.582913	0.013268215
2142.511366	0.012646440
2144.439819	0.012173997
2146.368272	0.012284257
2148.296725	0.012586526
2150.225178	0.012655270
2152.153631	0.012636523
2154.082084	0.012602483
2156.010537	0.012396399
2157.938990	0.012217504
2159.867444	0.012350216
2161.795897	0.012560855
2163.724350	0.012487646
2165.652803	0.012114021
2167.581256	0.011744642
2169.509709	0.011709401
2171.438162	0.011902388
2173.366615	0.011997961
2175.295068	0.011858903
2177.223521	0.011677506
2179.151974	0.011806453
2181.080427	0.012105113
2183.008880	0.012125605
2184.937334	0.011792306
2186.865787	0.011332975
2188.794240	0.011010508
2190.722693	0.010993778
2192.651146	0.011132723
2194.579599	0.011138962
2196.508052	0.011040450
2198.436505	0.010900008
2200.364958	0.010648862
2202.293411	0.010466807
2204.221864	0.010588183
2206.150317	0.010678233
2208.078770	0.010524640
2210.007223	0.010438249
2211.935677	0.010554664
2213.864130	0.010623132
2215.792583	0.010519801
2217.721036	0.010413320
2219.649489	0.010410338
2221.577942	0.010444263
2223.506395	0.010443906
2225.434848	0.010306743
2227.363301	0.010136000
2229.291754	0.010166914
2231.220207	0.010286191
2233.148660	0.010172644
2235.077113	0.009848918
2237.005567	0.009657010
2238.934020	0.009805136
2240.862473	0.010006850
2242.790926	0.010034516
2244.719379	0.010036750
2246.647832	0.009980073
2248.576285	0.009763297
2250.504738	0.009562540
2252.433191	0.009472100
2254.361644	0.009587130
2256.290097	0.009770252
2258.218550	0.009781650
2260.147003	0.009708523
2262.075456	0.009553418
2264.003910	0.009204181
2265.932363	0.009010509
2267.860816	0.009141727
2269.789269	0.009124037
2271.717722	0.008855557
2273.646175	0.008818557
2275.574628	0.009094960
2277.503081	0.009254014
2279.431534	0.009031561
2281.359987	0.008699345
2283.288440	0.008666865
2285.216893	0.008876670
2287.145346	0.008931716
2289.073800	0.008657794
2291.002253	0.008177539
2292.930706	0.007704274
2294.859159	0.007480620
2296.787612	0.007641753
2298.716065	0.008000419
2300.644518	0.008135562
2302.572971	0.007895201
2304.501424	0.007597331
2306.429877	0.007660706
2308.358330	0.008115476
2310.286783	0.008504981
2312.215236	0.008437973
2314.143690	0.008094246
2316.072143	0.007797484
2318.000596	0.007782467
2319.929049	0.008121368
2321.857502	0.008547821
2323.785955	0.008953292
2325.714408	0.009396105
2327.642861	0.009574180
2329.571314	0.009362414
2331.499767	0.009083856
2333.428220	0.008655688
2335.356673	0.007912917
2337.285126	0.007079765
2339.213579	0.006373968
2341.142033	0.006109966
2343.070486	0.006597214
2344.998939	0.007328548
2346.927392	0.007426786
2348.855845	0.007211657
2350.784298	0.007191931
2352.712751	0.007074513
2354.641204	0.006795991
2356.569657	0.006560697
2358.498110	0.006347860
2360.426563	0.006360938
2362.355016	0.006636605
2364.283469	0.006995806
2366.211923	0.007194871
2368.140376	0.007157045
2370.068829	0.007123408
2371.997282	0.007117830
2373.925735	0.006801892
2375.854188	0.006530507
2377.782641	0.006797216
2379.711094	0.007166126
2381.639547	0.007079529
2383.568000	0.006790294
2385.496453	0.006576218
2387.424906	0.006235380
2389.353359	0.005757725
2391.281812	0.005468114
2393.210266	0.005543006
2395.138719	0.005907282
2397.067172	0.006212250
2398.995625	0.006055468
2400.924078	0.005606835
2402.852531	0.005412339
2404.780984	0.005568058
2406.709437	0.005659675
2408.637890	0.005628238
2410.566343	0.005748244
2412.494796	0.006109257
2414.423249	0.006473612
2416.351702	0.006635088
2418.280156	0.006600499
2420.208609	0.006451656
2422.137062	0.006347477
2424.065515	0.006315339
2425.993968	0.006067483
2427.922421	0.005626732
2429.850874	0.005466177
2431.779327	0.005621572
2433.707780	0.005550197
2435.636233	0.005309984
2437.564686	0.005492973
2439.493139	0.005937256
2441.421592	0.006110548
2443.350045	0.005879455
2445.278499	0.005508214
2447.206952	0.005387303
2449.135405	0.005402088
2451.063858	0.005347763
2452.992311	0.005391393
2454.920764	0.005519714
2456.849217	0.005658237
2458.777670	0.005878780
2460.706123	0.005963047
2462.634576	0.005850796
2464.563029	0.005822353
2466.491482	0.005905451
2468.419935	0.005948491
2470.348389	0.006075799
2472.276842	0.006195433
2474.205295	0.006168478
2476.133748	0.006129770
2478.062201	0.006192842
2479.990654	0.006368297
2481.919107	0.006502348
2483.847560	0.006506340
2485.776013	0.006405792
2487.704466	0.006312437
2489.632919	0.006395224
2491.561372	0.006564218
2493.489825	0.006655245
2495.418279	0.006753258
2497.346732	0.007090180
2499.275185	0.007678095
2501.203638	0.008056455
2503.132091	0.007740936
2505.060544	0.007165937
2506.988997	0.007119517
2508.917450	0.007546850
2510.845903	0.007911642
2512.774356	0.008148198
2514.702809	0.008473365
2516.631262	0.008729855
2518.559715	0.008885116
2520.488168	0.009191621
2522.416622	0.009601027
2524.345075	0.009998783
2526.273528	0.010235064
2528.201981	0.010062020
2530.130434	0.009685783
2532.058887	0.009496645
2533.987340	0.009530987
2535.915793	0.009728179
2537.844246	0.010002613
2539.772699	0.010166224
2541.701152	0.010223287
2543.629605	0.010452684
2545.558058	0.011054174
2547.486512	0.011872914
2549.414965	0.012538796
2551.343418	0.012712562
2553.271871	0.012563154
2555.200324	0.012498011
2557.128777	0.012660216
2559.057230	0.012988131
2560.985683	0.013270719
2562.914136	0.013530944
2564.842589	0.013900839
2566.771042	0.014071664
2568.699495	0.014244351
2570.627948	0.015030731
2572.556401	0.015853889
2574.484855	0.015919041
2576.413308	0.015636733
2578.341761	0.015714247
2580.270214	0.016323619
2582.198667	0.017135547
2584.127120	0.017654832
2586.055573	0.017778438
2587.984026	0.017822031
2589.912479	0.017810496
2591.840932	0.017454427
2593.769385	0.016874649
2595.697838	0.016558662
2597.626291	0.016808422
2599.554745	0.017373692
2601.483198	0.017741216
2603.411651	0.017798740
2605.340104	0.017911680
2607.268557	0.018179022
2609.197010	0.018263197
2611.125463	0.018276013
2613.053916	0.018451475
2614.982369	0.018471731
2616.910822	0.018323518
2618.839275	0.018448368
2620.767728	0.018673249
2622.696181	0.018402109
2624.624635	0.017972561
2626.553088	0.018010439
2628.481541	0.018308643
2630.409994	0.018540565
2632.338447	0.018749652
2634.266900	0.018714668
2636.195353	0.018100783
2638.123806	0.017467676
2640.052259	0.017560871
2641.980712	0.018000435
2643.909165	0.018077141
2645.837618	0.017714581
2647.766071	0.017306674
2649.694524	0.017297283
2651.622978	0.017656291
2653.551431	0.017952653
2655.479884	0.017890623
2657.408337	0.017559921
2659.336790	0.017277276
2661.265243	0.017209996
2663.193696	0.017138371
2665.122149	0.016924083
2667.050602	0.016866613
2668.979055	0.017082995
2670.907508	0.017160188
2672.835961	0.016806995
2674.764414	0.016495977
2676.692868	0.016526267
2678.621321	0.016481677
2680.549774	0.016287757
2682.478227	0.016059963
2684.406680	0.015830271
2686.335133	0.015712550
2688.263586	0.015744114
2690.192039	0.015923535
2692.120492	0.016161561
2694.048945	0.016117247
2695.977398	0.015706500
2697.905851	0.015365954
2699.834304	0.015182668
2701.762757	0.014960391
2703.691211	0.014875515
2705.619664	0.014926855
2707.548117	0.014783532
2709.476570	0.014374924
2711.405023	0.014003701
2713.333476	0.014081049
2715.261929	0.014712554
2717.190382	0.015155382
2719.118835	0.014805079
2721.047288	0.014312024
2722.975741	0.014102496
2724.904194	0.013980590
2726.832647	0.014138156
2728.761101	0.014552006
2730.689554	0.014797173
2732.618007	0.014651434
2734.546460	0.014311514
2736.474913	0.013964742
2738.403366	0.013542075
2740.331819	0.013224227
2742.260272	0.013038006
2744.188725	0.012878687
2746.117178	0.012990839
2748.045631	0.013267089
2749.974084	0.013188042
2751.902537	0.012833441
2753.830991	0.012857402
2755.759444	0.013257260
2757.687897	0.013384250
2759.616350	0.013200481
2761.544803	0.013059881
2763.473256	0.012925506
2765.401709	0.012694033
2767.330162	0.012531408
2769.258615	0.012508431
2771.187068	0.012483435
2773.115521	0.012469367
2775.043974	0.012492051
2776.972427	0.012445472
2778.900880	0.012308627
2780.829334	0.012208686
2782.757787	0.012363452
2784.686240	0.012793735
2786.614693	0.013215831
2788.543146	0.013161770
2790.471599	0.012358481
2792.400052	0.011468383
2794.328505	0.011370705
2796.256958	0.011894359
2798.185411	0.012155712
2800.113864	0.011898317
2802.042317	0.011649513
2803.970770	0.011761703
2805.899224	0.012003377
2807.827677	0.012084444
2809.756130	0.012091575
2811.684583	0.012008508
2813.613036	0.011824219
2815.541489	0.011761472
2817.469942	0.011756682
2819.398395	0.011773175
2821.326848	0.012011405
2823.255301	0.012314038
2825.183754	0.012235119
2827.112207	0.011732281
2829.040660	0.011234497
2830.969113	0.011022927
2832.897567	0.011123431
2834.826020	0.011397846
2836.754473	0.011505780
2838.682926	0.011382121
2840.611379	0.011386606
2842.539832	0.011591945
2844.468285	0.011694879
2846.396738	0.011699638
2848.325191	0.011738799
2850.253644	0.011673367
2852.182097	0.011620685
2854.110550	0.011714619
2856.039003	0.011791875
2857.967457	0.011665246
2859.895910	0.011300256
2861.824363	0.011077147
2863.752816	0.011443360
2865.681269	0.012045332
2867.609722	0.012114955
2869.538175	0.011562434
2871.466628	0.010906015
2873.395081	0.010639879
2875.323534	0.010756543
2877.251987	0.010942121
2879.180440	0.011175585
2881.108893	0.011790267
2883.037347	0.012451039
2884.965800	0.012179470
2886.894253	0.011004191
2888.822706	0.010096896
2890.751159	0.010073736
2892.679612	0.010665299
2894.608065	0.011428816
2896.536518	0.011962791
2898.464971	0.011986980
2900.393424	0.011472118
2902.321877	0.010642847
2904.250330	0.010017001
2906.178783	0.010000878
2908.107236	0.010419873
2910.035690	0.010745922
2911.964143	0.010962078
2913.892596	0.011219143
2915.821049	0.011355484
2917.749502	0.011206882
2919.677955	0.010933613
2921.606408	0.010658317
2923.534861	0.010321243
2925.463314	0.010159420
2927.391767	0.010455458
2929.320220	0.010938071
2931.248673	0.011284015
2933.177126	0.011417924
2935.105580	0.011156396
2937.034033	0.010595589
2938.962486	0.010168608
2940.890939	0.010122674
2942.819392	0.010336565
2944.747845	0.010589571
2946.676298	0.010891410
2948.604751	0.011159261
2950.533204	0.011220196
2952.461657	0.011157700
2954.390110	0.011223195
2956.318563	0.011645576
2958.247016	0.011963174
2960.175469	0.011634735
2962.103923	0.011066549
2964.032376	0.010801684
2965.960829	0.010924879
2967.889282	0.011402637
2969.817735	0.011733342
2971.746188	0.011389618
2973.674641	0.010907773
2975.603094	0.011182206
2977.531547	0.011958102
2979.460000	0.012512398
2981.388453	0.012635830
2983.316906	0.012317148
2985.245359	0.011642505
2987.173813	0.010962205
2989.102266	0.010639204
2991.030719	0.010686221
2992.959172	0.010881122
2994.887625	0.011045708
2996.816078	0.011214481
2998.744531	0.011398871
3000.672984	0.011521379
3002.601437	0.011854649
3004.529890	0.012331209
3006.458343	0.012316531
3008.386796	0.011921389
3010.315249	0.011874472
3012.243703	0.012244066
3014.172156	0.012518216
3016.100609	0.012570000
3018.029062	0.012583464
3019.957515	0.012607365
3021.885968	0.012760499
3023.814421	0.012996911
3025.742874	0.013118430
3027.671327	0.013221569
3029.599780	0.013217332
3031.528233	0.012774039
3033.456686	0.012190242
3035.385139	0.012084675
3037.313592	0.012499034
3039.242046	0.013095039
3041.170499	0.013576591
3043.098952	0.013819884
3045.027405	0.013834638
3046.955858	0.013702802
3048.884311	0.013669103
3050.812764	0.013775124
3052.741217	0.013694605
3054.669670	0.013483362
3056.598123	0.013666376
3058.526576	0.014251974
3060.455029	0.014544244
3062.383482	0.014220851
3064.311936	0.013950506
3066.240389	0.014274308
3068.168842	0.014778960
3070.097295	0.014952391
3072.025748	0.014995589
3073.954201	0.015313720
3075.882654	0.015666123
3077.811107	0.015530222
3079.739560	0.015062928
3081.668013	0.014881528
3083.596466	0.014990859
3085.524919	0.014949543
3087.453372	0.014809351
3089.381825	0.014878887
3091.310279	0.015230039
3093.238732	0.015824325
3095.167185	0.016241131
3097.095638	0.015999585
3099.024091	0.015734194
3100.952544	0.016285462
3102.880997	0.017222410
3104.809450	0.017758943
3106.737903	0.017785298
3108.666356	0.017660817
3110.594809	0.017644197
3112.523262	0.017518612
3114.451715	0.017093910
3116.380169	0.016650597
3118.308622	0.016653977
3120.237075	0.017236367
3122.165528	0.018169692
3124.093981	0.019108530
3126.022434	0.019547997
3127.950887	0.019358061
3129.879340	0.018989118
3131.807793	0.018786183
3133.736246	0.018822188
3135.664699	0.019036850
3137.593152	0.019432858
3139.521605	0.019967390
3141.450058	0.020105781
3143.378512	0.019608812
3145.306965	0.019139936
3147.235418	0.019163063
3149.163871	0.019496402
3151.092324	0.019781450
3153.020777	0.019829724
3154.949230	0.019981336
3156.877683	0.020570757
3158.806136	0.021285888
3160.734589	0.021606702
3162.663042	0.021272207
3164.591495	0.020700134
3166.519948	0.020849628
3168.448402	0.021909945
3170.376855	0.022932053
3172.305308	0.023172889
3174.233761	0.022900535
3176.162214	0.022581622
3178.090667	0.022199240
3180.019120	0.021841776
3181.947573	0.021968165
3183.876026	0.022378203
3185.804479	0.022375025
3187.732932	0.022222795
3189.661385	0.022630189
3191.589838	0.023530759
3193.518292	0.024330694
3195.446745	0.024586536
3197.375198	0.024599884
3199.303651	0.024985004
3201.232104	0.025479762
3203.160557	0.025503898
3205.089010	0.025277514
3207.017463	0.025151478
3208.945916	0.025057716
3210.874369	0.024988750
3212.802822	0.025314450
3214.731275	0.026265314
3216.659728	0.027142823
3218.588181	0.027173446
3220.516635	0.026882628
3222.445088	0.027004689
3224.373541	0.027365878
3226.301994	0.027833825
3228.230447	0.028336780
3230.158900	0.028361520
3232.087353	0.027818847
3234.015806	0.027227841
3235.944259	0.026909171
3237.872712	0.026728658
3239.801165	0.026448803
3241.729618	0.026314240
3243.658071	0.026804999
3245.586525	0.027620444
3247.514978	0.027923802
3249.443431	0.027798209
3251.371884	0.027929537
3253.300337	0.028365668
3255.228790	0.028730884
3257.157243	0.029002566
3259.085696	0.029209726
3261.014149	0.029001161
3262.942602	0.028553160
3264.871055	0.028351389
3266.799508	0.028348221
3268.727961	0.028432708
3270.656414	0.028534807
3272.584868	0.028572317
3274.513321	0.028635195
3276.441774	0.028700784
3278.370227	0.028615706
3280.298680	0.028533420
3282.227133	0.028787781
3284.155586	0.029341243
3286.084039	0.029989867
3288.012492	0.030576486
3289.940945	0.030949291
3291.869398	0.031147994
3293.797851	0.031303689
3295.726304	0.031499956
3297.654758	0.031714160
3299.583211	0.031816408
3301.511664	0.031801432
3303.440117	0.032009795
3305.368570	0.032570239
3307.297023	0.032731958
3309.225476	0.032178733
3311.153929	0.031682406
3313.082382	0.031603754
3315.010835	0.031625528
3316.939288	0.031680908
3318.867741	0.032030910
3320.796194	0.032413073
3322.724648	0.031947400
3324.653101	0.030712008
3326.581554	0.030283490
3328.510007	0.031376105
3330.438460	0.032690108
3332.366913	0.033293910
3334.295366	0.033642180
3336.223819	0.033784628
3338.152272	0.033613037
3340.080725	0.033628237
3342.009178	0.033822339
3343.937631	0.033548374
3345.866084	0.032951728
3347.794537	0.033032883
3349.722991	0.033856723
3351.651444	0.034386784
3353.579897	0.034321319
3355.508350	0.034229156
3357.436803	0.034293439
3359.365256	0.034619968
3361.293709	0.035328597
3363.222162	0.035857946
3365.150615	0.035998430
3367.079068	0.036259912
3369.007521	0.036413204
3370.935974	0.036122803
3372.864427	0.035940118
3374.792881	0.036075167
3376.721334	0.036120966
3378.649787	0.036057480
3380.578240	0.036072902
3382.506693	0.036217175
3384.435146	0.036513101
3386.363599	0.036764689
3388.292052	0.037033081
3390.220505	0.037421115
3392.148958	0.037491135
3394.077411	0.037307434
3396.005864	0.037587143
3397.934317	0.038415149
3399.862770	0.039013669
3401.791224	0.038967900
3403.719677	0.038821481
3405.648130	0.039009627
3407.576583	0.038837958
3409.505036	0.038250908
3411.433489	0.037749484
3413.361942	0.037358489
3415.290395	0.037264839
3417.218848	0.037637107
3419.147301	0.038075358
3421.075754	0.038066383
3423.004207	0.037720278
3424.932660	0.037632674
3426.861114	0.037913438
3428.789567	0.038330723
3430.718020	0.038557641
3432.646473	0.038461216
3434.574926	0.038328364
3436.503379	0.037950184
3438.431832	0.037256315
3440.360285	0.036890894
3442.288738	0.036971249
3444.217191	0.037109368
3446.145644	0.037286639
3448.074097	0.037555806
3450.002550	0.037523098
3451.931004	0.037238326
3453.859457	0.037198804
3455.787910	0.037466273
3457.716363	0.037749369
3459.644816	0.037580267
3461.573269	0.036993973
3463.501722	0.036602754
3465.430175	0.036516838
3467.358628	0.036388915
3469.287081	0.036038071
3471.215534	0.035605147
3473.143987	0.035413373
3475.072440	0.035411585
3477.000893	0.035208635
3478.929347	0.034925293
3480.857800	0.035039913
3482.786253	0.035306171
3484.714706	0.034902636
3486.643159	0.034059152
3488.571612	0.033918332
3490.500065	0.034399591
3492.428518	0.034462791
3494.356971	0.033810344
3496.285424	0.033031885
3498.213877	0.032903168
3500.142330	0.033382926
3502.070783	0.033710483
3503.999237	0.033578742
3505.927690	0.033002619
3507.856143	0.032117799
3509.784596	0.031697296
3511.713049	0.031891011
3513.641502	0.031890638
3515.569955	0.031563487
3517.498408	0.031380609
3519.426861	0.031555243
3521.355314	0.031832051
3523.283767	0.031726513
3525.212220	0.031164121
3527.140673	0.030509265
3529.069126	0.029940972
3530.997580	0.029352220
3532.926033	0.028980343
3534.854486	0.029156886
3536.782939	0.029584982
3538.711392	0.029750912
3540.639845	0.029611981
3542.568298	0.029353166
3544.496751	0.028865412
3546.425204	0.028289909
3548.353657	0.028148180
3550.282110	0.028347738
3552.210563	0.028550092
3554.139016	0.028735809
3556.067470	0.028673613
3557.995923	0.028051939
3559.924376	0.026957994
3561.852829	0.025793556
3563.781282	0.024802273
3565.709735	0.024139524
3567.638188	0.024258634
3569.566641	0.025069969
3571.495094	0.025437014
3573.423547	0.024788022
3575.352000	0.023989663
3577.280453	0.023980230
3579.208906	0.024578225
3581.137360	0.024962518
3583.065813	0.024617543
3584.994266	0.023659322
3586.922719	0.022785239
3588.851172	0.022469869
3590.779625	0.022182735
3592.708078	0.021863293
3594.636531	0.022273650
3596.564984	0.023058992
3598.493437	0.022789396
3600.421890	0.021569522
3602.350343	0.020883454
3604.278796	0.020854630
3606.207249	0.020430960
3608.135703	0.019608337
3610.064156	0.019173397
3611.992609	0.019230019
3613.921062	0.019549526
3615.849515	0.019652186
3617.777968	0.019275162
3619.706421	0.019188032
3621.634874	0.019674113
3623.563327	0.019903710
3625.491780	0.019459592
3627.420233	0.018640328
3629.348686	0.018250518
3631.277139	0.018366938
3633.205593	0.018165367
3635.134046	0.017609091
3637.062499	0.017077709
3638.990952	0.016750842
3640.919405	0.016617207
3642.847858	0.016400538
3644.776311	0.015952611
3646.704764	0.015672240
3648.633217	0.016113417
3650.561670	0.016748957
3652.490123	0.016556468
3654.418576	0.015693948
3656.347029	0.015029997
3658.275482	0.014854898
3660.203936	0.014649491
3662.132389	0.014196202
3664.060842	0.013799492
3665.989295	0.013610685
3667.917748	0.013400687
3669.846201	0.013260238
3671.774654	0.013347986
3673.703107	0.012792335
3675.631560	0.011808088
3677.560013	0.011587751
3679.488466	0.011645699
3681.416919	0.011420878
3683.345372	0.011361588
3685.273826	0.011829533
3687.202279	0.012420422
3689.130732	0.012474746
3691.059185	0.011954596
3692.987638	0.011174303
3694.916091	0.010468925
3696.844544	0.010395836
3698.772997	0.011085515
3700.701450	0.011715620
3702.629903	0.011630503
3704.558356	0.011287021
3706.486809	0.011183856
3708.415262	0.011247537
3710.343716	0.011163558
3712.272169	0.010775656
3714.200622	0.010379548
3716.129075	0.010331616
3718.057528	0.010794342
3719.985981	0.011629307
3721.914434	0.012296343
3723.842887	0.012510712
3725.771340	0.012666404
3727.699793	0.013026847
3729.628246	0.013228175
3731.556699	0.013293869
3733.485152	0.013955372
3735.413605	0.014900163
3737.342059	0.014634972
3739.270512	0.012939673
3741.198965	0.011020663
3743.127418	0.010097878
3745.055871	0.010733026
3746.984324	0.011979477
3748.912777	0.012387074
3750.841230	0.012500786
3752.769683	0.012964020
3754.698136	0.013099880
3756.626589	0.012792016
3758.555042	0.012497838
3760.483495	0.012533442
3762.411949	0.013014418
3764.340402	0.013637004
3766.268855	0.013937118
3768.197308	0.013671372
3770.125761	0.013229431
3772.054214	0.013095399
3773.982667	0.012905874
3775.911120	0.012414633
3777.839573	0.012193782
3779.768026	0.012769073
3781.696479	0.013580621
3783.624932	0.013501514
3785.553385	0.012621604
3787.481838	0.011849295
3789.410292	0.011667445
3791.338745	0.012088182
3793.267198	0.012739630
3795.195651	0.013221172
3797.124104	0.013391703
3799.052557	0.013125101
3800.981010	0.012709887
3802.909463	0.012946418
3804.837916	0.013403161
3806.766369	0.013273539
3808.694822	0.013034486
3810.623275	0.013068785
3812.551728	0.012997645
3814.480182	0.012639200
3816.408635	0.012583496
3818.337088	0.013361595
3820.265541	0.014333252
3822.193994	0.014673587
3824.122447	0.014204194
3826.050900	0.013433075
3827.979353	0.013078921
3829.907806	0.012834404
3831.836259	0.012236005
3833.764712	0.011883290
3835.693165	0.012355358
3837.621618	0.013263472
3839.550071	0.013667111
3841.478525	0.013157939
3843.406978	0.012394245
3845.335431	0.012280729
3847.263884	0.012814012
3849.192337	0.013162922
3851.120790	0.012530951
3853.049243	0.011379451
3854.977696	0.011050874
3856.906149	0.011450662
3858.834602	0.011699862
3860.763055	0.011865815
3862.691508	0.012157473
3864.619961	0.012387265
3866.548415	0.012309724
3868.476868	0.011818429
3870.405321	0.011211719
3872.333774	0.010870938
3874.262227	0.011020902
3876.190680	0.011819705
3878.119133	0.012610093
3880.047586	0.012674220
3881.976039	0.012388859
3883.904492	0.012211444
3885.832945	0.012264930
3887.761398	0.012227265
3889.689851	0.011463651
3891.618305	0.010616920
3893.546758	0.010729634
3895.475211	0.011343285
3897.403664	0.011858867
3899.332117	0.012559654
3901.260570	0.013019870
3903.189023	0.012417361
3905.117476	0.011801208
3907.045929	0.012029174
3908.974382	0.012177377
3910.902835	0.011771031
3912.831288	0.011497757
3914.759741	0.011644990
3916.688194	0.011751407
3918.616648	0.011435703
3920.545101	0.010810564
3922.473554	0.010201356
3924.402007	0.010088134
3926.330460	0.010748147
3928.258913	0.011440469
3930.187366	0.011287766
3932.115819	0.010772653
3934.044272	0.010747193
3935.972725	0.011178598
3937.901178	0.011459256
3939.829631	0.011033239
3941.758084	0.010120236
3943.686538	0.009688698
3945.614991	0.010011490
3947.543444	0.010634247
3949.471897	0.011256125
3951.400350	0.011531418
3953.328803	0.011404458
3955.257256	0.011474741
3957.185709	0.011766742
3959.114162	0.011469519
3961.042615	0.010691253
3962.971068	0.010492451
3964.899521	0.010939094
3966.827974	0.011189697
3968.756427	0.011147628
3970.684881	0.011042163
3972.613334	0.010597749
3974.541787	0.009935394
3976.470240	0.009640084
3978.398693	0.009792822
3980.327146	0.010056685
3982.255599	0.010123089
3984.184052	0.009798516
3986.112505	0.009269103
3988.040958	0.008991783
3989.969411	0.009166863
3991.897864	0.009268446
3993.826317	0.008868151
3995.754771	0.008521012
3997.683224	0.008694505
3999.611677	0.009159419
4001.540130	0.009876915
4003.468583	0.010954825
4005.397036	0.011453841
4007.325489	0.010497555
4009.253942	0.009198496
4011.182395	0.009179040
4013.110848	0.010023281
4015.039301	0.010102446
4016.967754	0.009254093
4018.896207	0.008543992
4020.824661	0.008658778
4022.753114	0.009168348
4024.681567	0.009321593
4026.610020	0.009174932
4028.538473	0.009072798
4030.466926	0.009060667
4032.395379	0.008768456
4034.323832	0.008410944
4036.252285	0.008456584
4038.180738	0.008699741
4040.109191	0.008957613
4042.037644	0.008948082
4043.966097	0.008699749
4045.894550	0.008603521
4047.823004	0.008799365
4049.751457	0.008969579
4051.679910	0.009220898
4053.608363	0.009382106
4055.536816	0.008970045
4057.465269	0.008433886
4059.393722	0.008326422
4061.322175	0.008370345
4063.250628	0.008273732
4065.179081	0.008054172
4067.107534	0.007812720
4069.035987	0.007837058
4070.964440	0.007821500
4072.892894	0.007461743
4074.821347	0.007345654
4076.749800	0.008195948
4078.678253	0.009494742
4080.606706	0.010027484
4082.535159	0.009696462
4084.463612	0.009232734
4086.392065	0.008520893
4088.320518	0.007732312
4090.248971	0.007613533
4092.177424	0.007982791
4094.105877	0.008458527
4096.034330	0.008641465
4097.962783	0.008212921
4099.891237	0.007940754
4101.819690	0.008697832
4103.748143	0.009568625
4105.676596	0.009422068
4107.605049	0.008701778
4109.533502	0.008460210
4111.461955	0.008407163
4113.390408	0.008048177
4115.318861	0.007843512
4117.247314	0.008382333
4119.175767	0.008790564
4121.104220	0.008335149
4123.032673	0.007925398
4124.961127	0.007331782
4126.889580	0.006682879
4128.818033	0.007336360
4130.746486	0.009004694
4132.674939	0.009447386
4134.603392	0.008273361
4136.531845	0.007388780
4138.460298	0.007395988
4140.388751	0.007411330
4142.317204	0.007295299
4144.245657	0.006929395
4146.174110	0.006275818
4148.102563	0.006092215
4150.031017	0.006585128
4151.959470	0.006861646
4153.887923	0.006680134
4155.816376	0.006618284
4157.744829	0.006930403
4159.673282	0.007568041
4161.601735	0.008175408
4163.530188	0.008076349
4165.458641	0.007359835
4167.387094	0.006597512
4169.315547	0.006008520
4171.244000	0.005862027
4173.172453	0.006307762
4175.100906	0.007125150
4177.029360	0.008110758
4178.957813	0.008287366
4180.886266	0.007815560
4182.814719	0.007573906
4184.743172	0.007172896
4186.671625	0.006575956
4188.600078	0.006228715
4190.528531	0.006440134
4192.456984	0.007141375
4194.385437	0.007920455
4196.313890	0.008082092
4198.242343	0.007700883
4200.170796	0.007269121
4202.099250	0.007049115
4204.027703	0.007664925
4205.956156	0.008324987
4207.884609	0.007463581
4209.813062	0.006107282
4211.741515	0.006013489
4213.669968	0.006456686
4215.598421	0.007000430
4217.526874	0.007534207
4219.455327	0.007095114
4221.383780	0.005799265
4223.312233	0.005259187
4225.240686	0.005904486
4227.169139	0.006351877
4229.097593	0.006302553
4231.026046	0.006017138
4232.954499	0.005872490
4234.882952	0.005984817
4236.811405	0.006004228
4238.739858	0.006144481
4240.668311	0.006518689
4242.596764	0.006825978
4244.525217	0.007536429
4246.453670	0.007812354
4248.382123	0.006932633
4250.310576	0.005788473
4252.239029	0.005149323
4254.167483	0.004995161
4256.095936	0.005137906
4258.024389	0.005595285
4259.952842	0.005911590
4261.881295	0.005766608
4263.809748	0.005887429
4265.738201	0.006822796
4267.666654	0.008316501
4269.595107	0.009048702
4271.523560	0.008147519
4273.452013	0.006631377
4275.380466	0.006433474
4277.308919	0.007609891
4279.237373	0.008309606
4281.165826	0.007702382
4283.094279	0.006477592
4285.022732	0.005453344
4286.951185	0.004858599
4288.879638	0.005132342
4290.808091	0.005937282
4292.736544	0.005833781
4294.664997	0.005079503
4296.593450	0.004813005
4298.521903	0.005266444
4300.450356	0.006039761
4302.378809	0.006658463
4304.307262	0.006922461
4306.235716	0.006987644
4308.164169	0.007124358
4310.092622	0.006654812
4312.021075	0.005482845
4313.949528	0.005203283
4315.877981	0.006009922
4317.806434	0.006063517
4319.734887	0.005101650
4321.663340	0.005226742
4323.591793	0.006701778
4325.520246	0.007417161
4327.448699	0.007070965
4329.377152	0.007044040
4331.305606	0.007044719
4333.234059	0.006505469
4335.162512	0.005899487
4337.090965	0.005879337
4339.019418	0.006356748
4340.947871	0.006959621
4342.876324	0.007346786
4344.804777	0.006751066
4346.733230	0.005441415
4348.661683	0.004536737
4350.590136	0.004532360
4352.518589	0.004940300
4354.447042	0.005299338
4356.375495	0.005824763
4358.303949	0.006273868
4360.232402	0.007156475
4362.160855	0.008457550
4364.089308	0.008683315
4366.017761	0.007931991
4367.946214	0.007329444
4369.874667	0.006835151
4371.803120	0.006677045
4373.731573	0.007095673
4375.660026	0.006997323
4377.588479	0.006743564
4379.516932	0.007358953
4381.445385	0.007938470
4383.373839	0.007351171
4385.302292	0.006612256
4387.230745	0.006622590
4389.159198	0.006559296
4391.087651	0.005713467
4393.016104	0.004867235
4394.944557	0.004937344
4396.873010	0.005615053
4398.801463	0.006405755
4400.729916	0.006714568
4402.658369	0.006621462
4404.586822	0.006514494
4406.515275	0.007031300
4408.443729	0.007567547
4410.372182	0.007151459
4412.300635	0.005937275
4414.229088	0.004973888
4416.157541	0.004902059
4418.085994	0.004869174
4420.014447	0.005428095
4421.942900	0.006795864
4423.871353	0.008200473
4425.799806	0.008699242
4427.728259	0.008114248
4429.656712	0.006968233
4431.585165	0.005976359
4433.513618	0.005597665
4435.442072	0.005628326
4437.370525	0.006141616
4439.298978	0.007147438
4441.227431	0.007877459
4443.155884	0.008301333
4445.084337	0.008865495
4447.012790	0.008455371
4448.941243	0.006894559
4450.869696	0.006324276
4452.798149	0.007169808
4454.726602	0.007859460
4456.655055	0.007338526
4458.583508	0.006107205
4460.511962	0.004993570
4462.440415	0.005094761
4464.368868	0.005935231
4466.297321	0.006179521
4468.225774	0.006171939
4470.154227	0.005984747
4472.082680	0.005516191
4474.011133	0.004814458
4475.939586	0.004597652
4477.868039	0.005283837
4479.796492	0.006420289
4481.724945	0.007144006
4483.653398	0.006673258
4485.581851	0.005130396
4487.510305	0.003622767
4489.438758	0.003353814
4491.367211	0.004638967
4493.295664	0.006043944
4495.224117	0.006604536
4497.152570	0.007254482
4499.081023	0.008392143
4501.009476	0.008693802
4502.937929	0.007682206
4504.866382	0.006381281
4506.794835	0.005998713
4508.723288	0.006280587
4510.651741	0.006301209
4512.580195	0.006226454
4514.508648	0.006533626
4516.437101	0.006934559
4518.365554	0.006572963
4520.294007	0.006051250
4522.222460	0.006097132
4524.150913	0.006204562
4526.079366	0.005986671
4528.007819	0.005993397
4529.936272	0.006594360
4531.864725	0.007744288
4533.793178	0.008454577
4535.721631	0.008069769
4537.650084	0.008064651
4539.578538	0.008047331
4541.506991	0.007477370
4543.435444	0.007514299
4545.363897	0.008176396
4547.292350	0.008394507
4549.220803	0.008284319
4551.149256	0.008542675
4553.077709	0.008155372
4555.006162	0.006730497
4556.934615	0.005454421
4558.863068	0.005404967
4560.791521	0.006306902
4562.719974	0.007191873
4564.648428	0.007119752
4566.576881	0.005870014
4568.505334	0.004617760
4570.433787	0.004924226
4572.362240	0.006178912
4574.290693	0.006475829
4576.219146	0.005875123
4578.147599	0.006208256
4580.076052	0.007012302
4582.004505	0.008063616
4583.932958	0.008390535
4585.861411	0.007583003
4587.789864	0.006876572
4589.718318	0.007226845
4591.646771	0.007225026
4593.575224	0.007175702
4595.503677	0.007025775
4597.432130	0.006466933
4599.360583	0.006389333
4601.289036	0.006863283
4603.217489	0.006488229
[truncated: 1,501 more rows]
