# Supplementary material for: Adaptive Method for Quantitative Estimation of Glucose and Fructose Concentrations in Aqueous Solutions Based on Infrared Nanoantenna Optics
Source: Sensors (Basel). 2019 Jul 11;19(14):3053. doi: 10.3390/s19143053 (PMC6678705; doi:10.3390/s19143053)
Supplement: Supplementary file 1 [file sensors-19-03053-s001.zip › 00_Measurement_Data/Fructose cycles/1 water/res4 sc50_50 ap100x100 par pol/1 water.23.txt]

748.239793	0.030898495
750.168246	0.030836478
752.096699	0.033601265
754.025152	0.026004586
755.953605	0.028661918
757.882058	0.036041584
759.810511	0.038682874
761.738964	0.032671146
763.667418	0.032289062
765.595871	0.029659091
767.524324	0.027556799
769.452777	0.036274865
771.381230	0.030408772
773.309683	0.030709464
775.238136	0.030889278
777.166589	0.025336923
779.095042	0.028439276
781.023495	0.026969356
782.951948	0.029336073
784.880401	0.031326793
786.808854	0.038491592
788.737308	0.041089587
790.665761	0.019895416
792.594214	0.005004787
794.522667	0.013777761
796.451120	0.017322715
798.379573	0.008911656
800.308026	0.021132842
802.236479	0.023364162
804.164932	0.018574417
806.093385	0.022953771
808.021838	0.029893555
809.950291	0.022652127
811.878744	0.010172022
813.807197	0.013900653
815.735651	0.032590784
817.664104	0.039496601
819.592557	0.030102095
821.521010	0.036219113
823.449463	0.033731222
825.377916	0.028908910
827.306369	0.032629434
829.234822	0.033668924
831.163275	0.020410664
833.091728	0.010434001
835.020181	0.021583607
836.948634	0.027593035
838.877087	0.027808841
840.805541	0.024381025
842.733994	0.015188405
844.662447	0.023562863
846.590900	0.025052501
848.519353	0.025793549
850.447806	0.024563598
852.376259	0.018832892
854.304712	0.022832772
856.233165	0.023406804
858.161618	0.028912084
860.090071	0.030909203
862.018524	0.029655583
863.946977	0.024987960
865.875430	0.023238489
867.803884	0.030038299
869.732337	0.035249311
871.660790	0.033943221
873.589243	0.030145077
875.517696	0.026904412
877.446149	0.025730684
879.374602	0.028810596
881.303055	0.034754537
883.231508	0.037610155
885.159961	0.037527766
887.088414	0.038933657
889.016867	0.042235062
890.945320	0.045390032
892.873774	0.047976952
894.802227	0.049332958
896.730680	0.050822187
898.659133	0.055896986
900.587586	0.061333165
902.516039	0.064130530
904.444492	0.067475714
906.372945	0.072378837
908.301398	0.076158807
910.229851	0.078299031
912.158304	0.080524303
914.086757	0.083514251
916.015210	0.087383404
917.943664	0.092044555
919.872117	0.096437678
921.800570	0.099984653
923.729023	0.103618868
925.657476	0.107817218
927.585929	0.112836786
929.514382	0.118331574
931.442835	0.122784898
933.371288	0.126982316
935.299741	0.133005813
937.228194	0.140103713
939.156647	0.146032676
941.085100	0.150977060
943.013553	0.156465575
944.942007	0.162913680
946.870460	0.169782236
948.798913	0.176135406
950.727366	0.182388246
952.655819	0.189434901
954.584272	0.195572883
956.512725	0.200331852
958.441178	0.205656976
960.369631	0.211593434
962.298084	0.217857301
964.226537	0.225008145
966.154990	0.232749552
968.083443	0.239964083
970.011897	0.245777890
971.940350	0.251260012
973.868803	0.257451624
975.797256	0.263824165
977.725709	0.270516574
979.654162	0.277003288
981.582615	0.282246768
983.511068	0.287495613
985.439521	0.293861032
987.367974	0.300554961
989.296427	0.306967586
991.224880	0.313259035
993.153333	0.319283247
995.081786	0.324551433
997.010240	0.329272360
998.938693	0.334271789
1000.867146	0.340033293
1002.795599	0.345735967
1004.724052	0.350232124
1006.652505	0.354517549
1008.580958	0.359761477
1010.509411	0.364552259
1012.437864	0.368119866
1014.366317	0.371951371
1016.294770	0.376222074
1018.223223	0.379672557
1020.151676	0.382271618
1022.080130	0.385200560
1024.008583	0.388960809
1025.937036	0.392469585
1027.865489	0.394721210
1029.793942	0.395775974
1031.722395	0.396823794
1033.650848	0.399338722
1035.579301	0.402500749
1037.507754	0.404735833
1039.436207	0.406323105
1041.364660	0.407391518
1043.293113	0.407363266
1045.221566	0.407168835
1047.150019	0.407923967
1049.078473	0.408830225
1051.006926	0.409354299
1052.935379	0.409677714
1054.863832	0.409276634
1056.792285	0.408016950
1058.720738	0.406485111
1060.649191	0.405262202
1062.577644	0.404694021
1064.506097	0.404747039
1066.434550	0.404948592
1068.363003	0.404405236
1070.291456	0.402750224
1072.219909	0.400789499
1074.148363	0.399256110
1076.076816	0.398090273
1078.005269	0.397093982
1079.933722	0.395931751
1081.862175	0.394358903
1083.790628	0.392619103
1085.719081	0.391215473
1087.647534	0.390431106
1089.575987	0.389550567
1091.504440	0.387581050
1093.432893	0.384830862
1095.361346	0.382415205
1097.289799	0.380572170
1099.218253	0.378626883
1101.146706	0.376209915
1103.075159	0.373632133
1105.003612	0.371528506
1106.932065	0.369901747
1108.860518	0.368154377
1110.788971	0.365846068
1112.717424	0.362644821
1114.645877	0.359127849
1116.574330	0.356314272
1118.502783	0.353881359
1120.431236	0.351134896
1122.359689	0.348301351
1124.288142	0.345810741
1126.216596	0.343670726
1128.145049	0.341390580
1130.073502	0.338584185
1132.001955	0.335579485
1133.930408	0.332702518
1135.858861	0.330052435
1137.787314	0.327804655
1139.715767	0.325685620
1141.644220	0.323253274
1143.572673	0.320690274
1145.501126	0.318203837
1147.429579	0.315608174
1149.358032	0.312994570
1151.286486	0.310378820
1153.214939	0.307511717
1155.143392	0.304665267
1157.071845	0.301989079
1159.000298	0.299031794
1160.928751	0.295844018
1162.857204	0.293030143
1164.785657	0.290510714
1166.714110	0.287855834
1168.642563	0.285139084
1170.571016	0.282463878
1172.499469	0.280112118
1174.427922	0.278106242
1176.356375	0.275606930
1178.284829	0.272291422
1180.213282	0.268695444
1182.141735	0.265479743
1184.070188	0.262936652
1185.998641	0.260649830
1187.927094	0.258250833
1189.855547	0.255886525
1191.784000	0.253645122
1193.712453	0.251318097
1195.640906	0.248858199
1197.569359	0.246450424
1199.497812	0.243959948
1201.426265	0.241245151
1203.354719	0.238756984
1205.283172	0.236251429
1207.211625	0.233665496
1209.140078	0.231635034
1211.068531	0.229855105
1212.996984	0.227172211
1214.925437	0.223692670
1216.853890	0.220582545
1218.782343	0.218389049
1220.710796	0.216689616
1222.639249	0.215036973
1224.567702	0.213496923
1226.496155	0.211987585
1228.424609	0.210174575
1230.353062	0.208214939
1232.281515	0.206313044
1234.209968	0.204112455
1236.138421	0.201623365
1238.066874	0.199342802
1239.995327	0.197337851
1241.923780	0.195545286
1243.852233	0.194184780
1245.780686	0.192960024
1247.709139	0.191358611
1249.637592	0.189681679
1251.566045	0.188206911
1253.494498	0.186371580
1255.422952	0.184074074
1257.351405	0.181988522
1259.279858	0.180425942
1261.208311	0.179215148
1263.136764	0.177979067
1265.065217	0.176342338
1266.993670	0.174360916
1268.922123	0.172402054
1270.850576	0.170649946
1272.779029	0.169028699
1274.707482	0.167350188
1276.635935	0.165757209
1278.564388	0.164357901
1280.492842	0.162943766
1282.421295	0.161433503
1284.349748	0.160029426
1286.278201	0.158935413
1288.206654	0.157977894
1290.135107	0.156604528
1292.063560	0.154651359
1293.992013	0.152664587
1295.920466	0.151198223
1297.848919	0.150159702
1299.777372	0.148947611
1301.705825	0.147238150
1303.634278	0.145535529
1305.562731	0.144198671
1307.491185	0.142758593
1309.419638	0.141232356
1311.348091	0.140146106
1313.276544	0.139421061
1315.204997	0.138597235
1317.133450	0.137463719
1319.061903	0.135971084
1320.990356	0.134124607
1322.918809	0.132146195
1324.847262	0.130297095
1326.775715	0.128824294
1328.704168	0.127830938
1330.632621	0.126997560
1332.561075	0.126270100
1334.489528	0.126091212
1336.417981	0.126599252
1338.346434	0.126673430
1340.274887	0.124933235
1342.203340	0.121895812
1344.131793	0.119278014
1346.060246	0.117682874
1347.988699	0.116582975
1349.917152	0.115471318
1351.845605	0.114336044
1353.774058	0.113215633
1355.702511	0.112125948
1357.630965	0.111452535
1359.559418	0.111470789
1361.487871	0.111366615
1363.416324	0.110118143
1365.344777	0.108028203
1367.273230	0.106242724
1369.201683	0.105669156
1371.130136	0.106174804
1373.058589	0.106485561
1374.987042	0.105564572
1376.915495	0.103617877
1378.843948	0.101521946
1380.772401	0.099863373
1382.700854	0.099040382
1384.629308	0.099061832
1386.557761	0.098787948
1388.486214	0.097465076
1390.414667	0.096193284
1392.343120	0.096203715
1394.271573	0.097356580
1396.200026	0.098075002
1398.128479	0.096768416
1400.056932	0.094177939
1401.985385	0.091993526
1403.913838	0.090584278
1405.842291	0.089592054
1407.770744	0.088503376
1409.699198	0.087245271
1411.627651	0.086217292
1413.556104	0.085870109
1415.484557	0.086414076
1417.413010	0.087091453
1419.341463	0.086932182
1421.269916	0.085756242
1423.198369	0.083701104
1425.126822	0.081704676
1427.055275	0.080616072
1428.983728	0.080202349
1430.912181	0.080338120
1432.840634	0.080884270
1434.769087	0.080945060
1436.697541	0.079866745
1438.625994	0.078189641
1440.554447	0.076401807
1442.482900	0.075111881
1444.411353	0.074824452
1446.339806	0.074991986
1448.268259	0.074787155
1450.196712	0.074179024
1452.125165	0.074210227
1454.053618	0.075558640
1455.982071	0.076880150
1457.910524	0.075959228
1459.838977	0.073062420
1461.767431	0.070578329
1463.695884	0.069332093
1465.624337	0.068739325
1467.552790	0.068436056
1469.481243	0.068646498
1471.409696	0.069346264
1473.338149	0.069581740
1475.266602	0.068013489
1477.195055	0.065505318
1479.123508	0.063736327
1481.051961	0.062909566
1482.980414	0.062848359
1484.908867	0.063639656
1486.837321	0.065156065
1488.765774	0.066079184
1490.694227	0.064963885
1492.622680	0.063176848
1494.551133	0.062479630
1496.479586	0.062641606
1498.408039	0.062181480
1500.336492	0.060900737
1502.264945	0.060509127
1504.193398	0.061823018
1506.121851	0.064034335
1508.050304	0.064739898
1509.978757	0.062351320
1511.907210	0.059548452
1513.835664	0.058497224
1515.764117	0.058720909
1517.692570	0.059158824
1519.621023	0.059314426
1521.549476	0.059599161
1523.477929	0.060044851
1525.406382	0.059234258
1527.334835	0.057201501
1529.263288	0.055428542
1531.191741	0.054347824
1533.120194	0.053721152
1535.048647	0.054099910
1536.977100	0.055667654
1538.905554	0.058254827
1540.834007	0.060707763
1542.762460	0.059634507
1544.690913	0.055756897
1546.619366	0.052496646
1548.547819	0.050843757
1550.476272	0.050340652
1552.404725	0.050664030
1554.333178	0.051898804
1556.261631	0.053478103
1558.190084	0.053495079
1560.118537	0.052021533
1562.046990	0.050539587
1563.975443	0.049129631
1565.903897	0.048350953
1567.832350	0.048256766
1569.760803	0.048330221
1571.689256	0.048640069
1573.617709	0.049087379
1575.546162	0.049306441
1577.474615	0.049006812
1579.403068	0.048068535
1581.331521	0.046963207
1583.259974	0.046340104
1585.188427	0.046285611
1587.116880	0.046405595
1589.045333	0.046335202
1590.973787	0.046276327
1592.902240	0.046487063
1594.830693	0.046682037
1596.759146	0.046673857
1598.687599	0.046756744
1600.616052	0.047184717
1602.544505	0.047957633
1604.472958	0.048867021
1606.401411	0.049440082
1608.329864	0.049377739
1610.258317	0.049172431
1612.186770	0.049662173
1614.115223	0.050714642
1616.043677	0.051353678
1617.972130	0.051477995
1619.900583	0.051844884
1621.829036	0.052556027
1623.757489	0.053324148
1625.685942	0.053612515
1627.614395	0.053374436
1629.542848	0.053403243
1631.471301	0.054448970
1633.399754	0.056447398
1635.328207	0.058310889
1637.256660	0.058468256
1639.185113	0.057011083
1641.113566	0.055844977
1643.042020	0.056085490
1644.970473	0.057348851
1646.898926	0.058915213
1648.827379	0.060259838
1650.755832	0.060514424
1652.684285	0.059184823
1654.612738	0.057168286
1656.541191	0.055204343
1658.469644	0.053955957
1660.398097	0.053918485
1662.326550	0.054371554
1664.255003	0.054504216
1666.183456	0.054469328
1668.111910	0.054540757
1670.040363	0.054498728
1671.968816	0.053856358
1673.897269	0.052431885
1675.825722	0.050885722
1677.754175	0.050215587
1679.682628	0.050766446
1681.611081	0.052142616
1683.539534	0.052609131
1685.467987	0.051035743
1687.396440	0.048497874
1689.324893	0.046145845
1691.253346	0.044807170
1693.181799	0.044474706
1695.110253	0.044858709
1697.038706	0.045844588
1698.967159	0.045672186
1700.895612	0.043985140
1702.824065	0.042447373
1704.752518	0.040846948
1706.680971	0.039266888
1708.609424	0.038197864
1710.537877	0.037750043
1712.466330	0.038202286
1714.394783	0.039517213
1716.323236	0.040287860
1718.251689	0.039016951
1720.180143	0.036822177
1722.108596	0.035153985
1724.037049	0.034212951
1725.965502	0.033836581
1727.893955	0.033974748
1729.822408	0.034807932
1731.750861	0.035924744
1733.679314	0.036386855
1735.607767	0.036131613
1737.536220	0.035372563
1739.464673	0.034371626
1741.393126	0.033815809
1743.321579	0.033798110
1745.250032	0.033994731
1747.178486	0.034259230
1749.106939	0.034382187
1751.035392	0.034117699
1752.963845	0.033583015
1754.892298	0.033173978
1756.820751	0.033282228
1758.749204	0.033830401
1760.677657	0.034113798
1762.606110	0.033993032
1764.534563	0.033880427
1766.463016	0.034070242
1768.391469	0.034819379
1770.319922	0.035819501
1772.248376	0.036360651
1774.176829	0.036263417
1776.105282	0.035818841
1778.033735	0.035505462
1779.962188	0.035586644
1781.890641	0.035812963
1783.819094	0.035836957
1785.747547	0.035923541
1787.676000	0.036538973
1789.604453	0.037546795
1791.532906	0.038454168
1793.461359	0.038983516
1795.389812	0.039090056
1797.318266	0.039058179
1799.246719	0.039334603
1801.175172	0.039719250
1803.103625	0.039611585
1805.032078	0.039248295
1806.960531	0.039433733
1808.888984	0.040191747
1810.817437	0.040769938
1812.745890	0.040847614
1814.674343	0.040748283
1816.602796	0.040723663
1818.531249	0.040832274
1820.459702	0.041077927
1822.388155	0.041418709
1824.316609	0.041718885
1826.245062	0.041982543
1828.173515	0.042132538
1830.101968	0.042084347
1832.030421	0.041844185
1833.958874	0.041323859
1835.887327	0.040817492
1837.815780	0.040798187
1839.744233	0.041312534
1841.672686	0.041792706
1843.601139	0.041713357
1845.529592	0.041373074
1847.458045	0.041072667
1849.386499	0.040643368
1851.314952	0.040034413
1853.243405	0.039490446
1855.171858	0.039169736
1857.100311	0.038890906
1859.028764	0.038518734
1860.957217	0.038233522
1862.885670	0.038361125
1864.814123	0.038974427
1866.742576	0.039497122
1868.671029	0.039219890
1870.599482	0.038350441
1872.527935	0.037532441
1874.456388	0.036915660
1876.384842	0.036376830
1878.313295	0.035861928
1880.241748	0.035469946
1882.170201	0.035244193
1884.098654	0.035116751
1886.027107	0.035117231
1887.955560	0.035164241
1889.884013	0.035032187
1891.812466	0.034670327
1893.740919	0.034098964
1895.669372	0.033443317
1897.597825	0.032980397
1899.526278	0.032856539
1901.454732	0.033020772
1903.383185	0.033195589
1905.311638	0.032970309
1907.240091	0.032359984
1909.168544	0.031783707
1911.096997	0.031325292
1913.025450	0.030921910
1914.953903	0.030701246
1916.882356	0.030496467
1918.810809	0.030194230
1920.739262	0.029945310
1922.667715	0.029680593
1924.596168	0.029268498
1926.524622	0.028799424
1928.453075	0.028473977
1930.381528	0.028253920
1932.309981	0.028033078
1934.238434	0.027812300
1936.166887	0.027564215
1938.095340	0.027293606
1940.023793	0.027039584
1941.952246	0.026806306
1943.880699	0.026599742
1945.809152	0.026360663
1947.737605	0.026125500
1949.666058	0.025991505
1951.594511	0.026009666
1953.522965	0.026092019
1955.451418	0.025947638
1957.379871	0.025547074
1959.308324	0.025170041
1961.236777	0.024850335
1963.165230	0.024531715
1965.093683	0.024286253
1967.022136	0.023945682
1968.950589	0.023415761
1970.879042	0.022980578
1972.807495	0.022801433
1974.735948	0.022684321
1976.664401	0.022371098
1978.592855	0.021977574
1980.521308	0.021841967
1982.449761	0.021959621
1984.378214	0.022059878
1986.306667	0.022044891
1988.235120	0.021923063
1990.163573	0.021532351
1992.092026	0.020931369
1994.020479	0.020591769
1995.948932	0.020588188
1997.877385	0.020544864
1999.805838	0.020273494
2001.734291	0.019909348
2003.662744	0.019698285
2005.591198	0.019625235
2007.519651	0.019407075
2009.448104	0.019005826
2011.376557	0.018719386
2013.305010	0.018719366
2015.233463	0.018814636
2017.161916	0.018797107
2019.090369	0.018678283
2021.018822	0.018475402
2022.947275	0.018311026
2024.875728	0.018320985
2026.804181	0.018421769
2028.732634	0.018398587
2030.661088	0.018014386
2032.589541	0.017480142
2034.517994	0.017350985
2036.446447	0.017592050
2038.374900	0.017719086
2040.303353	0.017629005
2042.231806	0.017463643
2044.160259	0.017268073
2046.088712	0.017072799
2048.017165	0.016812934
2049.945618	0.016484518
2051.874071	0.016250502
2053.802524	0.016067022
2055.730978	0.015815498
2057.659431	0.015607271
2059.587884	0.015683629
2061.516337	0.016119398
2063.444790	0.016523423
2065.373243	0.016481683
2067.301696	0.016112052
2069.230149	0.015735587
2071.158602	0.015489552
2073.087055	0.015284835
2075.015508	0.015062078
2076.943961	0.014990679
2078.872414	0.015067738
2080.800867	0.015069561
2082.729321	0.014963916
2084.657774	0.014855464
2086.586227	0.014798917
2088.514680	0.014881030
2090.443133	0.015075073
2092.371586	0.015114426
2094.300039	0.014920516
2096.228492	0.014682748
2098.156945	0.014423450
2100.085398	0.014122378
2102.013851	0.013885505
2103.942304	0.013825353
2105.870757	0.013879250
2107.799211	0.013703411
2109.727664	0.013391155
2111.656117	0.013490692
2113.584570	0.013790154
2115.513023	0.013767078
2117.441476	0.013643840
2119.369929	0.013626868
2121.298382	0.013420817
2123.226835	0.013033313
2125.155288	0.012892555
2127.083741	0.013078725
2129.012194	0.013212725
2130.940647	0.013080374
2132.869100	0.012871451
2134.797554	0.012842505
2136.726007	0.013086337
2138.654460	0.013419931
2140.582913	0.013456075
2142.511366	0.013144191
2144.439819	0.012926089
2146.368272	0.012936437
2148.296725	0.012864706
2150.225178	0.012645460
2152.153631	0.012466668
2154.082084	0.012422512
2156.010537	0.012512441
2157.938990	0.012582150
2159.867444	0.012456524
2161.795897	0.012166372
2163.724350	0.011953240
2165.652803	0.011973104
2167.581256	0.012066128
2169.509709	0.012038614
2171.438162	0.011997050
2173.366615	0.012106136
2175.295068	0.012186295
2177.223521	0.012076791
2179.151974	0.011943107
2181.080427	0.011765670
2183.008880	0.011504516
2184.937334	0.011478578
2186.865787	0.011674395
2188.794240	0.011733365
2190.722693	0.011680281
2192.651146	0.011661329
2194.579599	0.011609592
2196.508052	0.011536933
2198.436505	0.011429323
2200.364958	0.011213237
2202.293411	0.011219347
2204.221864	0.011547544
2206.150317	0.011684548
2208.078770	0.011403307
2210.007223	0.010920046
2211.935677	0.010614160
2213.864130	0.010738751
2215.792583	0.011002666
2217.721036	0.010939294
2219.649489	0.010621461
2221.577942	0.010475229
2223.506395	0.010545114
2225.434848	0.010546467
2227.363301	0.010483481
2229.291754	0.010453787
2231.220207	0.010283597
2233.148660	0.010061015
2235.077113	0.010127354
2237.005567	0.010506447
2238.934020	0.010763580
2240.862473	0.010645770
2242.790926	0.010305045
2244.719379	0.009881068
2246.647832	0.009502409
2248.576285	0.009493856
2250.504738	0.009877230
2252.433191	0.010099418
2254.361644	0.009977130
2256.290097	0.009661207
2258.218550	0.009493677
2260.147003	0.009578060
2262.075456	0.009647301
2264.003910	0.009528051
2265.932363	0.009369951
2267.860816	0.009394160
2269.789269	0.009592311
2271.717722	0.009735996
2273.646175	0.009689008
2275.574628	0.009548111
2277.503081	0.009377338
2279.431534	0.009215153
2281.359987	0.009212311
2283.288440	0.009354857
2285.216893	0.009413590
2287.145346	0.009334104
2289.073800	0.009206816
2291.002253	0.009013429
2292.930706	0.008855572
2294.859159	0.008867512
2296.787612	0.008964336
2298.716065	0.009052559
2300.644518	0.009038199
2302.572971	0.008796181
2304.501424	0.008622210
2306.429877	0.008877574
2308.358330	0.009031252
2310.286783	0.008497471
2312.215236	0.007914296
2314.143690	0.007970735
2316.072143	0.008326633
2318.000596	0.008358428
2319.929049	0.008215608
2321.857502	0.008456511
2323.785955	0.009208456
2325.714408	0.009930242
2327.642861	0.010012909
2329.571314	0.009412007
2331.499767	0.008438122
2333.428220	0.007654208
2335.356673	0.007447944
2337.285126	0.007601853
2339.213579	0.007632620
2341.142033	0.007274243
2343.070486	0.006959344
2344.998939	0.007551697
2346.927392	0.008932826
2348.855845	0.010041869
2350.784298	0.010648531
2352.712751	0.010653704
2354.641204	0.009572580
2356.569657	0.008321862
2358.498110	0.008115714
2360.426563	0.007796293
2362.355016	0.006187633
2364.283469	0.005165847
2366.211923	0.006185854
2368.140376	0.008226913
2370.068829	0.009129127
2371.997282	0.008465505
2373.925735	0.007531130
2375.854188	0.007202412
2377.782641	0.007531594
2379.711094	0.007977958
2381.639547	0.007837609
2383.568000	0.007125897
2385.496453	0.006410970
2387.424906	0.005936883
2389.353359	0.005671246
2391.281812	0.005698573
2393.210266	0.006082278
2395.138719	0.006613107
2397.067172	0.006995535
2398.995625	0.007177744
2400.924078	0.007200212
2402.852531	0.006918936
2404.780984	0.006339068
2406.709437	0.006010455
2408.637890	0.006021434
2410.566343	0.006107893
2412.494796	0.006187972
2414.423249	0.006339247
2416.351702	0.006388110
2418.280156	0.006269732
2420.208609	0.006009566
2422.137062	0.005795219
2424.065515	0.005759162
2425.993968	0.005725330
2427.922421	0.005617516
2429.850874	0.005514558
2431.779327	0.005454793
2433.707780	0.005550836
2435.636233	0.005846974
2437.564686	0.005922268
2439.493139	0.005566964
2441.421592	0.005274780
2443.350045	0.005450459
2445.278499	0.005896076
2447.206952	0.006082307
2449.135405	0.005775710
2451.063858	0.005373024
2452.992311	0.005318209
2454.920764	0.005604082
2456.849217	0.005948067
2458.777670	0.006057550
2460.706123	0.005909688
2462.634576	0.005803686
2464.563029	0.005962695
2466.491482	0.006309255
2468.419935	0.006466007
2470.348389	0.006354235
2472.276842	0.006157861
2474.205295	0.006097137
2476.133748	0.006226156
2478.062201	0.006425350
2479.990654	0.006719379
2481.919107	0.006854844
2483.847560	0.006760690
2485.776013	0.006720138
2487.704466	0.006639215
2489.632919	0.006547222
2491.561372	0.006508830
2493.489825	0.006498765
2495.418279	0.006628233
2497.346732	0.006774910
2499.275185	0.007032082
2501.203638	0.007368391
2503.132091	0.007354129
2505.060544	0.007193051
2506.988997	0.007383963
2508.917450	0.007779974
2510.845903	0.008013696
2512.774356	0.008100511
2514.702809	0.008203385
2516.631262	0.008319261
2518.559715	0.008406140
2520.488168	0.008583630
2522.416622	0.009036792
2524.345075	0.009544635
2526.273528	0.009681464
2528.201981	0.009594833
2530.130434	0.009620982
2532.058887	0.009736493
2533.987340	0.009936853
2535.915793	0.010257701
2537.844246	0.010550343
2539.772699	0.010674708
2541.701152	0.010759898
2543.629605	0.010860451
2545.558058	0.011101792
2547.486512	0.011597663
2549.414965	0.012116786
2551.343418	0.012552652
2553.271871	0.012893066
2555.200324	0.013004689
2557.128777	0.013038171
2559.057230	0.013185669
2560.985683	0.013601079
2562.914136	0.014148223
2564.842589	0.014355826
2566.771042	0.014255534
2568.699495	0.014236533
2570.627948	0.014404746
2572.556401	0.014854757
2574.484855	0.015395610
2576.413308	0.015560933
2578.341761	0.015500654
2580.270214	0.015593949
2582.198667	0.015757935
2584.127120	0.015915282
2586.055573	0.016289117
2587.984026	0.017023357
2589.912479	0.017712068
2591.840932	0.017755194
2593.769385	0.017345212
2595.697838	0.017115448
2597.626291	0.017109031
2599.554745	0.017110251
2601.483198	0.017326197
2603.411651	0.017860059
2605.340104	0.018358434
2607.268557	0.018667808
2609.197010	0.018868351
2611.125463	0.018819340
2613.053916	0.018503048
2614.982369	0.018258184
2616.910822	0.018276520
2618.839275	0.018489787
2620.767728	0.018834475
2622.696181	0.019110052
2624.624635	0.018976504
2626.553088	0.018496603
2628.481541	0.018149862
2630.409994	0.018186601
2632.338447	0.018433305
2634.266900	0.018598909
2636.195353	0.018475477
2638.123806	0.018001407
2640.052259	0.017555840
2641.980712	0.017679604
2643.909165	0.018182954
2645.837618	0.018377678
2647.766071	0.018251682
2649.694524	0.018195704
2651.622978	0.018080743
2653.551431	0.017831847
2655.479884	0.017793832
2657.408337	0.017948676
2659.336790	0.017866891
2661.265243	0.017396735
2663.193696	0.016896801
2665.122149	0.016744643
2667.050602	0.016862324
2668.979055	0.016920514
2670.907508	0.016776497
2672.835961	0.016523927
2674.764414	0.016183803
2676.692868	0.015856659
2678.621321	0.015826721
2680.549774	0.016025441
2682.478227	0.016134350
2684.406680	0.016076421
2686.335133	0.015937269
2688.263586	0.015928021
2690.192039	0.016015062
2692.120492	0.015757583
2694.048945	0.015283465
2695.977398	0.015099323
2697.905851	0.015230650
2699.834304	0.015313580
2701.762757	0.015091805
2703.691211	0.014915746
2705.619664	0.015172355
2707.548117	0.015523807
2709.476570	0.015522284
2711.405023	0.015333456
2713.333476	0.015204655
2715.261929	0.015024589
2717.190382	0.014635069
2719.118835	0.014240887
2721.047288	0.014079085
2722.975741	0.013967660
2724.904194	0.013818942
2726.832647	0.013722702
2728.761101	0.013488227
2730.689554	0.013097088
2732.618007	0.012840132
2734.546460	0.012817398
2736.474913	0.012998960
2738.403366	0.013302945
2740.331819	0.013646845
2742.260272	0.013852237
2744.188725	0.013781815
2746.117178	0.013580189
2748.045631	0.013601578
2749.974084	0.013903896
2751.902537	0.014186271
2753.830991	0.014271753
2755.759444	0.014033460
2757.687897	0.013422837
2759.616350	0.012826222
2761.544803	0.012645701
2763.473256	0.012689401
2765.401709	0.012619600
2767.330162	0.012613030
2769.258615	0.012692047
2771.187068	0.012480800
2773.115521	0.012076761
2775.043974	0.011917900
2776.972427	0.011981670
2778.900880	0.012023711
2780.829334	0.011988906
2782.757787	0.011849554
2784.686240	0.011687404
2786.614693	0.011749470
2788.543146	0.011880384
2790.471599	0.011918716
2792.400052	0.012115479
2794.328505	0.012338281
2796.256958	0.012103806
2798.185411	0.011590781
2800.113864	0.011422602
2802.042317	0.011725496
2803.970770	0.012116554
2805.899224	0.012202342
2807.827677	0.012132458
2809.756130	0.012189949
2811.684583	0.012236868
2813.613036	0.011991997
2815.541489	0.011465623
2817.469942	0.010990101
2819.398395	0.010938078
2821.326848	0.011233260
2823.255301	0.011431499
2825.183754	0.011466520
2827.112207	0.011670775
2829.040660	0.011850114
2830.969113	0.011622012
2832.897567	0.011223733
2834.826020	0.010942986
2836.754473	0.010821660
2838.682926	0.011035679
2840.611379	0.011526380
2842.539832	0.011974324
2844.468285	0.012275510
2846.396738	0.012347725
2848.325191	0.012070297
2850.253644	0.011631748
2852.182097	0.011362610
2854.110550	0.011170702
2856.039003	0.010945641
2857.967457	0.010981480
2859.895910	0.011208030
2861.824363	0.011263601
2863.752816	0.011245537
2865.681269	0.011299051
2867.609722	0.011347028
2869.538175	0.011029319
2871.466628	0.010291426
2873.395081	0.009894209
2875.323534	0.010235481
2877.251987	0.010731010
2879.180440	0.011036211
2881.108893	0.011484656
2883.037347	0.011860070
2884.965800	0.011501979
2886.894253	0.010875773
2888.822706	0.010769598
2890.751159	0.010866183
2892.679612	0.010723549
2894.608065	0.010525092
2896.536518	0.010561618
2898.464971	0.010824362
2900.393424	0.011051356
2902.321877	0.011118951
2904.250330	0.011296572
2906.178783	0.011433072
2908.107236	0.011141038
2910.035690	0.010746872
2911.964143	0.010712930
2913.892596	0.010845685
2915.821049	0.010828310
2917.749502	0.010683326
2919.677955	0.010493866
2921.606408	0.010477656
2923.534861	0.010622195
2925.463314	0.010486198
2927.391767	0.010120819
2929.320220	0.010223602
2931.248673	0.010805650
2933.177126	0.011426508
2935.105580	0.011727792
2937.034033	0.011758763
2938.962486	0.011665787
2940.890939	0.011563133
2942.819392	0.011485441
2944.747845	0.011443757
2946.676298	0.011530735
2948.604751	0.011547998
2950.533204	0.011282550
2952.461657	0.010859814
2954.390110	0.010449891
2956.318563	0.010466424
2958.247016	0.011019886
2960.175469	0.011592214
2962.103923	0.011775250
2964.032376	0.011734866
2965.960829	0.011824811
2967.889282	0.011907529
2969.817735	0.011590510
2971.746188	0.011317250
2973.674641	0.011535641
2975.603094	0.011881339
2977.531547	0.012084359
2979.460000	0.012110225
2981.388453	0.012011599
2983.316906	0.011899366
2985.245359	0.011784378
2987.173813	0.011519722
2989.102266	0.011298142
2991.030719	0.011545391
2992.959172	0.012042721
2994.887625	0.012186901
2996.816078	0.012066204
2998.744531	0.012178682
3000.672984	0.012578477
3002.601437	0.012813132
3004.529890	0.012601544
3006.458343	0.012184608
3008.386796	0.011821229
3010.315249	0.011726743
3012.243703	0.011852343
3014.172156	0.012031454
3016.100609	0.012379768
3018.029062	0.012747617
3019.957515	0.012898874
3021.885968	0.012946454
3023.814421	0.012904326
3025.742874	0.012698593
3027.671327	0.012460945
3029.599780	0.012573804
3031.528233	0.013206392
3033.456686	0.013703219
3035.385139	0.013628287
3037.313592	0.013598923
3039.242046	0.013785844
3041.170499	0.013760808
3043.098952	0.013474776
3045.027405	0.013273646
3046.955858	0.013375325
3048.884311	0.013749287
3050.812764	0.014208654
3052.741217	0.014366436
3054.669670	0.014092132
3056.598123	0.013890991
3058.526576	0.014103539
3060.455029	0.014475540
3062.383482	0.014765579
3064.311936	0.014895875
3066.240389	0.014746293
3068.168842	0.014431422
3070.097295	0.014333257
3072.025748	0.014367045
3073.954201	0.014248908
3075.882654	0.014158833
3077.811107	0.014271162
3079.739560	0.014512251
3081.668013	0.014793424
3083.596466	0.015005855
3085.524919	0.015058529
3087.453372	0.014957766
3089.381825	0.014925456
3091.310279	0.015188725
3093.238732	0.015704358
3095.167185	0.016267816
3097.095638	0.016698249
3099.024091	0.017012520
3100.952544	0.017167663
3102.880997	0.016956996
3104.809450	0.016600680
3106.737903	0.016362591
3108.666356	0.016091822
3110.594809	0.015968276
3112.523262	0.016320841
3114.451715	0.016960096
3116.380169	0.017577764
3118.308622	0.017984133
3120.237075	0.018012529
3122.165528	0.017897321
3124.093981	0.018017646
3126.022434	0.018317258
3127.950887	0.018590985
3129.879340	0.018833881
3131.807793	0.019147506
3133.736246	0.019632323
3135.664699	0.020162085
3137.593152	0.020381901
3139.521605	0.020259300
3141.450058	0.020145237
3143.378512	0.020242667
3145.306965	0.020530073
3147.235418	0.020937368
3149.163871	0.021272026
3151.092324	0.021474887
3153.020777	0.021499464
3154.949230	0.021158097
3156.877683	0.020792661
3158.806136	0.020861156
3160.734589	0.021098122
3162.663042	0.021318633
3164.591495	0.021892197
3166.519948	0.022638841
3168.448402	0.023011122
3170.376855	0.023154836
3172.305308	0.023167219
3174.233761	0.022801703
3176.162214	0.022405501
3178.090667	0.022439297
3180.019120	0.022651110
3181.947573	0.022847274
3183.876026	0.023207432
3185.804479	0.023634182
3187.732932	0.024010219
3189.661385	0.024390373
3191.589838	0.024620460
3193.518292	0.024646088
3195.446745	0.024626328
3197.375198	0.024753207
3199.303651	0.025004989
3201.232104	0.025225190
3203.160557	0.025463343
3205.089010	0.025553286
3207.017463	0.025228214
3208.945916	0.025117928
3210.874369	0.025746647
3212.802822	0.026471052
3214.731275	0.026861863
3216.659728	0.027001889
3218.588181	0.026810292
3220.516635	0.026569609
3222.445088	0.026574602
3224.373541	0.026747057
3226.301994	0.027084256
3228.230447	0.027501991
3230.158900	0.027882712
3232.087353	0.028204676
3234.015806	0.028242901
3235.944259	0.027957629
3237.872712	0.027732320
3239.801165	0.027817434
3241.729618	0.028114064
3243.658071	0.028262049
3245.586525	0.028057747
3247.514978	0.027888993
3249.443431	0.028200630
3251.371884	0.028787399
3253.300337	0.028994441
3255.228790	0.028906675
3257.157243	0.029046873
3259.085696	0.029277537
3261.014149	0.029538767
3262.942602	0.029817641
3264.871055	0.029642899
3266.799508	0.029210065
3268.727961	0.029131293
3270.656414	0.029165430
3272.584868	0.029023519
3274.513321	0.028924806
3276.441774	0.028922640
3278.370227	0.029226480
3280.298680	0.030174501
3282.227133	0.031226307
3284.155586	0.031441022
3286.084039	0.030814836
3288.012492	0.030197565
3289.940945	0.030192910
3291.869398	0.030683378
3293.797851	0.031061543
3295.726304	0.031108232
3297.654758	0.031213682
3299.583211	0.031433959
3301.511664	0.031502794
3303.440117	0.031359103
3305.368570	0.030969303
3307.297023	0.030663671
3309.225476	0.030950647
3311.153929	0.031547897
3313.082382	0.031890061
3315.010835	0.032173209
3316.939288	0.032607447
3318.867741	0.032956775
3320.796194	0.032960091
3322.724648	0.032480080
3324.653101	0.031948350
3326.581554	0.032274846
3328.510007	0.033408921
3330.438460	0.034223270
3332.366913	0.034282658
3334.295366	0.033993237
3336.223819	0.033472743
3338.152272	0.032779880
3340.080725	0.032449678
3342.009178	0.032913644
3343.937631	0.033815023
3345.866084	0.034604061
3347.794537	0.035138354
3349.722991	0.035122789
3351.651444	0.034450769
3353.579897	0.033832766
3355.508350	0.033792421
3357.436803	0.034171697
3359.365256	0.034712922
3361.293709	0.035045806
3363.222162	0.034955822
3365.150615	0.034974188
3367.079068	0.035633098
3369.007521	0.036360968
3370.935974	0.036427390
3372.864427	0.036411121
3374.792881	0.037116557
3376.721334	0.037934631
3378.649787	0.037778247
3380.578240	0.036810569
3382.506693	0.035952296
3384.435146	0.035682321
3386.363599	0.035988927
3388.292052	0.036610100
3390.220505	0.037136201
3392.148958	0.037150715
3394.077411	0.036647961
3396.005864	0.036298450
3397.934317	0.036660016
3399.862770	0.037559021
3401.791224	0.038456745
3403.719677	0.038772710
3405.648130	0.038705453
3407.576583	0.038443547
3409.505036	0.038065597
3411.433489	0.037565090
3413.361942	0.037294295
3415.290395	0.037628964
3417.218848	0.038147449
3419.147301	0.038405605
3421.075754	0.038561247
3423.004207	0.038721524
3424.932660	0.038697850
3426.861114	0.038452327
3428.789567	0.038404264
3430.718020	0.038586929
3432.646473	0.038194180
3434.574926	0.037263006
3436.503379	0.036871586
3438.431832	0.037316903
3440.360285	0.037994467
3442.288738	0.038376007
3444.217191	0.038476624
3446.145644	0.038536474
3448.074097	0.038337633
3450.002550	0.037599962
3451.931004	0.036796581
3453.859457	0.036516957
3455.787910	0.036737621
3457.716363	0.037198987
3459.644816	0.037719592
3461.573269	0.037854008
3463.501722	0.037420515
3465.430175	0.036994096
3467.358628	0.036983188
3469.287081	0.037098754
3471.215534	0.036996510
3473.143987	0.036615610
3475.072440	0.035982281
3477.000893	0.035556898
3478.929347	0.035646249
3480.857800	0.035509959
3482.786253	0.034801833
3484.714706	0.034484163
3486.643159	0.034903035
3488.571612	0.035133351
3490.500065	0.034648899
3492.428518	0.033867311
3494.356971	0.033181880
3496.285424	0.032892127
3498.213877	0.033135813
3500.142330	0.033599243
3502.070783	0.033873141
3503.999237	0.033823796
3505.927690	0.033667680
3507.856143	0.033714041
3509.784596	0.033820022
3511.713049	0.033460487
3513.641502	0.032793790
3515.569955	0.032497253
3517.498408	0.032544367
3519.426861	0.032508075
3521.355314	0.032531105
3523.283767	0.032786734
3525.212220	0.032692969
3527.140673	0.031936944
3529.069126	0.030994099
3530.997580	0.030163998
3532.926033	0.029547403
3534.854486	0.029186374
3536.782939	0.028787388
3538.711392	0.028352842
3540.639845	0.028495422
3542.568298	0.029272446
3544.496751	0.029727217
3546.425204	0.029110590
3548.353657	0.028018968
3550.282110	0.027508479
3552.210563	0.027680177
3554.139016	0.027800765
3556.067470	0.027495913
3557.995923	0.027117573
3559.924376	0.027089888
3561.852829	0.027293269
3563.781282	0.027217040
3565.709735	0.026771327
3567.638188	0.026414689
3569.566641	0.026226083
3571.495094	0.025855770
3573.423547	0.025301311
3575.352000	0.024762308
3577.280453	0.024360558
3579.208906	0.024213979
3581.137360	0.024398576
3583.065813	0.024741778
3584.994266	0.024909997
3586.922719	0.024813812
3588.851172	0.024568934
3590.779625	0.024000352
3592.708078	0.023025885
3594.636531	0.022235932
3596.564984	0.022300521
3598.493437	0.022939358
3600.421890	0.023290370
3602.350343	0.022765469
3604.278796	0.021353099
3606.207249	0.019744605
3608.135703	0.018872926
3610.064156	0.018923821
3611.992609	0.019266816
3613.921062	0.019517012
3615.849515	0.019891454
3617.777968	0.020398863
3619.706421	0.020637197
3621.634874	0.020417053
3623.563327	0.019809429
3625.491780	0.018737147
3627.420233	0.017394343
3629.348686	0.016877586
3631.277139	0.017480433
3633.205593	0.017859653
3635.134046	0.017592350
3637.062499	0.017257614
3638.990952	0.017086409
3640.919405	0.017048180
3642.847858	0.017253492
3644.776311	0.017871261
3646.704764	0.018730927
3648.633217	0.018910350
3650.561670	0.017603673
3652.490123	0.015727080
3654.418576	0.014249458
3656.347029	0.013684465
3658.275482	0.014028606
3660.203936	0.014381144
3662.132389	0.014337936
3664.060842	0.014242887
3665.989295	0.014066565
3667.917748	0.013589619
3669.846201	0.013314374
3671.774654	0.013737272
3673.703107	0.013985869
3675.631560	0.013191666
3677.560013	0.012133774
3679.488466	0.011708231
3681.416919	0.011679856
3683.345372	0.011609674
3685.273826	0.011627510
3687.202279	0.011855466
3689.130732	0.011992025
3691.059185	0.011913729
3692.987638	0.011769281
3694.916091	0.011400037
3696.844544	0.010676768
3698.772997	0.010073630
3700.701450	0.010150146
3702.629903	0.010683878
3704.558356	0.010951617
3706.486809	0.011075496
3708.415262	0.011677084
3710.343716	0.012466830
3712.272169	0.012362543
3714.200622	0.011835554
3716.129075	0.012277967
3718.057528	0.013451372
3719.985981	0.013940586
3721.914434	0.013482020
3723.842887	0.013139341
3725.771340	0.012922158
3727.699793	0.012376205
3729.628246	0.011881366
3731.556699	0.011921579
3733.485152	0.012569357
3735.413605	0.013351424
3737.342059	0.013722765
3739.270512	0.014008489
3741.198965	0.014686815
3743.127418	0.015205664
3745.055871	0.015083214
3746.984324	0.015024145
3748.912777	0.015357382
3750.841230	0.015563705
3752.769683	0.015289025
3754.698136	0.014787929
3756.626589	0.014427869
3758.555042	0.014400410
3760.483495	0.014422315
3762.411949	0.014406598
3764.340402	0.014532287
3766.268855	0.014488992
3768.197308	0.013876914
3770.125761	0.013147872
3772.054214	0.013070313
3773.982667	0.013640630
3775.911120	0.014326025
3777.839573	0.014464457
3779.768026	0.013896082
3781.696479	0.013309139
3783.624932	0.013065168
3785.553385	0.012824771
3787.481838	0.012469882
3789.410292	0.012378631
3791.338745	0.012770356
3793.267198	0.013457325
3795.195651	0.014091232
3797.124104	0.014553615
3799.052557	0.014896215
3800.981010	0.015114549
3802.909463	0.015087439
3804.837916	0.014373964
3806.766369	0.013206707
3808.694822	0.012596410
3810.623275	0.012774707
3812.551728	0.013140381
3814.480182	0.013303014
3816.408635	0.013533408
3818.337088	0.013891432
3820.265541	0.013830489
3822.193994	0.013734100
3824.122447	0.014037337
3826.050900	0.013953297
3827.979353	0.013131579
3829.907806	0.012227701
3831.836259	0.011925155
3833.764712	0.012308110
3835.693165	0.012885558
3837.621618	0.013259062
3839.550071	0.013526749
3841.478525	0.013747768
3843.406978	0.013753035
3845.335431	0.013852306
3847.263884	0.014181352
3849.192337	0.014027183
3851.120790	0.012892345
3853.049243	0.011962479
3854.977696	0.012445464
3856.906149	0.013291668
3858.834602	0.013389930
3860.763055	0.012918015
3862.691508	0.012493742
3864.619961	0.012603675
3866.548415	0.013294419
3868.476868	0.013803229
3870.405321	0.013796686
3872.333774	0.013744356
3874.262227	0.013494761
3876.190680	0.012847730
3878.119133	0.012225685
3880.047586	0.012035877
3881.976039	0.012356758
3883.904492	0.012692751
3885.832945	0.012584195
3887.761398	0.012449076
3889.689851	0.012743129
3891.618305	0.013380085
3893.546758	0.014047247
3895.475211	0.014526135
3897.403664	0.014600696
3899.332117	0.014197621
3901.260570	0.013742704
3903.189023	0.013701309
3905.117476	0.013931748
3907.045929	0.013558686
3908.974382	0.012175141
3910.902835	0.011004657
3912.831288	0.011075031
3914.759741	0.011824139
3916.688194	0.012226113
3918.616648	0.012008687
3920.545101	0.011625987
3922.473554	0.011544028
3924.402007	0.011820486
3926.330460	0.012183152
3928.258913	0.012007659
3930.187366	0.011205521
3932.115819	0.010594625
3934.044272	0.010588253
3935.972725	0.010663292
3937.901178	0.010533776
3939.829631	0.010441691
3941.758084	0.010629601
3943.686538	0.011086541
3945.614991	0.011458611
3947.543444	0.011486134
3949.471897	0.011233213
3951.400350	0.010730481
3953.328803	0.010194900
3955.257256	0.010043695
3957.185709	0.010253780
3959.114162	0.010633714
3961.042615	0.011142933
3962.971068	0.011397070
3964.899521	0.011141443
3966.827974	0.010819325
3968.756427	0.010629022
3970.684881	0.010305533
3972.613334	0.010182703
3974.541787	0.010446470
3976.470240	0.010200690
3978.398693	0.009421051
3980.327146	0.009112580
3982.255599	0.009308400
3984.184052	0.009431569
3986.112505	0.009364152
3988.040958	0.009295912
3989.969411	0.009527284
3991.897864	0.009916235
3993.826317	0.010017133
3995.754771	0.010122013
3997.683224	0.010569803
3999.611677	0.010680869
4001.540130	0.009948164
4003.468583	0.009212772
4005.397036	0.009493317
4007.325489	0.010412605
4009.253942	0.011251781
4011.182395	0.011410324
4013.110848	0.010748572
4015.039301	0.010266441
4016.967754	0.010472807
4018.896207	0.010693002
4020.824661	0.010678358
4022.753114	0.010508588
4024.681567	0.010195659
4026.610020	0.009857190
4028.538473	0.009782556
4030.466926	0.009802605
4032.395379	0.009505936
4034.323832	0.009048373
4036.252285	0.008882850
4038.180738	0.009155720
4040.109191	0.009709964
4042.037644	0.010175960
4043.966097	0.010523911
4045.894550	0.010799899
4047.823004	0.010711628
4049.751457	0.010245802
4051.679910	0.009898395
4053.608363	0.009773680
4055.536816	0.009706657
4057.465269	0.009636543
4059.393722	0.009291087
4061.322175	0.009255077
4063.250628	0.009944672
4065.179081	0.010422463
4067.107534	0.009753877
4069.035987	0.008988793
4070.964440	0.009165222
4072.892894	0.009580456
4074.821347	0.009598202
4076.749800	0.009519557
4078.678253	0.009107186
4080.606706	0.008013662
4082.535159	0.006940536
4084.463612	0.006619295
4086.392065	0.006998008
4088.320518	0.008046961
4090.248971	0.008631719
4092.177424	0.008411559
4094.105877	0.008009665
4096.034330	0.007642416
4097.962783	0.007645759
4099.891237	0.007706075
4101.819690	0.007862876
4103.748143	0.008464639
4105.676596	0.009009451
4107.605049	0.008969824
4109.533502	0.008754797
4111.461955	0.009001679
4113.390408	0.009589323
4115.318861	0.009744890
4117.247314	0.009578807
4119.175767	0.009628764
4121.104220	0.009367795
4123.032673	0.008384657
4124.961127	0.007511080
4126.889580	0.007657031
4128.818033	0.008327156
4130.746486	0.008211387
4132.674939	0.007339092
4134.603392	0.007009846
4136.531845	0.007156631
4138.460298	0.007030314
4140.388751	0.006951496
4142.317204	0.007352557
4144.245657	0.007568403
4146.174110	0.007031892
4148.102563	0.006439182
4150.031017	0.006808810
4151.959470	0.007698360
4153.887923	0.008377670
4155.816376	0.008759127
4157.744829	0.008305806
4159.673282	0.007420995
4161.601735	0.007237483
4163.530188	0.007171319
4165.458641	0.006538182
4167.387094	0.005837695
4169.315547	0.005779814
4171.244000	0.006342300
4173.172453	0.007235549
4175.100906	0.007986438
4177.029360	0.008142442
4178.957813	0.008531865
4180.886266	0.008422182
4182.814719	0.007102853
4184.743172	0.005872409
4186.671625	0.005521431
4188.600078	0.005759036
4190.528531	0.006624981
4192.456984	0.007470811
4194.385437	0.007535068
4196.313890	0.007588846
4198.242343	0.007730211
4200.170796	0.007400273
4202.099250	0.006834879
4204.027703	0.006402228
4205.956156	0.006163376
4207.884609	0.006556614
4209.813062	0.007350638
4211.741515	0.007793174
4213.669968	0.007864797
4215.598421	0.008062912
4217.526874	0.008378294
4219.455327	0.008408887
4221.383780	0.008029833
4223.312233	0.007457355
4225.240686	0.007283798
4227.169139	0.007379157
4229.097593	0.007225891
4231.026046	0.006773014
4232.954499	0.006253483
4234.882952	0.006377804
4236.811405	0.007143157
4238.739858	0.006985318
4240.668311	0.005804617
4242.596764	0.005432953
4244.525217	0.006649583
4246.453670	0.007849866
4248.382123	0.007556045
4250.310576	0.006384904
4252.239029	0.005613962
4254.167483	0.005515645
4256.095936	0.006455776
4258.024389	0.007667433
4259.952842	0.008030695
4261.881295	0.007654054
4263.809748	0.006905996
4265.738201	0.006300957
4267.666654	0.006160227
4269.595107	0.005945691
4271.523560	0.005839127
4273.452013	0.006022044
4275.380466	0.006010517
4277.308919	0.005892391
4279.237373	0.005867641
4281.165826	0.005607624
4283.094279	0.005022403
4285.022732	0.004982862
4286.951185	0.005786750
4288.879638	0.006886883
4290.808091	0.007518561
4292.736544	0.007121707
4294.664997	0.006674961
4296.593450	0.006793568
4298.521903	0.006719532
4300.450356	0.006099064
4302.378809	0.005635686
4304.307262	0.005961157
4306.235716	0.006763902
4308.164169	0.007594792
4310.092622	0.008110094
4312.021075	0.007771822
4313.949528	0.006845267
4315.877981	0.006437908
4317.806434	0.006371006
4319.734887	0.006446953
4321.663340	0.007048405
4323.591793	0.007653218
4325.520246	0.007727944
4327.448699	0.007355287
4329.377152	0.006859623
4331.305606	0.006692202
4333.234059	0.006488362
4335.162512	0.005888711
4337.090965	0.005514362
4339.019418	0.005656941
4340.947871	0.006009551
4342.876324	0.006322107
4344.804777	0.006590755
4346.733230	0.006899836
4348.661683	0.007145019
4350.590136	0.007225902
4352.518589	0.007050271
4354.447042	0.006778557
4356.375495	0.006753206
4358.303949	0.007112267
4360.232402	0.007383281
4362.160855	0.006844030
4364.089308	0.006018431
4366.017761	0.005874063
4367.946214	0.006141565
4369.874667	0.006204400
4371.803120	0.005746432
4373.731573	0.005115897
4375.660026	0.004998233
4377.588479	0.005470836
4379.516932	0.005749051
4381.445385	0.005150279
4383.373839	0.004409162
4385.302292	0.004483366
4387.230745	0.005203411
4389.159198	0.006647044
4391.087651	0.007023969
4393.016104	0.005642575
4394.944557	0.004312018
4396.873010	0.004345569
4398.801463	0.005640646
4400.729916	0.006941239
4402.658369	0.006633234
4404.586822	0.005420483
4406.515275	0.005504814
4408.443729	0.006464712
4410.372182	0.006509504
4412.300635	0.006541691
4414.229088	0.007191798
4416.157541	0.007447516
4418.085994	0.007266962
4420.014447	0.007080365
4421.942900	0.006852071
4423.871353	0.006477225
4425.799806	0.006370360
4427.728259	0.007009107
4429.656712	0.007517257
4431.585165	0.007269132
4433.513618	0.006830357
4435.442072	0.006495681
4437.370525	0.006630225
4439.298978	0.007284052
4441.227431	0.007506256
4443.155884	0.006896348
4445.084337	0.006515663
4447.012790	0.006301772
4448.941243	0.005962050
4450.869696	0.006078600
4452.798149	0.006603765
4454.726602	0.006994042
4456.655055	0.007425089
4458.583508	0.008028041
4460.511962	0.008271134
4462.440415	0.007947993
4464.368868	0.007369875
4466.297321	0.006676576
4468.225774	0.005704568
4470.154227	0.004850777
4472.082680	0.005332581
4474.011133	0.007035873
4475.939586	0.008415092
4477.868039	0.008880990
4479.796492	0.008498065
4481.724945	0.007426775
4483.653398	0.006476730
4485.581851	0.006483807
4487.510305	0.007257176
4489.438758	0.007808669
4491.367211	0.007773991
4493.295664	0.007200368
4495.224117	0.007096255
4497.152570	0.006842982
4499.081023	0.006292230
4501.009476	0.006257407
4502.937929	0.006610436
4504.866382	0.006631698
4506.794835	0.006195369
4508.723288	0.005586001
4510.651741	0.005357731
4512.580195	0.005587002
4514.508648	0.005997166
4516.437101	0.006210552
4518.365554	0.005774168
4520.294007	0.005274737
4522.222460	0.005176165
4524.150913	0.005144884
4526.079366	0.005367296
4528.007819	0.006106044
4529.936272	0.007084767
4531.864725	0.007242355
4533.793178	0.006084940
4535.721631	0.005391553
4537.650084	0.006320041
4539.578538	0.007016093
4541.506991	0.006388137
4543.435444	0.005572615
4545.363897	0.005573510
4547.292350	0.005844363
4549.220803	0.006112893
4551.149256	0.006769549
4553.077709	0.007799698
4555.006162	0.007931424
4556.934615	0.007078868
4558.863068	0.006584670
4560.791521	0.006838870
4562.719974	0.006890019
4564.648428	0.006404721
4566.576881	0.006040479
4568.505334	0.005855061
4570.433787	0.005948837
4572.362240	0.006616523
4574.290693	0.007488043
4576.219146	0.007724018
4578.147599	0.006974204
4580.076052	0.006450466
4582.004505	0.006923817
4583.932958	0.007436079
4585.861411	0.007577153
4587.789864	0.007816144
4589.718318	0.007575414
4591.646771	0.006857656
4593.575224	0.006415985
4595.503677	0.006447673
4597.432130	0.006608397
4599.360583	0.007162230
4601.289036	0.007992187
4603.217489	0.007390915
[truncated: 1,501 more rows]
