# Supplementary material for: Adaptive Method for Quantitative Estimation of Glucose and Fructose Concentrations in Aqueous Solutions Based on Infrared Nanoantenna Optics
Source: Sensors (Basel). 2019 Jul 11;19(14):3053. doi: 10.3390/s19143053 (PMC6678705; doi:10.3390/s19143053)
Supplement: Supplementary file 1 [file sensors-19-03053-s001.zip › 00_Measurement_Data/Fructose cycles/1 water/res4 sc50_50 ap100x100 par pol/1 water.24.txt]

748.239793	0.028587697
750.168246	0.024139814
752.096699	0.033491671
754.025152	0.029070238
755.953605	0.020354176
757.882058	0.017055865
759.810511	0.024643216
761.738964	0.040969711
763.667418	0.045718972
765.595871	0.036370803
767.524324	0.029830625
769.452777	0.026928065
771.381230	0.015994580
773.309683	0.010320855
775.238136	0.011477458
777.166589	0.011546359
779.095042	0.019611690
781.023495	0.031864777
782.951948	0.038840275
784.880401	0.039146058
786.808854	0.038737386
788.737308	0.037626568
790.665761	0.024776040
792.594214	0.007728077
794.522667	0.016792662
796.451120	0.023984039
798.379573	0.027786009
800.308026	0.024801875
802.236479	0.020239370
804.164932	0.019905275
806.093385	0.028063456
808.021838	0.034767833
809.950291	0.032821760
811.878744	0.031378869
813.807197	0.037495453
815.735651	0.040497120
817.664104	0.041908320
819.592557	0.031749699
821.521010	0.018102581
823.449463	0.022134135
825.377916	0.022238767
827.306369	0.018282000
829.234822	0.016574653
831.163275	0.018849477
833.091728	0.026626678
835.020181	0.023959091
836.948634	0.016212286
838.877087	0.013255212
840.805541	0.026777426
842.733994	0.035235297
844.662447	0.030390661
846.590900	0.026569150
848.519353	0.031197330
850.447806	0.030174350
852.376259	0.030591561
854.304712	0.029616565
856.233165	0.025236819
858.161618	0.023631969
860.090071	0.022300635
862.018524	0.018799551
863.946977	0.019527007
865.875430	0.019788938
867.803884	0.023094036
869.732337	0.028366234
871.660790	0.028463563
873.589243	0.023453649
875.517696	0.021553028
877.446149	0.024152817
879.374602	0.028350158
881.303055	0.031717431
883.231508	0.034753740
885.159961	0.037213765
887.088414	0.038236566
889.016867	0.041083798
890.945320	0.046884827
892.873774	0.051400859
894.802227	0.053450316
896.730680	0.054741248
898.659133	0.055549122
900.587586	0.056180809
902.516039	0.058240797
904.444492	0.063260280
906.372945	0.069702104
908.301398	0.074920438
910.229851	0.078395292
912.158304	0.081414796
914.086757	0.085024163
916.015210	0.088851273
917.943664	0.092428170
919.872117	0.095336527
921.800570	0.098097414
923.729023	0.102122672
925.657476	0.107068129
927.585929	0.112362087
929.514382	0.117759839
931.442835	0.122876503
933.371288	0.128374562
935.299741	0.134279504
937.228194	0.139619768
939.156647	0.144693866
941.085100	0.150732487
943.013553	0.157113999
944.942007	0.162500143
946.870460	0.167637795
948.798913	0.173483655
950.727366	0.179545388
952.655819	0.185706750
954.584272	0.192530960
956.512725	0.199206233
958.441178	0.204801485
960.369631	0.210536882
962.298084	0.217166081
964.226537	0.223853245
966.154990	0.230705351
968.083443	0.237700954
970.011897	0.244017839
971.940350	0.250174731
973.868803	0.256942987
975.797256	0.264087021
977.725709	0.270973146
979.654162	0.276749820
981.582615	0.281597435
983.511068	0.287177205
985.439521	0.294270843
987.367974	0.301807970
989.296427	0.308474541
991.224880	0.313710541
993.153333	0.318151325
995.081786	0.323337823
997.010240	0.329028934
998.938693	0.333406091
1000.867146	0.337264895
1002.795599	0.342494279
1004.724052	0.348082185
1006.652505	0.352960974
1008.580958	0.357992142
1010.509411	0.363065749
1012.437864	0.367437452
1014.366317	0.371259570
1016.294770	0.374426693
1018.223223	0.377444059
1020.151676	0.381379455
1022.080130	0.385342628
1024.008583	0.388254136
1025.937036	0.390774161
1027.865489	0.393414587
1029.793942	0.396127492
1031.722395	0.398971677
1033.650848	0.401580215
1035.579301	0.403352976
1037.507754	0.404737592
1039.436207	0.406558543
1041.364660	0.408281773
1043.293113	0.408984452
1045.221566	0.408689737
1047.150019	0.407896370
1049.078473	0.407343954
1051.006926	0.407396525
1052.935379	0.407404482
1054.863832	0.407367587
1056.792285	0.408018500
1058.720738	0.408501923
1060.649191	0.407869637
1062.577644	0.406917006
1064.506097	0.406178325
1066.434550	0.405306578
1068.363003	0.404049218
1070.291456	0.402282685
1072.219909	0.400336653
1074.148363	0.398791522
1076.076816	0.397541761
1078.005269	0.396070004
1079.933722	0.394430995
1081.862175	0.393359691
1083.790628	0.393073887
1085.719081	0.392748952
1087.647534	0.391807199
1089.575987	0.390175521
1091.504440	0.388035983
1093.432893	0.385711014
1095.361346	0.383099258
1097.289799	0.380693197
1099.218253	0.378957123
1101.146706	0.377004206
1103.075159	0.374378115
1105.003612	0.371529430
1106.932065	0.368995756
1108.860518	0.366875619
1110.788971	0.364586800
1112.717424	0.362147570
1114.645877	0.359628975
1116.574330	0.356412828
1118.502783	0.352961808
1120.431236	0.350317895
1122.359689	0.348225087
1124.288142	0.346152693
1126.216596	0.344145268
1128.145049	0.341562718
1130.073502	0.337908924
1132.001955	0.334417939
1133.930408	0.332076043
1135.858861	0.330057502
1137.787314	0.327494919
1139.715767	0.324721336
1141.644220	0.322249234
1143.572673	0.319913745
1145.501126	0.317400843
1147.429579	0.314955771
1149.358032	0.312963635
1151.286486	0.310796767
1153.214939	0.307825089
1155.143392	0.304822356
1157.071845	0.302173197
1159.000298	0.299346894
1160.928751	0.296321809
1162.857204	0.293101639
1164.785657	0.289711893
1166.714110	0.286707282
1168.642563	0.284260899
1170.571016	0.281893820
1172.499469	0.279220402
1174.427922	0.276496023
1176.356375	0.274210960
1178.284829	0.272036314
1180.213282	0.269229800
1182.141735	0.265918791
1184.070188	0.262877494
1185.998641	0.260398507
1187.927094	0.258122176
1189.855547	0.255881459
1191.784000	0.253667861
1193.712453	0.250982612
1195.640906	0.247784272
1197.569359	0.245002463
1199.497812	0.242866457
1201.426265	0.240499988
1203.354719	0.238166526
1205.283172	0.235896692
1207.211625	0.233678222
1209.140078	0.231225148
1211.068531	0.228337407
1212.996984	0.225473985
1214.925437	0.223289803
1216.853890	0.221568182
1218.782343	0.219717205
1220.710796	0.217741698
1222.639249	0.215908319
1224.567702	0.214052200
1226.496155	0.211966306
1228.424609	0.209921926
1230.353062	0.208152786
1232.281515	0.206399396
1234.209968	0.204325408
1236.138421	0.202024385
1238.066874	0.199806064
1239.995327	0.197853938
1241.923780	0.196218118
1243.852233	0.194864959
1245.780686	0.193563551
1247.709139	0.192049712
1249.637592	0.190259799
1251.566045	0.188286617
1253.494498	0.186221436
1255.422952	0.184382930
1257.351405	0.183106109
1259.279858	0.182068616
1261.208311	0.180635318
1263.136764	0.178673804
1265.065217	0.176572114
1266.993670	0.174601316
1268.922123	0.172670618
1270.850576	0.170769677
1272.779029	0.169106707
1274.707482	0.167638496
1276.635935	0.166337460
1278.564388	0.165169492
1280.492842	0.163746133
1282.421295	0.161934838
1284.349748	0.160093397
1286.278201	0.158399493
1288.206654	0.156885594
1290.135107	0.155494288
1292.063560	0.153920159
1293.992013	0.152155176
1295.920466	0.150541767
1297.848919	0.149163514
1299.777372	0.147890359
1301.705825	0.146745563
1303.634278	0.145752519
1305.562731	0.144613907
1307.491185	0.143224746
1309.419638	0.142085195
1311.348091	0.141171008
1313.276544	0.140194714
1315.204997	0.139098138
1317.133450	0.137582690
1319.061903	0.135805428
1320.990356	0.133973613
1322.918809	0.132025674
1324.847262	0.130365953
1326.775715	0.129097119
1328.704168	0.127854839
1330.632621	0.126846313
1332.561075	0.126603812
1334.489528	0.127038732
1336.417981	0.127256706
1338.346434	0.126253068
1340.274887	0.124458134
1342.203340	0.122425556
1344.131793	0.120037504
1346.060246	0.117919415
1347.988699	0.116462775
1349.917152	0.115460835
1351.845605	0.114606187
1353.774058	0.113597311
1355.702511	0.112773620
1357.630965	0.112633348
1359.559418	0.112608746
1361.487871	0.111737415
1363.416324	0.110679485
1365.344777	0.109779961
1367.273230	0.108321406
1369.201683	0.107445583
1371.130136	0.107521757
1373.058589	0.106839880
1374.987042	0.105339430
1376.915495	0.103629783
1378.843948	0.101685844
1380.772401	0.100290008
1382.700854	0.099829815
1384.629308	0.099259578
1386.557761	0.097785763
1388.486214	0.096790925
1390.414667	0.097004540
1392.343120	0.096921816
1394.271573	0.096543789
1396.200026	0.096270062
1398.128479	0.094845489
1400.056932	0.093161091
1401.985385	0.092041053
1403.913838	0.090387143
1405.842291	0.089053899
1407.770744	0.088386439
1409.699198	0.087256208
1411.627651	0.086086191
1413.556104	0.085934535
1415.484557	0.086224906
1417.413010	0.085324943
1419.341463	0.084190436
1421.269916	0.084115729
1423.198369	0.083422482
1425.126822	0.082294270
1427.055275	0.081526823
1428.983728	0.080528311
1430.912181	0.080288187
1432.840634	0.080754690
1434.769087	0.079397753
1436.697541	0.076839864
1438.625994	0.076047599
1440.554447	0.075909637
1442.482900	0.075493917
1444.411353	0.075364739
1446.339806	0.074814148
1448.268259	0.074107245
1450.196712	0.074490808
1452.125165	0.076038443
1454.053618	0.077361882
1455.982071	0.076585047
1457.910524	0.074704029
1459.838977	0.073688015
1461.767431	0.071906760
1463.695884	0.068997592
1465.624337	0.067598388
1467.552790	0.068777189
1469.481243	0.070006125
1471.409696	0.069805354
1473.338149	0.069352485
1475.266602	0.068372577
1477.195055	0.066475518
1479.123508	0.064651892
1481.051961	0.063473724
1482.980414	0.063567795
1484.908867	0.064772666
1486.837321	0.066018365
1488.765774	0.066212200
1490.694227	0.065498263
1492.622680	0.065029666
1494.551133	0.064146601
1496.479586	0.062677227
1498.408039	0.061539195
1500.336492	0.061302491
1502.264945	0.062356569
1504.193398	0.063368909
1506.121851	0.063330330
1508.050304	0.063830942
1509.978757	0.063341901
1511.907210	0.061064493
1513.835664	0.059300590
1515.764117	0.058970593
1517.692570	0.060101584
1519.621023	0.061114788
1521.549476	0.060707599
1523.477929	0.059783567
1525.406382	0.057977770
1527.334835	0.056367688
1529.263288	0.056104716
1531.191741	0.055658303
1533.120194	0.055305384
1535.048647	0.057391975
1536.977100	0.059807807
1538.905554	0.060092073
1540.834007	0.060136147
1542.762460	0.059052236
1544.690913	0.056053665
1546.619366	0.053588495
1548.547819	0.052087564
1550.476272	0.051609088
1552.404725	0.052289836
1554.333178	0.053602539
1556.261631	0.053996887
1558.190084	0.051711332
1560.118537	0.050168812
1562.046990	0.050563410
1563.975443	0.050019097
1565.903897	0.049254809
1567.832350	0.048740093
1569.760803	0.048461493
1571.689256	0.049275853
1573.617709	0.049446963
1575.546162	0.048208952
1577.474615	0.047778871
1579.403068	0.047894362
1581.331521	0.047188506
1583.259974	0.046421681
1585.188427	0.046114191
1587.116880	0.045983441
1589.045333	0.045930192
1590.973787	0.046093464
1592.902240	0.046392806
1594.830693	0.046665348
1596.759146	0.046970971
1598.687599	0.047263365
1600.616052	0.047482278
1602.544505	0.047881793
1604.472958	0.048505221
1606.401411	0.048894532
1608.329864	0.048985466
1610.258317	0.049463559
1612.186770	0.050534684
1614.115223	0.051010385
1616.043677	0.050563782
1617.972130	0.051251538
1619.900583	0.052880846
1621.829036	0.053312041
1623.757489	0.053518806
1625.685942	0.054000728
1627.614395	0.053697918
1629.542848	0.053814299
1631.471301	0.055196717
1633.399754	0.056178421
1635.328207	0.056116711
1637.256660	0.056538664
1639.185113	0.056907512
1641.113566	0.056957044
1643.042020	0.057526007
1644.970473	0.058030993
1646.898926	0.059133187
1648.827379	0.061964691
1650.755832	0.061694983
1652.684285	0.056971222
1654.612738	0.054799259
1656.541191	0.055539351
1658.469644	0.055483684
1660.398097	0.054513641
1662.326550	0.053692389
1664.255003	0.054066122
1666.183456	0.054795176
1668.111910	0.054331597
1670.040363	0.053708289
1671.968816	0.053383190
1673.897269	0.051813111
1675.825722	0.050419461
1677.754175	0.050989699
1679.682628	0.052073739
1681.611081	0.051662050
1683.539534	0.049475603
1685.467987	0.048144545
1687.396440	0.047718871
1689.324893	0.046368297
1691.253346	0.045186128
1693.181799	0.044369433
1695.110253	0.043723017
1697.038706	0.044173278
1698.967159	0.043866519
1700.895612	0.042910751
1702.824065	0.043065481
1704.752518	0.042192552
1706.680971	0.040436599
1708.609424	0.039235268
1710.537877	0.038675841
1712.466330	0.038862694
1714.394783	0.039363645
1716.323236	0.038890097
1718.251689	0.037564252
1720.180143	0.036605831
1722.108596	0.035646033
1724.037049	0.034572788
1725.965502	0.034165423
1727.893955	0.034728058
1729.822408	0.035952188
1731.750861	0.036360420
1733.679314	0.035451327
1735.607767	0.035314124
1737.536220	0.035467472
1739.464673	0.034867194
1741.393126	0.034639213
1743.321579	0.035048224
1745.250032	0.035439540
1747.178486	0.035375778
1749.106939	0.034635853
1751.035392	0.033945277
1752.963845	0.033872936
1754.892298	0.033722941
1756.820751	0.033391248
1758.749204	0.033411302
1760.677657	0.033324841
1762.606110	0.033336982
1764.534563	0.033880293
1766.463016	0.034541640
1768.391469	0.035463002
1770.319922	0.036303863
1772.248376	0.036415149
1774.176829	0.036299024
1776.105282	0.036115479
1778.033735	0.035837710
1779.962188	0.035859548
1781.890641	0.036138717
1783.819094	0.036205031
1785.747547	0.036335241
1787.676000	0.037061565
1789.604453	0.037884444
1791.532906	0.038428660
1793.461359	0.039010249
1795.389812	0.039276250
1797.318266	0.038856782
1799.246719	0.038288865
1801.175172	0.038238391
1803.103625	0.038786918
1805.032078	0.039431654
1806.960531	0.039910376
1808.888984	0.040200155
1810.817437	0.040338032
1812.745890	0.040384378
1814.674343	0.040128350
1816.602796	0.039693590
1818.531249	0.039732601
1820.459702	0.040393207
1822.388155	0.041097987
1824.316609	0.041483127
1826.245062	0.041849006
1828.173515	0.041895352
1830.101968	0.041561559
1832.030421	0.041420732
1833.958874	0.041174691
1835.887327	0.040790655
1837.815780	0.040756684
1839.744233	0.041080702
1841.672686	0.041132607
1843.601139	0.040810693
1845.529592	0.040840819
1847.458045	0.040811613
1849.386499	0.040250707
1851.314952	0.039631493
1853.243405	0.039254896
1855.171858	0.039101344
1857.100311	0.039003916
1859.028764	0.038878944
1860.957217	0.038909506
1862.885670	0.039248407
1864.814123	0.039631773
1866.742576	0.039415777
1868.671029	0.038569864
1870.599482	0.037799090
1872.527935	0.037197910
1874.456388	0.036686722
1876.384842	0.036549307
1878.313295	0.036712814
1880.241748	0.036840905
1882.170201	0.036651883
1884.098654	0.036281232
1886.027107	0.036007918
1887.955560	0.035492811
1889.884013	0.034854706
1891.812466	0.034582108
1893.740919	0.034260318
1895.669372	0.033884790
1897.597825	0.033747412
1899.526278	0.033514999
1901.454732	0.033098646
1903.383185	0.032752912
1905.311638	0.032400444
1907.240091	0.031826437
1909.168544	0.031277299
1911.096997	0.031070447
1913.025450	0.031085219
1914.953903	0.031030489
1916.882356	0.030749660
1918.810809	0.030612413
1920.739262	0.030523131
1922.667715	0.030016288
1924.596168	0.029517766
1926.524622	0.029207427
1928.453075	0.028853148
1930.381528	0.028515229
1932.309981	0.028216233
1934.238434	0.027909618
1936.166887	0.027635731
1938.095340	0.027490191
1940.023793	0.027280005
1941.952246	0.026833324
1943.880699	0.026480529
1945.809152	0.026309274
1947.737605	0.026113369
1949.666058	0.025768641
1951.594511	0.025273193
1953.522965	0.024891807
1955.451418	0.024710028
1957.379871	0.024531171
1959.308324	0.024236558
1961.236777	0.024032569
1963.165230	0.024159864
1965.093683	0.024390960
1967.022136	0.024276124
1968.950589	0.023817826
1970.879042	0.023381775
1972.807495	0.023077739
1974.735948	0.022743035
1976.664401	0.022451092
1978.592855	0.022270316
1980.521308	0.021972978
1982.449761	0.021623170
1984.378214	0.021455262
1986.306667	0.021345211
1988.235120	0.021138752
1990.163573	0.020947561
1992.092026	0.021049820
1994.020479	0.021401864
1995.948932	0.021360844
1997.877385	0.020770505
1999.805838	0.020197678
2001.734291	0.019987328
2003.662744	0.019982060
2005.591198	0.019919403
2007.519651	0.019822836
2009.448104	0.019806111
2011.376557	0.019737909
2013.305010	0.019447619
2015.233463	0.019007472
2017.161916	0.018670071
2019.090369	0.018474914
2021.018822	0.018297968
2022.947275	0.018253781
2024.875728	0.018372135
2026.804181	0.018335346
2028.732634	0.018145194
2030.661088	0.018097892
2032.589541	0.018007927
2034.517994	0.017587569
2036.446447	0.017169328
2038.374900	0.017046658
2040.303353	0.017031483
2042.231806	0.017025467
2044.160259	0.017062970
2046.088712	0.017033707
2048.017165	0.016916234
2049.945618	0.016812101
2051.874071	0.016712980
2053.802524	0.016541626
2055.730978	0.016130133
2057.659431	0.015613512
2059.587884	0.015492891
2061.516337	0.015772199
2063.444790	0.016043667
2065.373243	0.016151333
2067.301696	0.016012125
2069.230149	0.015630094
2071.158602	0.015248502
2073.087055	0.015036381
2075.015508	0.015025903
2076.943961	0.015244062
2078.872414	0.015496194
2080.800867	0.015283839
2082.729321	0.014610565
2084.657774	0.014229232
2086.586227	0.014433225
2088.514680	0.014725433
2090.443133	0.014776311
2092.371586	0.014684333
2094.300039	0.014563800
2096.228492	0.014499923
2098.156945	0.014444854
2100.085398	0.014182473
2102.013851	0.013800463
2103.942304	0.013649621
2105.870757	0.013673743
2107.799211	0.013642187
2109.727664	0.013653251
2111.656117	0.013791045
2113.584570	0.013931705
2115.513023	0.014004033
2117.441476	0.014054795
2119.369929	0.013990773
2121.298382	0.013631284
2123.226835	0.013214644
2125.155288	0.013069637
2127.083741	0.012946356
2129.012194	0.012713449
2130.940647	0.012717073
2132.869100	0.012942806
2134.797554	0.012982085
2136.726007	0.012667089
2138.654460	0.012389679
2140.582913	0.012498439
2142.511366	0.012619333
2144.439819	0.012427945
2146.368272	0.012346251
2148.296725	0.012670469
2150.225178	0.012949147
2152.153631	0.012759872
2154.082084	0.012307267
2156.010537	0.012015256
2157.938990	0.011974391
2159.867444	0.011914482
2161.795897	0.011665981
2163.724350	0.011525446
2165.652803	0.011772586
2167.581256	0.012050770
2169.509709	0.011942516
2171.438162	0.011649054
2173.366615	0.011468830
2175.295068	0.011412503
2177.223521	0.011466529
2179.151974	0.011490342
2181.080427	0.011291987
2183.008880	0.011102963
2184.937334	0.011262100
2186.865787	0.011647887
2188.794240	0.012041382
2190.722693	0.012305608
2192.651146	0.012262419
2194.579599	0.011969121
2196.508052	0.011707921
2198.436505	0.011635272
2200.364958	0.011727665
2202.293411	0.011794938
2204.221864	0.011702043
2206.150317	0.011377704
2208.078770	0.010933359
2210.007223	0.010840672
2211.935677	0.011113641
2213.864130	0.011354621
2215.792583	0.011346397
2217.721036	0.010980911
2219.649489	0.010511345
2221.577942	0.010319533
2223.506395	0.010312492
2225.434848	0.010254931
2227.363301	0.010199220
2229.291754	0.010302235
2231.220207	0.010366352
2233.148660	0.010126432
2235.077113	0.009797346
2237.005567	0.009809717
2238.934020	0.010152793
2240.862473	0.010374726
2242.790926	0.010262016
2244.719379	0.010054066
2246.647832	0.010020169
2248.576285	0.010095379
2250.504738	0.010111166
2252.433191	0.009911804
2254.361644	0.009648841
2256.290097	0.009523518
2258.218550	0.009608435
2260.147003	0.009870161
2262.075456	0.010084625
2264.003910	0.009924326
2265.932363	0.009473698
2267.860816	0.009111414
2269.789269	0.009077875
2271.717722	0.009379542
2273.646175	0.009589968
2275.574628	0.009345951
2277.503081	0.008936828
2279.431534	0.008753735
2281.359987	0.008849657
2283.288440	0.008991957
2285.216893	0.008939636
2287.145346	0.008843315
2289.073800	0.008872952
2291.002253	0.008876478
2292.930706	0.008845768
2294.859159	0.008896661
2296.787612	0.008825665
2298.716065	0.008546174
2300.644518	0.008325524
2302.572971	0.008169080
2304.501424	0.008008381
2306.429877	0.008202937
2308.358330	0.008905179
2310.286783	0.009446623
2312.215236	0.009174257
2314.143690	0.008453099
2316.072143	0.007882736
2318.000596	0.007653538
2319.929049	0.007705198
2321.857502	0.008015015
2323.785955	0.008294511
2325.714408	0.008047566
2327.642861	0.007365923
2329.571314	0.006893503
2331.499767	0.006982062
2333.428220	0.007502489
2335.356673	0.008206096
2337.285126	0.008784409
2339.213579	0.008936486
2341.142033	0.008447694
2343.070486	0.007528418
2344.998939	0.007001488
2346.927392	0.007215876
2348.855845	0.007869388
2350.784298	0.008506938
2352.712751	0.008496508
2354.641204	0.007552574
2356.569657	0.006812804
2358.498110	0.007583496
2360.426563	0.009403964
2362.355016	0.010174835
2364.283469	0.009136510
2366.211923	0.007522980
2368.140376	0.006568246
2370.068829	0.006667754
2371.997282	0.007197148
2373.925735	0.007394784
2375.854188	0.007126184
2377.782641	0.006557936
2379.711094	0.006072204
2381.639547	0.006005444
2383.568000	0.006317653
2385.496453	0.006654968
2387.424906	0.006705975
2389.353359	0.006471668
2391.281812	0.006164535
2393.210266	0.005985078
2395.138719	0.005954665
2397.067172	0.005976425
2398.995625	0.006037289
2400.924078	0.006187881
2402.852531	0.006340540
2404.780984	0.006319854
2406.709437	0.006147161
2408.637890	0.005872592
2410.566343	0.005818897
2412.494796	0.006102725
2414.423249	0.006234538
2416.351702	0.005918982
2418.280156	0.005723204
2420.208609	0.006014996
2422.137062	0.006190216
2424.065515	0.005971226
2425.993968	0.005801196
2427.922421	0.005712013
2429.850874	0.005549075
2431.779327	0.005501118
2433.707780	0.005603744
2435.636233	0.005607345
2437.564686	0.005423834
2439.493139	0.005057179
2441.421592	0.004882192
2443.350045	0.005390273
2445.278499	0.006097067
2447.206952	0.006247913
2449.135405	0.006095331
2451.063858	0.006117449
2452.992311	0.006014057
2454.920764	0.005680764
2456.849217	0.005518619
2458.777670	0.005654023
2460.706123	0.005772362
2462.634576	0.005672058
2464.563029	0.005626110
2466.491482	0.006085075
2468.419935	0.006444589
2470.348389	0.006120232
2472.276842	0.005814966
2474.205295	0.006059659
2476.133748	0.006425373
2478.062201	0.006617776
2479.990654	0.006808990
2481.919107	0.006875551
2483.847560	0.006710830
2485.776013	0.006563952
2487.704466	0.006519824
2489.632919	0.006484329
2491.561372	0.006483387
2493.489825	0.006639138
2495.418279	0.006852290
2497.346732	0.007033151
2499.275185	0.007293524
2501.203638	0.007588967
2503.132091	0.007645168
2505.060544	0.007530301
2506.988997	0.007426781
2508.917450	0.007531786
2510.845903	0.007914365
2512.774356	0.008210738
2514.702809	0.008082144
2516.631262	0.007625697
2518.559715	0.007436280
2520.488168	0.007839201
2522.416622	0.008261752
2524.345075	0.008378352
2526.273528	0.008598860
2528.201981	0.009160647
2530.130434	0.009714961
2532.058887	0.009889378
2533.987340	0.009784133
2535.915793	0.009813169
2537.844246	0.010248210
2539.772699	0.010781914
2541.701152	0.010904904
2543.629605	0.010918037
2545.558058	0.011268129
2547.486512	0.011707749
2549.414965	0.012010275
2551.343418	0.012272766
2553.271871	0.012592966
2555.200324	0.012977666
2557.128777	0.013169667
2559.057230	0.013081071
2560.985683	0.013115153
2562.914136	0.013377079
2564.842589	0.013575671
2566.771042	0.013612719
2568.699495	0.013747438
2570.627948	0.014294048
2572.556401	0.015038575
2574.484855	0.015421230
2576.413308	0.015487991
2578.341761	0.015753409
2580.270214	0.016229516
2582.198667	0.016492058
2584.127120	0.016537607
2586.055573	0.016600886
2587.984026	0.016584335
2589.912479	0.016530810
2591.840932	0.016659925
2593.769385	0.016984917
2595.697838	0.017456010
2597.626291	0.017809151
2599.554745	0.017771631
2601.483198	0.017696014
2603.411651	0.017975321
2605.340104	0.018205825
2607.268557	0.018085225
2609.197010	0.017984021
2611.125463	0.018060181
2613.053916	0.018092144
2614.982369	0.018136904
2616.910822	0.018415542
2618.839275	0.018916147
2620.767728	0.019279523
2622.696181	0.019061977
2624.624635	0.018512296
2626.553088	0.018314596
2628.481541	0.018437365
2630.409994	0.018461958
2632.338447	0.018398849
2634.266900	0.018327706
2636.195353	0.018323295
2638.123806	0.018474737
2640.052259	0.018576808
2641.980712	0.018599700
2643.909165	0.018816782
2645.837618	0.019003494
2647.766071	0.018701684
2649.694524	0.018085254
2651.622978	0.017650167
2653.551431	0.017391186
2655.479884	0.017175550
2657.408337	0.017326208
2659.336790	0.017820522
2661.265243	0.018096996
2663.193696	0.017875019
2665.122149	0.017369390
2667.050602	0.017014150
2668.979055	0.016863553
2670.907508	0.016632119
2672.835961	0.016347695
2674.764414	0.016194711
2676.692868	0.016194846
2678.621321	0.016179394
2680.549774	0.016047738
2682.478227	0.016006157
2684.406680	0.016084317
2686.335133	0.016110949
2688.263586	0.016103847
2690.192039	0.016082209
2692.120492	0.016067419
2694.048945	0.016201869
2695.977398	0.016399972
2697.905851	0.016336353
2699.834304	0.015831077
2701.762757	0.015178290
2703.691211	0.014976578
2705.619664	0.015203747
2707.548117	0.015295426
2709.476570	0.015187969
2711.405023	0.015126155
2713.333476	0.014880905
2715.261929	0.014419894
2717.190382	0.014168642
2719.118835	0.014108057
2721.047288	0.014064868
2722.975741	0.014113686
2724.904194	0.014166054
2726.832647	0.014109210
2728.761101	0.014189692
2730.689554	0.014429566
2732.618007	0.014356148
2734.546460	0.014011892
2736.474913	0.013843789
2738.403366	0.013748286
2740.331819	0.013496892
2742.260272	0.013196414
2744.188725	0.013079694
2746.117178	0.013153729
2748.045631	0.013229671
2749.974084	0.013401899
2751.902537	0.013625543
2753.830991	0.013481738
2755.759444	0.013067142
2757.687897	0.012928123
2759.616350	0.013173994
2761.544803	0.013402649
2763.473256	0.013217336
2765.401709	0.012782290
2767.330162	0.012729585
2769.258615	0.012947020
2771.187068	0.012918509
2773.115521	0.012613103
2775.043974	0.012253055
2776.972427	0.012270975
2778.900880	0.012697061
2780.829334	0.013010430
2782.757787	0.013119143
2784.686240	0.013119448
2786.614693	0.012910073
2788.543146	0.012582461
2790.471599	0.012313790
2792.400052	0.012218223
2794.328505	0.012215990
2796.256958	0.012060325
2798.185411	0.011834804
2800.113864	0.011880319
2802.042317	0.012192179
2803.970770	0.012460784
2805.899224	0.012427759
2807.827677	0.012200980
2809.756130	0.012034309
2811.684583	0.011890197
2813.613036	0.011733240
2815.541489	0.011634258
2817.469942	0.011454563
2819.398395	0.011368842
2821.326848	0.011550961
2823.255301	0.011792063
2825.183754	0.012161503
2827.112207	0.012679458
2829.040660	0.012745237
2830.969113	0.012247519
2832.897567	0.011878838
2834.826020	0.011953954
2836.754473	0.012168952
2838.682926	0.012145653
2840.611379	0.011873409
2842.539832	0.011503940
2844.468285	0.011195178
2846.396738	0.011322334
2848.325191	0.011651967
2850.253644	0.011391347
2852.182097	0.010862552
2854.110550	0.010707209
2856.039003	0.010770533
2857.967457	0.010912507
2859.895910	0.011121524
2861.824363	0.011128503
2863.752816	0.010957528
2865.681269	0.011058100
2867.609722	0.011144567
2869.538175	0.010765085
2871.466628	0.010475000
2873.395081	0.010783083
2875.323534	0.011287118
2877.251987	0.011505425
2879.180440	0.011390474
2881.108893	0.011264369
2883.037347	0.011397695
2884.965800	0.011467895
2886.894253	0.011212150
2888.822706	0.011097713
2890.751159	0.011384735
2892.679612	0.011825317
2894.608065	0.012093456
2896.536518	0.012028774
2898.464971	0.011893956
2900.393424	0.011965625
2902.321877	0.012059184
2904.250330	0.011746055
2906.178783	0.011154965
2908.107236	0.010807619
2910.035690	0.010674920
2911.964143	0.010587344
2913.892596	0.010578333
2915.821049	0.010434036
2917.749502	0.010254438
2919.677955	0.010569569
2921.606408	0.010972464
2923.534861	0.010830706
2925.463314	0.010570017
2927.391767	0.010550044
2929.320220	0.010683127
2931.248673	0.010991689
2933.177126	0.011316299
2935.105580	0.011521718
2937.034033	0.011675490
2938.962486	0.011587992
2940.890939	0.011200678
2942.819392	0.010920963
2944.747845	0.010866607
2946.676298	0.010826023
2948.604751	0.010868287
2950.533204	0.011122642
2952.461657	0.011531177
2954.390110	0.011740370
2956.318563	0.011360834
2958.247016	0.010720383
2960.175469	0.010486872
2962.103923	0.010703949
2964.032376	0.010903020
2965.960829	0.010910290
2967.889282	0.010728382
2969.817735	0.010584817
2971.746188	0.010696386
2973.674641	0.010819932
2975.603094	0.010788426
2977.531547	0.010997152
2979.460000	0.011657950
2981.388453	0.012090162
2983.316906	0.011854662
2985.245359	0.011399246
2987.173813	0.011058187
2989.102266	0.010992897
2991.030719	0.011360838
2992.959172	0.011760623
2994.887625	0.011720438
2996.816078	0.011586105
2998.744531	0.011842263
3000.672984	0.012468610
3002.601437	0.013052076
3004.529890	0.012867745
3006.458343	0.011979523
3008.386796	0.011267621
3010.315249	0.011115252
3012.243703	0.011440822
3014.172156	0.011990325
3016.100609	0.012307842
3018.029062	0.012194234
3019.957515	0.011984144
3021.885968	0.011995027
3023.814421	0.012095138
3025.742874	0.012311357
3027.671327	0.012753880
3029.599780	0.013224822
3031.528233	0.013622229
3033.456686	0.013837128
3035.385139	0.013717985
3037.313592	0.013353011
3039.242046	0.012869952
3041.170499	0.012543589
3043.098952	0.012607559
3045.027405	0.012800542
3046.955858	0.012941428
3048.884311	0.013146453
3050.812764	0.013369202
3052.741217	0.013644909
3054.669670	0.013994275
3056.598123	0.013943611
3058.526576	0.013421463
3060.455029	0.013123357
3062.383482	0.013254449
3064.311936	0.013446573
3066.240389	0.013564642
3068.168842	0.013675462
3070.097295	0.013751495
3072.025748	0.013843944
3073.954201	0.014141490
3075.882654	0.014484553
3077.811107	0.014606279
3079.739560	0.014679903
3081.668013	0.014854894
3083.596466	0.015046732
3085.524919	0.015219196
3087.453372	0.015435167
3089.381825	0.015688794
3091.310279	0.015782416
3093.238732	0.015650669
3095.167185	0.015470090
3097.095638	0.015549641
3099.024091	0.015951777
3100.952544	0.016396565
3102.880997	0.016848292
3104.809450	0.017335203
3106.737903	0.017489392
3108.666356	0.017167889
3110.594809	0.016683277
3112.523262	0.016383624
3114.451715	0.016622953
3116.380169	0.017360888
3118.308622	0.017882936
3120.237075	0.017796107
3122.165528	0.017617075
3124.093981	0.017788550
3126.022434	0.017993908
3127.950887	0.018021995
3129.879340	0.018139236
3131.807793	0.018324656
3133.736246	0.018521205
3135.664699	0.018881060
3137.593152	0.019317243
3139.521605	0.019587496
3141.450058	0.019603306
3143.378512	0.019406209
3145.306965	0.019137396
3147.235418	0.019065687
3149.163871	0.019213304
3151.092324	0.019421520
3153.020777	0.019882619
3154.949230	0.020720564
3156.877683	0.021498220
3158.806136	0.021770615
3160.734589	0.021762943
3162.663042	0.021956444
3164.591495	0.022243816
3166.519948	0.022263842
3168.448402	0.022174714
3170.376855	0.022123424
3172.305308	0.021884738
3174.233761	0.021681149
3176.162214	0.021897273
3178.090667	0.022306953
3180.019120	0.022724621
3181.947573	0.023309043
3183.876026	0.023831621
3185.804479	0.023674170
3187.732932	0.022882149
3189.661385	0.022582408
3191.589838	0.023328904
3193.518292	0.024157887
3195.446745	0.024197400
3197.375198	0.024017517
3199.303651	0.024556875
3201.232104	0.025656864
3203.160557	0.026390092
3205.089010	0.026163217
3207.017463	0.025170127
3208.945916	0.024306100
3210.874369	0.024312502
3212.802822	0.024931632
3214.731275	0.025765035
3216.659728	0.026622253
3218.588181	0.027036451
3220.516635	0.027112873
3222.445088	0.027257973
3224.373541	0.027265927
3226.301994	0.026892057
3228.230447	0.026335977
3230.158900	0.026271623
3232.087353	0.026921185
3234.015806	0.027511105
3235.944259	0.027705634
3237.872712	0.027746089
3239.801165	0.027782511
3241.729618	0.028015766
3243.658071	0.028220581
3245.586525	0.028053768
3247.514978	0.027845303
3249.443431	0.027965672
3251.371884	0.028384516
3253.300337	0.029032784
3255.228790	0.029685039
3257.157243	0.029636694
3259.085696	0.029009240
3261.014149	0.028979341
3262.942602	0.029612437
3264.871055	0.029635575
3266.799508	0.028935932
3268.727961	0.028728355
3270.656414	0.029061319
3272.584868	0.029194817
3274.513321	0.029263210
3276.441774	0.029493719
3278.370227	0.029590659
3280.298680	0.029367430
3282.227133	0.029032638
3284.155586	0.028829783
3286.084039	0.028821062
3288.012492	0.029127218
3289.940945	0.029607147
3291.869398	0.029777395
3293.797851	0.029697116
3295.726304	0.029788988
3297.654758	0.029915482
3299.583211	0.029957343
3301.511664	0.030312983
3303.440117	0.030768054
3305.368570	0.030580034
3307.297023	0.030117678
3309.225476	0.030469397
3311.153929	0.031589374
3313.082382	0.032412350
3315.010835	0.032577995
3316.939288	0.032503381
3318.867741	0.032402266
3320.796194	0.032358065
3322.724648	0.032558203
3324.653101	0.032868404
3326.581554	0.033094864
3328.510007	0.033229172
3330.438460	0.033119820
3332.366913	0.032969020
3334.295366	0.033037245
3336.223819	0.032970522
3338.152272	0.032676276
3340.080725	0.032660443
3342.009178	0.033120148
3343.937631	0.033787269
3345.866084	0.034195654
3347.794537	0.034251023
3349.722991	0.034411944
3351.651444	0.034799661
3353.579897	0.034890443
3355.508350	0.034660675
3357.436803	0.034738302
3359.365256	0.035156682
3361.293709	0.035487566
3363.222162	0.035642255
3365.150615	0.035783805
3367.079068	0.035989642
3369.007521	0.036040395
3370.935974	0.035838060
3372.864427	0.035919659
3374.792881	0.036484927
3376.721334	0.036850255
3378.649787	0.036825985
3380.578240	0.036937930
3382.506693	0.037138037
3384.435146	0.037194401
3386.363599	0.037261348
3388.292052	0.037312377
3390.220505	0.037314549
3392.148958	0.037597608
3394.077411	0.038293384
3396.005864	0.038688540
3397.934317	0.038436636
3399.862770	0.038203992
3401.791224	0.038303003
3403.719677	0.038282882
3405.648130	0.038377017
3407.576583	0.038422696
3409.505036	0.038058080
3411.433489	0.037435494
3413.361942	0.037136219
3415.290395	0.037558194
3417.218848	0.038252320
3419.147301	0.038431730
3421.075754	0.038377356
3423.004207	0.038567193
3424.932660	0.038794912
3426.861114	0.039069656
3428.789567	0.039299760
3430.718020	0.039147507
3432.646473	0.038886663
3434.574926	0.038979974
3436.503379	0.039127085
3438.431832	0.038830057
3440.360285	0.038430121
3442.288738	0.038714938
3444.217191	0.039484117
3446.145644	0.039784297
3448.074097	0.039581649
3450.002550	0.038910229
3451.931004	0.037574321
3453.859457	0.036327515
3455.787910	0.035798158
3457.716363	0.035763577
3459.644816	0.035808001
3461.573269	0.035814960
3463.501722	0.036167525
3465.430175	0.036942363
3467.358628	0.037288308
3469.287081	0.036754191
3471.215534	0.036055841
3473.143987	0.035699617
3475.072440	0.035579432
3477.000893	0.035694443
3478.929347	0.035615295
3480.857800	0.035027195
3482.786253	0.034903500
3484.714706	0.035628483
3486.643159	0.036038883
3488.571612	0.035613663
3490.500065	0.034944553
3492.428518	0.034498464
3494.356971	0.034245644
3496.285424	0.033993199
3498.213877	0.033715375
3500.142330	0.033498779
3502.070783	0.033444904
3503.999237	0.033544861
3505.927690	0.033704694
3507.856143	0.033730194
3509.784596	0.033426084
3511.713049	0.032842960
3513.641502	0.032226842
3515.569955	0.031742662
3517.498408	0.031568866
3519.426861	0.031758923
3521.355314	0.031970955
3523.283767	0.032098942
3525.212220	0.032212060
3527.140673	0.031968717
3529.069126	0.031262930
3530.997580	0.030573890
3532.926033	0.030254671
3534.854486	0.030053332
3536.782939	0.029614510
3538.711392	0.029194895
3540.639845	0.029285753
3542.568298	0.029782111
3544.496751	0.030004183
3546.425204	0.029674705
3548.353657	0.029207157
3550.282110	0.028828355
3552.210563	0.028486503
3554.139016	0.028075017
3556.067470	0.027495407
3557.995923	0.027008722
3559.924376	0.027138989
3561.852829	0.028013386
3563.781282	0.028804244
3565.709735	0.028332911
3567.638188	0.026969809
3569.566641	0.025988214
3571.495094	0.025325088
3573.423547	0.024539955
3575.352000	0.023857161
3577.280453	0.023619479
3579.208906	0.023891203
3581.137360	0.024427461
3583.065813	0.024972014
3584.994266	0.025185904
3586.922719	0.024660127
3588.851172	0.024001088
3590.779625	0.024025302
3592.708078	0.024235629
3594.636531	0.023937516
3596.564984	0.023241622
3598.493437	0.022407269
3600.421890	0.021662811
3602.350343	0.021510005
3604.278796	0.022157509
3606.207249	0.023235859
3608.135703	0.024137711
3610.064156	0.024175253
3611.992609	0.023183525
3613.921062	0.022045437
3615.849515	0.021271061
3617.777968	0.020386042
3619.706421	0.019681394
3621.634874	0.019808209
3623.563327	0.020249944
3625.491780	0.020296421
3627.420233	0.019795163
3629.348686	0.019507861
3631.277139	0.019655781
3633.205593	0.019131100
3635.134046	0.018024005
3637.062499	0.017136406
3638.990952	0.016592007
3640.919405	0.016530538
3642.847858	0.017110096
3644.776311	0.017806023
3646.704764	0.017808681
3648.633217	0.017080555
3650.561670	0.016263131
3652.490123	0.015758125
3654.418576	0.015216148
3656.347029	0.014759313
3658.275482	0.014792645
3660.203936	0.014671014
3662.132389	0.013946665
3664.060842	0.013312989
3665.989295	0.013279235
3667.917748	0.013429106
3669.846201	0.013456335
3671.774654	0.013624394
3673.703107	0.013583385
3675.631560	0.013320096
3677.560013	0.013149875
3679.488466	0.012612732
3681.416919	0.011875163
3683.345372	0.011385040
3685.273826	0.010957375
3687.202279	0.010600650
3689.130732	0.011054969
3691.059185	0.012126373
3692.987638	0.012338568
3694.916091	0.011876755
3696.844544	0.011798685
3698.772997	0.011862059
3700.701450	0.011508331
3702.629903	0.011349166
3704.558356	0.011884904
3706.486809	0.012503098
3708.415262	0.012517655
3710.343716	0.012212183
3712.272169	0.012283238
3714.200622	0.012508847
3716.129075	0.012425821
3718.057528	0.012264601
3719.985981	0.012300963
3721.914434	0.012369913
3723.842887	0.012344566
3725.771340	0.012211363
3727.699793	0.012164049
3729.628246	0.012547546
3731.556699	0.013325747
3733.485152	0.013955759
3735.413605	0.014073825
3737.342059	0.014292226
3739.270512	0.014504463
3741.198965	0.013621245
3743.127418	0.011719066
3745.055871	0.010936493
3746.984324	0.012553263
3748.912777	0.015106891
3750.841230	0.016405089
3752.769683	0.016244920
3754.698136	0.015614038
3756.626589	0.014897034
3758.555042	0.014063057
3760.483495	0.013397721
3762.411949	0.013327191
3764.340402	0.013814011
3766.268855	0.014562582
3768.197308	0.014927322
3770.125761	0.014490570
3772.054214	0.013954812
3773.982667	0.013983952
3775.911120	0.014226472
3777.839573	0.013868576
3779.768026	0.013085699
3781.696479	0.012752286
3783.624932	0.012794571
3785.553385	0.012736890
3787.481838	0.012686807
3789.410292	0.012936301
3791.338745	0.013348798
3793.267198	0.013669050
3795.195651	0.013975617
3797.124104	0.014484841
3799.052557	0.014922699
3800.981010	0.015039003
3802.909463	0.015202780
3804.837916	0.014922764
3806.766369	0.014106096
3808.694822	0.013715002
3810.623275	0.013752079
3812.551728	0.013854513
3814.480182	0.014047208
3816.408635	0.014329341
3818.337088	0.014269821
3820.265541	0.013316140
3822.193994	0.012442747
3824.122447	0.012519195
3826.050900	0.012828883
3827.979353	0.012800269
3829.907806	0.012428093
3831.836259	0.012224958
3833.764712	0.012688521
3835.693165	0.013058589
3837.621618	0.012527501
3839.550071	0.012171489
3841.478525	0.012915610
3843.406978	0.013826550
3845.335431	0.014023578
3847.263884	0.013804257
3849.192337	0.013785972
3851.120790	0.013859550
3853.049243	0.013616017
3854.977696	0.013238849
3856.906149	0.012907173
3858.834602	0.012614124
3860.763055	0.012473872
3862.691508	0.012246757
3864.619961	0.011976768
3866.548415	0.012262890
3868.476868	0.012871397
3870.405321	0.012996348
3872.333774	0.012647354
3874.262227	0.012433958
3876.190680	0.012647449
3878.119133	0.012645209
3880.047586	0.012283050
3881.976039	0.012464504
3883.904492	0.012978422
3885.832945	0.013035919
3887.761398	0.013050701
3889.689851	0.013234613
3891.618305	0.013158330
3893.546758	0.012783301
3895.475211	0.012337028
3897.403664	0.011999843
3899.332117	0.011973527
3901.260570	0.012303845
3903.189023	0.012700296
3905.117476	0.012998061
3907.045929	0.013066921
3908.974382	0.012831432
3910.902835	0.012514704
3912.831288	0.012344860
3914.759741	0.012070620
3916.688194	0.011263987
3918.616648	0.010404480
3920.545101	0.010326142
3922.473554	0.010823128
3924.402007	0.011276267
3926.330460	0.011638409
3928.258913	0.011857997
3930.187366	0.011643729
3932.115819	0.011077366
3934.044272	0.010632727
3935.972725	0.010555324
3937.901178	0.010847719
3939.829631	0.011329610
3941.758084	0.011648158
3943.686538	0.011793977
3945.614991	0.011756650
3947.543444	0.011331051
3949.471897	0.010761552
3951.400350	0.010365581
3953.328803	0.010062935
3955.257256	0.009876365
3957.185709	0.010055543
3959.114162	0.010614337
3961.042615	0.011145143
3962.971068	0.011454483
3964.899521	0.011579760
3966.827974	0.011196096
3968.756427	0.010401657
3970.684881	0.009954355
3972.613334	0.009995831
3974.541787	0.009784778
3976.470240	0.009270691
3978.398693	0.009138380
3980.327146	0.009554164
3982.255599	0.010089930
3984.184052	0.010395333
3986.112505	0.010764700
3988.040958	0.011461766
3989.969411	0.011871965
3991.897864	0.011458243
3993.826317	0.010692810
3995.754771	0.010073708
3997.683224	0.009555559
3999.611677	0.009373397
4001.540130	0.009790221
4003.468583	0.010441720
4005.397036	0.010810275
4007.325489	0.010735907
4009.253942	0.010360651
4011.182395	0.009909894
4013.110848	0.009722209
4015.039301	0.009789252
4016.967754	0.009623359
4018.896207	0.009378486
4020.824661	0.009390595
4022.753114	0.009206477
4024.681567	0.008932733
4026.610020	0.009156696
4028.538473	0.009631964
4030.466926	0.009888303
4032.395379	0.010144044
4034.323832	0.010370578
4036.252285	0.010368268
4038.180738	0.010075142
4040.109191	0.009592435
4042.037644	0.009393305
4043.966097	0.009596842
4045.894550	0.009841455
4047.823004	0.009665700
4049.751457	0.009052935
4051.679910	0.008680639
4053.608363	0.008812389
4055.536816	0.008858384
4057.465269	0.008760763
4059.393722	0.009257155
4061.322175	0.009860324
4063.250628	0.009557172
4065.179081	0.008907920
4067.107534	0.008613623
4069.035987	0.008613758
4070.964440	0.008896004
4072.892894	0.009347612
4074.821347	0.009637894
4076.749800	0.009626162
4078.678253	0.009197807
4080.606706	0.008282464
4082.535159	0.007498578
4084.463612	0.007310445
4086.392065	0.007593027
4088.320518	0.007734858
4090.248971	0.007725760
4092.177424	0.008095343
4094.105877	0.008857977
4096.034330	0.009236300
4097.962783	0.008978427
4099.891237	0.008714596
4101.819690	0.008853988
4103.748143	0.009019786
4105.676596	0.008761576
4107.605049	0.008571226
4109.533502	0.008867018
4111.461955	0.009305731
4113.390408	0.009671853
4115.318861	0.009823919
4117.247314	0.009480220
4119.175767	0.008754905
4121.104220	0.008188084
4123.032673	0.007963956
4124.961127	0.007782578
4126.889580	0.007547556
4128.818033	0.007404620
4130.746486	0.007516233
4132.674939	0.008121934
4134.603392	0.008977223
4136.531845	0.009306763
4138.460298	0.009224505
4140.388751	0.009386707
4142.317204	0.009579374
4144.245657	0.009471716
4146.174110	0.009218814
4148.102563	0.008787149
4150.031017	0.008317972
4151.959470	0.008236831
4153.887923	0.008486607
4155.816376	0.008607002
4157.744829	0.008450610
4159.673282	0.008298572
4161.601735	0.007921865
4163.530188	0.007401916
4165.458641	0.007534835
4167.387094	0.008189233
4169.315547	0.008558291
4171.244000	0.008139970
4173.172453	0.007214873
4175.100906	0.006933774
4177.029360	0.007275756
4178.957813	0.007443210
4180.886266	0.007382929
4182.814719	0.007341472
4184.743172	0.007212904
4186.671625	0.007262971
4188.600078	0.007710083
4190.528531	0.008134839
4192.456984	0.008053876
4194.385437	0.007604135
4196.313890	0.007561068
4198.242343	0.007821532
4200.170796	0.007455417
4202.099250	0.006852611
4204.027703	0.006654630
4205.956156	0.006598688
4207.884609	0.006696478
4209.813062	0.007089302
4211.741515	0.007386093
4213.669968	0.007411215
4215.598421	0.007444575
4217.526874	0.007274082
4219.455327	0.006850865
4221.383780	0.006864149
4223.312233	0.007019970
4225.240686	0.006852306
4227.169139	0.006903341
4229.097593	0.007120414
4231.026046	0.007052802
4232.954499	0.006886589
4234.882952	0.006962519
4236.811405	0.007213961
4238.739858	0.006791221
4240.668311	0.006270578
4242.596764	0.006036184
4244.525217	0.005911662
4246.453670	0.005513271
4248.382123	0.004849193
4250.310576	0.004830352
4252.239029	0.005809799
4254.167483	0.006594802
4256.095936	0.006315450
4258.024389	0.005798696
4259.952842	0.005357116
4261.881295	0.005316155
4263.809748	0.005824451
4265.738201	0.006042101
4267.666654	0.005887758
4269.595107	0.005703229
4271.523560	0.006117028
4273.452013	0.006590613
4275.380466	0.006457182
4277.308919	0.006415178
4279.237373	0.006775705
4281.165826	0.006245921
4283.094279	0.005241552
4285.022732	0.005370973
4286.951185	0.006458424
4288.879638	0.007327466
4290.808091	0.007013259
4292.736544	0.005956502
4294.664997	0.005419386
4296.593450	0.005299530
4298.521903	0.004862141
4300.450356	0.004464450
4302.378809	0.004723069
4304.307262	0.005146407
4306.235716	0.004816398
4308.164169	0.004383176
4310.092622	0.004935460
4312.021075	0.006366508
4313.949528	0.007496455
4315.877981	0.007654150
4317.806434	0.007232897
4319.734887	0.006777620
4321.663340	0.007098865
4323.591793	0.007901606
4325.520246	0.007979933
4327.448699	0.007132524
4329.377152	0.006175061
4331.305606	0.006133155
4333.234059	0.006604422
4335.162512	0.006363001
4337.090965	0.005280512
4339.019418	0.004605634
4340.947871	0.004897018
4342.876324	0.005475071
4344.804777	0.006130778
4346.733230	0.006761066
4348.661683	0.007750700
4350.590136	0.008504418
4352.518589	0.008209434
4354.447042	0.007482780
4356.375495	0.007188741
4358.303949	0.007471707
4360.232402	0.007631776
4362.160855	0.007020745
4364.089308	0.006339435
4366.017761	0.006277299
4367.946214	0.006579318
4369.874667	0.006439283
4371.803120	0.005867707
4373.731573	0.005537004
4375.660026	0.005749320
4377.588479	0.006017092
4379.516932	0.006260717
4381.445385	0.006391009
4383.373839	0.006220522
4385.302292	0.006066497
4387.230745	0.005665084
4389.159198	0.005221465
4391.087651	0.005605342
4393.016104	0.006612389
4394.944557	0.006666510
4396.873010	0.005646207
4398.801463	0.004953193
4400.729916	0.004869744
4402.658369	0.004946444
4404.586822	0.005263363
4406.515275	0.005849801
4408.443729	0.006488873
4410.372182	0.006887047
4412.300635	0.006962594
4414.229088	0.006893728
4416.157541	0.006533369
4418.085994	0.006320872
4420.014447	0.006769340
4421.942900	0.006873139
4423.871353	0.006189405
4425.799806	0.006027040
4427.728259	0.006813590
4429.656712	0.007447197
4431.585165	0.007263126
4433.513618	0.006859037
4435.442072	0.006883403
4437.370525	0.006992343
4439.298978	0.007419826
4441.227431	0.007803947
4443.155884	0.007210325
4445.084337	0.006048486
4447.012790	0.005255546
4448.941243	0.005557795
4450.869696	0.006353515
4452.798149	0.006945140
4454.726602	0.006794377
4456.655055	0.006314526
4458.583508	0.006621933
4460.511962	0.007243471
4462.440415	0.007251706
4464.368868	0.007054301
4466.297321	0.006966312
4468.225774	0.006482763
4470.154227	0.005782211
4472.082680	0.005451421
4474.011133	0.005571961
4475.939586	0.006289884
4477.868039	0.007416829
4479.796492	0.008123398
4481.724945	0.007689000
4483.653398	0.007103093
4485.581851	0.007068204
4487.510305	0.006852897
4489.438758	0.006106099
4491.367211	0.005652989
4493.295664	0.005920760
4495.224117	0.006714511
4497.152570	0.007834971
4499.081023	0.009152268
4501.009476	0.009657669
4502.937929	0.008280816
4504.866382	0.006146270
4506.794835	0.005300042
4508.723288	0.005267670
4510.651741	0.005240489
4512.580195	0.005204475
4514.508648	0.004807513
4516.437101	0.004564283
4518.365554	0.005374226
4520.294007	0.006180435
4522.222460	0.006391161
4524.150913	0.006647169
4526.079366	0.006626836
4528.007819	0.006327522
4529.936272	0.006165355
4531.864725	0.005786373
4533.793178	0.005180485
4535.721631	0.005104448
4537.650084	0.005530813
4539.578538	0.005733456
4541.506991	0.005421380
4543.435444	0.005271488
4545.363897	0.005771664
4547.292350	0.006141584
4549.220803	0.005851335
4551.149256	0.005826413
4553.077709	0.005963179
4555.006162	0.006116037
4556.934615	0.006524892
4558.863068	0.006980299
4560.791521	0.007268729
4562.719974	0.007297069
4564.648428	0.007194900
4566.576881	0.007161829
4568.505334	0.007380651
4570.433787	0.007966705
4572.362240	0.008228117
4574.290693	0.007385637
4576.219146	0.006504403
4578.147599	0.006739861
4580.076052	0.007627794
4582.004505	0.008491753
4583.932958	0.009033986
4585.861411	0.008692138
4587.789864	0.007655615
4589.718318	0.007017127
4591.646771	0.006992286
4593.575224	0.006915466
4595.503677	0.006758075
4597.432130	0.007181124
4599.360583	0.007590581
4601.289036	0.007218565
4603.217489	0.006838665
[truncated: 1,501 more rows]
