# Supplementary material for: Adaptive Method for Quantitative Estimation of Glucose and Fructose Concentrations in Aqueous Solutions Based on Infrared Nanoantenna Optics
Source: Sensors (Basel). 2019 Jul 11;19(14):3053. doi: 10.3390/s19143053 (PMC6678705; doi:10.3390/s19143053)
Supplement: Supplementary file 1 [file sensors-19-03053-s001.zip › 00_Measurement_Data/Fructose cycles/1 water/res4 sc50_50 ap100x100 par pol/1 water.25.txt]

748.239793	0.013244232
750.168246	0.017158367
752.096699	0.020842530
754.025152	0.019285889
755.953605	0.025812101
757.882058	0.046500403
759.810511	0.049632289
761.738964	0.032141171
763.667418	0.030398037
765.595871	0.034814704
767.524324	0.037389204
769.452777	0.043065917
771.381230	0.027317815
773.309683	0.010671373
775.238136	0.023423336
777.166589	0.031133939
779.095042	0.034487665
781.023495	0.039692450
782.951948	0.028077951
784.880401	0.014125087
786.808854	0.040817197
788.737308	0.046241317
790.665761	0.029264761
792.594214	0.031299692
794.522667	0.021728089
796.451120	0.031937655
798.379573	0.022788668
800.308026	0.024728527
802.236479	0.037919462
804.164932	0.030969646
806.093385	0.029096553
808.021838	0.018812770
809.950291	0.019274149
811.878744	0.034707036
813.807197	0.032122828
815.735651	0.019737305
817.664104	0.020580612
819.592557	0.029521488
821.521010	0.027892532
823.449463	0.042096164
825.377916	0.047705501
827.306369	0.040686265
829.234822	0.029969955
831.163275	0.012295773
833.091728	0.012406255
835.020181	0.019993909
836.948634	0.023334237
838.877087	0.019869350
840.805541	0.009405908
842.733994	0.013022242
844.662447	0.017425543
846.590900	0.012031356
848.519353	0.017193154
850.447806	0.026185164
852.376259	0.021317951
854.304712	0.013762207
856.233165	0.020752430
858.161618	0.024438147
860.090071	0.025039338
862.018524	0.024447763
863.946977	0.026352556
865.875430	0.029367609
867.803884	0.030726496
869.732337	0.031076431
871.660790	0.031063218
873.589243	0.031973407
875.517696	0.035766363
877.446149	0.040235698
879.374602	0.039785799
881.303055	0.035616722
883.231508	0.033902016
885.159961	0.036586538
887.088414	0.038466614
889.016867	0.038407821
890.945320	0.041331127
892.873774	0.047072887
894.802227	0.051757853
896.730680	0.055679716
898.659133	0.059851777
900.587586	0.062196802
902.516039	0.062492605
904.444492	0.062761925
906.372945	0.065789908
908.301398	0.072120026
910.229851	0.077070154
912.158304	0.078481145
914.086757	0.081251569
916.015210	0.087262884
917.943664	0.092281736
919.872117	0.095001459
921.800570	0.098921135
923.729023	0.105255336
925.657476	0.111911327
927.585929	0.117382549
929.514382	0.121661939
931.442835	0.126166716
933.371288	0.131954327
935.299741	0.138003066
937.228194	0.143687040
939.156647	0.149325326
941.085100	0.154369220
943.013553	0.158407301
944.942007	0.162377208
946.870460	0.167636186
948.798913	0.174302578
950.727366	0.181604773
952.655819	0.189116389
954.584272	0.196165487
956.512725	0.201600775
958.441178	0.205846205
960.369631	0.210861608
962.298084	0.217506051
964.226537	0.224891230
966.154990	0.231635764
968.083443	0.237176016
970.011897	0.242716819
971.940350	0.249803886
973.868803	0.257350773
975.797256	0.263359725
977.725709	0.268980980
979.654162	0.276063412
981.582615	0.283380687
983.511068	0.289018065
985.439521	0.293834567
987.367974	0.299928844
989.296427	0.306981564
991.224880	0.313109159
993.153333	0.318174392
995.081786	0.323542655
997.010240	0.329485506
998.938693	0.334841728
1000.867146	0.339312196
1002.795599	0.343743265
1004.724052	0.348705143
1006.652505	0.354318798
1008.580958	0.359967887
1010.509411	0.364505291
1012.437864	0.367853850
1014.366317	0.370866060
1016.294770	0.373713344
1018.223223	0.376477033
1020.151676	0.379644632
1022.080130	0.383316725
1024.008583	0.387572587
1025.937036	0.392092258
1027.865489	0.395738125
1029.793942	0.397974253
1031.722395	0.399581343
1033.650848	0.401236206
1035.579301	0.402613074
1037.507754	0.403920472
1039.436207	0.405597568
1041.364660	0.406669408
1043.293113	0.406856090
1045.221566	0.407514900
1047.150019	0.408746719
1049.078473	0.409442455
1051.006926	0.409390479
1052.935379	0.408747792
1054.863832	0.407889634
1056.792285	0.407571584
1058.720738	0.407400399
1060.649191	0.406586379
1062.577644	0.405615270
1064.506097	0.404992461
1066.434550	0.404451996
1068.363003	0.403514773
1070.291456	0.401685923
1072.219909	0.399595261
1074.148363	0.398467302
1076.076816	0.398118436
1078.005269	0.397706836
1079.933722	0.396522254
1081.862175	0.394593418
1083.790628	0.393152058
1085.719081	0.392184019
1087.647534	0.390501261
1089.575987	0.388214052
1091.504440	0.385973722
1093.432893	0.383982837
1095.361346	0.382236570
1097.289799	0.380529195
1099.218253	0.378666103
1101.146706	0.376549304
1103.075159	0.374150008
1105.003612	0.371444941
1106.932065	0.368583918
1108.860518	0.366129488
1110.788971	0.364451408
1112.717424	0.362925142
1114.645877	0.360413551
1116.574330	0.357075095
1118.502783	0.354197383
1120.431236	0.351950586
1122.359689	0.349507183
1124.288142	0.346523732
1126.216596	0.343406141
1128.145049	0.340716690
1130.073502	0.338340759
1132.001955	0.335840434
1133.930408	0.333135813
1135.858861	0.330249578
1137.787314	0.327294320
1139.715767	0.324509650
1141.644220	0.321932822
1143.572673	0.319454074
1145.501126	0.317058891
1147.429579	0.314854294
1149.358032	0.312653899
1151.286486	0.309868455
1153.214939	0.306607515
1155.143392	0.303547114
1157.071845	0.300797671
1159.000298	0.298308969
1160.928751	0.295840949
1162.857204	0.293087453
1164.785657	0.290369719
1166.714110	0.287632585
1168.642563	0.284520298
1170.571016	0.281484902
1172.499469	0.278938562
1174.427922	0.276538640
1176.356375	0.273920178
1178.284829	0.271161705
1180.213282	0.268378645
1182.141735	0.265538752
1184.070188	0.262619674
1185.998641	0.259756416
1187.927094	0.257350475
1189.855547	0.255331010
1191.784000	0.253068089
1193.712453	0.250518024
1195.640906	0.248077765
1197.569359	0.245801598
1199.497812	0.243521839
1201.426265	0.241059393
1203.354719	0.238803267
1205.283172	0.236384451
1207.211625	0.233687893
1209.140078	0.231022745
1211.068531	0.228808030
1212.996984	0.226795420
1214.925437	0.224485442
1216.853890	0.222077370
1218.782343	0.219889581
1220.710796	0.217752397
1222.639249	0.215598315
1224.567702	0.213496104
1226.496155	0.211402267
1228.424609	0.209232613
1230.353062	0.206981674
1232.281515	0.204870462
1234.209968	0.202945948
1236.138421	0.201205656
1238.066874	0.199748904
1239.995327	0.198306546
1241.923780	0.196704000
1243.852233	0.195137873
1245.780686	0.193607733
1247.709139	0.191916689
1249.637592	0.190034926
1251.566045	0.188264906
1253.494498	0.186596185
1255.422952	0.184775770
1257.351405	0.182887942
1259.279858	0.181055382
1261.208311	0.179452166
1263.136764	0.177965313
1265.065217	0.176096231
1266.993670	0.173861161
1268.922123	0.171747208
1270.850576	0.169968531
1272.779029	0.168462947
1274.707482	0.167185262
1276.635935	0.166090906
1278.564388	0.164834857
1280.492842	0.163337693
1282.421295	0.162060276
1284.349748	0.160846651
1286.278201	0.159132302
1288.206654	0.157254174
1290.135107	0.155573100
1292.063560	0.153714284
1293.992013	0.151783794
1295.920466	0.150277257
1297.848919	0.149067000
1299.777372	0.147858679
1301.705825	0.146685287
1303.634278	0.145534500
1305.562731	0.144238889
1307.491185	0.142801210
1309.419638	0.141486377
1311.348091	0.140245631
1313.276544	0.139202073
1315.204997	0.138393417
1317.133450	0.137114897
1319.061903	0.135438979
1320.990356	0.133888721
1322.918809	0.132295340
1324.847262	0.130613640
1326.775715	0.129073456
1328.704168	0.127863377
1330.632621	0.127019897
1332.561075	0.126416281
1334.489528	0.125984102
1336.417981	0.125396773
1338.346434	0.124186411
1340.274887	0.122821674
1342.203340	0.121238813
1344.131793	0.118994422
1346.060246	0.117104813
1347.988699	0.116146147
1349.917152	0.115624093
1351.845605	0.114970647
1353.774058	0.113814078
1355.702511	0.112679169
1357.630965	0.112158969
1359.559418	0.111494757
1361.487871	0.109950274
1363.416324	0.108677141
1365.344777	0.107922614
1367.273230	0.106568947
1369.201683	0.105571464
1371.130136	0.105369881
1373.058589	0.104592934
1374.987042	0.103514291
1376.915495	0.102620535
1378.843948	0.101445928
1380.772401	0.100455634
1382.700854	0.099816024
1384.629308	0.098546013
1386.557761	0.096589915
1388.486214	0.095715985
1390.414667	0.095811099
1392.343120	0.094660804
1394.271573	0.092973255
1396.200026	0.092623971
1398.128479	0.092637606
1400.056932	0.092355452
1401.985385	0.091524474
1403.913838	0.089486733
1405.842291	0.087820381
1407.770744	0.087124184
1409.699198	0.086338542
1411.627651	0.085754842
1413.556104	0.085791342
1415.484557	0.085372888
1417.413010	0.083796464
1419.341463	0.083440125
1421.269916	0.084818602
1423.198369	0.084363252
1425.126822	0.082288496
1427.055275	0.080707282
1428.983728	0.079715721
1430.912181	0.079875670
1432.840634	0.080155730
1434.769087	0.078112498
1436.697541	0.075643569
1438.625994	0.075751960
1440.554447	0.076034613
1442.482900	0.075050272
1444.411353	0.074068621
1446.339806	0.073276632
1448.268259	0.072971158
1450.196712	0.073515221
1452.125165	0.074321873
1454.053618	0.073976822
1455.982071	0.071730472
1457.910524	0.070522644
1459.838977	0.071802691
1461.767431	0.071527958
1463.695884	0.068870135
1465.624337	0.067428686
1467.552790	0.068310551
1469.481243	0.068547823
1471.409696	0.067186259
1473.338149	0.066616967
1475.266602	0.066845931
1477.195055	0.066361427
1479.123508	0.065253884
1481.051961	0.064112969
1482.980414	0.063802347
1484.908867	0.064092949
1486.837321	0.063890897
1488.765774	0.063076563
1490.694227	0.062789775
1492.622680	0.063029177
1494.551133	0.061774693
1496.479586	0.059676994
1498.408039	0.059169553
1500.336492	0.060210645
1502.264945	0.061086267
1504.193398	0.059732638
1506.121851	0.057188388
1508.050304	0.057702519
1509.978757	0.059317339
1511.907210	0.058826640
1513.835664	0.057647102
1515.764117	0.057056669
1517.692570	0.057386525
1519.621023	0.057579067
1521.549476	0.057400316
1523.477929	0.057861526
1525.406382	0.057295602
1527.334835	0.055983942
1529.263288	0.055354673
1531.191741	0.054239441
1533.120194	0.053194262
1535.048647	0.054578874
1536.977100	0.056058861
1538.905554	0.055179447
1540.834007	0.054330129
1542.762460	0.053587485
1544.690913	0.052094396
1546.619366	0.051061612
1548.547819	0.050242446
1550.476272	0.049691118
1552.404725	0.049879145
1554.333178	0.050331321
1556.261631	0.049432464
1558.190084	0.046991948
1560.118537	0.047483951
1562.046990	0.049898561
1563.975443	0.049859241
1565.903897	0.048661683
1567.832350	0.047792181
1569.760803	0.047708362
1571.689256	0.048846170
1573.617709	0.048727527
1575.546162	0.046888772
1577.474615	0.046422757
1579.403068	0.047023173
1581.331521	0.046788417
1583.259974	0.046344787
1585.188427	0.046275344
1587.116880	0.046248432
1589.045333	0.046191577
1590.973787	0.046311807
1592.902240	0.046494704
1594.830693	0.046566792
1596.759146	0.046644669
1598.687599	0.046814162
1600.616052	0.047062587
1602.544505	0.047373090
1604.472958	0.047653653
1606.401411	0.047875416
1608.329864	0.048242085
1610.258317	0.048925012
1612.186770	0.049578913
1614.115223	0.049338050
1616.043677	0.048976518
1617.972130	0.050789345
1619.900583	0.053270038
1621.829036	0.053573288
1623.757489	0.053257920
1625.685942	0.053396244
1627.614395	0.053217743
1629.542848	0.053616691
1631.471301	0.054488722
1633.399754	0.054115858
1635.328207	0.053544454
1637.256660	0.055144414
1639.185113	0.056769829
1641.113566	0.056910429
1643.042020	0.056617599
1644.970473	0.055995699
1646.898926	0.056307133
1648.827379	0.058384582
1650.755832	0.057213891
1652.684285	0.052910872
1654.612738	0.052854218
1656.541191	0.055367317
1658.469644	0.055475716
1660.398097	0.053730205
1662.326550	0.052412309
1664.255003	0.052719992
1666.183456	0.052931085
1668.111910	0.051682781
1670.040363	0.051308665
1671.968816	0.052027009
1673.897269	0.051026728
1675.825722	0.049647618
1677.754175	0.049897563
1679.682628	0.050228108
1681.611081	0.048979729
1683.539534	0.046682008
1685.467987	0.046106730
1687.396440	0.046637420
1689.324893	0.046057113
1691.253346	0.045462605
1693.181799	0.044930000
1695.110253	0.044085711
1697.038706	0.043793179
1698.967159	0.042514119
1700.895612	0.040999111
1702.824065	0.041026425
1704.752518	0.040351111
1706.680971	0.039133325
1708.609424	0.038638830
1710.537877	0.038411859
1712.466330	0.037990123
1714.394783	0.037160400
1716.323236	0.035977274
1718.251689	0.035477638
1720.180143	0.035947137
1722.108596	0.035939544
1724.037049	0.035268579
1725.965502	0.034932852
1727.893955	0.035097860
1729.822408	0.035489403
1731.750861	0.035155792
1733.679314	0.033945747
1735.607767	0.033712503
1737.536220	0.033801708
1739.464673	0.033194039
1741.393126	0.032990895
1743.321579	0.033362560
1745.250032	0.033758573
1747.178486	0.033997219
1749.106939	0.033771124
1751.035392	0.033377990
1752.963845	0.033323534
1754.892298	0.033232160
1756.820751	0.033096779
1758.749204	0.033295371
1760.677657	0.033320475
1762.606110	0.033410210
1764.534563	0.033914261
1766.463016	0.034210205
1768.391469	0.034381580
1770.319922	0.034472428
1772.248376	0.034415029
1774.176829	0.034819536
1776.105282	0.035396710
1778.033735	0.035520956
1779.962188	0.035390366
1781.890641	0.035386998
1783.819094	0.035514865
1785.747547	0.035954688
1787.676000	0.036811356
1789.604453	0.037344664
1791.532906	0.037472408
1793.461359	0.038079642
1795.389812	0.038857818
1797.318266	0.038965348
1799.246719	0.038653232
1801.175172	0.038604915
1803.103625	0.039016809
1805.032078	0.039472777
1806.960531	0.039735880
1808.888984	0.039939281
1810.817437	0.040254019
1812.745890	0.040572446
1814.674343	0.040510155
1816.602796	0.040200476
1818.531249	0.040275231
1820.459702	0.040736176
1822.388155	0.041013509
1824.316609	0.041096728
1826.245062	0.041416746
1828.173515	0.041420333
1830.101968	0.041107073
1832.030421	0.041256532
1833.958874	0.041330148
1835.887327	0.041058600
1837.815780	0.041022044
1839.744233	0.041264851
1841.672686	0.041122790
1843.601139	0.040613655
1845.529592	0.040536899
1847.458045	0.040451922
1849.386499	0.039938703
1851.314952	0.039496981
1853.243405	0.039297272
1855.171858	0.039204285
1857.100311	0.039053109
1859.028764	0.038750410
1860.957217	0.038496017
1862.885670	0.038594425
1864.814123	0.038839843
1866.742576	0.038582448
1868.671029	0.038086027
1870.599482	0.038087543
1872.527935	0.038039904
1874.456388	0.037479062
1876.384842	0.036900826
1878.313295	0.036528755
1880.241748	0.036268368
1882.170201	0.036053363
1884.098654	0.035847411
1886.027107	0.035574064
1887.955560	0.035004843
1889.884013	0.034493569
1891.812466	0.034361560
1893.740919	0.034066230
1895.669372	0.033710402
1897.597825	0.033630814
1899.526278	0.033515465
1901.454732	0.033248756
1903.383185	0.032991324
1905.311638	0.032812163
1907.240091	0.032526914
1909.168544	0.031957284
1911.096997	0.031271003
1913.025450	0.030750675
1914.953903	0.030308783
1916.882356	0.029795490
1918.810809	0.029781736
1920.739262	0.030156700
1922.667715	0.030078607
1924.596168	0.029720824
1926.524622	0.029315706
1928.453075	0.028896773
1930.381528	0.028682375
1932.309981	0.028454965
1934.238434	0.027861727
1936.166887	0.027137244
1938.095340	0.026884820
1940.023793	0.027027806
1941.952246	0.027003277
1943.880699	0.026789030
1945.809152	0.026456567
1947.737605	0.026000056
1949.666058	0.025672220
1951.594511	0.025496401
1953.522965	0.025314828
1955.451418	0.025154799
1957.379871	0.025047500
1959.308324	0.024747975
1961.236777	0.024253173
1963.165230	0.023978276
1965.093683	0.023941137
1967.022136	0.023841241
1968.950589	0.023710661
1970.879042	0.023525806
1972.807495	0.023200506
1974.735948	0.022729397
1976.664401	0.022140216
1978.592855	0.021720374
1980.521308	0.021764072
1982.449761	0.022106029
1984.378214	0.022197019
1986.306667	0.021865241
1988.235120	0.021485357
1990.163573	0.021271965
1992.092026	0.021203324
1994.020479	0.021193705
1995.948932	0.021116151
1997.877385	0.021031382
1999.805838	0.020877175
2001.734291	0.020530423
2003.662744	0.020179071
2005.591198	0.019925794
2007.519651	0.019589791
2009.448104	0.019152781
2011.376557	0.018825475
2013.305010	0.018673301
2015.233463	0.018528109
2017.161916	0.018386453
2019.090369	0.018317349
2021.018822	0.018201765
2022.947275	0.018082445
2024.875728	0.018082211
2026.804181	0.018035658
2028.732634	0.017830601
2030.661088	0.017629726
2032.589541	0.017505271
2034.517994	0.017335137
2036.446447	0.017201854
2038.374900	0.017241329
2040.303353	0.017266491
2042.231806	0.017161530
2044.160259	0.017034840
2046.088712	0.016960867
2048.017165	0.016909271
2049.945618	0.016849043
2051.874071	0.016851101
2053.802524	0.016914893
2055.730978	0.016871890
2057.659431	0.016632793
2059.587884	0.016242910
2061.516337	0.015890356
2063.444790	0.015829748
2065.373243	0.015992388
2067.301696	0.016073572
2069.230149	0.015937168
2071.158602	0.015609097
2073.087055	0.015228718
2075.015508	0.015052809
2076.943961	0.015216784
2078.872414	0.015522178
2080.800867	0.015613892
2082.729321	0.015385007
2084.657774	0.015053834
2086.586227	0.014869900
2088.514680	0.014833271
2090.443133	0.014813055
2092.371586	0.014755472
2094.300039	0.014651629
2096.228492	0.014549147
2098.156945	0.014437102
2100.085398	0.014174233
2102.013851	0.013729177
2103.942304	0.013365253
2105.870757	0.013332617
2107.799211	0.013505070
2109.727664	0.013638697
2111.656117	0.013640820
2113.584570	0.013510233
2115.513023	0.013341843
2117.441476	0.013313484
2119.369929	0.013406389
2121.298382	0.013395716
2123.226835	0.013248046
2125.155288	0.013150647
2127.083741	0.013107271
2129.012194	0.012977533
2130.940647	0.012834881
2132.869100	0.012760783
2134.797554	0.012754190
2136.726007	0.012927450
2138.654460	0.013246552
2140.582913	0.013277938
2142.511366	0.012859947
2144.439819	0.012546305
2146.368272	0.012480608
2148.296725	0.012244355
2150.225178	0.011965710
2152.153631	0.012048170
2154.082084	0.012451911
2156.010537	0.012695676
2157.938990	0.012555620
2159.867444	0.012422418
2161.795897	0.012567200
2163.724350	0.012795213
2165.652803	0.012690309
2167.581256	0.012149478
2169.509709	0.011735458
2171.438162	0.011783841
2173.366615	0.011813265
2175.295068	0.011601209
2177.223521	0.011485208
2179.151974	0.011587804
2181.080427	0.011612508
2183.008880	0.011317715
2184.937334	0.010906038
2186.865787	0.010714520
2188.794240	0.010777544
2190.722693	0.010963806
2192.651146	0.011069779
2194.579599	0.011132348
2196.508052	0.011310707
2198.436505	0.011501339
2200.364958	0.011601724
2202.293411	0.011552042
2204.221864	0.011397894
2206.150317	0.011264534
2208.078770	0.011095801
2210.007223	0.010902521
2211.935677	0.010746305
2213.864130	0.010633237
2215.792583	0.010564536
2217.721036	0.010563669
2219.649489	0.010634430
2221.577942	0.010683555
2223.506395	0.010709320
2225.434848	0.010765337
2227.363301	0.010791217
2229.291754	0.010654728
2231.220207	0.010317231
2233.148660	0.009959782
2235.077113	0.009828503
2237.005567	0.009941983
2238.934020	0.010089547
2240.862473	0.009980571
2242.790926	0.009763621
2244.719379	0.009741688
2246.647832	0.009722282
2248.576285	0.009587075
2250.504738	0.009492906
2252.433191	0.009342802
2254.361644	0.009220378
2256.290097	0.009166940
2258.218550	0.009245231
2260.147003	0.009488979
2262.075456	0.009652730
2264.003910	0.009643614
2265.932363	0.009500867
2267.860816	0.009237064
2269.789269	0.009048980
2271.717722	0.009093476
2273.646175	0.009189716
2275.574628	0.009114447
2277.503081	0.008953392
2279.431534	0.008947261
2281.359987	0.009135424
2283.288440	0.009358607
2285.216893	0.009487761
2287.145346	0.009540946
2289.073800	0.009577558
2291.002253	0.009487935
2292.930706	0.009232480
2294.859159	0.008996469
2296.787612	0.008849057
2298.716065	0.008827153
2300.644518	0.008976456
2302.572971	0.009149629
2304.501424	0.009242471
2306.429877	0.009227066
2308.358330	0.008957658
2310.286783	0.008453703
2312.215236	0.008149466
2314.143690	0.008332763
2316.072143	0.008659771
2318.000596	0.008675813
2319.929049	0.008594696
2321.857502	0.008713432
2323.785955	0.008559797
2325.714408	0.007814437
2327.642861	0.007119176
2329.571314	0.006892352
2331.499767	0.006954097
2333.428220	0.007298535
2335.356673	0.007770987
2337.285126	0.007991605
2339.213579	0.008016594
2341.142033	0.008186945
2343.070486	0.008384478
2344.998939	0.008370878
2346.927392	0.008441654
2348.855845	0.008539786
2350.784298	0.008189305
2352.712751	0.007521370
2354.641204	0.007279813
2356.569657	0.007928557
2358.498110	0.009154861
2360.426563	0.009650292
2362.355016	0.008875197
2364.283469	0.007560379
2366.211923	0.006488272
2368.140376	0.006218266
2370.068829	0.006703478
2371.997282	0.007361901
2373.925735	0.007732171
2375.854188	0.007665487
2377.782641	0.007078055
2379.711094	0.006323690
2381.639547	0.005981120
2383.568000	0.006110979
2385.496453	0.006282817
2387.424906	0.006269743
2389.353359	0.006236011
2391.281812	0.006224628
2393.210266	0.006111506
2395.138719	0.005999065
2397.067172	0.006086411
2398.995625	0.006347660
2400.924078	0.006608497
2402.852531	0.006668084
2404.780984	0.006366832
2406.709437	0.005907200
2408.637890	0.005596551
2410.566343	0.005480907
2412.494796	0.005606969
2414.423249	0.005930780
2416.351702	0.006315630
2418.280156	0.006675495
2420.208609	0.006756676
2422.137062	0.006399025
2424.065515	0.005848037
2425.993968	0.005476665
2427.922421	0.005474867
2429.850874	0.005638456
2431.779327	0.005708931
2433.707780	0.005725409
2435.636233	0.005775895
2437.564686	0.005958663
2439.493139	0.006165121
2441.421592	0.006023235
2443.350045	0.005741782
2445.278499	0.005753288
2447.206952	0.005922297
2449.135405	0.005942491
2451.063858	0.005734287
2452.992311	0.005626115
2454.920764	0.005884520
2456.849217	0.006171661
2458.777670	0.006149117
2460.706123	0.005933912
2462.634576	0.005713022
2464.563029	0.005658912
2466.491482	0.005890625
2468.419935	0.006231472
2470.348389	0.006424723
2472.276842	0.006378660
2474.205295	0.006237744
2476.133748	0.006264510
2478.062201	0.006316901
2479.990654	0.006149374
2481.919107	0.005876303
2483.847560	0.005944945
2485.776013	0.006452926
2487.704466	0.006917431
2489.632919	0.006996795
2491.561372	0.006790721
2493.489825	0.006527618
2495.418279	0.006558517
2497.346732	0.007048248
2499.275185	0.007564591
2501.203638	0.007789141
2503.132091	0.007779791
2505.060544	0.007612950
2506.988997	0.007559627
2508.917450	0.007685695
2510.845903	0.007817717
2512.774356	0.008198424
2514.702809	0.008864578
2516.631262	0.009086980
2518.559715	0.008759886
2520.488168	0.008535332
2522.416622	0.008792270
2524.345075	0.009363442
2526.273528	0.009751931
2528.201981	0.009720096
2530.130434	0.009527578
2532.058887	0.009625116
2533.987340	0.010073025
2535.915793	0.010415285
2537.844246	0.010424924
2539.772699	0.010575154
2541.701152	0.011140934
2543.629605	0.011612426
2545.558058	0.011699373
2547.486512	0.011865494
2549.414965	0.012417824
2551.343418	0.012890870
2553.271871	0.012926506
2555.200324	0.012942356
2557.128777	0.013210532
2559.057230	0.013427451
2560.985683	0.013437350
2562.914136	0.013400693
2564.842589	0.013554748
2566.771042	0.013883938
2568.699495	0.014031287
2570.627948	0.014032781
2572.556401	0.014264062
2574.484855	0.014586461
2576.413308	0.014890213
2578.341761	0.015452221
2580.270214	0.016175019
2582.198667	0.016562240
2584.127120	0.016477400
2586.055573	0.016455499
2587.984026	0.016768914
2589.912479	0.016942423
2591.840932	0.016921170
2593.769385	0.017116932
2595.697838	0.017491847
2597.626291	0.017675027
2599.554745	0.017511413
2601.483198	0.017224230
2603.411651	0.017168699
2605.340104	0.017420379
2607.268557	0.017771820
2609.197010	0.018263524
2611.125463	0.018730335
2613.053916	0.018612603
2614.982369	0.018211320
2616.910822	0.018114563
2618.839275	0.018228153
2620.767728	0.018571548
2622.696181	0.018919224
2624.624635	0.018702613
2626.553088	0.018327408
2628.481541	0.018415460
2630.409994	0.018619053
2632.338447	0.018580556
2634.266900	0.018512554
2636.195353	0.018545823
2638.123806	0.018384857
2640.052259	0.017882003
2641.980712	0.017435348
2643.909165	0.017377542
2645.837618	0.017533215
2647.766071	0.017680671
2649.694524	0.017813034
2651.622978	0.017786995
2653.551431	0.017499298
2655.479884	0.017279262
2657.408337	0.017374987
2659.336790	0.017422458
2661.265243	0.017069940
2663.193696	0.016726395
2665.122149	0.016701901
2667.050602	0.016656237
2668.979055	0.016445240
2670.907508	0.016318869
2672.835961	0.016305707
2674.764414	0.016405839
2676.692868	0.016656855
2678.621321	0.016805431
2680.549774	0.016669637
2682.478227	0.016435495
2684.406680	0.016191136
2686.335133	0.015931701
2688.263586	0.015791310
2690.192039	0.015694086
2692.120492	0.015560091
2694.048945	0.015568785
2695.977398	0.015615495
2697.905851	0.015391401
2699.834304	0.014976175
2701.762757	0.014733425
2703.691211	0.014711580
2705.619664	0.014551819
2707.548117	0.014273239
2709.476570	0.014390511
2711.405023	0.014783062
2713.333476	0.014893677
2715.261929	0.014769180
2717.190382	0.014509208
2719.118835	0.014103828
2721.047288	0.013930135
2722.975741	0.014133716
2724.904194	0.014357662
2726.832647	0.014147832
2728.761101	0.013533201
2730.689554	0.013148399
2732.618007	0.013291703
2734.546460	0.013629794
2736.474913	0.013894223
2738.403366	0.013873708
2740.331819	0.013430910
2742.260272	0.012885906
2744.188725	0.012694561
2746.117178	0.012865577
2748.045631	0.013021537
2749.974084	0.013064487
2751.902537	0.013112533
2753.830991	0.013035062
2755.759444	0.012994513
2757.687897	0.013192902
2759.616350	0.013359634
2761.544803	0.013267213
2763.473256	0.013051515
2765.401709	0.012893630
2767.330162	0.012709485
2769.258615	0.012449282
2771.187068	0.012360681
2773.115521	0.012586811
2775.043974	0.012833959
2776.972427	0.012608167
2778.900880	0.012072714
2780.829334	0.011935416
2782.757787	0.012160628
2784.686240	0.012220744
2786.614693	0.012062720
2788.543146	0.011930169
2790.471599	0.011910100
2792.400052	0.011869263
2794.328505	0.011707470
2796.256958	0.011543095
2798.185411	0.011461463
2800.113864	0.011369340
2802.042317	0.011378078
2803.970770	0.011705696
2805.899224	0.012113970
2807.827677	0.012149252
2809.756130	0.011924229
2811.684583	0.011918367
2813.613036	0.012028767
2815.541489	0.011881750
2817.469942	0.011592435
2819.398395	0.011428747
2821.326848	0.011448335
2823.255301	0.011624971
2825.183754	0.011891984
2827.112207	0.012004251
2829.040660	0.011804513
2830.969113	0.011507913
2832.897567	0.011352672
2834.826020	0.011416047
2836.754473	0.011596354
2838.682926	0.011792089
2840.611379	0.011843609
2842.539832	0.011614642
2844.468285	0.011387198
2846.396738	0.011490570
2848.325191	0.011587857
2850.253644	0.011273366
2852.182097	0.010766530
2854.110550	0.010551169
2856.039003	0.010673532
2857.967457	0.010750894
2859.895910	0.010569761
2861.824363	0.010441579
2863.752816	0.010672112
2865.681269	0.010865100
2867.609722	0.010726798
2869.538175	0.010763842
2871.466628	0.011251564
2873.395081	0.011703294
2875.323534	0.011815462
2877.251987	0.011639768
2879.180440	0.011188691
2881.108893	0.010726736
2883.037347	0.010522197
2884.965800	0.010400099
2886.894253	0.010226005
2888.822706	0.010278106
2890.751159	0.010825184
2892.679612	0.011640750
2894.608065	0.012049396
2896.536518	0.011766339
2898.464971	0.011215215
2900.393424	0.010729614
2902.321877	0.010483693
2904.250330	0.010577525
2906.178783	0.010787883
2908.107236	0.011073025
2910.035690	0.011211255
2911.964143	0.010663372
2913.892596	0.010109214
2915.821049	0.010437742
2917.749502	0.011001781
2919.677955	0.011158969
2921.606408	0.011108333
2923.534861	0.010894277
2925.463314	0.010555627
2927.391767	0.010442503
2929.320220	0.010544877
2931.248673	0.010415704
2933.177126	0.009950745
2935.105580	0.009794947
2937.034033	0.010307763
2938.962486	0.010862784
2940.890939	0.011075807
2942.819392	0.011114686
2944.747845	0.011065670
2946.676298	0.011042154
2948.604751	0.010916906
2950.533204	0.010403497
2952.461657	0.010099584
2954.390110	0.010606277
2956.318563	0.011320212
2958.247016	0.011287194
2960.175469	0.010527659
2962.103923	0.009917400
2964.032376	0.010096163
2965.960829	0.010684170
2967.889282	0.011065040
2969.817735	0.011202208
2971.746188	0.011270678
2973.674641	0.011475471
2975.603094	0.011698710
2977.531547	0.011487062
2979.460000	0.010954204
2981.388453	0.010589646
2983.316906	0.010475011
2985.245359	0.010557469
2987.173813	0.010980534
2989.102266	0.011686859
2991.030719	0.012230584
2992.959172	0.012312581
2994.887625	0.012073510
2996.816078	0.011878654
2998.744531	0.011932964
3000.672984	0.012117561
3002.601437	0.012224609
3004.529890	0.012142552
3006.458343	0.011899009
3008.386796	0.011715766
3010.315249	0.011886718
3012.243703	0.012405914
3014.172156	0.012952590
3016.100609	0.013237776
3018.029062	0.013089947
3019.957515	0.012619298
3021.885968	0.012212019
3023.814421	0.011918088
3025.742874	0.011606226
3027.671327	0.011435892
3029.599780	0.011461763
3031.528233	0.011615555
3033.456686	0.011995837
3035.385139	0.012464486
3037.313592	0.012802892
3039.242046	0.013252063
3041.170499	0.013753548
3043.098952	0.013721794
3045.027405	0.013207158
3046.955858	0.012873631
3048.884311	0.012969491
3050.812764	0.013180341
3052.741217	0.013328842
3054.669670	0.013573759
3056.598123	0.013855521
3058.526576	0.014061128
3060.455029	0.014335424
3062.383482	0.014548235
3064.311936	0.014416007
3066.240389	0.014215044
3068.168842	0.014362761
3070.097295	0.014690051
3072.025748	0.014843177
3073.954201	0.014860028
3075.882654	0.014889173
3077.811107	0.014907048
3079.739560	0.014944755
3081.668013	0.015063292
3083.596466	0.015133429
3085.524919	0.015081741
3087.453372	0.015108693
3089.381825	0.015310636
3091.310279	0.015526812
3093.238732	0.015721751
3095.167185	0.015948892
3097.095638	0.016004797
3099.024091	0.015787454
3100.952544	0.015576034
3102.880997	0.015635395
3104.809450	0.015843159
3106.737903	0.016027214
3108.666356	0.016229887
3110.594809	0.016531864
3112.523262	0.016894728
3114.451715	0.017005293
3116.380169	0.016800044
3118.308622	0.016822975
3120.237075	0.017270215
3122.165528	0.017749371
3124.093981	0.018033573
3126.022434	0.018247101
3127.950887	0.018634070
3129.879340	0.019240035
3131.807793	0.019690145
3133.736246	0.019582322
3135.664699	0.019201914
3137.593152	0.018985959
3139.521605	0.018882263
3141.450058	0.019047629
3143.378512	0.019620745
3145.306965	0.020193620
3147.235418	0.020477504
3149.163871	0.020385221
3151.092324	0.020020166
3153.020777	0.019750729
3154.949230	0.019885143
3156.877683	0.020484123
3158.806136	0.021265557
3160.734589	0.021610960
3162.663042	0.021305641
3164.591495	0.020989351
3166.519948	0.021395553
3168.448402	0.022289537
3170.376855	0.022867117
3172.305308	0.023039512
3174.233761	0.023167958
3176.162214	0.023182748
3178.090667	0.023003232
3180.019120	0.022659259
3181.947573	0.022395177
3183.876026	0.022679374
3185.804479	0.023211733
3187.732932	0.023385851
3189.661385	0.023389982
3191.589838	0.023511680
3193.518292	0.023612507
3195.446745	0.023626408
3197.375198	0.023800464
3199.303651	0.024326682
3201.232104	0.024766400
3203.160557	0.024775885
3205.089010	0.024703756
3207.017463	0.024767416
3208.945916	0.024987672
3210.874369	0.025260571
3212.802822	0.025262723
3214.731275	0.025197843
3216.659728	0.025392149
3218.588181	0.025558000
3220.516635	0.025725910
3222.445088	0.026426582
3224.373541	0.027410446
3226.301994	0.027764063
3228.230447	0.027382268
3230.158900	0.026980791
3232.087353	0.027070604
3234.015806	0.027439320
3235.944259	0.027555285
3237.872712	0.027738916
3239.801165	0.028590797
3241.729618	0.029453218
3243.658071	0.029523676
3245.586525	0.029241914
3247.514978	0.029161861
3249.443431	0.029160149
3251.371884	0.029167468
3253.300337	0.029317182
3255.228790	0.029410366
3257.157243	0.029198725
3259.085696	0.029008122
3261.014149	0.029236827
3262.942602	0.029638484
3264.871055	0.029734571
3266.799508	0.029576644
3268.727961	0.029622473
3270.656414	0.029549330
3272.584868	0.028915742
3274.513321	0.028574491
3276.441774	0.029030472
3278.370227	0.029491432
3280.298680	0.029581461
3282.227133	0.029335426
3284.155586	0.028825637
3286.084039	0.028811773
3288.012492	0.029665418
3289.940945	0.030755706
3291.869398	0.031547971
3293.797851	0.031730730
3295.726304	0.031373478
3297.654758	0.031151535
3299.583211	0.031086275
3301.511664	0.030617159
3303.440117	0.030135898
3305.368570	0.030280247
3307.297023	0.030721726
3309.225476	0.031073196
3311.153929	0.031491671
3313.082382	0.031941231
3315.010835	0.032346375
3316.939288	0.032633115
3318.867741	0.032401659
3320.796194	0.031887367
3322.724648	0.031814776
3324.653101	0.032163240
3326.581554	0.032609411
3328.510007	0.033128865
3330.438460	0.033582833
3332.366913	0.033747196
3334.295366	0.033819202
3336.223819	0.033877086
3338.152272	0.033535119
3340.080725	0.033075761
3342.009178	0.033251513
3343.937631	0.033863060
3345.866084	0.034228154
3347.794537	0.034171741
3349.722991	0.033850327
3351.651444	0.033851866
3353.579897	0.034645744
3355.508350	0.035393089
3357.436803	0.035272971
3359.365256	0.034966804
3361.293709	0.035018995
3363.222162	0.035160363
3365.150615	0.035388581
3367.079068	0.035803344
3369.007521	0.036216106
3370.935974	0.036473282
3372.864427	0.036651537
3374.792881	0.037043381
3376.721334	0.037459239
3378.649787	0.037251573
3380.578240	0.036530901
3382.506693	0.035923865
3384.435146	0.035771329
3386.363599	0.036291964
3388.292052	0.037246086
3390.220505	0.037751254
3392.148958	0.037392925
3394.077411	0.036788579
3396.005864	0.036535304
3397.934317	0.036597539
3399.862770	0.036727704
3401.791224	0.036922205
3403.719677	0.037189711
3405.648130	0.037591480
3407.576583	0.037797760
3409.505036	0.037953936
3411.433489	0.038578656
3413.361942	0.039155487
3415.290395	0.038888376
3417.218848	0.038228948
3419.147301	0.037844341
3421.075754	0.037785999
3423.004207	0.037870210
3424.932660	0.037848551
3426.861114	0.037807859
3428.789567	0.037928734
3430.718020	0.038010631
3432.646473	0.037929442
3434.574926	0.037773956
3436.503379	0.037564810
3438.431832	0.037646614
3440.360285	0.038218573
3442.288738	0.038641844
3444.217191	0.038318153
3446.145644	0.037740517
3448.074097	0.037831143
3450.002550	0.038080227
3451.931004	0.037525766
3453.859457	0.036586542
3455.787910	0.036180619
3457.716363	0.036369611
3459.644816	0.036338974
3461.573269	0.035930026
3463.501722	0.035867434
3465.430175	0.036167149
3467.358628	0.036434006
3469.287081	0.036731176
3471.215534	0.036950029
3473.143987	0.036892436
3475.072440	0.036568686
3477.000893	0.035977188
3478.929347	0.035632662
3480.857800	0.035896469
3482.786253	0.036143083
3484.714706	0.035842340
3486.643159	0.035172839
3488.571612	0.034563195
3490.500065	0.034320958
3492.428518	0.034358006
3494.356971	0.034389392
3496.285424	0.034387775
3498.213877	0.034500077
3500.142330	0.034272816
3502.070783	0.033141520
3503.999237	0.031895805
3505.927690	0.031809565
3507.856143	0.032784823
3509.784596	0.033886757
3511.713049	0.034306183
3513.641502	0.033965237
3515.569955	0.033484645
3517.498408	0.032977398
3519.426861	0.032039020
3521.355314	0.030937405
3523.283767	0.030406281
3525.212220	0.030339105
3527.140673	0.030313198
3529.069126	0.030568762
3530.997580	0.030860474
3532.926033	0.030335898
3534.854486	0.029095039
3536.782939	0.028175244
3538.711392	0.028022567
3540.639845	0.028145522
3542.568298	0.028208395
3544.496751	0.028368015
3546.425204	0.028747452
3548.353657	0.028946636
3550.282110	0.028336732
3552.210563	0.027319917
3554.139016	0.026869485
3556.067470	0.026911311
3557.995923	0.026735323
3559.924376	0.026188107
3561.852829	0.025655912
3563.781282	0.025379315
3565.709735	0.025440665
3567.638188	0.025951946
3569.566641	0.026289416
3571.495094	0.025780840
3573.423547	0.024954064
3575.352000	0.024462888
3577.280453	0.024115739
3579.208906	0.023775790
3581.137360	0.023812210
3583.065813	0.023986382
3584.994266	0.023417789
3586.922719	0.022350386
3588.851172	0.022071801
3590.779625	0.022510612
3592.708078	0.022703782
3594.636531	0.022609727
3596.564984	0.022566276
3598.493437	0.022515560
3600.421890	0.022484174
3602.350343	0.022586837
3604.278796	0.022368534
3606.207249	0.021249928
3608.135703	0.019756727
3610.064156	0.018919045
3611.992609	0.019015037
3613.921062	0.019935472
3615.849515	0.021104902
3617.777968	0.021317763
3619.706421	0.020490015
3621.634874	0.019752668
3623.563327	0.019515920
3625.491780	0.019385936
3627.420233	0.019177947
3629.348686	0.019531118
3631.277139	0.020038385
3633.205593	0.019295769
3635.134046	0.017878555
3637.062499	0.017062478
3638.990952	0.016978787
3640.919405	0.017237185
3642.847858	0.017532613
3644.776311	0.017607410
3646.704764	0.017322607
3648.633217	0.016982321
3650.561670	0.017098449
3652.490123	0.017403239
3654.418576	0.016714226
3656.347029	0.015194339
3658.275482	0.014229413
3660.203936	0.014227788
3662.132389	0.014655578
3664.060842	0.014942647
3665.989295	0.014864613
3667.917748	0.014539964
3669.846201	0.014518715
3671.774654	0.015014950
3673.703107	0.014912814
3675.631560	0.014091723
3677.560013	0.013451148
3679.488466	0.012881470
3681.416919	0.012476424
3683.345372	0.012695086
3685.273826	0.013333596
3687.202279	0.013320406
3689.130732	0.011902675
3691.059185	0.010079224
3692.987638	0.009209673
3694.916091	0.009393920
3696.844544	0.010249818
3698.772997	0.011151744
3700.701450	0.011492690
3702.629903	0.011603158
3704.558356	0.011930820
3706.486809	0.012211246
3708.415262	0.012264165
3710.343716	0.012168309
3712.272169	0.012112405
3714.200622	0.012539897
3716.129075	0.013139634
3718.057528	0.013160964
3719.985981	0.012695742
3721.914434	0.012311395
3723.842887	0.012149319
3725.771340	0.012233511
3727.699793	0.012643656
3729.628246	0.012929922
3731.556699	0.012868585
3733.485152	0.012625570
3735.413605	0.011978901
3737.342059	0.011446475
3739.270512	0.011578116
3741.198965	0.011906581
3743.127418	0.011877476
3745.055871	0.011746769
3746.984324	0.011664085
3748.912777	0.011595756
3750.841230	0.012369988
3752.769683	0.013981699
3754.698136	0.014824389
3756.626589	0.014211685
3758.555042	0.013228324
3760.483495	0.012865588
3762.411949	0.012908808
3764.340402	0.012782809
3766.268855	0.012327106
3768.197308	0.011802959
3770.125761	0.011866336
3772.054214	0.012526383
3773.982667	0.012888348
3775.911120	0.012774917
3777.839573	0.012577909
3779.768026	0.012522286
3781.696479	0.012681987
3783.624932	0.012931172
3785.553385	0.013192014
3787.481838	0.013260022
3789.410292	0.013130532
3791.338745	0.013194388
3793.267198	0.013374932
3795.195651	0.013421780
3797.124104	0.013802299
3799.052557	0.014482721
3800.981010	0.014446809
3802.909463	0.013603375
3804.837916	0.012605230
3806.766369	0.012222272
3808.694822	0.013006985
3810.623275	0.014447640
3812.551728	0.015533632
3814.480182	0.015836304
3816.408635	0.015723215
3818.337088	0.015321273
3820.265541	0.013885787
3822.193994	0.012379508
3824.122447	0.012185595
3826.050900	0.012851832
3827.979353	0.013662148
3829.907806	0.014078016
3831.836259	0.014123531
3833.764712	0.014193611
3835.693165	0.014066334
3837.621618	0.013633530
3839.550071	0.013453084
3841.478525	0.013385277
3843.406978	0.012745482
3845.335431	0.011981410
3847.263884	0.011864800
3849.192337	0.012507805
3851.120790	0.013460744
3853.049243	0.014096021
3854.977696	0.014232617
3856.906149	0.013858826
3858.834602	0.012981582
3860.763055	0.012107499
3862.691508	0.011743149
3864.619961	0.012091674
3866.548415	0.012750295
3868.476868	0.012876861
3870.405321	0.012536539
3872.333774	0.012156773
3874.262227	0.011786083
3876.190680	0.011814536
3878.119133	0.011996772
3880.047586	0.011946962
3881.976039	0.012050614
3883.904492	0.012261376
3885.832945	0.012215342
3887.761398	0.011950810
3889.689851	0.011498728
3891.618305	0.011289048
3893.546758	0.011393461
3895.475211	0.010950930
3897.403664	0.010093449
3899.332117	0.010063156
3901.260570	0.011205986
3903.189023	0.012322468
3905.117476	0.012498858
3907.045929	0.012054408
3908.974382	0.011608102
3910.902835	0.011527705
3912.831288	0.011784580
3914.759741	0.012107290
3916.688194	0.012329177
3918.616648	0.012348350
3920.545101	0.012115463
3922.473554	0.011734756
3924.402007	0.011410912
3926.330460	0.011454953
3928.258913	0.011816175
3930.187366	0.011854843
3932.115819	0.011356736
3934.044272	0.010940393
3935.972725	0.011016290
3937.901178	0.011278829
3939.829631	0.011325425
3941.758084	0.011288127
3943.686538	0.011413767
3945.614991	0.011367139
3947.543444	0.010868783
3949.471897	0.010457321
3951.400350	0.010553658
3953.328803	0.010785121
3955.257256	0.010823661
3957.185709	0.010824310
3959.114162	0.011018294
3961.042615	0.011365220
3962.971068	0.011550782
3964.899521	0.011454600
3966.827974	0.011256215
3968.756427	0.010965308
3970.684881	0.010488066
3972.613334	0.010234365
3974.541787	0.010710880
3976.470240	0.011429524
3978.398693	0.011546410
3980.327146	0.011185397
3982.255599	0.011148202
3984.184052	0.011546831
3986.112505	0.011630011
3988.040958	0.011024344
3989.969411	0.010178768
3991.897864	0.009672414
3993.826317	0.009589424
3995.754771	0.009724502
3997.683224	0.009956488
3999.611677	0.010242549
4001.540130	0.010346610
4003.468583	0.009888806
4005.397036	0.009055055
4007.325489	0.008789523
4009.253942	0.009309155
4011.182395	0.009865285
4013.110848	0.009679733
4015.039301	0.009132477
4016.967754	0.009157683
4018.896207	0.009810342
4020.824661	0.010328736
4022.753114	0.009926919
4024.681567	0.008532998
4026.610020	0.007653779
4028.538473	0.008516319
4030.466926	0.010239329
4032.395379	0.011223847
4034.323832	0.010950900
4036.252285	0.010319102
4038.180738	0.010020602
4040.109191	0.009274513
4042.037644	0.008254124
4043.966097	0.008202908
4045.894550	0.008725238
4047.823004	0.008726040
4049.751457	0.008397716
4051.679910	0.008588263
4053.608363	0.009135292
4055.536816	0.009266819
4057.465269	0.008932203
4059.393722	0.008883850
4061.322175	0.009165821
4063.250628	0.009314668
4065.179081	0.009370805
4067.107534	0.009148861
4069.035987	0.008635534
4070.964440	0.008317688
4072.892894	0.008387603
4074.821347	0.008657264
4076.749800	0.008807460
4078.678253	0.008962736
4080.606706	0.009097057
4082.535159	0.008567678
4084.463612	0.007709238
4086.392065	0.007100037
4088.320518	0.006711276
4090.248971	0.006806554
4092.177424	0.007462037
4094.105877	0.008152764
4096.034330	0.008369772
4097.962783	0.008077445
4099.891237	0.008005382
4101.819690	0.008771346
4103.748143	0.009640034
4105.676596	0.009778292
4107.605049	0.009221576
4109.533502	0.008006237
4111.461955	0.006627320
4113.390408	0.006386478
4115.318861	0.007205028
4117.247314	0.007554006
4119.175767	0.007718179
4121.104220	0.008296021
4123.032673	0.008362444
4124.961127	0.007668084
4126.889580	0.007388535
4128.818033	0.007877563
4130.746486	0.007709868
4132.674939	0.006846355
4134.603392	0.006434116
4136.531845	0.006953835
4138.460298	0.008120372
4140.388751	0.009163288
4142.317204	0.009144197
4144.245657	0.008133492
4146.174110	0.007144150
4148.102563	0.006754033
4150.031017	0.006735918
4151.959470	0.007123867
4153.887923	0.007744588
4155.816376	0.007779483
4157.744829	0.007132329
4159.673282	0.007008208
4161.601735	0.007800473
4163.530188	0.008589813
4165.458641	0.008680200
4167.387094	0.008464195
4169.315547	0.008732651
4171.244000	0.008844974
4173.172453	0.008183123
4175.100906	0.007512502
4177.029360	0.007614136
4178.957813	0.008070020
4180.886266	0.008600681
4182.814719	0.008728551
4184.743172	0.007973350
4186.671625	0.007130205
4188.600078	0.007012761
4190.528531	0.007198382
4192.456984	0.006928266
4194.385437	0.006310970
4196.313890	0.006480427
4198.242343	0.007371711
4200.170796	0.007793358
4202.099250	0.007908134
4204.027703	0.008433733
4205.956156	0.008582382
4207.884609	0.008325861
4209.813062	0.008588864
4211.741515	0.008667226
4213.669968	0.007919246
4215.598421	0.007477248
4217.526874	0.007382210
4219.455327	0.006794069
4221.383780	0.005856076
4223.312233	0.005299012
4225.240686	0.005755675
4227.169139	0.006595213
4229.097593	0.006838907
4231.026046	0.006422750
4232.954499	0.005799305
4234.882952	0.005976835
4236.811405	0.006400628
4238.739858	0.006329482
4240.668311	0.006441089
4242.596764	0.006749847
4244.525217	0.006970213
4246.453670	0.006946580
4248.382123	0.006839765
4250.310576	0.006390773
4252.239029	0.005653216
4254.167483	0.005531729
4256.095936	0.006004593
4258.024389	0.006143468
4259.952842	0.005978018
4261.881295	0.006097648
4263.809748	0.006399541
4265.738201	0.006262277
4267.666654	0.006406438
4269.595107	0.007348205
4271.523560	0.007838039
4273.452013	0.007407003
4275.380466	0.006793234
4277.308919	0.006274495
4279.237373	0.006141691
4281.165826	0.006346639
4283.094279	0.006214655
4285.022732	0.006041956
4286.951185	0.006199631
4288.879638	0.006685503
4290.808091	0.007430410
4292.736544	0.008016177
4294.664997	0.008022546
4296.593450	0.007735893
4298.521903	0.007434485
4300.450356	0.007066042
4302.378809	0.006673911
4304.307262	0.006011635
4306.235716	0.005152822
4308.164169	0.004936358
4310.092622	0.005600508
4312.021075	0.005967961
4313.949528	0.005790667
4315.877981	0.005758232
4317.806434	0.005996300
4319.734887	0.006133657
4321.663340	0.005821981
4323.591793	0.005256978
4325.520246	0.004891773
4327.448699	0.005288930
4329.377152	0.005628084
4331.305606	0.005420422
4333.234059	0.005150189
4335.162512	0.004892887
4337.090965	0.005132612
4339.019418	0.005292031
4340.947871	0.005375764
4342.876324	0.004969425
4344.804777	0.004502267
4346.733230	0.004915046
4348.661683	0.005872337
4350.590136	0.006866145
4352.518589	0.007387435
4354.447042	0.006899034
4356.375495	0.006393678
4358.303949	0.006716146
4360.232402	0.007191468
4362.160855	0.007090319
4364.089308	0.006790739
4366.017761	0.007178566
4367.946214	0.008070065
4369.874667	0.008131409
4371.803120	0.007136165
4373.731573	0.006169330
4375.660026	0.005698897
4377.588479	0.005083311
4379.516932	0.005043195
4381.445385	0.005822394
4383.373839	0.006329973
4385.302292	0.006214004
4387.230745	0.005952574
4389.159198	0.005858846
4391.087651	0.005930479
4393.016104	0.005701410
4394.944557	0.005129322
4396.873010	0.005443146
4398.801463	0.006618085
4400.729916	0.007355310
4402.658369	0.007256558
4404.586822	0.007011551
4406.515275	0.006883843
4408.443729	0.006843044
4410.372182	0.007156479
4412.300635	0.007244964
4414.229088	0.006295660
4416.157541	0.005234588
4418.085994	0.004889268
4420.014447	0.005099381
4421.942900	0.005743620
4423.871353	0.006836030
4425.799806	0.007646851
4427.728259	0.007613291
4429.656712	0.006774882
4431.585165	0.005926630
4433.513618	0.006165931
4435.442072	0.006838591
4437.370525	0.006740822
4439.298978	0.006203260
4441.227431	0.006385917
4443.155884	0.007454372
4445.084337	0.007491640
4447.012790	0.006259028
4448.941243	0.006168524
4450.869696	0.007574751
4452.798149	0.008234594
4454.726602	0.007751257
4456.655055	0.007679393
4458.583508	0.008104273
4460.511962	0.008138941
4462.440415	0.007753154
4464.368868	0.007416979
4466.297321	0.007311744
4468.225774	0.007312019
4470.154227	0.007040747
4472.082680	0.007339465
4474.011133	0.008348756
4475.939586	0.008719468
4477.868039	0.008726556
4479.796492	0.008208560
4481.724945	0.007192008
4483.653398	0.006596535
4485.581851	0.006077757
4487.510305	0.005750317
4489.438758	0.006730770
4491.367211	0.008270779
4493.295664	0.009126074
4495.224117	0.008953364
4497.152570	0.007706213
4499.081023	0.006279922
4501.009476	0.006196220
4502.937929	0.007167124
4504.866382	0.007420496
4506.794835	0.006709175
4508.723288	0.005986875
4510.651741	0.006151644
4512.580195	0.006720047
4514.508648	0.006686750
4516.437101	0.006573205
4518.365554	0.007046164
4520.294007	0.007967501
4522.222460	0.008177091
4524.150913	0.007170286
4526.079366	0.006534615
4528.007819	0.007077776
4529.936272	0.007274083
4531.864725	0.006557630
4533.793178	0.005858596
4535.721631	0.005667539
4537.650084	0.005983176
4539.578538	0.006596115
4541.506991	0.006612051
4543.435444	0.006282357
4545.363897	0.006534838
4547.292350	0.007727067
4549.220803	0.008612980
4551.149256	0.008260797
4553.077709	0.007497659
4555.006162	0.007157393
4556.934615	0.007084480
4558.863068	0.007060134
4560.791521	0.007281431
4562.719974	0.007878077
4564.648428	0.008355175
4566.576881	0.008367315
4568.505334	0.008298677
4570.433787	0.007805749
4572.362240	0.007247975
4574.290693	0.007146748
4576.219146	0.006973772
4578.147599	0.006457344
4580.076052	0.005906497
4582.004505	0.005734731
4583.932958	0.005979147
4585.861411	0.006384884
4587.789864	0.006904962
4589.718318	0.007334114
4591.646771	0.007385377
4593.575224	0.007248320
4595.503677	0.007195932
4597.432130	0.007107039
4599.360583	0.006951324
4601.289036	0.006599092
4603.217489	0.006516629
[truncated: 1,501 more rows]
