# Supplementary material for: Adaptive Method for Quantitative Estimation of Glucose and Fructose Concentrations in Aqueous Solutions Based on Infrared Nanoantenna Optics
Source: Sensors (Basel). 2019 Jul 11;19(14):3053. doi: 10.3390/s19143053 (PMC6678705; doi:10.3390/s19143053)
Supplement: Supplementary file 1 [file sensors-19-03053-s001.zip › 00_Measurement_Data/Fructose cycles/1 water/res4 sc50_50 ap100x100 par pol/1 water.26.txt]

748.239793	0.023977010
750.168246	0.027229434
752.096699	0.021862552
754.025152	0.020378195
755.953605	0.039694767
757.882058	0.047882427
759.810511	0.043776996
761.738964	0.040037446
763.667418	0.026783323
765.595871	0.026523769
767.524324	0.028158320
769.452777	0.019111561
771.381230	0.008891555
773.309683	0.007016815
775.238136	0.006606333
777.166589	0.014893474
779.095042	0.014608022
781.023495	0.016576732
782.951948	0.025218789
784.880401	0.021910036
786.808854	0.024389114
788.737308	0.030868027
790.665761	0.024545409
792.594214	0.008411287
794.522667	0.022507466
796.451120	0.024381721
798.379573	0.008803594
800.308026	0.021917731
802.236479	0.039379999
804.164932	0.035673413
806.093385	0.040825699
808.021838	0.037591528
809.950291	0.034365952
811.878744	0.019013979
813.807197	0.017265171
815.735651	0.017865844
817.664104	0.020588746
819.592557	0.012707120
821.521010	0.023101993
823.449463	0.039311651
825.377916	0.026560936
827.306369	0.021674724
829.234822	0.033376187
831.163275	0.036750339
833.091728	0.026440980
835.020181	0.022191832
836.948634	0.023466351
838.877087	0.010981501
840.805541	0.024597868
842.733994	0.030017596
844.662447	0.023915302
846.590900	0.014192675
848.519353	0.011351706
850.447806	0.011219606
852.376259	0.009747306
854.304712	0.011212869
856.233165	0.011143215
858.161618	0.011494125
860.090071	0.016126400
862.018524	0.020379899
863.946977	0.022899536
865.875430	0.023503603
867.803884	0.023192260
869.732337	0.022139888
871.660790	0.023413185
873.589243	0.023800282
875.517696	0.023670023
877.446149	0.030709926
879.374602	0.042685259
881.303055	0.049686398
883.231508	0.049068589
885.159961	0.044891100
887.088414	0.041566536
889.016867	0.040862933
890.945320	0.043197904
892.873774	0.046417244
894.802227	0.048783097
896.730680	0.050574537
898.659133	0.053312205
900.587586	0.058638230
902.516039	0.065602623
904.444492	0.071223669
906.372945	0.074585952
908.301398	0.076623507
910.229851	0.078113288
912.158304	0.079400130
914.086757	0.081967026
916.015210	0.087782130
917.943664	0.096196756
919.872117	0.103014395
921.800570	0.105742946
923.729023	0.106820010
925.657476	0.109128937
927.585929	0.113299720
929.514382	0.119044766
931.442835	0.125303179
933.371288	0.131203473
935.299741	0.136747122
937.228194	0.141947493
939.156647	0.147404820
941.085100	0.153174281
943.013553	0.158473715
944.942007	0.163902923
946.870460	0.170130134
948.798913	0.176326454
950.727366	0.181596503
952.655819	0.186986968
954.584272	0.194113374
956.512725	0.201648146
958.441178	0.208179668
960.369631	0.214795098
962.298084	0.221832484
964.226537	0.228324324
966.154990	0.234081656
968.083443	0.239808664
970.011897	0.246709943
971.940350	0.254923463
973.868803	0.262231916
975.797256	0.267103910
977.725709	0.270896584
979.654162	0.276105136
981.582615	0.283342332
983.511068	0.290271938
985.439521	0.295946151
987.367974	0.302180856
989.296427	0.309014767
991.224880	0.314749837
993.153333	0.319993317
995.081786	0.326420724
997.010240	0.333087683
998.938693	0.338382483
1000.867146	0.342598587
1002.795599	0.346484542
1004.724052	0.350214362
1006.652505	0.354223251
1008.580958	0.359206855
1010.509411	0.364487231
1012.437864	0.369234473
1014.366317	0.374150842
1016.294770	0.378879666
1018.223223	0.382408828
1020.151676	0.385627091
1022.080130	0.389570206
1024.008583	0.393516570
1025.937036	0.396364629
1027.865489	0.398074299
1029.793942	0.399108559
1031.722395	0.400481939
1033.650848	0.403014004
1035.579301	0.405406952
1037.507754	0.406460255
1039.436207	0.407345533
1041.364660	0.409257323
1043.293113	0.411389202
1045.221566	0.412155002
1047.150019	0.411548167
1049.078473	0.411133349
1051.006926	0.411580443
1052.935379	0.411913812
1054.863832	0.411481053
1056.792285	0.410773814
1058.720738	0.410113484
1060.649191	0.409464031
1062.577644	0.408856392
1064.506097	0.407839149
1066.434550	0.406214923
1068.363003	0.404739559
1070.291456	0.403821260
1072.219909	0.403006822
1074.148363	0.401817560
1076.076816	0.400464922
1078.005269	0.399113536
1079.933722	0.397181451
1081.862175	0.395178080
1083.790628	0.394151002
1085.719081	0.393300623
1087.647534	0.391617090
1089.575987	0.389454335
1091.504440	0.387522936
1093.432893	0.386007011
1095.361346	0.384399265
1097.289799	0.382241696
1099.218253	0.379733056
1101.146706	0.377399355
1103.075159	0.375391811
1105.003612	0.373318970
1106.932065	0.371176392
1108.860518	0.369288176
1110.788971	0.367359728
1112.717424	0.365138203
1114.645877	0.362528503
1116.574330	0.358973563
1118.502783	0.354703873
1120.431236	0.351061493
1122.359689	0.348588467
1124.288142	0.346553415
1126.216596	0.344437063
1128.145049	0.342216372
1130.073502	0.339729428
1132.001955	0.337018728
1133.930408	0.334434420
1135.858861	0.332140177
1137.787314	0.329915494
1139.715767	0.327394634
1141.644220	0.324580431
1143.572673	0.321896464
1145.501126	0.319356054
1147.429579	0.316509098
1149.358032	0.313618004
1151.286486	0.311126202
1153.214939	0.308702350
1155.143392	0.306101203
1157.071845	0.303577960
1159.000298	0.301168740
1160.928751	0.298415899
1162.857204	0.295243323
1164.785657	0.292160779
1166.714110	0.289566994
1168.642563	0.287548006
1170.571016	0.285461456
1172.499469	0.282438278
1174.427922	0.278643787
1176.356375	0.274983764
1178.284829	0.272102565
1180.213282	0.269871950
1182.141735	0.267572761
1184.070188	0.265002340
1185.998641	0.262670577
1187.927094	0.260419697
1189.855547	0.257852852
1191.784000	0.255360991
1193.712453	0.252951413
1195.640906	0.250283897
1197.569359	0.247430742
1199.497812	0.244475648
1201.426265	0.241583392
1203.354719	0.239243254
1205.283172	0.236948818
1207.211625	0.234756052
1209.140078	0.232694209
1211.068531	0.230464488
1212.996984	0.227876395
1214.925437	0.225111172
1216.853890	0.222710341
1218.782343	0.220807910
1220.710796	0.218940318
1222.639249	0.216982529
1224.567702	0.215101004
1226.496155	0.213148117
1228.424609	0.210944772
1230.353062	0.208706334
1232.281515	0.206677482
1234.209968	0.204620630
1236.138421	0.202450424
1238.066874	0.200535595
1239.995327	0.198851719
1241.923780	0.197224081
1243.852233	0.195846155
1245.780686	0.194522679
1247.709139	0.192872688
1249.637592	0.190937474
1251.566045	0.188920140
1253.494498	0.187002018
1255.422952	0.185344577
1257.351405	0.183940515
1259.279858	0.182592764
1261.208311	0.181046620
1263.136764	0.178981557
1265.065217	0.176539600
1266.993670	0.174468070
1268.922123	0.172885895
1270.850576	0.171184316
1272.779029	0.169445768
1274.707482	0.168057457
1276.635935	0.166744962
1278.564388	0.165220290
1280.492842	0.163734019
1282.421295	0.162385225
1284.349748	0.161022142
1286.278201	0.159661263
1288.206654	0.158126041
1290.135107	0.156108320
1292.063560	0.154010326
1293.992013	0.152477741
1295.920466	0.151429355
1297.848919	0.150410384
1299.777372	0.149093688
1301.705825	0.147450328
1303.634278	0.145775825
1305.562731	0.144200891
1307.491185	0.142709523
1309.419638	0.141545340
1311.348091	0.140740633
1313.276544	0.140167281
1315.204997	0.139516398
1317.133450	0.138286218
1319.061903	0.136611477
1320.990356	0.134873241
1322.918809	0.133178487
1324.847262	0.131647706
1326.775715	0.130272716
1328.704168	0.128947631
1330.632621	0.127626434
1332.561075	0.126442879
1334.489528	0.125689417
1336.417981	0.125360295
1338.346434	0.124887727
1340.274887	0.123884574
1342.203340	0.122179136
1344.131793	0.120047249
1346.060246	0.118280962
1347.988699	0.117082186
1349.917152	0.116129436
1351.845605	0.115203135
1353.774058	0.114183180
1355.702511	0.113100320
1357.630965	0.112027004
1359.559418	0.111036398
1361.487871	0.110128999
1363.416324	0.109318987
1365.344777	0.108261354
1367.273230	0.106908157
1369.201683	0.106225841
1371.130136	0.106170833
1373.058589	0.105619170
1374.987042	0.104548037
1376.915495	0.103133261
1378.843948	0.101310074
1380.772401	0.099697866
1382.700854	0.098825447
1384.629308	0.098517746
1386.557761	0.098143987
1388.486214	0.097493522
1390.414667	0.096609905
1392.343120	0.095597856
1394.271573	0.095186897
1396.200026	0.095316730
1398.128479	0.094535261
1400.056932	0.093014628
1401.985385	0.091660328
1403.913838	0.090359472
1405.842291	0.089448087
1407.770744	0.088737935
1409.699198	0.087725647
1411.627651	0.086869009
1413.556104	0.086612612
1415.484557	0.086512059
1417.413010	0.085841894
1419.341463	0.085355215
1421.269916	0.085521013
1423.198369	0.084845655
1425.126822	0.083460063
1427.055275	0.082250267
1428.983728	0.081175290
1430.912181	0.080674112
1432.840634	0.080526024
1434.769087	0.079542764
1436.697541	0.078165263
1438.625994	0.077576794
1440.554447	0.076757886
1442.482900	0.075566538
1444.411353	0.074838057
1446.339806	0.074277081
1448.268259	0.073767796
1450.196712	0.073609404
1452.125165	0.073864914
1454.053618	0.074365295
1455.982071	0.074661404
1457.910524	0.074686617
1459.838977	0.073889032
1461.767431	0.071904510
1463.695884	0.069851175
1465.624337	0.068883173
1467.552790	0.068658344
1469.481243	0.068172127
1471.409696	0.067724198
1473.338149	0.068005122
1475.266602	0.067723908
1477.195055	0.066337049
1479.123508	0.065090790
1481.051961	0.064371385
1482.980414	0.064056799
1484.908867	0.064123645
1486.837321	0.064614274
1488.765774	0.064941660
1490.694227	0.064188555
1492.622680	0.062644660
1494.551133	0.061075632
1496.479586	0.060463652
1498.408039	0.060689583
1500.336492	0.060512602
1502.264945	0.060206067
1504.193398	0.060282204
1506.121851	0.061073419
1508.050304	0.062628031
1509.978757	0.062334597
1511.907210	0.060032662
1513.835664	0.058088429
1515.764117	0.057567313
1517.692570	0.058534451
1519.621023	0.059745647
1521.549476	0.060251705
1523.477929	0.060122080
1525.406382	0.058508817
1527.334835	0.056238204
1529.263288	0.054819472
1531.191741	0.053948507
1533.120194	0.053333107
1535.048647	0.053508002
1536.977100	0.053624984
1538.905554	0.053718280
1540.834007	0.055358432
1542.762460	0.056445472
1544.690913	0.055170298
1546.619366	0.053366352
1548.547819	0.051967051
1550.476272	0.051145848
1552.404725	0.050937831
1554.333178	0.051202979
1556.261631	0.051534057
1558.190084	0.051206537
1560.118537	0.051124841
1562.046990	0.050837141
1563.975443	0.049544375
1565.903897	0.048579257
1567.832350	0.048225630
1569.760803	0.048240554
1571.689256	0.048712980
1573.617709	0.048571076
1575.546162	0.047943350
1577.474615	0.048067693
1579.403068	0.048157509
1581.331521	0.047573224
1583.259974	0.046982665
1585.188427	0.046510689
1587.116880	0.046255510
1589.045333	0.046554543
1590.973787	0.047139060
1592.902240	0.047395371
1594.830693	0.047334507
1596.759146	0.047423728
1598.687599	0.047633924
1600.616052	0.047578041
1602.544505	0.047283102
1604.472958	0.047098588
1606.401411	0.047282599
1608.329864	0.048049934
1610.258317	0.049257901
1612.186770	0.050235882
1614.115223	0.050474558
1616.043677	0.050428301
1617.972130	0.051144261
1619.900583	0.052200615
1621.829036	0.052772358
1623.757489	0.053418007
1625.685942	0.053844403
1627.614395	0.053524192
1629.542848	0.053471796
1631.471301	0.054030787
1633.399754	0.054542411
1635.328207	0.055318605
1637.256660	0.056563783
1639.185113	0.056615453
1641.113566	0.055731907
1643.042020	0.055439360
1644.970473	0.055874582
1646.898926	0.056909434
1648.827379	0.057975840
1650.755832	0.057132471
1652.684285	0.055630717
1654.612738	0.056341246
1656.541191	0.056612331
1658.469644	0.055160034
1660.398097	0.053938717
1662.326550	0.053719170
1664.255003	0.053929143
1666.183456	0.053644590
1668.111910	0.052841548
1670.040363	0.052509654
1671.968816	0.052279934
1673.897269	0.051068582
1675.825722	0.049983971
1677.754175	0.049951535
1679.682628	0.050222334
1681.611081	0.050506234
1683.539534	0.050616097
1685.467987	0.050265912
1687.396440	0.048874736
1689.324893	0.046727568
1691.253346	0.045004293
1693.181799	0.043692984
1695.110253	0.043019280
1697.038706	0.043792494
1698.967159	0.044156861
1700.895612	0.043412093
1702.824065	0.042972941
1704.752518	0.042098917
1706.680971	0.040763918
1708.609424	0.039436065
1710.537877	0.038289964
1712.466330	0.037732039
1714.394783	0.037822530
1716.323236	0.037902135
1718.251689	0.037418265
1720.180143	0.036615796
1722.108596	0.035738088
1724.037049	0.035099737
1725.965502	0.034842443
1727.893955	0.034805786
1729.822408	0.035205942
1731.750861	0.035775661
1733.679314	0.035788741
1735.607767	0.035473082
1737.536220	0.034854833
1739.464673	0.034202516
1741.393126	0.034066364
1743.321579	0.034073312
1745.250032	0.034057889
1747.178486	0.034188498
1749.106939	0.034309063
1751.035392	0.034376930
1752.963845	0.034402799
1754.892298	0.034235097
1756.820751	0.034007113
1758.749204	0.033892330
1760.677657	0.033606410
1762.606110	0.033386145
1764.534563	0.033475827
1766.463016	0.033702772
1768.391469	0.034357850
1770.319922	0.035364993
1772.248376	0.036097281
1774.176829	0.036345541
1776.105282	0.036202386
1778.033735	0.036038090
1779.962188	0.036190506
1781.890641	0.036464263
1783.819094	0.036424320
1785.747547	0.036302075
1787.676000	0.036521841
1789.604453	0.036922783
1791.532906	0.037522312
1793.461359	0.038490571
1795.389812	0.039311618
1797.318266	0.039629165
1799.246719	0.039688744
1801.175172	0.039684750
1803.103625	0.039588269
1805.032078	0.039412811
1806.960531	0.039441165
1808.888984	0.039817307
1810.817437	0.040295079
1812.745890	0.040461425
1814.674343	0.040212672
1816.602796	0.040022586
1818.531249	0.040244363
1820.459702	0.040551819
1822.388155	0.040581714
1824.316609	0.040485099
1826.245062	0.040740572
1828.173515	0.041233625
1830.101968	0.041550606
1832.030421	0.041546959
1833.958874	0.041199967
1835.887327	0.040827423
1837.815780	0.040619295
1839.744233	0.040568218
1841.672686	0.040729593
1843.601139	0.041167427
1845.529592	0.041595679
1847.458045	0.041252602
1849.386499	0.040334728
1851.314952	0.039602544
1853.243405	0.039204106
1855.171858	0.039019108
1857.100311	0.038979769
1859.028764	0.038998984
1860.957217	0.038942147
1862.885670	0.038742371
1864.814123	0.038492888
1866.742576	0.038390670
1868.671029	0.038550787
1870.599482	0.038551364
1872.527935	0.037909761
1874.456388	0.037047911
1876.384842	0.036579698
1878.313295	0.036424834
1880.241748	0.036238857
1882.170201	0.035979670
1884.098654	0.035801865
1886.027107	0.035639267
1887.955560	0.035257041
1889.884013	0.034866523
1891.812466	0.034668885
1893.740919	0.034365959
1895.669372	0.034023020
1897.597825	0.033739619
1899.526278	0.033271942
1901.454732	0.032673374
1903.383185	0.032200798
1905.311638	0.031981185
1907.240091	0.031961109
1909.168544	0.031942267
1911.096997	0.031747807
1913.025450	0.031359766
1914.953903	0.030900463
1916.882356	0.030474013
1918.810809	0.030312439
1920.739262	0.030301858
1922.667715	0.030049184
1924.596168	0.029652454
1926.524622	0.029294645
1928.453075	0.028993038
1930.381528	0.028691242
1932.309981	0.028421331
1934.238434	0.028254220
1936.166887	0.028077120
1938.095340	0.027949920
1940.023793	0.027982743
1941.952246	0.027943268
1943.880699	0.027604368
1945.809152	0.027034473
1947.737605	0.026538426
1949.666058	0.026250031
1951.594511	0.026115015
1953.522965	0.026017468
1955.451418	0.025714446
1957.379871	0.025276113
1959.308324	0.024942307
1961.236777	0.024709327
1963.165230	0.024537487
1965.093683	0.024401624
1967.022136	0.024183089
1968.950589	0.023877911
1970.879042	0.023581872
1972.807495	0.023315541
1974.735948	0.023104878
1976.664401	0.022950698
1978.592855	0.022695001
1980.521308	0.022285443
1982.449761	0.021991158
1984.378214	0.021963213
1986.306667	0.021988256
1988.235120	0.021977259
1990.163573	0.021881882
1992.092026	0.021491036
1994.020479	0.021049732
1995.948932	0.020883430
1997.877385	0.020793168
1999.805838	0.020592483
2001.734291	0.020386221
2003.662744	0.020172639
2005.591198	0.019843465
2007.519651	0.019481685
2009.448104	0.019289324
2011.376557	0.019229725
2013.305010	0.019151369
2015.233463	0.019137245
2017.161916	0.019212451
2019.090369	0.019226516
2021.018822	0.019110413
2022.947275	0.018924834
2024.875728	0.018688897
2026.804181	0.018317375
2028.732634	0.017955925
2030.661088	0.017838562
2032.589541	0.017840510
2034.517994	0.017743099
2036.446447	0.017544702
2038.374900	0.017397100
2040.303353	0.017345058
2042.231806	0.017278742
2044.160259	0.017145563
2046.088712	0.016999589
2048.017165	0.016918672
2049.945618	0.016912904
2051.874071	0.016920220
2053.802524	0.016718013
2055.730978	0.016295496
2057.659431	0.016159637
2059.587884	0.016407207
2061.516337	0.016457519
2063.444790	0.016221086
2065.373243	0.016085122
2067.301696	0.016145451
2069.230149	0.016334126
2071.158602	0.016411234
2073.087055	0.016126428
2075.015508	0.015727907
2076.943961	0.015411803
2078.872414	0.015094008
2080.800867	0.014935421
2082.729321	0.015068949
2084.657774	0.015215591
2086.586227	0.015080273
2088.514680	0.014891830
2090.443133	0.014962470
2092.371586	0.015075910
2094.300039	0.015008702
2096.228492	0.014841381
2098.156945	0.014550648
2100.085398	0.014179458
2102.013851	0.013938722
2103.942304	0.013868741
2105.870757	0.013750157
2107.799211	0.013542241
2109.727664	0.013449700
2111.656117	0.013569886
2113.584570	0.013815318
2115.513023	0.013892932
2117.441476	0.013660123
2119.369929	0.013432350
2121.298382	0.013377039
2123.226835	0.013346441
2125.155288	0.013299903
2127.083741	0.013359104
2129.012194	0.013521405
2130.940647	0.013620963
2132.869100	0.013618933
2134.797554	0.013580089
2136.726007	0.013449058
2138.654460	0.013186360
2140.582913	0.012928475
2142.511366	0.012751871
2144.439819	0.012594044
2146.368272	0.012422177
2148.296725	0.012306667
2150.225178	0.012388640
2152.153631	0.012573056
2154.082084	0.012689374
2156.010537	0.012737393
2157.938990	0.012725797
2159.867444	0.012601942
2161.795897	0.012380183
2163.724350	0.012260081
2165.652803	0.012240755
2167.581256	0.012010298
2169.509709	0.011612521
2171.438162	0.011399061
2173.366615	0.011596636
2175.295068	0.012014048
2177.223521	0.012100042
2179.151974	0.011818032
2181.080427	0.011597258
2183.008880	0.011653366
2184.937334	0.011774076
2186.865787	0.011714306
2188.794240	0.011676178
2190.722693	0.011886878
2192.651146	0.012028776
2194.579599	0.011841144
2196.508052	0.011565140
2198.436505	0.011315185
2200.364958	0.011041270
2202.293411	0.010903245
2204.221864	0.010980095
2206.150317	0.010995544
2208.078770	0.010771786
2210.007223	0.010625400
2211.935677	0.010755554
2213.864130	0.010963536
2215.792583	0.011084018
2217.721036	0.011095346
2219.649489	0.010974058
2221.577942	0.010819227
2223.506395	0.010906954
2225.434848	0.011055841
2227.363301	0.010923172
2229.291754	0.010690829
2231.220207	0.010518744
2233.148660	0.010296692
2235.077113	0.010034475
2237.005567	0.009922097
2238.934020	0.010084033
2240.862473	0.010336319
2242.790926	0.010432465
2244.719379	0.010166573
2246.647832	0.009598278
2248.576285	0.009084923
2250.504738	0.008895563
2252.433191	0.009141848
2254.361644	0.009830754
2256.290097	0.010556148
2258.218550	0.010825110
2260.147003	0.010445883
2262.075456	0.009813912
2264.003910	0.009534975
2265.932363	0.009573777
2267.860816	0.009525175
2269.789269	0.009439204
2271.717722	0.009436077
2273.646175	0.009349564
2275.574628	0.009213322
2277.503081	0.009143590
2279.431534	0.009105640
2281.359987	0.009167678
2283.288440	0.009320015
2285.216893	0.009330969
2287.145346	0.009194677
2289.073800	0.009124743
2291.002253	0.008985858
2292.930706	0.008624107
2294.859159	0.008428168
2296.787612	0.008584837
2298.716065	0.008669886
2300.644518	0.008521199
2302.572971	0.008470083
2304.501424	0.008518660
2306.429877	0.008430514
2308.358330	0.008348747
2310.286783	0.008523968
2312.215236	0.008778088
2314.143690	0.008811224
2316.072143	0.008650023
2318.000596	0.008524044
2319.929049	0.008679281
2321.857502	0.009121951
2323.785955	0.009502255
2325.714408	0.009469133
2327.642861	0.008889089
2329.571314	0.008201902
2331.499767	0.008116099
2333.428220	0.008627526
2335.356673	0.009267122
2337.285126	0.009689116
2339.213579	0.009588143
2341.142033	0.008862590
2343.070486	0.007822637
2344.998939	0.007050369
2346.927392	0.007137881
2348.855845	0.007879618
2350.784298	0.008416643
2352.712751	0.008085000
2354.641204	0.007082563
2356.569657	0.006221092
2358.498110	0.006174544
2360.426563	0.007025288
2362.355016	0.007635430
2364.283469	0.007282323
2366.211923	0.006319129
2368.140376	0.005653771
2370.068829	0.005716689
2371.997282	0.006434849
2373.925735	0.007168576
2375.854188	0.007284175
2377.782641	0.006875312
2379.711094	0.006350559
2381.639547	0.006024132
2383.568000	0.006019142
2385.496453	0.006173996
2387.424906	0.006196999
2389.353359	0.006014364
2391.281812	0.005840743
2393.210266	0.005828323
2395.138719	0.005893815
2397.067172	0.005936143
2398.995625	0.005978624
2400.924078	0.006044515
2402.852531	0.006064672
2404.780984	0.006080848
2406.709437	0.006339245
2408.637890	0.006698746
2410.566343	0.006770373
2412.494796	0.006533282
2414.423249	0.006296473
2416.351702	0.006196554
2418.280156	0.006009771
2420.208609	0.005824184
2422.137062	0.005996909
2424.065515	0.006127822
2425.993968	0.005695966
2427.922421	0.005264307
2429.850874	0.005419330
2431.779327	0.005652899
2433.707780	0.005625856
2435.636233	0.005610062
2437.564686	0.005638579
2439.493139	0.005666661
2441.421592	0.005760379
2443.350045	0.005868925
2445.278499	0.005840818
2447.206952	0.005662808
2449.135405	0.005543626
2451.063858	0.005691350
2452.992311	0.005866942
2454.920764	0.005826489
2456.849217	0.005760987
2458.777670	0.005917939
2460.706123	0.006144954
2462.634576	0.006110557
2464.563029	0.005941404
2466.491482	0.005799566
2468.419935	0.005683672
2470.348389	0.005795398
2472.276842	0.006095055
2474.205295	0.006183188
2476.133748	0.006029536
2478.062201	0.005919138
2479.990654	0.005967737
2481.919107	0.006185671
2483.847560	0.006519478
2485.776013	0.006742419
2487.704466	0.006791450
2489.632919	0.006822918
2491.561372	0.006857623
2493.489825	0.006862795
2495.418279	0.006745542
2497.346732	0.006539919
2499.275185	0.006570311
2501.203638	0.007016312
2503.132091	0.007677878
2505.060544	0.008258666
2506.988997	0.008574876
2508.917450	0.008517301
2510.845903	0.008265955
2512.774356	0.008152125
2514.702809	0.008162306
2516.631262	0.008237744
2518.559715	0.008491337
2520.488168	0.008845801
2522.416622	0.009351252
2524.345075	0.009876389
2526.273528	0.009873678
2528.201981	0.009507249
2530.130434	0.009614386
2532.058887	0.010313815
2533.987340	0.010953139
2535.915793	0.011151811
2537.844246	0.011156015
2539.772699	0.011302841
2541.701152	0.011638573
2543.629605	0.011993638
2545.558058	0.012167267
2547.486512	0.012236189
2549.414965	0.012493708
2551.343418	0.012871136
2553.271871	0.013021471
2555.200324	0.013072053
2557.128777	0.013392051
2559.057230	0.013859633
2560.985683	0.014020561
2562.914136	0.013941455
2564.842589	0.014095139
2566.771042	0.014494693
2568.699495	0.014913267
2570.627948	0.015309282
2572.556401	0.015731828
2574.484855	0.016108626
2576.413308	0.016207922
2578.341761	0.015988402
2580.270214	0.015878707
2582.198667	0.016186308
2584.127120	0.016663287
2586.055573	0.016979149
2587.984026	0.017144887
2589.912479	0.017273102
2591.840932	0.017486801
2593.769385	0.017678147
2595.697838	0.017647373
2597.626291	0.017504048
2599.554745	0.017356100
2601.483198	0.017158864
2603.411651	0.017074158
2605.340104	0.017334916
2607.268557	0.017857889
2609.197010	0.018304318
2611.125463	0.018503526
2613.053916	0.018745178
2614.982369	0.019248331
2616.910822	0.019679984
2618.839275	0.019664286
2620.767728	0.019314257
2622.696181	0.018896289
2624.624635	0.018510001
2626.553088	0.018281247
2628.481541	0.018161638
2630.409994	0.018030243
2632.338447	0.018071845
2634.266900	0.018285044
2636.195353	0.018447252
2638.123806	0.018495265
2640.052259	0.018383263
2641.980712	0.018176876
2643.909165	0.018079679
2645.837618	0.018057289
2647.766071	0.017883526
2649.694524	0.017609196
2651.622978	0.017571473
2653.551431	0.017740389
2655.479884	0.017620880
2657.408337	0.017248917
2659.336790	0.017266348
2661.265243	0.017589137
2663.193696	0.017541774
2665.122149	0.017135108
2667.050602	0.016838852
2668.979055	0.016842106
2670.907508	0.017213145
2672.835961	0.017586188
2674.764414	0.017258665
2676.692868	0.016424531
2678.621321	0.015900312
2680.549774	0.016050136
2682.478227	0.016444596
2684.406680	0.016405880
2686.335133	0.016056944
2688.263586	0.015733344
2690.192039	0.015372060
2692.120492	0.015083744
2694.048945	0.015033245
2695.977398	0.015078472
2697.905851	0.014969725
2699.834304	0.014850889
2701.762757	0.015063115
2703.691211	0.015497499
2705.619664	0.015573644
2707.548117	0.015132871
2709.476570	0.014689354
2711.405023	0.014369962
2713.333476	0.014032947
2715.261929	0.014043343
2717.190382	0.014469142
2719.118835	0.014737254
2721.047288	0.014545799
2722.975741	0.014317666
2724.904194	0.014480498
2726.832647	0.014733644
2728.761101	0.014577224
2730.689554	0.014028367
2732.618007	0.013582555
2734.546460	0.013642958
2736.474913	0.013937469
2738.403366	0.013838372
2740.331819	0.013531641
2742.260272	0.013639729
2744.188725	0.013896664
2746.117178	0.013812351
2748.045631	0.013510388
2749.974084	0.013321786
2751.902537	0.013389794
2753.830991	0.013694587
2755.759444	0.013901416
2757.687897	0.013693231
2759.616350	0.013155908
2761.544803	0.012673873
2763.473256	0.012636350
2765.401709	0.012879588
2767.330162	0.012900505
2769.258615	0.012871473
2771.187068	0.012953406
2773.115521	0.012785359
2775.043974	0.012274995
2776.972427	0.011833330
2778.900880	0.011833332
2780.829334	0.012144316
2782.757787	0.012393776
2784.686240	0.012492825
2786.614693	0.012423659
2788.543146	0.012087325
2790.471599	0.011755151
2792.400052	0.011707328
2794.328505	0.011851048
2796.256958	0.012182087
2798.185411	0.012704873
2800.113864	0.012910331
2802.042317	0.012403886
2803.970770	0.011713713
2805.899224	0.011567159
2807.827677	0.011854983
2809.756130	0.011907081
2811.684583	0.011635196
2813.613036	0.011565586
2815.541489	0.011585291
2817.469942	0.011336147
2819.398395	0.011284000
2821.326848	0.011584108
2823.255301	0.011654600
2825.183754	0.011462986
2827.112207	0.011396674
2829.040660	0.011574167
2830.969113	0.011825697
2832.897567	0.011843803
2834.826020	0.011458633
2836.754473	0.010777364
2838.682926	0.010208506
2840.611379	0.010234170
2842.539832	0.010689019
2844.468285	0.011104376
2846.396738	0.011396855
2848.325191	0.011418535
2850.253644	0.011077265
2852.182097	0.010861561
2854.110550	0.010979293
2856.039003	0.011097711
2857.967457	0.011038058
2859.895910	0.010923389
2861.824363	0.010868149
2863.752816	0.010878207
2865.681269	0.010881674
2867.609722	0.010948833
2869.538175	0.011246113
2871.466628	0.011520268
2873.395081	0.011474675
2875.323534	0.011247858
2877.251987	0.010939655
2879.180440	0.010837440
2881.108893	0.011118643
2883.037347	0.011418373
2884.965800	0.011670055
2886.894253	0.011755173
2888.822706	0.011267669
2890.751159	0.010596138
2892.679612	0.010391274
2894.608065	0.010502039
2896.536518	0.010603136
2898.464971	0.010666690
2900.393424	0.010631107
2902.321877	0.010632785
2904.250330	0.010876975
2906.178783	0.011139718
2908.107236	0.011228587
2910.035690	0.011268899
2911.964143	0.011103755
2913.892596	0.010725713
2915.821049	0.010730860
2917.749502	0.011209322
2919.677955	0.011503236
2921.606408	0.011332782
2923.534861	0.010878355
2925.463314	0.010400270
2927.391767	0.010306175
2929.320220	0.010696978
2931.248673	0.010972847
2933.177126	0.010830772
2935.105580	0.010859581
2937.034033	0.011183434
2938.962486	0.011156388
2940.890939	0.010891616
2942.819392	0.010985257
2944.747845	0.011135841
2946.676298	0.010945171
2948.604751	0.010764040
2950.533204	0.010521295
2952.461657	0.009919741
2954.390110	0.009543509
2956.318563	0.009969866
2958.247016	0.010838620
2960.175469	0.011606663
2962.103923	0.011976634
2964.032376	0.011988647
2965.960829	0.011988270
2967.889282	0.011911657
2969.817735	0.011597916
2971.746188	0.011384519
2973.674641	0.011466899
2975.603094	0.011760290
2977.531547	0.012040805
2979.460000	0.012088760
2981.388453	0.012080998
2983.316906	0.012145353
2985.245359	0.012147134
2987.173813	0.011943237
2989.102266	0.011513705
2991.030719	0.011349881
2992.959172	0.011857069
2994.887625	0.012458309
2996.816078	0.012556089
2998.744531	0.012409972
3000.672984	0.012326176
3002.601437	0.012172087
3004.529890	0.011991454
3006.458343	0.012123064
3008.386796	0.012454476
3010.315249	0.012508560
3012.243703	0.012200582
3014.172156	0.011913709
3016.100609	0.012211559
3018.029062	0.013034917
3019.957515	0.013450555
3021.885968	0.012981958
3023.814421	0.012355973
3025.742874	0.012281409
3027.671327	0.012604080
3029.599780	0.012986101
3031.528233	0.013228576
3033.456686	0.013182544
3035.385139	0.013098065
3037.313592	0.013261613
3039.242046	0.013440115
3041.170499	0.013446672
3043.098952	0.013293711
3045.027405	0.012899833
3046.955858	0.012598996
3048.884311	0.012932546
3050.812764	0.013744441
3052.741217	0.014438617
3054.669670	0.014606181
3056.598123	0.014195897
3058.526576	0.013654960
3060.455029	0.013507248
3062.383482	0.013873231
3064.311936	0.014386282
3066.240389	0.014621297
3068.168842	0.014565223
3070.097295	0.014401535
3072.025748	0.014282424
3073.954201	0.014506091
3075.882654	0.015086697
3077.811107	0.015464196
3079.739560	0.015409420
3081.668013	0.015398628
3083.596466	0.015800197
3085.524919	0.016209383
3087.453372	0.015992567
3089.381825	0.015409038
3091.310279	0.015234533
3093.238732	0.015581183
3095.167185	0.015968369
3097.095638	0.016115025
3099.024091	0.016191201
3100.952544	0.016465116
3102.880997	0.016976396
3104.809450	0.017460570
3106.737903	0.017523577
3108.666356	0.017138356
3110.594809	0.016670065
3112.523262	0.016497074
3114.451715	0.016951017
3116.380169	0.017951852
3118.308622	0.018586623
3120.237075	0.018488836
3122.165528	0.018541001
3124.093981	0.019009497
3126.022434	0.019020688
3127.950887	0.018429918
3129.879340	0.018262671
3131.807793	0.018946862
3133.736246	0.019749576
3135.664699	0.020035211
3137.593152	0.020019498
3139.521605	0.020144420
3141.450058	0.020333612
3143.378512	0.020392453
3145.306965	0.020478979
3147.235418	0.020464936
3149.163871	0.020069662
3151.092324	0.019652758
3153.020777	0.019726273
3154.949230	0.020124339
3156.877683	0.020288149
3158.806136	0.020097494
3160.734589	0.020009838
3162.663042	0.020325713
3164.591495	0.020659110
3166.519948	0.020693799
3168.448402	0.020753536
3170.376855	0.021275079
3172.305308	0.022286043
3174.233761	0.023078378
3176.162214	0.022917034
3178.090667	0.022414979
3180.019120	0.022576364
3181.947573	0.023111975
3183.876026	0.023374010
3185.804479	0.023404179
3187.732932	0.023408839
3189.661385	0.023380969
3191.589838	0.023237739
3193.518292	0.023270603
3195.446745	0.023818305
3197.375198	0.024416206
3199.303651	0.024466535
3201.232104	0.024222506
3203.160557	0.024436034
3205.089010	0.025377717
3207.017463	0.026364094
3208.945916	0.026668247
3210.874369	0.026842581
3212.802822	0.027637633
3214.731275	0.028399281
3216.659728	0.028478321
3218.588181	0.028519792
3220.516635	0.028857030
3222.445088	0.028734868
3224.373541	0.027954895
3226.301994	0.027224919
3228.230447	0.026838925
3230.158900	0.026590187
3232.087353	0.026409632
3234.015806	0.026427098
3235.944259	0.026933126
3237.872712	0.027847886
3239.801165	0.028652212
3241.729618	0.029070236
3243.658071	0.029169528
3245.586525	0.029295994
3247.514978	0.029485723
3249.443431	0.029187560
3251.371884	0.028724557
3253.300337	0.028862324
3255.228790	0.029235687
3257.157243	0.029226527
3259.085696	0.028807571
3261.014149	0.028117310
3262.942602	0.027776266
3264.871055	0.028208502
3266.799508	0.028892821
3268.727961	0.029331103
3270.656414	0.029440735
3272.584868	0.029336322
3274.513321	0.029250117
3276.441774	0.029235311
3278.370227	0.029282501
3280.298680	0.029437283
3282.227133	0.029729871
3284.155586	0.030254707
3286.084039	0.030845860
3288.012492	0.031248992
3289.940945	0.031459197
3291.869398	0.031580318
3293.797851	0.031459514
3295.726304	0.030766781
3297.654758	0.030107815
3299.583211	0.030527852
3301.511664	0.031652499
3303.440117	0.032260943
3305.368570	0.031923916
3307.297023	0.031190140
3309.225476	0.030746834
3311.153929	0.030965563
3313.082382	0.031779721
3315.010835	0.032489315
3316.939288	0.032518990
3318.867741	0.032413017
3320.796194	0.032746825
3322.724648	0.032933414
3324.653101	0.032328751
3326.581554	0.031524468
3328.510007	0.031560790
3330.438460	0.032519106
3332.366913	0.033268988
3334.295366	0.033220183
3336.223819	0.033052441
3338.152272	0.032936964
3340.080725	0.032609448
3342.009178	0.032361154
3343.937631	0.032506015
3345.866084	0.033280525
3347.794537	0.034550667
3349.722991	0.035426658
3351.651444	0.035349980
3353.579897	0.034765135
3355.508350	0.034490351
3357.436803	0.034818079
3359.365256	0.035286542
3361.293709	0.035430815
3363.222162	0.035234824
3365.150615	0.035081711
3367.079068	0.035481665
3369.007521	0.036329329
3370.935974	0.036777690
3372.864427	0.036439460
3374.792881	0.036110096
3376.721334	0.036397584
3378.649787	0.036916118
3380.578240	0.037124943
3382.506693	0.036848933
3384.435146	0.036575325
3386.363599	0.036754586
3388.292052	0.037130270
3390.220505	0.037477672
3392.148958	0.037616819
3394.077411	0.037437875
3396.005864	0.037440415
3397.934317	0.038009528
3399.862770	0.038770922
3401.791224	0.039344221
3403.719677	0.039433602
3405.648130	0.039155245
3407.576583	0.038803048
3409.505036	0.038552731
3411.433489	0.038118057
3413.361942	0.037486840
3415.290395	0.037180807
3417.218848	0.037535679
3419.147301	0.038290396
3421.075754	0.038785625
3423.004207	0.038774911
3424.932660	0.038507212
3426.861114	0.038274907
3428.789567	0.038059261
3430.718020	0.037663080
3432.646473	0.037460323
3434.574926	0.037690494
3436.503379	0.037672624
3438.431832	0.037455626
3440.360285	0.037826579
3442.288738	0.038653202
3444.217191	0.039159860
3446.145644	0.038893733
3448.074097	0.038057290
3450.002550	0.037143059
3451.931004	0.036760904
3453.859457	0.037053611
3455.787910	0.037330117
3457.716363	0.037242975
3459.644816	0.036966085
3461.573269	0.036628708
3463.501722	0.036457777
3465.430175	0.036421590
3467.358628	0.036281187
3469.287081	0.036231976
3471.215534	0.036497239
3473.143987	0.037011214
3475.072440	0.037382655
3477.000893	0.037059352
3478.929347	0.036317453
3480.857800	0.036021542
3482.786253	0.036144007
3484.714706	0.035992868
3486.643159	0.035511062
3488.571612	0.035208981
3490.500065	0.035273448
3492.428518	0.035359032
3494.356971	0.035050370
3496.285424	0.034396231
3498.213877	0.033867292
3500.142330	0.033810455
3502.070783	0.033968017
3503.999237	0.033708703
3505.927690	0.033049632
3507.856143	0.032489028
3509.784596	0.032209691
3511.713049	0.031989750
3513.641502	0.031383596
3515.569955	0.030443899
3517.498408	0.029961064
3519.426861	0.030260313
3521.355314	0.030573979
3523.283767	0.030488538
3525.212220	0.030547114
3527.140673	0.030887417
3529.069126	0.031205051
3530.997580	0.031332321
3532.926033	0.031103201
3534.854486	0.030548247
3536.782939	0.030055726
3538.711392	0.029832216
3540.639845	0.029682580
3542.568298	0.029547730
3544.496751	0.029391857
3546.425204	0.028987125
3548.353657	0.028422175
3550.282110	0.027982149
3552.210563	0.027866913
3554.139016	0.028101604
3556.067470	0.028294252
3557.995923	0.028049666
3559.924376	0.027290370
3561.852829	0.026211465
3563.781282	0.025348702
3565.709735	0.025272068
3567.638188	0.025843747
3569.566641	0.026037846
3571.495094	0.025604844
3573.423547	0.025320826
3575.352000	0.025342019
3577.280453	0.025190100
3579.208906	0.024854865
3581.137360	0.024536038
3583.065813	0.024037607
3584.994266	0.023336019
3586.922719	0.022958972
3588.851172	0.023047073
3590.779625	0.022932984
3592.708078	0.022447936
3594.636531	0.022035686
3596.564984	0.021873560
3598.493437	0.021809038
3600.421890	0.021700855
3602.350343	0.021347804
3604.278796	0.020827904
3606.207249	0.020754965
3608.135703	0.021402359
3610.064156	0.021876292
3611.992609	0.021424502
3613.921062	0.020866338
3615.849515	0.020951975
3617.777968	0.021197837
3619.706421	0.020989239
3621.634874	0.020268239
3623.563327	0.019370699
3625.491780	0.018732455
3627.420233	0.018563725
3629.348686	0.018949291
3631.277139	0.019265184
3633.205593	0.018731631
3635.134046	0.017795706
3637.062499	0.017184015
3638.990952	0.016936356
3640.919405	0.016711691
3642.847858	0.016356234
3644.776311	0.015983695
3646.704764	0.015695360
3648.633217	0.015850857
3650.561670	0.016715147
3652.490123	0.017142674
3654.418576	0.016160747
3656.347029	0.014703326
3658.275482	0.013980591
3660.203936	0.013873958
3662.132389	0.013872623
3664.060842	0.013762867
3665.989295	0.013501810
3667.917748	0.013201780
3669.846201	0.012836221
3671.774654	0.012330635
3673.703107	0.012078778
3675.631560	0.012611675
3677.560013	0.013356066
3679.488466	0.013409379
3681.416919	0.012967696
3683.345372	0.012442256
3685.273826	0.011769095
3687.202279	0.010766115
3689.130732	0.010000357
3691.059185	0.010349811
3692.987638	0.011372944
3694.916091	0.012008682
3696.844544	0.011850260
3698.772997	0.011400339
3700.701450	0.011287355
3702.629903	0.011743240
3704.558356	0.012619067
3706.486809	0.013254504
3708.415262	0.012895682
3710.343716	0.011986934
3712.272169	0.011620983
3714.200622	0.011621553
3716.129075	0.011409606
3718.057528	0.011205268
3719.985981	0.011065733
3721.914434	0.010599662
3723.842887	0.010042646
3725.771340	0.010192062
3727.699793	0.011003186
3729.628246	0.011486991
3731.556699	0.011514797
3733.485152	0.011759405
3735.413605	0.012177693
3737.342059	0.012341866
3739.270512	0.012191397
3741.198965	0.011819262
3743.127418	0.011297300
3745.055871	0.011052925
3746.984324	0.011307782
3748.912777	0.011942510
3750.841230	0.012997458
3752.769683	0.013985463
3754.698136	0.014330301
3756.626589	0.014083513
3758.555042	0.013430249
3760.483495	0.012736923
3762.411949	0.012219388
3764.340402	0.011765737
3766.268855	0.011346108
3768.197308	0.011037509
3770.125761	0.011243309
3772.054214	0.012163140
3773.982667	0.013130913
3775.911120	0.013671134
3777.839573	0.013887355
3779.768026	0.013783089
3781.696479	0.013353140
3783.624932	0.012821369
3785.553385	0.012406822
3787.481838	0.012184550
3789.410292	0.012269258
3791.338745	0.012579415
3793.267198	0.012766474
3795.195651	0.012832935
3797.124104	0.013216510
3799.052557	0.013958517
3800.981010	0.014527478
3802.909463	0.014666807
3804.837916	0.014521189
3806.766369	0.014173947
3808.694822	0.013719619
3810.623275	0.013452445
3812.551728	0.013680982
3814.480182	0.014403340
3816.408635	0.015461632
3818.337088	0.016333582
3820.265541	0.016142458
3822.193994	0.015161060
3824.122447	0.014365756
3826.050900	0.013978029
3827.979353	0.013788388
3829.907806	0.013390930
3831.836259	0.012862951
3833.764712	0.012761657
3835.693165	0.013031880
3837.621618	0.012988707
3839.550071	0.012587791
3841.478525	0.012537973
3843.406978	0.012883760
3845.335431	0.013075435
3847.263884	0.012990996
3849.192337	0.012961337
3851.120790	0.013034713
3853.049243	0.012853378
3854.977696	0.012354556
3856.906149	0.011949142
3858.834602	0.011836206
3860.763055	0.012047327
3862.691508	0.012599560
3864.619961	0.013420125
3866.548415	0.013913777
3868.476868	0.013322502
3870.405321	0.012083857
3872.333774	0.011202213
3874.262227	0.010920704
3876.190680	0.011143195
3878.119133	0.011739166
3880.047586	0.012517345
3881.976039	0.012862786
3883.904492	0.012491385
3885.832945	0.012332895
3887.761398	0.012703646
3889.689851	0.012837858
3891.618305	0.012706079
3893.546758	0.012764928
3895.475211	0.012885424
3897.403664	0.012721661
3899.332117	0.012277301
3901.260570	0.011999671
3903.189023	0.012166429
3905.117476	0.012493021
3907.045929	0.012364293
3908.974382	0.011670672
3910.902835	0.011210307
3912.831288	0.011617223
3914.759741	0.012385036
3916.688194	0.012488978
3918.616648	0.011831625
3920.545101	0.011257165
3922.473554	0.011081663
3924.402007	0.011015129
3926.330460	0.010982912
3928.258913	0.011092681
3930.187366	0.011287752
3932.115819	0.011543700
3934.044272	0.011865373
3935.972725	0.011792480
3937.901178	0.011182050
3939.829631	0.010681639
3941.758084	0.010602884
3943.686538	0.010685415
3945.614991	0.010893879
3947.543444	0.011496975
3949.471897	0.012296176
3951.400350	0.012490494
3953.328803	0.011790170
3955.257256	0.010889946
3957.185709	0.010551995
3959.114162	0.010950220
3961.042615	0.011569479
3962.971068	0.011622399
3964.899521	0.011054688
3966.827974	0.010504271
3968.756427	0.010303068
3970.684881	0.010331930
3972.613334	0.010297370
3974.541787	0.010294503
3976.470240	0.010673719
3978.398693	0.011016824
3980.327146	0.010722632
3982.255599	0.010226137
3984.184052	0.009813233
3986.112505	0.009085029
3988.040958	0.008471197
3989.969411	0.008645332
3991.897864	0.009566498
3993.826317	0.010325490
3995.754771	0.010328655
3997.683224	0.010339893
3999.611677	0.010801440
4001.540130	0.010967563
4003.468583	0.010443172
4005.397036	0.010005812
4007.325489	0.010126672
4009.253942	0.010291640
4011.182395	0.009694780
4013.110848	0.009117555
4015.039301	0.009352264
4016.967754	0.009538994
4018.896207	0.009374714
4020.824661	0.009642467
4022.753114	0.010473198
4024.681567	0.011159597
4026.610020	0.011129474
4028.538473	0.010257183
4030.466926	0.009051159
4032.395379	0.008716838
4034.323832	0.009357914
4036.252285	0.009562047
4038.180738	0.008946260
4040.109191	0.008581449
4042.037644	0.009262243
4043.966097	0.010138177
4045.894550	0.010370567
4047.823004	0.010016700
4049.751457	0.009557817
4051.679910	0.009503506
4053.608363	0.009565419
4055.536816	0.009364574
4057.465269	0.009301186
4059.393722	0.009454605
4061.322175	0.009413129
4063.250628	0.009079647
4065.179081	0.008810513
4067.107534	0.008855690
4069.035987	0.009119083
4070.964440	0.008914506
4072.892894	0.008218640
4074.821347	0.007963666
4076.749800	0.008086953
4078.678253	0.008040348
4080.606706	0.008366375
4082.535159	0.009145716
4084.463612	0.009473816
4086.392065	0.009239305
4088.320518	0.009197520
4090.248971	0.009530735
4092.177424	0.009380292
4094.105877	0.008810854
4096.034330	0.008753746
4097.962783	0.008870059
4099.891237	0.008173171
4101.819690	0.007157877
4103.748143	0.006856994
4105.676596	0.007564804
4107.605049	0.008545159
4109.533502	0.008821502
4111.461955	0.008399198
4113.390408	0.007870331
4115.318861	0.007265017
4117.247314	0.006772917
4119.175767	0.006692947
4121.104220	0.006686165
4123.032673	0.006766289
4124.961127	0.007063136
4126.889580	0.007199523
4128.818033	0.007567268
4130.746486	0.007945993
4132.674939	0.008095309
4134.603392	0.008352662
4136.531845	0.008989291
4138.460298	0.009049172
4140.388751	0.008548626
4142.317204	0.009026223
4144.245657	0.010100547
4146.174110	0.010386097
4148.102563	0.009889116
4150.031017	0.009196535
4151.959470	0.008345531
4153.887923	0.007368953
4155.816376	0.006933903
4157.744829	0.007007921
4159.673282	0.007181188
4161.601735	0.007033176
4163.530188	0.007229678
4165.458641	0.007804414
4167.387094	0.007987767
4169.315547	0.007660099
4171.244000	0.007723536
4173.172453	0.007805762
4175.100906	0.007681497
4177.029360	0.008004172
4178.957813	0.008612514
4180.886266	0.008677067
4182.814719	0.007941628
4184.743172	0.007384995
4186.671625	0.007677723
4188.600078	0.007834915
4190.528531	0.006982869
4192.456984	0.006421824
4194.385437	0.007146518
4196.313890	0.008437690
4198.242343	0.008571563
4200.170796	0.008103481
4202.099250	0.008158104
4204.027703	0.007860611
4205.956156	0.006787165
4207.884609	0.006014736
4209.813062	0.006203801
4211.741515	0.006730992
4213.669968	0.007207264
4215.598421	0.007632210
4217.526874	0.007916294
4219.455327	0.008246914
4221.383780	0.008113075
4223.312233	0.007568914
4225.240686	0.007193168
4227.169139	0.006941236
4229.097593	0.006933131
4231.026046	0.007368342
4232.954499	0.007522012
4234.882952	0.006927972
4236.811405	0.006173363
4238.739858	0.005948153
4240.668311	0.006182966
4242.596764	0.006325355
4244.525217	0.006403532
4246.453670	0.006465965
4248.382123	0.006464889
4250.310576	0.006225759
4252.239029	0.005794271
4254.167483	0.005377689
4256.095936	0.005034508
4258.024389	0.005122778
4259.952842	0.005909475
4261.881295	0.006477048
4263.809748	0.006182565
4265.738201	0.005486237
4267.666654	0.004798937
4269.595107	0.004663588
4271.523560	0.005286663
4273.452013	0.005968909
4275.380466	0.006398859
4277.308919	0.006503158
4279.237373	0.005703797
4281.165826	0.004772017
4283.094279	0.004710549
4285.022732	0.005256674
4286.951185	0.005883298
4288.879638	0.006802398
4290.808091	0.007172911
4292.736544	0.006971076
4294.664997	0.006956432
4296.593450	0.006679831
4298.521903	0.006129306
4300.450356	0.006094499
4302.378809	0.006045499
4304.307262	0.005714325
4306.235716	0.005738286
4308.164169	0.006245091
4310.092622	0.006802956
4312.021075	0.006712339
4313.949528	0.006186498
4315.877981	0.006283460
4317.806434	0.006837779
4319.734887	0.006723160
4321.663340	0.006286534
4323.591793	0.006207111
4325.520246	0.006041491
4327.448699	0.005394672
4329.377152	0.004852209
4331.305606	0.004747490
4333.234059	0.004958947
4335.162512	0.005234290
4337.090965	0.005780729
4339.019418	0.006028264
4340.947871	0.005932982
4342.876324	0.005981505
4344.804777	0.005699246
4346.733230	0.005691657
4348.661683	0.006557386
4350.590136	0.007736364
4352.518589	0.008342830
4354.447042	0.008235564
4356.375495	0.007735942
4358.303949	0.007480957
4360.232402	0.006473683
4362.160855	0.004937694
4364.089308	0.004967792
4366.017761	0.005773490
4367.946214	0.005806199
4369.874667	0.005699795
4371.803120	0.006323919
4373.731573	0.007203157
4375.660026	0.007540358
4377.588479	0.006943148
4379.516932	0.005729464
4381.445385	0.005049125
4383.373839	0.004856200
4385.302292	0.004378172
4387.230745	0.004267144
4389.159198	0.005050311
4391.087651	0.005687052
4393.016104	0.005728313
4394.944557	0.005927891
4396.873010	0.006795157
4398.801463	0.007975602
4400.729916	0.007793642
4402.658369	0.006710231
4404.586822	0.006640189
4406.515275	0.007325259
4408.443729	0.007314741
4410.372182	0.006728445
4412.300635	0.006408451
4414.229088	0.006756919
4416.157541	0.007173895
4418.085994	0.007139471
4420.014447	0.006613668
4421.942900	0.006006957
4423.871353	0.006046106
4425.799806	0.007028796
4427.728259	0.007945702
4429.656712	0.007985030
4431.585165	0.006898815
4433.513618	0.005689409
4435.442072	0.005355066
4437.370525	0.005917192
4439.298978	0.006471088
4441.227431	0.006415510
4443.155884	0.006437313
4445.084337	0.006556117
4447.012790	0.006184806
4448.941243	0.005661590
4450.869696	0.005673972
4452.798149	0.006057042
4454.726602	0.005883730
4456.655055	0.005478013
4458.583508	0.005700946
4460.511962	0.006662625
4462.440415	0.007203069
4464.368868	0.006973256
4466.297321	0.007123746
4468.225774	0.007127744
4470.154227	0.006104897
4472.082680	0.005326490
4474.011133	0.005644806
4475.939586	0.006322653
4477.868039	0.006700947
4479.796492	0.006368048
4481.724945	0.005817548
4483.653398	0.006187616
4485.581851	0.007071194
4487.510305	0.007597518
4489.438758	0.007834964
4491.367211	0.007845170
4493.295664	0.007445347
4495.224117	0.007146438
4497.152570	0.007008402
4499.081023	0.006655757
4501.009476	0.006668087
4502.937929	0.007426014
4504.866382	0.008532653
4506.794835	0.009437830
4508.723288	0.009305740
4510.651741	0.008873962
4512.580195	0.008836443
4514.508648	0.008241592
4516.437101	0.007148850
4518.365554	0.006400181
4520.294007	0.006551414
4522.222460	0.007851731
4524.150913	0.009301560
4526.079366	0.009375663
4528.007819	0.008039484
4529.936272	0.006818429
4531.864725	0.006635932
4533.793178	0.006996805
4535.721631	0.007486258
4537.650084	0.007857961
4539.578538	0.008149174
4541.506991	0.008290445
4543.435444	0.008290187
4545.363897	0.007639814
4547.292350	0.007112435
4549.220803	0.007481802
4551.149256	0.007795832
4553.077709	0.007613418
4555.006162	0.007758123
4556.934615	0.007838001
4558.863068	0.007666620
4560.791521	0.008213989
4562.719974	0.008845595
4564.648428	0.008167707
4566.576881	0.006603003
4568.505334	0.005796242
4570.433787	0.006045396
4572.362240	0.006396444
4574.290693	0.006369774
4576.219146	0.006285039
4578.147599	0.006215497
4580.076052	0.006380138
4582.004505	0.006178591
4583.932958	0.005858111
4585.861411	0.006194864
4587.789864	0.006535097
4589.718318	0.006586721
4591.646771	0.007050494
4593.575224	0.007634902
4595.503677	0.006894385
4597.432130	0.005467670
4599.360583	0.005119423
4601.289036	0.005615382
4603.217489	0.005008018
[truncated: 1,501 more rows]
