# Supplementary material for: Adaptive Method for Quantitative Estimation of Glucose and Fructose Concentrations in Aqueous Solutions Based on Infrared Nanoantenna Optics
Source: Sensors (Basel). 2019 Jul 11;19(14):3053. doi: 10.3390/s19143053 (PMC6678705; doi:10.3390/s19143053)
Supplement: Supplementary file 1 [file sensors-19-03053-s001.zip › 00_Measurement_Data/Fructose cycles/1 water/res4 sc50_50 ap100x100 par pol/1 water.27.txt]

748.239793	0.007403325
750.168246	0.016020363
752.096699	0.026248211
754.025152	0.028954342
755.953605	0.033326183
757.882058	0.025185393
759.810511	0.022306733
761.738964	0.010083339
763.667418	0.019573007
765.595871	0.031411730
767.524324	0.030527839
769.452777	0.030837664
771.381230	0.024183784
773.309683	0.012840192
775.238136	0.014408890
777.166589	0.017822260
779.095042	0.015202669
781.023495	0.025474798
782.951948	0.038626533
784.880401	0.040496714
786.808854	0.041526441
788.737308	0.043213475
790.665761	0.041053537
792.594214	0.035330389
794.522667	0.030846864
796.451120	0.034932114
798.379573	0.054498646
800.308026	0.047516327
802.236479	0.025313048
804.164932	0.016494256
806.093385	0.016860045
808.021838	0.009157759
809.950291	0.012756510
811.878744	0.034710724
813.807197	0.044743735
815.735651	0.041830618
817.664104	0.032421406
819.592557	0.029426835
821.521010	0.031570219
823.449463	0.040512923
825.377916	0.043794651
827.306369	0.027991524
829.234822	0.018654477
831.163275	0.038487468
833.091728	0.029599627
835.020181	0.025285274
836.948634	0.024689883
838.877087	0.014585545
840.805541	0.012551200
842.733994	0.017014317
844.662447	0.024036072
846.590900	0.021176575
848.519353	0.018480286
850.447806	0.028704016
852.376259	0.036697488
854.304712	0.035438392
856.233165	0.034813363
858.161618	0.033082657
860.090071	0.025080608
862.018524	0.014975221
863.946977	0.011302614
865.875430	0.013647195
867.803884	0.018841347
869.732337	0.022026448
871.660790	0.022961849
873.589243	0.026380509
875.517696	0.029127410
877.446149	0.027727675
879.374602	0.029027628
881.303055	0.036609497
883.231508	0.043147612
885.159961	0.042851511
887.088414	0.038947981
889.016867	0.037759759
890.945320	0.040309716
892.873774	0.042251736
894.802227	0.043041393
896.730680	0.046693042
898.659133	0.053619571
900.587586	0.059580199
902.516039	0.062084064
904.444492	0.063556999
906.372945	0.066961125
908.301398	0.071441785
910.229851	0.075631671
912.158304	0.080376565
914.086757	0.086195052
916.015210	0.091256432
917.943664	0.095791891
919.872117	0.101105787
921.800570	0.105693057
923.729023	0.108472466
925.657476	0.111240983
927.585929	0.114939705
929.514382	0.119405165
931.442835	0.124252103
933.371288	0.129238516
935.299741	0.134503856
937.228194	0.140052155
939.156647	0.146507055
941.085100	0.154166684
943.013553	0.161261857
944.942007	0.166208565
946.870460	0.170355350
948.798913	0.175366238
950.727366	0.180744037
952.655819	0.186043695
954.584272	0.192037478
956.512725	0.199104130
958.441178	0.206723139
960.369631	0.214202106
962.298084	0.221209303
964.226537	0.227534398
966.154990	0.232552737
968.083443	0.237127915
970.011897	0.243306324
971.940350	0.250523984
973.868803	0.257140279
975.797256	0.263391405
977.725709	0.269669831
979.654162	0.276040345
981.582615	0.282760769
983.511068	0.289264321
985.439521	0.295268685
987.367974	0.301835567
989.296427	0.309350818
991.224880	0.316420227
993.153333	0.321734101
995.081786	0.326167732
997.010240	0.331175804
998.938693	0.336294413
1000.867146	0.340940773
1002.795599	0.345643222
1004.724052	0.350710839
1006.652505	0.356052101
1008.580958	0.361112446
1010.509411	0.365512341
1012.437864	0.369803369
1014.366317	0.374077111
1016.294770	0.377771020
1018.223223	0.381050110
1020.151676	0.384296209
1022.080130	0.387387395
1024.008583	0.390444338
1025.937036	0.393926382
1027.865489	0.397468865
1029.793942	0.400014251
1031.722395	0.401631087
1033.650848	0.402901053
1035.579301	0.403807998
1037.507754	0.404850483
1039.436207	0.406621873
1041.364660	0.408901989
1043.293113	0.410530895
1045.221566	0.410625875
1047.150019	0.410191268
1049.078473	0.410241693
1051.006926	0.410593212
1052.935379	0.411032617
1054.863832	0.411521524
1056.792285	0.411766917
1058.720738	0.411153525
1060.649191	0.409828871
1062.577644	0.408670783
1064.506097	0.407947510
1066.434550	0.407346576
1068.363003	0.406127572
1070.291456	0.403800100
1072.219909	0.401478261
1074.148363	0.400320143
1076.076816	0.399639875
1078.005269	0.398790091
1079.933722	0.398185164
1081.862175	0.397741288
1083.790628	0.396768928
1085.719081	0.395059586
1087.647534	0.392852634
1089.575987	0.390503049
1091.504440	0.388757855
1093.432893	0.387704641
1095.361346	0.386303246
1097.289799	0.384278625
1099.218253	0.382126868
1101.146706	0.379895449
1103.075159	0.377464801
1105.003612	0.374680489
1106.932065	0.371562749
1108.860518	0.368738860
1110.788971	0.366368949
1112.717424	0.363606393
1114.645877	0.360390872
1116.574330	0.357423246
1118.502783	0.354598403
1120.431236	0.351800382
1122.359689	0.349427611
1124.288142	0.347575307
1126.216596	0.345931649
1128.145049	0.343780339
1130.073502	0.340692759
1132.001955	0.337418973
1133.930408	0.334777504
1135.858861	0.332405925
1137.787314	0.329697669
1139.715767	0.326988608
1141.644220	0.324609905
1143.572673	0.322152495
1145.501126	0.319627672
1147.429579	0.317254633
1149.358032	0.314575225
1151.286486	0.311492175
1153.214939	0.308622420
1155.143392	0.305999190
1157.071845	0.302987397
1159.000298	0.299748719
1160.928751	0.296923697
1162.857204	0.294247121
1164.785657	0.291500241
1166.714110	0.289061069
1168.642563	0.286803424
1170.571016	0.284238994
1172.499469	0.281094164
1174.427922	0.277685851
1176.356375	0.274925292
1178.284829	0.272868454
1180.213282	0.270492256
1182.141735	0.267534345
1184.070188	0.264652163
1185.998641	0.262004286
1187.927094	0.259214103
1189.855547	0.256222248
1191.784000	0.253422052
1193.712453	0.251173466
1195.640906	0.249240488
1197.569359	0.247198135
1199.497812	0.245051816
1201.426265	0.242523402
1203.354719	0.239874601
1205.283172	0.237237990
1207.211625	0.234815031
1209.140078	0.232354432
1211.068531	0.229794204
1212.996984	0.227297381
1214.925437	0.224942863
1216.853890	0.222796112
1218.782343	0.220855832
1220.710796	0.218852714
1222.639249	0.216630057
1224.567702	0.214349031
1226.496155	0.212176919
1228.424609	0.210157201
1230.353062	0.208245009
1232.281515	0.206380919
1234.209968	0.204437882
1236.138421	0.202501386
1238.066874	0.200882360
1239.995327	0.199395776
1241.923780	0.197680220
1243.852233	0.195886388
1245.780686	0.194171026
1247.709139	0.192643777
1249.637592	0.191343710
1251.566045	0.190012738
1253.494498	0.188399106
1255.422952	0.186593950
1257.351405	0.184783936
1259.279858	0.182880223
1261.208311	0.180871397
1263.136764	0.178964734
1265.065217	0.177182093
1266.993670	0.175436273
1268.922123	0.173657730
1270.850576	0.171848685
1272.779029	0.170133010
1274.707482	0.168388963
1276.635935	0.166598290
1278.564388	0.165009841
1280.492842	0.163589448
1282.421295	0.162144929
1284.349748	0.160765275
1286.278201	0.159638971
1288.206654	0.158679307
1290.135107	0.157379135
1292.063560	0.155541465
1293.992013	0.153701812
1295.920466	0.152153447
1297.848919	0.150621891
1299.777372	0.148918539
1301.705825	0.147187158
1303.634278	0.145595595
1305.562731	0.144125253
1307.491185	0.143016800
1309.419638	0.142485037
1311.348091	0.141823903
1313.276544	0.140845954
1315.204997	0.139846310
1317.133450	0.138364017
1319.061903	0.136615694
1320.990356	0.134987563
1322.918809	0.133154690
1324.847262	0.131433606
1326.775715	0.130315334
1328.704168	0.129400745
1330.632621	0.128255352
1332.561075	0.127214491
1334.489528	0.126740366
1336.417981	0.126509994
1338.346434	0.125845432
1340.274887	0.125129044
1342.203340	0.124009952
1344.131793	0.121643908
1346.060246	0.119175963
1347.988699	0.117548577
1349.917152	0.116446450
1351.845605	0.115417577
1353.774058	0.114276685
1355.702511	0.113495983
1357.630965	0.113349915
1359.559418	0.112906195
1361.487871	0.111655183
1363.416324	0.111092232
1365.344777	0.110976681
1367.273230	0.109554090
1369.201683	0.108221613
1371.130136	0.107711904
1373.058589	0.106632985
1374.987042	0.105679289
1376.915495	0.104888998
1378.843948	0.103066236
1380.772401	0.101327695
1382.700854	0.100568637
1384.629308	0.099534452
1386.557761	0.097851992
1388.486214	0.097435459
1390.414667	0.098116405
1392.343120	0.097421929
1394.271573	0.096315421
1396.200026	0.096293963
1398.128479	0.095555291
1400.056932	0.094336174
1401.985385	0.093300164
1403.913838	0.091290481
1405.842291	0.089643076
1407.770744	0.088954605
1409.699198	0.087967582
1411.627651	0.087232597
1413.556104	0.087598301
1415.484557	0.087724663
1417.413010	0.086104929
1419.341463	0.085184388
1421.269916	0.086298168
1423.198369	0.086202905
1425.126822	0.084664062
1427.055275	0.082924582
1428.983728	0.081146359
1430.912181	0.081168801
1432.840634	0.082002081
1434.769087	0.080065705
1436.697541	0.077574842
1438.625994	0.078081273
1440.554447	0.078257225
1442.482900	0.076583885
1444.411353	0.075110093
1446.339806	0.074167520
1448.268259	0.074156806
1450.196712	0.075511321
1452.125165	0.077120379
1454.053618	0.076969996
1455.982071	0.074556462
1457.910524	0.073615670
1459.838977	0.075110145
1461.767431	0.073828928
1463.695884	0.069664910
1465.624337	0.067830406
1467.552790	0.069608539
1469.481243	0.070775591
1471.409696	0.069789477
1473.338149	0.069573388
1475.266602	0.069843575
1477.195055	0.068643965
1479.123508	0.066490307
1481.051961	0.064667083
1482.980414	0.064465448
1484.908867	0.065315612
1486.837321	0.065372266
1488.765774	0.064490132
1490.694227	0.064430505
1492.622680	0.065179236
1494.551133	0.064141989
1496.479586	0.062085729
1498.408039	0.061602104
1500.336492	0.062596053
1502.264945	0.063915923
1504.193398	0.063704632
1506.121851	0.062351737
1508.050304	0.063561440
1509.978757	0.064859346
1511.907210	0.063521542
1513.835664	0.061778456
1515.764117	0.061182063
1517.692570	0.061976537
1519.621023	0.062278617
1521.549476	0.061581254
1523.477929	0.061577011
1525.406382	0.060419973
1527.334835	0.058564026
1529.263288	0.057808146
1531.191741	0.056502752
1533.120194	0.055209827
1535.048647	0.056689382
1536.977100	0.057933252
1538.905554	0.057004493
1540.834007	0.058261756
1542.762460	0.059512708
1544.690913	0.057168633
1546.619366	0.054405656
1548.547819	0.052470412
1550.476272	0.051616289
1552.404725	0.052156746
1554.333178	0.053076159
1556.261631	0.052119687
1558.190084	0.049129378
1560.118537	0.049694832
1562.046990	0.052838039
1563.975443	0.053058799
1565.903897	0.051322360
1567.832350	0.049509030
1569.760803	0.048971776
1571.689256	0.050380286
1573.617709	0.050197873
1575.546162	0.047982045
1577.474615	0.047726162
1579.403068	0.048512589
1581.331521	0.047707263
1583.259974	0.046492252
1585.188427	0.046070576
1587.116880	0.046215385
1589.045333	0.046650406
1590.973787	0.047257651
1592.902240	0.047678426
1594.830693	0.047677465
1596.759146	0.047565024
1598.687599	0.047677428
1600.616052	0.047964696
1602.544505	0.048281740
1604.472958	0.048549257
1606.401411	0.048563313
1608.329864	0.048427366
1610.258317	0.048887257
1612.186770	0.050002519
1614.115223	0.050235957
1616.043677	0.049738515
1617.972130	0.051174130
1619.900583	0.053193960
1621.829036	0.052907541
1623.757489	0.052777179
1625.685942	0.053875215
1627.614395	0.054326087
1629.542848	0.055001803
1631.471301	0.056097772
1633.399754	0.055429403
1635.328207	0.054278865
1637.256660	0.056020275
1639.185113	0.058097713
1641.113566	0.058249794
1643.042020	0.057772290
1644.970473	0.057327729
1646.898926	0.059072219
1648.827379	0.063867681
1650.755832	0.063859306
1652.684285	0.057896964
1654.612738	0.055801354
1656.541191	0.057192400
1658.469644	0.056767449
1660.398097	0.054670852
1662.326550	0.053359985
1664.255003	0.054345895
1666.183456	0.055247203
1668.111910	0.054051075
1670.040363	0.053655446
1671.968816	0.054306675
1673.897269	0.052618273
1675.825722	0.050735451
1677.754175	0.051459502
1679.682628	0.052576862
1681.611081	0.051444136
1683.539534	0.048806351
1685.467987	0.048345797
1687.396440	0.048970528
1689.324893	0.047704414
1691.253346	0.046353154
1693.181799	0.045373775
1695.110253	0.044423215
1697.038706	0.044863980
1698.967159	0.044754010
1700.895612	0.043928195
1702.824065	0.043996617
1704.752518	0.042708069
1706.680971	0.040930819
1708.609424	0.040233810
1710.537877	0.040005337
1712.466330	0.039965738
1714.394783	0.039651062
1716.323236	0.038423341
1718.251689	0.037459016
1720.180143	0.037413362
1722.108596	0.036736082
1724.037049	0.035488702
1725.965502	0.034959882
1727.893955	0.035201896
1729.822408	0.035842489
1731.750861	0.035938341
1733.679314	0.035505652
1735.607767	0.036273018
1737.536220	0.036611818
1739.464673	0.035350773
1741.393126	0.034516092
1743.321579	0.034631729
1745.250032	0.034864899
1747.178486	0.034946181
1749.106939	0.034789085
1751.035392	0.034716662
1752.963845	0.034804858
1754.892298	0.034497276
1756.820751	0.034178946
1758.749204	0.034365743
1760.677657	0.034233704
1762.606110	0.034259100
1764.534563	0.034922916
1766.463016	0.035109222
1768.391469	0.035001934
1770.319922	0.035154499
1772.248376	0.035584092
1774.176829	0.036581915
1776.105282	0.037345495
1778.033735	0.037106425
1779.962188	0.036528137
1781.890641	0.036287490
1783.819094	0.036224511
1785.747547	0.036439314
1787.676000	0.037108861
1789.604453	0.037439499
1791.532906	0.037541736
1793.461359	0.038576353
1795.389812	0.039882239
1797.318266	0.040104605
1799.246719	0.039619949
1801.175172	0.039551578
1803.103625	0.040116165
1805.032078	0.040550355
1806.960531	0.040572572
1808.888984	0.040495399
1810.817437	0.040603820
1812.745890	0.040877655
1814.674343	0.040867612
1816.602796	0.040613655
1818.531249	0.040699303
1820.459702	0.041028846
1822.388155	0.041118726
1824.316609	0.041248769
1826.245062	0.041993596
1828.173515	0.042522568
1830.101968	0.042402856
1832.030421	0.042272113
1833.958874	0.041809838
1835.887327	0.041186776
1837.815780	0.041221295
1839.744233	0.041768093
1841.672686	0.041788541
1843.601139	0.041373946
1845.529592	0.041668955
1847.458045	0.041823700
1849.386499	0.041035920
1851.314952	0.040085364
1853.243405	0.039428398
1855.171858	0.039047275
1857.100311	0.038887996
1859.028764	0.038895827
1860.957217	0.039042152
1862.885670	0.039300963
1864.814123	0.039488215
1866.742576	0.039197613
1868.671029	0.038808469
1870.599482	0.038872965
1872.527935	0.038564187
1874.456388	0.037552901
1876.384842	0.036685184
1878.313295	0.036220837
1880.241748	0.035906769
1882.170201	0.035584092
1884.098654	0.035380181
1886.027107	0.035396963
1887.955560	0.035189319
1889.884013	0.034825038
1891.812466	0.034615722
1893.740919	0.034133721
1895.669372	0.033607978
1897.597825	0.033353243
1899.526278	0.033014633
1901.454732	0.032554198
1903.383185	0.032166824
1905.311638	0.031944085
1907.240091	0.031866100
1909.168544	0.031822678
1911.096997	0.031669986
1913.025450	0.031371463
1914.953903	0.030902727
1916.882356	0.030295944
1918.810809	0.030109501
1920.739262	0.030160327
1922.667715	0.029823147
1924.596168	0.029477008
1926.524622	0.029140314
1928.453075	0.028648932
1930.381528	0.028338909
1932.309981	0.028176125
1934.238434	0.027938889
1936.166887	0.027796352
1938.095340	0.027981065
1940.023793	0.028025998
1941.952246	0.027596621
1943.880699	0.027293878
1945.809152	0.027131842
1947.737605	0.026686652
1949.666058	0.026230738
1951.594511	0.025913278
1953.522965	0.025557362
1955.451418	0.025207676
1957.379871	0.025054427
1959.308324	0.025021499
1961.236777	0.024872212
1963.165230	0.024597103
1965.093683	0.024335809
1967.022136	0.024163380
1968.950589	0.023940044
1970.879042	0.023376713
1972.807495	0.022633536
1974.735948	0.022187434
1976.664401	0.022218343
1978.592855	0.022353332
1980.521308	0.022137251
1982.449761	0.021821162
1984.378214	0.021781048
1986.306667	0.021901891
1988.235120	0.021964442
1990.163573	0.021803798
1992.092026	0.021569010
1994.020479	0.021457896
1995.948932	0.021197885
1997.877385	0.020743232
1999.805838	0.020358814
2001.734291	0.020202363
2003.662744	0.020262262
2005.591198	0.020335678
2007.519651	0.020212026
2009.448104	0.019769941
2011.376557	0.019245407
2013.305010	0.019079069
2015.233463	0.019132685
2017.161916	0.019169820
2019.090369	0.019241482
2021.018822	0.019088019
2022.947275	0.018694434
2024.875728	0.018449401
2026.804181	0.018447243
2028.732634	0.018485302
2030.661088	0.018338809
2032.589541	0.018154206
2034.517994	0.018089985
2036.446447	0.017895052
2038.374900	0.017522139
2040.303353	0.017247386
2042.231806	0.017191658
2044.160259	0.017127238
2046.088712	0.016848275
2048.017165	0.016634963
2049.945618	0.016710667
2051.874071	0.016751476
2053.802524	0.016644919
2055.730978	0.016649410
2057.659431	0.016617170
2059.587884	0.016337924
2061.516337	0.015973575
2063.444790	0.015660120
2065.373243	0.015544252
2067.301696	0.015564067
2069.230149	0.015390049
2071.158602	0.015160973
2073.087055	0.015161688
2075.015508	0.015267783
2076.943961	0.015457738
2078.872414	0.015754567
2080.800867	0.015843626
2082.729321	0.015595032
2084.657774	0.015240866
2086.586227	0.014906115
2088.514680	0.014654694
2090.443133	0.014589461
2092.371586	0.014658596
2094.300039	0.014668900
2096.228492	0.014519536
2098.156945	0.014389245
2100.085398	0.014420071
2102.013851	0.014407518
2103.942304	0.014291753
2105.870757	0.014271504
2107.799211	0.014253866
2109.727664	0.014140899
2111.656117	0.014022374
2113.584570	0.013924592
2115.513023	0.013824129
2117.441476	0.013633562
2119.369929	0.013399077
2121.298382	0.013409862
2123.226835	0.013610885
2125.155288	0.013665940
2127.083741	0.013556583
2129.012194	0.013408167
2130.940647	0.013215160
2132.869100	0.013073185
2134.797554	0.013073066
2136.726007	0.012950751
2138.654460	0.012695436
2140.582913	0.012672165
2142.511366	0.012753426
2144.439819	0.012717930
2146.368272	0.012775129
2148.296725	0.012955778
2150.225178	0.012955825
2152.153631	0.012749630
2154.082084	0.012627156
2156.010537	0.012564519
2157.938990	0.012466974
2159.867444	0.012475187
2161.795897	0.012502038
2163.724350	0.012316547
2165.652803	0.011976343
2167.581256	0.011685546
2169.509709	0.011603631
2171.438162	0.011830471
2173.366615	0.012216596
2175.295068	0.012451165
2177.223521	0.012389299
2179.151974	0.011979814
2181.080427	0.011520476
2183.008880	0.011365132
2184.937334	0.011438914
2186.865787	0.011503326
2188.794240	0.011518822
2190.722693	0.011497450
2192.651146	0.011454392
2194.579599	0.011493816
2196.508052	0.011528947
2198.436505	0.011523644
2200.364958	0.011489479
2202.293411	0.011361956
2204.221864	0.011095074
2206.150317	0.010740920
2208.078770	0.010596169
2210.007223	0.010765043
2211.935677	0.010869593
2213.864130	0.010656726
2215.792583	0.010449213
2217.721036	0.010623464
2219.649489	0.010902204
2221.577942	0.010915965
2223.506395	0.010733752
2225.434848	0.010533471
2227.363301	0.010420373
2229.291754	0.010406715
2231.220207	0.010466591
2233.148660	0.010495689
2235.077113	0.010546600
2237.005567	0.010626712
2238.934020	0.010428592
2240.862473	0.010065649
2242.790926	0.009919786
2244.719379	0.009852085
2246.647832	0.009702298
2248.576285	0.009631418
2250.504738	0.009535258
2252.433191	0.009167410
2254.361644	0.008973183
2256.290097	0.009281198
2258.218550	0.009705554
2260.147003	0.009917357
2262.075456	0.010015232
2264.003910	0.009970592
2265.932363	0.009546774
2267.860816	0.009005995
2269.789269	0.008888671
2271.717722	0.009122100
2273.646175	0.009225985
2275.574628	0.009068931
2277.503081	0.008849539
2279.431534	0.008726100
2281.359987	0.008662961
2283.288440	0.008628608
2285.216893	0.008747476
2287.145346	0.008920121
2289.073800	0.008822818
2291.002253	0.008532416
2292.930706	0.008445160
2294.859159	0.008617737
2296.787612	0.008606539
2298.716065	0.008158969
2300.644518	0.007743748
2302.572971	0.007843523
2304.501424	0.008350495
2306.429877	0.008783072
2308.358330	0.008713303
2310.286783	0.008211393
2312.215236	0.007842542
2314.143690	0.008027108
2316.072143	0.008646081
2318.000596	0.009149379
2319.929049	0.008976974
2321.857502	0.008254843
2323.785955	0.007745009
2325.714408	0.007911704
2327.642861	0.008456980
2329.571314	0.008824141
2331.499767	0.008777300
2333.428220	0.008421161
2335.356673	0.008143003
2337.285126	0.008106266
2339.213579	0.007898262
2341.142033	0.007498143
2343.070486	0.007209929
2344.998939	0.007044317
2346.927392	0.007071125
2348.855845	0.007324635
2350.784298	0.007592334
2352.712751	0.007592330
2354.641204	0.007383683
2356.569657	0.007209693
2358.498110	0.007048836
2360.426563	0.006657896
2362.355016	0.005898101
2364.283469	0.005289693
2366.211923	0.005370060
2368.140376	0.005911930
2370.068829	0.006449421
2371.997282	0.006918981
2373.925735	0.006993257
2375.854188	0.006497718
2377.782641	0.005982372
2379.711094	0.005921884
2381.639547	0.006230752
2383.568000	0.006481741
2385.496453	0.006409080
2387.424906	0.006155975
2389.353359	0.005992940
2391.281812	0.006018755
2393.210266	0.006128900
2395.138719	0.006156204
2397.067172	0.006056380
2398.995625	0.005897888
2400.924078	0.005776251
2402.852531	0.005823413
2404.780984	0.006082885
2406.709437	0.006372144
2408.637890	0.006272452
2410.566343	0.005813179
2412.494796	0.005572472
2414.423249	0.005571497
2416.351702	0.005560918
2418.280156	0.005621792
2420.208609	0.005652891
2422.137062	0.005595926
2424.065515	0.005639066
2425.993968	0.005754584
2427.922421	0.005855568
2429.850874	0.005855494
2431.779327	0.005719439
2433.707780	0.005715951
2435.636233	0.005908968
2437.564686	0.005975085
2439.493139	0.005715160
2441.421592	0.005508526
2443.350045	0.005781623
2445.278499	0.006137090
2447.206952	0.006032520
2449.135405	0.005591867
2451.063858	0.005461759
2452.992311	0.005670675
2454.920764	0.005907947
2456.849217	0.005981202
2458.777670	0.005982382
2460.706123	0.006154676
2462.634576	0.006307677
2464.563029	0.006290251
2466.491482	0.006301552
2468.419935	0.006384940
2470.348389	0.006429228
2472.276842	0.006511775
2474.205295	0.006664052
2476.133748	0.006678618
2478.062201	0.006525392
2479.990654	0.006561573
2481.919107	0.006773663
2483.847560	0.006820950
2485.776013	0.006717227
2487.704466	0.006757260
2489.632919	0.006846548
2491.561372	0.006733227
2493.489825	0.006692381
2495.418279	0.007136054
2497.346732	0.007910036
2499.275185	0.008392719
2501.203638	0.008264214
2503.132091	0.007863223
2505.060544	0.007725130
2506.988997	0.007940572
2508.917450	0.008113753
2510.845903	0.008087631
2512.774356	0.008225816
2514.702809	0.008597606
2516.631262	0.008895659
2518.559715	0.009064585
2520.488168	0.009220434
2522.416622	0.009443617
2524.345075	0.009660996
2526.273528	0.009584704
2528.201981	0.009198092
2530.130434	0.008977767
2532.058887	0.009301457
2533.987340	0.009783617
2535.915793	0.009876412
2537.844246	0.009958421
2539.772699	0.010399092
2541.701152	0.010793890
2543.629605	0.010978711
2545.558058	0.011252545
2547.486512	0.011592284
2549.414965	0.011736489
2551.343418	0.011942558
2553.271871	0.012434950
2555.200324	0.012732288
2557.128777	0.012611628
2559.057230	0.012572879
2560.985683	0.012988370
2562.914136	0.013591937
2564.842589	0.014080473
2566.771042	0.014519067
2568.699495	0.014944431
2570.627948	0.015297782
2572.556401	0.015519184
2574.484855	0.015582048
2576.413308	0.015708454
2578.341761	0.016128683
2580.270214	0.016630238
2582.198667	0.016897347
2584.127120	0.017008185
2586.055573	0.016997784
2587.984026	0.016883187
2589.912479	0.017097104
2591.840932	0.017646834
2593.769385	0.017896932
2595.697838	0.017868420
2597.626291	0.018065820
2599.554745	0.018173603
2601.483198	0.017890170
2603.411651	0.017700836
2605.340104	0.017704211
2607.268557	0.017742254
2609.197010	0.018153250
2611.125463	0.018756844
2613.053916	0.018849799
2614.982369	0.018489622
2616.910822	0.018286930
2618.839275	0.018454600
2620.767728	0.018726602
2622.696181	0.018820001
2624.624635	0.018649567
2626.553088	0.018396523
2628.481541	0.018434640
2630.409994	0.018811561
2632.338447	0.019122930
2634.266900	0.019094812
2636.195353	0.018849870
2638.123806	0.018535305
2640.052259	0.018142842
2641.980712	0.017789366
2643.909165	0.017672291
2645.837618	0.017715374
2647.766071	0.017762633
2649.694524	0.017865868
2651.622978	0.018105920
2653.551431	0.018392641
2655.479884	0.018403457
2657.408337	0.017933484
2659.336790	0.017432196
2661.265243	0.017565310
2663.193696	0.018021232
2665.122149	0.017840404
2667.050602	0.017123058
2668.979055	0.016779115
2670.907508	0.016947640
2672.835961	0.017134521
2674.764414	0.017167378
2676.692868	0.017089993
2678.621321	0.016794365
2680.549774	0.016412541
2682.478227	0.016252080
2684.406680	0.016179366
2686.335133	0.015930399
2688.263586	0.015627338
2690.192039	0.015676105
2692.120492	0.015924929
2694.048945	0.015698653
2695.977398	0.015165466
2697.905851	0.015114356
2699.834304	0.015561943
2701.762757	0.015935278
2703.691211	0.015979534
2705.619664	0.015759464
2707.548117	0.015179039
2709.476570	0.014357708
2711.405023	0.013868239
2713.333476	0.013948005
2715.261929	0.014264441
2717.190382	0.014439680
2719.118835	0.014435455
2721.047288	0.014475585
2722.975741	0.014527787
2724.904194	0.014357578
2726.832647	0.014109083
2728.761101	0.014073727
2730.689554	0.014025363
2732.618007	0.013724136
2734.546460	0.013559815
2736.474913	0.013826562
2738.403366	0.013949732
2740.331819	0.013508184
2742.260272	0.013053202
2744.188725	0.013054494
2746.117178	0.013213877
2748.045631	0.013218674
2749.974084	0.013199097
2751.902537	0.013127290
2753.830991	0.012986394
2755.759444	0.013071787
2757.687897	0.013330657
2759.616350	0.013281259
2761.544803	0.012889585
2763.473256	0.012684098
2765.401709	0.012767953
2767.330162	0.012812087
2769.258615	0.012756711
2771.187068	0.012748566
2773.115521	0.012818123
2775.043974	0.012794045
2776.972427	0.012707021
2778.900880	0.012805886
2780.829334	0.012953317
2782.757787	0.012889189
2784.686240	0.012822721
2786.614693	0.012967069
2788.543146	0.013026055
2790.471599	0.012739964
2792.400052	0.012298565
2794.328505	0.011975361
2796.256958	0.011937280
2798.185411	0.012155257
2800.113864	0.012351848
2802.042317	0.012447882
2803.970770	0.012319642
2805.899224	0.011797220
2807.827677	0.011204489
2809.756130	0.011019488
2811.684583	0.011319754
2813.613036	0.011825690
2815.541489	0.012166130
2817.469942	0.012154795
2819.398395	0.011866646
2821.326848	0.011434001
2823.255301	0.011189573
2825.183754	0.011376711
2827.112207	0.011539795
2829.040660	0.011408885
2830.969113	0.011298048
2832.897567	0.011357742
2834.826020	0.011612224
2836.754473	0.011924460
2838.682926	0.011965934
2840.611379	0.011754468
2842.539832	0.011534555
2844.468285	0.011489368
2846.396738	0.011600793
2848.325191	0.011644815
2850.253644	0.011513159
2852.182097	0.011316641
2854.110550	0.011194395
2856.039003	0.011009336
2857.967457	0.010552331
2859.895910	0.010120691
2861.824363	0.010064323
2863.752816	0.010243637
2865.681269	0.010465517
2867.609722	0.010686649
2869.538175	0.010907029
2871.466628	0.011141966
2873.395081	0.011432610
2875.323534	0.011814666
2877.251987	0.012121188
2879.180440	0.012074404
2881.108893	0.011688157
2883.037347	0.011187958
2884.965800	0.010857660
2886.894253	0.010869564
2888.822706	0.011158154
2890.751159	0.011521962
2892.679612	0.011617874
2894.608065	0.011397485
2896.536518	0.011052296
2898.464971	0.010615106
2900.393424	0.010471294
2902.321877	0.010645499
2904.250330	0.010582665
2906.178783	0.010313490
2908.107236	0.010279285
2910.035690	0.010471985
2911.964143	0.010696115
2913.892596	0.010859663
2915.821049	0.010897689
2917.749502	0.010814643
2919.677955	0.010590114
2921.606408	0.010348157
2923.534861	0.010378747
2925.463314	0.010535565
2927.391767	0.010862520
2929.320220	0.011346631
2931.248673	0.011505688
2933.177126	0.011261888
2935.105580	0.011047805
2937.034033	0.011080712
2938.962486	0.011450316
2940.890939	0.011877725
2942.819392	0.011660164
2944.747845	0.010895596
2946.676298	0.010344020
2948.604751	0.010525957
2950.533204	0.011248150
2952.461657	0.011606645
2954.390110	0.011375671
2956.318563	0.011153949
2958.247016	0.011111781
2960.175469	0.011079031
2962.103923	0.010997234
2964.032376	0.010944701
2965.960829	0.011013234
2967.889282	0.011048492
2969.817735	0.011023716
2971.746188	0.011068564
2973.674641	0.011246012
2975.603094	0.011473874
2977.531547	0.011550228
2979.460000	0.011428747
2981.388453	0.011407524
2983.316906	0.011608749
2985.245359	0.011843765
2987.173813	0.011952282
2989.102266	0.012142690
2991.030719	0.012292194
2992.959172	0.012089401
2994.887625	0.011839192
2996.816078	0.011747884
2998.744531	0.011615875
3000.672984	0.011579697
3002.601437	0.011775288
3004.529890	0.011938688
3006.458343	0.011846653
3008.386796	0.011875220
3010.315249	0.012371591
3012.243703	0.012894698
3014.172156	0.012804751
3016.100609	0.012307482
3018.029062	0.012021826
3019.957515	0.012143867
3021.885968	0.012358071
3023.814421	0.012283741
3025.742874	0.011948453
3027.671327	0.011823061
3029.599780	0.012260789
3031.528233	0.012951124
3033.456686	0.013344571
3035.385139	0.013310026
3037.313592	0.013145670
3039.242046	0.013149237
3041.170499	0.013039242
3043.098952	0.012508395
3045.027405	0.012165789
3046.955858	0.012515682
3048.884311	0.013054919
3050.812764	0.013121618
3052.741217	0.012946660
3054.669670	0.013123170
3056.598123	0.013682763
3058.526576	0.014216373
3060.455029	0.014380288
3062.383482	0.014185704
3064.311936	0.013994570
3066.240389	0.014064319
3068.168842	0.014327452
3070.097295	0.014374875
3072.025748	0.014151354
3073.954201	0.014215326
3075.882654	0.014571226
3077.811107	0.014653724
3079.739560	0.014593785
3081.668013	0.014912943
3083.596466	0.015433509
3085.524919	0.015562688
3087.453372	0.015219587
3089.381825	0.014813541
3091.310279	0.014720929
3093.238732	0.014982373
3095.167185	0.015283030
3097.095638	0.015487527
3099.024091	0.015665097
3100.952544	0.015727544
3102.880997	0.015933665
3104.809450	0.016583160
3106.737903	0.017211411
3108.666356	0.017436035
3110.594809	0.017394066
3112.523262	0.017175283
3114.451715	0.016902100
3116.380169	0.016876761
3118.308622	0.017263062
3120.237075	0.017839881
3122.165528	0.018327110
3124.093981	0.018677827
3126.022434	0.018891873
3127.950887	0.018997001
3129.879340	0.019020228
3131.807793	0.018930137
3133.736246	0.018761652
3135.664699	0.018563908
3137.593152	0.018457245
3139.521605	0.018703936
3141.450058	0.019162523
3143.378512	0.019337784
3145.306965	0.019339191
3147.235418	0.019709462
3149.163871	0.020446932
3151.092324	0.021038406
3153.020777	0.021069555
3154.949230	0.020706743
3156.877683	0.020373797
3158.806136	0.020130556
3160.734589	0.019962383
3162.663042	0.020189995
3164.591495	0.020969540
3166.519948	0.021753753
3168.448402	0.021962874
3170.376855	0.021646921
3172.305308	0.021264289
3174.233761	0.021282740
3176.162214	0.021983130
3178.090667	0.023149440
3180.019120	0.023937630
3181.947573	0.023772724
3183.876026	0.023004958
3185.804479	0.022322457
3187.732932	0.022283163
3189.661385	0.022908442
3191.589838	0.023645662
3193.518292	0.023948032
3195.446745	0.023659116
3197.375198	0.023439910
3199.303651	0.024159221
3201.232104	0.025298841
3203.160557	0.025780100
3205.089010	0.025526727
3207.017463	0.025242880
3208.945916	0.025609910
3210.874369	0.026339609
3212.802822	0.026567340
3214.731275	0.026345572
3216.659728	0.026290353
3218.588181	0.026371796
3220.516635	0.026106736
3222.445088	0.025468992
3224.373541	0.024950879
3226.301994	0.025064243
3228.230447	0.025700454
3230.158900	0.026295487
3232.087353	0.027001405
3234.015806	0.028019601
3235.944259	0.028726600
3237.872712	0.028687792
3239.801165	0.028192779
3241.729618	0.027951704
3243.658071	0.028333457
3245.586525	0.029003082
3247.514978	0.029370533
3249.443431	0.029329583
3251.371884	0.029326336
3253.300337	0.029460708
3255.228790	0.029634891
3257.157243	0.029987335
3259.085696	0.030283064
3261.014149	0.029979188
3262.942602	0.029346997
3264.871055	0.029106542
3266.799508	0.029193778
3268.727961	0.029134549
3270.656414	0.029049706
3272.584868	0.029290745
3274.513321	0.029578594
3276.441774	0.029491939
3278.370227	0.029324679
3280.298680	0.029501369
3282.227133	0.029803092
3284.155586	0.029997643
3286.084039	0.030371396
3288.012492	0.030973662
3289.940945	0.031390786
3291.869398	0.031403281
3293.797851	0.030995352
3295.726304	0.030456956
3297.654758	0.030505426
3299.583211	0.030985489
3301.511664	0.030855976
3303.440117	0.030298289
3305.368570	0.030469812
3307.297023	0.031335823
3309.225476	0.031930935
3311.153929	0.031921037
3313.082382	0.031718027
3315.010835	0.031537488
3316.939288	0.031286646
3318.867741	0.031227170
3320.796194	0.031690352
3322.724648	0.032460894
3324.653101	0.032722957
3326.581554	0.032128401
3328.510007	0.031661097
3330.438460	0.032109898
3332.366913	0.033102404
3334.295366	0.033954456
3336.223819	0.034201667
3338.152272	0.033906981
3340.080725	0.033754949
3342.009178	0.033956058
3343.937631	0.034180768
3345.866084	0.034301542
3347.794537	0.034259651
3349.722991	0.034279291
3351.651444	0.034698423
3353.579897	0.035264201
3355.508350	0.035288729
3357.436803	0.034721166
3359.365256	0.034455150
3361.293709	0.034790210
3363.222162	0.035090100
3365.150615	0.035039593
3367.079068	0.034986354
3369.007521	0.035346769
3370.935974	0.035972811
3372.864427	0.036336560
3374.792881	0.036521025
3376.721334	0.036828682
3378.649787	0.036946613
3380.578240	0.036910098
3382.506693	0.037062947
3384.435146	0.037121356
3386.363599	0.037039865
3388.292052	0.036993790
3390.220505	0.036699887
3392.148958	0.036509205
3394.077411	0.037015628
3396.005864	0.037570029
3397.934317	0.037613850
3399.862770	0.037722588
3401.791224	0.038322922
3403.719677	0.038771253
3405.648130	0.038798030
3407.576583	0.038644429
3409.505036	0.038738109
3411.433489	0.039076541
3413.361942	0.039323684
3415.290395	0.039326705
3417.218848	0.039003443
3419.147301	0.038091306
3421.075754	0.037238263
3423.004207	0.037409402
3424.932660	0.038110171
3426.861114	0.038572796
3428.789567	0.038916301
3430.718020	0.038949795
3432.646473	0.038099151
3434.574926	0.036931433
3436.503379	0.036578711
3438.431832	0.036937959
3440.360285	0.037281744
3442.288738	0.037656978
3444.217191	0.038145464
3446.145644	0.038237520
3448.074097	0.038205098
3450.002550	0.038488593
3451.931004	0.038741846
3453.859457	0.038475309
3455.787910	0.037584681
3457.716363	0.036816455
3459.644816	0.036660463
3461.573269	0.036745217
3463.501722	0.036793437
3465.430175	0.036673602
3467.358628	0.036321770
3469.287081	0.035947811
3471.215534	0.035590783
3473.143987	0.034922678
3475.072440	0.034275841
3477.000893	0.034543436
3478.929347	0.035478562
3480.857800	0.035915822
3482.786253	0.035272878
3484.714706	0.034039896
3486.643159	0.033236910
3488.571612	0.033346180
3490.500065	0.033877827
3492.428518	0.034264553
3494.356971	0.034492355
3496.285424	0.034595352
3498.213877	0.034632284
3500.142330	0.034633543
3502.070783	0.034332816
3503.999237	0.033899676
3505.927690	0.033680789
3507.856143	0.033344705
3509.784596	0.033035368
3511.713049	0.033224024
3513.641502	0.033557784
3515.569955	0.033478517
3517.498408	0.033118870
3519.426861	0.032909539
3521.355314	0.032773320
3523.283767	0.032688461
3525.212220	0.032738641
3527.140673	0.032527674
3529.069126	0.032014489
3530.997580	0.031462438
3532.926033	0.030668315
3534.854486	0.029670529
3536.782939	0.029090296
3538.711392	0.029116308
3540.639845	0.029283226
3542.568298	0.029310847
3544.496751	0.029410237
3546.425204	0.029938173
3548.353657	0.030429231
3550.282110	0.029740706
3552.210563	0.028187897
3554.139016	0.027286716
3556.067470	0.027345244
3557.995923	0.027631620
3559.924376	0.027873071
3561.852829	0.028131675
3563.781282	0.027900182
3565.709735	0.026879620
3567.638188	0.026180832
3569.566641	0.026286062
3571.495094	0.026005443
3573.423547	0.024939924
3575.352000	0.023998218
3577.280453	0.023687309
3579.208906	0.023727905
3581.137360	0.023763983
3583.065813	0.023572417
3584.994266	0.023073336
3586.922719	0.022881018
3588.851172	0.023624230
3590.779625	0.024259662
3592.708078	0.023731099
3594.636531	0.022555901
3596.564984	0.021636175
3598.493437	0.021365026
3600.421890	0.021500932
3602.350343	0.021527251
3604.278796	0.021174712
3606.207249	0.020444073
3608.135703	0.019925412
3610.064156	0.020191401
3611.992609	0.020748209
3613.921062	0.021271527
3615.849515	0.021874806
3617.777968	0.022107830
3619.706421	0.021751508
3621.634874	0.021083970
3623.563327	0.020297773
3625.491780	0.019442251
3627.420233	0.018527670
3629.348686	0.018360540
3631.277139	0.018828163
3633.205593	0.018418884
3635.134046	0.017483350
3637.062499	0.017153878
3638.990952	0.017137032
3640.919405	0.016920697
3642.847858	0.016726524
3644.776311	0.016724231
3646.704764	0.017089929
3648.633217	0.018299634
3650.561670	0.019313736
3652.490123	0.018419808
3654.418576	0.016185813
3656.347029	0.014511898
3658.275482	0.014132494
3660.203936	0.014159077
3662.132389	0.013913664
3664.060842	0.013365358
3665.989295	0.012437633
3667.917748	0.011595745
3669.846201	0.012112328
3671.774654	0.014021232
3673.703107	0.014915313
3675.631560	0.014221130
3677.560013	0.013477740
3679.488466	0.012790778
3681.416919	0.012248755
3683.345372	0.011939497
3685.273826	0.011640055
3687.202279	0.011706957
3689.130732	0.012577193
3691.059185	0.013491837
3692.987638	0.013546346
3694.916091	0.013186875
3696.844544	0.012908014
3698.772997	0.012523968
3700.701450	0.012043279
3702.629903	0.011975259
3704.558356	0.012300314
3706.486809	0.012286539
3708.415262	0.011732544
3710.343716	0.011334418
3712.272169	0.011490522
3714.200622	0.011703380
3716.129075	0.011580168
3718.057528	0.011595414
3719.985981	0.012263156
3721.914434	0.013376135
3723.842887	0.014291855
3725.771340	0.014370520
3727.699793	0.013690022
3729.628246	0.012781069
3731.556699	0.011924324
3733.485152	0.011482134
3735.413605	0.011721520
3737.342059	0.012468399
3739.270512	0.013421420
3741.198965	0.014143573
3743.127418	0.014340283
3745.055871	0.014992557
3746.984324	0.016526323
3748.912777	0.017447852
3750.841230	0.017381120
3752.769683	0.017129907
3754.698136	0.016465411
3756.626589	0.014891260
3758.555042	0.013060722
3760.483495	0.012181521
3762.411949	0.012381552
3764.340402	0.012936062
3766.268855	0.013132215
3768.197308	0.012763149
3770.125761	0.012403031
3772.054214	0.012575657
3773.982667	0.012959259
3775.911120	0.013127064
3777.839573	0.013116545
3779.768026	0.013412596
3781.696479	0.014165685
3783.624932	0.014791538
3785.553385	0.015033271
3787.481838	0.015022784
3789.410292	0.014873075
3791.338745	0.014738985
3793.267198	0.014399488
3795.195651	0.013660115
3797.124104	0.013304796
3799.052557	0.013724167
3800.981010	0.014116771
3802.909463	0.014223278
3804.837916	0.013780940
3806.766369	0.013049395
3808.694822	0.013281149
3810.623275	0.014272779
3812.551728	0.014796345
3814.480182	0.014691734
3816.408635	0.014931712
3818.337088	0.015661903
3820.265541	0.015667865
3822.193994	0.015030253
3824.122447	0.014379020
3826.050900	0.013756431
3827.979353	0.013693375
3829.907806	0.014050737
3831.836259	0.014198694
3833.764712	0.014300112
3835.693165	0.014394910
3837.621618	0.013620173
3839.550071	0.012050232
3841.478525	0.011377117
3843.406978	0.012171651
3845.335431	0.013382862
3847.263884	0.013778081
3849.192337	0.013383974
3851.120790	0.012908426
3853.049243	0.012811201
3854.977696	0.013107670
3856.906149	0.013068277
3858.834602	0.012345077
3860.763055	0.011749730
3862.691508	0.011903467
3864.619961	0.012658227
3866.548415	0.013154658
3868.476868	0.012853473
3870.405321	0.012747481
3872.333774	0.013112844
3874.262227	0.012893446
3876.190680	0.012503793
3878.119133	0.012760869
3880.047586	0.013509381
3881.976039	0.014011646
3883.904492	0.013706108
3885.832945	0.013301766
3887.761398	0.013170809
3889.689851	0.012592079
3891.618305	0.011999209
3893.546758	0.012258865
3895.475211	0.012818825
3897.403664	0.012922887
3899.332117	0.012722597
3901.260570	0.012587571
3903.189023	0.012808759
3905.117476	0.013377383
3907.045929	0.013511539
3908.974382	0.012932818
3910.902835	0.012190720
3912.831288	0.011426400
3914.759741	0.010429263
3916.688194	0.009501498
3918.616648	0.009158205
3920.545101	0.009520727
3922.473554	0.010443754
3924.402007	0.011788888
3926.330460	0.012956863
3928.258913	0.012894820
3930.187366	0.011657258
3932.115819	0.010354070
3934.044272	0.009664002
3935.972725	0.009735558
3937.901178	0.010474617
3939.829631	0.011491830
3941.758084	0.012243965
3943.686538	0.012286163
3945.614991	0.011529133
3947.543444	0.010368652
3949.471897	0.009512430
3951.400350	0.009427696
3953.328803	0.009993928
3955.257256	0.010616836
3957.185709	0.010867727
3959.114162	0.010884032
3961.042615	0.010775039
3962.971068	0.010348110
3964.899521	0.009881567
3966.827974	0.010106366
3968.756427	0.010899570
3970.684881	0.011250285
3972.613334	0.011111380
3974.541787	0.011101067
3976.470240	0.011185149
3978.398693	0.011172175
3980.327146	0.011015743
3982.255599	0.010859663
3984.184052	0.010907707
3986.112505	0.010913639
3988.040958	0.010651725
3989.969411	0.010371533
3991.897864	0.010469582
3993.826317	0.010917122
3995.754771	0.011151276
3997.683224	0.010743767
3999.611677	0.009858688
4001.540130	0.009216127
4003.468583	0.009469610
4005.397036	0.010215361
4007.325489	0.010380210
4009.253942	0.009837468
4011.182395	0.009405637
4013.110848	0.009533064
4015.039301	0.009888569
4016.967754	0.010161102
4018.896207	0.010480950
4020.824661	0.010746846
4022.753114	0.010582021
4024.681567	0.010005474
4026.610020	0.009538825
4028.538473	0.009663877
4030.466926	0.010177026
4032.395379	0.010378114
4034.323832	0.010074278
4036.252285	0.009685467
4038.180738	0.009070079
4040.109191	0.008386879
4042.037644	0.008564606
4043.966097	0.009677881
4045.894550	0.010447863
4047.823004	0.010111182
4049.751457	0.009336486
4051.679910	0.008689461
4053.608363	0.008330095
4055.536816	0.008228213
4057.465269	0.008428737
4059.393722	0.008862942
4061.322175	0.008842240
4063.250628	0.008311011
4065.179081	0.008051613
4067.107534	0.008475699
4069.035987	0.008966849
4070.964440	0.008656695
4072.892894	0.007862306
4074.821347	0.007581404
4076.749800	0.008103726
4078.678253	0.008553018
4080.606706	0.008412504
4082.535159	0.008278549
4084.463612	0.008190258
4086.392065	0.008103170
4088.320518	0.007985104
4090.248971	0.007414462
4092.177424	0.006733154
4094.105877	0.006539051
4096.034330	0.007418390
4097.962783	0.009095369
4099.891237	0.010224300
4101.819690	0.009789577
4103.748143	0.008566859
4105.676596	0.007967663
4107.605049	0.008273270
4109.533502	0.009200145
4111.461955	0.009894818
4113.390408	0.010081568
4115.318861	0.010106348
4117.247314	0.009822926
4119.175767	0.009050037
4121.104220	0.008081706
4123.032673	0.007282907
4124.961127	0.007334976
4126.889580	0.007879799
4128.818033	0.007946245
4130.746486	0.007758657
4132.674939	0.008160770
4134.603392	0.008300753
4136.531845	0.007387042
4138.460298	0.006814379
4140.388751	0.007253838
4142.317204	0.007591353
4144.245657	0.007688847
4146.174110	0.008668479
4148.102563	0.009886067
4150.031017	0.009696862
4151.959470	0.008523921
4153.887923	0.007368832
4155.816376	0.007056376
4157.744829	0.007477948
4159.673282	0.007971562
4161.601735	0.008907290
4163.530188	0.010001502
4165.458641	0.009881754
4167.387094	0.008843515
4169.315547	0.008183787
4171.244000	0.008173724
4173.172453	0.008074086
4175.100906	0.007436253
4177.029360	0.006776495
4178.957813	0.006909209
4180.886266	0.007642338
4182.814719	0.007593329
4184.743172	0.006486063
4186.671625	0.006101064
4188.600078	0.006685850
4190.528531	0.006986483
4192.456984	0.007287917
4194.385437	0.007686971
4196.313890	0.008219443
4198.242343	0.008981316
4200.170796	0.009156167
4202.099250	0.008000609
4204.027703	0.006633977
4205.956156	0.006368828
4207.884609	0.006900386
4209.813062	0.006879681
4211.741515	0.005816895
4213.669968	0.005440542
4215.598421	0.006359952
4217.526874	0.007455319
4219.455327	0.007765790
4221.383780	0.007367655
4223.312233	0.006962180
4225.240686	0.006925131
4227.169139	0.007534218
4229.097593	0.007939892
4231.026046	0.007677894
4232.954499	0.007596788
4234.882952	0.007605627
4236.811405	0.007205809
4238.739858	0.007130233
4240.668311	0.007819841
4242.596764	0.008532060
4244.525217	0.008787191
4246.453670	0.008417060
4248.382123	0.007352089
4250.310576	0.006235074
4252.239029	0.005774085
4254.167483	0.006433577
4256.095936	0.007523967
4258.024389	0.008214402
4259.952842	0.007953636
4261.881295	0.007090649
4263.809748	0.006456494
4265.738201	0.006347527
4267.666654	0.006450242
4269.595107	0.006359729
4271.523560	0.006294983
4273.452013	0.006789926
4275.380466	0.007700353
4277.308919	0.008281130
4279.237373	0.008146320
4281.165826	0.007558254
4283.094279	0.007039520
4285.022732	0.006748789
4286.951185	0.006582201
4288.879638	0.006374678
4290.808091	0.006425502
4292.736544	0.007161351
4294.664997	0.007292248
4296.593450	0.006835425
4298.521903	0.006271264
4300.450356	0.005698986
4302.378809	0.005704099
4304.307262	0.006387380
4306.235716	0.007171884
4308.164169	0.007645793
4310.092622	0.007463990
4312.021075	0.006683305
4313.949528	0.006012741
4315.877981	0.005842631
4317.806434	0.006158147
4319.734887	0.006731140
4321.663340	0.006560399
4323.591793	0.005495035
4325.520246	0.004852484
4327.448699	0.005312087
4329.377152	0.005906907
4331.305606	0.005979262
4333.234059	0.005648266
4335.162512	0.004981602
4337.090965	0.004655474
4339.019418	0.005421694
4340.947871	0.006213535
4342.876324	0.006775754
4344.804777	0.007272860
4346.733230	0.007119542
4348.661683	0.006370073
4350.590136	0.005694443
4352.518589	0.005669165
4354.447042	0.006324923
4356.375495	0.007049041
4358.303949	0.007454159
4360.232402	0.007227892
4362.160855	0.006653286
4364.089308	0.006046988
4366.017761	0.005275555
4367.946214	0.005349883
4369.874667	0.006402109
4371.803120	0.006729390
4373.731573	0.005954407
4375.660026	0.005774973
4377.588479	0.007155156
4379.516932	0.008216253
4381.445385	0.007026178
4383.373839	0.005574807
4385.302292	0.005614061
4387.230745	0.005742320
4389.159198	0.004764143
4391.087651	0.004409843
4393.016104	0.005047498
4394.944557	0.005685250
4396.873010	0.005995341
4398.801463	0.005957638
4400.729916	0.006197907
4402.658369	0.006729073
4404.586822	0.006584008
4406.515275	0.006351375
4408.443729	0.006869766
4410.372182	0.006934296
4412.300635	0.006521977
4414.229088	0.005956203
4416.157541	0.005508046
4418.085994	0.005475574
4420.014447	0.005653439
4421.942900	0.005950172
4423.871353	0.006322031
4425.799806	0.006537826
4427.728259	0.006686089
4429.656712	0.007028794
4431.585165	0.007182644
4433.513618	0.006889819
4435.442072	0.006471082
4437.370525	0.006135615
4439.298978	0.005923894
4441.227431	0.005873409
4443.155884	0.005772307
4445.084337	0.005439315
4447.012790	0.005012891
4448.941243	0.005096186
4450.869696	0.005852203
4452.798149	0.006440026
4454.726602	0.006674021
4456.655055	0.007434058
4458.583508	0.008493977
4460.511962	0.008662357
4462.440415	0.008504873
4464.368868	0.008582698
4466.297321	0.008820573
4468.225774	0.008135187
4470.154227	0.006538924
4472.082680	0.005611479
4474.011133	0.005731058
4475.939586	0.006582377
4477.868039	0.007582552
4479.796492	0.008107882
4481.724945	0.008005806
4483.653398	0.007129373
4485.581851	0.006119321
4487.510305	0.006120570
4489.438758	0.007212700
4491.367211	0.007838910
4493.295664	0.007996712
4495.224117	0.008224305
4497.152570	0.008241417
4499.081023	0.007427342
4501.009476	0.006219250
4502.937929	0.005644303
4504.866382	0.006006362
4506.794835	0.007125369
4508.723288	0.007922071
4510.651741	0.007407448
4512.580195	0.006492546
4514.508648	0.006387718
4516.437101	0.007039874
4518.365554	0.007562279
4520.294007	0.006839565
4522.222460	0.005270631
4524.150913	0.004026667
4526.079366	0.004230805
4528.007819	0.005696414
4529.936272	0.006808748
4531.864725	0.006389069
4533.793178	0.006404000
4535.721631	0.007411198
4537.650084	0.007312153
4539.578538	0.006854499
4541.506991	0.007274456
4543.435444	0.007788446
4545.363897	0.008003027
4547.292350	0.008313159
4549.220803	0.008823494
4551.149256	0.008558155
4553.077709	0.007588488
4555.006162	0.007139396
4556.934615	0.007680167
4558.863068	0.008391318
4560.791521	0.008416097
4562.719974	0.008189470
4564.648428	0.008028968
4566.576881	0.007569068
4568.505334	0.007275471
4570.433787	0.007445991
4572.362240	0.006654380
4574.290693	0.005243456
4576.219146	0.005179058
4578.147599	0.006704192
4580.076052	0.008883313
4582.004505	0.010287857
4583.932958	0.010021538
4585.861411	0.008444127
4587.789864	0.006551496
4589.718318	0.005292322
4591.646771	0.005269601
4593.575224	0.006187743
4595.503677	0.007197868
4597.432130	0.007168516
4599.360583	0.006431604
4601.289036	0.006590373
4603.217489	0.007171074
[truncated: 1,501 more rows]
