# Supplementary material for: Adaptive Method for Quantitative Estimation of Glucose and Fructose Concentrations in Aqueous Solutions Based on Infrared Nanoantenna Optics
Source: Sensors (Basel). 2019 Jul 11;19(14):3053. doi: 10.3390/s19143053 (PMC6678705; doi:10.3390/s19143053)
Supplement: Supplementary file 1 [file sensors-19-03053-s001.zip › 00_Measurement_Data/Fructose cycles/1 water/res4 sc50_50 ap100x100 par pol/1 water.28.txt]

748.239793	0.031210555
750.168246	0.031678557
752.096699	0.015520504
754.025152	0.017232692
755.953605	0.023208262
757.882058	0.028267294
759.810511	0.029670417
761.738964	0.020990172
763.667418	0.018883055
765.595871	0.018644977
767.524324	0.025395753
769.452777	0.028947644
771.381230	0.030395376
773.309683	0.034451004
775.238136	0.038594976
777.166589	0.041905127
779.095042	0.035791744
781.023495	0.025774010
782.951948	0.026997630
784.880401	0.034019537
786.808854	0.030510606
788.737308	0.024324480
790.665761	0.025787346
792.594214	0.025812039
794.522667	0.024673045
796.451120	0.027116282
798.379573	0.025923919
800.308026	0.029034903
802.236479	0.030327046
804.164932	0.019185904
806.093385	0.014757905
808.021838	0.016052824
809.950291	0.028430995
811.878744	0.026962392
813.807197	0.021445451
815.735651	0.028813250
817.664104	0.031632029
819.592557	0.028787598
821.521010	0.020239867
823.449463	0.022863727
825.377916	0.029321169
827.306369	0.019744493
829.234822	0.025211370
831.163275	0.033150654
833.091728	0.020670487
835.020181	0.012151854
836.948634	0.015520243
838.877087	0.016695915
840.805541	0.007692970
842.733994	0.017127883
844.662447	0.024788894
846.590900	0.017102458
848.519353	0.009884123
850.447806	0.016260138
852.376259	0.025909508
854.304712	0.027712410
856.233165	0.024514955
858.161618	0.022185095
860.090071	0.022171700
862.018524	0.021945596
863.946977	0.018002961
865.875430	0.017203914
867.803884	0.022510305
869.732337	0.029208407
871.660790	0.030493090
873.589243	0.028778173
875.517696	0.029002707
877.446149	0.027147517
879.374602	0.026355134
881.303055	0.029768020
883.231508	0.033060528
885.159961	0.034885880
887.088414	0.038404547
889.016867	0.042587575
890.945320	0.045087527
892.873774	0.047165468
894.802227	0.050318770
896.730680	0.054912716
898.659133	0.060434908
900.587586	0.063901052
902.516039	0.064199239
904.444492	0.065376326
906.372945	0.069801234
908.301398	0.073123634
910.229851	0.075679675
912.158304	0.081211217
914.086757	0.086784460
916.015210	0.090094343
917.943664	0.093631335
919.872117	0.097924113
921.800570	0.101881333
923.729023	0.105108470
925.657476	0.108865932
927.585929	0.114449114
929.514382	0.120423727
931.442835	0.126090512
933.371288	0.132855251
935.299741	0.139560282
937.228194	0.144521028
939.156647	0.148914352
941.085100	0.153460234
943.013553	0.158266678
944.942007	0.164113358
946.870460	0.170675933
948.798913	0.176999688
950.727366	0.182967514
952.655819	0.189285919
954.584272	0.196130797
956.512725	0.202487797
958.441178	0.207126752
960.369631	0.210599989
962.298084	0.215341628
964.226537	0.222884580
966.154990	0.232274845
968.083443	0.240551934
970.011897	0.246398270
971.940350	0.251882285
973.868803	0.257945240
975.797256	0.264066786
977.725709	0.270544767
979.654162	0.277516901
981.582615	0.284742922
983.511068	0.291345984
985.439521	0.296973675
987.367974	0.302898318
989.296427	0.309390366
991.224880	0.315210521
993.153333	0.319982201
995.081786	0.324835449
997.010240	0.330673486
998.938693	0.336276352
1000.867146	0.340350091
1002.795599	0.344079196
1004.724052	0.348550856
1006.652505	0.353150725
1008.580958	0.357783079
1010.509411	0.363149256
1012.437864	0.369243413
1014.366317	0.375145257
1016.294770	0.379721463
1018.223223	0.382772952
1020.151676	0.385079056
1022.080130	0.387209535
1024.008583	0.389792591
1025.937036	0.393309653
1027.865489	0.396879405
1029.793942	0.399290472
1031.722395	0.400641412
1033.650848	0.401533902
1035.579301	0.402168572
1037.507754	0.403521329
1039.436207	0.406050771
1041.364660	0.408110768
1043.293113	0.409186542
1045.221566	0.410559446
1047.150019	0.412029833
1049.078473	0.412422627
1051.006926	0.412050515
1052.935379	0.411722004
1054.863832	0.411378622
1056.792285	0.411136448
1058.720738	0.411270499
1060.649191	0.411434889
1062.577644	0.410707355
1064.506097	0.408720702
1066.434550	0.406661630
1068.363003	0.405424386
1070.291456	0.404345870
1072.219909	0.402661711
1074.148363	0.400716424
1076.076816	0.399319291
1078.005269	0.398458421
1079.933722	0.397797555
1081.862175	0.396868289
1083.790628	0.394957513
1085.719081	0.392699987
1087.647534	0.391190976
1089.575987	0.389933378
1091.504440	0.388272732
1093.432893	0.386131197
1095.361346	0.383456141
1097.289799	0.381197661
1099.218253	0.379921407
1101.146706	0.378478587
1103.075159	0.376307815
1105.003612	0.373865366
1106.932065	0.371438593
1108.860518	0.368964821
1110.788971	0.366144389
1112.717424	0.363203585
1114.645877	0.360559136
1116.574330	0.357832044
1118.502783	0.354673535
1120.431236	0.351916820
1122.359689	0.350228548
1124.288142	0.348485708
1126.216596	0.345660865
1128.145049	0.342213929
1130.073502	0.338767648
1132.001955	0.335718542
1133.930408	0.333091825
1135.858861	0.330499947
1137.787314	0.328048825
1139.715767	0.325904578
1141.644220	0.323588789
1143.572673	0.320949525
1145.501126	0.318439931
1147.429579	0.316187322
1149.358032	0.314017653
1151.286486	0.311662793
1153.214939	0.308820575
1155.143392	0.305802673
1157.071845	0.303043664
1159.000298	0.300417244
1160.928751	0.297785014
1162.857204	0.295093238
1164.785657	0.292226523
1166.714110	0.289193243
1168.642563	0.286217630
1170.571016	0.283458918
1172.499469	0.280695021
1174.427922	0.277735472
1176.356375	0.274715364
1178.284829	0.271933109
1180.213282	0.269522578
1182.141735	0.267410278
1184.070188	0.265396178
1185.998641	0.262856066
1187.927094	0.259667188
1189.855547	0.256549209
1191.784000	0.253897846
1193.712453	0.251883656
1195.640906	0.250237852
1197.569359	0.248075455
1199.497812	0.245252848
1201.426265	0.242327705
1203.354719	0.239842445
1205.283172	0.237272486
1207.211625	0.234610006
1209.140078	0.232219189
1211.068531	0.230177015
1212.996984	0.228039905
1214.925437	0.225594729
1216.853890	0.223196268
1218.782343	0.221145809
1220.710796	0.219337910
1222.639249	0.217429444
1224.567702	0.215296909
1226.496155	0.213199049
1228.424609	0.211262360
1230.353062	0.209403306
1232.281515	0.207466736
1234.209968	0.205130011
1236.138421	0.202510953
1238.066874	0.200244606
1239.995327	0.198491812
1241.923780	0.196913347
1243.852233	0.195334986
1245.780686	0.193783984
1247.709139	0.192254335
1249.637592	0.190416113
1251.566045	0.188156009
1253.494498	0.185960561
1255.422952	0.184237242
1257.351405	0.182969645
1259.279858	0.181728378
1261.208311	0.180124804
1263.136764	0.178409487
1265.065217	0.176818758
1266.993670	0.175296038
1268.922123	0.173680887
1270.850576	0.171658307
1272.779029	0.169522569
1274.707482	0.167968974
1276.635935	0.166957587
1278.564388	0.165776134
1280.492842	0.164111555
1282.421295	0.162276044
1284.349748	0.160622180
1286.278201	0.159197479
1288.206654	0.157825574
1290.135107	0.156194568
1292.063560	0.154208317
1293.992013	0.152382091
1295.920466	0.151194915
1297.848919	0.150314167
1299.777372	0.149141237
1301.705825	0.147583902
1303.634278	0.146145478
1305.562731	0.145077929
1307.491185	0.143938839
1309.419638	0.142519414
1311.348091	0.141109392
1313.276544	0.139693856
1315.204997	0.138158977
1317.133450	0.136799589
1319.061903	0.135699719
1320.990356	0.134547710
1322.918809	0.133170053
1324.847262	0.131666288
1326.775715	0.130177081
1328.704168	0.128821626
1330.632621	0.127570435
1332.561075	0.126313344
1334.489528	0.125197262
1336.417981	0.124499150
1338.346434	0.123892926
1340.274887	0.122562610
1342.203340	0.120620504
1344.131793	0.119028643
1346.060246	0.117900737
1347.988699	0.116967537
1349.917152	0.116080180
1351.845605	0.115118660
1353.774058	0.114063948
1355.702511	0.112943806
1357.630965	0.111949734
1359.559418	0.111261651
1361.487871	0.110552900
1363.416324	0.109237373
1365.344777	0.107677698
1367.273230	0.106682807
1369.201683	0.106097594
1371.130136	0.105655260
1373.058589	0.105189174
1374.987042	0.103956454
1376.915495	0.102165587
1378.843948	0.100834131
1380.772401	0.099906035
1382.700854	0.099109702
1384.629308	0.098624267
1386.557761	0.098017298
1388.486214	0.096604370
1390.414667	0.095114499
1392.343120	0.094441287
1394.271573	0.094207041
1396.200026	0.093697816
1398.128479	0.092688419
1400.056932	0.091179810
1401.985385	0.089770660
1403.913838	0.088887013
1405.842291	0.088003084
1407.770744	0.087104373
1409.699198	0.086542293
1411.627651	0.086097449
1413.556104	0.085767567
1415.484557	0.085870758
1417.413010	0.085836962
1419.341463	0.084650807
1421.269916	0.083041623
1423.198369	0.082172304
1425.126822	0.081454895
1427.055275	0.080504365
1428.983728	0.079677224
1430.912181	0.079044290
1432.840634	0.078728110
1434.769087	0.078481182
1436.697541	0.077363826
1438.625994	0.075584255
1440.554447	0.074572623
1442.482900	0.074385650
1444.411353	0.074422643
1446.339806	0.074476339
1448.268259	0.074127749
1450.196712	0.073199689
1452.125165	0.072520085
1454.053618	0.072785407
1455.982071	0.073313363
1457.910524	0.072238214
1459.838977	0.069872171
1461.767431	0.068480201
1463.695884	0.068180412
1465.624337	0.067729764
1467.552790	0.066923618
1469.481243	0.066595785
1471.409696	0.066593908
1473.338149	0.065880150
1475.266602	0.064707607
1477.195055	0.064120494
1479.123508	0.063978031
1481.051961	0.063502960
1482.980414	0.062567048
1484.908867	0.062060595
1486.837321	0.062333539
1488.765774	0.062436007
1490.694227	0.061550435
1492.622680	0.060446337
1494.551133	0.060141593
1496.479586	0.060097728
1498.408039	0.059307687
1500.336492	0.058273036
1502.264945	0.058180939
1504.193398	0.059185840
1506.121851	0.059766985
1508.050304	0.058144990
1509.978757	0.056290559
1511.907210	0.055880655
1513.835664	0.056269106
1515.764117	0.056379694
1517.692570	0.055705681
1519.621023	0.055003945
1521.549476	0.054667771
1523.477929	0.054022495
1525.406382	0.053375788
1527.334835	0.052962631
1529.263288	0.052795783
1531.191741	0.052910503
1533.120194	0.052699845
1535.048647	0.052047197
1536.977100	0.052425403
1538.905554	0.054179531
1540.834007	0.055116504
1542.762460	0.053886682
1544.690913	0.051918503
1546.619366	0.050268829
1548.547819	0.049401872
1550.476272	0.049066462
1552.404725	0.048912752
1554.333178	0.048988502
1556.261631	0.049245708
1558.190084	0.049238700
1560.118537	0.048289210
1562.046990	0.047401626
1563.975443	0.047197938
1565.903897	0.047276810
1567.832350	0.047425952
1569.760803	0.047351617
1571.689256	0.047039367
1573.617709	0.047206923
1575.546162	0.047538351
1577.474615	0.046971090
1579.403068	0.046115562
1581.331521	0.045961171
1583.259974	0.046337795
1585.188427	0.046711285
1587.116880	0.046886325
1589.045333	0.046944123
1590.973787	0.046910156
1592.902240	0.046808720
1594.830693	0.046820607
1596.759146	0.046983421
1598.687599	0.047135364
1600.616052	0.047237426
1602.544505	0.047347929
1604.472958	0.047585409
1606.401411	0.048132803
1608.329864	0.048821386
1610.258317	0.049156971
1612.186770	0.049240626
1614.115223	0.049667113
1616.043677	0.050247803
1617.972130	0.050197627
1619.900583	0.050128691
1621.829036	0.050789963
1623.757489	0.051560674
1625.685942	0.052031226
1627.614395	0.052548390
1629.542848	0.052941632
1631.471301	0.053447347
1633.399754	0.054786351
1635.328207	0.056384485
1637.256660	0.056343693
1639.185113	0.055173852
1641.113566	0.054608408
1643.042020	0.055066522
1644.970473	0.056021020
1646.898926	0.056312025
1648.827379	0.055687245
1650.755832	0.055683788
1652.684285	0.055921562
1654.612738	0.054711200
1656.541191	0.053441972
1658.469644	0.053215407
1660.398097	0.053407107
1662.326550	0.053262014
1664.255003	0.052740019
1666.183456	0.052557833
1668.111910	0.052666135
1670.040363	0.052128986
1671.968816	0.051162630
1673.897269	0.050569288
1675.825722	0.049904559
1677.754175	0.048978686
1679.682628	0.048414510
1681.611081	0.048253361
1683.539534	0.047715373
1685.467987	0.046113089
1687.396440	0.044523872
1689.324893	0.043647982
1691.253346	0.043159857
1693.181799	0.042943951
1695.110253	0.042805318
1697.038706	0.042349372
1698.967159	0.041601166
1700.895612	0.040696807
1702.824065	0.039953474
1704.752518	0.039430957
1706.680971	0.038616765
1708.609424	0.037803125
1710.537877	0.037540726
1712.466330	0.037663843
1714.394783	0.037764221
1716.323236	0.037298493
1718.251689	0.036005750
1720.180143	0.034699995
1722.108596	0.034162123
1724.037049	0.034179214
1725.965502	0.034374308
1727.893955	0.034638792
1729.822408	0.034702197
1731.750861	0.034230832
1733.679314	0.033362478
1735.607767	0.032691598
1737.536220	0.032735635
1739.464673	0.033112057
1741.393126	0.033264536
1743.321579	0.033153430
1745.250032	0.032878812
1747.178486	0.032635119
1749.106939	0.032429546
1751.035392	0.032078661
1752.963845	0.031905562
1754.892298	0.032266557
1756.820751	0.032812711
1758.749204	0.033091083
1760.677657	0.033220522
1762.606110	0.033284910
1764.534563	0.033256479
1766.463016	0.033345178
1768.391469	0.033711135
1770.319922	0.034317553
1772.248376	0.034845434
1774.176829	0.035001311
1776.105282	0.035046622
1778.033735	0.035237171
1779.962188	0.035460379
1781.890641	0.035557009
1783.819094	0.035691787
1785.747547	0.035954908
1787.676000	0.036257587
1789.604453	0.036744688
1791.532906	0.037355993
1793.461359	0.037671629
1795.389812	0.037808936
1797.318266	0.038151547
1799.246719	0.038575049
1801.175172	0.038762100
1803.103625	0.038754098
1805.032078	0.038889870
1806.960531	0.039345071
1808.888984	0.039924331
1810.817437	0.040191397
1812.745890	0.040076114
1814.674343	0.040042613
1816.602796	0.040298413
1818.531249	0.040640000
1820.459702	0.040945821
1822.388155	0.041223858
1824.316609	0.041360319
1826.245062	0.041337207
1828.173515	0.041460011
1830.101968	0.041545521
1832.030421	0.041174725
1833.958874	0.040797867
1835.887327	0.040811729
1837.815780	0.040960558
1839.744233	0.040968150
1841.672686	0.040897761
1843.601139	0.040776219
1845.529592	0.040606435
1847.458045	0.040562581
1849.386499	0.040449981
1851.314952	0.039976411
1853.243405	0.039357062
1855.171858	0.038986765
1857.100311	0.039000526
1859.028764	0.039236128
1860.957217	0.039368697
1862.885670	0.039235611
1864.814123	0.039201353
1866.742576	0.039432831
1868.671029	0.039141759
1870.599482	0.037964202
1872.527935	0.036915932
1874.456388	0.036629215
1876.384842	0.036799148
1878.313295	0.036828380
1880.241748	0.036435697
1882.170201	0.035884146
1884.098654	0.035423987
1886.027107	0.035062786
1887.955560	0.034843978
1889.884013	0.034629352
1891.812466	0.034240041
1893.740919	0.033858746
1895.669372	0.033497512
1897.597825	0.033042103
1899.526278	0.032715701
1901.454732	0.032760333
1903.383185	0.033004697
1905.311638	0.032978337
1907.240091	0.032457333
1909.168544	0.031706829
1911.096997	0.031091750
1913.025450	0.030769289
1914.953903	0.030641995
1916.882356	0.030455971
1918.810809	0.030098371
1920.739262	0.029694265
1922.667715	0.029191483
1924.596168	0.028597452
1926.524622	0.028354721
1928.453075	0.028365985
1930.381528	0.028102439
1932.309981	0.027713330
1934.238434	0.027554676
1936.166887	0.027544353
1938.095340	0.027532719
1940.023793	0.027405245
1941.952246	0.027064940
1943.880699	0.026669377
1945.809152	0.026375547
1947.737605	0.026050508
1949.666058	0.025745388
1951.594511	0.025647882
1953.522965	0.025552124
1955.451418	0.025241731
1957.379871	0.024872445
1959.308324	0.024568589
1961.236777	0.024250174
1963.165230	0.023870664
1965.093683	0.023571229
1967.022136	0.023510795
1968.950589	0.023594256
1970.879042	0.023691773
1972.807495	0.023681864
1974.735948	0.023421982
1976.664401	0.022998128
1978.592855	0.022626707
1980.521308	0.022373129
1982.449761	0.022107767
1984.378214	0.021721400
1986.306667	0.021353042
1988.235120	0.021143837
1990.163573	0.021025587
1992.092026	0.020940490
1994.020479	0.020985393
1995.948932	0.021207830
1997.877385	0.021378079
1999.805838	0.021280136
2001.734291	0.021001551
2003.662744	0.020789810
2005.591198	0.020644339
2007.519651	0.020249087
2009.448104	0.019631946
2011.376557	0.019279636
2013.305010	0.019228311
2015.233463	0.019056356
2017.161916	0.018697891
2019.090369	0.018412163
2021.018822	0.018208086
2022.947275	0.017975332
2024.875728	0.017933315
2026.804181	0.018259576
2028.732634	0.018613378
2030.661088	0.018607521
2032.589541	0.018224599
2034.517994	0.017678922
2036.446447	0.017273478
2038.374900	0.017203908
2040.303353	0.017345045
2042.231806	0.017370239
2044.160259	0.017134154
2046.088712	0.016739093
2048.017165	0.016337788
2049.945618	0.016073877
2051.874071	0.016040886
2053.802524	0.016201710
2055.730978	0.016397357
2057.659431	0.016442925
2059.587884	0.016287630
2061.516337	0.016053984
2063.444790	0.015943892
2065.373243	0.016065663
2067.301696	0.016281040
2069.230149	0.016221613
2071.158602	0.015796235
2073.087055	0.015412080
2075.015508	0.015293420
2076.943961	0.015291100
2078.872414	0.015241244
2080.800867	0.015084179
2082.729321	0.014990841
2084.657774	0.015006830
2086.586227	0.014833861
2088.514680	0.014497832
2090.443133	0.014321725
2092.371586	0.014362368
2094.300039	0.014500859
2096.228492	0.014582017
2098.156945	0.014511430
2100.085398	0.014351606
2102.013851	0.014082141
2103.942304	0.013698757
2105.870757	0.013442999
2107.799211	0.013387965
2109.727664	0.013435300
2111.656117	0.013479076
2113.584570	0.013534218
2115.513023	0.013723452
2117.441476	0.013866827
2119.369929	0.013789833
2121.298382	0.013692965
2123.226835	0.013604326
2125.155288	0.013469249
2127.083741	0.013497178
2129.012194	0.013709796
2130.940647	0.013727072
2132.869100	0.013436805
2134.797554	0.013131310
2136.726007	0.013016826
2138.654460	0.013123564
2140.582913	0.013288112
2142.511366	0.013238756
2144.439819	0.013073226
2146.368272	0.013013980
2148.296725	0.013076168
2150.225178	0.013153773
2152.153631	0.012981476
2154.082084	0.012730213
2156.010537	0.012763298
2157.938990	0.012754825
2159.867444	0.012500397
2161.795897	0.012378772
2163.724350	0.012434208
2165.652803	0.012410726
2167.581256	0.012271966
2169.509709	0.012133445
2171.438162	0.012187760
2173.366615	0.012510659
2175.295068	0.012651829
2177.223521	0.012248880
2179.151974	0.011715003
2181.080427	0.011371854
2183.008880	0.011039606
2184.937334	0.010772124
2186.865787	0.010883217
2188.794240	0.011243390
2190.722693	0.011478324
2192.651146	0.011612805
2194.579599	0.011659233
2196.508052	0.011471518
2198.436505	0.011108226
2200.364958	0.010790059
2202.293411	0.010744316
2204.221864	0.010899319
2206.150317	0.010913079
2208.078770	0.010727603
2210.007223	0.010560722
2211.935677	0.010465599
2213.864130	0.010341430
2215.792583	0.010197461
2217.721036	0.010167986
2219.649489	0.010299247
2221.577942	0.010456892
2223.506395	0.010552211
2225.434848	0.010640199
2227.363301	0.010729549
2229.291754	0.010739286
2231.220207	0.010590599
2233.148660	0.010326848
2235.077113	0.010080597
2237.005567	0.009971753
2238.934020	0.009946113
2240.862473	0.009818186
2242.790926	0.009660234
2244.719379	0.009570538
2246.647832	0.009410171
2248.576285	0.009253236
2250.504738	0.009396307
2252.433191	0.009632565
2254.361644	0.009694825
2256.290097	0.009540848
2258.218550	0.009336350
2260.147003	0.009273023
2262.075456	0.009368098
2264.003910	0.009447774
2265.932363	0.009370347
2267.860816	0.009145810
2269.789269	0.008987838
2271.717722	0.009032664
2273.646175	0.009068207
2275.574628	0.008986968
2277.503081	0.009007952
2279.431534	0.009082326
2281.359987	0.008977566
2283.288440	0.008814771
2285.216893	0.008892960
2287.145346	0.009139366
2289.073800	0.009129983
2291.002253	0.008802920
2292.930706	0.008563895
2294.859159	0.008553886
2296.787612	0.008567067
2298.716065	0.008496419
2300.644518	0.008374050
2302.572971	0.008244781
2304.501424	0.008226928
2306.429877	0.008423026
2308.358330	0.008688412
2310.286783	0.008735797
2312.215236	0.008684385
2314.143690	0.008796790
2316.072143	0.008811422
2318.000596	0.008341428
2319.929049	0.007657400
2321.857502	0.007315798
2323.785955	0.007282931
2325.714408	0.007362300
2327.642861	0.007682202
2329.571314	0.007983178
2331.499767	0.008012984
2333.428220	0.008390185
2335.356673	0.009434185
2337.285126	0.010320010
2339.213579	0.010216847
2341.142033	0.009478559
2343.070486	0.008692099
2344.998939	0.007982208
2346.927392	0.007597867
2348.855845	0.007696241
2350.784298	0.007817890
2352.712751	0.007650320
2354.641204	0.007602901
2356.569657	0.007521045
2358.498110	0.006837220
2360.426563	0.006437821
2362.355016	0.007252466
2364.283469	0.008147033
2366.211923	0.008374793
2368.140376	0.008384555
2370.068829	0.008119968
2371.997282	0.007392266
2373.925735	0.006789556
2375.854188	0.006804544
2377.782641	0.007092273
2379.711094	0.007153775
2381.639547	0.007071299
2383.568000	0.007086950
2385.496453	0.007098794
2387.424906	0.007034218
2389.353359	0.007001870
2391.281812	0.006875271
2393.210266	0.006505874
2395.138719	0.006131206
2397.067172	0.005988842
2398.995625	0.006004536
2400.924078	0.006075255
2402.852531	0.006235981
2404.780984	0.006399864
2406.709437	0.006382130
2408.637890	0.006193283
2410.566343	0.005941905
2412.494796	0.005751571
2414.423249	0.005763508
2416.351702	0.006001678
2418.280156	0.006262906
2420.208609	0.006330752
2422.137062	0.006163779
2424.065515	0.005791673
2425.993968	0.005460057
2427.922421	0.005565230
2429.850874	0.005916517
2431.779327	0.005982547
2433.707780	0.005769222
2435.636233	0.005710746
2437.564686	0.005899926
2439.493139	0.005880023
2441.421592	0.005584359
2443.350045	0.005430438
2445.278499	0.005650241
2447.206952	0.005842844
2449.135405	0.005650500
2451.063858	0.005383692
2452.992311	0.005429193
2454.920764	0.005633814
2456.849217	0.005865224
2458.777670	0.006192527
2460.706123	0.006460233
2462.634576	0.006573793
2464.563029	0.006513309
2466.491482	0.006247155
2468.419935	0.006025162
2470.348389	0.006059694
2472.276842	0.006286535
2474.205295	0.006589005
2476.133748	0.006921469
2478.062201	0.007005279
2479.990654	0.006606426
2481.919107	0.006110311
2483.847560	0.005958108
2485.776013	0.006105330
2487.704466	0.006387963
2489.632919	0.006725482
2491.561372	0.006986534
2493.489825	0.007063358
2495.418279	0.007081492
2497.346732	0.007176943
2499.275185	0.007303606
2501.203638	0.007573765
2503.132091	0.008088294
2505.060544	0.008513415
2506.988997	0.008684486
2508.917450	0.008650056
2510.845903	0.008398718
2512.774356	0.008068051
2514.702809	0.007827011
2516.631262	0.007745060
2518.559715	0.007902727
2520.488168	0.008267027
2522.416622	0.008591475
2524.345075	0.008807220
2526.273528	0.008952266
2528.201981	0.009049701
2530.130434	0.009399928
2532.058887	0.010081354
2533.987340	0.010717788
2535.915793	0.011031190
2537.844246	0.011030453
2539.772699	0.011004934
2541.701152	0.011229735
2543.629605	0.011534949
2545.558058	0.011722684
2547.486512	0.011924581
2549.414965	0.012262353
2551.343418	0.012605991
2553.271871	0.012769667
2555.200324	0.012778499
2557.128777	0.012906652
2559.057230	0.013237707
2560.985683	0.013615936
2562.914136	0.013805501
2564.842589	0.013858152
2566.771042	0.014188762
2568.699495	0.014758693
2570.627948	0.015029057
2572.556401	0.015003351
2574.484855	0.015092432
2576.413308	0.015209778
2578.341761	0.015267710
2580.270214	0.015615722
2582.198667	0.016309889
2584.127120	0.016940800
2586.055573	0.017177351
2587.984026	0.017095549
2589.912479	0.017085465
2591.840932	0.017269677
2593.769385	0.017419156
2595.697838	0.017509801
2597.626291	0.017633699
2599.554745	0.017620923
2601.483198	0.017376065
2603.411651	0.017165558
2605.340104	0.017296905
2607.268557	0.017854467
2609.197010	0.018476944
2611.125463	0.018709265
2613.053916	0.018645981
2614.982369	0.018435936
2616.910822	0.018153140
2618.839275	0.018142462
2620.767728	0.018447842
2622.696181	0.018703278
2624.624635	0.018610019
2626.553088	0.018131286
2628.481541	0.017803244
2630.409994	0.018166425
2632.338447	0.018854557
2634.266900	0.019176085
2636.195353	0.019038681
2638.123806	0.018756660
2640.052259	0.018460570
2641.980712	0.018266458
2643.909165	0.018297827
2645.837618	0.018333232
2647.766071	0.018203756
2649.694524	0.017830299
2651.622978	0.017279368
2653.551431	0.017015992
2655.479884	0.017171495
2657.408337	0.017532365
2659.336790	0.017691018
2661.265243	0.017314572
2663.193696	0.016942281
2665.122149	0.017124755
2667.050602	0.017538005
2668.979055	0.017643379
2670.907508	0.017246520
2672.835961	0.016564516
2674.764414	0.016107872
2676.692868	0.016190218
2678.621321	0.016516814
2680.549774	0.016675493
2682.478227	0.016617078
2684.406680	0.016474230
2686.335133	0.016372813
2688.263586	0.016284408
2690.192039	0.016158592
2692.120492	0.015916869
2694.048945	0.015590756
2695.977398	0.015424261
2697.905851	0.015372007
2699.834304	0.015318131
2701.762757	0.015381075
2703.691211	0.015505157
2705.619664	0.015551052
2707.548117	0.015497147
2709.476570	0.015261219
2711.405023	0.015008612
2713.333476	0.015069703
2715.261929	0.015265468
2717.190382	0.015208860
2719.118835	0.015110366
2721.047288	0.015201308
2722.975741	0.015162177
2724.904194	0.014827240
2726.832647	0.014372180
2728.761101	0.013937587
2730.689554	0.013678524
2732.618007	0.013614008
2734.546460	0.013494353
2736.474913	0.013208576
2738.403366	0.013036556
2740.331819	0.013185067
2742.260272	0.013506992
2744.188725	0.013629972
2746.117178	0.013442253
2748.045631	0.013134310
2749.974084	0.012884642
2751.902537	0.013026224
2753.830991	0.013464690
2755.759444	0.013521293
2757.687897	0.013154272
2759.616350	0.012895060
2761.544803	0.012863471
2763.473256	0.013049487
2765.401709	0.013272305
2767.330162	0.013005684
2769.258615	0.012356861
2771.187068	0.012023915
2773.115521	0.012185683
2775.043974	0.012503094
2776.972427	0.012774421
2778.900880	0.013123318
2780.829334	0.013572501
2782.757787	0.013677697
2784.686240	0.013127751
2786.614693	0.012333703
2788.543146	0.011904115
2790.471599	0.011792067
2792.400052	0.011704616
2794.328505	0.011862553
2796.256958	0.012245342
2798.185411	0.012282140
2800.113864	0.011896435
2802.042317	0.011582108
2803.970770	0.011555322
2805.899224	0.011507132
2807.827677	0.011324211
2809.756130	0.011460392
2811.684583	0.011913034
2813.613036	0.012031402
2815.541489	0.011753296
2817.469942	0.011598835
2819.398395	0.011721377
2821.326848	0.011822241
2823.255301	0.011539027
2825.183754	0.011033965
2827.112207	0.010825849
2829.040660	0.011202409
2830.969113	0.011837468
2832.897567	0.012070710
2834.826020	0.011881355
2836.754473	0.011572804
2838.682926	0.011164728
2840.611379	0.010886397
2842.539832	0.011159109
2844.468285	0.011887117
2846.396738	0.012330273
2848.325191	0.012067413
2850.253644	0.011566189
2852.182097	0.011224593
2854.110550	0.011050826
2856.039003	0.011065617
2857.967457	0.011237114
2859.895910	0.011393056
2861.824363	0.011393504
2863.752816	0.011194909
2865.681269	0.011002075
2867.609722	0.011036162
2869.538175	0.011152384
2871.466628	0.011099527
2873.395081	0.010917960
2875.323534	0.010774642
2877.251987	0.010663813
2879.180440	0.010600469
2881.108893	0.010700815
2883.037347	0.010976116
2884.965800	0.011145917
2886.894253	0.011204854
2888.822706	0.011340523
2890.751159	0.011351457
2892.679612	0.011191675
2894.608065	0.011185490
2896.536518	0.011273692
2898.464971	0.011480135
2900.393424	0.011610861
2902.321877	0.011306060
2904.250330	0.011018708
2906.178783	0.011008213
2908.107236	0.010739289
2910.035690	0.010508237
2911.964143	0.010911957
2913.892596	0.011299729
2915.821049	0.011178615
2917.749502	0.010899475
2919.677955	0.010655979
2921.606408	0.010562745
2923.534861	0.010591583
2925.463314	0.010616692
2927.391767	0.010699763
2929.320220	0.010805516
2931.248673	0.011038811
2933.177126	0.011367004
2935.105580	0.011442620
2937.034033	0.011224722
2938.962486	0.011006791
2940.890939	0.010693465
2942.819392	0.010260020
2944.747845	0.010198575
2946.676298	0.010636226
2948.604751	0.010957544
2950.533204	0.010938744
2952.461657	0.011057219
2954.390110	0.011397826
2956.318563	0.011468096
2958.247016	0.011038706
2960.175469	0.010567103
2962.103923	0.010396193
2964.032376	0.010535970
2965.960829	0.010788807
2967.889282	0.010875697
2969.817735	0.010805461
2971.746188	0.010651855
2973.674641	0.010538474
2975.603094	0.010607295
2977.531547	0.010834875
2979.460000	0.011075838
2981.388453	0.011405865
2983.316906	0.011849771
2985.245359	0.012063580
2987.173813	0.012008465
2989.102266	0.011975283
2991.030719	0.012006829
2992.959172	0.011932505
2994.887625	0.011662538
2996.816078	0.011536595
2998.744531	0.011831426
3000.672984	0.012236993
3002.601437	0.012382287
3004.529890	0.012214164
3006.458343	0.011780213
3008.386796	0.011297257
3010.315249	0.011273913
3012.243703	0.011791416
3014.172156	0.012370967
3016.100609	0.012622695
3018.029062	0.012425204
3019.957515	0.012061995
3021.885968	0.012009361
3023.814421	0.012359715
3025.742874	0.012683203
3027.671327	0.012578528
3029.599780	0.012286015
3031.528233	0.012327002
3033.456686	0.012712470
3035.385139	0.012989868
3037.313592	0.012893680
3039.242046	0.012597971
3041.170499	0.012400243
3043.098952	0.012452600
3045.027405	0.012594147
3046.955858	0.012608100
3048.884311	0.012620253
3050.812764	0.012923495
3052.741217	0.013480429
3054.669670	0.013790132
3056.598123	0.013657327
3058.526576	0.013710461
3060.455029	0.014212408
3062.383482	0.014588850
3064.311936	0.014804105
3066.240389	0.015225903
3068.168842	0.015483616
3070.097295	0.015211823
3072.025748	0.014627418
3073.954201	0.014165121
3075.882654	0.014308752
3077.811107	0.015056759
3079.739560	0.015748736
3081.668013	0.015844775
3083.596466	0.015786186
3085.524919	0.016203772
3087.453372	0.016778182
3089.381825	0.016960926
3091.310279	0.016608074
3093.238732	0.016016265
3095.167185	0.015587253
3097.095638	0.015400672
3099.024091	0.015429068
3100.952544	0.015877616
3102.880997	0.016685819
3104.809450	0.017340116
3106.737903	0.017593617
3108.666356	0.017586133
3110.594809	0.017503213
3112.523262	0.017666750
3114.451715	0.018124690
3116.380169	0.018380661
3118.308622	0.018177107
3120.237075	0.017897917
3122.165528	0.017829590
3124.093981	0.017824307
3126.022434	0.017862318
3127.950887	0.018090088
3129.879340	0.018347772
3131.807793	0.018476548
3133.736246	0.018770278
3135.664699	0.019479474
3137.593152	0.020084662
3139.521605	0.020056821
3141.450058	0.019741839
3143.378512	0.019650342
3145.306965	0.019917170
3147.235418	0.020271692
3149.163871	0.020288022
3151.092324	0.020115225
3153.020777	0.020170549
3154.949230	0.020397214
3156.877683	0.020655980
3158.806136	0.020972952
3160.734589	0.021343963
3162.663042	0.021735555
3164.591495	0.022118609
3166.519948	0.022523554
3168.448402	0.022717508
3170.376855	0.022340782
3172.305308	0.021942031
3174.233761	0.022239119
3176.162214	0.022912433
3178.090667	0.023447916
3180.019120	0.023718320
3181.947573	0.023776857
3183.876026	0.023811908
3185.804479	0.023740808
3187.732932	0.023528084
3189.661385	0.023570562
3191.589838	0.024017798
3193.518292	0.024555277
3195.446745	0.024759594
3197.375198	0.024485195
3199.303651	0.024048697
3201.232104	0.023841798
3203.160557	0.024009369
3205.089010	0.024290318
3207.017463	0.024380088
3208.945916	0.024694122
3210.874369	0.025562450
3212.802822	0.026267348
3214.731275	0.026300663
3216.659728	0.026176196
3218.588181	0.026268683
3220.516635	0.026370371
3222.445088	0.026457548
3224.373541	0.026672307
3226.301994	0.026976608
3228.230447	0.027249347
3230.158900	0.027276546
3232.087353	0.027048169
3234.015806	0.026874043
3235.944259	0.027025964
3237.872712	0.027443944
3239.801165	0.027920431
3241.729618	0.028504588
3243.658071	0.029029073
3245.586525	0.029099511
3247.514978	0.029047402
3249.443431	0.029427728
3251.371884	0.030085037
3253.300337	0.030462192
3255.228790	0.030263264
3257.157243	0.029634552
3259.085696	0.029076535
3261.014149	0.029221034
3262.942602	0.029838422
3264.871055	0.030011017
3266.799508	0.029648803
3268.727961	0.029286914
3270.656414	0.029143693
3272.584868	0.029278589
3274.513321	0.029807182
3276.441774	0.030376535
3278.370227	0.030293381
3280.298680	0.029842671
3282.227133	0.029736793
3284.155586	0.030027671
3286.084039	0.030531084
3288.012492	0.030787801
3289.940945	0.030332154
3291.869398	0.029574266
3293.797851	0.029173013
3295.726304	0.029219674
3297.654758	0.029552873
3299.583211	0.030064233
3301.511664	0.030809904
3303.440117	0.031793222
3305.368570	0.032473907
3307.297023	0.032345131
3309.225476	0.031809133
3311.153929	0.031705178
3313.082382	0.032286968
3315.010835	0.032813609
3316.939288	0.032568488
3318.867741	0.031996034
3320.796194	0.031852484
3322.724648	0.031958826
3324.653101	0.031815350
3326.581554	0.031695124
3328.510007	0.031975552
3330.438460	0.032451011
3332.366913	0.033005383
3334.295366	0.033565991
3336.223819	0.033757515
3338.152272	0.033610128
3340.080725	0.033543456
3342.009178	0.033610377
3343.937631	0.033974264
3345.866084	0.034756687
3347.794537	0.035079408
3349.722991	0.034501340
3351.651444	0.033912186
3353.579897	0.033810191
3355.508350	0.033989307
3357.436803	0.034411646
3359.365256	0.034899313
3361.293709	0.035122570
3363.222162	0.035260689
3365.150615	0.035482615
3367.079068	0.035578933
3369.007521	0.035400260
3370.935974	0.035227731
3372.864427	0.035602424
3374.792881	0.036224809
3376.721334	0.036421306
3378.649787	0.036390118
3380.578240	0.036467224
3382.506693	0.036558177
3384.435146	0.036664508
3386.363599	0.036879726
3388.292052	0.037155341
3390.220505	0.037370149
3392.148958	0.037419356
3394.077411	0.037283078
3396.005864	0.037138730
3397.934317	0.037266918
3399.862770	0.037880018
3401.791224	0.038597450
3403.719677	0.038289074
3405.648130	0.037302703
3407.576583	0.036928773
3409.505036	0.037353333
3411.433489	0.037998360
3413.361942	0.038516339
3415.290395	0.038538460
3417.218848	0.037967991
3419.147301	0.037325483
3421.075754	0.037088744
3423.004207	0.037049569
3424.932660	0.036913183
3426.861114	0.037002832
3428.789567	0.037281007
3430.718020	0.037282869
3432.646473	0.037227143
3434.574926	0.037280113
3436.503379	0.037247345
3438.431832	0.037310764
3440.360285	0.037588183
3442.288738	0.037839931
3444.217191	0.037946589
3446.145644	0.038090356
3448.074097	0.038093116
3450.002550	0.037582785
3451.931004	0.036972981
3453.859457	0.036757030
3455.787910	0.036906317
3457.716363	0.037190642
3459.644816	0.037277512
3461.573269	0.037034784
3463.501722	0.036668200
3465.430175	0.036331434
3467.358628	0.036110073
3469.287081	0.036115754
3471.215534	0.036194824
3473.143987	0.035926551
3475.072440	0.035129275
3477.000893	0.034290358
3478.929347	0.034190632
3480.857800	0.034999013
3482.786253	0.035994306
3484.714706	0.036405656
3486.643159	0.036164086
3488.571612	0.035429977
3490.500065	0.034483496
3492.428518	0.033941776
3494.356971	0.034303028
3496.285424	0.035216246
3498.213877	0.035513654
3500.142330	0.034776591
3502.070783	0.034035828
3503.999237	0.033999756
3505.927690	0.034042098
3507.856143	0.033542994
3509.784596	0.032838870
3511.713049	0.032648347
3513.641502	0.032940768
3515.569955	0.033055145
3517.498408	0.032693435
3519.426861	0.032090295
3521.355314	0.031518813
3523.283767	0.030891774
3525.212220	0.030228550
3527.140673	0.030028993
3529.069126	0.030229982
3530.997580	0.030232349
3532.926033	0.029981334
3534.854486	0.029709473
3536.782939	0.029438905
3538.711392	0.029088389
3540.639845	0.028641980
3542.568298	0.028302465
3544.496751	0.028318141
3546.425204	0.028485818
3548.353657	0.028329588
3550.282110	0.027846547
3552.210563	0.027390337
3554.139016	0.027150039
3556.067470	0.027021088
3557.995923	0.026868202
3559.924376	0.026652098
3561.852829	0.026087379
3563.781282	0.025034795
3565.709735	0.024044324
3567.638188	0.023812905
3569.566641	0.024386918
3571.495094	0.025068922
3573.423547	0.025244260
3575.352000	0.024896430
3577.280453	0.024429750
3579.208906	0.024124751
3581.137360	0.023980008
3583.065813	0.024094522
3584.994266	0.024460526
3586.922719	0.024503486
3588.851172	0.023820374
3590.779625	0.023085570
3592.708078	0.022853125
3594.636531	0.022811735
3596.564984	0.022494912
3598.493437	0.021862300
3600.421890	0.021132499
3602.350343	0.020651713
3604.278796	0.020639364
3606.207249	0.020676646
3608.135703	0.020228788
3610.064156	0.019660559
3611.992609	0.019536616
3613.921062	0.019478977
3615.849515	0.019155543
3617.777968	0.019091602
3619.706421	0.019485055
3621.634874	0.019822532
3623.563327	0.019894913
3625.491780	0.019924855
3627.420233	0.019992977
3629.348686	0.019765513
3631.277139	0.019080063
3633.205593	0.018335629
3635.134046	0.017771935
3637.062499	0.017507281
3638.990952	0.017534368
3640.919405	0.017660094
3642.847858	0.017663918
3644.776311	0.017714808
3646.704764	0.017900456
3648.633217	0.017343653
3650.561670	0.015896909
3652.490123	0.015184178
3654.418576	0.015449883
3656.347029	0.015694939
3658.275482	0.015363717
3660.203936	0.014838807
3662.132389	0.014514443
3664.060842	0.014450564
3665.989295	0.014428803
3667.917748	0.014191272
3669.846201	0.013764536
3671.774654	0.013400433
3673.703107	0.013073671
3675.631560	0.012584836
3677.560013	0.012283043
3679.488466	0.012380193
3681.416919	0.012664821
3683.345372	0.012980170
3685.273826	0.013194454
3687.202279	0.013128958
3689.130732	0.012691678
3691.059185	0.012114148
3692.987638	0.011748446
3694.916091	0.011450771
3696.844544	0.011148641
3698.772997	0.011233622
3700.701450	0.011725659
3702.629903	0.012007246
3704.558356	0.011906674
3706.486809	0.011735335
3708.415262	0.011512031
3710.343716	0.011227224
3712.272169	0.011113203
3714.200622	0.011404868
3716.129075	0.011980438
3718.057528	0.012334942
3719.985981	0.012181713
3721.914434	0.011854357
3723.842887	0.011696608
3725.771340	0.011579262
3727.699793	0.011412908
3729.628246	0.011518358
3731.556699	0.012055065
3733.485152	0.012622509
3735.413605	0.012760570
3737.342059	0.012783870
3739.270512	0.012966287
3741.198965	0.012552650
3743.127418	0.011106815
3745.055871	0.009955982
3746.984324	0.010394347
3748.912777	0.011756316
3750.841230	0.012758270
3752.769683	0.013172605
3754.698136	0.013410212
3756.626589	0.013439846
3758.555042	0.013137064
3760.483495	0.012676789
3762.411949	0.012465807
3764.340402	0.012835984
3766.268855	0.013648666
3768.197308	0.014299774
3770.125761	0.014285365
3772.054214	0.013686988
3773.982667	0.013077549
3775.911120	0.012849811
3777.839573	0.012903158
3779.768026	0.012825632
3781.696479	0.012499696
3783.624932	0.012146664
3785.553385	0.011833224
3787.481838	0.011765715
3789.410292	0.012107136
3791.338745	0.012520455
3793.267198	0.012529219
3795.195651	0.012198689
3797.124104	0.011962106
3799.052557	0.012154620
3800.981010	0.012774820
3802.909463	0.013362499
3804.837916	0.013606115
3806.766369	0.013579786
3808.694822	0.013274617
3810.623275	0.012962974
3812.551728	0.013061773
3814.480182	0.013406105
3816.408635	0.013297457
3818.337088	0.012676440
3820.265541	0.012198333
3822.193994	0.012150301
3824.122447	0.012323129
3826.050900	0.012512821
3827.979353	0.012607507
3829.907806	0.012692944
3831.836259	0.012840500
3833.764712	0.012871847
3835.693165	0.012802605
3837.621618	0.012762265
3839.550071	0.012351056
3841.478525	0.011655262
3843.406978	0.011627113
3845.335431	0.012267993
3847.263884	0.012642982
3849.192337	0.012468060
3851.120790	0.012100927
3853.049243	0.011719521
3854.977696	0.011471004
3856.906149	0.011673777
3858.834602	0.012298741
3860.763055	0.013042310
3862.691508	0.013404081
3864.619961	0.012899860
3866.548415	0.012032502
3868.476868	0.011947335
3870.405321	0.012861045
3872.333774	0.013749651
3874.262227	0.013907379
3876.190680	0.013454945
3878.119133	0.012524989
3880.047586	0.011443589
3881.976039	0.011064601
3883.904492	0.011617491
3885.832945	0.012402762
3887.761398	0.012847107
3889.689851	0.012847551
3891.618305	0.012467199
3893.546758	0.011983287
3895.475211	0.011666034
3897.403664	0.011447067
3899.332117	0.011067898
3901.260570	0.010444076
3903.189023	0.009921052
3905.117476	0.009965851
3907.045929	0.010575593
3908.974382	0.011350172
3910.902835	0.011978902
3912.831288	0.012365541
3914.759741	0.012541546
3916.688194	0.012603919
3918.616648	0.012638159
3920.545101	0.012759848
3922.473554	0.012825424
3924.402007	0.012458959
3926.330460	0.011991666
3928.258913	0.012073923
3930.187366	0.012380199
3932.115819	0.012349030
3934.044272	0.012112454
3935.972725	0.011833586
3937.901178	0.011522088
3939.829631	0.011372701
3941.758084	0.011327296
3943.686538	0.010824200
3945.614991	0.009858475
3947.543444	0.009290792
3949.471897	0.009619112
3951.400350	0.010356564
3953.328803	0.010795495
3955.257256	0.010967271
3957.185709	0.010957837
3959.114162	0.010393463
3961.042615	0.009537135
3962.971068	0.009302987
3964.899521	0.009859609
3966.827974	0.010454004
3968.756427	0.010599341
3970.684881	0.010594869
3972.613334	0.010667483
3974.541787	0.010552661
3976.470240	0.010130699
3978.398693	0.009770984
3980.327146	0.009760969
3982.255599	0.009815513
3984.184052	0.009585066
3986.112505	0.009555535
3988.040958	0.010061395
3989.969411	0.010291005
3991.897864	0.009933427
3993.826317	0.009701981
3995.754771	0.009734282
3997.683224	0.009593482
3999.611677	0.009117206
4001.540130	0.008728750
4003.468583	0.008652461
4005.397036	0.008415212
4007.325489	0.008218187
4009.253942	0.008575240
4011.182395	0.008875858
4013.110848	0.008610428
4015.039301	0.008432958
4016.967754	0.008587755
4018.896207	0.008554624
4020.824661	0.008312999
4022.753114	0.008354643
4024.681567	0.008751684
4026.610020	0.008956859
4028.538473	0.008910091
4030.466926	0.009145521
4032.395379	0.009822831
4034.323832	0.010253063
4036.252285	0.009905531
4038.180738	0.009456956
4040.109191	0.009322821
4042.037644	0.009041607
4043.966097	0.008809821
4045.894550	0.009384804
4047.823004	0.010336294
4049.751457	0.010546364
4051.679910	0.010357388
4053.608363	0.010287093
4055.536816	0.009747691
4057.465269	0.008994217
4059.393722	0.009022382
4061.322175	0.009448687
4063.250628	0.009422014
4065.179081	0.008996630
4067.107534	0.008978941
4069.035987	0.009436753
4070.964440	0.009349308
4072.892894	0.008925334
4074.821347	0.009043241
4076.749800	0.009536447
4078.678253	0.009645329
4080.606706	0.009450248
4082.535159	0.009188382
4084.463612	0.008733206
4086.392065	0.008733262
4088.320518	0.009375800
4090.248971	0.009687452
4092.177424	0.009500654
4094.105877	0.009725779
4096.034330	0.010392980
4097.962783	0.010518072
4099.891237	0.009631856
4101.819690	0.008596743
4103.748143	0.008299253
4105.676596	0.008399662
4107.605049	0.008438759
4109.533502	0.008443789
4111.461955	0.008435725
4113.390408	0.008268672
4115.318861	0.007970565
4117.247314	0.008051667
4119.175767	0.008699653
4121.104220	0.008968777
4123.032673	0.008511708
4124.961127	0.008230958
4126.889580	0.008277582
4128.818033	0.008174497
4130.746486	0.007917848
4132.674939	0.007627542
4134.603392	0.007387223
4136.531845	0.007116450
4138.460298	0.006763550
4140.388751	0.007080362
4142.317204	0.008018414
4144.245657	0.008401298
4146.174110	0.007898689
4148.102563	0.006930551
4150.031017	0.006398452
4151.959470	0.006524574
4153.887923	0.006339722
4155.816376	0.005938588
4157.744829	0.006310115
4159.673282	0.007291561
4161.601735	0.007917921
4163.530188	0.008283253
4165.458641	0.008571220
4167.387094	0.008490453
4169.315547	0.008273255
4171.244000	0.007990050
4173.172453	0.007293432
4175.100906	0.006449827
4177.029360	0.006170776
4178.957813	0.006509431
4180.886266	0.007026780
4182.814719	0.007161318
4184.743172	0.007003964
4186.671625	0.007167794
4188.600078	0.007077765
4190.528531	0.005944858
4192.456984	0.005113930
4194.385437	0.006320425
4196.313890	0.008168361
4198.242343	0.008628799
4200.170796	0.007591705
4202.099250	0.006724147
4204.027703	0.006745203
4205.956156	0.006845073
4207.884609	0.006818865
4209.813062	0.006965715
4211.741515	0.007179013
4213.669968	0.006967721
4215.598421	0.006828979
4217.526874	0.007035412
4219.455327	0.006566786
4221.383780	0.006213326
4223.312233	0.006601544
4225.240686	0.006897472
4227.169139	0.007031130
4229.097593	0.007285089
4231.026046	0.007142566
4232.954499	0.006407467
4234.882952	0.006023632
4236.811405	0.007047063
4238.739858	0.008259328
4240.668311	0.008074445
4242.596764	0.007127060
4244.525217	0.006677886
4246.453670	0.006635841
4248.382123	0.006289483
4250.310576	0.005496325
4252.239029	0.005499614
4254.167483	0.006638705
4256.095936	0.007512067
4258.024389	0.007297327
4259.952842	0.006696260
4261.881295	0.006113274
4263.809748	0.005769763
4265.738201	0.005979871
4267.666654	0.006516701
4269.595107	0.006808854
4271.523560	0.006749983
4273.452013	0.006673809
4275.380466	0.007057185
4277.308919	0.007561872
4279.237373	0.007409631
4281.165826	0.006828539
4283.094279	0.006321259
4285.022732	0.005951696
4286.951185	0.005762904
4288.879638	0.005527867
4290.808091	0.005686769
4292.736544	0.006504627
4294.664997	0.006675595
4296.593450	0.005459612
4298.521903	0.004532276
4300.450356	0.004751585
4302.378809	0.005309074
4304.307262	0.005786702
4306.235716	0.006497687
4308.164169	0.006871223
4310.092622	0.006539612
4312.021075	0.006509373
4313.949528	0.006950555
4315.877981	0.007013660
4317.806434	0.006735971
4319.734887	0.006640551
4321.663340	0.006638098
4323.591793	0.006704614
4325.520246	0.006834388
4327.448699	0.006575533
4329.377152	0.005940590
4331.305606	0.005317964
4333.234059	0.004748442
4335.162512	0.004618322
4337.090965	0.005388609
4339.019418	0.006717661
4340.947871	0.007588130
4342.876324	0.007248667
4344.804777	0.006504775
4346.733230	0.006261382
4348.661683	0.006271366
4350.590136	0.006171388
4352.518589	0.005681055
4354.447042	0.005042420
4356.375495	0.004841340
4358.303949	0.005314369
4360.232402	0.006010322
4362.160855	0.006326647
4364.089308	0.006335419
4366.017761	0.006298597
4367.946214	0.006117520
4369.874667	0.005799485
4371.803120	0.005459791
4373.731573	0.005167964
4375.660026	0.004776158
4377.588479	0.004667267
4379.516932	0.004486457
4381.445385	0.004353425
4383.373839	0.004921843
4385.302292	0.005413604
4387.230745	0.005428467
4389.159198	0.005103062
4391.087651	0.004933062
4393.016104	0.005447907
4394.944557	0.005915739
4396.873010	0.006158086
4398.801463	0.006688459
4400.729916	0.007115411
4402.658369	0.006666330
4404.586822	0.006020975
4406.515275	0.005964548
4408.443729	0.006241170
4410.372182	0.006570564
4412.300635	0.006600118
4414.229088	0.006313933
4416.157541	0.005680325
4418.085994	0.005497361
4420.014447	0.006131480
4421.942900	0.006653560
4423.871353	0.006746973
4425.799806	0.006591477
4427.728259	0.006177365
4429.656712	0.005671795
4431.585165	0.005154171
4433.513618	0.005113597
4435.442072	0.005608194
4437.370525	0.005749831
4439.298978	0.005863087
4441.227431	0.006904477
4443.155884	0.008085907
4445.084337	0.008339668
4447.012790	0.008102257
4448.941243	0.008121432
4450.869696	0.008348457
4452.798149	0.008598602
4454.726602	0.008506203
4456.655055	0.007923093
4458.583508	0.007751385
4460.511962	0.007697917
4462.440415	0.007499424
4464.368868	0.006838485
4466.297321	0.005702534
4468.225774	0.005353098
4470.154227	0.006375929
4472.082680	0.007315898
4474.011133	0.007251645
4475.939586	0.006662848
4477.868039	0.005768080
4479.796492	0.005323865
4481.724945	0.005654598
4483.653398	0.006364974
4485.581851	0.007312463
4487.510305	0.007873436
4489.438758	0.008007431
4491.367211	0.007833698
4493.295664	0.007457830
4495.224117	0.007458135
4497.152570	0.007533916
4499.081023	0.006836269
4501.009476	0.006052366
4502.937929	0.006270127
4504.866382	0.006769638
4506.794835	0.006626728
4508.723288	0.006130146
4510.651741	0.006076754
4512.580195	0.006359593
4514.508648	0.006767791
4516.437101	0.006562287
4518.365554	0.005561358
4520.294007	0.005232168
4522.222460	0.005920771
4524.150913	0.006802039
4526.079366	0.007314772
4528.007819	0.007975148
4529.936272	0.008553983
4531.864725	0.008228305
4533.793178	0.007393785
4535.721631	0.006912960
4537.650084	0.007293413
4539.578538	0.007957830
4541.506991	0.007903005
4543.435444	0.007520431
4545.363897	0.007446605
4547.292350	0.007072583
4549.220803	0.006689053
4551.149256	0.007104203
4553.077709	0.007760194
4555.006162	0.007615918
4556.934615	0.006940080
4558.863068	0.006446416
4560.791521	0.006978739
4562.719974	0.008519731
4564.648428	0.009173466
4566.576881	0.008065942
4568.505334	0.006960944
4570.433787	0.006811461
4572.362240	0.007044571
4574.290693	0.006969491
4576.219146	0.007339167
4578.147599	0.007924414
4580.076052	0.008144299
4582.004505	0.008149448
4583.932958	0.007559496
4585.861411	0.005872653
4587.789864	0.004647141
4589.718318	0.004945992
4591.646771	0.005866367
4593.575224	0.006701985
4595.503677	0.007528218
4597.432130	0.008160201
4599.360583	0.008202543
4601.289036	0.007960526
4603.217489	0.007793857
[truncated: 1,501 more rows]
