# Supplementary material for: Adaptive Method for Quantitative Estimation of Glucose and Fructose Concentrations in Aqueous Solutions Based on Infrared Nanoantenna Optics
Source: Sensors (Basel). 2019 Jul 11;19(14):3053. doi: 10.3390/s19143053 (PMC6678705; doi:10.3390/s19143053)
Supplement: Supplementary file 1 [file sensors-19-03053-s001.zip › 00_Measurement_Data/Fructose cycles/1 water/res4 sc50_50 ap100x100 par pol/1 water.29.txt]

748.239793	0.028851623
750.168246	0.026589196
752.096699	0.029494066
754.025152	0.028501578
755.953605	0.035870776
757.882058	0.034266349
759.810511	0.020592352
761.738964	0.019286850
763.667418	0.027222022
765.595871	0.019978929
767.524324	0.009940951
769.452777	0.022807177
771.381230	0.019948279
773.309683	0.020727746
775.238136	0.019673482
777.166589	0.019127695
779.095042	0.024146151
781.023495	0.024042692
782.951948	0.019246148
784.880401	0.026311582
786.808854	0.025537875
788.737308	0.019303042
790.665761	0.021102319
792.594214	0.020997681
794.522667	0.027590638
796.451120	0.031186713
798.379573	0.027003851
800.308026	0.026036905
802.236479	0.027179118
804.164932	0.025333840
806.093385	0.032100372
808.021838	0.030864030
809.950291	0.021205982
811.878744	0.019405920
813.807197	0.031715337
815.735651	0.022235511
817.664104	0.015109279
819.592557	0.032790326
821.521010	0.042235430
823.449463	0.036846276
825.377916	0.029512785
827.306369	0.022633253
829.234822	0.018700300
831.163275	0.014635869
833.091728	0.012765888
835.020181	0.021857373
836.948634	0.033632997
838.877087	0.025078055
840.805541	0.017363254
842.733994	0.027749320
844.662447	0.029764006
846.590900	0.021601526
848.519353	0.013674573
850.447806	0.010684708
852.376259	0.015483789
854.304712	0.024936864
856.233165	0.024468293
858.161618	0.019750923
860.090071	0.018824408
862.018524	0.019648457
863.946977	0.019029263
865.875430	0.021573965
867.803884	0.026891736
869.732337	0.028843386
871.660790	0.028062984
873.589243	0.028205279
875.517696	0.029267170
877.446149	0.031426977
879.374602	0.033098266
881.303055	0.034379993
883.231508	0.037599586
885.159961	0.040882222
887.088414	0.043076731
889.016867	0.045055438
890.945320	0.046058130
892.873774	0.045133997
894.802227	0.045584723
896.730680	0.048786350
898.659133	0.053197097
900.587586	0.057727113
902.516039	0.062750012
904.444492	0.067997299
906.372945	0.071881890
908.301398	0.074235648
910.229851	0.076534033
912.158304	0.079830103
914.086757	0.083755448
916.015210	0.086620681
917.943664	0.088359244
919.872117	0.091556162
921.800570	0.097229779
923.729023	0.103496902
925.657476	0.109224372
927.585929	0.115612954
929.514382	0.122110635
931.442835	0.126172200
933.371288	0.128618494
935.299741	0.132350370
937.228194	0.137889728
939.156647	0.145384505
941.085100	0.153956369
943.013553	0.160380095
944.942007	0.165160432
946.870460	0.171248853
948.798913	0.177186042
950.727366	0.181624562
952.655819	0.186885685
954.584272	0.193615973
956.512725	0.200527012
958.441178	0.207729563
960.369631	0.215520099
962.298084	0.223280951
964.226537	0.230288610
966.154990	0.236171246
968.083443	0.241410568
970.011897	0.246744901
971.940350	0.252656162
973.868803	0.259170115
975.797256	0.265470475
977.725709	0.271238208
979.654162	0.277633220
981.582615	0.284807831
983.511068	0.291007072
985.439521	0.296114117
987.367974	0.302257508
989.296427	0.309332699
991.224880	0.315059155
993.153333	0.319809556
995.081786	0.325924993
997.010240	0.333093107
998.938693	0.338906616
1000.867146	0.342992693
1002.795599	0.346948564
1004.724052	0.351418734
1006.652505	0.356185853
1008.580958	0.361153007
1010.509411	0.365786850
1012.437864	0.369725019
1014.366317	0.373642385
1016.294770	0.377968252
1018.223223	0.381766558
1020.151676	0.384391427
1022.080130	0.386989385
1024.008583	0.390760601
1025.937036	0.395108461
1027.865489	0.398358971
1029.793942	0.399743170
1031.722395	0.400514066
1033.650848	0.402196884
1035.579301	0.404174179
1037.507754	0.405241072
1039.436207	0.406231970
1041.364660	0.408217728
1043.293113	0.410307348
1045.221566	0.411386043
1047.150019	0.411566556
1049.078473	0.411338747
1051.006926	0.410785675
1052.935379	0.409853667
1054.863832	0.409215838
1056.792285	0.409426063
1058.720738	0.409515560
1060.649191	0.408778131
1062.577644	0.408208281
1064.506097	0.408174127
1066.434550	0.407472134
1068.363003	0.405254632
1070.291456	0.402147442
1072.219909	0.399701148
1074.148363	0.398339748
1076.076816	0.397303790
1078.005269	0.396659344
1079.933722	0.396506578
1081.862175	0.396170467
1083.790628	0.395435512
1085.719081	0.394370556
1087.647534	0.392712265
1089.575987	0.390467435
1091.504440	0.388163805
1093.432893	0.386161357
1095.361346	0.384208679
1097.289799	0.382005215
1099.218253	0.379892111
1101.146706	0.378026754
1103.075159	0.375882059
1105.003612	0.373401552
1106.932065	0.371226609
1108.860518	0.369489610
1110.788971	0.367069453
1112.717424	0.363332570
1114.645877	0.359610111
1116.574330	0.356953770
1118.502783	0.354585469
1120.431236	0.351930529
1122.359689	0.349721909
1124.288142	0.347998202
1126.216596	0.345735341
1128.145049	0.342781395
1130.073502	0.339646429
1132.001955	0.336606652
1133.930408	0.333809555
1135.858861	0.331250846
1137.787314	0.328868270
1139.715767	0.326584101
1141.644220	0.324164212
1143.572673	0.321374893
1145.501126	0.318699181
1147.429579	0.316729099
1149.358032	0.314692527
1151.286486	0.311754435
1153.214939	0.308492213
1155.143392	0.305476397
1157.071845	0.302513957
1159.000298	0.299612910
1160.928751	0.296990931
1162.857204	0.294563115
1164.785657	0.292226464
1166.714110	0.289714843
1168.642563	0.286658734
1170.571016	0.283445686
1172.499469	0.280553758
1174.427922	0.277815253
1176.356375	0.275197566
1178.284829	0.272800505
1180.213282	0.270324200
1182.141735	0.267433554
1184.070188	0.264360279
1185.998641	0.261614561
1187.927094	0.259315759
1189.855547	0.257182479
1191.784000	0.254745066
1193.712453	0.251948625
1195.640906	0.249454960
1197.569359	0.247623757
1199.497812	0.246016234
1201.426265	0.243900880
1203.354719	0.241120562
1205.283172	0.237904057
1207.211625	0.234836280
1209.140078	0.232301205
1211.068531	0.230207115
1212.996984	0.228240639
1214.925437	0.226156682
1216.853890	0.223968789
1218.782343	0.221835271
1220.710796	0.219468877
1222.639249	0.216732457
1224.567702	0.214246988
1226.496155	0.212337583
1228.424609	0.210701600
1230.353062	0.208960980
1232.281515	0.206982642
1234.209968	0.204933465
1236.138421	0.202919886
1238.066874	0.200941831
1239.995327	0.198945507
1241.923780	0.196954072
1243.852233	0.195331603
1245.780686	0.194091231
1247.709139	0.192890406
1249.637592	0.191656023
1251.566045	0.190119982
1253.494498	0.187863514
1255.422952	0.185351923
1257.351405	0.183356866
1259.279858	0.181843251
1261.208311	0.180308431
1263.136764	0.178478226
1265.065217	0.176697642
1266.993670	0.175259769
1268.922123	0.173750520
1270.850576	0.171846852
1272.779029	0.169822186
1274.707482	0.168027654
1276.635935	0.166585326
1278.564388	0.165176556
1280.492842	0.163554668
1282.421295	0.161959097
1284.349748	0.160676032
1286.278201	0.159645811
1288.206654	0.158417776
1290.135107	0.156545177
1292.063560	0.154425412
1293.992013	0.152765498
1295.920466	0.151322126
1297.848919	0.149583086
1299.777372	0.147836104
1301.705825	0.146496788
1303.634278	0.145476460
1305.562731	0.144556075
1307.491185	0.143651664
1309.419638	0.142788604
1311.348091	0.141905099
1313.276544	0.140918195
1315.204997	0.139738634
1317.133450	0.138237804
1319.061903	0.136582017
1320.990356	0.134976402
1322.918809	0.133198008
1324.847262	0.131179437
1326.775715	0.129330352
1328.704168	0.127917677
1330.632621	0.126766771
1332.561075	0.125794828
1334.489528	0.125251278
1336.417981	0.125207409
1338.346434	0.124858305
1340.274887	0.123420052
1342.203340	0.121251583
1344.131793	0.119293801
1346.060246	0.117963083
1347.988699	0.117034510
1349.917152	0.116135575
1351.845605	0.115094483
1353.774058	0.113932289
1355.702511	0.112908907
1357.630965	0.112324469
1359.559418	0.111966081
1361.487871	0.111126095
1363.416324	0.109794237
1365.344777	0.108540729
1367.273230	0.107428983
1369.201683	0.106583409
1371.130136	0.106150083
1373.058589	0.105705701
1374.987042	0.104781255
1376.915495	0.103208773
1378.843948	0.101401865
1380.772401	0.100033931
1382.700854	0.099395223
1384.629308	0.099298023
1386.557761	0.098929025
1388.486214	0.097777545
1390.414667	0.096467495
1392.343120	0.095752701
1394.271573	0.095721953
1396.200026	0.095533937
1398.128479	0.094171092
1400.056932	0.092344835
1401.985385	0.091066062
1403.913838	0.090098023
1405.842291	0.089243568
1407.770744	0.088397972
1409.699198	0.087466985
1411.627651	0.086576156
1413.556104	0.085969836
1415.484557	0.085825659
1417.413010	0.085611373
1419.341463	0.084970072
1421.269916	0.084264204
1423.198369	0.083383940
1425.126822	0.082365341
1427.055275	0.081381723
1428.983728	0.080524296
1430.912181	0.080289274
1432.840634	0.080443867
1434.769087	0.079960227
1436.697541	0.078770854
1438.625994	0.077579372
1440.554447	0.076187961
1442.482900	0.074984476
1444.411353	0.074565716
1446.339806	0.074336663
1448.268259	0.073871195
1450.196712	0.073452741
1452.125165	0.073511936
1454.053618	0.074195154
1455.982071	0.074768171
1457.910524	0.074237399
1459.838977	0.072501309
1461.767431	0.070582286
1463.695884	0.069154575
1465.624337	0.068386607
1467.552790	0.068330511
1469.481243	0.068788096
1471.409696	0.069130376
1473.338149	0.068560027
1475.266602	0.066923685
1477.195055	0.065445676
1479.123508	0.064769320
1481.051961	0.064254463
1482.980414	0.063773938
1484.908867	0.063791409
1486.837321	0.064320162
1488.765774	0.064517714
1490.694227	0.063813046
1492.622680	0.063000746
1494.551133	0.062357597
1496.479586	0.061597109
1498.408039	0.060789585
1500.336492	0.060319979
1502.264945	0.060655698
1504.193398	0.061608609
1506.121851	0.062654398
1508.050304	0.062882699
1509.978757	0.061215200
1511.907210	0.059039157
1513.835664	0.057812575
1515.764117	0.057367135
1517.692570	0.057507303
1519.621023	0.057782318
1521.549476	0.057555348
1523.477929	0.057020992
1525.406382	0.056201357
1527.334835	0.055371523
1529.263288	0.054903973
1531.191741	0.054511182
1533.120194	0.054165035
1535.048647	0.054468989
1536.977100	0.055128165
1538.905554	0.055887945
1540.834007	0.056629062
1542.762460	0.055430762
1544.690913	0.052715819
1546.619366	0.050715223
1548.547819	0.049778387
1550.476272	0.049421996
1552.404725	0.049521107
1554.333178	0.050141457
1556.261631	0.050777409
1558.190084	0.050199911
1560.118537	0.049034771
1562.046990	0.048513841
1563.975443	0.048225068
1565.903897	0.048175741
1567.832350	0.048029099
1569.760803	0.047625978
1571.689256	0.047657471
1573.617709	0.047719043
1575.546162	0.047349349
1577.474615	0.047245588
1579.403068	0.047357094
1581.331521	0.047136016
1583.259974	0.046766702
1585.188427	0.046430569
1587.116880	0.046195779
1589.045333	0.046219453
1590.973787	0.046550144
1592.902240	0.047004223
1594.830693	0.047332030
1596.759146	0.047402412
1598.687599	0.047264326
1600.616052	0.047057483
1602.544505	0.046924971
1604.472958	0.047120988
1606.401411	0.047701199
1608.329864	0.048240643
1610.258317	0.048562139
1612.186770	0.049201388
1614.115223	0.050263591
1616.043677	0.051157977
1617.972130	0.051773675
1619.900583	0.052252330
1621.829036	0.052623805
1623.757489	0.053336672
1625.685942	0.054042298
1627.614395	0.054157294
1629.542848	0.054180436
1631.471301	0.054534417
1633.399754	0.055104826
1635.328207	0.055995755
1637.256660	0.056753427
1639.185113	0.056339465
1641.113566	0.055504162
1643.042020	0.055394407
1644.970473	0.055881478
1646.898926	0.056578092
1648.827379	0.057244278
1650.755832	0.056933928
1652.684285	0.055935100
1654.612738	0.055829965
1656.541191	0.055625990
1658.469644	0.054649778
1660.398097	0.053638183
1662.326550	0.052942153
1664.255003	0.052775320
1666.183456	0.053048447
1668.111910	0.053319003
1670.040363	0.053356458
1671.968816	0.052784376
1673.897269	0.051326972
1675.825722	0.049871132
1677.754175	0.049420517
1679.682628	0.049650401
1681.611081	0.049763229
1683.539534	0.049047664
1685.467987	0.047775920
1687.396440	0.046321664
1689.324893	0.044808444
1691.253346	0.044018324
1693.181799	0.044053208
1695.110253	0.044625700
1697.038706	0.045501828
1698.967159	0.044906884
1700.895612	0.042979285
1702.824065	0.041796334
1704.752518	0.040994104
1706.680971	0.040091727
1708.609424	0.039217763
1710.537877	0.038613811
1712.466330	0.038583931
1714.394783	0.039008949
1716.323236	0.039064739
1718.251689	0.038087189
1720.180143	0.036668677
1722.108596	0.035444215
1724.037049	0.034676995
1725.965502	0.034485135
1727.893955	0.034713499
1729.822408	0.035235342
1731.750861	0.035471864
1733.679314	0.034832150
1735.607767	0.034007475
1737.536220	0.033376981
1739.464673	0.032854691
1741.393126	0.032883808
1743.321579	0.033500783
1745.250032	0.034262400
1747.178486	0.034669813
1749.106939	0.034326579
1751.035392	0.033489838
1752.963845	0.032902814
1754.892298	0.032742824
1756.820751	0.032814138
1758.749204	0.032959245
1760.677657	0.032898221
1762.606110	0.032868806
1764.534563	0.033191107
1766.463016	0.033697635
1768.391469	0.034373049
1770.319922	0.035070524
1772.248376	0.035410021
1774.176829	0.035418365
1776.105282	0.035452522
1778.033735	0.035810232
1779.962188	0.036356930
1781.890641	0.036652684
1783.819094	0.036597464
1785.747547	0.036653731
1787.676000	0.037162319
1789.604453	0.037870746
1791.532906	0.038421985
1793.461359	0.038833369
1795.389812	0.039237358
1797.318266	0.039597992
1799.246719	0.039775811
1801.175172	0.039604899
1803.103625	0.039207015
1805.032078	0.039078090
1806.960531	0.039490983
1808.888984	0.040034566
1810.817437	0.040306926
1812.745890	0.040446546
1814.674343	0.040518783
1816.602796	0.040438823
1818.531249	0.040313791
1820.459702	0.040268466
1822.388155	0.040327363
1824.316609	0.040555350
1826.245062	0.041150618
1828.173515	0.041722577
1830.101968	0.041631389
1832.030421	0.041062433
1833.958874	0.040594660
1835.887327	0.040514160
1837.815780	0.040642194
1839.744233	0.040713187
1841.672686	0.040644549
1843.601139	0.040536236
1845.529592	0.040550027
1847.458045	0.040379480
1849.386499	0.039935056
1851.314952	0.039592333
1853.243405	0.039417628
1855.171858	0.039194688
1857.100311	0.038936857
1859.028764	0.038873967
1860.957217	0.039001185
1862.885670	0.039121464
1864.814123	0.039130915
1866.742576	0.038864262
1868.671029	0.038323604
1870.599482	0.037884627
1872.527935	0.037609834
1874.456388	0.037252113
1876.384842	0.036740117
1878.313295	0.036263552
1880.241748	0.036090024
1882.170201	0.036109470
1884.098654	0.036016334
1886.027107	0.035802014
1887.955560	0.035528820
1889.884013	0.035232026
1891.812466	0.034867719
1893.740919	0.034291700
1895.669372	0.033668309
1897.597825	0.033222809
1899.526278	0.032934297
1901.454732	0.032581676
1903.383185	0.032037940
1905.311638	0.031613242
1907.240091	0.031450856
1909.168544	0.031295568
1911.096997	0.031103574
1913.025450	0.030966343
1914.953903	0.030789485
1916.882356	0.030510042
1918.810809	0.030372176
1920.739262	0.030355522
1922.667715	0.030062227
1924.596168	0.029390074
1926.524622	0.028627438
1928.453075	0.028235104
1930.381528	0.028228650
1932.309981	0.028156940
1934.238434	0.027879491
1936.166887	0.027614873
1938.095340	0.027420124
1940.023793	0.027137347
1941.952246	0.026760582
1943.880699	0.026547872
1945.809152	0.026432775
1947.737605	0.026148781
1949.666058	0.025690433
1951.594511	0.025264410
1953.522965	0.025087956
1955.451418	0.025004575
1957.379871	0.024691693
1959.308324	0.024280135
1961.236777	0.024155645
1963.165230	0.024299135
1965.093683	0.024268506
1967.022136	0.023886776
1968.950589	0.023408970
1970.879042	0.022981603
1972.807495	0.022663515
1974.735948	0.022588411
1976.664401	0.022672594
1978.592855	0.022631297
1980.521308	0.022313559
1982.449761	0.021874627
1984.378214	0.021636035
1986.306667	0.021596536
1988.235120	0.021344289
1990.163573	0.020874217
1992.092026	0.020761566
1994.020479	0.021124844
1995.948932	0.021422623
1997.877385	0.021275558
1999.805838	0.020772489
2001.734291	0.020226641
2003.662744	0.019761628
2005.591198	0.019387227
2007.519651	0.019197743
2009.448104	0.019193904
2011.376557	0.019254683
2013.305010	0.019292014
2015.233463	0.019305412
2017.161916	0.019257244
2019.090369	0.019029884
2021.018822	0.018660823
2022.947275	0.018337896
2024.875728	0.018106803
2026.804181	0.017880291
2028.732634	0.017643625
2030.661088	0.017432353
2032.589541	0.017345691
2034.517994	0.017468328
2036.446447	0.017615356
2038.374900	0.017630780
2040.303353	0.017584622
2042.231806	0.017463457
2044.160259	0.017266627
2046.088712	0.017175540
2048.017165	0.017152114
2049.945618	0.016893037
2051.874071	0.016436942
2053.802524	0.016074212
2055.730978	0.015959078
2057.659431	0.016084021
2059.587884	0.016181901
2061.516337	0.016029507
2063.444790	0.015852993
2065.373243	0.015852518
2067.301696	0.015784701
2069.230149	0.015504545
2071.158602	0.015222767
2073.087055	0.015094304
2075.015508	0.015108159
2076.943961	0.015176293
2078.872414	0.015244775
2080.800867	0.015345636
2082.729321	0.015406725
2084.657774	0.015291640
2086.586227	0.015090356
2088.514680	0.014905216
2090.443133	0.014667353
2092.371586	0.014439624
2094.300039	0.014354743
2096.228492	0.014353273
2098.156945	0.014389818
2100.085398	0.014556055
2102.013851	0.014801911
2103.942304	0.014921983
2105.870757	0.014918325
2107.799211	0.014760161
2109.727664	0.014395610
2111.656117	0.013971472
2113.584570	0.013600684
2115.513023	0.013376142
2117.441476	0.013349277
2119.369929	0.013374446
2121.298382	0.013409643
2123.226835	0.013533331
2125.155288	0.013611032
2127.083741	0.013580208
2129.012194	0.013471026
2130.940647	0.013155797
2132.869100	0.012788902
2134.797554	0.012729043
2136.726007	0.012964238
2138.654460	0.013174500
2140.582913	0.013140230
2142.511366	0.012973204
2144.439819	0.012864509
2146.368272	0.012842924
2148.296725	0.012798871
2150.225178	0.012631194
2152.153631	0.012512857
2154.082084	0.012526395
2156.010537	0.012443068
2157.938990	0.012247320
2159.867444	0.012189575
2161.795897	0.012293670
2163.724350	0.012245963
2165.652803	0.011956208
2167.581256	0.011794524
2169.509709	0.011806577
2171.438162	0.011612399
2173.366615	0.011445885
2175.295068	0.011741316
2177.223521	0.012094636
2179.151974	0.012135831
2181.080427	0.012105927
2183.008880	0.012051702
2184.937334	0.011895015
2186.865787	0.011636712
2188.794240	0.011223000
2190.722693	0.010753281
2192.651146	0.010518580
2194.579599	0.010684551
2196.508052	0.011138692
2198.436505	0.011538149
2200.364958	0.011530229
2202.293411	0.011204203
2204.221864	0.010936648
2206.150317	0.010787931
2208.078770	0.010568516
2210.007223	0.010216783
2211.935677	0.009982885
2213.864130	0.010212255
2215.792583	0.010733115
2217.721036	0.010909629
2219.649489	0.010547422
2221.577942	0.010206912
2223.506395	0.010314316
2225.434848	0.010572241
2227.363301	0.010714431
2229.291754	0.010952490
2231.220207	0.011131794
2233.148660	0.010909062
2235.077113	0.010594029
2237.005567	0.010515725
2238.934020	0.010528612
2240.862473	0.010497313
2242.790926	0.010344849
2244.719379	0.010084690
2246.647832	0.009953130
2248.576285	0.010073478
2250.504738	0.010242986
2252.433191	0.010243283
2254.361644	0.010101194
2256.290097	0.009886350
2258.218550	0.009781464
2260.147003	0.009854771
2262.075456	0.009877546
2264.003910	0.009697151
2265.932363	0.009402843
2267.860816	0.009116722
2269.789269	0.008888997
2271.717722	0.008807629
2273.646175	0.008911693
2275.574628	0.009015345
2277.503081	0.008963658
2279.431534	0.008810636
2281.359987	0.008677923
2283.288440	0.008620107
2285.216893	0.008639639
2287.145346	0.008795068
2289.073800	0.009084736
2291.002253	0.009285989
2292.930706	0.009237587
2294.859159	0.009069828
2296.787612	0.008916889
2298.716065	0.008697468
2300.644518	0.008402108
2302.572971	0.008124856
2304.501424	0.007951300
2306.429877	0.008012894
2308.358330	0.008221524
2310.286783	0.008354471
2312.215236	0.008342509
2314.143690	0.008172804
2316.072143	0.007865035
2318.000596	0.007618088
2319.929049	0.007725726
2321.857502	0.008115900
2323.785955	0.008309906
2325.714408	0.008083465
2327.642861	0.007813191
2329.571314	0.007924262
2331.499767	0.008169905
2333.428220	0.007882176
2335.356673	0.007255337
2337.285126	0.006941208
2339.213579	0.007140467
2341.142033	0.007703105
2343.070486	0.008262198
2344.998939	0.008381249
2346.927392	0.008114832
2348.855845	0.007954237
2350.784298	0.007875422
2352.712751	0.007306213
2354.641204	0.006331128
2356.569657	0.006130244
2358.498110	0.007015649
2360.426563	0.008082283
2362.355016	0.008459778
2364.283469	0.008148203
2366.211923	0.007885684
2368.140376	0.007939142
2370.068829	0.008152277
2371.997282	0.008318931
2373.925735	0.008066759
2375.854188	0.007478672
2377.782641	0.007059809
2379.711094	0.007017268
2381.639547	0.007072729
2383.568000	0.006999411
2385.496453	0.006871847
2387.424906	0.006705489
2389.353359	0.006467416
2391.281812	0.006271983
2393.210266	0.006259003
2395.138719	0.006408206
2397.067172	0.006527076
2398.995625	0.006365373
2400.924078	0.005893468
2402.852531	0.005437875
2404.780984	0.005441160
2406.709437	0.005806677
2408.637890	0.006227863
2410.566343	0.006576552
2412.494796	0.006781065
2414.423249	0.006726469
2416.351702	0.006437048
2418.280156	0.006148748
2420.208609	0.005977982
2422.137062	0.005867502
2424.065515	0.005824003
2425.993968	0.005891253
2427.922421	0.005852285
2429.850874	0.005587205
2431.779327	0.005408714
2433.707780	0.005500463
2435.636233	0.005718660
2437.564686	0.005794213
2439.493139	0.005728493
2441.421592	0.005775372
2443.350045	0.005931842
2445.278499	0.006111558
2447.206952	0.006235089
2449.135405	0.006098902
2451.063858	0.005826790
2452.992311	0.005831080
2454.920764	0.006167326
2456.849217	0.006385049
2458.777670	0.006214987
2460.706123	0.006044734
2462.634576	0.006115422
2464.563029	0.006010058
2466.491482	0.005725829
2468.419935	0.005757464
2470.348389	0.005972244
2472.276842	0.006154242
2474.205295	0.006355278
2476.133748	0.006565452
2478.062201	0.006536024
2479.990654	0.006250822
2481.919107	0.006203235
2483.847560	0.006400778
2485.776013	0.006600533
2487.704466	0.006888503
2489.632919	0.007114741
2491.561372	0.007235624
2493.489825	0.007384415
2495.418279	0.007506896
2497.346732	0.007635870
2499.275185	0.007794867
2501.203638	0.007903233
2503.132091	0.007992771
2505.060544	0.007969481
2506.988997	0.007872351
2508.917450	0.008095605
2510.845903	0.008546648
2512.774356	0.008749636
2514.702809	0.008679518
2516.631262	0.008597867
2518.559715	0.008630263
2520.488168	0.008655865
2522.416622	0.008605305
2524.345075	0.008738292
2526.273528	0.009161574
2528.201981	0.009623558
2530.130434	0.009910021
2532.058887	0.010013366
2533.987340	0.010093194
2535.915793	0.010311774
2537.844246	0.010605504
2539.772699	0.010712196
2541.701152	0.010699554
2543.629605	0.011079245
2545.558058	0.012015440
2547.486512	0.012766642
2549.414965	0.012787181
2551.343418	0.012718132
2553.271871	0.013039129
2555.200324	0.013505029
2557.128777	0.014029845
2559.057230	0.014490636
2560.985683	0.014658702
2562.914136	0.014630169
2564.842589	0.014653097
2566.771042	0.014754644
2568.699495	0.014897481
2570.627948	0.015163191
2572.556401	0.015327877
2574.484855	0.015143123
2576.413308	0.015026817
2578.341761	0.015340253
2580.270214	0.016055994
2582.198667	0.016968055
2584.127120	0.017552581
2586.055573	0.017482361
2587.984026	0.017030424
2589.912479	0.016596114
2591.840932	0.016523503
2593.769385	0.017022157
2595.697838	0.017747547
2597.626291	0.018212019
2599.554745	0.018378822
2601.483198	0.018286427
2603.411651	0.018055832
2605.340104	0.017965835
2607.268557	0.018047588
2609.197010	0.018205618
2611.125463	0.018243058
2613.053916	0.018015325
2614.982369	0.017943304
2616.910822	0.018208146
2618.839275	0.018357370
2620.767728	0.018351806
2622.696181	0.018500727
2624.624635	0.018728001
2626.553088	0.018783582
2628.481541	0.018555878
2630.409994	0.018200232
2632.338447	0.017872101
2634.266900	0.017624991
2636.195353	0.017698666
2638.123806	0.018097227
2640.052259	0.018499121
2641.980712	0.018592594
2643.909165	0.018298002
2645.837618	0.017950835
2647.766071	0.017841797
2649.694524	0.017793147
2651.622978	0.017568737
2653.551431	0.017455764
2655.479884	0.017612318
2657.408337	0.017668214
2659.336790	0.017606793
2661.265243	0.017623480
2663.193696	0.017478662
2665.122149	0.017161734
2667.050602	0.017018706
2668.979055	0.016954446
2670.907508	0.016728573
2672.835961	0.016503215
2674.764414	0.016506491
2676.692868	0.016627217
2678.621321	0.016517513
2680.549774	0.016128039
2682.478227	0.015866622
2684.406680	0.015726347
2686.335133	0.015369124
2688.263586	0.015040730
2690.192039	0.015162837
2692.120492	0.015480593
2694.048945	0.015612461
2695.977398	0.015742984
2697.905851	0.015923005
2699.834304	0.015691096
2701.762757	0.015027781
2703.691211	0.014526250
2705.619664	0.014524213
2707.548117	0.014817639
2709.476570	0.014985150
2711.405023	0.014895284
2713.333476	0.014690015
2715.261929	0.014380484
2717.190382	0.014013755
2719.118835	0.013905580
2721.047288	0.014138477
2722.975741	0.014366256
2724.904194	0.014418873
2726.832647	0.014431953
2728.761101	0.014489050
2730.689554	0.014530417
2732.618007	0.014440761
2734.546460	0.014158442
2736.474913	0.013886122
2738.403366	0.014007272
2740.331819	0.014456332
2742.260272	0.014790562
2744.188725	0.014584791
2746.117178	0.013972327
2748.045631	0.013561292
2749.974084	0.013401682
2751.902537	0.013175479
2753.830991	0.012887891
2755.759444	0.012728696
2757.687897	0.013020066
2759.616350	0.013442651
2761.544803	0.013246704
2763.473256	0.012763018
2765.401709	0.012717984
2767.330162	0.012854069
2769.258615	0.012836828
2771.187068	0.012914172
2773.115521	0.012929404
2775.043974	0.012718898
2776.972427	0.012684686
2778.900880	0.012740623
2780.829334	0.012605071
2782.757787	0.012668920
2784.686240	0.012992282
2786.614693	0.013026307
2788.543146	0.012662292
2790.471599	0.012196518
2792.400052	0.011953787
2794.328505	0.012179509
2796.256958	0.012499696
2798.185411	0.012430304
2800.113864	0.012157819
2802.042317	0.011858612
2803.970770	0.011559349
2805.899224	0.011420901
2807.827677	0.011366282
2809.756130	0.011391256
2811.684583	0.011575421
2813.613036	0.011803815
2815.541489	0.011870576
2817.469942	0.011771385
2819.398395	0.011910449
2821.326848	0.012436192
2823.255301	0.012653332
2825.183754	0.012291707
2827.112207	0.011946122
2829.040660	0.011831687
2830.969113	0.011489272
2832.897567	0.010960748
2834.826020	0.010879284
2836.754473	0.011187723
2838.682926	0.011326243
2840.611379	0.011263147
2842.539832	0.011406334
2844.468285	0.011626827
2846.396738	0.011560017
2848.325191	0.011424528
2850.253644	0.011286484
2852.182097	0.010982356
2854.110550	0.010806579
2856.039003	0.010978463
2857.967457	0.011298634
2859.895910	0.011605450
2861.824363	0.011811378
2863.752816	0.011792954
2865.681269	0.011615874
2867.609722	0.011623289
2869.538175	0.011761341
2871.466628	0.011591320
2873.395081	0.011238893
2875.323534	0.011109154
2877.251987	0.011133301
2879.180440	0.011057056
2881.108893	0.010918587
2883.037347	0.010956521
2884.965800	0.011206371
2886.894253	0.011410024
2888.822706	0.011364714
2890.751159	0.011140652
2892.679612	0.010767300
2894.608065	0.010224439
2896.536518	0.009877398
2898.464971	0.010173981
2900.393424	0.010849344
2902.321877	0.011238393
2904.250330	0.011148150
2906.178783	0.010861821
2908.107236	0.010654595
2910.035690	0.010575437
2911.964143	0.010586727
2913.892596	0.010670166
2915.821049	0.010767510
2917.749502	0.010786414
2919.677955	0.010883677
2921.606408	0.011117077
2923.534861	0.011125412
2925.463314	0.010939483
2927.391767	0.010893697
2929.320220	0.010921873
2931.248673	0.010828040
2933.177126	0.010558835
2935.105580	0.010274837
2937.034033	0.010284448
2938.962486	0.010652333
2940.890939	0.011080011
2942.819392	0.011338867
2944.747845	0.011637812
2946.676298	0.012002260
2948.604751	0.012034817
2950.533204	0.011864230
2952.461657	0.011816941
2954.390110	0.011703780
2956.318563	0.011457146
2958.247016	0.011261617
2960.175469	0.011071749
2962.103923	0.010870614
2964.032376	0.010740274
2965.960829	0.010822748
2967.889282	0.011038710
2969.817735	0.011206707
2971.746188	0.011539506
2973.674641	0.012005277
2975.603094	0.012005687
2977.531547	0.011513687
2979.460000	0.011257442
2981.388453	0.011502067
2983.316906	0.011893230
2985.245359	0.012058121
2987.173813	0.011766152
2989.102266	0.011342789
2991.030719	0.011341752
2992.959172	0.011619347
2994.887625	0.011754924
2996.816078	0.011746443
2998.744531	0.011651388
3000.672984	0.011519362
3002.601437	0.011475255
3004.529890	0.011521775
3006.458343	0.011720572
3008.386796	0.012068090
3010.315249	0.012219559
3012.243703	0.012048503
3014.172156	0.012016641
3016.100609	0.012393251
3018.029062	0.012968359
3019.957515	0.013276426
3021.885968	0.013067843
3023.814421	0.012553820
3025.742874	0.012077836
3027.671327	0.011842010
3029.599780	0.011826292
3031.528233	0.011827782
3033.456686	0.011876628
3035.385139	0.012073456
3037.313592	0.012472671
3039.242046	0.012939173
3041.170499	0.013169284
3043.098952	0.013278992
3045.027405	0.013569620
3046.955858	0.013750243
3048.884311	0.013450815
3050.812764	0.013049813
3052.741217	0.013055407
3054.669670	0.013333235
3056.598123	0.013396755
3058.526576	0.013063341
3060.455029	0.012659131
3062.383482	0.012534620
3064.311936	0.012710227
3066.240389	0.013098758
3068.168842	0.013537005
3070.097295	0.013848517
3072.025748	0.014225309
3073.954201	0.014980946
3075.882654	0.015766753
3077.811107	0.015964855
3079.739560	0.015674088
3081.668013	0.015403229
3083.596466	0.015339245
3085.524919	0.015297510
3087.453372	0.015239378
3089.381825	0.015384594
3091.310279	0.015713472
3093.238732	0.016156208
3095.167185	0.016759390
3097.095638	0.017220084
3099.024091	0.017203284
3100.952544	0.016865678
3102.880997	0.016637936
3104.809450	0.016608333
3106.737903	0.016724484
3108.666356	0.017091015
3110.594809	0.017603526
3112.523262	0.018038698
3114.451715	0.018376939
3116.380169	0.018771565
3118.308622	0.019107336
3120.237075	0.019088995
3122.165528	0.018995345
3124.093981	0.019281914
3126.022434	0.019591000
3127.950887	0.019283297
3129.879340	0.018637592
3131.807793	0.018538564
3133.736246	0.019113764
3135.664699	0.019589752
3137.593152	0.019552367
3139.521605	0.019301413
3141.450058	0.019290047
3143.378512	0.019765979
3145.306965	0.020162651
3147.235418	0.019907003
3149.163871	0.019728713
3151.092324	0.020298876
3153.020777	0.020997899
3154.949230	0.021186395
3156.877683	0.021097811
3158.806136	0.021183532
3160.734589	0.021498742
3162.663042	0.021786369
3164.591495	0.021892330
3166.519948	0.021982338
3168.448402	0.022153461
3170.376855	0.022334790
3172.305308	0.022598023
3174.233761	0.022822123
3176.162214	0.022793597
3178.090667	0.022744719
3180.019120	0.023062380
3181.947573	0.023687275
3183.876026	0.023977788
3185.804479	0.023535563
3187.732932	0.022952752
3189.661385	0.022876345
3191.589838	0.023294082
3193.518292	0.023927977
3195.446745	0.024531938
3197.375198	0.024895901
3199.303651	0.024842365
3201.232104	0.024581188
3203.160557	0.024638757
3205.089010	0.024977608
3207.017463	0.025172632
3208.945916	0.025345666
3210.874369	0.025590191
3212.802822	0.025638264
3214.731275	0.025796780
3216.659728	0.026347050
3218.588181	0.026631232
3220.516635	0.026218180
3222.445088	0.025718372
3224.373541	0.025739824
3226.301994	0.025955105
3228.230447	0.026005581
3230.158900	0.026262622
3232.087353	0.026596095
3234.015806	0.026516447
3235.944259	0.026385065
3237.872712	0.026703101
3239.801165	0.027315723
3241.729618	0.027712401
3243.658071	0.027602265
3245.586525	0.027321124
3247.514978	0.027477309
3249.443431	0.028163644
3251.371884	0.028869445
3253.300337	0.029016575
3255.228790	0.028528830
3257.157243	0.028090581
3259.085696	0.028351149
3261.014149	0.028995683
3262.942602	0.029299982
3264.871055	0.029124931
3266.799508	0.028846413
3268.727961	0.028733563
3270.656414	0.028813183
3272.584868	0.029067742
3274.513321	0.029585883
3276.441774	0.030101802
3278.370227	0.029951980
3280.298680	0.029361639
3282.227133	0.029200451
3284.155586	0.029660942
3286.084039	0.030336205
3288.012492	0.030621305
3289.940945	0.030347612
3291.869398	0.030287564
3293.797851	0.030959673
3295.726304	0.031781539
3297.654758	0.032151718
3299.583211	0.032160185
3301.511664	0.032105677
3303.440117	0.032034934
3305.368570	0.031721201
3307.297023	0.031179970
3309.225476	0.030790566
3311.153929	0.030720690
3313.082382	0.030877039
3315.010835	0.031242728
3316.939288	0.031896781
3318.867741	0.032743946
3320.796194	0.033166949
3322.724648	0.032822996
3324.653101	0.032378118
3326.581554	0.032404803
3328.510007	0.032583706
3330.438460	0.032539222
3332.366913	0.032469649
3334.295366	0.032442894
3336.223819	0.032348182
3338.152272	0.032630593
3340.080725	0.033316240
3342.009178	0.033735096
3343.937631	0.033995755
3345.866084	0.034477293
3347.794537	0.034875032
3349.722991	0.034871228
3351.651444	0.034710512
3353.579897	0.034779411
3355.508350	0.034915838
3357.436803	0.034874067
3359.365256	0.035077542
3361.293709	0.035713516
3363.222162	0.036125652
3365.150615	0.035905220
3367.079068	0.035603911
3369.007521	0.035817519
3370.935974	0.036238749
3372.864427	0.036329884
3374.792881	0.036247045
3376.721334	0.036144733
3378.649787	0.035995193
3380.578240	0.036094557
3382.506693	0.036392808
3384.435146	0.036501840
3386.363599	0.036557969
3388.292052	0.036882721
3390.220505	0.037513211
3392.148958	0.038228337
3394.077411	0.038475882
3396.005864	0.038085826
3397.934317	0.037820283
3399.862770	0.038202953
3401.791224	0.038718700
3403.719677	0.038551513
3405.648130	0.038146585
3407.576583	0.037953455
3409.505036	0.037885867
3411.433489	0.037891511
3413.361942	0.037954800
3415.290395	0.038016118
3417.218848	0.038011685
3419.147301	0.037825894
3421.075754	0.037669905
3423.004207	0.037584927
3424.932660	0.037544969
3426.861114	0.037908606
3428.789567	0.038508248
3430.718020	0.038894147
3432.646473	0.039135300
3434.574926	0.039180808
3436.503379	0.038716812
3438.431832	0.037891302
3440.360285	0.037114780
3442.288738	0.036565471
3444.217191	0.036450099
3446.145644	0.036952622
3448.074097	0.037747841
3450.002550	0.038048774
3451.931004	0.037802622
3453.859457	0.037625138
3455.787910	0.037609946
3457.716363	0.037522350
3459.644816	0.037332244
3461.573269	0.037030302
3463.501722	0.036583610
3465.430175	0.036125053
3467.358628	0.036053061
3469.287081	0.036480792
3471.215534	0.036686223
3473.143987	0.036180973
3475.072440	0.035518434
3477.000893	0.035356868
3478.929347	0.035604220
3480.857800	0.035673581
3482.786253	0.035480700
3484.714706	0.035523269
3486.643159	0.035674378
3488.571612	0.035399511
3490.500065	0.034651924
3492.428518	0.033780370
3494.356971	0.033426229
3496.285424	0.033865854
3498.213877	0.034311008
3500.142330	0.034086976
3502.070783	0.033614323
3503.999237	0.033504296
3505.927690	0.033831026
3507.856143	0.034314066
3509.784596	0.034492619
3511.713049	0.033985414
3513.641502	0.033009026
3515.569955	0.032242838
3517.498408	0.032172736
3519.426861	0.032486830
3521.355314	0.032455437
3523.283767	0.032117181
3525.212220	0.031812757
3527.140673	0.031366598
3529.069126	0.030751325
3530.997580	0.030085951
3532.926033	0.029390015
3534.854486	0.028861731
3536.782939	0.028782412
3538.711392	0.029055657
3540.639845	0.029199265
3542.568298	0.028851381
3544.496751	0.028117642
3546.425204	0.027477326
3548.353657	0.027259193
3550.282110	0.027299853
3552.210563	0.027252076
3554.139016	0.026947536
3556.067470	0.026503485
3557.995923	0.026321428
3559.924376	0.026652388
3561.852829	0.027301095
3563.781282	0.028000241
3565.709735	0.028381711
3567.638188	0.027880980
3569.566641	0.026723115
3571.495094	0.025735348
3573.423547	0.025018737
3575.352000	0.024375275
3577.280453	0.024138290
3579.208906	0.024491277
3581.137360	0.024941832
3583.065813	0.024919299
3584.994266	0.024159769
3586.922719	0.022984194
3588.851172	0.022159588
3590.779625	0.021671018
3592.708078	0.021180358
3594.636531	0.021072082
3596.564984	0.021685284
3598.493437	0.022405330
3600.421890	0.022558844
3602.350343	0.022321910
3604.278796	0.022184074
3606.207249	0.022352252
3608.135703	0.022456352
3610.064156	0.021830773
3611.992609	0.020782925
3613.921062	0.020292770
3615.849515	0.020617811
3617.777968	0.021264134
3619.706421	0.021330001
3621.634874	0.020397587
3623.563327	0.019341609
3625.491780	0.018821018
3627.420233	0.018433340
3629.348686	0.017951157
3631.277139	0.017872287
3633.205593	0.018133420
3635.134046	0.018220216
3637.062499	0.017917197
3638.990952	0.017369512
3640.919405	0.016681124
3642.847858	0.015837189
3644.776311	0.015324284
3646.704764	0.016044715
3648.633217	0.017782900
3650.561670	0.018192897
3652.490123	0.017018989
3654.418576	0.015841803
3656.347029	0.015081929
3658.275482	0.014653954
3660.203936	0.014407952
3662.132389	0.014203878
3664.060842	0.014016174
3665.989295	0.013892723
3667.917748	0.013950919
3669.846201	0.014403249
3671.774654	0.014948687
3673.703107	0.014456987
3675.631560	0.012912699
3677.560013	0.011631863
3679.488466	0.011149614
3681.416919	0.011367418
3683.345372	0.012097483
3685.273826	0.013219533
3687.202279	0.014488259
3689.130732	0.014837573
3691.059185	0.013617841
3692.987638	0.012173935
3694.916091	0.011455248
3696.844544	0.011052669
3698.772997	0.010537553
3700.701450	0.010229724
3702.629903	0.010548590
3704.558356	0.011236468
3706.486809	0.011915389
3708.415262	0.012652972
3710.343716	0.013313714
3712.272169	0.013144304
3714.200622	0.012191148
3716.129075	0.011589793
3718.057528	0.011720582
3719.985981	0.011846405
3721.914434	0.011575041
3723.842887	0.011402967
3725.771340	0.011428277
3727.699793	0.011477078
3729.628246	0.011767812
3731.556699	0.012422956
3733.485152	0.013117917
3735.413605	0.013251977
3737.342059	0.012784230
3739.270512	0.012025346
3741.198965	0.010983932
3743.127418	0.010203882
3745.055871	0.010907741
3746.984324	0.012923731
3748.912777	0.014491903
3750.841230	0.014685174
3752.769683	0.013952934
3754.698136	0.013432143
3756.626589	0.013610729
3758.555042	0.014027908
3760.483495	0.014031112
3762.411949	0.013649387
3764.340402	0.013293785
3766.268855	0.013230422
3768.197308	0.013307485
3770.125761	0.013404218
3772.054214	0.013675928
3773.982667	0.014161425
3775.911120	0.014699034
3777.839573	0.014752344
3779.768026	0.014042024
3781.696479	0.013384005
3783.624932	0.013503674
3785.553385	0.014068643
3787.481838	0.014332897
3789.410292	0.014208019
3791.338745	0.014052512
3793.267198	0.013983324
3795.195651	0.013993367
3797.124104	0.014061614
3799.052557	0.013895107
3800.981010	0.013481171
3802.909463	0.013189171
3804.837916	0.012904794
3806.766369	0.012669922
3808.694822	0.012998103
3810.623275	0.013722873
3812.551728	0.014261333
3814.480182	0.014060962
3816.408635	0.013394539
3818.337088	0.013319576
3820.265541	0.013807965
3822.193994	0.013916656
3824.122447	0.013521950
3826.050900	0.013253787
3827.979353	0.013309943
3829.907806	0.013249586
3831.836259	0.012920802
3833.764712	0.012767419
3835.693165	0.013076163
3837.621618	0.013874523
3839.550071	0.014833741
3841.478525	0.015222338
3843.406978	0.015063458
3845.335431	0.014849463
3847.263884	0.014599660
3849.192337	0.014157704
3851.120790	0.013266137
3853.049243	0.012160258
3854.977696	0.011982364
3856.906149	0.012643755
3858.834602	0.013274889
3860.763055	0.013856516
3862.691508	0.014343705
3864.619961	0.014009469
3866.548415	0.012968599
3868.476868	0.012188669
3870.405321	0.012285237
3872.333774	0.012936674
3874.262227	0.013448031
3876.190680	0.013752691
3878.119133	0.013554939
3880.047586	0.012512700
3881.976039	0.011232781
3883.904492	0.010494904
3885.832945	0.010646868
3887.761398	0.011477483
3889.689851	0.012104574
3891.618305	0.012059212
3893.546758	0.011885646
3895.475211	0.012130709
3897.403664	0.012862340
3899.332117	0.013691030
3901.260570	0.013747933
3903.189023	0.012933495
3905.117476	0.012373561
3907.045929	0.012346106
3908.974382	0.012211840
3910.902835	0.011863410
3912.831288	0.011655767
3914.759741	0.011716306
3916.688194	0.011860657
3918.616648	0.011921612
3920.545101	0.011969797
3922.473554	0.011956988
3924.402007	0.011860439
3926.330460	0.011906249
3928.258913	0.012004719
3930.187366	0.012014106
3932.115819	0.011997752
3934.044272	0.011934806
3935.972725	0.011723767
3937.901178	0.011081418
3939.829631	0.010069870
3941.758084	0.009540801
3943.686538	0.010250540
3945.614991	0.011617455
3947.543444	0.012328089
3949.471897	0.012000433
3951.400350	0.011334067
3953.328803	0.010934375
3955.257256	0.010766756
3957.185709	0.010761857
3959.114162	0.011041135
3961.042615	0.011441139
3962.971068	0.011675361
3964.899521	0.011799990
3966.827974	0.011965666
3968.756427	0.011834281
3970.684881	0.011062337
3972.613334	0.010275553
3974.541787	0.010248753
3976.470240	0.010609213
3978.398693	0.010567134
3980.327146	0.010410396
3982.255599	0.010634352
3984.184052	0.010911965
3986.112505	0.010978932
3988.040958	0.011186240
3989.969411	0.011441021
3991.897864	0.011401439
3993.826317	0.011304444
3995.754771	0.011159716
3997.683224	0.010462876
3999.611677	0.009472270
4001.540130	0.008854704
4003.468583	0.008670067
4005.397036	0.008902124
4007.325489	0.009478439
4009.253942	0.010058941
4011.182395	0.010316184
4013.110848	0.009835255
4015.039301	0.009316614
4016.967754	0.009708212
4018.896207	0.010055255
4020.824661	0.009522504
4022.753114	0.008934036
4024.681567	0.009435005
4026.610020	0.010453083
4028.538473	0.010849849
4030.466926	0.010566540
4032.395379	0.009596976
4034.323832	0.008270660
4036.252285	0.007710198
4038.180738	0.008227023
4040.109191	0.008815114
4042.037644	0.009310348
4043.966097	0.010023104
4045.894550	0.010365155
4047.823004	0.010133984
4049.751457	0.009783801
4051.679910	0.009287152
4053.608363	0.008909849
4055.536816	0.009090033
4057.465269	0.009249504
4059.393722	0.009008637
4061.322175	0.008682194
4063.250628	0.008558910
4065.179081	0.008754449
4067.107534	0.009047912
4069.035987	0.008956606
4070.964440	0.008451647
4072.892894	0.008274226
4074.821347	0.008315992
4076.749800	0.008336565
4078.678253	0.008486437
4080.606706	0.008808631
4082.535159	0.008802733
4084.463612	0.008370622
4086.392065	0.007979587
4088.320518	0.007913182
4090.248971	0.008530590
4092.177424	0.009885732
4094.105877	0.010213166
4096.034330	0.008806624
4097.962783	0.007335648
4099.891237	0.007128661
4101.819690	0.007598375
4103.748143	0.007798037
4105.676596	0.007580209
4107.605049	0.007243518
4109.533502	0.007167097
4111.461955	0.007899350
4113.390408	0.008978431
4115.318861	0.009082509
4117.247314	0.008108792
4119.175767	0.007675630
4121.104220	0.008287625
4123.032673	0.008900525
4124.961127	0.008840147
4126.889580	0.008139301
4128.818033	0.007670567
4130.746486	0.008187208
4132.674939	0.008701380
4134.603392	0.008192231
4136.531845	0.007668653
4138.460298	0.008140624
4140.388751	0.009042852
4142.317204	0.009345567
4144.245657	0.008977915
4146.174110	0.008700361
4148.102563	0.008732171
4150.031017	0.008714655
4151.959470	0.008423398
4153.887923	0.007774666
4155.816376	0.007199883
4157.744829	0.007305106
4159.673282	0.007595407
4161.601735	0.007793492
4163.530188	0.008055340
4165.458641	0.008019669
4167.387094	0.007216715
4169.315547	0.006342403
4171.244000	0.006857119
4173.172453	0.008609918
4175.100906	0.009538804
4177.029360	0.008957189
4178.957813	0.008326416
4180.886266	0.008288601
4182.814719	0.008252669
4184.743172	0.008146854
4186.671625	0.007871425
4188.600078	0.007572509
4190.528531	0.007427380
4192.456984	0.007277243
4194.385437	0.007157346
4196.313890	0.006421976
4198.242343	0.005905509
4200.170796	0.006542600
4202.099250	0.008040909
4204.027703	0.009324443
4205.956156	0.009261998
4207.884609	0.007907267
4209.813062	0.006807141
4211.741515	0.006856398
4213.669968	0.007047873
4215.598421	0.006903600
4217.526874	0.007120144
4219.455327	0.007509512
4221.383780	0.007707083
4223.312233	0.007897776
4225.240686	0.007504961
4227.169139	0.006770311
4229.097593	0.006412124
4231.026046	0.006532162
4232.954499	0.006936063
4234.882952	0.007267350
4236.811405	0.007302856
4238.739858	0.007121011
4240.668311	0.006491592
4242.596764	0.005475431
4244.525217	0.005219911
4246.453670	0.005901746
4248.382123	0.006157760
4250.310576	0.005270743
4252.239029	0.004367901
4254.167483	0.004618151
4256.095936	0.005788225
4258.024389	0.006677427
4259.952842	0.006486534
4261.881295	0.005982658
4263.809748	0.005884514
4265.738201	0.005739213
4267.666654	0.005445359
4269.595107	0.005170148
4271.523560	0.005203461
4273.452013	0.005817720
4275.380466	0.006058544
4277.308919	0.005937153
4279.237373	0.006119262
4281.165826	0.006740388
4283.094279	0.007008743
4285.022732	0.006603668
4286.951185	0.006104915
4288.879638	0.006194765
4290.808091	0.006811502
4292.736544	0.007222771
4294.664997	0.007092556
4296.593450	0.006623731
4298.521903	0.006678629
4300.450356	0.007152291
4302.378809	0.007468672
4304.307262	0.007508384
4306.235716	0.007179731
4308.164169	0.007012092
4310.092622	0.007192333
4312.021075	0.007051308
4313.949528	0.006322263
4315.877981	0.005707499
4317.806434	0.006009260
4319.734887	0.006285142
4321.663340	0.005974773
4323.591793	0.006282356
4325.520246	0.007041661
4327.448699	0.006762255
4329.377152	0.005735895
4331.305606	0.005585677
4333.234059	0.006610298
4335.162512	0.007501710
4337.090965	0.007707452
4339.019418	0.007844729
4340.947871	0.007561204
4342.876324	0.006764370
4344.804777	0.006654456
4346.733230	0.007366594
4348.661683	0.007748934
4350.590136	0.007318406
4352.518589	0.006318127
4354.447042	0.005647942
4356.375495	0.005698618
4358.303949	0.005995573
4360.232402	0.005956254
4362.160855	0.005969869
4364.089308	0.006232116
4366.017761	0.005967364
4367.946214	0.005588452
4369.874667	0.005728433
4371.803120	0.006051319
4373.731573	0.005741723
4375.660026	0.005133156
4377.588479	0.004955898
4379.516932	0.005153473
4381.445385	0.005694588
4383.373839	0.006276850
4385.302292	0.006241005
4387.230745	0.005555468
4389.159198	0.005410375
4391.087651	0.005997523
4393.016104	0.006623724
4394.944557	0.007045783
4396.873010	0.006911535
4398.801463	0.006654400
4400.729916	0.007109809
4402.658369	0.007706418
4404.586822	0.007711803
4406.515275	0.007489415
4408.443729	0.007197417
4410.372182	0.007001088
4412.300635	0.007185654
4414.229088	0.007200326
4416.157541	0.006812793
4418.085994	0.006661201
4420.014447	0.006646568
4421.942900	0.006538009
4423.871353	0.006778975
4425.799806	0.007388561
4427.728259	0.007431632
4429.656712	0.006370963
4431.585165	0.005573349
4433.513618	0.005830214
4435.442072	0.006355487
4437.370525	0.006034608
4439.298978	0.005252298
4441.227431	0.005338765
4443.155884	0.005950022
4445.084337	0.006505509
4447.012790	0.006948127
4448.941243	0.007475494
4450.869696	0.007959620
4452.798149	0.008108525
4454.726602	0.008091061
4456.655055	0.008271690
4458.583508	0.008163811
4460.511962	0.007426997
4462.440415	0.006951244
4464.368868	0.007083390
4466.297321	0.007501137
4468.225774	0.007477981
4470.154227	0.007526341
4472.082680	0.008051495
4474.011133	0.008115607
4475.939586	0.007487506
4477.868039	0.006836074
4479.796492	0.006100361
4481.724945	0.005688878
4483.653398	0.006237039
4485.581851	0.006626369
4487.510305	0.006273833
4489.438758	0.005931895
4491.367211	0.006161171
4493.295664	0.006131699
4495.224117	0.005442723
4497.152570	0.005365015
4499.081023	0.006241011
4501.009476	0.006712993
4502.937929	0.005931160
4504.866382	0.004983009
4506.794835	0.004377186
4508.723288	0.004180056
4510.651741	0.004738922
4512.580195	0.005477344
4514.508648	0.005908859
4516.437101	0.006209183
4518.365554	0.006612583
4520.294007	0.006651015
4522.222460	0.006200639
4524.150913	0.005975207
4526.079366	0.006492709
4528.007819	0.007341802
4529.936272	0.007433536
4531.864725	0.006923893
4533.793178	0.006334291
4535.721631	0.005598513
4537.650084	0.005269682
4539.578538	0.005386227
4541.506991	0.006048449
4543.435444	0.006788498
4545.363897	0.007360378
4547.292350	0.007786808
4549.220803	0.007627502
4551.149256	0.007541568
4553.077709	0.007784676
4555.006162	0.008069539
4556.934615	0.008145696
4558.863068	0.007859348
4560.791521	0.007891011
4562.719974	0.008591769
4564.648428	0.008884333
4566.576881	0.008438890
4568.505334	0.008046543
4570.433787	0.007697678
4572.362240	0.007694139
4574.290693	0.007686465
4576.219146	0.006861719
4578.147599	0.005686472
4580.076052	0.004850063
4582.004505	0.004767345
4583.932958	0.005279397
4585.861411	0.006080122
4587.789864	0.006820153
4589.718318	0.007192457
4591.646771	0.007149807
4593.575224	0.006800105
4595.503677	0.006985084
4597.432130	0.007913647
4599.360583	0.008273011
4601.289036	0.007097827
4603.217489	0.005416428
[truncated: 1,501 more rows]
