# Supplementary material for: Adaptive Method for Quantitative Estimation of Glucose and Fructose Concentrations in Aqueous Solutions Based on Infrared Nanoantenna Optics
Source: Sensors (Basel). 2019 Jul 11;19(14):3053. doi: 10.3390/s19143053 (PMC6678705; doi:10.3390/s19143053)
Supplement: Supplementary file 1 [file sensors-19-03053-s001.zip › 00_Measurement_Data/Fructose cycles/1 water/res4 sc50_50 ap100x100 par pol/1 water.3.txt]

748.239793	0.013583121
750.168246	0.014816276
752.096699	0.033728365
754.025152	0.034278359
755.953605	0.021828063
757.882058	0.023212794
759.810511	0.027948411
761.738964	0.027466491
763.667418	0.029260803
765.595871	0.022305062
767.524324	0.013473348
769.452777	0.011891047
771.381230	0.010751561
773.309683	0.015798785
775.238136	0.015550499
777.166589	0.009294879
779.095042	0.012453002
781.023495	0.016049420
782.951948	0.013927635
784.880401	0.024210695
786.808854	0.035089485
788.737308	0.033313204
790.665761	0.023594599
792.594214	0.027441457
794.522667	0.032257438
796.451120	0.034339570
798.379573	0.043277260
800.308026	0.042665187
802.236479	0.042031281
804.164932	0.026060769
806.093385	0.019340020
808.021838	0.033552755
809.950291	0.036544077
811.878744	0.021982785
813.807197	0.014603984
815.735651	0.021987149
817.664104	0.039367121
819.592557	0.041909873
821.521010	0.039806683
823.449463	0.032981843
825.377916	0.020371102
827.306369	0.027056528
829.234822	0.025735939
831.163275	0.023772283
833.091728	0.029464895
835.020181	0.029833663
836.948634	0.018893825
838.877087	0.017900186
840.805541	0.028510584
842.733994	0.024327386
844.662447	0.011003064
846.590900	0.016060991
848.519353	0.025610628
850.447806	0.026891574
852.376259	0.024640365
854.304712	0.021891363
856.233165	0.021490062
858.161618	0.023834398
860.090071	0.024731793
862.018524	0.021357324
863.946977	0.017351506
865.875430	0.016720774
867.803884	0.018831471
869.732337	0.024395155
871.660790	0.028240696
873.589243	0.029842837
875.517696	0.032311466
877.446149	0.032473631
879.374602	0.032529701
881.303055	0.035104722
883.231508	0.036727358
885.159961	0.036295317
887.088414	0.036199048
889.016867	0.036157917
890.945320	0.037256397
892.873774	0.042052947
894.802227	0.049535178
896.730680	0.055808820
898.659133	0.059252046
900.587586	0.061436001
902.516039	0.063464060
904.444492	0.065276168
906.372945	0.067391008
908.301398	0.069635808
910.229851	0.072736017
912.158304	0.077131547
914.086757	0.081224658
916.015210	0.084032260
917.943664	0.087882027
919.872117	0.094941653
921.800570	0.102884509
923.729023	0.107746661
925.657476	0.109219581
927.585929	0.110197432
929.514382	0.112653077
931.442835	0.118018031
933.371288	0.126765504
935.299741	0.135770768
937.228194	0.141925797
939.156647	0.146411434
941.085100	0.150934368
943.013553	0.155656114
944.942007	0.160784811
946.870460	0.166689649
948.798913	0.173571765
950.727366	0.180821404
952.655819	0.187660366
954.584272	0.194332093
956.512725	0.200676084
958.441178	0.206381768
960.369631	0.212590724
962.298084	0.219424650
964.226537	0.225292966
966.154990	0.230384335
968.083443	0.236217678
970.011897	0.242663026
971.940350	0.249257758
973.868803	0.256026864
975.797256	0.262293130
977.725709	0.268301457
979.654162	0.274958611
981.582615	0.281601399
983.511068	0.287494361
985.439521	0.293310136
987.367974	0.299234718
989.296427	0.304500341
991.224880	0.309418529
993.153333	0.315150887
995.081786	0.321671307
997.010240	0.327771038
998.938693	0.332884341
1000.867146	0.337666720
1002.795599	0.342677206
1004.724052	0.347934395
1006.652505	0.353248000
1008.580958	0.358322650
1010.509411	0.363106549
1012.437864	0.367322147
1014.366317	0.370486498
1016.294770	0.372931719
1018.223223	0.375370443
1020.151676	0.378395677
1022.080130	0.382551223
1024.008583	0.387124658
1025.937036	0.390588462
1027.865489	0.392280996
1029.793942	0.392602772
1031.722395	0.393721879
1033.650848	0.397049099
1035.579301	0.400195360
1037.507754	0.401753604
1039.436207	0.403378695
1041.364660	0.405227721
1043.293113	0.406505376
1045.221566	0.407570720
1047.150019	0.408329219
1049.078473	0.408223778
1051.006926	0.407443732
1052.935379	0.406940073
1054.863832	0.407299936
1056.792285	0.407436043
1058.720738	0.406576723
1060.649191	0.405920148
1062.577644	0.406056195
1064.506097	0.406264067
1066.434550	0.405854404
1068.363003	0.403999448
1070.291456	0.400755018
1072.219909	0.397997737
1074.148363	0.396833509
1076.076816	0.396202147
1078.005269	0.395327866
1079.933722	0.394441664
1081.862175	0.393723279
1083.790628	0.392626494
1085.719081	0.390130848
1087.647534	0.387085080
1089.575987	0.384974241
1091.504440	0.383141428
1093.432893	0.380952954
1095.361346	0.379009008
1097.289799	0.377823800
1099.218253	0.376980066
1101.146706	0.375391364
1103.075159	0.372798324
1105.003612	0.369753271
1106.932065	0.367098451
1108.860518	0.365321666
1110.788971	0.363527983
1112.717424	0.361036360
1114.645877	0.358472407
1116.574330	0.355888575
1118.502783	0.352775097
1120.431236	0.349754930
1122.359689	0.347193867
1124.288142	0.344584733
1126.216596	0.342551678
1128.145049	0.341117591
1130.073502	0.338612527
1132.001955	0.334922224
1133.930408	0.331271380
1135.858861	0.327972025
1137.787314	0.325361490
1139.715767	0.323782414
1141.644220	0.322078109
1143.572673	0.319284558
1145.501126	0.316107810
1147.429579	0.313233852
1149.358032	0.310782969
1151.286486	0.308586508
1153.214939	0.306012690
1155.143392	0.303025752
1157.071845	0.300475657
1159.000298	0.298458368
1160.928751	0.295993894
1162.857204	0.292839050
1164.785657	0.289644718
1166.714110	0.286631763
1168.642563	0.283856630
1170.571016	0.281404763
1172.499469	0.278981686
1174.427922	0.276400179
1176.356375	0.273608863
1178.284829	0.270486265
1180.213282	0.267389566
1182.141735	0.264737397
1184.070188	0.262229711
1185.998641	0.259593636
1187.927094	0.257158875
1189.855547	0.254952252
1191.784000	0.252473503
1193.712453	0.249777496
1195.640906	0.247367233
1197.569359	0.245247915
1199.497812	0.242907584
1201.426265	0.239823520
1203.354719	0.236882746
1205.283172	0.234481826
1207.211625	0.232449248
1209.140078	0.230401427
1211.068531	0.228236973
1212.996984	0.225947097
1214.925437	0.223544449
1216.853890	0.221019164
1218.782343	0.218481407
1220.710796	0.216058537
1222.639249	0.213895872
1224.567702	0.212166563
1226.496155	0.210558161
1228.424609	0.208624199
1230.353062	0.206439182
1232.281515	0.204172522
1234.209968	0.201902524
1236.138421	0.199885234
1238.066874	0.198220566
1239.995327	0.196699142
1241.923780	0.195183873
1243.852233	0.193668738
1245.780686	0.192085251
1247.709139	0.190548182
1249.637592	0.189097494
1251.566045	0.187419176
1253.494498	0.185494065
1255.422952	0.183908224
1257.351405	0.182724953
1259.279858	0.181168944
1261.208311	0.179077923
1263.136764	0.176978156
1265.065217	0.174985617
1266.993670	0.172996387
1268.922123	0.171143964
1270.850576	0.169510961
1272.779029	0.167970881
1274.707482	0.166372016
1276.635935	0.164752707
1278.564388	0.163298607
1280.492842	0.162159666
1282.421295	0.161072582
1284.349748	0.159551367
1286.278201	0.157683134
1288.206654	0.156073481
1290.135107	0.154799566
1292.063560	0.153365240
1293.992013	0.151707470
1295.920466	0.150073573
1297.848919	0.148471579
1299.777372	0.146874860
1301.705825	0.145470619
1303.634278	0.144306496
1305.562731	0.142998651
1307.491185	0.141638041
1309.419638	0.140753761
1311.348091	0.139904499
1313.276544	0.138974443
1315.204997	0.138431445
1317.133450	0.137718678
1319.061903	0.136433572
1320.990356	0.134747013
1322.918809	0.132759973
1324.847262	0.130795926
1326.775715	0.129057795
1328.704168	0.127485663
1330.632621	0.126262397
1332.561075	0.125788778
1334.489528	0.126057535
1336.417981	0.126162231
1338.346434	0.125110924
1340.274887	0.123610377
1342.203340	0.122001521
1344.131793	0.119576797
1346.060246	0.117282860
1347.988699	0.116083257
1349.917152	0.115465939
1351.845605	0.114588216
1353.774058	0.113297217
1355.702511	0.112374939
1357.630965	0.112281755
1359.559418	0.112080231
1361.487871	0.110954829
1363.416324	0.110084534
1365.344777	0.109587304
1367.273230	0.108196072
1369.201683	0.107092842
1371.130136	0.106708415
1373.058589	0.105593994
1374.987042	0.104410194
1376.915495	0.103490941
1378.843948	0.101802610
1380.772401	0.100038938
1382.700854	0.098984413
1384.629308	0.097922876
1386.557761	0.096607298
1388.486214	0.096459880
1390.414667	0.097301826
1392.343120	0.097019807
1394.271573	0.096233472
1396.200026	0.096036084
1398.128479	0.094972931
1400.056932	0.093485408
1401.985385	0.092221871
1403.913838	0.090253100
1405.842291	0.088865176
1407.770744	0.088378258
1409.699198	0.087357163
1411.627651	0.086368918
1413.556104	0.086467385
1415.484557	0.086626574
1417.413010	0.085526459
1419.341463	0.085005678
1421.269916	0.085656248
1423.198369	0.084707364
1425.126822	0.082931839
1427.055275	0.081805982
1428.983728	0.080652900
1430.912181	0.080491103
1432.840634	0.081161186
1434.769087	0.080134705
1436.697541	0.078439854
1438.625994	0.078406796
1440.554447	0.077830411
1442.482900	0.076227851
1444.411353	0.075208746
1446.339806	0.074410960
1448.268259	0.073769465
1450.196712	0.073921524
1452.125165	0.074862629
1454.053618	0.075756148
1455.982071	0.075581118
1457.910524	0.075545721
1459.838977	0.075944819
1461.767431	0.073810361
1463.695884	0.069862306
1465.624337	0.068189614
1467.552790	0.069583490
1469.481243	0.070540838
1471.409696	0.069826871
1473.338149	0.069624081
1475.266602	0.069505908
1477.195055	0.068211831
1479.123508	0.066513501
1481.051961	0.065130264
1482.980414	0.064706035
1484.908867	0.065061301
1486.837321	0.065264136
1488.765774	0.064957619
1490.694227	0.065007888
1492.622680	0.065561354
1494.551133	0.064542457
1496.479586	0.062402226
1498.408039	0.061499011
1500.336492	0.062027458
1502.264945	0.062967084
1504.193398	0.062635951
1506.121851	0.061464954
1508.050304	0.062755525
1509.978757	0.063843317
1511.907210	0.062156789
1513.835664	0.060216244
1515.764117	0.059731256
1517.692570	0.060767990
1519.621023	0.061279874
1521.549476	0.060726106
1523.477929	0.060839947
1525.406382	0.059928060
1527.334835	0.058224585
1529.263288	0.057420887
1531.191741	0.056053407
1533.120194	0.054684773
1535.048647	0.056302048
1536.977100	0.058320567
1538.905554	0.057754003
1540.834007	0.057630152
1542.762460	0.057652742
1544.690913	0.055581450
1546.619366	0.053121265
1548.547819	0.051292494
1550.476272	0.050860118
1552.404725	0.052089296
1554.333178	0.054055344
1556.261631	0.054561213
1558.190084	0.052164707
1560.118537	0.051332034
1562.046990	0.052174885
1563.975443	0.050937060
1565.903897	0.049115267
1567.832350	0.047859333
1569.760803	0.047520351
1571.689256	0.048814539
1573.617709	0.049095601
1575.546162	0.047560699
1577.474615	0.047241531
1579.403068	0.047654338
1581.331521	0.046849232
1583.259974	0.045824930
1585.188427	0.045586489
1587.116880	0.045848820
1589.045333	0.046203054
1590.973787	0.046681825
1592.902240	0.047160555
1594.830693	0.047376707
1596.759146	0.047503334
1598.687599	0.047661476
1600.616052	0.047720701
1602.544505	0.047777783
1604.472958	0.047938872
1606.401411	0.047992706
1608.329864	0.047957983
1610.258317	0.048488919
1612.186770	0.049827866
1614.115223	0.050731290
1616.043677	0.050972369
1617.972130	0.052590728
1619.900583	0.054557566
1621.829036	0.054374073
1623.757489	0.053997319
1625.685942	0.054400366
1627.614395	0.054164603
1629.542848	0.054361206
1631.471301	0.055532388
1633.399754	0.055752516
1635.328207	0.055512957
1637.256660	0.057085730
1639.185113	0.058107190
1641.113566	0.057535205
1643.042020	0.057121016
1644.970473	0.056876142
1646.898926	0.058109060
1648.827379	0.062011305
1650.755832	0.062179781
1652.684285	0.057306599
1654.612738	0.055806886
1656.541191	0.057184555
1658.469644	0.056807846
1660.398097	0.055035219
1662.326550	0.053774167
1664.255003	0.054337230
1666.183456	0.055236738
1668.111910	0.054724101
1670.040363	0.054595795
1671.968816	0.054959439
1673.897269	0.053301290
1675.825722	0.051531009
1677.754175	0.051847477
1679.682628	0.052263945
1681.611081	0.050880816
1683.539534	0.048618834
1685.467987	0.048259947
1687.396440	0.048354194
1689.324893	0.046647403
1691.253346	0.045151547
1693.181799	0.044300094
1695.110253	0.043724630
1697.038706	0.044644281
1698.967159	0.045320280
1700.895612	0.045097075
1702.824065	0.044876680
1704.752518	0.043013845
1706.680971	0.040939704
1708.609424	0.040022530
1710.537877	0.039574351
1712.466330	0.039528068
1714.394783	0.039635394
1716.323236	0.038994774
1718.251689	0.038013924
1720.180143	0.037337024
1722.108596	0.036199879
1724.037049	0.034947917
1725.965502	0.034485500
1727.893955	0.034543153
1729.822408	0.034834001
1731.750861	0.034889653
1733.679314	0.034823701
1735.607767	0.035823405
1737.536220	0.036435496
1739.464673	0.035898916
1741.393126	0.035674177
1743.321579	0.035696749
1745.250032	0.035437830
1747.178486	0.035027742
1749.106939	0.034414474
1751.035392	0.034131903
1752.963845	0.034312140
1754.892298	0.033963252
1756.820751	0.033277433
1758.749204	0.033218175
1760.677657	0.033346776
1762.606110	0.033626605
1764.534563	0.034198862
1766.463016	0.034453589
1768.391469	0.034630422
1770.319922	0.034873735
1772.248376	0.035198927
1774.176829	0.035991170
1776.105282	0.036459159
1778.033735	0.036032181
1779.962188	0.035549615
1781.890641	0.035733521
1783.819094	0.036227711
1785.747547	0.036737524
1787.676000	0.037339501
1789.604453	0.037485961
1791.532906	0.037373934
1793.461359	0.038121440
1795.389812	0.039204773
1797.318266	0.039322551
1799.246719	0.038705468
1801.175172	0.038412157
1803.103625	0.038795002
1805.032078	0.039340947
1806.960531	0.039823454
1808.888984	0.040240690
1810.817437	0.040489163
1812.745890	0.040566776
1814.674343	0.040316455
1816.602796	0.039825961
1818.531249	0.039710544
1820.459702	0.040119622
1822.388155	0.040514108
1824.316609	0.040848855
1826.245062	0.041617952
1828.173515	0.042088818
1830.101968	0.041895691
1832.030421	0.041751284
1833.958874	0.041316126
1835.887327	0.040594008
1837.815780	0.040311918
1839.744233	0.040486738
1841.672686	0.040550977
1843.601139	0.040780857
1845.529592	0.041649710
1847.458045	0.041796867
1849.386499	0.040797547
1851.314952	0.039840177
1853.243405	0.039275270
1855.171858	0.038760420
1857.100311	0.038242016
1859.028764	0.037998453
1860.957217	0.038118012
1862.885670	0.038432609
1864.814123	0.038730536
1866.742576	0.038698204
1868.671029	0.038527507
1870.599482	0.038455635
1872.527935	0.037869394
1874.456388	0.036839630
1876.384842	0.036175046
1878.313295	0.035862390
1880.241748	0.035508953
1882.170201	0.035079867
1884.098654	0.034877233
1886.027107	0.034933344
1887.955560	0.034722678
1889.884013	0.034461189
1891.812466	0.034489270
1893.740919	0.034102421
1895.669372	0.033389214
1897.597825	0.032984316
1899.526278	0.032719024
1901.454732	0.032304790
1903.383185	0.031950105
1905.311638	0.031911138
1907.240091	0.031905290
1909.168544	0.031679336
1911.096997	0.031366944
1913.025450	0.030969080
1914.953903	0.030411785
1916.882356	0.029938433
1918.810809	0.030035801
1920.739262	0.030283455
1922.667715	0.030043632
1924.596168	0.029670579
1926.524622	0.029207448
1928.453075	0.028454561
1930.381528	0.027723078
1932.309981	0.027382983
1934.238434	0.027365960
1936.166887	0.027343400
1938.095340	0.027374338
1940.023793	0.027287923
1941.952246	0.026755173
1943.880699	0.026171334
1945.809152	0.025727088
1947.737605	0.025329655
1949.666058	0.025122952
1951.594511	0.025033833
1953.522965	0.025013162
1955.451418	0.025055893
1957.379871	0.025047416
1959.308324	0.024923665
1961.236777	0.024684651
1963.165230	0.024317292
1965.093683	0.023801239
1967.022136	0.023370303
1968.950589	0.023285501
1970.879042	0.023231074
1972.807495	0.022960454
1974.735948	0.022688096
1976.664401	0.022455472
1978.592855	0.022203118
1980.521308	0.022035953
1982.449761	0.021920539
1984.378214	0.021734178
1986.306667	0.021491446
1988.235120	0.021240721
1990.163573	0.021064274
1992.092026	0.021033423
1994.020479	0.020912131
1995.948932	0.020429295
1997.877385	0.019913413
1999.805838	0.019763773
2001.734291	0.019806562
2003.662744	0.019696122
2005.591198	0.019336103
2007.519651	0.018865425
2009.448104	0.018546384
2011.376557	0.018439002
2013.305010	0.018280311
2015.233463	0.018088268
2017.161916	0.018268626
2019.090369	0.018615013
2021.018822	0.018548196
2022.947275	0.018157240
2024.875728	0.017809590
2026.804181	0.017605597
2028.732634	0.017431870
2030.661088	0.017238775
2032.589541	0.017125718
2034.517994	0.017125748
2036.446447	0.017203180
2038.374900	0.017227985
2040.303353	0.017131288
2042.231806	0.017037181
2044.160259	0.016953239
2046.088712	0.016845487
2048.017165	0.016753264
2049.945618	0.016605014
2051.874071	0.016368300
2053.802524	0.016307028
2055.730978	0.016585466
2057.659431	0.016859123
2059.587884	0.016806765
2061.516337	0.016391143
2063.444790	0.015656620
2065.373243	0.015076433
2067.301696	0.015076373
2069.230149	0.015337105
2071.158602	0.015437485
2073.087055	0.015291101
2075.015508	0.015019140
2076.943961	0.014830689
2078.872414	0.014727194
2080.800867	0.014499055
2082.729321	0.014275045
2084.657774	0.014497990
2086.586227	0.014944823
2088.514680	0.014926802
2090.443133	0.014586661
2092.371586	0.014336232
2094.300039	0.014089579
2096.228492	0.013870621
2098.156945	0.013819733
2100.085398	0.013850571
2102.013851	0.013901879
2103.942304	0.014032910
2105.870757	0.014058426
2107.799211	0.013842893
2109.727664	0.013576250
2111.656117	0.013328877
2113.584570	0.013111816
2115.513023	0.013153671
2117.441476	0.013420862
2119.369929	0.013572030
2121.298382	0.013549155
2123.226835	0.013432509
2125.155288	0.013341821
2127.083741	0.013333994
2129.012194	0.013221202
2130.940647	0.013036480
2132.869100	0.012926068
2134.797554	0.012859003
2136.726007	0.012889228
2138.654460	0.012958731
2140.582913	0.012798933
2142.511366	0.012482890
2144.439819	0.012466106
2146.368272	0.012804545
2148.296725	0.013065140
2150.225178	0.012850747
2152.153631	0.012354718
2154.082084	0.012209930
2156.010537	0.012446398
2157.938990	0.012559607
2159.867444	0.012387577
2161.795897	0.012116194
2163.724350	0.011881894
2165.652803	0.011756193
2167.581256	0.011755380
2169.509709	0.011749822
2171.438162	0.011695875
2173.366615	0.011669063
2175.295068	0.011624799
2177.223521	0.011550038
2179.151974	0.011673413
2181.080427	0.011925154
2183.008880	0.011827591
2184.937334	0.011565045
2186.865787	0.011643132
2188.794240	0.011853995
2190.722693	0.011759914
2192.651146	0.011373092
2194.579599	0.011218301
2196.508052	0.011403479
2198.436505	0.011270029
2200.364958	0.010649459
2202.293411	0.010212146
2204.221864	0.010468232
2206.150317	0.011146350
2208.078770	0.011685494
2210.007223	0.011732263
2211.935677	0.011432903
2213.864130	0.011385359
2215.792583	0.011499026
2217.721036	0.011166498
2219.649489	0.010687241
2221.577942	0.010640521
2223.506395	0.010679333
2225.434848	0.010448665
2227.363301	0.010290091
2229.291754	0.010335803
2231.220207	0.010434785
2233.148660	0.010517588
2235.077113	0.010460712
2237.005567	0.010141405
2238.934020	0.009528074
2240.862473	0.008995684
2242.790926	0.008951812
2244.719379	0.009259457
2246.647832	0.009553019
2248.576285	0.009599154
2250.504738	0.009543568
2252.433191	0.009489457
2254.361644	0.009436783
2256.290097	0.009451178
2258.218550	0.009577672
2260.147003	0.009510032
2262.075456	0.009091883
2264.003910	0.008770535
2265.932363	0.009060387
2267.860816	0.009703463
2269.789269	0.009883693
2271.717722	0.009472728
2273.646175	0.009023837
2275.574628	0.008772480
2277.503081	0.008691918
2279.431534	0.008790474
2281.359987	0.008829058
2283.288440	0.008686717
2285.216893	0.008670860
2287.145346	0.008808234
2289.073800	0.008915816
2291.002253	0.009138816
2292.930706	0.009430435
2294.859159	0.009333081
2296.787612	0.008753908
2298.716065	0.008137229
2300.644518	0.007816892
2302.572971	0.007845961
2304.501424	0.008143051
2306.429877	0.008406525
2308.358330	0.008346695
2310.286783	0.008114920
2312.215236	0.008019134
2314.143690	0.008081243
2316.072143	0.008175177
2318.000596	0.008162955
2319.929049	0.008088131
2321.857502	0.008174708
2323.785955	0.008207253
2325.714408	0.007702020
2327.642861	0.006916544
2329.571314	0.006532211
2331.499767	0.006855689
2333.428220	0.007665775
2335.356673	0.008467928
2337.285126	0.008978771
2339.213579	0.009076571
2341.142033	0.008581446
2343.070486	0.007899349
2344.998939	0.007760498
2346.927392	0.007966052
2348.855845	0.007866772
2350.784298	0.007271850
2352.712751	0.006470510
2354.641204	0.006027571
2356.569657	0.006240279
2358.498110	0.007174831
2360.426563	0.008259574
2362.355016	0.008335171
2364.283469	0.007618300
2366.211923	0.007156712
2368.140376	0.006985358
2370.068829	0.007120010
2371.997282	0.007664729
2373.925735	0.008158012
2375.854188	0.008036874
2377.782641	0.007482095
2379.711094	0.007066222
2381.639547	0.006920456
2383.568000	0.006765117
2385.496453	0.006502695
2387.424906	0.006285789
2389.353359	0.006121997
2391.281812	0.005984543
2393.210266	0.005999448
2395.138719	0.006153512
2397.067172	0.006218866
2398.995625	0.006131263
2400.924078	0.006024698
2402.852531	0.006035346
2404.780984	0.006159353
2406.709437	0.006112288
2408.637890	0.005829929
2410.566343	0.005659789
2412.494796	0.005671478
2414.423249	0.005736449
2416.351702	0.005887268
2418.280156	0.006127194
2420.208609	0.006205411
2422.137062	0.005991683
2424.065515	0.005676277
2425.993968	0.005348694
2427.922421	0.005041578
2429.850874	0.004913562
2431.779327	0.004952649
2433.707780	0.005149736
2435.636233	0.005503962
2437.564686	0.005728040
2439.493139	0.005696471
2441.421592	0.005599152
2443.350045	0.005571068
2445.278499	0.005684459
2447.206952	0.005733696
2449.135405	0.005483661
2451.063858	0.005263344
2452.992311	0.005356363
2454.920764	0.005439654
2456.849217	0.005326451
2458.777670	0.005392217
2460.706123	0.005785446
2462.634576	0.005988799
2464.563029	0.005802712
2466.491482	0.005616031
2468.419935	0.005714017
2470.348389	0.006055950
2472.276842	0.006255623
2474.205295	0.006220629
2476.133748	0.006133758
2478.062201	0.005950678
2479.990654	0.005740353
2481.919107	0.005768445
2483.847560	0.006023377
2485.776013	0.006130450
2487.704466	0.006087217
2489.632919	0.006149736
2491.561372	0.006149963
2493.489825	0.006163529
2495.418279	0.006451739
2497.346732	0.006836933
2499.275185	0.007107516
2501.203638	0.007164546
2503.132091	0.007090750
2505.060544	0.007206447
2506.988997	0.007508658
2508.917450	0.007758813
2510.845903	0.007945351
2512.774356	0.008197668
2514.702809	0.008474528
2516.631262	0.008689065
2518.559715	0.008811035
2520.488168	0.008910256
2522.416622	0.009160965
2524.345075	0.009557374
2526.273528	0.009882919
2528.201981	0.010093493
2530.130434	0.010309717
2532.058887	0.010474961
2533.987340	0.010498037
2535.915793	0.010449970
2537.844246	0.010394215
2539.772699	0.010516605
2541.701152	0.010886610
2543.629605	0.011227958
2545.558058	0.011356864
2547.486512	0.011376251
2549.414965	0.011582660
2551.343418	0.012088911
2553.271871	0.012484776
2555.200324	0.012495345
2557.128777	0.012528922
2559.057230	0.012975724
2560.985683	0.013634562
2562.914136	0.014195194
2564.842589	0.014547455
2566.771042	0.014764825
2568.699495	0.015072032
2570.627948	0.015418003
2572.556401	0.015587689
2574.484855	0.015686486
2576.413308	0.015859526
2578.341761	0.016189743
2580.270214	0.016532643
2582.198667	0.016655413
2584.127120	0.016783681
2586.055573	0.017019555
2587.984026	0.017069403
2589.912479	0.016970573
2591.840932	0.016929731
2593.769385	0.017041400
2595.697838	0.017290626
2597.626291	0.017496910
2599.554745	0.017580412
2601.483198	0.017701672
2603.411651	0.017933095
2605.340104	0.018081473
2607.268557	0.017999457
2609.197010	0.017738424
2611.125463	0.017567515
2613.053916	0.017784413
2614.982369	0.018117521
2616.910822	0.018239489
2618.839275	0.018351724
2620.767728	0.018434746
2622.696181	0.018354099
2624.624635	0.018307652
2626.553088	0.018338317
2628.481541	0.018253047
2630.409994	0.018090418
2632.338447	0.018116055
2634.266900	0.018322844
2636.195353	0.018326825
2638.123806	0.018108929
2640.052259	0.018177046
2641.980712	0.018500751
2643.909165	0.018395400
2645.837618	0.017929031
2647.766071	0.017801248
2649.694524	0.017921334
2651.622978	0.017880699
2653.551431	0.017726380
2655.479884	0.017408071
2657.408337	0.017047165
2659.336790	0.017024703
2661.265243	0.017124547
2663.193696	0.017101156
2665.122149	0.017166788
2667.050602	0.017260000
2668.979055	0.017096603
2670.907508	0.016752444
2672.835961	0.016580194
2674.764414	0.016526211
2676.692868	0.016197134
2678.621321	0.015754061
2680.549774	0.015622927
2682.478227	0.015817275
2684.406680	0.015973039
2686.335133	0.015784826
2688.263586	0.015497678
2690.192039	0.015336588
2692.120492	0.015057646
2694.048945	0.014749383
2695.977398	0.014792735
2697.905851	0.014939534
2699.834304	0.014727945
2701.762757	0.014435408
2703.691211	0.014479743
2705.619664	0.014669082
2707.548117	0.014639247
2709.476570	0.014398391
2711.405023	0.014306781
2713.333476	0.014478018
2715.261929	0.014581068
2717.190382	0.014533936
2719.118835	0.014554960
2721.047288	0.014736222
2722.975741	0.014960465
2724.904194	0.014811772
2726.832647	0.014312291
2728.761101	0.014001289
2730.689554	0.013999150
2732.618007	0.014154986
2734.546460	0.014274333
2736.474913	0.014277280
2738.403366	0.014355088
2740.331819	0.014242009
2742.260272	0.013725734
2744.188725	0.013333846
2746.117178	0.013201895
2748.045631	0.013184068
2749.974084	0.013322231
2751.902537	0.013210162
2753.830991	0.012751033
2755.759444	0.012691158
2757.687897	0.012996336
2759.616350	0.012969795
2761.544803	0.012693021
2763.473256	0.012627524
2765.401709	0.012924306
2767.330162	0.013327887
2769.258615	0.013459947
2771.187068	0.013448587
2773.115521	0.013322745
2775.043974	0.012740644
2776.972427	0.012125482
2778.900880	0.012179313
2780.829334	0.012497792
2782.757787	0.012410657
2784.686240	0.012050060
2786.614693	0.011854500
2788.543146	0.011974659
2790.471599	0.012122853
2792.400052	0.011973942
2794.328505	0.011764768
2796.256958	0.011788229
2798.185411	0.011833875
2800.113864	0.011862288
2802.042317	0.012070873
2803.970770	0.012305251
2805.899224	0.012308796
2807.827677	0.012177438
2809.756130	0.012044979
2811.684583	0.011869862
2813.613036	0.011740169
2815.541489	0.011754008
2817.469942	0.011752559
2819.398395	0.011570433
2821.326848	0.011381019
2823.255301	0.011395359
2825.183754	0.011262647
2827.112207	0.010877168
2829.040660	0.010912999
2830.969113	0.011416918
2832.897567	0.011718881
2834.826020	0.011586783
2836.754473	0.011140372
2838.682926	0.010666749
2840.611379	0.010507926
2842.539832	0.010716881
2844.468285	0.010998023
2846.396738	0.010958399
2848.325191	0.010723091
2850.253644	0.010747231
2852.182097	0.010989990
2854.110550	0.011060265
2856.039003	0.010869992
2857.967457	0.010549774
2859.895910	0.010309382
2861.824363	0.010392034
2863.752816	0.010738403
2865.681269	0.010996298
2867.609722	0.010926903
2869.538175	0.010568958
2871.466628	0.010399599
2873.395081	0.010770976
2875.323534	0.011232778
2877.251987	0.011090152
2879.180440	0.010425781
2881.108893	0.010042074
2883.037347	0.010308501
2884.965800	0.010851514
2886.894253	0.011076309
2888.822706	0.010965104
2890.751159	0.011045014
2892.679612	0.011342433
2894.608065	0.011474434
2896.536518	0.011381473
2898.464971	0.011194078
2900.393424	0.010937292
2902.321877	0.010497964
2904.250330	0.009884813
2906.178783	0.009447038
2908.107236	0.009552706
2910.035690	0.009930107
2911.964143	0.010250651
2913.892596	0.010472137
2915.821049	0.010732656
2917.749502	0.011012987
2919.677955	0.010983673
2921.606408	0.010647644
2923.534861	0.010472254
2925.463314	0.010592085
2927.391767	0.010755915
2929.320220	0.010815008
2931.248673	0.010692111
2933.177126	0.010628877
2935.105580	0.010939587
2937.034033	0.011267345
2938.962486	0.011269070
2940.890939	0.011109331
2942.819392	0.010905946
2944.747845	0.010668778
2946.676298	0.010488587
2948.604751	0.010661642
2950.533204	0.011135822
2952.461657	0.011387141
2954.390110	0.011243256
2956.318563	0.010961032
2958.247016	0.010890406
2960.175469	0.011178747
2962.103923	0.011389368
2964.032376	0.011087260
2965.960829	0.010487434
2967.889282	0.010215283
2969.817735	0.010496147
2971.746188	0.010710765
2973.674641	0.010487261
2975.603094	0.010459980
2977.531547	0.011096105
2979.460000	0.011793882
2981.388453	0.011837748
2983.316906	0.011625513
2985.245359	0.011567932
2987.173813	0.011399019
2989.102266	0.011360481
2991.030719	0.011717766
2992.959172	0.012138858
2994.887625	0.012229050
2996.816078	0.011935656
2998.744531	0.011674332
3000.672984	0.011761677
3002.601437	0.012161120
3004.529890	0.012656874
3006.458343	0.012928910
3008.386796	0.012838829
3010.315249	0.012672056
3012.243703	0.012658613
3014.172156	0.012618997
3016.100609	0.012366642
3018.029062	0.011993006
3019.957515	0.011853911
3021.885968	0.012331866
3023.814421	0.013213464
3025.742874	0.013662230
3027.671327	0.013384134
3029.599780	0.012927834
3031.528233	0.012543036
3033.456686	0.012126859
3035.385139	0.011922032
3037.313592	0.012233587
3039.242046	0.012878654
3041.170499	0.013386603
3043.098952	0.013686267
3045.027405	0.013963940
3046.955858	0.013977734
3048.884311	0.013553569
3050.812764	0.013194100
3052.741217	0.013433802
3054.669670	0.014076543
3056.598123	0.014470702
3058.526576	0.014372950
3060.455029	0.014084984
3062.383482	0.013985798
3064.311936	0.014198293
3066.240389	0.014575906
3068.168842	0.014829170
3070.097295	0.014869354
3072.025748	0.014851951
3073.954201	0.014775031
3075.882654	0.014685662
3077.811107	0.014740382
3079.739560	0.014680747
3081.668013	0.014374206
3083.596466	0.014352122
3085.524919	0.014708082
3087.453372	0.015038316
3089.381825	0.015426213
3091.310279	0.015910022
3093.238732	0.016083892
3095.167185	0.016035331
3097.095638	0.016225394
3099.024091	0.016536018
3100.952544	0.016551381
3102.880997	0.016256241
3104.809450	0.015990661
3106.737903	0.016134646
3108.666356	0.016663235
3110.594809	0.017169781
3112.523262	0.017319633
3114.451715	0.017232424
3116.380169	0.017302506
3118.308622	0.017607618
3120.237075	0.017937861
3122.165528	0.018118784
3124.093981	0.018189285
3126.022434	0.018385168
3127.950887	0.018788584
3129.879340	0.019315802
3131.807793	0.019772183
3133.736246	0.020027000
3135.664699	0.020076049
3137.593152	0.019792909
3139.521605	0.019279096
3141.450058	0.019063691
3143.378512	0.019428315
3145.306965	0.019938961
3147.235418	0.020105030
3149.163871	0.020167865
3151.092324	0.020432670
3153.020777	0.020641442
3154.949230	0.020644959
3156.877683	0.020652467
3158.806136	0.020788118
3160.734589	0.021019375
3162.663042	0.021249853
3164.591495	0.021477979
3166.519948	0.021792023
3168.448402	0.022034790
3170.376855	0.022110472
3172.305308	0.022062479
3174.233761	0.021665815
3176.162214	0.021389799
3178.090667	0.022216005
3180.019120	0.023569683
3181.947573	0.024143009
3183.876026	0.024044408
3185.804479	0.023937028
3187.732932	0.024007181
3189.661385	0.024213964
3191.589838	0.024534309
3193.518292	0.024947643
3195.446745	0.025137108
3197.375198	0.024904463
3199.303651	0.024457196
3201.232104	0.023976503
3203.160557	0.023784988
3205.089010	0.024194004
3207.017463	0.025018699
3208.945916	0.025828693
3210.874369	0.026344506
3212.802822	0.026256017
3214.731275	0.025692429
3216.659728	0.025486477
3218.588181	0.025985761
3220.516635	0.026576029
3222.445088	0.026778843
3224.373541	0.026707182
3226.301994	0.026597342
3228.230447	0.026593657
3230.158900	0.026815409
3232.087353	0.027373318
3234.015806	0.027944958
3235.944259	0.027860897
3237.872712	0.027236581
3239.801165	0.026775949
3241.729618	0.026828302
3243.658071	0.027293438
3245.586525	0.027651383
3247.514978	0.027696187
3249.443431	0.027810846
3251.371884	0.028070487
3253.300337	0.028267646
3255.228790	0.028368196
3257.157243	0.028366085
3259.085696	0.028306192
3261.014149	0.028251726
3262.942602	0.028326897
3264.871055	0.028601104
3266.799508	0.028946253
3268.727961	0.029168099
3270.656414	0.029224265
3272.584868	0.029436067
3274.513321	0.030081848
3276.441774	0.030770874
3278.370227	0.030899299
3280.298680	0.030608190
3282.227133	0.030444292
3284.155586	0.030391192
3286.084039	0.030079307
3288.012492	0.029664578
3289.940945	0.029584205
3291.869398	0.029978925
3293.797851	0.030648910
3295.726304	0.031135896
3297.654758	0.031411104
3299.583211	0.031830173
3301.511664	0.032137439
3303.440117	0.031986069
3305.368570	0.031613819
3307.297023	0.031243943
3309.225476	0.030957658
3311.153929	0.030905807
3313.082382	0.031093732
3315.010835	0.031327371
3316.939288	0.031375382
3318.867741	0.031223964
3320.796194	0.031147093
3322.724648	0.031288732
3324.653101	0.031357076
3326.581554	0.031248689
3328.510007	0.031334512
3330.438460	0.031732585
3332.366913	0.032346711
3334.295366	0.033046033
3336.223819	0.033444449
3338.152272	0.033337273
3340.080725	0.032795724
3342.009178	0.032179065
3343.937631	0.032169953
3345.866084	0.032851379
3347.794537	0.033479728
3349.722991	0.033630639
3351.651444	0.033440825
3353.579897	0.033035234
3355.508350	0.033124778
3357.436803	0.034209568
3359.365256	0.035203222
3361.293709	0.035182245
3363.222162	0.034811012
3365.150615	0.034752917
3367.079068	0.034857564
3369.007521	0.035084847
3370.935974	0.035333805
3372.864427	0.034895208
3374.792881	0.033949323
3376.721334	0.033780154
3378.649787	0.034850109
3380.578240	0.036142465
3382.506693	0.036389969
3384.435146	0.035794567
3386.363599	0.035533238
3388.292052	0.035902023
3390.220505	0.036435358
3392.148958	0.036908612
3394.077411	0.037379295
3396.005864	0.037673902
3397.934317	0.037559457
3399.862770	0.037123375
3401.791224	0.036716506
3403.719677	0.036481071
3405.648130	0.036689747
3407.576583	0.037146952
3409.505036	0.037412804
3411.433489	0.037258569
3413.361942	0.037130311
3415.290395	0.037564345
3417.218848	0.038423058
3419.147301	0.039070677
3421.075754	0.038928259
3423.004207	0.038315408
3424.932660	0.038165536
3426.861114	0.038643777
3428.789567	0.039175745
3430.718020	0.039236635
3432.646473	0.038769655
3434.574926	0.038189914
3436.503379	0.038006738
3438.431832	0.037932184
3440.360285	0.037358627
3442.288738	0.037009981
3444.217191	0.037462585
3446.145644	0.037642676
3448.074097	0.037119415
3450.002550	0.036671948
3451.931004	0.036834400
3453.859457	0.037221510
3455.787910	0.037023515
3457.716363	0.036542065
3459.644816	0.036473792
3461.573269	0.036529601
3463.501722	0.036268715
3465.430175	0.035648186
3467.358628	0.034915570
3469.287081	0.034695279
3471.215534	0.035112586
3473.143987	0.035586104
3475.072440	0.035902917
3477.000893	0.036181245
3478.929347	0.036146745
3480.857800	0.035515808
3482.786253	0.034753598
3484.714706	0.034159593
3486.643159	0.033467941
3488.571612	0.033125017
3490.500065	0.033464078
3492.428518	0.033782043
3494.356971	0.033748355
3496.285424	0.033811525
3498.213877	0.034097660
3500.142330	0.034141894
3502.070783	0.033792175
3503.999237	0.033447098
3505.927690	0.033214070
3507.856143	0.032963969
3509.784596	0.032853428
3511.713049	0.032615557
3513.641502	0.032066885
3515.569955	0.031765189
3517.498408	0.032047089
3519.426861	0.032601897
3521.355314	0.032621175
3523.283767	0.031832289
3525.212220	0.030915637
3527.140673	0.030429078
3529.069126	0.030458180
3530.997580	0.030506417
3532.926033	0.029989757
3534.854486	0.029281553
3536.782939	0.029203935
3538.711392	0.029626619
3540.639845	0.029576451
3542.568298	0.028658003
3544.496751	0.027580947
3546.425204	0.027332079
3548.353657	0.027780117
3550.282110	0.027996294
3552.210563	0.027947333
3554.139016	0.027917154
3556.067470	0.027425950
3557.995923	0.026466845
3559.924376	0.025972702
3561.852829	0.026505159
3563.781282	0.027288247
3565.709735	0.027046358
3567.638188	0.026108900
3569.566641	0.025651816
3571.495094	0.025481585
3573.423547	0.025060046
3575.352000	0.024657412
3577.280453	0.024594381
3579.208906	0.024789127
3581.137360	0.025076404
3583.065813	0.025277209
3584.994266	0.025172593
3586.922719	0.024849690
3588.851172	0.024544507
3590.779625	0.023806125
3592.708078	0.022618933
3594.636531	0.022009248
3596.564984	0.022348264
3598.493437	0.022744756
3600.421890	0.022614164
3602.350343	0.022240927
3604.278796	0.021683004
3606.207249	0.020770060
3608.135703	0.020050481
3610.064156	0.020205064
3611.992609	0.020758389
3613.921062	0.021033997
3615.849515	0.020984516
3617.777968	0.020460773
3619.706421	0.019671755
3621.634874	0.019198939
3623.563327	0.019007387
3625.491780	0.018636223
3627.420233	0.017972521
3629.348686	0.017688863
3631.277139	0.017529098
3633.205593	0.016841004
3635.134046	0.016420424
3637.062499	0.016659768
3638.990952	0.017043615
3640.919405	0.017233234
3642.847858	0.017342150
3644.776311	0.017715912
3646.704764	0.018263163
3648.633217	0.018504160
3650.561670	0.018451111
3652.490123	0.018313045
3654.418576	0.017365230
3656.347029	0.015948175
3658.275482	0.015217341
3660.203936	0.014938950
3662.132389	0.014568453
3664.060842	0.014412919
3665.989295	0.014434414
3667.917748	0.014009106
3669.846201	0.013519779
3671.774654	0.013580159
3673.703107	0.013076033
3675.631560	0.012027560
3677.560013	0.011842626
3679.488466	0.012101687
3681.416919	0.012094014
3683.345372	0.011871193
3685.273826	0.011698547
3687.202279	0.012028393
3689.130732	0.013055203
3691.059185	0.013867273
3692.987638	0.013554477
3694.916091	0.012665454
3696.844544	0.012219653
3698.772997	0.012376493
3700.701450	0.012500389
3702.629903	0.012255621
3704.558356	0.012048829
3706.486809	0.012240249
3708.415262	0.012512188
3710.343716	0.012389579
3712.272169	0.011821881
3714.200622	0.011149358
3716.129075	0.010847585
3718.057528	0.011141139
3719.985981	0.011758440
3721.914434	0.012129782
3723.842887	0.012129740
3725.771340	0.012250006
3727.699793	0.012729323
3729.628246	0.013293467
3731.556699	0.013770184
3733.485152	0.013961037
3735.413605	0.013595595
3737.342059	0.013298250
3739.270512	0.013447522
3741.198965	0.013498479
3743.127418	0.013251447
3745.055871	0.013631188
3746.984324	0.014776303
3748.912777	0.015206104
3750.841230	0.014599236
3752.769683	0.013703041
3754.698136	0.013085564
3756.626589	0.013214798
3758.555042	0.013738843
3760.483495	0.013720891
3762.411949	0.013180156
3764.340402	0.012741223
3766.268855	0.012507510
3768.197308	0.012284904
3770.125761	0.012287604
3772.054214	0.012605825
3773.982667	0.012696870
3775.911120	0.012513377
3777.839573	0.012417384
3779.768026	0.012497640
3781.696479	0.012498370
3783.624932	0.012140329
3785.553385	0.011847792
3787.481838	0.012078248
3789.410292	0.012811357
3791.338745	0.013835431
3793.267198	0.014523065
3795.195651	0.014526839
3797.124104	0.014421732
3799.052557	0.014340250
3800.981010	0.014025545
3802.909463	0.013988734
3804.837916	0.013998261
3806.766369	0.013752846
3808.694822	0.013654204
3810.623275	0.013602534
3812.551728	0.013364293
3814.480182	0.013057998
3816.408635	0.012978964
3818.337088	0.013231189
3820.265541	0.013418843
3822.193994	0.013769907
3824.122447	0.014209785
3826.050900	0.014030056
3827.979353	0.013479208
3829.907806	0.012907903
3831.836259	0.012581319
3833.764712	0.012890206
3835.693165	0.013556493
3837.621618	0.014158800
3839.550071	0.014789672
3841.478525	0.014785689
3843.406978	0.013785828
3845.335431	0.013043258
3847.263884	0.013160368
3849.192337	0.013491342
3851.120790	0.012937834
3853.049243	0.011853248
3854.977696	0.012015031
3856.906149	0.013153879
3858.834602	0.013622513
3860.763055	0.013023210
3862.691508	0.011949693
3864.619961	0.011340155
3866.548415	0.011602954
3868.476868	0.011907458
3870.405321	0.011653922
3872.333774	0.011370181
3874.262227	0.011597887
3876.190680	0.012241393
3878.119133	0.012349802
3880.047586	0.012042815
3881.976039	0.012597915
3883.904492	0.013416507
3885.832945	0.013269305
3887.761398	0.012856160
3889.689851	0.012894079
3891.618305	0.013096512
3893.546758	0.012815125
3895.475211	0.011835400
3897.403664	0.011006935
3899.332117	0.011187652
3901.260570	0.012029580
3903.189023	0.012413922
3905.117476	0.012323387
3907.045929	0.012283195
3908.974382	0.012150638
3910.902835	0.012040857
3912.831288	0.012244900
3914.759741	0.012499917
3916.688194	0.012533973
3918.616648	0.012292764
3920.545101	0.011649327
3922.473554	0.010994854
3924.402007	0.010847482
3926.330460	0.010962312
3928.258913	0.010810139
3930.187366	0.010699948
3932.115819	0.011154329
3934.044272	0.011926282
3935.972725	0.012466912
3937.901178	0.012607956
3939.829631	0.012356609
3941.758084	0.011892267
3943.686538	0.011651952
3945.614991	0.011530898
3947.543444	0.011137919
3949.471897	0.010672488
3951.400350	0.010265904
3953.328803	0.009760744
3955.257256	0.009534402
3957.185709	0.009957646
3959.114162	0.010402471
3961.042615	0.010168113
3962.971068	0.009753781
3964.899521	0.009587515
3966.827974	0.009458011
3968.756427	0.009599479
3970.684881	0.010232158
3972.613334	0.010641848
3974.541787	0.010345588
3976.470240	0.009833281
3978.398693	0.009414225
3980.327146	0.009314776
3982.255599	0.009940387
3984.184052	0.010881590
3986.112505	0.011213769
3988.040958	0.010923905
3989.969411	0.010733151
3991.897864	0.010687584
3993.826317	0.010082689
3995.754771	0.009038683
3997.683224	0.008614209
3999.611677	0.008990394
4001.540130	0.009448659
4003.468583	0.009767101
4005.397036	0.010236233
4007.325489	0.010156303
4009.253942	0.009376026
4011.182395	0.008979051
4013.110848	0.009341928
4015.039301	0.009857276
4016.967754	0.009800038
4018.896207	0.008951381
4020.824661	0.008219314
4022.753114	0.008272895
4024.681567	0.008592889
4026.610020	0.008706182
4028.538473	0.008835181
4030.466926	0.009245923
4032.395379	0.009692402
4034.323832	0.009797093
4036.252285	0.009678496
4038.180738	0.009201230
4040.109191	0.008513040
4042.037644	0.008350536
4043.966097	0.008509533
4045.894550	0.008659260
4047.823004	0.008926461
4049.751457	0.009058324
4051.679910	0.009067666
4053.608363	0.009265620
4055.536816	0.009564612
4057.465269	0.009901503
4059.393722	0.010013696
4061.322175	0.009434729
4063.250628	0.008565838
4065.179081	0.008676006
4067.107534	0.009447201
4069.035987	0.009505698
4070.964440	0.008916142
4072.892894	0.008428603
4074.821347	0.008518378
4076.749800	0.008906005
4078.678253	0.009348954
4080.606706	0.009700959
4082.535159	0.009631804
4084.463612	0.009237312
4086.392065	0.008736237
4088.320518	0.008108277
4090.248971	0.007534295
4092.177424	0.007689101
4094.105877	0.008468105
4096.034330	0.009339152
4097.962783	0.009831059
4099.891237	0.009832609
4101.819690	0.009797242
4103.748143	0.009711633
4105.676596	0.009163219
4107.605049	0.008053355
4109.533502	0.007341213
4111.461955	0.007789894
4113.390408	0.008186153
4115.318861	0.008126969
4117.247314	0.008153878
4119.175767	0.007734582
4121.104220	0.007324288
4123.032673	0.007807818
4124.961127	0.008420704
4126.889580	0.008204313
4128.818033	0.007633794
4130.746486	0.007365976
4132.674939	0.007374141
4134.603392	0.007214214
4136.531845	0.006633151
4138.460298	0.006394580
4140.388751	0.006558848
4142.317204	0.006311510
4144.245657	0.005767571
4146.174110	0.005485161
4148.102563	0.005670778
4150.031017	0.006854301
4151.959470	0.008814928
4153.887923	0.009655327
4155.816376	0.008527647
4157.744829	0.007112645
4159.673282	0.006708679
4161.601735	0.007027834
4163.530188	0.007130270
4165.458641	0.006417233
4167.387094	0.005721825
4169.315547	0.005877818
4171.244000	0.006001573
4173.172453	0.005778515
4175.100906	0.006222590
4177.029360	0.007597091
4178.957813	0.008397749
4180.886266	0.007927926
4182.814719	0.007217605
4184.743172	0.006704413
4186.671625	0.005990797
4188.600078	0.005564539
4190.528531	0.005451435
4192.456984	0.005454300
4194.385437	0.005529391
4196.313890	0.005365481
4198.242343	0.005328497
4200.170796	0.006002064
4202.099250	0.006540755
4204.027703	0.006247536
4205.956156	0.006153808
4207.884609	0.006783522
4209.813062	0.007320378
4211.741515	0.007446358
4213.669968	0.007400423
4215.598421	0.007233650
4217.526874	0.007179699
4219.455327	0.007537488
4221.383780	0.008006260
4223.312233	0.007622546
4225.240686	0.006792300
4227.169139	0.006854035
4229.097593	0.007417211
4231.026046	0.007545252
4232.954499	0.007466511
4234.882952	0.007281832
4236.811405	0.007204938
4238.739858	0.007536367
4240.668311	0.007223486
4242.596764	0.006702508
4244.525217	0.006887253
4246.453670	0.006974324
4248.382123	0.006397851
4250.310576	0.005776554
4252.239029	0.005649347
4254.167483	0.006218839
4256.095936	0.006960300
4258.024389	0.007292227
4259.952842	0.007440704
4261.881295	0.007401484
4263.809748	0.006955893
4265.738201	0.006437312
4267.666654	0.005838649
4269.595107	0.005360157
4271.523560	0.005575167
4273.452013	0.006719956
4275.380466	0.007376062
4277.308919	0.006669663
4279.237373	0.005885739
4281.165826	0.006700853
4283.094279	0.007705525
4285.022732	0.006925753
4286.951185	0.005858249
4288.879638	0.006033998
4290.808091	0.006644169
4292.736544	0.007113673
4294.664997	0.007175129
4296.593450	0.006644245
4298.521903	0.005916521
4300.450356	0.005490537
4302.378809	0.005399005
4304.307262	0.005393563
4306.235716	0.005678039
4308.164169	0.006250965
4310.092622	0.006033586
4312.021075	0.005540560
4313.949528	0.005318752
4315.877981	0.004926862
4317.806434	0.004593918
4319.734887	0.004683669
4321.663340	0.005201121
4323.591793	0.005702118
4325.520246	0.005957752
4327.448699	0.006376566
4329.377152	0.006630855
4331.305606	0.006313636
4333.234059	0.005840553
4335.162512	0.005927358
4337.090965	0.006665682
4339.019418	0.006856902
4340.947871	0.006166855
4342.876324	0.005939453
4344.804777	0.006310875
4346.733230	0.006121833
4348.661683	0.005316023
4350.590136	0.004749907
4352.518589	0.005429921
4354.447042	0.007153303
4356.375495	0.007869220
4358.303949	0.006756397
4360.232402	0.005079513
4362.160855	0.004443927
4364.089308	0.004453999
4366.017761	0.004241100
4367.946214	0.004766801
4369.874667	0.006369913
4371.803120	0.007473473
4373.731573	0.007652774
4375.660026	0.007668467
4377.588479	0.008101498
4379.516932	0.008553958
4381.445385	0.008149961
4383.373839	0.006793451
4385.302292	0.006030996
4387.230745	0.006459437
4389.159198	0.007094910
4391.087651	0.006885397
4393.016104	0.005802889
4394.944557	0.004804550
4396.873010	0.004449441
4398.801463	0.004938507
4400.729916	0.006108011
4402.658369	0.006776088
4404.586822	0.006311274
4406.515275	0.005880382
4408.443729	0.005365617
4410.372182	0.004996404
4412.300635	0.005273461
4414.229088	0.006488559
4416.157541	0.007713710
4418.085994	0.007905752
4420.014447	0.007611940
4421.942900	0.007327215
4423.871353	0.006753779
4425.799806	0.005936342
4427.728259	0.005725796
4429.656712	0.006306372
4431.585165	0.006612544
4433.513618	0.006605136
4435.442072	0.007121785
4437.370525	0.007403913
4439.298978	0.006884225
4441.227431	0.006241472
4443.155884	0.005881274
4445.084337	0.005789574
4447.012790	0.005967742
4448.941243	0.005876442
4450.869696	0.005525076
4452.798149	0.005800396
4454.726602	0.006242709
4456.655055	0.005427069
4458.583508	0.004647245
4460.511962	0.004585477
4462.440415	0.004842570
4464.368868	0.005557590
4466.297321	0.006554526
4468.225774	0.006765204
4470.154227	0.006025567
4472.082680	0.005079586
4474.011133	0.004460187
4475.939586	0.004324604
4477.868039	0.004358487
4479.796492	0.004709816
4481.724945	0.005197491
4483.653398	0.004765993
4485.581851	0.004170577
4487.510305	0.004569855
4489.438758	0.006536779
4491.367211	0.007429278
4493.295664	0.007390661
4495.224117	0.007459684
4497.152570	0.007672616
4499.081023	0.007778257
4501.009476	0.007818354
4502.937929	0.008125837
4504.866382	0.008202066
4506.794835	0.007371705
4508.723288	0.006856743
4510.651741	0.007237976
4512.580195	0.007779892
4514.508648	0.008302610
4516.437101	0.008919988
4518.365554	0.009094262
4520.294007	0.008546120
4522.222460	0.007498641
4524.150913	0.007048451
4526.079366	0.007761601
4528.007819	0.008360582
4529.936272	0.007778720
4531.864725	0.006848387
4533.793178	0.006205046
4535.721631	0.005992723
4537.650084	0.006209233
4539.578538	0.006660987
4541.506991	0.007168826
4543.435444	0.007401582
4545.363897	0.007139520
4547.292350	0.006991517
4549.220803	0.006872462
4551.149256	0.006819114
4553.077709	0.006997403
4555.006162	0.006947996
4556.934615	0.006957630
4558.863068	0.007780891
4560.791521	0.008886736
4562.719974	0.009478102
4564.648428	0.009609384
4566.576881	0.009112955
4568.505334	0.008490280
4570.433787	0.008297488
4572.362240	0.008301077
4574.290693	0.007995472
4576.219146	0.007651210
4578.147599	0.008042077
4580.076052	0.008756678
4582.004505	0.008351429
4583.932958	0.006913656
4585.861411	0.005262585
4587.789864	0.004405379
4589.718318	0.005465872
4591.646771	0.007106389
4593.575224	0.008147902
4595.503677	0.008067957
4597.432130	0.007243696
4599.360583	0.006862119
4601.289036	0.006958196
4603.217489	0.007155071
[truncated: 1,501 more rows]
