# Supplementary material for: Adaptive Method for Quantitative Estimation of Glucose and Fructose Concentrations in Aqueous Solutions Based on Infrared Nanoantenna Optics
Source: Sensors (Basel). 2019 Jul 11;19(14):3053. doi: 10.3390/s19143053 (PMC6678705; doi:10.3390/s19143053)
Supplement: Supplementary file 1 [file sensors-19-03053-s001.zip › 00_Measurement_Data/Fructose cycles/1 water/res4 sc50_50 ap100x100 par pol/1 water.4.txt]

748.239793	0.024404282
750.168246	0.019221025
752.096699	0.030715097
754.025152	0.028557360
755.953605	0.035234984
757.882058	0.049256038
759.810511	0.039160926
761.738964	0.017457452
763.667418	0.008757656
765.595871	0.009599763
767.524324	0.015759263
769.452777	0.021386882
771.381230	0.023576586
773.309683	0.023465687
775.238136	0.016542118
777.166589	0.019827483
779.095042	0.022767257
781.023495	0.020471867
782.951948	0.022965321
784.880401	0.027744863
786.808854	0.024362043
788.737308	0.025331534
790.665761	0.029906351
792.594214	0.016162053
794.522667	0.021433525
796.451120	0.027926812
798.379573	0.021005262
800.308026	0.021900004
802.236479	0.026851272
804.164932	0.032749772
806.093385	0.036667932
808.021838	0.018948689
809.950291	0.014005242
811.878744	0.016219614
813.807197	0.017407421
815.735651	0.015253099
817.664104	0.032342680
819.592557	0.046593744
821.521010	0.030535091
823.449463	0.026382975
825.377916	0.016720610
827.306369	0.020366004
829.234822	0.021791819
831.163275	0.023888234
833.091728	0.028869560
835.020181	0.020150105
836.948634	0.019513723
838.877087	0.026463874
840.805541	0.017651580
842.733994	0.012168965
844.662447	0.012775005
846.590900	0.014974486
848.519353	0.017889312
850.447806	0.016343102
852.376259	0.010170538
854.304712	0.015917186
856.233165	0.023596734
858.161618	0.028035782
860.090071	0.026515590
862.018524	0.022291601
863.946977	0.021309085
865.875430	0.022468127
867.803884	0.019679345
869.732337	0.017589509
871.660790	0.019541986
873.589243	0.018769028
875.517696	0.020651836
877.446149	0.027613569
879.374602	0.032673694
881.303055	0.034709163
883.231508	0.037349455
885.159961	0.041876122
887.088414	0.045709394
889.016867	0.045569532
890.945320	0.042863414
892.873774	0.042978555
894.802227	0.047620080
896.730680	0.051876977
898.659133	0.054988548
900.587586	0.060725223
902.516039	0.067935824
904.444492	0.073329955
906.372945	0.074961931
908.301398	0.074209519
910.229851	0.075391464
912.158304	0.079990178
914.086757	0.085030451
916.015210	0.088232495
917.943664	0.090298317
919.872117	0.092962213
921.800570	0.096973389
923.729023	0.102214850
925.657476	0.109396905
927.585929	0.117621236
929.514382	0.123242602
931.442835	0.125863671
933.371288	0.129423216
935.299741	0.135782406
937.228194	0.142365485
939.156647	0.147377580
941.085100	0.151787430
943.013553	0.156001538
944.942007	0.160552517
946.870460	0.166478574
948.798913	0.173162445
950.727366	0.179519907
952.655819	0.186146051
954.584272	0.193916947
956.512725	0.201361001
958.441178	0.206546530
960.369631	0.210768104
962.298084	0.216906250
964.226537	0.224886268
966.154990	0.232481688
968.083443	0.238791808
970.011897	0.244349837
971.940350	0.250557333
973.868803	0.257915646
975.797256	0.265129745
977.725709	0.271238178
979.654162	0.276395649
981.582615	0.281396747
983.511068	0.286392987
985.439521	0.291503310
987.367974	0.297921211
989.296427	0.305189937
991.224880	0.311632931
993.153333	0.317262918
995.081786	0.322879434
997.010240	0.328726828
998.938693	0.334189087
1000.867146	0.338501245
1002.795599	0.342356592
1004.724052	0.346952349
1006.652505	0.352242649
1008.580958	0.357218415
1010.509411	0.361188143
1012.437864	0.365223855
1014.366317	0.370299906
1016.294770	0.374715537
1018.223223	0.377203286
1020.151676	0.379340142
1022.080130	0.382413954
1024.008583	0.385882258
1025.937036	0.389232397
1027.865489	0.392395437
1029.793942	0.395053059
1031.722395	0.397159636
1033.650848	0.399265260
1035.579301	0.401551932
1037.507754	0.403540045
1039.436207	0.404984415
1041.364660	0.406049013
1043.293113	0.407139897
1045.221566	0.408548295
1047.150019	0.409722686
1049.078473	0.410050511
1051.006926	0.409571201
1052.935379	0.408600301
1054.863832	0.407921433
1056.792285	0.407902867
1058.720738	0.407731950
1060.649191	0.406773865
1062.577644	0.405331254
1064.506097	0.404256493
1066.434550	0.403794765
1068.363003	0.402862519
1070.291456	0.401072502
1072.219909	0.399592370
1074.148363	0.398595959
1076.076816	0.397114456
1078.005269	0.395298868
1079.933722	0.393836170
1081.862175	0.392655820
1083.790628	0.391708076
1085.719081	0.391112924
1087.647534	0.390290529
1089.575987	0.388559520
1091.504440	0.386100382
1093.432893	0.383248538
1095.361346	0.380427361
1097.289799	0.378202736
1099.218253	0.376324266
1101.146706	0.374364436
1103.075159	0.372073293
1105.003612	0.369438857
1106.932065	0.367115080
1108.860518	0.365095019
1110.788971	0.362823576
1112.717424	0.360324889
1114.645877	0.357699126
1116.574330	0.354953825
1118.502783	0.352216333
1120.431236	0.349774808
1122.359689	0.347614408
1124.288142	0.345252603
1126.216596	0.342671126
1128.145049	0.340195298
1130.073502	0.337724328
1132.001955	0.335122198
1133.930408	0.332552850
1135.858861	0.329980582
1137.787314	0.327074021
1139.715767	0.323802650
1141.644220	0.320731044
1143.572673	0.318294525
1145.501126	0.316070080
1147.429579	0.313609362
1149.358032	0.311121464
1151.286486	0.308800876
1153.214939	0.306372941
1155.143392	0.303509176
1157.071845	0.300492823
1159.000298	0.297688127
1160.928751	0.294917583
1162.857204	0.292205930
1164.785657	0.289749831
1166.714110	0.287399292
1168.642563	0.284814060
1170.571016	0.281655639
1172.499469	0.278341711
1174.427922	0.275707394
1176.356375	0.273332983
1178.284829	0.270268589
1180.213282	0.266899019
1182.141735	0.264122397
1184.070188	0.261831611
1185.998641	0.259636641
1187.927094	0.257574320
1189.855547	0.255404204
1191.784000	0.252902538
1193.712453	0.250319898
1195.640906	0.247796610
1197.569359	0.245447278
1199.497812	0.243356496
1201.426265	0.240929380
1203.354719	0.238338813
1205.283172	0.235757127
1207.211625	0.233138874
1209.140078	0.230091661
1211.068531	0.227213696
1212.996984	0.225032985
1214.925437	0.222964838
1216.853890	0.220777988
1218.782343	0.218885362
1220.710796	0.217146650
1222.639249	0.215107247
1224.567702	0.212918177
1226.496155	0.210954487
1228.424609	0.209017947
1230.353062	0.206927091
1232.281515	0.204893082
1234.209968	0.202817708
1236.138421	0.200759307
1238.066874	0.199118957
1239.995327	0.197627053
1241.923780	0.195778951
1243.852233	0.193845302
1245.780686	0.192272678
1247.709139	0.190970823
1249.637592	0.189490780
1251.566045	0.187617496
1253.494498	0.185659051
1255.422952	0.184103638
1257.351405	0.182653949
1259.279858	0.180737302
1261.208311	0.178771198
1263.136764	0.177047312
1265.065217	0.175338641
1266.993670	0.173802748
1268.922123	0.172149554
1270.850576	0.170049965
1272.779029	0.168092027
1274.707482	0.166361228
1276.635935	0.164670274
1278.564388	0.163431361
1280.492842	0.162519932
1282.421295	0.161373273
1284.349748	0.159958988
1286.278201	0.158384308
1288.206654	0.156747878
1290.135107	0.155157685
1292.063560	0.153498039
1293.992013	0.151787907
1295.920466	0.150167465
1297.848919	0.148607209
1299.777372	0.147183120
1301.705825	0.146024168
1303.634278	0.144915357
1305.562731	0.143563256
1307.491185	0.142175078
1309.419638	0.141138107
1311.348091	0.140272543
1313.276544	0.139723063
1315.204997	0.139395431
1317.133450	0.138239115
1319.061903	0.136420742
1320.990356	0.134623572
1322.918809	0.132599398
1324.847262	0.130570710
1326.775715	0.129003733
1328.704168	0.127656922
1330.632621	0.126490235
1332.561075	0.126024708
1334.489528	0.126323968
1336.417981	0.126383543
1338.346434	0.125223428
1340.274887	0.123692691
1342.203340	0.122125633
1344.131793	0.119849451
1346.060246	0.117752030
1347.988699	0.116397999
1349.917152	0.115427345
1351.845605	0.114570968
1353.774058	0.113603674
1355.702511	0.113024406
1357.630965	0.113195181
1359.559418	0.112794660
1361.487871	0.110971600
1363.416324	0.109735191
1365.344777	0.109358773
1367.273230	0.107881546
1369.201683	0.106598131
1371.130136	0.106323026
1373.058589	0.105325632
1374.987042	0.104150087
1376.915495	0.103297800
1378.843948	0.101725258
1380.772401	0.100264892
1382.700854	0.099733450
1384.629308	0.098851472
1386.557761	0.097196057
1388.486214	0.096925296
1390.414667	0.098147959
1392.343120	0.098116972
1394.271573	0.097225271
1396.200026	0.096828781
1398.128479	0.095673628
1400.056932	0.094287388
1401.985385	0.092961706
1403.913838	0.090482756
1405.842291	0.088555269
1407.770744	0.087806359
1409.699198	0.086773388
1411.627651	0.086173132
1413.556104	0.087024242
1415.484557	0.087449171
1417.413010	0.085404225
1419.341463	0.083842061
1421.269916	0.084695548
1423.198369	0.084684566
1425.126822	0.083609618
1427.055275	0.082588546
1428.983728	0.081080973
1430.912181	0.080931656
1432.840634	0.081936419
1434.769087	0.080140956
1436.697541	0.076897651
1438.625994	0.076490358
1440.554447	0.076682702
1442.482900	0.075848930
1444.411353	0.075357854
1446.339806	0.074807964
1448.268259	0.074235529
1450.196712	0.074806437
1452.125165	0.076285765
1454.053618	0.076322332
1455.982071	0.073487684
1457.910524	0.072041288
1459.838977	0.074437648
1461.767431	0.074692190
1463.695884	0.070924275
1465.624337	0.068544798
1467.552790	0.069959171
1469.481243	0.071060024
1471.409696	0.069837168
1473.338149	0.069204278
1475.266602	0.069089435
1477.195055	0.067746140
1479.123508	0.065841317
1481.051961	0.064460166
1482.980414	0.064558633
1484.908867	0.065705918
1486.837321	0.066288523
1488.765774	0.065782674
1490.694227	0.065659761
1492.622680	0.066299342
1494.551133	0.065050162
1496.479586	0.062461082
1498.408039	0.061644219
1500.336492	0.062903561
1502.264945	0.064493082
1504.193398	0.063732587
1506.121851	0.061204035
1508.050304	0.061981421
1509.978757	0.064040296
1511.907210	0.063378759
1513.835664	0.061548054
1515.764117	0.060627460
1517.692570	0.061497923
1519.621023	0.062049758
1521.549476	0.061187956
1523.477929	0.060929429
1525.406382	0.059862729
1527.334835	0.058198147
1529.263288	0.057538096
1531.191741	0.056170367
1533.120194	0.054863565
1535.048647	0.056953598
1536.977100	0.059279740
1538.905554	0.058608416
1540.834007	0.059177164
1542.762460	0.060201947
1544.690913	0.057905614
1546.619366	0.054583866
1548.547819	0.051989079
1550.476272	0.051036511
1552.404725	0.052202027
1554.333178	0.054383080
1556.261631	0.054089122
1558.190084	0.049595378
1560.118537	0.048024639
1562.046990	0.050540350
1563.975443	0.051298160
1565.903897	0.050295930
1567.832350	0.048846208
1569.760803	0.048038021
1571.689256	0.049122900
1573.617709	0.049022838
1575.546162	0.046980280
1577.474615	0.046959136
1579.403068	0.048210688
1581.331521	0.047727130
1583.259974	0.046451055
1585.188427	0.045839127
1587.116880	0.045841724
1589.045333	0.046033304
1590.973787	0.046343971
1592.902240	0.046700735
1594.830693	0.046855744
1596.759146	0.046898447
1598.687599	0.047040407
1600.616052	0.047259565
1602.544505	0.047621980
1604.472958	0.048168074
1606.401411	0.048511393
1608.329864	0.048528269
1610.258317	0.048982721
1612.186770	0.050221957
1614.115223	0.050864346
1616.043677	0.050704379
1617.972130	0.052157763
1619.900583	0.054126564
1621.829036	0.053613614
1623.757489	0.052893847
1625.685942	0.053328700
1627.614395	0.053483281
1629.542848	0.054483697
1631.471301	0.056352321
1633.399754	0.056053922
1635.328207	0.054303039
1637.256660	0.055283811
1639.185113	0.057536405
1641.113566	0.058682185
1643.042020	0.058963832
1644.970473	0.058209587
1646.898926	0.059065912
1648.827379	0.063566305
1650.755832	0.063425831
1652.684285	0.056842919
1654.612738	0.054526266
1656.541191	0.056342013
1658.469644	0.056360174
1660.398097	0.054332316
1662.326550	0.052803781
1664.255003	0.053837288
1666.183456	0.055392347
1668.111910	0.054747030
1670.040363	0.054304905
1671.968816	0.054913085
1673.897269	0.053383972
1675.825722	0.051363662
1677.754175	0.051729217
1679.682628	0.052637599
1681.611081	0.051435001
1683.539534	0.048608605
1685.467987	0.047752768
1687.396440	0.048060153
1689.324893	0.046872023
1691.253346	0.046090808
1693.181799	0.046055682
1695.110253	0.045978650
1697.038706	0.046552006
1698.967159	0.045554306
1700.895612	0.043754771
1702.824065	0.043352630
1704.752518	0.041704681
1706.680971	0.039745204
1708.609424	0.039470572
1710.537877	0.040017743
1712.466330	0.040542219
1714.394783	0.040363941
1716.323236	0.038808499
1718.251689	0.037259355
1720.180143	0.036822505
1722.108596	0.036159109
1724.037049	0.035135880
1725.965502	0.034777001
1727.893955	0.035184976
1729.822408	0.036116805
1731.750861	0.036241744
1733.679314	0.035189468
1735.607767	0.035355367
1737.536220	0.035823848
1739.464673	0.035177968
1741.393126	0.034967285
1743.321579	0.035513435
1745.250032	0.035837546
1747.178486	0.035544943
1749.106939	0.034618873
1751.035392	0.034026969
1752.963845	0.034233432
1754.892298	0.034147825
1756.820751	0.033772711
1758.749204	0.033868123
1760.677657	0.033660587
1762.606110	0.033454366
1764.534563	0.034075748
1766.463016	0.034855559
1768.391469	0.035569645
1770.319922	0.035943035
1772.248376	0.035872176
1774.176829	0.036212534
1776.105282	0.036581483
1778.033735	0.036283106
1779.962188	0.035838231
1781.890641	0.035749059
1783.819094	0.035857234
1785.747547	0.036434192
1787.676000	0.037710544
1789.604453	0.038562968
1791.532906	0.038702779
1793.461359	0.039362732
1795.389812	0.040182374
1797.318266	0.039933987
1799.246719	0.039000846
1801.175172	0.038508944
1803.103625	0.038849622
1805.032078	0.039559688
1806.960531	0.040204085
1808.888984	0.040481191
1810.817437	0.040435534
1812.745890	0.040419027
1814.674343	0.040236756
1816.602796	0.039893348
1818.531249	0.040045548
1820.459702	0.040707558
1822.388155	0.041221548
1824.316609	0.041564245
1826.245062	0.042106438
1828.173515	0.041952666
1830.101968	0.041163366
1832.030421	0.041071501
1833.958874	0.041183248
1835.887327	0.040954888
1837.815780	0.040940557
1839.744233	0.041221231
1841.672686	0.041011836
1843.601139	0.040426768
1845.529592	0.040598314
1847.458045	0.040826369
1849.386499	0.040272094
1851.314952	0.039514981
1853.243405	0.038962971
1855.171858	0.038698439
1857.100311	0.038729496
1859.028764	0.038837843
1860.957217	0.038914442
1862.885670	0.039119259
1864.814123	0.039285935
1866.742576	0.038731176
1868.671029	0.037782595
1870.599482	0.037503175
1872.527935	0.037492584
1874.456388	0.037145410
1876.384842	0.036722530
1878.313295	0.036173575
1880.241748	0.035547081
1882.170201	0.035203993
1884.098654	0.035257421
1886.027107	0.035361189
1887.955560	0.034954142
1889.884013	0.034474690
1891.812466	0.034325361
1893.740919	0.033803556
1895.669372	0.033186637
1897.597825	0.032961708
1899.526278	0.032624424
1901.454732	0.032088406
1903.383185	0.031758748
1905.311638	0.031630378
1907.240091	0.031393461
1909.168544	0.031115040
1911.096997	0.031080335
1913.025450	0.031191006
1914.953903	0.031000474
1916.882356	0.030487727
1918.810809	0.030517025
1920.739262	0.030839516
1922.667715	0.030423269
1924.596168	0.029725337
1926.524622	0.029127710
1928.453075	0.028503891
1930.381528	0.028050616
1932.309981	0.027750866
1934.238434	0.027458552
1936.166887	0.027191471
1938.095340	0.027006073
1940.023793	0.026636438
1941.952246	0.026246218
1943.880699	0.026433609
1945.809152	0.026588652
1947.737605	0.026120266
1949.666058	0.025681114
1951.594511	0.025503442
1953.522965	0.025185950
1955.451418	0.024737054
1957.379871	0.024573900
1959.308324	0.024719475
1961.236777	0.024717726
1963.165230	0.024276862
1965.093683	0.023627857
1967.022136	0.023323072
1968.950589	0.023444749
1970.879042	0.023362318
1972.807495	0.023000693
1974.735948	0.022799373
1976.664401	0.022677548
1978.592855	0.022432227
1980.521308	0.022138620
1982.449761	0.021930976
1984.378214	0.021799866
1986.306667	0.021611199
1988.235120	0.021375436
1990.163573	0.021065885
1992.092026	0.020712867
1994.020479	0.020556776
1995.948932	0.020471103
1997.877385	0.020255953
1999.805838	0.020019189
2001.734291	0.019785251
2003.662744	0.019393910
2005.591198	0.018939320
2007.519651	0.018755181
2009.448104	0.018811643
2011.376557	0.018839555
2013.305010	0.018890448
2015.233463	0.019011680
2017.161916	0.018952187
2019.090369	0.018631492
2021.018822	0.018259766
2022.947275	0.018008919
2024.875728	0.017950598
2026.804181	0.018004978
2028.732634	0.017860549
2030.661088	0.017424403
2032.589541	0.017110102
2034.517994	0.017191401
2036.446447	0.017348550
2038.374900	0.017130442
2040.303353	0.016559131
2042.231806	0.016167009
2044.160259	0.016178852
2046.088712	0.016244456
2048.017165	0.016170833
2049.945618	0.016016886
2051.874071	0.015936874
2053.802524	0.016093032
2055.730978	0.016263023
2057.659431	0.016254824
2059.587884	0.016307218
2061.516337	0.016394939
2063.444790	0.016180808
2065.373243	0.015777292
2067.301696	0.015561407
2069.230149	0.015495021
2071.158602	0.015334329
2073.087055	0.015045242
2075.015508	0.014871704
2076.943961	0.014963097
2078.872414	0.015094524
2080.800867	0.014997252
2082.729321	0.014689081
2084.657774	0.014404466
2086.586227	0.014268515
2088.514680	0.014176551
2090.443133	0.014099878
2092.371586	0.014095739
2094.300039	0.014110800
2096.228492	0.014086041
2098.156945	0.013943969
2100.085398	0.013554212
2102.013851	0.013196144
2103.942304	0.013394149
2105.870757	0.013836591
2107.799211	0.013956510
2109.727664	0.013795824
2111.656117	0.013607264
2113.584570	0.013619088
2115.513023	0.013758508
2117.441476	0.013643001
2119.369929	0.013334934
2121.298382	0.013241937
2123.226835	0.013374582
2125.155288	0.013531578
2127.083741	0.013640372
2129.012194	0.013678604
2130.940647	0.013606475
2132.869100	0.013363907
2134.797554	0.013186593
2136.726007	0.013336165
2138.654460	0.013451349
2140.582913	0.013128561
2142.511366	0.012756084
2144.439819	0.012835164
2146.368272	0.013010902
2148.296725	0.012762662
2150.225178	0.012349978
2152.153631	0.012178740
2154.082084	0.012094640
2156.010537	0.011920617
2157.938990	0.011887558
2159.867444	0.012168733
2161.795897	0.012552702
2163.724350	0.012636350
2165.652803	0.012296806
2167.581256	0.011854677
2169.509709	0.011755881
2171.438162	0.012026406
2173.366615	0.012101929
2175.295068	0.011749137
2177.223521	0.011301298
2179.151974	0.011024403
2181.080427	0.010967296
2183.008880	0.011067425
2184.937334	0.011236539
2186.865787	0.011436786
2188.794240	0.011610378
2190.722693	0.011650995
2192.651146	0.011488273
2194.579599	0.011294819
2196.508052	0.011263050
2198.436505	0.011214289
2200.364958	0.011043173
2202.293411	0.010997511
2204.221864	0.010943621
2206.150317	0.010588795
2208.078770	0.010268582
2210.007223	0.010412841
2211.935677	0.010846860
2213.864130	0.010952866
2215.792583	0.010543170
2217.721036	0.010222802
2219.649489	0.010343794
2221.577942	0.010633266
2223.506395	0.010744977
2225.434848	0.010462801
2227.363301	0.009995675
2229.291754	0.009748446
2231.220207	0.009657011
2233.148660	0.009510528
2235.077113	0.009417819
2237.005567	0.009506401
2238.934020	0.009718367
2240.862473	0.009901482
2242.790926	0.009925131
2244.719379	0.009721512
2246.647832	0.009340030
2248.576285	0.009069402
2250.504738	0.009221559
2252.433191	0.009463349
2254.361644	0.009507615
2256.290097	0.009449332
2258.218550	0.009446644
2260.147003	0.009525806
2262.075456	0.009540123
2264.003910	0.009307967
2265.932363	0.009006996
2267.860816	0.008911966
2269.789269	0.008931105
2271.717722	0.008819981
2273.646175	0.008607076
2275.574628	0.008642389
2277.503081	0.008986414
2279.431534	0.009091672
2281.359987	0.008706558
2283.288440	0.008330451
2285.216893	0.008341272
2287.145346	0.008595720
2289.073800	0.008887713
2291.002253	0.009111104
2292.930706	0.009089635
2294.859159	0.008733316
2296.787612	0.008277453
2298.716065	0.008064947
2300.644518	0.008095112
2302.572971	0.008226561
2304.501424	0.008406166
2306.429877	0.008456109
2308.358330	0.008267445
2310.286783	0.007994878
2312.215236	0.007880586
2314.143690	0.008133715
2316.072143	0.008597938
2318.000596	0.008758587
2319.929049	0.008426310
2321.857502	0.007893226
2323.785955	0.007517471
2325.714408	0.007447420
2327.642861	0.007656068
2329.571314	0.007762665
2331.499767	0.007506608
2333.428220	0.007166900
2335.356673	0.006998038
2337.285126	0.007138188
2339.213579	0.007685561
2341.142033	0.008390591
2343.070486	0.008792091
2344.998939	0.008848622
2346.927392	0.008762187
2348.855845	0.008450328
2350.784298	0.008085788
2352.712751	0.008091101
2354.641204	0.008323692
2356.569657	0.008075523
2358.498110	0.007501990
2360.426563	0.007143547
2362.355016	0.006975650
2364.283469	0.007256676
2366.211923	0.007796764
2368.140376	0.007785480
2370.068829	0.006950550
2371.997282	0.005894389
2373.925735	0.005511935
2375.854188	0.005915461
2377.782641	0.006509616
2379.711094	0.006727491
2381.639547	0.006464320
2383.568000	0.006066693
2385.496453	0.005931754
2387.424906	0.006103543
2389.353359	0.006319334
2391.281812	0.006377173
2393.210266	0.006345910
2395.138719	0.006309462
2397.067172	0.006182361
2398.995625	0.005898348
2400.924078	0.005643594
2402.852531	0.005732175
2404.780984	0.006113494
2406.709437	0.006258948
2408.637890	0.005986142
2410.566343	0.005694000
2412.494796	0.005606347
2414.423249	0.005647441
2416.351702	0.005854254
2418.280156	0.005983268
2420.208609	0.005628404
2422.137062	0.005179518
2424.065515	0.005245200
2425.993968	0.005769794
2427.922421	0.006312226
2429.850874	0.006386637
2431.779327	0.005888120
2433.707780	0.005437475
2435.636233	0.005551778
2437.564686	0.005955212
2439.493139	0.006250080
2441.421592	0.006262118
2443.350045	0.006245947
2445.278499	0.006345070
2447.206952	0.006232134
2449.135405	0.006081045
2451.063858	0.006176925
2452.992311	0.006341236
2454.920764	0.006425633
2456.849217	0.006333753
2458.777670	0.006081841
2460.706123	0.005868769
2462.634576	0.005801827
2464.563029	0.005963139
2466.491482	0.006349587
2468.419935	0.006508800
2470.348389	0.006266478
2472.276842	0.005995140
2474.205295	0.005834250
2476.133748	0.005812942
2478.062201	0.005977867
2479.990654	0.006111484
2481.919107	0.006091379
2483.847560	0.006073352
2485.776013	0.006204262
2487.704466	0.006423868
2489.632919	0.006627235
2491.561372	0.006832387
2493.489825	0.006970925
2495.418279	0.006875384
2497.346732	0.006735737
2499.275185	0.006789846
2501.203638	0.006937866
2503.132091	0.007087052
2505.060544	0.007223659
2506.988997	0.007359191
2508.917450	0.007639121
2510.845903	0.007994106
2512.774356	0.008117602
2514.702809	0.008101055
2516.631262	0.008260008
2518.559715	0.008589737
2520.488168	0.008788733
2522.416622	0.008871034
2524.345075	0.009129398
2526.273528	0.009511454
2528.201981	0.009630562
2530.130434	0.009558423
2532.058887	0.009711364
2533.987340	0.010066727
2535.915793	0.010311900
2537.844246	0.010498670
2539.772699	0.010751107
2541.701152	0.010876617
2543.629605	0.010943185
2545.558058	0.011243451
2547.486512	0.011575658
2549.414965	0.011754747
2551.343418	0.011949361
2553.271871	0.012037097
2555.200324	0.012056331
2557.128777	0.012341431
2559.057230	0.012738542
2560.985683	0.013128551
2562.914136	0.013687481
2564.842589	0.014258259
2566.771042	0.014556855
2568.699495	0.014644048
2570.627948	0.014647302
2572.556401	0.014669967
2574.484855	0.015046124
2576.413308	0.015793331
2578.341761	0.016291557
2580.270214	0.016205259
2582.198667	0.016096648
2584.127120	0.016410917
2586.055573	0.016735507
2587.984026	0.016791143
2589.912479	0.016797498
2591.840932	0.016902190
2593.769385	0.017162628
2595.697838	0.017489076
2597.626291	0.017706858
2599.554745	0.017815471
2601.483198	0.017881909
2603.411651	0.017979885
2605.340104	0.018296089
2607.268557	0.018832073
2609.197010	0.019049346
2611.125463	0.018756717
2613.053916	0.018382462
2614.982369	0.018050382
2616.910822	0.017879587
2618.839275	0.018044464
2620.767728	0.018234374
2622.696181	0.018300846
2624.624635	0.018507309
2626.553088	0.018845387
2628.481541	0.019078791
2630.409994	0.019065622
2632.338447	0.018799534
2634.266900	0.018550711
2636.195353	0.018630171
2638.123806	0.018770298
2640.052259	0.018540105
2641.980712	0.018090950
2643.909165	0.017569058
2645.837618	0.016916461
2647.766071	0.016533745
2649.694524	0.016693020
2651.622978	0.017001968
2653.551431	0.017104207
2655.479884	0.016998533
2657.408337	0.016767612
2659.336790	0.016597304
2661.265243	0.016704282
2663.193696	0.017015919
2665.122149	0.017258594
2667.050602	0.017343460
2668.979055	0.017284863
2670.907508	0.017178761
2672.835961	0.017234832
2674.764414	0.017243573
2676.692868	0.016887274
2678.621321	0.016507486
2680.549774	0.016440095
2682.478227	0.016414665
2684.406680	0.016166640
2686.335133	0.015819313
2688.263586	0.015570841
2690.192039	0.015323994
2692.120492	0.015081412
2694.048945	0.015127897
2695.977398	0.015314979
2697.905851	0.015247785
2699.834304	0.014929337
2701.762757	0.014728163
2703.691211	0.014895803
2705.619664	0.015064600
2707.548117	0.014815954
2709.476570	0.014580523
2711.405023	0.014686821
2713.333476	0.014713218
2715.261929	0.014538160
2717.190382	0.014490612
2719.118835	0.014515711
2721.047288	0.014343767
2722.975741	0.014229252
2724.904194	0.014377227
2726.832647	0.014330530
2728.761101	0.013889289
2730.689554	0.013595250
2732.618007	0.013594035
2734.546460	0.013541536
2736.474913	0.013472477
2738.403366	0.013510362
2740.331819	0.013557914
2742.260272	0.013510464
2744.188725	0.013418692
2746.117178	0.013293809
2748.045631	0.013082790
2749.974084	0.012855710
2751.902537	0.012723853
2753.830991	0.012757078
2755.759444	0.012832395
2757.687897	0.012753669
2759.616350	0.012709565
2761.544803	0.012759922
2763.473256	0.012616648
2765.401709	0.012434703
2767.330162	0.012574042
2769.258615	0.012680254
2771.187068	0.012518939
2773.115521	0.012418685
2775.043974	0.012427674
2776.972427	0.012392473
2778.900880	0.012271670
2780.829334	0.012080587
2782.757787	0.011854896
2784.686240	0.011748614
2786.614693	0.011852589
2788.543146	0.012076168
2790.471599	0.012131929
2792.400052	0.011893896
2794.328505	0.011682611
2796.256958	0.011623625
2798.185411	0.011585659
2800.113864	0.011623148
2802.042317	0.011681808
2803.970770	0.011661630
2805.899224	0.011811315
2807.827677	0.012139320
2809.756130	0.012281377
2811.684583	0.011953299
2813.613036	0.011470835
2815.541489	0.011387277
2817.469942	0.011654118
2819.398395	0.011804936
2821.326848	0.011733854
2823.255301	0.011405402
2825.183754	0.010895423
2827.112207	0.010788584
2829.040660	0.010939784
2830.969113	0.010570945
2832.897567	0.009989784
2834.826020	0.009998030
2836.754473	0.010248601
2838.682926	0.010209655
2840.611379	0.010310209
2842.539832	0.010835270
2844.468285	0.011211474
2846.396738	0.011165136
2848.325191	0.011032366
2850.253644	0.011069110
2852.182097	0.011261566
2854.110550	0.011272477
2856.039003	0.011063138
2857.967457	0.011036605
2859.895910	0.011090481
2861.824363	0.010897296
2863.752816	0.010575637
2865.681269	0.010293249
2867.609722	0.010397715
2869.538175	0.010998258
2871.466628	0.011461742
2873.395081	0.011341329
2875.323534	0.011046284
2877.251987	0.011006940
2879.180440	0.010961135
2881.108893	0.010692349
2883.037347	0.010397266
2884.965800	0.010246739
2886.894253	0.010458064
2888.822706	0.010813537
2890.751159	0.010968802
2892.679612	0.011109342
2894.608065	0.011051201
2896.536518	0.010389997
2898.464971	0.009672553
2900.393424	0.009691439
2902.321877	0.010141390
2904.250330	0.010346041
2906.178783	0.010308880
2908.107236	0.010311317
2910.035690	0.010521224
2911.964143	0.010810736
2913.892596	0.010645736
2915.821049	0.010235123
2917.749502	0.010414525
2919.677955	0.010954197
2921.606408	0.011093348
2923.534861	0.010859342
2925.463314	0.010556283
2927.391767	0.010408334
2929.320220	0.010656039
2931.248673	0.011212748
2933.177126	0.011590522
2935.105580	0.011609579
2937.034033	0.011465448
2938.962486	0.011059199
2940.890939	0.010630494
2942.819392	0.010651177
2944.747845	0.010835005
2946.676298	0.010723560
2948.604751	0.010441304
2950.533204	0.010273916
2952.461657	0.010508401
2954.390110	0.011122372
2956.318563	0.011327433
2958.247016	0.010857418
2960.175469	0.010623584
2962.103923	0.010873755
2964.032376	0.010978612
2965.960829	0.010861270
2967.889282	0.010835416
2969.817735	0.010921121
2971.746188	0.010951001
2973.674641	0.010945003
2975.603094	0.011039295
2977.531547	0.011205716
2979.460000	0.011311168
2981.388453	0.011387430
2983.316906	0.011559429
2985.245359	0.011849799
2987.173813	0.011985933
2989.102266	0.011593302
2991.030719	0.011183290
2992.959172	0.011485588
2994.887625	0.011950240
2996.816078	0.011786525
2998.744531	0.011405696
3000.672984	0.011310665
3002.601437	0.011361377
3004.529890	0.011551091
3006.458343	0.011890364
3008.386796	0.012048204
3010.315249	0.011877526
3012.243703	0.011677446
3014.172156	0.011783580
3016.100609	0.012098384
3018.029062	0.012300328
3019.957515	0.012419981
3021.885968	0.012573762
3023.814421	0.012625091
3025.742874	0.012581740
3027.671327	0.012667056
3029.599780	0.012717265
3031.528233	0.012491988
3033.456686	0.012445263
3035.385139	0.012780538
3037.313592	0.012973820
3039.242046	0.012953733
3041.170499	0.013172213
3043.098952	0.013477714
3045.027405	0.013381517
3046.955858	0.013023405
3048.884311	0.012890146
3050.812764	0.012993293
3052.741217	0.013092542
3054.669670	0.013352740
3056.598123	0.013766947
3058.526576	0.013935558
3060.455029	0.013905087
3062.383482	0.013983758
3064.311936	0.014129452
3066.240389	0.014163588
3068.168842	0.014087585
3070.097295	0.014011313
3072.025748	0.013910205
3073.954201	0.013890412
3075.882654	0.014066399
3077.811107	0.014223103
3079.739560	0.014443207
3081.668013	0.014793777
3083.596466	0.015059547
3085.524919	0.015450318
3087.453372	0.015985120
3089.381825	0.016148638
3091.310279	0.016038308
3093.238732	0.016039476
3095.167185	0.016296029
3097.095638	0.016903291
3099.024091	0.017303513
3100.952544	0.016990189
3102.880997	0.016615976
3104.809450	0.016568430
3106.737903	0.016369633
3108.666356	0.015940402
3110.594809	0.015750708
3112.523262	0.016017817
3114.451715	0.016380070
3116.380169	0.016483489
3118.308622	0.016569566
3120.237075	0.017098984
3122.165528	0.018118925
3124.093981	0.019018667
3126.022434	0.019162789
3127.950887	0.018899048
3129.879340	0.018936453
3131.807793	0.019060763
3133.736246	0.018880676
3135.664699	0.018694848
3137.593152	0.018754890
3139.521605	0.018947158
3141.450058	0.019219844
3143.378512	0.019582691
3145.306965	0.019883104
3147.235418	0.020115206
3149.163871	0.020400859
3151.092324	0.020504331
3153.020777	0.020455394
3154.949230	0.020666152
3156.877683	0.021032145
3158.806136	0.021440104
3160.734589	0.021887260
3162.663042	0.021838052
3164.591495	0.021163002
3166.519948	0.020704214
3168.448402	0.020921633
3170.376855	0.021331422
3172.305308	0.021738138
3174.233761	0.022401843
3176.162214	0.022740519
3178.090667	0.022404047
3180.019120	0.022541244
3181.947573	0.023732301
3183.876026	0.024904029
3185.804479	0.024986679
3187.732932	0.024150841
3189.661385	0.023323242
3191.589838	0.023099497
3193.518292	0.023340758
3195.446745	0.023625758
3197.375198	0.023840569
3199.303651	0.024179231
3201.232104	0.024646807
3203.160557	0.025102245
3205.089010	0.025356483
3207.017463	0.025224788
3208.945916	0.025070939
3210.874369	0.025307460
3212.802822	0.025496855
3214.731275	0.025347212
3216.659728	0.025235450
3218.588181	0.025475927
3220.516635	0.025922796
3222.445088	0.026073642
3224.373541	0.025769787
3226.301994	0.025489822
3228.230447	0.025530996
3230.158900	0.025749544
3232.087353	0.026042053
3234.015806	0.026625797
3235.944259	0.027530856
3237.872712	0.028022232
3239.801165	0.027788404
3241.729618	0.027539469
3243.658071	0.027551582
3245.586525	0.027411848
3247.514978	0.026968619
3249.443431	0.026471289
3251.371884	0.026392950
3253.300337	0.027057827
3255.228790	0.028071046
3257.157243	0.028602563
3259.085696	0.028513832
3261.014149	0.028434509
3262.942602	0.028552376
3264.871055	0.028392375
3266.799508	0.027955543
3268.727961	0.027961466
3270.656414	0.028520597
3272.584868	0.028858107
3274.513321	0.028839519
3276.441774	0.029067075
3278.370227	0.029597621
3280.298680	0.030157661
3282.227133	0.030563405
3284.155586	0.030490493
3286.084039	0.030023400
3288.012492	0.029881613
3289.940945	0.030293094
3291.869398	0.030720947
3293.797851	0.030650888
3295.726304	0.030178985
3297.654758	0.029804002
3299.583211	0.029666226
3301.511664	0.029590625
3303.440117	0.029747501
3305.368570	0.030187201
3307.297023	0.030178938
3309.225476	0.029537642
3311.153929	0.029446367
3313.082382	0.030349629
3315.010835	0.031369422
3316.939288	0.031818755
3318.867741	0.031703770
3320.796194	0.031737488
3322.724648	0.032360882
3324.653101	0.032818038
3326.581554	0.032631550
3328.510007	0.032405347
3330.438460	0.032505404
3332.366913	0.032726076
3334.295366	0.032944079
3336.223819	0.033146191
3338.152272	0.033063177
3340.080725	0.032735527
3342.009178	0.032925125
3343.937631	0.033752341
3345.866084	0.034467954
3347.794537	0.034858618
3349.722991	0.035178117
3351.651444	0.035434809
3353.579897	0.035735991
3355.508350	0.036004271
3357.436803	0.035730671
3359.365256	0.035135854
3361.293709	0.034925215
3363.222162	0.035085287
3365.150615	0.035320044
3367.079068	0.035663240
3369.007521	0.036073923
3370.935974	0.036374804
3372.864427	0.036600716
3374.792881	0.036778137
3376.721334	0.036838021
3378.649787	0.036630269
3380.578240	0.035977144
3382.506693	0.035286069
3384.435146	0.035055839
3386.363599	0.035109732
3388.292052	0.035356265
3390.220505	0.036020067
3392.148958	0.037126560
3394.077411	0.038337491
3396.005864	0.039027516
3397.934317	0.039186802
3399.862770	0.039200589
3401.791224	0.038848680
3403.719677	0.037871890
3405.648130	0.037278593
3407.576583	0.037398692
3409.505036	0.037767027
3411.433489	0.038196355
3413.361942	0.038802370
3415.290395	0.039094262
3417.218848	0.038756460
3419.147301	0.038386572
3421.075754	0.038409960
3423.004207	0.038628306
3424.932660	0.038665779
3426.861114	0.038433410
3428.789567	0.038088884
3430.718020	0.037766628
3432.646473	0.037526727
3434.574926	0.037376799
3436.503379	0.037402414
3438.431832	0.037642524
3440.360285	0.037986912
3442.288738	0.038269546
3444.217191	0.038099140
3446.145644	0.037511151
3448.074097	0.037181076
3450.002550	0.036922857
3451.931004	0.036446426
3453.859457	0.036183331
3455.787910	0.036006115
3457.716363	0.035874698
3459.644816	0.036161393
3461.573269	0.036528960
3463.501722	0.036501992
3465.430175	0.036138259
3467.358628	0.035618994
3469.287081	0.034888696
3471.215534	0.033938237
3473.143987	0.033278681
3475.072440	0.033362787
3477.000893	0.034022242
3478.929347	0.034804858
3480.857800	0.035362747
3482.786253	0.035539556
3484.714706	0.035269361
3486.643159	0.034614548
3488.571612	0.033860542
3490.500065	0.033471894
3492.428518	0.033764746
3494.356971	0.034230117
3496.285424	0.034154929
3498.213877	0.033678468
3500.142330	0.033166520
3502.070783	0.033018611
3503.999237	0.033710320
3505.927690	0.034353595
3507.856143	0.033583693
3509.784596	0.032197740
3511.713049	0.031581856
3513.641502	0.031700663
3515.569955	0.031829409
3517.498408	0.031754538
3519.426861	0.031787112
3521.355314	0.031889882
3523.283767	0.031764310
3525.212220	0.031178182
3527.140673	0.030170176
3529.069126	0.029262228
3530.997580	0.028833805
3532.926033	0.028897475
3534.854486	0.029093683
3536.782939	0.029058885
3538.711392	0.028811282
3540.639845	0.028488852
3542.568298	0.028274914
3544.496751	0.028390151
3546.425204	0.029038936
3548.353657	0.029671310
3550.282110	0.029210521
3552.210563	0.028083846
3554.139016	0.027555961
3556.067470	0.027676919
3557.995923	0.027760789
3559.924376	0.027429143
3561.852829	0.026841527
3563.781282	0.026288593
3565.709735	0.026044475
3567.638188	0.026634449
3569.566641	0.027529866
3571.495094	0.027320473
3573.423547	0.026213778
3575.352000	0.025460156
3577.280453	0.025237830
3579.208906	0.025200330
3581.137360	0.025335133
3583.065813	0.025286043
3584.994266	0.024488760
3586.922719	0.023484977
3588.851172	0.023382884
3590.779625	0.023722284
3592.708078	0.023419874
3594.636531	0.022654230
3596.564984	0.022139506
3598.493437	0.021961464
3600.421890	0.021833371
3602.350343	0.021661514
3604.278796	0.021495044
3606.207249	0.021441553
3608.135703	0.021542115
3610.064156	0.021403220
3611.992609	0.020929769
3613.921062	0.020960197
3615.849515	0.021448364
3617.777968	0.020885369
3619.706421	0.019323003
3621.634874	0.018576838
3623.563327	0.019134300
3625.491780	0.019926758
3627.420233	0.019674368
3629.348686	0.018772300
3631.277139	0.018243197
3633.205593	0.018001553
3635.134046	0.018113382
3637.062499	0.018479653
3638.990952	0.018460160
3640.919405	0.018050088
3642.847858	0.017774155
3644.776311	0.017750001
3646.704764	0.017595563
3648.633217	0.017054789
3650.561670	0.016352693
3652.490123	0.015881309
3654.418576	0.015355948
3656.347029	0.014832209
3658.275482	0.014593594
3660.203936	0.014352801
3662.132389	0.014233357
3664.060842	0.014716131
3665.989295	0.015420835
3667.917748	0.015106393
3669.846201	0.013773742
3671.774654	0.012850059
3673.703107	0.012476165
3675.631560	0.012349668
3677.560013	0.012649932
3679.488466	0.012638154
3681.416919	0.012029975
3683.345372	0.011626003
3685.273826	0.011757254
3687.202279	0.012082586
3689.130732	0.012292101
3691.059185	0.012138026
3692.987638	0.011538952
3694.916091	0.010912120
3696.844544	0.010625514
3698.772997	0.010700989
3700.701450	0.011097165
3702.629903	0.011809506
3704.558356	0.012307069
3706.486809	0.012154981
3708.415262	0.011868120
3710.343716	0.011663848
3712.272169	0.011072990
3714.200622	0.010484580
3716.129075	0.010230912
3718.057528	0.010274109
3719.985981	0.010839052
3721.914434	0.011934606
3723.842887	0.012925059
3725.771340	0.013204782
3727.699793	0.013206074
3729.628246	0.013390073
3731.556699	0.013654255
3733.485152	0.014132014
3735.413605	0.014702968
3737.342059	0.014984733
3739.270512	0.015073512
3741.198965	0.014696937
3743.127418	0.013340711
3745.055871	0.012246539
3746.984324	0.012520237
3748.912777	0.012938049
3750.841230	0.012695789
3752.769683	0.012790304
3754.698136	0.013424015
3756.626589	0.013961365
3758.555042	0.014092788
3760.483495	0.014076258
3762.411949	0.013896596
3764.340402	0.013290049
3766.268855	0.012790130
3768.197308	0.012895714
3770.125761	0.013383216
3772.054214	0.013835894
3773.982667	0.013776428
3775.911120	0.013163534
3777.839573	0.012366643
3779.768026	0.012027396
3781.696479	0.012474730
3783.624932	0.013184693
3785.553385	0.013848613
3787.481838	0.014480712
3789.410292	0.014767973
3791.338745	0.014597314
3793.267198	0.014306978
3795.195651	0.014403234
3797.124104	0.015199908
3799.052557	0.016023366
3800.981010	0.016088683
3802.909463	0.015631549
3804.837916	0.014272410
3806.766369	0.012593634
3808.694822	0.012297083
3810.623275	0.013217112
3812.551728	0.013746695
3814.480182	0.013250138
3816.408635	0.013034465
3818.337088	0.013870101
3820.265541	0.014513643
3822.193994	0.014926545
3824.122447	0.015301023
3826.050900	0.014396575
3827.979353	0.012831818
3829.907806	0.011811308
3831.836259	0.011510126
3833.764712	0.011876959
3835.693165	0.012526625
3837.621618	0.012952315
3839.550071	0.013149046
3841.478525	0.013041864
3843.406978	0.013054376
3845.335431	0.013538999
3847.263884	0.014175921
3849.192337	0.014635436
3851.120790	0.014675789
3853.049243	0.014237964
3854.977696	0.013782563
3856.906149	0.013598507
3858.834602	0.013233179
3860.763055	0.012490212
3862.691508	0.011832438
3864.619961	0.012040684
3866.548415	0.013026121
3868.476868	0.013822016
3870.405321	0.014226027
3872.333774	0.014397928
3874.262227	0.014135112
3876.190680	0.013612824
3878.119133	0.012668012
3880.047586	0.011728366
3881.976039	0.011879452
3883.904492	0.012442909
3885.832945	0.012382797
3887.761398	0.012296727
3889.689851	0.012474808
3891.618305	0.012724591
3893.546758	0.013129576
3895.475211	0.013407446
3897.403664	0.013548308
3899.332117	0.013941657
3901.260570	0.014273359
3903.189023	0.013845563
3905.117476	0.012907181
3907.045929	0.012017649
3908.974382	0.011193351
3910.902835	0.010654879
3912.831288	0.010801741
3914.759741	0.011261656
3916.688194	0.011357002
3918.616648	0.011429030
3920.545101	0.012038580
3922.473554	0.012727495
3924.402007	0.012976664
3926.330460	0.012857910
3928.258913	0.012094034
3930.187366	0.010764801
3932.115819	0.009972579
3934.044272	0.010390440
3935.972725	0.011410951
3937.901178	0.012082427
3939.829631	0.011965357
3941.758084	0.011186711
3943.686538	0.010651663
3945.614991	0.011018450
3947.543444	0.011693550
3949.471897	0.011802864
3951.400350	0.011265493
3953.328803	0.010678737
3955.257256	0.010589912
3957.185709	0.010848075
3959.114162	0.010843964
3961.042615	0.010361922
3962.971068	0.009997188
3964.899521	0.010021752
3966.827974	0.010121061
3968.756427	0.010357887
3970.684881	0.010730268
3972.613334	0.010820022
3974.541787	0.010700731
3976.470240	0.010796730
3978.398693	0.011009757
3980.327146	0.010930695
3982.255599	0.010298375
3984.184052	0.009400546
3986.112505	0.008952444
3988.040958	0.009209720
3989.969411	0.009886407
3991.897864	0.010498420
3993.826317	0.010838605
3995.754771	0.011117348
3997.683224	0.011026504
3999.611677	0.010084922
4001.540130	0.009103826
4003.468583	0.009225467
4005.397036	0.010153114
4007.325489	0.010819229
4009.253942	0.011214809
4011.182395	0.011194075
4013.110848	0.010697574
4015.039301	0.010181319
4016.967754	0.009696702
4018.896207	0.009673000
4020.824661	0.010544573
4022.753114	0.011636716
4024.681567	0.011727488
4026.610020	0.010785547
4028.538473	0.009843571
4030.466926	0.009422160
4032.395379	0.009256095
4034.323832	0.009088624
4036.252285	0.009010339
4038.180738	0.009248295
4040.109191	0.009479464
4042.037644	0.009470911
4043.966097	0.009193799
4045.894550	0.008849669
4047.823004	0.008681110
4049.751457	0.008490619
4051.679910	0.008830043
4053.608363	0.010048891
4055.536816	0.010656714
4057.465269	0.010158023
4059.393722	0.009768824
4061.322175	0.009790859
4063.250628	0.009802237
4065.179081	0.009478391
4067.107534	0.008639488
4069.035987	0.008167112
4070.964440	0.008648170
4072.892894	0.009082109
4074.821347	0.009168901
4076.749800	0.009514752
4078.678253	0.009457563
4080.606706	0.008528744
4082.535159	0.007752852
4084.463612	0.007633498
4086.392065	0.008141495
4088.320518	0.008808814
4090.248971	0.008695276
4092.177424	0.008360855
4094.105877	0.008806120
4096.034330	0.009477552
4097.962783	0.009869639
4099.891237	0.009931722
4101.819690	0.009085969
4103.748143	0.007471473
4105.676596	0.006265451
4107.605049	0.006186864
4109.533502	0.006521328
4111.461955	0.006593917
4113.390408	0.006996319
4115.318861	0.007810968
4117.247314	0.008380277
4119.175767	0.008625514
4121.104220	0.008562926
4123.032673	0.008229924
4124.961127	0.007976159
4126.889580	0.008185022
4128.818033	0.009168153
4130.746486	0.010280258
4132.674939	0.010323677
4134.603392	0.009559644
4136.531845	0.009110629
4138.460298	0.009036168
4140.388751	0.008745150
4142.317204	0.007539102
4144.245657	0.006344413
4146.174110	0.006624056
4148.102563	0.007336814
4150.031017	0.007640748
4151.959470	0.007367155
4153.887923	0.007023407
4155.816376	0.007179794
4157.744829	0.007669534
4159.673282	0.007899187
4161.601735	0.007871870
4163.530188	0.008128649
4165.458641	0.008675946
4167.387094	0.009011703
4169.315547	0.009112539
4171.244000	0.009310640
4173.172453	0.009368020
4175.100906	0.008748244
4177.029360	0.007846730
4178.957813	0.007274511
4180.886266	0.006807590
4182.814719	0.006543432
4184.743172	0.006667950
4186.671625	0.006988133
4188.600078	0.007244592
4190.528531	0.007359503
4192.456984	0.007672822
4194.385437	0.007967835
4196.313890	0.007526341
4198.242343	0.006700465
4200.170796	0.006520037
4202.099250	0.007104087
4204.027703	0.007510968
4205.956156	0.007037532
4207.884609	0.006071778
4209.813062	0.005253323
4211.741515	0.005058017
4213.669968	0.005972072
4215.598421	0.006510074
4217.526874	0.006254623
4219.455327	0.006419678
4221.383780	0.007029365
4223.312233	0.007157216
4225.240686	0.006448575
4227.169139	0.005776756
4229.097593	0.006332957
4231.026046	0.007525120
4232.954499	0.008043666
4234.882952	0.007828185
4236.811405	0.007251946
4238.739858	0.006497896
4240.668311	0.006136549
4242.596764	0.006488629
4244.525217	0.006901364
4246.453670	0.006752864
4248.382123	0.006164851
4250.310576	0.005708004
4252.239029	0.005695753
4254.167483	0.006083215
4256.095936	0.006586337
4258.024389	0.006479146
4259.952842	0.005796157
4261.881295	0.005797373
4263.809748	0.006828305
4265.738201	0.007390764
4267.666654	0.006931874
4269.595107	0.006186661
4271.523560	0.005975979
4273.452013	0.006313695
4275.380466	0.006403451
4277.308919	0.006354729
4279.237373	0.006840472
4281.165826	0.006808124
4283.094279	0.005711606
4285.022732	0.004585500
4286.951185	0.004484796
4288.879638	0.005393016
4290.808091	0.005906733
4292.736544	0.005690999
4294.664997	0.005698225
4296.593450	0.005644894
4298.521903	0.005448177
4300.450356	0.005572725
4302.378809	0.006168699
4304.307262	0.006352522
4306.235716	0.005601002
4308.164169	0.005069924
4310.092622	0.005263961
4312.021075	0.006089422
4313.949528	0.006891128
4315.877981	0.007137141
4317.806434	0.007192324
4319.734887	0.007562744
4321.663340	0.007633166
4323.591793	0.006905764
4325.520246	0.006106006
4327.448699	0.005989205
4329.377152	0.006539049
4331.305606	0.006596759
4333.234059	0.006016478
4335.162512	0.005723203
4337.090965	0.005814709
4339.019418	0.005823536
4340.947871	0.005724618
4342.876324	0.006097145
4344.804777	0.006758340
4346.733230	0.007094653
4348.661683	0.007309305
4350.590136	0.007882481
4352.518589	0.008324997
4354.447042	0.008076428
4356.375495	0.007086933
4358.303949	0.006044128
4360.232402	0.005636964
4362.160855	0.005279772
4364.089308	0.004838648
4366.017761	0.004995846
4367.946214	0.005417893
4369.874667	0.005721407
4371.803120	0.005667808
4373.731573	0.005485175
4375.660026	0.005719472
4377.588479	0.005835132
4379.516932	0.005459837
4381.445385	0.005558570
4383.373839	0.006158845
4385.302292	0.006132355
4387.230745	0.005717723
4389.159198	0.006265613
4391.087651	0.007094878
4393.016104	0.007157531
4394.944557	0.007228423
4396.873010	0.007666850
4398.801463	0.007744174
4400.729916	0.007258642
4402.658369	0.007127813
4404.586822	0.007981113
4406.515275	0.008591441
4408.443729	0.008211783
4410.372182	0.007696174
4412.300635	0.007304966
4414.229088	0.006937094
4416.157541	0.007114792
4418.085994	0.007800015
4420.014447	0.008256165
4421.942900	0.007788093
4423.871353	0.006655251
4425.799806	0.006407698
4427.728259	0.006975780
4429.656712	0.006855795
4431.585165	0.006160961
4433.513618	0.005869860
4435.442072	0.006293112
4437.370525	0.006880265
4439.298978	0.007349011
4441.227431	0.008332112
4443.155884	0.009379392
4445.084337	0.009402324
4447.012790	0.008939107
4448.941243	0.008660379
4450.869696	0.008314241
4452.798149	0.007996297
4454.726602	0.007284089
4456.655055	0.005563454
4458.583508	0.004988415
4460.511962	0.005934967
4462.440415	0.006208369
4464.368868	0.005527060
4466.297321	0.005111510
4468.225774	0.005409613
4470.154227	0.005899847
4472.082680	0.006208859
4474.011133	0.005786596
4475.939586	0.005027572
4477.868039	0.004925665
4479.796492	0.005318169
4481.724945	0.005790687
4483.653398	0.006449796
4485.581851	0.006866014
4487.510305	0.007142339
4489.438758	0.007124804
4491.367211	0.006322525
4493.295664	0.005701158
4495.224117	0.006005181
4497.152570	0.006533487
4499.081023	0.006918003
4501.009476	0.006819257
4502.937929	0.005816184
4504.866382	0.005322253
4506.794835	0.005637937
4508.723288	0.006183374
4510.651741	0.006550204
4512.580195	0.006337176
4514.508648	0.005936182
4516.437101	0.005848063
4518.365554	0.006014160
4520.294007	0.006249557
4522.222460	0.005979538
4524.150913	0.005735712
4526.079366	0.006176432
4528.007819	0.006797324
4529.936272	0.006920476
4531.864725	0.007165084
4533.793178	0.007654452
4535.721631	0.007132622
4537.650084	0.006150860
4539.578538	0.006325558
4541.506991	0.006786769
4543.435444	0.006362623
4545.363897	0.006043770
4547.292350	0.006270186
4549.220803	0.006623456
4551.149256	0.007685029
4553.077709	0.008535903
4555.006162	0.008372697
4556.934615	0.007657276
4558.863068	0.006984554
4560.791521	0.006660225
4562.719974	0.006715772
4564.648428	0.006987479
4566.576881	0.007478998
4568.505334	0.007750782
4570.433787	0.007138538
4572.362240	0.005756543
4574.290693	0.005310583
4576.219146	0.005979215
4578.147599	0.006845502
4580.076052	0.006181479
4582.004505	0.005050623
4583.932958	0.005263119
4585.861411	0.006425605
4587.789864	0.007741071
4589.718318	0.007926238
4591.646771	0.006912292
4593.575224	0.005911088
4595.503677	0.005482650
4597.432130	0.005575589
4599.360583	0.006423137
4601.289036	0.007709314
4603.217489	0.008654957
[truncated: 1,501 more rows]
