# Supplementary material for: Adaptive Method for Quantitative Estimation of Glucose and Fructose Concentrations in Aqueous Solutions Based on Infrared Nanoantenna Optics
Source: Sensors (Basel). 2019 Jul 11;19(14):3053. doi: 10.3390/s19143053 (PMC6678705; doi:10.3390/s19143053)
Supplement: Supplementary file 1 [file sensors-19-03053-s001.zip › 00_Measurement_Data/Fructose cycles/1 water/res4 sc50_50 ap100x100 par pol/1 water.5.txt]

748.239793	0.026001632
750.168246	0.022158032
752.096699	0.011180145
754.025152	0.007216006
755.953605	0.010264247
757.882058	0.015573367
759.810511	0.026921449
761.738964	0.034131922
763.667418	0.033717666
765.595871	0.029203981
767.524324	0.025276441
769.452777	0.019966001
771.381230	0.019181160
773.309683	0.020311309
775.238136	0.016675582
777.166589	0.013347954
779.095042	0.024713086
781.023495	0.024285300
782.951948	0.027285488
784.880401	0.027190907
786.808854	0.028148193
788.737308	0.026900260
790.665761	0.023623569
792.594214	0.015173883
794.522667	0.011097402
796.451120	0.020002002
798.379573	0.034108933
800.308026	0.039297450
802.236479	0.033060189
804.164932	0.031063158
806.093385	0.039843488
808.021838	0.039997146
809.950291	0.031588968
811.878744	0.027953589
813.807197	0.032083225
815.735651	0.030520659
817.664104	0.031951550
819.592557	0.033261027
821.521010	0.047800135
823.449463	0.036627561
825.377916	0.021799093
827.306369	0.027484180
829.234822	0.031503748
831.163275	0.030945064
833.091728	0.021615228
835.020181	0.013514359
836.948634	0.016428815
838.877087	0.029327786
840.805541	0.033680309
842.733994	0.023908433
844.662447	0.015841806
846.590900	0.026364556
848.519353	0.026767388
850.447806	0.033302546
852.376259	0.035175465
854.304712	0.024456553
856.233165	0.016573587
858.161618	0.013389350
860.090071	0.013969223
862.018524	0.016408594
863.946977	0.019192690
865.875430	0.026479797
867.803884	0.033697840
869.732337	0.037909131
871.660790	0.038516682
873.589243	0.031857818
875.517696	0.023939546
877.446149	0.025781594
879.374602	0.031500220
881.303055	0.034516990
883.231508	0.035931278
885.159961	0.038449001
887.088414	0.041895453
889.016867	0.044847898
890.945320	0.046383984
892.873774	0.046195190
894.802227	0.045694869
896.730680	0.046563976
898.659133	0.048922822
900.587586	0.053837936
902.516039	0.060823113
904.444492	0.067649134
906.372945	0.072984338
908.301398	0.076112159
910.229851	0.078195170
912.158304	0.082016416
914.086757	0.086538985
916.015210	0.089987725
917.943664	0.093664654
919.872117	0.098002702
921.800570	0.102709778
923.729023	0.107091628
925.657476	0.111320034
927.585929	0.116681769
929.514382	0.122192852
931.442835	0.126316652
933.371288	0.130221248
935.299741	0.135856524
937.228194	0.142690286
939.156647	0.149095699
941.085100	0.154461324
943.013553	0.158661157
944.942007	0.162754133
946.870460	0.168846518
948.798913	0.176716596
950.727366	0.183333382
952.655819	0.187896296
954.584272	0.192507803
956.512725	0.198149100
958.441178	0.205139905
960.369631	0.213483244
962.298084	0.221080258
964.226537	0.226794481
966.154990	0.232911602
968.083443	0.240370259
970.011897	0.246961191
971.940350	0.251959920
973.868803	0.256559253
975.797256	0.261783659
977.725709	0.267819643
979.654162	0.273856789
981.582615	0.279783130
983.511068	0.285846502
985.439521	0.291921616
987.367974	0.298072457
989.296427	0.304034323
991.224880	0.309474289
993.153333	0.314502031
995.081786	0.319731385
997.010240	0.325629532
998.938693	0.332003772
1000.867146	0.338460714
1002.795599	0.343801379
1004.724052	0.347102880
1006.652505	0.350355417
1008.580958	0.355747879
1010.509411	0.361821115
1012.437864	0.366675138
1014.366317	0.370957762
1016.294770	0.375053912
1018.223223	0.378186077
1020.151676	0.380292594
1022.080130	0.382428110
1024.008583	0.385488093
1025.937036	0.389004648
1027.865489	0.392281383
1029.793942	0.395073622
1031.722395	0.397176206
1033.650848	0.399191529
1035.579301	0.401372612
1037.507754	0.403163850
1039.436207	0.405121148
1041.364660	0.407121748
1043.293113	0.407660306
1045.221566	0.407106280
1047.150019	0.406670451
1049.078473	0.406654745
1051.006926	0.407443970
1052.935379	0.408613831
1054.863832	0.409015387
1056.792285	0.408556193
1058.720738	0.408112645
1060.649191	0.408036649
1062.577644	0.407741010
1064.506097	0.406923234
1066.434550	0.405329734
1068.363003	0.402832568
1070.291456	0.400721312
1072.219909	0.399419844
1074.148363	0.397848547
1076.076816	0.396698892
1078.005269	0.396689802
1079.933722	0.396277457
1081.862175	0.394815713
1083.790628	0.393178463
1085.719081	0.391795248
1087.647534	0.390393078
1089.575987	0.388380140
1091.504440	0.385888398
1093.432893	0.383630991
1095.361346	0.382230908
1097.289799	0.381472677
1099.218253	0.379516035
1101.146706	0.375900507
1103.075159	0.372471780
1105.003612	0.369847089
1106.932065	0.367610425
1108.860518	0.365758419
1110.788971	0.364064038
1112.717424	0.361937642
1114.645877	0.358926207
1116.574330	0.355629861
1118.502783	0.352991521
1120.431236	0.350918084
1122.359689	0.348881692
1124.288142	0.346535623
1126.216596	0.343852669
1128.145049	0.341115445
1130.073502	0.338384598
1132.001955	0.335534394
1133.930408	0.332707673
1135.858861	0.330097318
1137.787314	0.327592194
1139.715767	0.325051934
1141.644220	0.322462499
1143.572673	0.319822371
1145.501126	0.317212045
1147.429579	0.314736426
1149.358032	0.312216163
1151.286486	0.309321135
1153.214939	0.306336582
1155.143392	0.303725064
1157.071845	0.301184356
1159.000298	0.298439324
1160.928751	0.295773417
1162.857204	0.293360114
1164.785657	0.291116804
1166.714110	0.288641810
1168.642563	0.285449326
1170.571016	0.282057494
1172.499469	0.279265344
1174.427922	0.276495486
1176.356375	0.273144305
1178.284829	0.269881308
1180.213282	0.267224938
1182.141735	0.264818847
1184.070188	0.262343287
1185.998641	0.259965003
1187.927094	0.257658333
1189.855547	0.255086094
1191.784000	0.252284467
1193.712453	0.249700695
1195.640906	0.247607276
1197.569359	0.245484278
1199.497812	0.242858425
1201.426265	0.240123287
1203.354719	0.237847269
1205.283172	0.235463247
1207.211625	0.233083159
1209.140078	0.230946124
1211.068531	0.228955224
1212.996984	0.226876587
1214.925437	0.224411264
1216.853890	0.221686542
1218.782343	0.219256550
1220.710796	0.217057079
1222.639249	0.214872792
1224.567702	0.212910175
1226.496155	0.210913569
1228.424609	0.208697408
1230.353062	0.206707433
1232.281515	0.204993263
1234.209968	0.203182146
1236.138421	0.201311499
1238.066874	0.199690714
1239.995327	0.198283136
1241.923780	0.196659312
1243.852233	0.194671020
1245.780686	0.192654774
1247.709139	0.190757930
1249.637592	0.188831136
1251.566045	0.187046602
1253.494498	0.185667083
1255.422952	0.184628949
1257.351405	0.183610916
1259.279858	0.182270184
1261.208311	0.180361480
1263.136764	0.178126231
1265.065217	0.175988302
1266.993670	0.174045339
1268.922123	0.172290087
1270.850576	0.170484379
1272.779029	0.168495268
1274.707482	0.166676119
1276.635935	0.165285289
1278.564388	0.164068907
1280.492842	0.162632644
1282.421295	0.160740569
1284.349748	0.158854321
1286.278201	0.157628253
1288.206654	0.156814888
1290.135107	0.155751228
1292.063560	0.154282317
1293.992013	0.152585581
1295.920466	0.150798187
1297.848919	0.149001434
1299.777372	0.147481889
1301.705825	0.146257654
1303.634278	0.144930840
1305.562731	0.143459439
1307.491185	0.142158881
1309.419638	0.141130611
1311.348091	0.140325531
1313.276544	0.139379531
1315.204997	0.138250411
1317.133450	0.137345791
1319.061903	0.135978952
1320.990356	0.133725211
1322.918809	0.131724656
1324.847262	0.130551472
1326.775715	0.129581913
1328.704168	0.128349632
1330.632621	0.126852050
1332.561075	0.125395417
1334.489528	0.124563716
1336.417981	0.124716409
1338.346434	0.124916077
1340.274887	0.123372272
1342.203340	0.120545641
1344.131793	0.118482776
1346.060246	0.117239788
1347.988699	0.116174027
1349.917152	0.115000553
1351.845605	0.113843039
1353.774058	0.113035277
1355.702511	0.112254195
1357.630965	0.111256279
1359.559418	0.110616438
1361.487871	0.110382162
1363.416324	0.109161235
1365.344777	0.106954165
1367.273230	0.105471574
1369.201683	0.104825869
1371.130136	0.104815930
1373.058589	0.105304495
1374.987042	0.104383521
1376.915495	0.101798519
1378.843948	0.099663533
1380.772401	0.098501869
1382.700854	0.097929090
1384.629308	0.097981408
1386.557761	0.097977720
1388.486214	0.096392348
1390.414667	0.094338961
1392.343120	0.094145998
1394.271573	0.095127471
1396.200026	0.095006295
1398.128479	0.093632340
1400.056932	0.091609702
1401.985385	0.089898415
1403.913838	0.089357086
1405.842291	0.088776127
1407.770744	0.087666377
1409.699198	0.086779639
1411.627651	0.085955948
1413.556104	0.085043170
1415.484557	0.084868483
1417.413010	0.085648015
1419.341463	0.085537151
1421.269916	0.083801635
1423.198369	0.082261495
1425.126822	0.080825061
1427.055275	0.079608455
1428.983728	0.079402268
1430.912181	0.079293035
1432.840634	0.079017594
1434.769087	0.079344109
1436.697541	0.079010844
1438.625994	0.076804698
1440.554447	0.074914306
1442.482900	0.074181005
1444.411353	0.073927805
1446.339806	0.073861524
1448.268259	0.073273361
1450.196712	0.072147459
1452.125165	0.071928449
1454.053618	0.073622160
1455.982071	0.076342084
1457.910524	0.075970531
1459.838977	0.071976937
1461.767431	0.069457442
1463.695884	0.069247842
1465.624337	0.068685591
1467.552790	0.067256346
1469.481243	0.067177013
1471.409696	0.068470933
1473.338149	0.068340607
1475.266602	0.066368788
1477.195055	0.064695366
1479.123508	0.063875198
1481.051961	0.063409425
1482.980414	0.062822901
1484.908867	0.062853239
1486.837321	0.063897185
1488.765774	0.064361319
1490.694227	0.062643327
1492.622680	0.060543835
1494.551133	0.060585480
1496.479586	0.061549064
1498.408039	0.060863588
1500.336492	0.059042010
1502.264945	0.058338705
1504.193398	0.060382649
1506.121851	0.063850209
1508.050304	0.063168034
1509.978757	0.059254181
1511.907210	0.056957986
1513.835664	0.056808215
1515.764117	0.057590839
1517.692570	0.057729688
1519.621023	0.057500113
1521.549476	0.057511199
1523.477929	0.056550324
1525.406382	0.055209439
1527.334835	0.053756583
1529.263288	0.052651845
1531.191741	0.053000830
1533.120194	0.053767007
1535.048647	0.053217094
1536.977100	0.053759772
1538.905554	0.056866575
1540.834007	0.058278464
1542.762460	0.055515710
1544.690913	0.051960364
1546.619366	0.049520269
1548.547819	0.048858423
1550.476272	0.049025647
1552.404725	0.049061805
1554.333178	0.049606781
1556.261631	0.051480841
1558.190084	0.053714491
1560.118537	0.052021287
1562.046990	0.048550837
1563.975443	0.047132801
1565.903897	0.047092717
1567.832350	0.047513105
1569.760803	0.047588930
1571.689256	0.046809264
1573.617709	0.046808824
1575.546162	0.047612995
1577.474615	0.047086384
1579.403068	0.045771841
1581.331521	0.045263831
1583.259974	0.045373954
1585.188427	0.045625120
1587.116880	0.045906875
1589.045333	0.046159998
1590.973787	0.046380568
1592.902240	0.046560809
1594.830693	0.046474665
1596.759146	0.046113204
1598.687599	0.045965802
1600.616052	0.046275415
1602.544505	0.046840016
1604.472958	0.047539815
1606.401411	0.048272084
1608.329864	0.048610475
1610.258317	0.048408102
1612.186770	0.048424605
1614.115223	0.049522623
1616.043677	0.051146265
1617.972130	0.051332455
1619.900583	0.050820082
1621.829036	0.051456422
1623.757489	0.052353255
1625.685942	0.052580740
1627.614395	0.052768867
1629.542848	0.052785203
1631.471301	0.053057458
1633.399754	0.054675944
1635.328207	0.056748766
1637.256660	0.056416500
1639.185113	0.054782178
1641.113566	0.054219380
1643.042020	0.055284888
1644.970473	0.057828695
1646.898926	0.059396006
1648.827379	0.057827409
1650.755832	0.057052799
1652.684285	0.057922859
1654.612738	0.056039754
1656.541191	0.053165998
1658.469644	0.052322030
1660.398097	0.052839465
1662.326550	0.053040870
1664.255003	0.052151542
1666.183456	0.051729679
1668.111910	0.052494895
1670.040363	0.052505940
1671.968816	0.051162627
1673.897269	0.050128073
1675.825722	0.049300693
1677.754175	0.048405230
1679.682628	0.048367899
1681.611081	0.049467705
1683.539534	0.050600443
1685.467987	0.049049988
1687.396440	0.046179838
1689.324893	0.044273783
1691.253346	0.042881586
1693.181799	0.042194124
1695.110253	0.042530108
1697.038706	0.042888198
1698.967159	0.042740829
1700.895612	0.041656908
1702.824065	0.040134385
1704.752518	0.039610244
1706.680971	0.039175447
1708.609424	0.038155727
1710.537877	0.037322368
1712.466330	0.037287302
1714.394783	0.038214620
1716.323236	0.039220333
1718.251689	0.038576130
1720.180143	0.036590941
1722.108596	0.035147510
1724.037049	0.034371920
1725.965502	0.033878054
1727.893955	0.033788927
1729.822408	0.033990115
1731.750861	0.034335800
1733.679314	0.034618799
1735.607767	0.034169596
1737.536220	0.033794411
1739.464673	0.033897854
1741.393126	0.033885904
1743.321579	0.033783682
1745.250032	0.033679575
1747.178486	0.033536375
1749.106939	0.033234574
1751.035392	0.032661147
1752.963845	0.032127257
1754.892298	0.032196566
1756.820751	0.032798439
1758.749204	0.033362359
1760.677657	0.033793598
1762.606110	0.033809736
1764.534563	0.033472806
1766.463016	0.033488043
1768.391469	0.033915512
1770.319922	0.034560706
1772.248376	0.035030853
1774.176829	0.034867380
1776.105282	0.034731552
1778.033735	0.035044149
1779.962188	0.035453334
1781.890641	0.035459049
1783.819094	0.035220288
1785.747547	0.035271171
1787.676000	0.035963770
1789.604453	0.037397131
1791.532906	0.038738161
1793.461359	0.038768627
1795.389812	0.038106069
1797.318266	0.037866183
1799.246719	0.038050707
1801.175172	0.038311183
1803.103625	0.038538888
1805.032078	0.038899574
1806.960531	0.039482906
1808.888984	0.040138200
1810.817437	0.040496945
1812.745890	0.040399719
1814.674343	0.040231247
1816.602796	0.040155716
1818.531249	0.039971590
1820.459702	0.039770402
1822.388155	0.039914109
1824.316609	0.040459212
1826.245062	0.041030694
1828.173515	0.041554552
1830.101968	0.041603170
1832.030421	0.040797196
1833.958874	0.040100385
1835.887327	0.039911874
1837.815780	0.039851632
1839.744233	0.039965935
1841.672686	0.040658016
1843.601139	0.041377228
1845.529592	0.040937133
1847.458045	0.039888438
1849.386499	0.039266542
1851.314952	0.039136946
1853.243405	0.039232969
1855.171858	0.039320406
1857.100311	0.039262511
1859.028764	0.038939677
1860.957217	0.038451880
1862.885670	0.038061038
1864.814123	0.037975635
1866.742576	0.038164586
1868.671029	0.038081434
1870.599482	0.037374835
1872.527935	0.036687586
1874.456388	0.036375821
1876.384842	0.036200445
1878.313295	0.036022305
1880.241748	0.035769127
1882.170201	0.035387885
1884.098654	0.034922324
1886.027107	0.034617774
1887.955560	0.034733672
1889.884013	0.034813028
1891.812466	0.034413490
1893.740919	0.033998292
1895.669372	0.033678725
1897.597825	0.033286415
1899.526278	0.032827564
1901.454732	0.032280773
1903.383185	0.031865701
1905.311638	0.031804055
1907.240091	0.031800736
1909.168544	0.031437933
1911.096997	0.030891683
1913.025450	0.030629329
1914.953903	0.030638235
1916.882356	0.030548561
1918.810809	0.030092351
1920.739262	0.029700775
1922.667715	0.029549973
1924.596168	0.029044222
1926.524622	0.028463978
1928.453075	0.028205117
1930.381528	0.027948873
1932.309981	0.027574776
1934.238434	0.027306756
1936.166887	0.027230605
1938.095340	0.027129494
1940.023793	0.026845511
1941.952246	0.026399553
1943.880699	0.025878714
1945.809152	0.025677394
1947.737605	0.025789166
1949.666058	0.025711812
1951.594511	0.025337020
1953.522965	0.024952149
1955.451418	0.024728732
1957.379871	0.024625842
1959.308324	0.024556972
1961.236777	0.024345787
1963.165230	0.024007957
1965.093683	0.023900392
1967.022136	0.023970546
1968.950589	0.023729848
1970.879042	0.023230599
1972.807495	0.022805145
1974.735948	0.022504076
1976.664401	0.022245919
1978.592855	0.022066873
1980.521308	0.021950008
1982.449761	0.021697409
1984.378214	0.021284765
1986.306667	0.020938290
1988.235120	0.020752834
1990.163573	0.020706609
1992.092026	0.020771006
1994.020479	0.020756258
1995.948932	0.020567941
1997.877385	0.020325689
1999.805838	0.020246428
2001.734291	0.020210691
2003.662744	0.019897664
2005.591198	0.019554572
2007.519651	0.019434810
2009.448104	0.019293044
2011.376557	0.019148961
2013.305010	0.019149704
2015.233463	0.019074820
2017.161916	0.018778756
2019.090369	0.018503232
2021.018822	0.018418871
2022.947275	0.018396918
2024.875728	0.018337134
2026.804181	0.018162414
2028.732634	0.017931614
2030.661088	0.017876323
2032.589541	0.017924912
2034.517994	0.017806079
2036.446447	0.017517442
2038.374900	0.017293219
2040.303353	0.017307933
2042.231806	0.017374583
2044.160259	0.017148215
2046.088712	0.016673472
2048.017165	0.016326457
2049.945618	0.016234180
2051.874071	0.016119247
2053.802524	0.015819058
2055.730978	0.015602577
2057.659431	0.015668146
2059.587884	0.015831722
2061.516337	0.015812520
2063.444790	0.015580575
2065.373243	0.015444191
2067.301696	0.015520221
2069.230149	0.015453814
2071.158602	0.015188830
2073.087055	0.015172737
2075.015508	0.015448967
2076.943961	0.015685549
2078.872414	0.015783137
2080.800867	0.015684610
2082.729321	0.015365621
2084.657774	0.015032214
2086.586227	0.014841790
2088.514680	0.014693951
2090.443133	0.014439430
2092.371586	0.014163133
2094.300039	0.014026077
2096.228492	0.013993980
2098.156945	0.013998267
2100.085398	0.014124983
2102.013851	0.014343075
2103.942304	0.014372445
2105.870757	0.014211974
2107.799211	0.014098207
2109.727664	0.014001245
2111.656117	0.013655256
2113.584570	0.013233540
2115.513023	0.013084221
2117.441476	0.013088355
2119.369929	0.013138074
2121.298382	0.013243865
2123.226835	0.013232175
2125.155288	0.013012162
2127.083741	0.012785499
2129.012194	0.012727167
2130.940647	0.012863749
2132.869100	0.013193324
2134.797554	0.013440671
2136.726007	0.013335278
2138.654460	0.013049282
2140.582913	0.012832970
2142.511366	0.012663281
2144.439819	0.012477748
2146.368272	0.012462810
2148.296725	0.012602030
2150.225178	0.012686917
2152.153631	0.012731285
2154.082084	0.012710709
2156.010537	0.012649108
2157.938990	0.012542439
2159.867444	0.012285931
2161.795897	0.012085311
2163.724350	0.012086368
2165.652803	0.012103250
2167.581256	0.012107496
2169.509709	0.012152634
2171.438162	0.012133849
2173.366615	0.011900723
2175.295068	0.011568864
2177.223521	0.011493903
2179.151974	0.011658464
2181.080427	0.011853728
2183.008880	0.011864831
2184.937334	0.011480430
2186.865787	0.011077965
2188.794240	0.011099072
2190.722693	0.011360403
2192.651146	0.011555365
2194.579599	0.011629272
2196.508052	0.011626365
2198.436505	0.011498441
2200.364958	0.011205805
2202.293411	0.010944161
2204.221864	0.010893169
2206.150317	0.010941000
2208.078770	0.011043684
2210.007223	0.011202053
2211.935677	0.011065903
2213.864130	0.010632496
2215.792583	0.010392787
2217.721036	0.010352724
2219.649489	0.010301297
2221.577942	0.010413443
2223.506395	0.010608319
2225.434848	0.010591088
2227.363301	0.010494843
2229.291754	0.010529262
2231.220207	0.010599239
2233.148660	0.010596928
2235.077113	0.010586285
2237.005567	0.010423740
2238.934020	0.010008089
2240.862473	0.009773821
2242.790926	0.010053023
2244.719379	0.010369446
2246.647832	0.010090255
2248.576285	0.009420787
2250.504738	0.009072069
2252.433191	0.009148780
2254.361644	0.009445622
2256.290097	0.009691786
2258.218550	0.009788063
2260.147003	0.009820788
2262.075456	0.009931833
2264.003910	0.009968329
2265.932363	0.009629530
2267.860816	0.009042979
2269.789269	0.008660334
2271.717722	0.008755885
2273.646175	0.009206393
2275.574628	0.009610691
2277.503081	0.009778107
2279.431534	0.009778662
2281.359987	0.009593572
2283.288440	0.009269137
2285.216893	0.009051175
2287.145346	0.008994184
2289.073800	0.008881539
2291.002253	0.008636625
2292.930706	0.008349999
2294.859159	0.008087252
2296.787612	0.007953337
2298.716065	0.008169404
2300.644518	0.008704153
2302.572971	0.009163314
2304.501424	0.009327855
2306.429877	0.009327129
2308.358330	0.009316389
2310.286783	0.009258308
2312.215236	0.009004794
2314.143690	0.008588873
2316.072143	0.008199322
2318.000596	0.007900065
2319.929049	0.007694415
2321.857502	0.007754588
2323.785955	0.008163138
2325.714408	0.008560054
2327.642861	0.008666395
2329.571314	0.008953205
2331.499767	0.009833083
2333.428220	0.010818051
2335.356673	0.011022466
2337.285126	0.010310774
2339.213579	0.008967024
2341.142033	0.007522320
2343.070486	0.006934402
2344.998939	0.007503093
2346.927392	0.008148653
2348.855845	0.007918395
2350.784298	0.007496189
2352.712751	0.007462516
2354.641204	0.007578558
2356.569657	0.007641382
2358.498110	0.007725555
2360.426563	0.007629938
2362.355016	0.007356967
2364.283469	0.007195424
2366.211923	0.006784535
2368.140376	0.006012653
2370.068829	0.005356514
2371.997282	0.005087525
2373.925735	0.005161048
2375.854188	0.005491437
2377.782641	0.005993711
2379.711094	0.006558536
2381.639547	0.006878135
2383.568000	0.006707210
2385.496453	0.006290035
2387.424906	0.005957386
2389.353359	0.005822051
2391.281812	0.005951345
2393.210266	0.006266727
2395.138719	0.006511788
2397.067172	0.006522041
2398.995625	0.006319556
2400.924078	0.006018807
2402.852531	0.005847184
2404.780984	0.006094454
2406.709437	0.006439401
2408.637890	0.006428779
2410.566343	0.006208871
2412.494796	0.006113059
2414.423249	0.006062320
2416.351702	0.005963866
2418.280156	0.005854287
2420.208609	0.005739276
2422.137062	0.005813120
2424.065515	0.006017960
2425.993968	0.005912545
2427.922421	0.005512794
2429.850874	0.005318796
2431.779327	0.005471964
2433.707780	0.005461565
2435.636233	0.005054939
2437.564686	0.004842817
2439.493139	0.005071899
2441.421592	0.005367446
2443.350045	0.005668574
2445.278499	0.006018134
2447.206952	0.006050783
2449.135405	0.005769642
2451.063858	0.005612167
2452.992311	0.005680237
2454.920764	0.005781120
2456.849217	0.005802356
2458.777670	0.005672621
2460.706123	0.005577698
2462.634576	0.005792738
2464.563029	0.006241722
2466.491482	0.006491380
2468.419935	0.006276063
2470.348389	0.006016112
2472.276842	0.006222604
2474.205295	0.006460652
2476.133748	0.006190526
2478.062201	0.005716888
2479.990654	0.005580510
2481.919107	0.005816249
2483.847560	0.006058532
2485.776013	0.006220221
2487.704466	0.006496097
2489.632919	0.006790593
2491.561372	0.006831674
2493.489825	0.006716196
2495.418279	0.006752164
2497.346732	0.006865423
2499.275185	0.006898551
2501.203638	0.007068921
2503.132091	0.007507219
2505.060544	0.007861368
2506.988997	0.007801862
2508.917450	0.007478334
2510.845903	0.007300294
2512.774356	0.007533203
2514.702809	0.007961198
2516.631262	0.008233277
2518.559715	0.008404722
2520.488168	0.008868549
2522.416622	0.009498939
2524.345075	0.009781099
2526.273528	0.009885492
2528.201981	0.010091700
2530.130434	0.010120220
2532.058887	0.009876196
2533.987340	0.009600612
2535.915793	0.009685423
2537.844246	0.010293727
2539.772699	0.010990908
2541.701152	0.011252906
2543.629605	0.011342812
2545.558058	0.011758004
2547.486512	0.012419491
2549.414965	0.012802802
2551.343418	0.012715886
2553.271871	0.012688953
2555.200324	0.012942044
2557.128777	0.013172552
2559.057230	0.013361329
2560.985683	0.013582774
2562.914136	0.013842398
2564.842589	0.014261615
2566.771042	0.014843000
2568.699495	0.015334632
2570.627948	0.015309487
2572.556401	0.014925009
2574.484855	0.014959940
2576.413308	0.015443572
2578.341761	0.015669163
2580.270214	0.015574818
2582.198667	0.015733803
2584.127120	0.016272254
2586.055573	0.016827362
2587.984026	0.017203337
2589.912479	0.017381096
2591.840932	0.017401993
2593.769385	0.017402695
2595.697838	0.017378476
2597.626291	0.017204335
2599.554745	0.017033299
2601.483198	0.017169634
2603.411651	0.017530182
2605.340104	0.017818633
2607.268557	0.018132849
2609.197010	0.018471608
2611.125463	0.018419782
2613.053916	0.018128851
2614.982369	0.018100774
2616.910822	0.018284149
2618.839275	0.018367747
2620.767728	0.018383192
2622.696181	0.018460177
2624.624635	0.018554615
2626.553088	0.018493112
2628.481541	0.018308895
2630.409994	0.018316707
2632.338447	0.018592590
2634.266900	0.018881215
2636.195353	0.018871561
2638.123806	0.018439377
2640.052259	0.017940862
2641.980712	0.017815476
2643.909165	0.018035043
2645.837618	0.017996730
2647.766071	0.017267212
2649.694524	0.016533028
2651.622978	0.016657522
2653.551431	0.017346686
2655.479884	0.017808495
2657.408337	0.017841350
2659.336790	0.017599082
2661.265243	0.017237073
2663.193696	0.016968396
2665.122149	0.016826857
2667.050602	0.016725749
2668.979055	0.016664049
2670.907508	0.016598759
2672.835961	0.016550533
2674.764414	0.016576262
2676.692868	0.016633434
2678.621321	0.016701877
2680.549774	0.016715961
2682.478227	0.016541233
2684.406680	0.016244831
2686.335133	0.015999783
2688.263586	0.015808623
2690.192039	0.015634568
2692.120492	0.015538032
2694.048945	0.015427221
2695.977398	0.015163162
2697.905851	0.014932171
2699.834304	0.014824764
2701.762757	0.014731852
2703.691211	0.014736803
2705.619664	0.014865513
2707.548117	0.014827194
2709.476570	0.014469937
2711.405023	0.014012556
2713.333476	0.013669868
2715.261929	0.013536560
2717.190382	0.013602025
2719.118835	0.013683477
2721.047288	0.013825000
2722.975741	0.014019080
2724.904194	0.013949122
2726.832647	0.013765825
2728.761101	0.013827068
2730.689554	0.013943447
2732.618007	0.013961243
2734.546460	0.013888227
2736.474913	0.013584779
2738.403366	0.013082568
2740.331819	0.012725756
2742.260272	0.012897477
2744.188725	0.013408326
2746.117178	0.013647556
2748.045631	0.013551674
2749.974084	0.013393349
2751.902537	0.013235163
2753.830991	0.013114276
2755.759444	0.013092918
2757.687897	0.013137422
2759.616350	0.013027468
2761.544803	0.012799210
2763.473256	0.012809591
2765.401709	0.012941081
2767.330162	0.012801512
2769.258615	0.012548780
2771.187068	0.012538833
2773.115521	0.012704141
2775.043974	0.012832621
2776.972427	0.012889603
2778.900880	0.012950843
2780.829334	0.012962180
2782.757787	0.012861443
2784.686240	0.012802541
2786.614693	0.012847040
2788.543146	0.012910263
2790.471599	0.012905974
2792.400052	0.012689372
2794.328505	0.012265332
2796.256958	0.011898283
2798.185411	0.011735655
2800.113864	0.011613804
2802.042317	0.011527947
2803.970770	0.011580612
2805.899224	0.011628789
2807.827677	0.011531021
2809.756130	0.011476460
2811.684583	0.011516383
2813.613036	0.011381309
2815.541489	0.011183687
2817.469942	0.011211555
2819.398395	0.011468939
2821.326848	0.011746525
2823.255301	0.011643807
2825.183754	0.011215214
2827.112207	0.010936672
2829.040660	0.010810570
2830.969113	0.010643207
2832.897567	0.010578022
2834.826020	0.010733442
2836.754473	0.010947405
2838.682926	0.011053235
2840.611379	0.010959883
2842.539832	0.010766036
2844.468285	0.010821236
2846.396738	0.010929666
2848.325191	0.010462000
2850.253644	0.009897239
2852.182097	0.010101886
2854.110550	0.010659393
2856.039003	0.011019365
2857.967457	0.011204159
2859.895910	0.011240654
2861.824363	0.011211143
2863.752816	0.011091260
2865.681269	0.010710931
2867.609722	0.010237954
2869.538175	0.010050654
2871.466628	0.010226582
2873.395081	0.010523658
2875.323534	0.010586914
2877.251987	0.010292593
2879.180440	0.009923694
2881.108893	0.009803250
2883.037347	0.009940232
2884.965800	0.010216633
2886.894253	0.010252474
2888.822706	0.009848636
2890.751159	0.009569874
2892.679612	0.009726774
2894.608065	0.010191106
2896.536518	0.010808556
2898.464971	0.011104749
2900.393424	0.010715875
2902.321877	0.010073737
2904.250330	0.009847002
2906.178783	0.010035210
2908.107236	0.010271447
2910.035690	0.010401225
2911.964143	0.010542868
2913.892596	0.010967731
2915.821049	0.011468710
2917.749502	0.011319561
2919.677955	0.010673276
2921.606408	0.010565310
2923.534861	0.011097294
2925.463314	0.011413343
2927.391767	0.011159766
2929.320220	0.010694903
2931.248673	0.010507755
2933.177126	0.010532521
2935.105580	0.010620621
2937.034033	0.010983353
2938.962486	0.011427815
2940.890939	0.011589586
2942.819392	0.011322005
2944.747845	0.010747750
2946.676298	0.010383070
2948.604751	0.010615602
2950.533204	0.011225464
2952.461657	0.011621587
2954.390110	0.011599262
2956.318563	0.011322872
2958.247016	0.010878196
2960.175469	0.010480165
2962.103923	0.010478999
2964.032376	0.010908988
2965.960829	0.011337693
2967.889282	0.011543570
2969.817735	0.011671605
2971.746188	0.011767313
2973.674641	0.011728562
2975.603094	0.011571216
2977.531547	0.011275972
2979.460000	0.010938042
2981.388453	0.010739288
2983.316906	0.010907648
2985.245359	0.011406443
2987.173813	0.011868811
2989.102266	0.012144855
2991.030719	0.012427345
2992.959172	0.012610714
2994.887625	0.012584403
2996.816078	0.012692526
2998.744531	0.012853696
3000.672984	0.012506698
3002.601437	0.012056314
3004.529890	0.012227662
3006.458343	0.012740335
3008.386796	0.012755359
3010.315249	0.012251921
3012.243703	0.011844676
3014.172156	0.011828809
3016.100609	0.011968595
3018.029062	0.012073520
3019.957515	0.012225225
3021.885968	0.012322645
3023.814421	0.012255848
3025.742874	0.012368807
3027.671327	0.012753660
3029.599780	0.012785507
3031.528233	0.012309843
3033.456686	0.012067905
3035.385139	0.012281287
3037.313592	0.012420978
3039.242046	0.012419927
3041.170499	0.012657312
3043.098952	0.013024671
3045.027405	0.013189016
3046.955858	0.013273569
3048.884311	0.013372270
3050.812764	0.013328766
3052.741217	0.013362677
3054.669670	0.013657404
3056.598123	0.013887530
3058.526576	0.013970904
3060.455029	0.014179244
3062.383482	0.014451737
3064.311936	0.014581144
3066.240389	0.014618181
3068.168842	0.014712648
3070.097295	0.014793136
3072.025748	0.014741195
3073.954201	0.014741987
3075.882654	0.014959405
3077.811107	0.015281699
3079.739560	0.015511211
3081.668013	0.015556857
3083.596466	0.015524263
3085.524919	0.015401745
3087.453372	0.015175728
3089.381825	0.014896956
3091.310279	0.014710360
3093.238732	0.014947196
3095.167185	0.015465682
3097.095638	0.015786659
3099.024091	0.015854113
3100.952544	0.015819574
3102.880997	0.015853144
3104.809450	0.016206754
3106.737903	0.016731018
3108.666356	0.016891183
3110.594809	0.016654186
3112.523262	0.016550956
3114.451715	0.016809696
3116.380169	0.017179325
3118.308622	0.017387630
3120.237075	0.017506594
3122.165528	0.017833078
3124.093981	0.018314755
3126.022434	0.018418577
3127.950887	0.018149473
3129.879340	0.018124178
3131.807793	0.018377345
3133.736246	0.018610047
3135.664699	0.018790338
3137.593152	0.018961772
3139.521605	0.019342657
3141.450058	0.020039935
3143.378512	0.020472163
3145.306965	0.020174775
3147.235418	0.019712556
3149.163871	0.019646836
3151.092324	0.019850586
3153.020777	0.020255582
3154.949230	0.020722469
3156.877683	0.020781768
3158.806136	0.020442402
3160.734589	0.020383256
3162.663042	0.021015530
3164.591495	0.021715188
3166.519948	0.021828225
3168.448402	0.021856144
3170.376855	0.022357581
3172.305308	0.023044089
3174.233761	0.023604555
3176.162214	0.023889953
3178.090667	0.023836071
3180.019120	0.023822520
3181.947573	0.023895288
3183.876026	0.023437915
3185.804479	0.022565126
3187.732932	0.022122934
3189.661385	0.022493483
3191.589838	0.023355920
3193.518292	0.024113897
3195.446745	0.024466237
3197.375198	0.024649218
3199.303651	0.025008921
3201.232104	0.025411628
3203.160557	0.025499772
3205.089010	0.025369437
3207.017463	0.025190875
3208.945916	0.024985503
3210.874369	0.024938375
3212.802822	0.025215475
3214.731275	0.025719222
3216.659728	0.026226154
3218.588181	0.026508654
3220.516635	0.026444921
3222.445088	0.026303235
3224.373541	0.026293449
3226.301994	0.026236322
3228.230447	0.026151992
3230.158900	0.026060263
3232.087353	0.025718307
3234.015806	0.025554080
3235.944259	0.026084030
3237.872712	0.026758887
3239.801165	0.027045527
3241.729618	0.026963253
3243.658071	0.026593689
3245.586525	0.026521336
3247.514978	0.027087865
3249.443431	0.027831098
3251.371884	0.028561922
3253.300337	0.029397646
3255.228790	0.029952593
3257.157243	0.029830361
3259.085696	0.029375970
3261.014149	0.029131802
3262.942602	0.029115645
3264.871055	0.029104371
3266.799508	0.029237501
3268.727961	0.029726136
3270.656414	0.029996106
3272.584868	0.029500371
3274.513321	0.028917000
3276.441774	0.029157123
3278.370227	0.030018194
3280.298680	0.030385114
3282.227133	0.030003726
3284.155586	0.029674966
3286.084039	0.029696701
3288.012492	0.030046785
3289.940945	0.030729879
3291.869398	0.031262726
3293.797851	0.031231465
3295.726304	0.030639684
3297.654758	0.029801533
3299.583211	0.029332887
3301.511664	0.029522954
3303.440117	0.030040797
3305.368570	0.030343909
3307.297023	0.030376589
3309.225476	0.030415855
3311.153929	0.030585360
3313.082382	0.031117661
3315.010835	0.031732522
3316.939288	0.031676695
3318.867741	0.031146791
3320.796194	0.030854231
3322.724648	0.031085573
3324.653101	0.031741045
3326.581554	0.032235146
3328.510007	0.032289244
3330.438460	0.032292388
3332.366913	0.032492872
3334.295366	0.032830350
3336.223819	0.033002876
3338.152272	0.032905992
3340.080725	0.033090707
3342.009178	0.033661425
3343.937631	0.033757947
3345.866084	0.033291351
3347.794537	0.033321835
3349.722991	0.034038775
3351.651444	0.034449000
3353.579897	0.034286715
3355.508350	0.034169436
3357.436803	0.034304194
3359.365256	0.034466419
3361.293709	0.034532707
3363.222162	0.034720737
3365.150615	0.035251435
3367.079068	0.035738964
3369.007521	0.035654325
3370.935974	0.035340440
3372.864427	0.035513107
3374.792881	0.036043689
3376.721334	0.036304642
3378.649787	0.036401134
3380.578240	0.036716111
3382.506693	0.036903683
3384.435146	0.036627844
3386.363599	0.036224410
3388.292052	0.036181044
3390.220505	0.036692098
3392.148958	0.037324522
3394.077411	0.037389953
3396.005864	0.037163690
3397.934317	0.037264839
3399.862770	0.037571073
3401.791224	0.037800882
3403.719677	0.037746765
3405.648130	0.037732478
3407.576583	0.037891593
3409.505036	0.038232233
3411.433489	0.038756076
3413.361942	0.039072786
3415.290395	0.038570359
3417.218848	0.037687790
3419.147301	0.037634458
3421.075754	0.038449612
3423.004207	0.038912412
3424.932660	0.038567230
3426.861114	0.038061131
3428.789567	0.037809055
3430.718020	0.037658118
3432.646473	0.037437655
3434.574926	0.037254732
3436.503379	0.037152238
3438.431832	0.037027404
3440.360285	0.036918104
3442.288738	0.036862377
3444.217191	0.037047595
3446.145644	0.037529044
3448.074097	0.037623286
3450.002550	0.037332661
3451.931004	0.037406415
3453.859457	0.037582893
3455.787910	0.037133094
3457.716363	0.036287144
3459.644816	0.035832006
3461.573269	0.035681058
3463.501722	0.035535697
3465.430175	0.035718936
3467.358628	0.036007356
3469.287081	0.035964958
3471.215534	0.036149789
3473.143987	0.036742095
3475.072440	0.036778167
3477.000893	0.036149964
3478.929347	0.035915695
3480.857800	0.036016908
3482.786253	0.035489436
3484.714706	0.034583278
3486.643159	0.034225143
3488.571612	0.034470301
3490.500065	0.034805719
3492.428518	0.034747582
3494.356971	0.034258120
3496.285424	0.033664089
3498.213877	0.033083808
3500.142330	0.032633215
3502.070783	0.032298692
3503.999237	0.031952005
3505.927690	0.032026585
3507.856143	0.032607403
3509.784596	0.032642886
3511.713049	0.031851418
3513.641502	0.031116726
3515.569955	0.030792635
3517.498408	0.030918475
3519.426861	0.031493835
3521.355314	0.032012679
3523.283767	0.031956922
3525.212220	0.031570524
3527.140673	0.031178305
3529.069126	0.030525455
3530.997580	0.029744418
3532.926033	0.029350758
3534.854486	0.029312188
3536.782939	0.029216060
3538.711392	0.029070072
3540.639845	0.029166693
3542.568298	0.029298373
3544.496751	0.029106254
3546.425204	0.028737962
3548.353657	0.028459651
3550.282110	0.028106483
3552.210563	0.027413392
3554.139016	0.026592258
3556.067470	0.026173318
3557.995923	0.026329348
3559.924376	0.026803266
3561.852829	0.027262280
3563.781282	0.027672118
3565.709735	0.027937746
3567.638188	0.027580053
3569.566641	0.026620977
3571.495094	0.025541320
3573.423547	0.024719004
3575.352000	0.024434349
3577.280453	0.024466272
3579.208906	0.024326570
3581.137360	0.023964599
3583.065813	0.023546511
3584.994266	0.023096846
3586.922719	0.022449644
3588.851172	0.021609295
3590.779625	0.021330662
3592.708078	0.021917382
3594.636531	0.022619544
3596.564984	0.022960389
3598.493437	0.023133773
3600.421890	0.022736767
3602.350343	0.021629222
3604.278796	0.020973027
3606.207249	0.021194510
3608.135703	0.021179905
3610.064156	0.020524131
3611.992609	0.020230180
3613.921062	0.020438913
3615.849515	0.020525716
3617.777968	0.020152692
3619.706421	0.019136101
3621.634874	0.018242272
3623.563327	0.018535517
3625.491780	0.019945132
3627.420233	0.021189583
3629.348686	0.020584591
3631.277139	0.019111864
3633.205593	0.018723881
3635.134046	0.018702891
3637.062499	0.017896771
3638.990952	0.016568847
3640.919405	0.015654607
3642.847858	0.015519908
3644.776311	0.015849382
3646.704764	0.016184459
3648.633217	0.016195616
3650.561670	0.015962925
3652.490123	0.015758185
3654.418576	0.015581790
3656.347029	0.014938223
3658.275482	0.013796329
3660.203936	0.012872845
3662.132389	0.012367101
3664.060842	0.012201534
3665.989295	0.012386580
3667.917748	0.012865344
3669.846201	0.013430239
3671.774654	0.013768367
3673.703107	0.013928759
3675.631560	0.013312821
3677.560013	0.011802897
3679.488466	0.010937400
3681.416919	0.011124804
3683.345372	0.011797151
3685.273826	0.012562967
3687.202279	0.013364500
3689.130732	0.013625180
3691.059185	0.012721025
3692.987638	0.011356820
3694.916091	0.010355554
3696.844544	0.009930362
3698.772997	0.010124693
3700.701450	0.010743845
3702.629903	0.011150762
3704.558356	0.011113885
3706.486809	0.011225057
3708.415262	0.011862227
3710.343716	0.012771104
3712.272169	0.013481738
3714.200622	0.013623619
3716.129075	0.013287853
3718.057528	0.012897670
3719.985981	0.012550998
3721.914434	0.012187626
3723.842887	0.012093672
3725.771340	0.012335257
3727.699793	0.012391571
3729.628246	0.012195992
3731.556699	0.011932959
3733.485152	0.011450617
3735.413605	0.011070252
3737.342059	0.011321344
3739.270512	0.011815595
3741.198965	0.012223160
3743.127418	0.012509837
3745.055871	0.012777636
3746.984324	0.013052319
3748.912777	0.013017158
3750.841230	0.012255467
3752.769683	0.011709061
3754.698136	0.012169191
3756.626589	0.012960314
3758.555042	0.013278205
3760.483495	0.013194480
3762.411949	0.013157863
3764.340402	0.013041805
3766.268855	0.012605925
3768.197308	0.012555302
3770.125761	0.013190954
3772.054214	0.013644772
3773.982667	0.013731424
3775.911120	0.013799650
3777.839573	0.013580550
3779.768026	0.012836107
3781.696479	0.012054984
3783.624932	0.011737311
3785.553385	0.011948957
3787.481838	0.012543300
3789.410292	0.013021754
3791.338745	0.013184581
3793.267198	0.013325065
3795.195651	0.013239211
3797.124104	0.012525084
3799.052557	0.011813485
3800.981010	0.011921387
3802.909463	0.012616047
3804.837916	0.013318180
3806.766369	0.013536426
3808.694822	0.013061877
3810.623275	0.012525971
3812.551728	0.012365144
3814.480182	0.012593633
3816.408635	0.013032161
3818.337088	0.013486993
3820.265541	0.014040500
3822.193994	0.013993485
3824.122447	0.013293866
3826.050900	0.012956771
3827.979353	0.013016512
3829.907806	0.013284090
3831.836259	0.013865463
3833.764712	0.014208858
3835.693165	0.013579430
3837.621618	0.012704957
3839.550071	0.012890898
3841.478525	0.013709866
3843.406978	0.013924897
3845.335431	0.013389738
3847.263884	0.012825240
3849.192337	0.012521760
3851.120790	0.012209463
3853.049243	0.011663806
3854.977696	0.011453416
3856.906149	0.012058365
3858.834602	0.012995304
3860.763055	0.013640503
3862.691508	0.013595265
3864.619961	0.012960911
3866.548415	0.012309480
3868.476868	0.012153119
3870.405321	0.012460878
3872.333774	0.012812112
3874.262227	0.013003607
3876.190680	0.012850136
3878.119133	0.012331591
3880.047586	0.011487367
3881.976039	0.010704299
3883.904492	0.010518861
3885.832945	0.010752711
3887.761398	0.011051926
3889.689851	0.011233986
3891.618305	0.011147105
3893.546758	0.011231920
3895.475211	0.011802513
3897.403664	0.012279238
3899.332117	0.012107430
3901.260570	0.011551038
3903.189023	0.011214436
3905.117476	0.011116779
3907.045929	0.011057849
3908.974382	0.010941369
3910.902835	0.010707153
3912.831288	0.010758480
3914.759741	0.011568880
3916.688194	0.012537037
3918.616648	0.012557189
3920.545101	0.012097217
3922.473554	0.012019355
3924.402007	0.011930291
3926.330460	0.011544761
3928.258913	0.011607422
3930.187366	0.012332151
3932.115819	0.012776524
3934.044272	0.012255390
3935.972725	0.011338637
3937.901178	0.010691265
3939.829631	0.010462739
3941.758084	0.010785235
3943.686538	0.011555285
3945.614991	0.012000974
3947.543444	0.011673702
3949.471897	0.011029411
3951.400350	0.010657717
3953.328803	0.010685106
3955.257256	0.010791143
3957.185709	0.010661571
3959.114162	0.010469248
3961.042615	0.010438438
3962.971068	0.010605441
3964.899521	0.011111709
3966.827974	0.011657034
3968.756427	0.011582288
3970.684881	0.011176755
3972.613334	0.011205199
3974.541787	0.011514773
3976.470240	0.011585834
3978.398693	0.011297242
3980.327146	0.010623009
3982.255599	0.009920695
3984.184052	0.009591508
3986.112505	0.009522762
3988.040958	0.009618176
3989.969411	0.009934914
3991.897864	0.010318130
3993.826317	0.010425045
3995.754771	0.010434469
3997.683224	0.010623422
3999.611677	0.010486612
4001.540130	0.009847781
4003.468583	0.009484976
4005.397036	0.009760243
4007.325489	0.010258124
4009.253942	0.010591012
4011.182395	0.010590678
4013.110848	0.010348362
4015.039301	0.009967519
4016.967754	0.009778565
4018.896207	0.009838278
4020.824661	0.009716809
4022.753114	0.009145378
4024.681567	0.008475318
4026.610020	0.008468783
4028.538473	0.009228522
4030.466926	0.009887083
4032.395379	0.010066960
4034.323832	0.009782306
4036.252285	0.009236097
4038.180738	0.008989645
4040.109191	0.008863786
4042.037644	0.008956415
4043.966097	0.009362067
4045.894550	0.009921541
4047.823004	0.010531044
4049.751457	0.010421089
4051.679910	0.009727805
4053.608363	0.009352631
4055.536816	0.009029177
4057.465269	0.008420694
4059.393722	0.008244489
4061.322175	0.008625227
4063.250628	0.008712531
4065.179081	0.008554237
4067.107534	0.008395237
4069.035987	0.007993323
4070.964440	0.007656778
4072.892894	0.007654641
4074.821347	0.007751315
4076.749800	0.007682141
4078.678253	0.007394271
4080.606706	0.007332387
4082.535159	0.007551396
4084.463612	0.007839601
4086.392065	0.007922832
4088.320518	0.008000134
4090.248971	0.008567625
4092.177424	0.009211993
4094.105877	0.009438420
4096.034330	0.009514018
4097.962783	0.009251595
4099.891237	0.008951152
4101.819690	0.008974626
4103.748143	0.009000963
4105.676596	0.008664481
4107.605049	0.008128261
4109.533502	0.007573648
4111.461955	0.007088062
4113.390408	0.007117291
4115.318861	0.007479610
4117.247314	0.007946148
4119.175767	0.008616586
4121.104220	0.008940184
4123.032673	0.008610344
4124.961127	0.008092017
4126.889580	0.007332632
4128.818033	0.006471174
4130.746486	0.006675488
4132.674939	0.007635652
4134.603392	0.008530772
4136.531845	0.008951048
4138.460298	0.008705343
4140.388751	0.007827685
4142.317204	0.007015321
4144.245657	0.006828967
4146.174110	0.006926008
4148.102563	0.007193611
4150.031017	0.007310167
4151.959470	0.007179747
4153.887923	0.007196011
4155.816376	0.007365346
4157.744829	0.007490779
4159.673282	0.007413064
4161.601735	0.007331784
4163.530188	0.007434020
4165.458641	0.007684453
4167.387094	0.007943165
4169.315547	0.007976799
4171.244000	0.007973832
4173.172453	0.008028708
4175.100906	0.007394475
4177.029360	0.006401962
4178.957813	0.006161835
4180.886266	0.006773173
4182.814719	0.007356593
4184.743172	0.007070123
4186.671625	0.006195902
4188.600078	0.005807047
4190.528531	0.006746201
4192.456984	0.008577462
4194.385437	0.009424433
4196.313890	0.008606732
4198.242343	0.007987067
4200.170796	0.008606634
4202.099250	0.008935756
4204.027703	0.008054566
4205.956156	0.007098025
4207.884609	0.006954280
4209.813062	0.006918219
4211.741515	0.006615556
4213.669968	0.006712889
4215.598421	0.006992577
4217.526874	0.007106754
4219.455327	0.007041997
4221.383780	0.006850092
4223.312233	0.006459484
4225.240686	0.005956803
4227.169139	0.006114023
4229.097593	0.007131012
4231.026046	0.007676137
4232.954499	0.007063886
4234.882952	0.006407657
4236.811405	0.006191515
4238.739858	0.006271028
4240.668311	0.006499733
4242.596764	0.006300084
4244.525217	0.005538058
4246.453670	0.004626282
4248.382123	0.004259495
4250.310576	0.004554887
4252.239029	0.004784388
4254.167483	0.005043193
4256.095936	0.005909955
4258.024389	0.006844279
4259.952842	0.007091623
4261.881295	0.006698762
4263.809748	0.005902943
4265.738201	0.005512052
4267.666654	0.005589363
4269.595107	0.005748599
4271.523560	0.006331519
4273.452013	0.007266048
4275.380466	0.007941621
4277.308919	0.007863589
4279.237373	0.007032772
4281.165826	0.006443447
4283.094279	0.006550163
4285.022732	0.006546942
4286.951185	0.006174798
4288.879638	0.005741531
4290.808091	0.005725372
4292.736544	0.006316159
4294.664997	0.006855504
4296.593450	0.006638657
4298.521903	0.006115284
4300.450356	0.005998709
4302.378809	0.006369342
4304.307262	0.006957205
4306.235716	0.006783871
4308.164169	0.006596253
4310.092622	0.006966450
4312.021075	0.007195671
4313.949528	0.006733786
4315.877981	0.006095314
4317.806434	0.005920433
4319.734887	0.006333390
4321.663340	0.007017335
4323.591793	0.007343295
4325.520246	0.007236740
4327.448699	0.007301728
4329.377152	0.008185869
4331.305606	0.008443320
4333.234059	0.007397964
4335.162512	0.006236188
4337.090965	0.005759267
4339.019418	0.005788962
4340.947871	0.005903331
4342.876324	0.006218357
4344.804777	0.006591850
4346.733230	0.006280798
4348.661683	0.005137802
4350.590136	0.004559080
4352.518589	0.004997755
4354.447042	0.005805816
4356.375495	0.005985601
4358.303949	0.005516562
4360.232402	0.005716281
4362.160855	0.006196949
4364.089308	0.005781223
4366.017761	0.005447458
4367.946214	0.005822482
4369.874667	0.005903473
4371.803120	0.005602667
4373.731573	0.005269886
4375.660026	0.004829244
4377.588479	0.005010251
4379.516932	0.005652841
4381.445385	0.005557415
4383.373839	0.005232831
4385.302292	0.005466794
4387.230745	0.005752719
4389.159198	0.006002401
4391.087651	0.006490686
4393.016104	0.006769695
4394.944557	0.006467587
4396.873010	0.005806556
4398.801463	0.005541722
4400.729916	0.005795710
4402.658369	0.006038650
4404.586822	0.006017015
4406.515275	0.005807693
4408.443729	0.005619006
4410.372182	0.005893367
4412.300635	0.006665966
4414.229088	0.007010870
4416.157541	0.006770929
4418.085994	0.006537504
4420.014447	0.006584303
4421.942900	0.006532015
4423.871353	0.006255013
4425.799806	0.006120542
4427.728259	0.006056088
4429.656712	0.005968988
4431.585165	0.006257288
4433.513618	0.006574287
4435.442072	0.005782749
4437.370525	0.004592343
4439.298978	0.004507834
4441.227431	0.005647163
4443.155884	0.006808678
4445.084337	0.006665533
4447.012790	0.005738975
4448.941243	0.005945185
4450.869696	0.007401282
4452.798149	0.008194424
4454.726602	0.007880398
4456.655055	0.007493545
4458.583508	0.007119009
4460.511962	0.006391890
4462.440415	0.005756596
4464.368868	0.005878537
4466.297321	0.006464615
4468.225774	0.006719458
4470.154227	0.006304071
4472.082680	0.006067682
4474.011133	0.006105206
4475.939586	0.005842640
4477.868039	0.005925449
4479.796492	0.006766480
4481.724945	0.007477575
4483.653398	0.007126152
4485.581851	0.006240174
4487.510305	0.006230878
4489.438758	0.007296710
4491.367211	0.008104634
4493.295664	0.007999979
4495.224117	0.007714367
4497.152570	0.007518882
4499.081023	0.007009572
4501.009476	0.006620388
4502.937929	0.006760164
4504.866382	0.006811132
4506.794835	0.006207612
4508.723288	0.005906446
4510.651741	0.006066270
4512.580195	0.005908603
4514.508648	0.006035045
4516.437101	0.006820705
4518.365554	0.007226692
4520.294007	0.006633628
4522.222460	0.006173606
4524.150913	0.006641343
4526.079366	0.007984338
4528.007819	0.008638208
4529.936272	0.007679638
4531.864725	0.006969851
4533.793178	0.007551548
4535.721631	0.007950414
4537.650084	0.007102421
4539.578538	0.006647558
4541.506991	0.007294942
4543.435444	0.007881137
4545.363897	0.007723817
4547.292350	0.007292707
4549.220803	0.006821296
4551.149256	0.006237512
4553.077709	0.005776335
4555.006162	0.005914850
4556.934615	0.005973513
4558.863068	0.006000751
4560.791521	0.005805493
4562.719974	0.006059852
4564.648428	0.006556778
4566.576881	0.005697434
4568.505334	0.004336332
4570.433787	0.004346753
4572.362240	0.006025128
4574.290693	0.007557126
4576.219146	0.007292714
4578.147599	0.006026242
4580.076052	0.005380610
4582.004505	0.005775233
4583.932958	0.006723443
4585.861411	0.006851174
4587.789864	0.005860701
4589.718318	0.005104298
4591.646771	0.005500412
4593.575224	0.006557247
4595.503677	0.007009092
4597.432130	0.006745816
4599.360583	0.006462587
4601.289036	0.006692910
4603.217489	0.007161957
[truncated: 1,501 more rows]
