# Supplementary material for: Adaptive Method for Quantitative Estimation of Glucose and Fructose Concentrations in Aqueous Solutions Based on Infrared Nanoantenna Optics
Source: Sensors (Basel). 2019 Jul 11;19(14):3053. doi: 10.3390/s19143053 (PMC6678705; doi:10.3390/s19143053)
Supplement: Supplementary file 1 [file sensors-19-03053-s001.zip › 00_Measurement_Data/Fructose cycles/1 water/res4 sc50_50 ap100x100 par pol/1 water.6.txt]

748.239793	0.020132806
750.168246	0.020087171
752.096699	0.026703404
754.025152	0.029764688
755.953605	0.038038332
757.882058	0.029751617
759.810511	0.017118007
761.738964	0.016350074
763.667418	0.014706123
765.595871	0.012592811
767.524324	0.019936308
769.452777	0.025160616
771.381230	0.029821428
773.309683	0.026770713
775.238136	0.017959241
777.166589	0.026306810
779.095042	0.027576070
781.023495	0.010842504
782.951948	0.023011653
784.880401	0.028777953
786.808854	0.024998901
788.737308	0.020993551
790.665761	0.018538784
792.594214	0.023170859
794.522667	0.037013203
796.451120	0.040403843
798.379573	0.026467666
800.308026	0.017184328
802.236479	0.025800483
804.164932	0.036509268
806.093385	0.024594901
808.021838	0.022231236
809.950291	0.030834563
811.878744	0.025073526
813.807197	0.012726420
815.735651	0.021940144
817.664104	0.038869079
819.592557	0.036069624
821.521010	0.022602597
823.449463	0.020523140
825.377916	0.015020695
827.306369	0.024271702
829.234822	0.037643429
831.163275	0.035802998
833.091728	0.029174423
835.020181	0.015169381
836.948634	0.016843935
838.877087	0.026563795
840.805541	0.035243824
842.733994	0.036890619
844.662447	0.033847447
846.590900	0.025640806
848.519353	0.017233867
850.447806	0.017516097
852.376259	0.022586234
854.304712	0.027404757
856.233165	0.027519198
858.161618	0.026208052
860.090071	0.024543082
862.018524	0.022318648
863.946977	0.024754321
865.875430	0.027229989
867.803884	0.027470805
869.732337	0.027140018
871.660790	0.028105892
873.589243	0.028957518
875.517696	0.028662428
877.446149	0.029901167
879.374602	0.033668168
881.303055	0.035644952
883.231508	0.037442558
885.159961	0.040546224
887.088414	0.040765177
889.016867	0.040728427
890.945320	0.045554116
892.873774	0.050685894
894.802227	0.052797373
896.730680	0.054758850
898.659133	0.056792069
900.587586	0.057107415
902.516039	0.058015026
904.444492	0.062135965
906.372945	0.067647815
908.301398	0.072958022
910.229851	0.079007588
912.158304	0.084116645
914.086757	0.086170554
916.015210	0.087558568
917.943664	0.090679809
919.872117	0.095445924
921.800570	0.101672903
923.729023	0.107641160
925.657476	0.111797109
927.585929	0.115255758
929.514382	0.119907454
931.442835	0.126083776
933.371288	0.132117003
935.299741	0.137074888
937.228194	0.141386181
939.156647	0.145915866
941.085100	0.151818350
943.013553	0.157693431
944.942007	0.162394002
946.870460	0.167449668
948.798913	0.173751980
950.727366	0.181886315
952.655819	0.190822467
954.584272	0.197129473
956.512725	0.201404557
958.441178	0.207345426
960.369631	0.215188906
962.298084	0.222713023
964.226537	0.228364527
966.154990	0.232347786
968.083443	0.236666009
970.011897	0.242854163
971.940350	0.250086278
973.868803	0.256953031
975.797256	0.264203817
977.725709	0.272143602
979.654162	0.278840601
981.582615	0.284341961
983.511068	0.290140182
985.439521	0.296189547
987.367974	0.302188724
989.296427	0.307860136
991.224880	0.313395977
993.153333	0.319577754
995.081786	0.325707465
997.010240	0.330613911
998.938693	0.335158378
1000.867146	0.340550542
1002.795599	0.345718771
1004.724052	0.349560171
1006.652505	0.353218317
1008.580958	0.357912660
1010.509411	0.363424718
1012.437864	0.368791789
1014.366317	0.373284012
1016.294770	0.376937121
1018.223223	0.380226433
1020.151676	0.383397609
1022.080130	0.386070788
1024.008583	0.388388246
1025.937036	0.391649276
1027.865489	0.395649701
1029.793942	0.398473442
1031.722395	0.400214463
1033.650848	0.402099699
1035.579301	0.403878719
1037.507754	0.405520052
1039.436207	0.407183975
1041.364660	0.408161163
1043.293113	0.408493698
1045.221566	0.409056157
1047.150019	0.410047740
1049.078473	0.411049306
1051.006926	0.411577433
1052.935379	0.411261499
1054.863832	0.410530806
1056.792285	0.409826010
1058.720738	0.408714086
1060.649191	0.407301456
1062.577644	0.406283021
1064.506097	0.405849218
1066.434550	0.405373663
1068.363003	0.404021889
1070.291456	0.402336687
1072.219909	0.401333481
1074.148363	0.400326073
1076.076816	0.398366988
1078.005269	0.396594048
1079.933722	0.396287024
1081.862175	0.396099448
1083.790628	0.394491315
1085.719081	0.392269075
1087.647534	0.390354335
1089.575987	0.388326496
1091.504440	0.385799646
1093.432893	0.383213878
1095.361346	0.381578296
1097.289799	0.381238073
1099.218253	0.380744010
1101.146706	0.378485024
1103.075159	0.374883205
1105.003612	0.371614397
1106.932065	0.369666070
1108.860518	0.368527085
1110.788971	0.366792560
1112.717424	0.363963574
1114.645877	0.360561997
1116.574330	0.356765240
1118.502783	0.353112370
1120.431236	0.350548387
1122.359689	0.348877549
1124.288142	0.347377330
1126.216596	0.345404387
1128.145049	0.342268497
1130.073502	0.338534176
1132.001955	0.335320503
1133.930408	0.332605243
1135.858861	0.330203325
1137.787314	0.327978909
1139.715767	0.325547993
1141.644220	0.323086232
1143.572673	0.320579618
1145.501126	0.317618608
1147.429579	0.314642340
1149.358032	0.312291533
1151.286486	0.310198069
1153.214939	0.307709992
1155.143392	0.304769367
1157.071845	0.301603884
1159.000298	0.298521340
1160.928751	0.295770764
1162.857204	0.293314099
1164.785657	0.290965319
1166.714110	0.288395613
1168.642563	0.285360664
1170.571016	0.282139987
1172.499469	0.279285133
1174.427922	0.277039349
1176.356375	0.275077105
1178.284829	0.272717148
1180.213282	0.269778281
1182.141735	0.266858399
1184.070188	0.264253557
1185.998641	0.261606425
1187.927094	0.258635432
1189.855547	0.255555481
1191.784000	0.252895832
1193.712453	0.250702769
1195.640906	0.248577222
1197.569359	0.246520534
1199.497812	0.244588509
1201.426265	0.242237553
1203.354719	0.239559323
1205.283172	0.236560285
1207.211625	0.233743772
1209.140078	0.231506228
1211.068531	0.229791716
1212.996984	0.228019327
1214.925437	0.225618809
1216.853890	0.222753644
1218.782343	0.220104158
1220.710796	0.217915803
1222.639249	0.215993360
1224.567702	0.214132085
1226.496155	0.212157562
1228.424609	0.210040912
1230.353062	0.207973927
1232.281515	0.206092149
1234.209968	0.204078406
1236.138421	0.201654166
1238.066874	0.199218705
1239.995327	0.197440356
1241.923780	0.196382210
1243.852233	0.195360214
1245.780686	0.193761930
1247.709139	0.191628665
1249.637592	0.189404577
1251.566045	0.187594056
1253.494498	0.186189413
1255.422952	0.184747219
1257.351405	0.183114573
1259.279858	0.181439504
1261.208311	0.179745927
1263.136764	0.177760527
1265.065217	0.175560907
1266.993670	0.173697636
1268.922123	0.172285944
1270.850576	0.171063513
1272.779029	0.169716448
1274.707482	0.167962238
1276.635935	0.166168809
1278.564388	0.164588839
1280.492842	0.162866130
1282.421295	0.161161497
1284.349748	0.159818470
1286.278201	0.158690512
1288.206654	0.157656521
1290.135107	0.156429812
1292.063560	0.154633686
1293.992013	0.152575925
1295.920466	0.150735646
1297.848919	0.149129510
1299.777372	0.147624150
1301.705825	0.146153897
1303.634278	0.144784689
1305.562731	0.143615127
1307.491185	0.142589301
1309.419638	0.141480297
1311.348091	0.140058666
1313.276544	0.138914645
1315.204997	0.138271317
1317.133450	0.137141794
1319.061903	0.135544941
1320.990356	0.134131834
1322.918809	0.132678643
1324.847262	0.131066844
1326.775715	0.129599735
1328.704168	0.128331453
1330.632621	0.127143979
1332.561075	0.126161352
1334.489528	0.125627369
1336.417981	0.125130221
1338.346434	0.123977371
1340.274887	0.122837886
1342.203340	0.121807285
1344.131793	0.119883358
1346.060246	0.117802322
1347.988699	0.116515629
1349.917152	0.115637466
1351.845605	0.114563845
1353.774058	0.113289744
1355.702511	0.112327076
1357.630965	0.111779921
1359.559418	0.110885225
1361.487871	0.109429076
1363.416324	0.108699031
1365.344777	0.108351193
1367.273230	0.106974445
1369.201683	0.105885498
1371.130136	0.105690390
1373.058589	0.104825817
1374.987042	0.103578076
1376.915495	0.102690905
1378.843948	0.101690270
1380.772401	0.100786798
1382.700854	0.100117892
1384.629308	0.098993845
1386.557761	0.097422414
1388.486214	0.096711352
1390.414667	0.096564598
1392.343120	0.095379338
1394.271573	0.094178118
1396.200026	0.094025567
1398.128479	0.093411289
1400.056932	0.092348643
1401.985385	0.091152981
1403.913838	0.089221098
1405.842291	0.087976508
1407.770744	0.087664299
1409.699198	0.087003849
1411.627651	0.086431310
1413.556104	0.086553723
1415.484557	0.086354196
1417.413010	0.085013449
1419.341463	0.084483653
1421.269916	0.085319258
1423.198369	0.084838651
1425.126822	0.083364226
1427.055275	0.082027569
1428.983728	0.080405742
1430.912181	0.079667687
1432.840634	0.079777606
1434.769087	0.078504942
1436.697541	0.076785289
1438.625994	0.076792702
1440.554447	0.076554157
1442.482900	0.075348638
1444.411353	0.074395545
1446.339806	0.073518313
1448.268259	0.072904751
1450.196712	0.073096529
1452.125165	0.073809788
1454.053618	0.073886052
1455.982071	0.072329998
1457.910524	0.071324706
1459.838977	0.072256647
1461.767431	0.071920045
1463.695884	0.069744952
1465.624337	0.068672135
1467.552790	0.069441549
1469.481243	0.069336161
1471.409696	0.067741334
1473.338149	0.067228168
1475.266602	0.067644902
1477.195055	0.067017332
1479.123508	0.065439202
1481.051961	0.063943438
1482.980414	0.063557029
1484.908867	0.063824080
1486.837321	0.063473403
1488.765774	0.062557630
1490.694227	0.062475216
1492.622680	0.063177623
1494.551133	0.062519558
1496.479586	0.060898222
1498.408039	0.060286686
1500.336492	0.060625996
1502.264945	0.060957551
1504.193398	0.059816375
1506.121851	0.057797801
1508.050304	0.058414429
1509.978757	0.059748467
1511.907210	0.059091110
1513.835664	0.058175724
1515.764117	0.058372118
1517.692570	0.059442032
1519.621023	0.059371229
1521.549476	0.058181770
1523.477929	0.057874147
1525.406382	0.057008285
1527.334835	0.055656787
1529.263288	0.055098385
1531.191741	0.054199718
1533.120194	0.053410139
1535.048647	0.054683939
1536.977100	0.055591632
1538.905554	0.054352168
1540.834007	0.054188713
1542.762460	0.054663528
1544.690913	0.053561162
1546.619366	0.052363105
1548.547819	0.051450513
1550.476272	0.050744742
1552.404725	0.050594818
1554.333178	0.051096153
1556.261631	0.051267065
1558.190084	0.050147787
1560.118537	0.050701350
1562.046990	0.052138478
1563.975443	0.051252786
1565.903897	0.049652986
1567.832350	0.048526540
1569.760803	0.048121694
1571.689256	0.048866186
1573.617709	0.048599143
1575.546162	0.047026217
1577.474615	0.046798788
1579.403068	0.047200695
1581.331521	0.046663173
1583.259974	0.046242189
1585.188427	0.046487872
1587.116880	0.046796594
1589.045333	0.046815719
1590.973787	0.046731606
1592.902240	0.046687473
1594.830693	0.046716314
1596.759146	0.046927191
1598.687599	0.047237717
1600.616052	0.047534645
1602.544505	0.047916092
1604.472958	0.048359241
1606.401411	0.048674464
1608.329864	0.048967998
1610.258317	0.049565233
1612.186770	0.050275382
1614.115223	0.050212387
1616.043677	0.049788881
1617.972130	0.050917722
1619.900583	0.052445848
1621.829036	0.052306477
1623.757489	0.052353766
1625.685942	0.053303722
1627.614395	0.053751163
1629.542848	0.054454107
1631.471301	0.055640042
1633.399754	0.055544689
1635.328207	0.054765515
1637.256660	0.055662282
1639.185113	0.056462124
1641.113566	0.055912424
1643.042020	0.055274710
1644.970473	0.055033103
1646.898926	0.056556311
1648.827379	0.059965253
1650.755832	0.059588071
1652.684285	0.055618763
1654.612738	0.055436254
1656.541191	0.057219185
1658.469644	0.056539603
1660.398097	0.054435588
1662.326550	0.053108376
1664.255003	0.053557448
1666.183456	0.054121278
1668.111910	0.053306226
1670.040363	0.052787330
1671.968816	0.052785337
1673.897269	0.051270552
1675.825722	0.049623221
1677.754175	0.049516305
1679.682628	0.049570639
1681.611081	0.048591547
1683.539534	0.047243964
1685.467987	0.047401879
1687.396440	0.047618840
1689.324893	0.046372529
1691.253346	0.045442138
1693.181799	0.044789393
1695.110253	0.044012666
1697.038706	0.044251230
1698.967159	0.043950748
1700.895612	0.043040462
1702.824065	0.042621341
1704.752518	0.040963650
1706.680971	0.039193183
1708.609424	0.038607661
1710.537877	0.038435739
1712.466330	0.038351718
1714.394783	0.038204461
1716.323236	0.037625536
1718.251689	0.037134048
1720.180143	0.036864411
1722.108596	0.035931557
1724.037049	0.034882713
1725.965502	0.034632862
1727.893955	0.034771804
1729.822408	0.034895666
1731.750861	0.034453560
1733.679314	0.033528935
1735.607767	0.033685874
1737.536220	0.034023222
1739.464673	0.033628047
1741.393126	0.033681333
1743.321579	0.034237836
1745.250032	0.034532458
1747.178486	0.034473900
1749.106939	0.034261115
1751.035392	0.034243133
1752.963845	0.034385387
1754.892298	0.034128744
1756.820751	0.033650871
1758.749204	0.033507068
1760.677657	0.033317391
1762.606110	0.033278581
1764.534563	0.033545744
1766.463016	0.033635460
1768.391469	0.034032565
1770.319922	0.034830473
1772.248376	0.035526063
1774.176829	0.036227707
1776.105282	0.036543887
1778.033735	0.036176972
1779.962188	0.035719272
1781.890641	0.035692099
1783.819094	0.035993524
1785.747547	0.036570210
1787.676000	0.037260633
1789.604453	0.037357841
1791.532906	0.037261549
1793.461359	0.038091522
1795.389812	0.039134722
1797.318266	0.039339464
1799.246719	0.039174769
1801.175172	0.039227322
1803.103625	0.039356776
1805.032078	0.039324943
1806.960531	0.039339695
1808.888984	0.039541557
1810.817437	0.039907895
1812.745890	0.040328171
1814.674343	0.040339410
1816.602796	0.039939396
1818.531249	0.039842762
1820.459702	0.040282074
1822.388155	0.040777817
1824.316609	0.041135978
1826.245062	0.041640729
1828.173515	0.041827809
1830.101968	0.041681964
1832.030421	0.041762102
1833.958874	0.041495360
1835.887327	0.040818933
1837.815780	0.040439170
1839.744233	0.040357396
1841.672686	0.039931454
1843.601139	0.039478313
1845.529592	0.039946891
1847.458045	0.040433146
1849.386499	0.040083148
1851.314952	0.039474934
1853.243405	0.038918108
1855.171858	0.038436335
1857.100311	0.038170360
1859.028764	0.038097341
1860.957217	0.038130812
1862.885670	0.038278077
1864.814123	0.038339000
1866.742576	0.037991345
1868.671029	0.037596580
1870.599482	0.037612412
1872.527935	0.037466057
1874.456388	0.036919799
1876.384842	0.036572892
1878.313295	0.036524881
1880.241748	0.036398534
1882.170201	0.036008026
1884.098654	0.035606023
1886.027107	0.035346836
1887.955560	0.034840953
1889.884013	0.034315709
1891.812466	0.034200858
1893.740919	0.033983771
1895.669372	0.033607237
1897.597825	0.033382386
1899.526278	0.033138257
1901.454732	0.032689027
1903.383185	0.032122150
1905.311638	0.031738035
1907.240091	0.031601410
1909.168544	0.031423409
1911.096997	0.031093895
1913.025450	0.030818675
1914.953903	0.030565621
1916.882356	0.030134717
1918.810809	0.029885691
1920.739262	0.029760268
1922.667715	0.029337212
1924.596168	0.028961033
1926.524622	0.028654909
1928.453075	0.028229684
1930.381528	0.027926506
1932.309981	0.027821591
1934.238434	0.027728101
1936.166887	0.027500078
1938.095340	0.027233461
1940.023793	0.026872410
1941.952246	0.026259996
1943.880699	0.025743546
1945.809152	0.025584053
1947.737605	0.025532182
1949.666058	0.025488188
1951.594511	0.025511930
1953.522965	0.025475787
1955.451418	0.025266787
1957.379871	0.025085870
1959.308324	0.024972439
1961.236777	0.024713440
1963.165230	0.024259901
1965.093683	0.023711922
1967.022136	0.023267185
1968.950589	0.023023391
1970.879042	0.022832271
1972.807495	0.022684610
1974.735948	0.022663526
1976.664401	0.022660943
1978.592855	0.022492148
1980.521308	0.022095196
1982.449761	0.021625904
1984.378214	0.021283161
1986.306667	0.021134263
1988.235120	0.021150852
1990.163573	0.021243095
1992.092026	0.021255810
1994.020479	0.020873155
1995.948932	0.020125329
1997.877385	0.019700397
1999.805838	0.019703366
2001.734291	0.019590108
2003.662744	0.019426063
2005.591198	0.019600848
2007.519651	0.019865669
2009.448104	0.019805560
2011.376557	0.019563921
2013.305010	0.019372083
2015.233463	0.019194834
2017.161916	0.019050727
2019.090369	0.018933751
2021.018822	0.018772677
2022.947275	0.018574160
2024.875728	0.018261764
2026.804181	0.017862722
2028.732634	0.017670840
2030.661088	0.017803874
2032.589541	0.018092891
2034.517994	0.018398605
2036.446447	0.018465577
2038.374900	0.017992681
2040.303353	0.017259737
2042.231806	0.016830515
2044.160259	0.016737025
2046.088712	0.016701311
2048.017165	0.016576074
2049.945618	0.016399248
2051.874071	0.016369030
2053.802524	0.016492264
2055.730978	0.016516387
2057.659431	0.016379684
2059.587884	0.016146060
2061.516337	0.015786804
2063.444790	0.015461684
2065.373243	0.015479077
2067.301696	0.015699020
2069.230149	0.015645061
2071.158602	0.015304986
2073.087055	0.015109565
2075.015508	0.015299954
2076.943961	0.015634635
2078.872414	0.015714332
2080.800867	0.015535259
2082.729321	0.015233545
2084.657774	0.014882522
2086.586227	0.014685505
2088.514680	0.014602617
2090.443133	0.014493919
2092.371586	0.014363184
2094.300039	0.014138695
2096.228492	0.013900846
2098.156945	0.013854814
2100.085398	0.014052484
2102.013851	0.014299255
2103.942304	0.014234658
2105.870757	0.014103140
2107.799211	0.014362456
2109.727664	0.014574070
2111.656117	0.014313024
2113.584570	0.014040944
2115.513023	0.014085052
2117.441476	0.014094391
2119.369929	0.013841195
2121.298382	0.013560613
2123.226835	0.013414423
2125.155288	0.013274575
2127.083741	0.013092522
2129.012194	0.012880263
2130.940647	0.012677667
2132.869100	0.012617095
2134.797554	0.012557367
2136.726007	0.012513554
2138.654460	0.012708666
2140.582913	0.012838225
2142.511366	0.012681664
2144.439819	0.012479570
2146.368272	0.012321910
2148.296725	0.012247997
2150.225178	0.012271130
2152.153631	0.012172523
2154.082084	0.011938483
2156.010537	0.011867604
2157.938990	0.012139698
2159.867444	0.012482215
2161.795897	0.012503649
2163.724350	0.012162628
2165.652803	0.011653139
2167.581256	0.011421134
2169.509709	0.011734877
2171.438162	0.012175211
2173.366615	0.012365690
2175.295068	0.012283801
2177.223521	0.011987809
2179.151974	0.011626542
2181.080427	0.011249111
2183.008880	0.010891879
2184.937334	0.010758056
2186.865787	0.010905794
2188.794240	0.011165212
2190.722693	0.011344677
2192.651146	0.011412683
2194.579599	0.011476172
2196.508052	0.011431033
2198.436505	0.011166437
2200.364958	0.010886651
2202.293411	0.010639332
2204.221864	0.010378716
2206.150317	0.010318554
2208.078770	0.010498138
2210.007223	0.010533167
2211.935677	0.010280200
2213.864130	0.010141724
2215.792583	0.010303009
2217.721036	0.010610310
2219.649489	0.010973970
2221.577942	0.011184840
2223.506395	0.011049438
2225.434848	0.010689274
2227.363301	0.010364542
2229.291754	0.010247297
2231.220207	0.010341470
2233.148660	0.010357864
2235.077113	0.010134917
2237.005567	0.010061276
2238.934020	0.010260011
2240.862473	0.010247179
2242.790926	0.010029319
2244.719379	0.009963678
2246.647832	0.009932217
2248.576285	0.009733973
2250.504738	0.009513039
2252.433191	0.009343918
2254.361644	0.009446830
2256.290097	0.009797932
2258.218550	0.009837347
2260.147003	0.009465094
2262.075456	0.009236413
2264.003910	0.009249504
2265.932363	0.009280266
2267.860816	0.009344057
2269.789269	0.009354215
2271.717722	0.009227388
2273.646175	0.009175132
2275.574628	0.009294482
2277.503081	0.009385500
2279.431534	0.009231586
2281.359987	0.008888374
2283.288440	0.008623308
2285.216893	0.008500572
2287.145346	0.008391953
2289.073800	0.008271457
2291.002253	0.008276357
2292.930706	0.008502279
2294.859159	0.008713373
2296.787612	0.008625212
2298.716065	0.008356588
2300.644518	0.008087642
2302.572971	0.007838434
2304.501424	0.007769881
2306.429877	0.008087688
2308.358330	0.008611784
2310.286783	0.008904115
2312.215236	0.008775887
2314.143690	0.008475449
2316.072143	0.008252832
2318.000596	0.007997571
2319.929049	0.007655676
2321.857502	0.007457553
2323.785955	0.007530970
2325.714408	0.007613317
2327.642861	0.007398881
2329.571314	0.006968298
2331.499767	0.006713404
2333.428220	0.007074252
2335.356673	0.007923616
2337.285126	0.008508881
2339.213579	0.008693258
2341.142033	0.009105975
2343.070486	0.009642424
2344.998939	0.009509804
2346.927392	0.008634767
2348.855845	0.007758033
2350.784298	0.007475802
2352.712751	0.007683347
2354.641204	0.007298059
2356.569657	0.005560650
2358.498110	0.003923252
2360.426563	0.003502996
2362.355016	0.004304208
2364.283469	0.005786385
2366.211923	0.006814030
2368.140376	0.006685374
2370.068829	0.006089682
2371.997282	0.005740704
2373.925735	0.005683587
2375.854188	0.005937208
2377.782641	0.006472251
2379.711094	0.006751183
2381.639547	0.006481267
2383.568000	0.006140426
2385.496453	0.006082448
2387.424906	0.006189617
2389.353359	0.006281366
2391.281812	0.006240313
2393.210266	0.006064336
2395.138719	0.005888408
2397.067172	0.005823629
2398.995625	0.005853416
2400.924078	0.005924571
2402.852531	0.005999622
2404.780984	0.005940539
2406.709437	0.005764531
2408.637890	0.005764137
2410.566343	0.005906528
2412.494796	0.005906901
2414.423249	0.005714089
2416.351702	0.005649933
2418.280156	0.005796529
2420.208609	0.005801277
2422.137062	0.005701324
2424.065515	0.005781183
2425.993968	0.005667204
2427.922421	0.005320396
2429.850874	0.005368793
2431.779327	0.005609961
2433.707780	0.005481452
2435.636233	0.005118962
2437.564686	0.004941454
2439.493139	0.005205074
2441.421592	0.005606261
2443.350045	0.005785621
2445.278499	0.005878246
2447.206952	0.006087305
2449.135405	0.006270873
2451.063858	0.006359328
2452.992311	0.006408850
2454.920764	0.006330071
2456.849217	0.006063380
2458.777670	0.005782871
2460.706123	0.005740812
2462.634576	0.006052076
2464.563029	0.006515552
2466.491482	0.006629262
2468.419935	0.006374910
2470.348389	0.006148467
2472.276842	0.006087981
2474.205295	0.006219145
2476.133748	0.006466372
2478.062201	0.006581240
2479.990654	0.006670323
2481.919107	0.006815481
2483.847560	0.006842743
2485.776013	0.006816697
2487.704466	0.006786117
2489.632919	0.006675524
2491.561372	0.006652473
2493.489825	0.006917847
2495.418279	0.007258548
2497.346732	0.007395062
2499.275185	0.007477717
2501.203638	0.007615374
2503.132091	0.007586478
2505.060544	0.007519475
2506.988997	0.007818026
2508.917450	0.008393433
2510.845903	0.008729062
2512.774356	0.008793491
2514.702809	0.008894441
2516.631262	0.008991358
2518.559715	0.008963542
2520.488168	0.008969997
2522.416622	0.009107520
2524.345075	0.009210007
2526.273528	0.009293180
2528.201981	0.009487666
2530.130434	0.009732917
2532.058887	0.010010081
2533.987340	0.010269461
2535.915793	0.010352979
2537.844246	0.010363007
2539.772699	0.010711130
2541.701152	0.011384140
2543.629605	0.011721510
2545.558058	0.011655048
2547.486512	0.011812937
2549.414965	0.012198390
2551.343418	0.012317215
2553.271871	0.012261175
2555.200324	0.012500010
2557.128777	0.012890490
2559.057230	0.013163595
2560.985683	0.013510535
2562.914136	0.013937172
2564.842589	0.014215657
2566.771042	0.014298473
2568.699495	0.014473554
2570.627948	0.014908420
2572.556401	0.015296054
2574.484855	0.015393023
2576.413308	0.015258654
2578.341761	0.015030877
2580.270214	0.015014940
2582.198667	0.015318301
2584.127120	0.015655531
2586.055573	0.016017633
2587.984026	0.016668420
2589.912479	0.017244512
2591.840932	0.017300248
2593.769385	0.017253712
2595.697838	0.017381715
2597.626291	0.017432414
2599.554745	0.017501345
2601.483198	0.017616235
2603.411651	0.017687049
2605.340104	0.017972382
2607.268557	0.018545346
2609.197010	0.019045105
2611.125463	0.019031815
2613.053916	0.018644750
2614.982369	0.018539904
2616.910822	0.018733481
2618.839275	0.018840151
2620.767728	0.018917615
2622.696181	0.019008433
2624.624635	0.019037239
2626.553088	0.019166829
2628.481541	0.019520188
2630.409994	0.019709177
2632.338447	0.019412216
2634.266900	0.019032586
2636.195353	0.018791702
2638.123806	0.018423010
2640.052259	0.017983224
2641.980712	0.017849075
2643.909165	0.018173432
2645.837618	0.018563980
2647.766071	0.018422561
2649.694524	0.017830431
2651.622978	0.017424243
2653.551431	0.017529408
2655.479884	0.017819898
2657.408337	0.017763468
2659.336790	0.017392332
2661.265243	0.017097816
2663.193696	0.016833685
2665.122149	0.016515641
2667.050602	0.016350694
2668.979055	0.016390629
2670.907508	0.016539788
2672.835961	0.016704680
2674.764414	0.016709350
2676.692868	0.016437640
2678.621321	0.016075741
2680.549774	0.015851974
2682.478227	0.015832128
2684.406680	0.015923586
2686.335133	0.015784500
2688.263586	0.015449002
2690.192039	0.015493527
2692.120492	0.015849564
2694.048945	0.015770383
2695.977398	0.015267265
2697.905851	0.015107831
2699.834304	0.015515030
2701.762757	0.015703918
2703.691211	0.015149873
2705.619664	0.014572073
2707.548117	0.014641906
2709.476570	0.014966684
2711.405023	0.014840988
2713.333476	0.014327634
2715.261929	0.014113214
2717.190382	0.014213901
2719.118835	0.014162916
2721.047288	0.014020634
2722.975741	0.013997334
2724.904194	0.014118275
2726.832647	0.014288156
2728.761101	0.014495985
2730.689554	0.014687474
2732.618007	0.014604792
2734.546460	0.014273453
2736.474913	0.013856249
2738.403366	0.013564152
2740.331819	0.013576767
2742.260272	0.013751618
2744.188725	0.013838483
2746.117178	0.013652295
2748.045631	0.013326933
2749.974084	0.013056532
2751.902537	0.012928805
2753.830991	0.013043539
2755.759444	0.013248228
2757.687897	0.013159504
2759.616350	0.012819716
2761.544803	0.012700312
2763.473256	0.012866762
2765.401709	0.012960336
2767.330162	0.012870024
2769.258615	0.012638273
2771.187068	0.012292320
2773.115521	0.012214432
2775.043974	0.012454428
2776.972427	0.012484595
2778.900880	0.012230610
2780.829334	0.012227022
2782.757787	0.012666521
2784.686240	0.012875595
2786.614693	0.012435465
2788.543146	0.011949281
2790.471599	0.011799164
2792.400052	0.011870421
2794.328505	0.012049669
2796.256958	0.012138030
2798.185411	0.011938642
2800.113864	0.011584253
2802.042317	0.011500864
2803.970770	0.011874077
2805.899224	0.012331850
2807.827677	0.012377759
2809.756130	0.012067440
2811.684583	0.011769965
2813.613036	0.011634924
2815.541489	0.011478423
2817.469942	0.011253078
2819.398395	0.011336354
2821.326848	0.011682974
2823.255301	0.011791741
2825.183754	0.011552465
2827.112207	0.011263189
2829.040660	0.011328730
2830.969113	0.011671284
2832.897567	0.011633039
2834.826020	0.010995545
2836.754473	0.010483874
2838.682926	0.010544461
2840.611379	0.010739064
2842.539832	0.010835832
2844.468285	0.010852827
2846.396738	0.010857369
2848.325191	0.010828054
2850.253644	0.010733447
2852.182097	0.010784812
2854.110550	0.010978423
2856.039003	0.011066269
2857.967457	0.010909623
2859.895910	0.010646209
2861.824363	0.010640221
2863.752816	0.011068496
2865.681269	0.011539634
2867.609722	0.011555624
2869.538175	0.011247820
2871.466628	0.010868171
2873.395081	0.010570302
2875.323534	0.010696081
2877.251987	0.011053947
2879.180440	0.011131331
2881.108893	0.011122903
2883.037347	0.011390051
2884.965800	0.011534228
2886.894253	0.011178633
2888.822706	0.010595942
2890.751159	0.010240777
2892.679612	0.010233361
2894.608065	0.010451906
2896.536518	0.010566609
2898.464971	0.010334457
2900.393424	0.010135842
2902.321877	0.010533934
2904.250330	0.011060496
2906.178783	0.011093993
2908.107236	0.011171387
2910.035690	0.011602266
2911.964143	0.011670756
2913.892596	0.011322753
2915.821049	0.011080250
2917.749502	0.010991999
2919.677955	0.010833836
2921.606408	0.010485054
2923.534861	0.010243873
2925.463314	0.010527707
2927.391767	0.011039808
2929.320220	0.011197422
2931.248673	0.011103133
2933.177126	0.011259590
2935.105580	0.011673179
2937.034033	0.011853162
2938.962486	0.011630867
2940.890939	0.011349929
2942.819392	0.011282878
2944.747845	0.011339144
2946.676298	0.011442362
2948.604751	0.011669881
2950.533204	0.011833533
2952.461657	0.011716771
2954.390110	0.011488681
2956.318563	0.011371187
2958.247016	0.011287550
2960.175469	0.010814612
2962.103923	0.010039652
2964.032376	0.009813958
2965.960829	0.010390981
2967.889282	0.011172946
2969.817735	0.011655624
2971.746188	0.011763106
2973.674641	0.011694393
2975.603094	0.011570514
2977.531547	0.011396782
2979.460000	0.011374897
2981.388453	0.011545017
2983.316906	0.011784082
2985.245359	0.012059106
2987.173813	0.012267060
2989.102266	0.012454257
2991.030719	0.012501675
2992.959172	0.012086910
2994.887625	0.011513890
2996.816078	0.011169802
2998.744531	0.010981859
3000.672984	0.010939430
3002.601437	0.011228152
3004.529890	0.011927967
3006.458343	0.012827959
3008.386796	0.013303686
3010.315249	0.012882005
3012.243703	0.012162441
3014.172156	0.011939369
3016.100609	0.011898533
3018.029062	0.011683555
3019.957515	0.011894260
3021.885968	0.012646594
3023.814421	0.013019488
3025.742874	0.012858854
3027.671327	0.012889364
3029.599780	0.013144444
3031.528233	0.013259782
3033.456686	0.013177870
3035.385139	0.012998282
3037.313592	0.012956874
3039.242046	0.013080898
3041.170499	0.013042015
3043.098952	0.012870489
3045.027405	0.013013765
3046.955858	0.013406912
3048.884311	0.013488256
3050.812764	0.013040924
3052.741217	0.012556999
3054.669670	0.012649361
3056.598123	0.013238899
3058.526576	0.013711932
3060.455029	0.013767439
3062.383482	0.013720986
3064.311936	0.014003404
3066.240389	0.014506827
3068.168842	0.014880719
3070.097295	0.015064953
3072.025748	0.015078791
3073.954201	0.015000923
3075.882654	0.014974630
3077.811107	0.015012586
3079.739560	0.015181597
3081.668013	0.015467305
3083.596466	0.015696470
3085.524919	0.015870778
3087.453372	0.016030071
3089.381825	0.016148791
3091.310279	0.016212368
3093.238732	0.016218036
3095.167185	0.016291473
3097.095638	0.016371621
3099.024091	0.016169485
3100.952544	0.015969144
3102.880997	0.016193325
3104.809450	0.016547127
3106.737903	0.016911516
3108.666356	0.017398180
3110.594809	0.017581314
3112.523262	0.017344236
3114.451715	0.017131248
3116.380169	0.017345477
3118.308622	0.017882930
3120.237075	0.018092589
3122.165528	0.017835729
3124.093981	0.017864751
3126.022434	0.018349214
3127.950887	0.018675104
3129.879340	0.018842788
3131.807793	0.019173773
3133.736246	0.019309724
3135.664699	0.019001216
3137.593152	0.018764745
3139.521605	0.018960712
3141.450058	0.019229641
3143.378512	0.019244311
3145.306965	0.019320840
3147.235418	0.019788614
3149.163871	0.020257104
3151.092324	0.020126518
3153.020777	0.019783186
3154.949230	0.020053962
3156.877683	0.020732449
3158.806136	0.021157516
3160.734589	0.021356506
3162.663042	0.021416785
3164.591495	0.021100167
3166.519948	0.020768184
3168.448402	0.021198029
3170.376855	0.022229888
3172.305308	0.022954792
3174.233761	0.022989916
3176.162214	0.022906717
3178.090667	0.023206357
3180.019120	0.023648165
3181.947573	0.023780635
3183.876026	0.023642400
3185.804479	0.023659343
3187.732932	0.023825821
3189.661385	0.023777606
3191.589838	0.023488401
3193.518292	0.023234749
3195.446745	0.023366606
3197.375198	0.023914091
3199.303651	0.024501113
3201.232104	0.024801379
3203.160557	0.024845768
3205.089010	0.025161689
3207.017463	0.025734412
3208.945916	0.025976032
3210.874369	0.026097715
3212.802822	0.026253128
3214.731275	0.026110314
3216.659728	0.025968220
3218.588181	0.026187502
3220.516635	0.026536701
3222.445088	0.026729364
3224.373541	0.026870370
3226.301994	0.027166346
3228.230447	0.027548108
3230.158900	0.027460385
3232.087353	0.026826452
3234.015806	0.026633434
3235.944259	0.027377639
3237.872712	0.028199909
3239.801165	0.028259434
3241.729618	0.027981767
3243.658071	0.028087791
3245.586525	0.028504398
3247.514978	0.028849576
3249.443431	0.028956277
3251.371884	0.028924080
3253.300337	0.028940827
3255.228790	0.028851772
3257.157243	0.028488709
3259.085696	0.028155245
3261.014149	0.027977180
3262.942602	0.027870921
3264.871055	0.028104538
3266.799508	0.028818741
3268.727961	0.029547168
3270.656414	0.029893549
3272.584868	0.029994190
3274.513321	0.029937122
3276.441774	0.029811628
3278.370227	0.030010078
3280.298680	0.030394861
3282.227133	0.030525083
3284.155586	0.030420221
3286.084039	0.030146573
3288.012492	0.029959660
3289.940945	0.030120656
3291.869398	0.030379277
3293.797851	0.030505540
3295.726304	0.030606952
3297.654758	0.030750439
3299.583211	0.030995181
3301.511664	0.031235239
3303.440117	0.031416897
3305.368570	0.031911995
3307.297023	0.032630686
3309.225476	0.032771353
3311.153929	0.032110188
3313.082382	0.031360224
3315.010835	0.031193497
3316.939288	0.031592503
3318.867741	0.032106105
3320.796194	0.032293290
3322.724648	0.032126170
3324.653101	0.032066535
3326.581554	0.032243937
3328.510007	0.032353010
3330.438460	0.032451205
3332.366913	0.032610089
3334.295366	0.032602441
3336.223819	0.032436125
3338.152272	0.032445349
3340.080725	0.032836024
3342.009178	0.033348072
3343.937631	0.033737183
3345.866084	0.033944655
3347.794537	0.033793241
3349.722991	0.033639368
3351.651444	0.033915982
3353.579897	0.034058698
3355.508350	0.033681236
3357.436803	0.033414178
3359.365256	0.033795658
3361.293709	0.034638211
3363.222162	0.035255563
3365.150615	0.035270058
3367.079068	0.035251301
3369.007521	0.035799216
3370.935974	0.036621887
3372.864427	0.037186477
3374.792881	0.037297223
3376.721334	0.036793515
3378.649787	0.035994891
3380.578240	0.035901140
3382.506693	0.036631081
3384.435146	0.037207447
3386.363599	0.037342418
3388.292052	0.037554614
3390.220505	0.037860610
3392.148958	0.037905294
3394.077411	0.037819002
3396.005864	0.037834570
3397.934317	0.037962507
3399.862770	0.038090408
3401.791224	0.037987042
3403.719677	0.037679885
3405.648130	0.037848305
3407.576583	0.038182080
3409.505036	0.038151421
3411.433489	0.037923239
3413.361942	0.037792549
3415.290395	0.037941329
3417.218848	0.038437333
3419.147301	0.038889509
3421.075754	0.038948532
3423.004207	0.038705252
3424.932660	0.038380109
3426.861114	0.038246617
3428.789567	0.038303122
3430.718020	0.038275141
3432.646473	0.037947390
3434.574926	0.037247609
3436.503379	0.036642227
3438.431832	0.036776870
3440.360285	0.037577108
3442.288738	0.038450900
3444.217191	0.038754262
3446.145644	0.038270291
3448.074097	0.037624154
3450.002550	0.037290763
3451.931004	0.037079707
3453.859457	0.036741786
3455.787910	0.036364339
3457.716363	0.036293823
3459.644816	0.036293153
3461.573269	0.036133047
3463.501722	0.036075633
3465.430175	0.035778433
3467.358628	0.035148427
3469.287081	0.034872230
3471.215534	0.035087887
3473.143987	0.035493042
3475.072440	0.035857402
3477.000893	0.036099602
3478.929347	0.036255240
3480.857800	0.036243893
3482.786253	0.035849176
3484.714706	0.035004307
3486.643159	0.034275569
3488.571612	0.034163471
3490.500065	0.034122813
3492.428518	0.033722039
3494.356971	0.033299990
3496.285424	0.033201527
3498.213877	0.033615131
3500.142330	0.034308948
3502.070783	0.034514870
3503.999237	0.034037493
3505.927690	0.033521276
3507.856143	0.033267763
3509.784596	0.033244602
3511.713049	0.033197746
3513.641502	0.032648914
3515.569955	0.031606220
3517.498408	0.030804437
3519.426861	0.030685397
3521.355314	0.030699732
3523.283767	0.030494064
3525.212220	0.030430820
3527.140673	0.030631065
3529.069126	0.030838545
3530.997580	0.030726807
3532.926033	0.030146196
3534.854486	0.029389225
3536.782939	0.029034363
3538.711392	0.029126223
3540.639845	0.029092569
3542.568298	0.028817635
3544.496751	0.028685803
3546.425204	0.028782681
3548.353657	0.028749576
3550.282110	0.028297663
3552.210563	0.027680291
3554.139016	0.027271580
3556.067470	0.026861036
3557.995923	0.026186004
3559.924376	0.025725797
3561.852829	0.025912939
3563.781282	0.026005154
3565.709735	0.025313418
3567.638188	0.024946677
3569.566641	0.025701204
3571.495094	0.026311886
3573.423547	0.025865113
3575.352000	0.024931956
3577.280453	0.024200816
3579.208906	0.023763733
3581.137360	0.023386719
3583.065813	0.022999719
3584.994266	0.022818593
3586.922719	0.023044145
3588.851172	0.023323929
3590.779625	0.022716913
3592.708078	0.021478863
3594.636531	0.020973446
3596.564984	0.021440174
3598.493437	0.021814754
3600.421890	0.021635085
3602.350343	0.021418704
3604.278796	0.021296486
3606.207249	0.020835696
3608.135703	0.020091344
3610.064156	0.019509651
3611.992609	0.019176748
3613.921062	0.019256474
3615.849515	0.019594619
3617.777968	0.019589541
3619.706421	0.019574791
3621.634874	0.019984260
3623.563327	0.020108148
3625.491780	0.019219510
3627.420233	0.017491916
3629.348686	0.016425800
3631.277139	0.016794549
3633.205593	0.017285762
3635.134046	0.017189143
3637.062499	0.017012319
3638.990952	0.017023627
3640.919405	0.017048728
3642.847858	0.016917771
3644.776311	0.016550578
3646.704764	0.015901828
3648.633217	0.015330131
3650.561670	0.015450177
3652.490123	0.015983716
3654.418576	0.016121587
3656.347029	0.015974293
3658.275482	0.015790215
3660.203936	0.015275472
3662.132389	0.014567332
3664.060842	0.013940834
3665.989295	0.013264525
3667.917748	0.012679856
3669.846201	0.012975744
3671.774654	0.014236338
3673.703107	0.014783992
3675.631560	0.014169460
3677.560013	0.013725582
3679.488466	0.013464173
3681.416919	0.013000201
3683.345372	0.012475613
3685.273826	0.012033351
3687.202279	0.011485100
3689.130732	0.010740877
3691.059185	0.010410502
3692.987638	0.010684876
3694.916091	0.010935210
3696.844544	0.011044476
3698.772997	0.011279828
3700.701450	0.011610914
3702.629903	0.011917970
3704.558356	0.012092542
3706.486809	0.012161710
3708.415262	0.012188101
3710.343716	0.012264587
3712.272169	0.012350777
3714.200622	0.012237795
3716.129075	0.011864649
3718.057528	0.011425251
3719.985981	0.011183280
3721.914434	0.011315842
3723.842887	0.011775426
3725.771340	0.012185146
3727.699793	0.012237152
3729.628246	0.011951411
3731.556699	0.011825603
3733.485152	0.012503183
3735.413605	0.013524608
3737.342059	0.014070487
3739.270512	0.014202472
3741.198965	0.013716897
3743.127418	0.012543037
3745.055871	0.011930785
3746.984324	0.012247105
3748.912777	0.012384142
3750.841230	0.012554465
3752.769683	0.013293076
3754.698136	0.013800628
3756.626589	0.013581081
3758.555042	0.013005820
3760.483495	0.012710598
3762.411949	0.012768471
3764.340402	0.012876051
3766.268855	0.013216835
3768.197308	0.013637564
3770.125761	0.013473137
3772.054214	0.012909042
3773.982667	0.012523515
3775.911120	0.012461740
3777.839573	0.012726785
3779.768026	0.013474146
3781.696479	0.014428724
3783.624932	0.014734494
3785.553385	0.014210159
3787.481838	0.013390603
3789.410292	0.012605592
3791.338745	0.012018813
3793.267198	0.011779805
3795.195651	0.011864917
3797.124104	0.012179379
3799.052557	0.012476471
3800.981010	0.012689644
3802.909463	0.012938894
3804.837916	0.012766046
3806.766369	0.012596249
3808.694822	0.013231143
3810.623275	0.013676356
3812.551728	0.012925017
3814.480182	0.011941861
3816.408635	0.012179075
3818.337088	0.013246223
3820.265541	0.013464967
3822.193994	0.013375894
3824.122447	0.013954403
3826.050900	0.014314584
3827.979353	0.014046451
3829.907806	0.013548609
3831.836259	0.013297798
3833.764712	0.013675953
3835.693165	0.014530595
3837.621618	0.014966511
3839.550071	0.014130704
3841.478525	0.012838810
3843.406978	0.012506535
3845.335431	0.013071477
3847.263884	0.013822199
3849.192337	0.014599078
3851.120790	0.014880102
3853.049243	0.013994795
3854.977696	0.012907244
3856.906149	0.012364838
3858.834602	0.012268563
3860.763055	0.013047711
3862.691508	0.014324213
3864.619961	0.014840799
3866.548415	0.014504989
3868.476868	0.013962386
3870.405321	0.013599222
3872.333774	0.013457804
3874.262227	0.013424789
3876.190680	0.013454459
3878.119133	0.012980863
3880.047586	0.012310804
3881.976039	0.012611497
3883.904492	0.013410635
3885.832945	0.013468542
3887.761398	0.012780248
3889.689851	0.011702189
3891.618305	0.011072474
3893.546758	0.011542915
3895.475211	0.012430411
3897.403664	0.013253702
3899.332117	0.014217553
3901.260570	0.014594612
3903.189023	0.013484914
3905.117476	0.012049098
3907.045929	0.011563938
3908.974382	0.011700359
3910.902835	0.011816234
3912.831288	0.011713881
3914.759741	0.011503489
3916.688194	0.011532121
3918.616648	0.011832312
3920.545101	0.011779179
3922.473554	0.011113622
3924.402007	0.010479072
3926.330460	0.010415758
3928.258913	0.010808543
3930.187366	0.011301185
3932.115819	0.011630406
3934.044272	0.011708126
3935.972725	0.011496055
3937.901178	0.011013150
3939.829631	0.010472706
3941.758084	0.010276850
3943.686538	0.010719466
3945.614991	0.011212784
3947.543444	0.010831367
3949.471897	0.009789140
3951.400350	0.008994405
3953.328803	0.008934149
3955.257256	0.009656839
3957.185709	0.010649795
3959.114162	0.010958985
3961.042615	0.010299057
3962.971068	0.009392262
3964.899521	0.009107209
3966.827974	0.009821138
3968.756427	0.010902700
3970.684881	0.011319134
3972.613334	0.011049163
3974.541787	0.010680537
3976.470240	0.010418630
3978.398693	0.010063824
3980.327146	0.009776344
3982.255599	0.010001053
3984.184052	0.010689531
3986.112505	0.010914020
3988.040958	0.010124754
3989.969411	0.009262266
3991.897864	0.009315855
3993.826317	0.009956185
3995.754771	0.010280102
3997.683224	0.010143789
3999.611677	0.010097420
4001.540130	0.010303475
4003.468583	0.010446464
4005.397036	0.010466532
4007.325489	0.010016706
4009.253942	0.009348232
4011.182395	0.009407077
4013.110848	0.009667996
4015.039301	0.009290737
4016.967754	0.009128305
4018.896207	0.009523929
4020.824661	0.009441579
4022.753114	0.008986805
4024.681567	0.008953086
4026.610020	0.009519023
4028.538473	0.009979510
4030.466926	0.009390394
4032.395379	0.008608848
4034.323832	0.008339336
4036.252285	0.008624772
4038.180738	0.009501765
4040.109191	0.010148828
4042.037644	0.009999634
4043.966097	0.009746626
4045.894550	0.009712446
4047.823004	0.009572021
4049.751457	0.009435839
4051.679910	0.009125904
4053.608363	0.008609265
4055.536816	0.008461993
4057.465269	0.008965218
4059.393722	0.009926789
4061.322175	0.010835365
4063.250628	0.011055110
4065.179081	0.010439212
4067.107534	0.009543487
4069.035987	0.008864939
4070.964440	0.008474982
4072.892894	0.008503262
4074.821347	0.008917838
4076.749800	0.009048999
4078.678253	0.008318616
4080.606706	0.007346096
4082.535159	0.007222168
4084.463612	0.007957861
4086.392065	0.008267599
4088.320518	0.007435749
4090.248971	0.006397616
4092.177424	0.006359552
4094.105877	0.007021038
4096.034330	0.007663245
4097.962783	0.008233313
4099.891237	0.008734241
4101.819690	0.008798749
4103.748143	0.008267099
4105.676596	0.007321861
4107.605049	0.006775358
4109.533502	0.007143554
4111.461955	0.007799747
4113.390408	0.007680848
4115.318861	0.007132695
4117.247314	0.007478495
4119.175767	0.007710811
4121.104220	0.007256898
4123.032673	0.007209368
4124.961127	0.007821425
4126.889580	0.008361858
4128.818033	0.008696781
4130.746486	0.009268106
4132.674939	0.009636635
4134.603392	0.008960981
4136.531845	0.007756716
4138.460298	0.007074225
4140.388751	0.006820736
4142.317204	0.006689828
4144.245657	0.006792864
4146.174110	0.006892840
4148.102563	0.006967927
4150.031017	0.007034850
4151.959470	0.006756948
4153.887923	0.006446280
4155.816376	0.006685112
4157.744829	0.007111303
4159.673282	0.007433393
4161.601735	0.007382501
4163.530188	0.007058599
4165.458641	0.007358470
4167.387094	0.008028090
4169.315547	0.008212742
4171.244000	0.007999755
4173.172453	0.007632203
4175.100906	0.007358724
4177.029360	0.007851765
4178.957813	0.008395543
4180.886266	0.008114309
4182.814719	0.007304227
4184.743172	0.006398217
4186.671625	0.006240938
4188.600078	0.007109937
4190.528531	0.008120482
4192.456984	0.008284115
4194.385437	0.007525761
4196.313890	0.007202346
4198.242343	0.007857151
4200.170796	0.008070342
4202.099250	0.007537298
4204.027703	0.007334961
4205.956156	0.007839617
4207.884609	0.008419503
4209.813062	0.008316616
4211.741515	0.007389344
4213.669968	0.006351273
4215.598421	0.005867500
4217.526874	0.005831038
4219.455327	0.006314472
4221.383780	0.006851438
4223.312233	0.007168872
4225.240686	0.007400960
4227.169139	0.007103284
4229.097593	0.006411003
4231.026046	0.006335144
4232.954499	0.007160536
4234.882952	0.008063111
4236.811405	0.008517107
4238.739858	0.008635753
4240.668311	0.008367061
4242.596764	0.007546582
4244.525217	0.006747134
4246.453670	0.006378349
4248.382123	0.006201698
4250.310576	0.006097847
4252.239029	0.005931857
4254.167483	0.005987506
4256.095936	0.006576249
4258.024389	0.006922750
4259.952842	0.006436264
4261.881295	0.005593529
4263.809748	0.004782504
4265.738201	0.004213491
4267.666654	0.004170899
4269.595107	0.004843934
4271.523560	0.005924874
4273.452013	0.006232659
4275.380466	0.005915103
4277.308919	0.006185007
4279.237373	0.006494117
4281.165826	0.006314640
4283.094279	0.006617690
4285.022732	0.007176512
4286.951185	0.007047675
4288.879638	0.006834623
4290.808091	0.006927324
4292.736544	0.006359217
4294.664997	0.005585127
4296.593450	0.006211718
4298.521903	0.007349631
4300.450356	0.007143816
4302.378809	0.005502806
4304.307262	0.004425618
4306.235716	0.005011493
4308.164169	0.006209020
4310.092622	0.006954283
4312.021075	0.007060274
4313.949528	0.006700007
4315.877981	0.006073332
4317.806434	0.005522361
4319.734887	0.005004040
4321.663340	0.004888783
4323.591793	0.005918350
4325.520246	0.006851258
4327.448699	0.006870853
4329.377152	0.006293647
4331.305606	0.005747698
4333.234059	0.005863989
4335.162512	0.006468233
4337.090965	0.006936220
4339.019418	0.006974883
4340.947871	0.007202610
4342.876324	0.007486755
4344.804777	0.006678561
4346.733230	0.005208885
4348.661683	0.004620306
4350.590136	0.004539995
4352.518589	0.004766626
4354.447042	0.005659758
4356.375495	0.006656768
4358.303949	0.006816468
4360.232402	0.006298306
4362.160855	0.005658268
4364.089308	0.005596329
4366.017761	0.006133255
4367.946214	0.006349507
4369.874667	0.005998998
4371.803120	0.006089634
4373.731573	0.006492177
4375.660026	0.006437112
4377.588479	0.006143319
4379.516932	0.006037124
4381.445385	0.006204904
4383.373839	0.005923894
4385.302292	0.005010109
4387.230745	0.004703953
4389.159198	0.005483963
4391.087651	0.006060665
4393.016104	0.005089100
4394.944557	0.004692629
4396.873010	0.005676114
4398.801463	0.006586643
4400.729916	0.006300874
4402.658369	0.005919152
4404.586822	0.005741800
4406.515275	0.005160879
4408.443729	0.004900721
4410.372182	0.005853382
4412.300635	0.007100841
4414.229088	0.006923373
4416.157541	0.005799537
4418.085994	0.005326468
4420.014447	0.005828885
4421.942900	0.006685901
4423.871353	0.007602174
4425.799806	0.007698237
4427.728259	0.007084652
4429.656712	0.006854195
4431.585165	0.007401867
4433.513618	0.007973355
4435.442072	0.007847766
4437.370525	0.007760887
4439.298978	0.008109457
4441.227431	0.007989482
4443.155884	0.007488557
4445.084337	0.007069595
4447.012790	0.006222410
4448.941243	0.005572722
4450.869696	0.006024917
4452.798149	0.007093041
4454.726602	0.006943001
4456.655055	0.006491321
4458.583508	0.007652292
4460.511962	0.008669679
4462.440415	0.007613359
4464.368868	0.006096921
4466.297321	0.006416755
4468.225774	0.007153781
4470.154227	0.006462753
4472.082680	0.005681009
4474.011133	0.006524114
4475.939586	0.007435611
4477.868039	0.007117846
4479.796492	0.006417091
4481.724945	0.006236477
4483.653398	0.006446959
4485.581851	0.006486445
4487.510305	0.006155277
4489.438758	0.005399438
4491.367211	0.005263141
4493.295664	0.006328846
4495.224117	0.007256884
4497.152570	0.007423489
4499.081023	0.007609890
4501.009476	0.008107917
4502.937929	0.008126754
4504.866382	0.008257960
4506.794835	0.009100582
4508.723288	0.009262909
4510.651741	0.008271576
4512.580195	0.007384397
4514.508648	0.007375108
4516.437101	0.007545741
4518.365554	0.007078062
4520.294007	0.006503564
4522.222460	0.006027134
4524.150913	0.005516727
4526.079366	0.005310385
4528.007819	0.005241298
4529.936272	0.005791367
4531.864725	0.007113119
4533.793178	0.007656051
4535.721631	0.006607043
4537.650084	0.005066440
4539.578538	0.004326827
4541.506991	0.004525290
4543.435444	0.005282235
4545.363897	0.006702784
4547.292350	0.008667396
4549.220803	0.009523511
4551.149256	0.009429179
4553.077709	0.009068416
4555.006162	0.008899614
4556.934615	0.008897392
4558.863068	0.008418619
4560.791521	0.007638389
4562.719974	0.007126612
4564.648428	0.006901580
4566.576881	0.007111336
4568.505334	0.006956138
4570.433787	0.006126556
4572.362240	0.006258537
4574.290693	0.006531788
4576.219146	0.005872655
4578.147599	0.005682178
4580.076052	0.005889831
4582.004505	0.005959922
4583.932958	0.006116358
4585.861411	0.006422293
4587.789864	0.006540960
4589.718318	0.006590925
4591.646771	0.006424295
4593.575224	0.006091749
4595.503677	0.006415054
4597.432130	0.006885379
4599.360583	0.007308224
4601.289036	0.007196339
4603.217489	0.006956995
[truncated: 1,501 more rows]
