# Supplementary material for: Adaptive Method for Quantitative Estimation of Glucose and Fructose Concentrations in Aqueous Solutions Based on Infrared Nanoantenna Optics
Source: Sensors (Basel). 2019 Jul 11;19(14):3053. doi: 10.3390/s19143053 (PMC6678705; doi:10.3390/s19143053)
Supplement: Supplementary file 1 [file sensors-19-03053-s001.zip › 00_Measurement_Data/Fructose cycles/1 water/res4 sc50_50 ap100x100 par pol/1 water.7.txt]

748.239793	0.015891001
750.168246	0.030491717
752.096699	0.032087725
754.025152	0.024854256
755.953605	0.010156414
757.882058	0.023864040
759.810511	0.031592995
761.738964	0.021635666
763.667418	0.007531763
765.595871	0.010779648
767.524324	0.019311229
769.452777	0.017864760
771.381230	0.013346630
773.309683	0.009959194
775.238136	0.011895262
777.166589	0.025010463
779.095042	0.040992301
781.023495	0.041146804
782.951948	0.019157831
784.880401	0.023085671
786.808854	0.026153637
788.737308	0.021595672
790.665761	0.012002586
792.594214	0.024515526
794.522667	0.021754693
796.451120	0.021330560
798.379573	0.035787947
800.308026	0.044773769
802.236479	0.043364506
804.164932	0.038477808
806.093385	0.034074441
808.021838	0.031496312
809.950291	0.028553061
811.878744	0.035654057
813.807197	0.039068844
815.735651	0.028138565
817.664104	0.029468693
819.592557	0.027352598
821.521010	0.029580632
823.449463	0.030760605
825.377916	0.032292895
827.306369	0.027958132
829.234822	0.024608374
831.163275	0.017236043
833.091728	0.011382362
835.020181	0.014929248
836.948634	0.017412148
838.877087	0.016654179
840.805541	0.011077268
842.733994	0.007123288
844.662447	0.013556061
846.590900	0.018626774
848.519353	0.016963929
850.447806	0.011321077
852.376259	0.005811043
854.304712	0.005234436
856.233165	0.007906793
858.161618	0.012835454
860.090071	0.022074791
862.018524	0.030620703
863.946977	0.031340305
865.875430	0.029109847
867.803884	0.028835699
869.732337	0.028799765
871.660790	0.025551930
873.589243	0.024515530
875.517696	0.026750404
877.446149	0.031778619
879.374602	0.036540329
881.303055	0.040952712
883.231508	0.043466110
885.159961	0.044491965
887.088414	0.044276983
889.016867	0.041094203
890.945320	0.037207119
892.873774	0.038627762
894.802227	0.045258936
896.730680	0.052071579
898.659133	0.057605077
900.587586	0.061077677
902.516039	0.062629379
904.444492	0.065572836
906.372945	0.070542268
908.301398	0.075087093
910.229851	0.079798155
912.158304	0.084881157
914.086757	0.088295385
916.015210	0.090412244
917.943664	0.093193069
919.872117	0.097220615
921.800570	0.102232747
923.729023	0.107300907
925.657476	0.111953251
927.585929	0.116683245
929.514382	0.121475190
931.442835	0.126360640
933.371288	0.130955249
935.299741	0.135137498
937.228194	0.139837310
939.156647	0.145478278
941.085100	0.151501715
943.013553	0.157324791
944.942007	0.163844645
946.870460	0.171087444
948.798913	0.177616999
950.727366	0.183919877
952.655819	0.190282613
954.584272	0.196092099
956.512725	0.201879919
958.441178	0.207511604
960.369631	0.212962329
962.298084	0.219123721
964.226537	0.225508913
966.154990	0.231751248
968.083443	0.238390043
970.011897	0.245656028
971.940350	0.253705889
973.868803	0.261433840
975.797256	0.267582655
977.725709	0.272733539
979.654162	0.277537584
981.582615	0.282795727
983.511068	0.289161742
985.439521	0.295659393
987.367974	0.301766604
989.296427	0.307770073
991.224880	0.313303679
993.153333	0.318153113
995.081786	0.322867513
997.010240	0.328281194
998.938693	0.334340572
1000.867146	0.339766949
1002.795599	0.344250023
1004.724052	0.348936349
1006.652505	0.354141682
1008.580958	0.359280050
1010.509411	0.364188969
1012.437864	0.369063437
1014.366317	0.373639733
1016.294770	0.376919955
1018.223223	0.379053384
1020.151676	0.381444871
1022.080130	0.384075612
1024.008583	0.386582166
1025.937036	0.389783949
1027.865489	0.393585712
1029.793942	0.396823019
1031.722395	0.398993194
1033.650848	0.400408357
1035.579301	0.401619554
1037.507754	0.403215945
1039.436207	0.405507028
1041.364660	0.407636791
1043.293113	0.408479780
1045.221566	0.408502817
1047.150019	0.408690244
1049.078473	0.409462780
1051.006926	0.410393804
1052.935379	0.410029620
1054.863832	0.408825338
1056.792285	0.408906847
1058.720738	0.409356564
1060.649191	0.408151567
1062.577644	0.406216681
1064.506097	0.404938638
1066.434550	0.404169023
1068.363003	0.403542191
1070.291456	0.402713746
1072.219909	0.401360214
1074.148363	0.399687707
1076.076816	0.397896171
1078.005269	0.395939946
1079.933722	0.394336909
1081.862175	0.393746525
1083.790628	0.393604100
1085.719081	0.392785251
1087.647534	0.391066104
1089.575987	0.388723850
1091.504440	0.386343956
1093.432893	0.384552449
1095.361346	0.382780194
1097.289799	0.380505621
1099.218253	0.378313452
1101.146706	0.376550138
1103.075159	0.374959886
1105.003612	0.372801751
1106.932065	0.369670838
1108.860518	0.366325110
1110.788971	0.363665760
1112.717424	0.361485630
1114.645877	0.358881146
1116.574330	0.356067002
1118.502783	0.353888333
1120.431236	0.352109820
1122.359689	0.349953294
1124.288142	0.347173780
1126.216596	0.344165415
1128.145049	0.341171741
1130.073502	0.338237703
1132.001955	0.335547477
1133.930408	0.333027482
1135.858861	0.330488473
1137.787314	0.327927291
1139.715767	0.325427949
1141.644220	0.322893798
1143.572673	0.320333749
1145.501126	0.318060040
1147.429579	0.315879345
1149.358032	0.313399523
1151.286486	0.310708374
1153.214939	0.307998210
1155.143392	0.305170029
1157.071845	0.301940411
1159.000298	0.298525304
1160.928751	0.295440584
1162.857204	0.292817503
1164.785657	0.290642530
1166.714110	0.288537174
1168.642563	0.285864770
1170.571016	0.282821834
1172.499469	0.279991895
1174.427922	0.277380824
1176.356375	0.274827957
1178.284829	0.272399813
1180.213282	0.270040751
1182.141735	0.267332226
1184.070188	0.264168948
1185.998641	0.261138767
1187.927094	0.258601248
1189.855547	0.256197393
1191.784000	0.253678560
1193.712453	0.251295835
1195.640906	0.249065995
1197.569359	0.246614963
1199.497812	0.243895859
1201.426265	0.241312310
1203.354719	0.239203572
1205.283172	0.236618146
1207.211625	0.233667105
1209.140078	0.231169328
1211.068531	0.229181841
1212.996984	0.227197364
1214.925437	0.224980265
1216.853890	0.222749159
1218.782343	0.220561743
1220.710796	0.218076155
1222.639249	0.215495393
1224.567702	0.213356987
1226.496155	0.211581618
1228.424609	0.209860265
1230.353062	0.208102584
1232.281515	0.206272811
1234.209968	0.204257920
1236.138421	0.202018976
1238.066874	0.199721009
1239.995327	0.197449058
1241.923780	0.195415795
1243.852233	0.194080874
1245.780686	0.193263263
1247.709139	0.192207754
1249.637592	0.190489069
1251.566045	0.188256234
1253.494498	0.185939029
1255.422952	0.184033588
1257.351405	0.182725951
1259.279858	0.181560382
1261.208311	0.179878131
1263.136764	0.177724436
1265.065217	0.175622880
1266.993670	0.173864797
1268.922123	0.172393635
1270.850576	0.170892179
1272.779029	0.169200659
1274.707482	0.167382613
1276.635935	0.165572137
1278.564388	0.163980812
1280.492842	0.162734807
1282.421295	0.161470979
1284.349748	0.159939095
1286.278201	0.158415541
1288.206654	0.156873658
1290.135107	0.155026689
1292.063560	0.153231651
1293.992013	0.152001500
1295.920466	0.151085600
1297.848919	0.149773657
1299.777372	0.148027167
1301.705825	0.146376461
1303.634278	0.144948944
1305.562731	0.143473729
1307.491185	0.141897961
1309.419638	0.140560523
1311.348091	0.139652058
1313.276544	0.138708442
1315.204997	0.137600109
1317.133450	0.136669993
1319.061903	0.135367364
1320.990356	0.133268997
1322.918809	0.131203994
1324.847262	0.129841387
1326.775715	0.128825769
1328.704168	0.127655551
1330.632621	0.126332328
1332.561075	0.125127032
1334.489528	0.124322958
1336.417981	0.124176651
1338.346434	0.124194458
1340.274887	0.122962274
1342.203340	0.120423757
1344.131793	0.118212759
1346.060246	0.116954908
1347.988699	0.116340399
1349.917152	0.115684323
1351.845605	0.114664242
1353.774058	0.113577202
1355.702511	0.112385228
1357.630965	0.111019313
1359.559418	0.109975412
1361.487871	0.109383978
1363.416324	0.108313985
1365.344777	0.106645472
1367.273230	0.105444781
1369.201683	0.104773186
1371.130136	0.104458071
1373.058589	0.104505949
1374.987042	0.103766568
1376.915495	0.101805814
1378.843948	0.099866733
1380.772401	0.098615542
1382.700854	0.097960092
1384.629308	0.097772554
1386.557761	0.097583242
1388.486214	0.096313201
1390.414667	0.094337001
1392.343120	0.093328193
1394.271573	0.093496792
1396.200026	0.093580857
1398.128479	0.092874020
1400.056932	0.091230795
1401.985385	0.089526661
1403.913838	0.088901661
1405.842291	0.088493116
1407.770744	0.087468714
1409.699198	0.086425051
1411.627651	0.085679188
1413.556104	0.085171357
1415.484557	0.085162938
1417.413010	0.085394293
1419.341463	0.084690168
1421.269916	0.083277039
1423.198369	0.082367145
1425.126822	0.081326000
1427.055275	0.080204718
1428.983728	0.079786502
1430.912181	0.079322174
1432.840634	0.078508340
1434.769087	0.078132980
1436.697541	0.077681690
1438.625994	0.076250017
1440.554447	0.074924231
1442.482900	0.074271694
1444.411353	0.073917948
1446.339806	0.073738553
1448.268259	0.073398747
1450.196712	0.072468653
1452.125165	0.071399696
1454.053618	0.071355402
1455.982071	0.072833531
1457.910524	0.073428251
1459.838977	0.071264639
1461.767431	0.069083691
1463.695884	0.068176202
1465.624337	0.067238539
1467.552790	0.065923043
1469.481243	0.065701075
1471.409696	0.066714428
1473.338149	0.067087173
1475.266602	0.066122912
1477.195055	0.064954974
1479.123508	0.064087600
1481.051961	0.063315175
1482.980414	0.062406849
1484.908867	0.062010873
1486.837321	0.062524952
1488.765774	0.063030832
1490.694227	0.062338561
1492.622680	0.060987752
1494.551133	0.060556967
1496.479586	0.060732037
1498.408039	0.060005482
1500.336492	0.058498304
1502.264945	0.057790175
1504.193398	0.059185334
1506.121851	0.061797261
1508.050304	0.061559148
1509.978757	0.058682751
1511.907210	0.056631386
1513.835664	0.056020264
1515.764117	0.055998147
1517.692570	0.055632841
1519.621023	0.055431988
1521.549476	0.055585518
1523.477929	0.054847956
1525.406382	0.053893320
1527.334835	0.053040944
1529.263288	0.052061383
1531.191741	0.051612277
1533.120194	0.051618930
1535.048647	0.051522903
1536.977100	0.052819040
1538.905554	0.056017693
1540.834007	0.057354238
1542.762460	0.054834671
1544.690913	0.051726270
1546.619366	0.049674671
1548.547819	0.048956364
1550.476272	0.048879780
1552.404725	0.048692282
1554.333178	0.048567139
1556.261631	0.049030859
1558.190084	0.049919318
1560.118537	0.049019765
1562.046990	0.047158811
1563.975443	0.046341587
1565.903897	0.046084698
1567.832350	0.045942768
1569.760803	0.045849372
1571.689256	0.045712911
1573.617709	0.046360739
1575.546162	0.047633067
1577.474615	0.047892872
1579.403068	0.047198553
1581.331521	0.046653878
1583.259974	0.046376731
1585.188427	0.046207879
1587.116880	0.046102256
1589.045333	0.046029359
1590.973787	0.045995079
1592.902240	0.046075657
1594.830693	0.046224535
1596.759146	0.046221714
1598.687599	0.046111405
1600.616052	0.046228502
1602.544505	0.046638813
1604.472958	0.047141854
1606.401411	0.047694195
1608.329864	0.048174623
1610.258317	0.048358336
1612.186770	0.048533212
1614.115223	0.049323514
1616.043677	0.050570879
1617.972130	0.051042583
1619.900583	0.051011741
1621.829036	0.051539641
1623.757489	0.052034333
1625.685942	0.052104477
1627.614395	0.052390944
1629.542848	0.052711997
1631.471301	0.053231470
1633.399754	0.054861177
1635.328207	0.057013739
1637.256660	0.057044987
1639.185113	0.055423621
1641.113566	0.054392099
1643.042020	0.054665003
1644.970473	0.056210387
1646.898926	0.057536006
1648.827379	0.056819741
1650.755832	0.056168757
1652.684285	0.056636505
1654.612738	0.055750076
1656.541191	0.053993497
1658.469644	0.053291000
1660.398097	0.053567555
1662.326550	0.053699937
1664.255003	0.052809007
1666.183456	0.051966056
1668.111910	0.052224968
1670.040363	0.052481670
1671.968816	0.051674731
1673.897269	0.050719999
1675.825722	0.049938250
1677.754175	0.049052171
1679.682628	0.048478894
1681.611081	0.048646063
1683.539534	0.049081307
1685.467987	0.048036415
1687.396440	0.046151757
1689.324893	0.044680003
1691.253346	0.043300353
1693.181799	0.042238005
1695.110253	0.041837953
1697.038706	0.041827388
1698.967159	0.042104006
1700.895612	0.041907825
1702.824065	0.040958416
1704.752518	0.040242955
1706.680971	0.039519690
1708.609424	0.038614500
1710.537877	0.037976936
1712.466330	0.037673879
1714.394783	0.037659794
1716.323236	0.037751053
1718.251689	0.037216339
1720.180143	0.035883054
1722.108596	0.034783371
1724.037049	0.034150023
1725.965502	0.033734467
1727.893955	0.033629581
1729.822408	0.033807836
1731.750861	0.034157306
1733.679314	0.034528282
1735.607767	0.034256671
1737.536220	0.033698875
1739.464673	0.033476524
1741.393126	0.033502255
1743.321579	0.033559293
1745.250032	0.033581931
1747.178486	0.033827975
1749.106939	0.034178644
1751.035392	0.033992816
1752.963845	0.033386737
1754.892298	0.033156365
1756.820751	0.033294011
1758.749204	0.033288222
1760.677657	0.033259984
1762.606110	0.033282220
1764.534563	0.033304140
1766.463016	0.033577673
1768.391469	0.034129627
1770.319922	0.034885105
1772.248376	0.035565969
1774.176829	0.035634287
1776.105282	0.035355687
1778.033735	0.035263978
1779.962188	0.035408136
1781.890641	0.035516180
1783.819094	0.035616882
1785.747547	0.035826288
1787.676000	0.036103971
1789.604453	0.036600530
1791.532906	0.037241716
1793.461359	0.037544321
1795.389812	0.037564326
1797.318266	0.037829846
1799.246719	0.038509831
1801.175172	0.039244454
1803.103625	0.039548531
1805.032078	0.039418206
1806.960531	0.039211668
1808.888984	0.039274815
1810.817437	0.039584052
1812.745890	0.039780535
1814.674343	0.039830193
1816.602796	0.039998852
1818.531249	0.040273733
1820.459702	0.040422156
1822.388155	0.040351827
1824.316609	0.040083908
1826.245062	0.039815653
1828.173515	0.040028572
1830.101968	0.040465847
1832.030421	0.040444467
1833.958874	0.040285148
1835.887327	0.040277623
1837.815780	0.040218994
1839.744233	0.040146034
1841.672686	0.040385231
1843.601139	0.040714934
1845.529592	0.040417857
1847.458045	0.039672416
1849.386499	0.039057627
1851.314952	0.038751688
1853.243405	0.038747177
1855.171858	0.038838439
1857.100311	0.038799684
1859.028764	0.038650133
1860.957217	0.038523145
1862.885670	0.038397405
1864.814123	0.038345344
1866.742576	0.038536090
1868.671029	0.038595602
1870.599482	0.037981987
1872.527935	0.037193213
1874.456388	0.036784045
1876.384842	0.036562704
1878.313295	0.036247626
1880.241748	0.035826378
1882.170201	0.035468325
1884.098654	0.035235714
1886.027107	0.035035849
1887.955560	0.034879718
1889.884013	0.034642689
1891.812466	0.034244034
1893.740919	0.033910200
1895.669372	0.033552472
1897.597825	0.033091146
1899.526278	0.032670718
1901.454732	0.032307584
1903.383185	0.032026343
1905.311638	0.031842802
1907.240091	0.031623758
1909.168544	0.031323336
1911.096997	0.030988794
1913.025450	0.030563524
1914.953903	0.030163199
1916.882356	0.030056572
1918.810809	0.030034881
1920.739262	0.029829942
1922.667715	0.029472606
1924.596168	0.028894417
1926.524622	0.028336952
1928.453075	0.027960261
1930.381528	0.027631281
1932.309981	0.027403621
1934.238434	0.027375000
1936.166887	0.027402500
1938.095340	0.027284645
1940.023793	0.027093623
1941.952246	0.026936319
1943.880699	0.026709603
1945.809152	0.026444759
1947.737605	0.026160596
1949.666058	0.025783688
1951.594511	0.025432726
1953.522965	0.025281401
1955.451418	0.025248548
1957.379871	0.025044570
1959.308324	0.024663821
1961.236777	0.024335613
1963.165230	0.024060354
1965.093683	0.023767961
1967.022136	0.023479277
1968.950589	0.023111109
1970.879042	0.022798536
1972.807495	0.022744512
1974.735948	0.022732947
1976.664401	0.022508951
1978.592855	0.022227086
1980.521308	0.022105316
1982.449761	0.022082178
1984.378214	0.021903194
1986.306667	0.021463299
1988.235120	0.020942142
1990.163573	0.020659560
1992.092026	0.020704890
1994.020479	0.020713076
1995.948932	0.020492714
1997.877385	0.020276753
1999.805838	0.020176146
2001.734291	0.019975374
2003.662744	0.019609468
2005.591198	0.019288221
2007.519651	0.019098649
2009.448104	0.018915940
2011.376557	0.018674072
2013.305010	0.018581608
2015.233463	0.018702855
2017.161916	0.018728569
2019.090369	0.018551407
2021.018822	0.018424384
2022.947275	0.018436572
2024.875728	0.018377384
2026.804181	0.018131142
2028.732634	0.017833931
2030.661088	0.017608177
2032.589541	0.017453689
2034.517994	0.017341800
2036.446447	0.017286269
2038.374900	0.017310711
2040.303353	0.017267559
2042.231806	0.017031578
2044.160259	0.016790826
2046.088712	0.016625490
2048.017165	0.016395422
2049.945618	0.016207883
2051.874071	0.016206650
2053.802524	0.016212631
2055.730978	0.016112210
2057.659431	0.015956644
2059.587884	0.015771722
2061.516337	0.015641959
2063.444790	0.015545513
2065.373243	0.015400336
2067.301696	0.015186554
2069.230149	0.014805332
2071.158602	0.014395837
2073.087055	0.014274620
2075.015508	0.014405822
2076.943961	0.014704807
2078.872414	0.015098382
2080.800867	0.015194424
2082.729321	0.014897830
2084.657774	0.014566266
2086.586227	0.014403943
2088.514680	0.014477232
2090.443133	0.014604387
2092.371586	0.014397599
2094.300039	0.014032266
2096.228492	0.013937201
2098.156945	0.014104120
2100.085398	0.014240464
2102.013851	0.014110581
2103.942304	0.013937730
2105.870757	0.014090690
2107.799211	0.014339486
2109.727664	0.014278219
2111.656117	0.014013302
2113.584570	0.013778209
2115.513023	0.013599568
2117.441476	0.013516595
2119.369929	0.013557263
2121.298382	0.013616444
2123.226835	0.013578239
2125.155288	0.013409357
2127.083741	0.013227710
2129.012194	0.013209454
2130.940647	0.013198286
2132.869100	0.013036492
2134.797554	0.012896490
2136.726007	0.012782200
2138.654460	0.012699954
2140.582913	0.012799787
2142.511366	0.012854759
2144.439819	0.012607143
2146.368272	0.012314511
2148.296725	0.012260707
2150.225178	0.012335982
2152.153631	0.012395885
2154.082084	0.012435120
2156.010537	0.012435337
2157.938990	0.012357507
2159.867444	0.012163274
2161.795897	0.011934910
2163.724350	0.011855166
2165.652803	0.012041234
2167.581256	0.012422223
2169.509709	0.012652179
2171.438162	0.012421602
2173.366615	0.011926017
2175.295068	0.011628184
2177.223521	0.011705025
2179.151974	0.011966734
2181.080427	0.012018790
2183.008880	0.011754256
2184.937334	0.011456567
2186.865787	0.011323887
2188.794240	0.011335159
2190.722693	0.011340410
2192.651146	0.011270629
2194.579599	0.011295338
2196.508052	0.011447611
2198.436505	0.011474198
2200.364958	0.011288498
2202.293411	0.011099782
2204.221864	0.010916236
2206.150317	0.010695905
2208.078770	0.010569930
2210.007223	0.010572177
2211.935677	0.010607239
2213.864130	0.010679826
2215.792583	0.010745564
2217.721036	0.010648535
2219.649489	0.010520637
2221.577942	0.010666230
2223.506395	0.010922223
2225.434848	0.010926579
2227.363301	0.010811478
2229.291754	0.010826296
2231.220207	0.010768550
2233.148660	0.010428044
2235.077113	0.010097313
2237.005567	0.010111157
2238.934020	0.010298025
2240.862473	0.010282136
2242.790926	0.010083979
2244.719379	0.009964540
2246.647832	0.010065704
2248.576285	0.010196482
2250.504738	0.009964039
2252.433191	0.009427086
2254.361644	0.009032805
2256.290097	0.008868635
2258.218550	0.008804546
2260.147003	0.008743732
2262.075456	0.008706579
2264.003910	0.008697387
2265.932363	0.008809449
2267.860816	0.009091876
2269.789269	0.009271841
2271.717722	0.009177347
2273.646175	0.008907835
2275.574628	0.008606561
2277.503081	0.008515859
2279.431534	0.008747065
2281.359987	0.009103516
2283.288440	0.009367264
2285.216893	0.009526732
2287.145346	0.009577749
2289.073800	0.009418570
2291.002253	0.009108954
2292.930706	0.008805173
2294.859159	0.008548296
2296.787612	0.008334767
2298.716065	0.008275981
2300.644518	0.008427556
2302.572971	0.008625590
2304.501424	0.008748476
2306.429877	0.008756691
2308.358330	0.008608367
2310.286783	0.008327329
2312.215236	0.007923136
2314.143690	0.007588813
2316.072143	0.007728657
2318.000596	0.008384516
2319.929049	0.008842106
2321.857502	0.008536347
2323.785955	0.008153560
2325.714408	0.008426384
2327.642861	0.008782771
2329.571314	0.007980344
2331.499767	0.006461499
2333.428220	0.005957359
2335.356673	0.006891845
2337.285126	0.007917065
2339.213579	0.007929786
2341.142033	0.007440937
2343.070486	0.006904433
2344.998939	0.006522284
2346.927392	0.006607781
2348.855845	0.007361212
2350.784298	0.008590655
2352.712751	0.009218407
2354.641204	0.008250059
2356.569657	0.006848715
2358.498110	0.006730160
2360.426563	0.007650754
2362.355016	0.007801263
2364.283469	0.007357727
2366.211923	0.007428417
2368.140376	0.007489071
2370.068829	0.007058050
2371.997282	0.006681398
2373.925735	0.006559995
2375.854188	0.006471907
2377.782641	0.006438075
2379.711094	0.006513689
2381.639547	0.006502099
2383.568000	0.006244316
2385.496453	0.005952012
2387.424906	0.005891963
2389.353359	0.006031236
2391.281812	0.006140708
2393.210266	0.006162453
2395.138719	0.006238484
2397.067172	0.006377057
2398.995625	0.006437144
2400.924078	0.006428101
2402.852531	0.006431300
2404.780984	0.006335669
2406.709437	0.006161400
2408.637890	0.006082050
2410.566343	0.006009083
2412.494796	0.005857238
2414.423249	0.005742681
2416.351702	0.005845939
2418.280156	0.006224873
2420.208609	0.006477095
2422.137062	0.006157087
2424.065515	0.005669022
2425.993968	0.005734954
2427.922421	0.006302644
2429.850874	0.006626660
2431.779327	0.006460128
2433.707780	0.006401859
2435.636233	0.006565430
2437.564686	0.006417462
2439.493139	0.005948631
2441.421592	0.005577918
2443.350045	0.005497186
2445.278499	0.005548441
2447.206952	0.005591456
2449.135405	0.005769867
2451.063858	0.005972443
2452.992311	0.005833692
2454.920764	0.005506399
2456.849217	0.005363505
2458.777670	0.005602449
2460.706123	0.006240626
2462.634576	0.006738171
2464.563029	0.006563253
2466.491482	0.005996710
2468.419935	0.005646752
2470.348389	0.005764969
2472.276842	0.006099353
2474.205295	0.006413795
2476.133748	0.006758139
2478.062201	0.006932769
2479.990654	0.006728804
2481.919107	0.006443083
2483.847560	0.006478046
2485.776013	0.006775400
2487.704466	0.007146744
2489.632919	0.007412147
2491.561372	0.007398972
2493.489825	0.007089309
2495.418279	0.006599994
2497.346732	0.006376293
2499.275185	0.006799335
2501.203638	0.007451844
2503.132091	0.007775838
2505.060544	0.007890858
2506.988997	0.007918249
2508.917450	0.007679495
2510.845903	0.007334917
2512.774356	0.007329488
2514.702809	0.007813714
2516.631262	0.008528460
2518.559715	0.009299145
2520.488168	0.009928287
2522.416622	0.010018048
2524.345075	0.009621976
2526.273528	0.009318616
2528.201981	0.009420777
2530.130434	0.009719443
2532.058887	0.009994755
2533.987340	0.010257193
2535.915793	0.010519183
2537.844246	0.010828028
2539.772699	0.011128292
2541.701152	0.011401713
2543.629605	0.011802347
2545.558058	0.012081597
2547.486512	0.011994215
2549.414965	0.011912999
2551.343418	0.012220666
2553.271871	0.012727430
2555.200324	0.012976893
2557.128777	0.013009303
2559.057230	0.013240929
2560.985683	0.013696447
2562.914136	0.014141761
2564.842589	0.014497011
2566.771042	0.014741673
2568.699495	0.014926650
2570.627948	0.015085888
2572.556401	0.015064284
2574.484855	0.014990543
2576.413308	0.015137892
2578.341761	0.015342278
2580.270214	0.015567251
2582.198667	0.015949605
2584.127120	0.016408255
2586.055573	0.016957648
2587.984026	0.017471325
2589.912479	0.017708154
2591.840932	0.017839678
2593.769385	0.017958190
2595.697838	0.017908458
2597.626291	0.017832877
2599.554745	0.017981054
2601.483198	0.018272093
2603.411651	0.018457958
2605.340104	0.018455708
2607.268557	0.018343732
2609.197010	0.018304687
2611.125463	0.018436460
2613.053916	0.018519605
2614.982369	0.018552374
2616.910822	0.018732926
2618.839275	0.018858084
2620.767728	0.018848345
2622.696181	0.018938042
2624.624635	0.018941959
2626.553088	0.018804627
2628.481541	0.018846154
2630.409994	0.018803433
2632.338447	0.018458065
2634.266900	0.018217413
2636.195353	0.018231554
2638.123806	0.018172391
2640.052259	0.017989116
2641.980712	0.017941894
2643.909165	0.018023271
2645.837618	0.018004047
2647.766071	0.017824879
2649.694524	0.017691588
2651.622978	0.017817238
2653.551431	0.018147200
2655.479884	0.018339349
2657.408337	0.018180985
2659.336790	0.017977966
2661.265243	0.017897101
2663.193696	0.017715300
2665.122149	0.017465100
2667.050602	0.017212348
2668.979055	0.017033996
2670.907508	0.017070320
2672.835961	0.017045032
2674.764414	0.016724858
2676.692868	0.016505541
2678.621321	0.016548298
2680.549774	0.016426187
2682.478227	0.016212169
2684.406680	0.016358854
2686.335133	0.016590022
2688.263586	0.016505659
2690.192039	0.016242092
2692.120492	0.016037535
2694.048945	0.015972193
2695.977398	0.015898354
2697.905851	0.015690494
2699.834304	0.015349528
2701.762757	0.014968302
2703.691211	0.014718600
2705.619664	0.014606811
2707.548117	0.014618320
2709.476570	0.014615675
2711.405023	0.014434117
2713.333476	0.014229075
2715.261929	0.014334559
2717.190382	0.014757100
2719.118835	0.015131119
2721.047288	0.015252574
2722.975741	0.015228897
2724.904194	0.015080074
2726.832647	0.014743113
2728.761101	0.014299423
2730.689554	0.013868337
2732.618007	0.013451766
2734.546460	0.013094109
2736.474913	0.012953004
2738.403366	0.013216065
2740.331819	0.013645364
2742.260272	0.013648454
2744.188725	0.013275425
2746.117178	0.013007221
2748.045631	0.012882347
2749.974084	0.012875179
2751.902537	0.012926077
2753.830991	0.012755485
2755.759444	0.012649385
2757.687897	0.012951579
2759.616350	0.013243020
2761.544803	0.013143808
2763.473256	0.012784588
2765.401709	0.012607024
2767.330162	0.012802976
2769.258615	0.012775914
2771.187068	0.012409256
2773.115521	0.012413308
2775.043974	0.012682473
2776.972427	0.012659425
2778.900880	0.012383279
2780.829334	0.011964570
2782.757787	0.011623049
2784.686240	0.011555665
2786.614693	0.011610859
2788.543146	0.011892562
2790.471599	0.012498962
2792.400052	0.012957005
2794.328505	0.012808710
2796.256958	0.012378979
2798.185411	0.012334068
2800.113864	0.012557045
2802.042317	0.012567984
2803.970770	0.012271742
2805.899224	0.011707683
2807.827677	0.011185410
2809.756130	0.011074408
2811.684583	0.011443568
2813.613036	0.011968103
2815.541489	0.011986675
2817.469942	0.011534460
2819.398395	0.011249177
2821.326848	0.011147222
2823.255301	0.011082593
2825.183754	0.011184989
2827.112207	0.011315541
2829.040660	0.011433937
2830.969113	0.011745901
2832.897567	0.011954729
2834.826020	0.011700303
2836.754473	0.011389716
2838.682926	0.011436172
2840.611379	0.011588170
2842.539832	0.011624289
2844.468285	0.011754746
2846.396738	0.011869552
2848.325191	0.011702402
2850.253644	0.011539625
2852.182097	0.011514787
2854.110550	0.011372107
2856.039003	0.011253093
2857.967457	0.011357789
2859.895910	0.011394870
2861.824363	0.011111779
2863.752816	0.010794624
2865.681269	0.010626206
2867.609722	0.010422851
2869.538175	0.010435419
2871.466628	0.011036282
2873.395081	0.011796402
2875.323534	0.012109267
2877.251987	0.011976173
2879.180440	0.011650774
2881.108893	0.011319426
2883.037347	0.010913729
2884.965800	0.010619553
2886.894253	0.010848586
2888.822706	0.011370697
2890.751159	0.011503669
2892.679612	0.011296533
2894.608065	0.011419508
2896.536518	0.011764727
2898.464971	0.011777433
2900.393424	0.011510380
2902.321877	0.011026184
2904.250330	0.010430429
2906.178783	0.010163112
2908.107236	0.010282026
2910.035690	0.010363376
2911.964143	0.010328004
2913.892596	0.010529022
2915.821049	0.010878927
2917.749502	0.011005198
2919.677955	0.010986780
2921.606408	0.010948201
2923.534861	0.010843662
2925.463314	0.010719766
2927.391767	0.010705954
2929.320220	0.010722336
2931.248673	0.010760433
2933.177126	0.011138823
2935.105580	0.011645499
2937.034033	0.011577377
2938.962486	0.010981759
2940.890939	0.010564125
2942.819392	0.010801012
2944.747845	0.011542936
2946.676298	0.012010231
2948.604751	0.011532073
2950.533204	0.010678451
2952.461657	0.010491750
2954.390110	0.010979420
2956.318563	0.011540127
2958.247016	0.011768137
2960.175469	0.011539403
2962.103923	0.011173809
2964.032376	0.011141052
2965.960829	0.011277094
2967.889282	0.011252137
2969.817735	0.011106532
2971.746188	0.011063932
2973.674641	0.011244060
2975.603094	0.011581397
2977.531547	0.011894055
2979.460000	0.012026532
2981.388453	0.011916178
2983.316906	0.011797378
2985.245359	0.011734659
2987.173813	0.011449721
2989.102266	0.011052217
2991.030719	0.011026029
2992.959172	0.011337213
2994.887625	0.011465447
2996.816078	0.011385020
2998.744531	0.011592994
3000.672984	0.012011323
3002.601437	0.012220459
3004.529890	0.012360946
3006.458343	0.012569259
3008.386796	0.012552952
3010.315249	0.012388100
3012.243703	0.012350627
3014.172156	0.012356021
3016.100609	0.012232603
3018.029062	0.011945716
3019.957515	0.011689587
3021.885968	0.011639052
3023.814421	0.011765769
3025.742874	0.012062866
3027.671327	0.012520508
3029.599780	0.013015158
3031.528233	0.013361869
3033.456686	0.013379908
3035.385139	0.013151117
3037.313592	0.012886886
3039.242046	0.012714407
3041.170499	0.012732325
3043.098952	0.012929438
3045.027405	0.013230280
3046.955858	0.013531095
3048.884311	0.013671406
3050.812764	0.013598168
3052.741217	0.013379935
3054.669670	0.013199056
3056.598123	0.013175691
3058.526576	0.013264541
3060.455029	0.013591416
3062.383482	0.014178515
3064.311936	0.014509100
3066.240389	0.014334767
3068.168842	0.014227794
3070.097295	0.014593666
3072.025748	0.015078383
3073.954201	0.015258423
3075.882654	0.015173601
3077.811107	0.015047922
3079.739560	0.015004545
3081.668013	0.015034366
3083.596466	0.015073626
3085.524919	0.015045047
3087.453372	0.014922106
3089.381825	0.014938361
3091.310279	0.015383373
3093.238732	0.016059119
3095.167185	0.016529862
3097.095638	0.016852612
3099.024091	0.017048754
3100.952544	0.017072948
3102.880997	0.017356303
3104.809450	0.018002423
3106.737903	0.018336907
3108.666356	0.018085707
3110.594809	0.017750921
3112.523262	0.017655756
3114.451715	0.017685974
3116.380169	0.017614076
3118.308622	0.017292421
3120.237075	0.017044285
3122.165528	0.017310265
3124.093981	0.017927228
3126.022434	0.018416112
3127.950887	0.018793624
3129.879340	0.019278411
3131.807793	0.019451298
3133.736246	0.019129774
3135.664699	0.018987315
3137.593152	0.019212114
3139.521605	0.019358689
3141.450058	0.019332308
3143.378512	0.019375907
3145.306965	0.019721443
3147.235418	0.020245329
3149.163871	0.020582927
3151.092324	0.020686043
3153.020777	0.020726483
3154.949230	0.020816753
3156.877683	0.021018269
3158.806136	0.021219999
3160.734589	0.021073161
3162.663042	0.020554826
3164.591495	0.020465137
3166.519948	0.021183670
3168.448402	0.021962058
3170.376855	0.022233211
3172.305308	0.022227846
3174.233761	0.022456784
3176.162214	0.022972930
3178.090667	0.023242595
3180.019120	0.023017326
3181.947573	0.022593224
3183.876026	0.022457993
3185.804479	0.022843357
3187.732932	0.023446864
3189.661385	0.023917038
3191.589838	0.024120208
3193.518292	0.024071116
3195.446745	0.023922363
3197.375198	0.023749856
3199.303651	0.023659922
3201.232104	0.023896102
3203.160557	0.024471538
3205.089010	0.025079660
3207.017463	0.025213471
3208.945916	0.024971254
3210.874369	0.025148202
3212.802822	0.025808854
3214.731275	0.026216349
3216.659728	0.025960911
3218.588181	0.025324905
3220.516635	0.025168177
3222.445088	0.026021289
3224.373541	0.026969029
3226.301994	0.026913587
3228.230447	0.026556652
3230.158900	0.026834972
3232.087353	0.027060445
3234.015806	0.026793173
3235.944259	0.026710559
3237.872712	0.026955448
3239.801165	0.027270393
3241.729618	0.027559448
3243.658071	0.027698247
3245.586525	0.027812080
3247.514978	0.027876562
3249.443431	0.027675904
3251.371884	0.027546568
3253.300337	0.027688421
3255.228790	0.027637310
3257.157243	0.027378902
3259.085696	0.027280709
3261.014149	0.027445976
3262.942602	0.028162399
3264.871055	0.029224696
3266.799508	0.029720616
3268.727961	0.029575203
3270.656414	0.029192204
3272.584868	0.028713094
3274.513321	0.028538791
3276.441774	0.028826073
3278.370227	0.029343951
3280.298680	0.029856082
3282.227133	0.030301671
3284.155586	0.030841993
3286.084039	0.031115767
3288.012492	0.030619254
3289.940945	0.029970527
3291.869398	0.029968916
3293.797851	0.030323206
3295.726304	0.030525550
3297.654758	0.030706964
3299.583211	0.031066438
3301.511664	0.031590458
3303.440117	0.031994972
3305.368570	0.032032110
3307.297023	0.031935915
3309.225476	0.031752776
3311.153929	0.031364992
3313.082382	0.031114699
3315.010835	0.031123715
3316.939288	0.031094793
3318.867741	0.031240761
3320.796194	0.031979769
3322.724648	0.033014994
3324.653101	0.033618838
3326.581554	0.033384621
3328.510007	0.032391958
3330.438460	0.031302102
3332.366913	0.030988550
3334.295366	0.031482026
3336.223819	0.032039221
3338.152272	0.032692034
3340.080725	0.033799455
3342.009178	0.034435466
3343.937631	0.034184430
3345.866084	0.034169056
3347.794537	0.034556583
3349.722991	0.034617271
3351.651444	0.034388151
3353.579897	0.034186650
3355.508350	0.034219209
3357.436803	0.034864992
3359.365256	0.036028888
3361.293709	0.036883611
3363.222162	0.036969569
3365.150615	0.036823165
3367.079068	0.036921598
3369.007521	0.036949947
3370.935974	0.036659762
3372.864427	0.036402069
3374.792881	0.036502052
3376.721334	0.036792353
3378.649787	0.037042141
3380.578240	0.037214007
3382.506693	0.037253849
3384.435146	0.037058979
3386.363599	0.036590673
3388.292052	0.036241390
3390.220505	0.036550816
3392.148958	0.037194222
3394.077411	0.037403505
3396.005864	0.037104584
3397.934317	0.036585525
3399.862770	0.036243491
3401.791224	0.036608640
3403.719677	0.037508663
3405.648130	0.038226832
3407.576583	0.038056463
3409.505036	0.037254971
3411.433489	0.036521897
3413.361942	0.036272246
3415.290395	0.036679000
3417.218848	0.037526790
3419.147301	0.038179107
3421.075754	0.038110513
3423.004207	0.037298728
3424.932660	0.036582705
3426.861114	0.036903940
3428.789567	0.037969850
3430.718020	0.038788367
3432.646473	0.039027162
3434.574926	0.038943581
3436.503379	0.038758226
3438.431832	0.038558055
3440.360285	0.038296990
3442.288738	0.037962753
3444.217191	0.037865318
3446.145644	0.038242519
3448.074097	0.038520951
3450.002550	0.038250599
3451.931004	0.038004547
3453.859457	0.037985813
3455.787910	0.037729509
3457.716363	0.037220296
3459.644816	0.036919877
3461.573269	0.036988948
3463.501722	0.037159495
3465.430175	0.037126314
3467.358628	0.036705509
3469.287081	0.036083885
3471.215534	0.035633381
3473.143987	0.035469413
3475.072440	0.035547294
3477.000893	0.035528619
3478.929347	0.035207801
3480.857800	0.034837674
3482.786253	0.034504656
3484.714706	0.034234572
3486.643159	0.034192801
3488.571612	0.034371052
3490.500065	0.034606170
3492.428518	0.034586344
3494.356971	0.034056053
3496.285424	0.033315457
3498.213877	0.033019394
3500.142330	0.033227857
3502.070783	0.033374596
3503.999237	0.033033513
3505.927690	0.032487731
3507.856143	0.032243162
3509.784596	0.032090686
3511.713049	0.031843379
3513.641502	0.031731382
3515.569955	0.031810340
3517.498408	0.032110970
3519.426861	0.032502260
3521.355314	0.032583661
3523.283767	0.032205638
3525.212220	0.031471096
3527.140673	0.030402064
3529.069126	0.029237637
3530.997580	0.028774738
3532.926033	0.029386483
3534.854486	0.030326378
3536.782939	0.030477293
3538.711392	0.029822303
3540.639845	0.029213745
3542.568298	0.028916961
3544.496751	0.028649997
3546.425204	0.028295211
3548.353657	0.027956167
3550.282110	0.027803153
3552.210563	0.027859017
3554.139016	0.027797939
3556.067470	0.027383972
3557.995923	0.026861290
3559.924376	0.026553087
3561.852829	0.026442870
3563.781282	0.026565518
3565.709735	0.026941199
3567.638188	0.026855491
3569.566641	0.026037849
3571.495094	0.025252072
3573.423547	0.024746854
3575.352000	0.024555247
3577.280453	0.024750262
3579.208906	0.024854889
3581.137360	0.024428748
3583.065813	0.023814494
3584.994266	0.023675481
3586.922719	0.023960829
3588.851172	0.023686705
3590.779625	0.022797497
3592.708078	0.022248421
3594.636531	0.022374926
3596.564984	0.022844722
3598.493437	0.023243772
3600.421890	0.023200490
3602.350343	0.022511642
3604.278796	0.021607142
3606.207249	0.021063950
3608.135703	0.020872831
3610.064156	0.020771883
3611.992609	0.020761646
3613.921062	0.020777030
3615.849515	0.020688202
3617.777968	0.020629011
3619.706421	0.020454576
3621.634874	0.019684481
3623.563327	0.018582588
3625.491780	0.017869726
3627.420233	0.017842423
3629.348686	0.018276282
3631.277139	0.018721480
3633.205593	0.018827597
3635.134046	0.018397423
3637.062499	0.017786991
3638.990952	0.017336221
3640.919405	0.016983142
3642.847858	0.016762452
3644.776311	0.016931757
3646.704764	0.017566793
3648.633217	0.018057564
3650.561670	0.017599331
3652.490123	0.016633941
3654.418576	0.016077330
3656.347029	0.015973916
3658.275482	0.015793832
3660.203936	0.015250297
3662.132389	0.014412225
3664.060842	0.013531654
3665.989295	0.012863977
3667.917748	0.012663637
3669.846201	0.012941821
3671.774654	0.013235121
3673.703107	0.013568684
3675.631560	0.014256028
3677.560013	0.014711567
3679.488466	0.014259284
3681.416919	0.013177448
3683.345372	0.012241856
3685.273826	0.011940945
3687.202279	0.012304866
3689.130732	0.012957654
3691.059185	0.013089739
3692.987638	0.012423243
3694.916091	0.011512878
3696.844544	0.010858581
3698.772997	0.010802968
3700.701450	0.011600825
3702.629903	0.012710080
3704.558356	0.012995327
3706.486809	0.012623606
3708.415262	0.012484857
3710.343716	0.012290150
3712.272169	0.011413371
3714.200622	0.010860550
3716.129075	0.011271477
3718.057528	0.011688416
3719.985981	0.011193068
3721.914434	0.010438038
3723.842887	0.010608874
3725.771340	0.011672200
3727.699793	0.012492494
3729.628246	0.012479407
3731.556699	0.011810355
3733.485152	0.010737493
3735.413605	0.010158122
3737.342059	0.010852274
3739.270512	0.011570521
3741.198965	0.010826972
3743.127418	0.009634955
3745.055871	0.009854111
3746.984324	0.011294985
3748.912777	0.012588921
3750.841230	0.013280207
3752.769683	0.013630634
3754.698136	0.013709575
3756.626589	0.013247494
3758.555042	0.012379242
3760.483495	0.011835370
3762.411949	0.011882339
3764.340402	0.012075930
3766.268855	0.012047627
3768.197308	0.011827054
3770.125761	0.011471758
3772.054214	0.011129840
3773.982667	0.011274563
3775.911120	0.011860479
3777.839573	0.012264322
3779.768026	0.012165113
3781.696479	0.011965661
3783.624932	0.012180143
3785.553385	0.012645105
3787.481838	0.012807637
3789.410292	0.012663971
3791.338745	0.012783092
3793.267198	0.013426684
3795.195651	0.014076567
3797.124104	0.013892601
3799.052557	0.013006526
3800.981010	0.012554891
3802.909463	0.012989642
3804.837916	0.013789101
3806.766369	0.014379062
3808.694822	0.014333120
3810.623275	0.013967989
3812.551728	0.013906622
3814.480182	0.014245427
3816.408635	0.014248834
3818.337088	0.013463903
3820.265541	0.012633398
3822.193994	0.012211136
3824.122447	0.012200281
3826.050900	0.012556708
3827.979353	0.013112300
3829.907806	0.013793529
3831.836259	0.014425774
3833.764712	0.014499223
3835.693165	0.013815340
3837.621618	0.013169379
3839.550071	0.013323721
3841.478525	0.013703809
3843.406978	0.013700186
3845.335431	0.013403705
3847.263884	0.013046120
3849.192337	0.013056360
3851.120790	0.013813115
3853.049243	0.014742751
3854.977696	0.014639111
3856.906149	0.013870715
3858.834602	0.013281424
3860.763055	0.013055768
3862.691508	0.012732693
3864.619961	0.012005051
3866.548415	0.011527253
3868.476868	0.011762175
3870.405321	0.012116389
3872.333774	0.012170590
3874.262227	0.012288958
3876.190680	0.012344210
3878.119133	0.012262764
3880.047586	0.012349840
3881.976039	0.012544955
3883.904492	0.012421859
3885.832945	0.011968995
3887.761398	0.011648079
3889.689851	0.011855917
3891.618305	0.012579282
3893.546758	0.013303685
3895.475211	0.013659610
3897.403664	0.013704322
3899.332117	0.013349250
3901.260570	0.012758113
3903.189023	0.012517489
3905.117476	0.012559487
3907.045929	0.012551672
3908.974382	0.012460827
3910.902835	0.012107837
3912.831288	0.011691906
3914.759741	0.011767641
3916.688194	0.012235860
3918.616648	0.012440694
3920.545101	0.012306785
3922.473554	0.012324524
3924.402007	0.012358166
3926.330460	0.011655653
3928.258913	0.010439114
3930.187366	0.009840859
3932.115819	0.010347602
3934.044272	0.010981750
3935.972725	0.010646285
3937.901178	0.009984526
3939.829631	0.009944020
3941.758084	0.010279175
3943.686538	0.010354533
3945.614991	0.010299472
3947.543444	0.010765142
3949.471897	0.011725535
3951.400350	0.012224048
3953.328803	0.011518851
3955.257256	0.010254267
3957.185709	0.009592357
3959.114162	0.009919790
3961.042615	0.010645917
3962.971068	0.010988130
3964.899521	0.010905529
3966.827974	0.010714519
3968.756427	0.010445811
3970.684881	0.010129312
3972.613334	0.009809783
3974.541787	0.009469400
3976.470240	0.009234326
3978.398693	0.009219672
3980.327146	0.009383450
3982.255599	0.009597497
3984.184052	0.009770876
3986.112505	0.009854566
3988.040958	0.009798137
3989.969411	0.009754624
3991.897864	0.009875180
3993.826317	0.010089239
3995.754771	0.010375472
3997.683224	0.010452490
3999.611677	0.010033874
4001.540130	0.009661511
4003.468583	0.009830079
4005.397036	0.010187024
4007.325489	0.010218385
4009.253942	0.010205635
4011.182395	0.010659709
4013.110848	0.010997432
4015.039301	0.010687708
4016.967754	0.010305592
4018.896207	0.010246401
4020.824661	0.010223302
4022.753114	0.009992762
4024.681567	0.009699481
4026.610020	0.009618350
4028.538473	0.009802014
4030.466926	0.009780547
4032.395379	0.009387597
4034.323832	0.009080210
4036.252285	0.008945851
4038.180738	0.009161743
4040.109191	0.009810989
4042.037644	0.010099525
4043.966097	0.009879651
4045.894550	0.009860956
4047.823004	0.009835044
4049.751457	0.009100137
4051.679910	0.008259079
4053.608363	0.008157896
4055.536816	0.008737639
4057.465269	0.009315096
4059.393722	0.009302805
4061.322175	0.008934211
4063.250628	0.008866109
4065.179081	0.009060338
4067.107534	0.008902930
4069.035987	0.008128106
4070.964440	0.007394206
4072.892894	0.007381320
4074.821347	0.007869832
4076.749800	0.007931120
4078.678253	0.007401706
4080.606706	0.007452827
4082.535159	0.007807182
4084.463612	0.007353003
4086.392065	0.006619212
4088.320518	0.006653236
4090.248971	0.007108109
4092.177424	0.007497152
4094.105877	0.007760394
4096.034330	0.007955842
4097.962783	0.008352433
4099.891237	0.008551218
4101.819690	0.008140540
4103.748143	0.007791433
4105.676596	0.007804778
4107.605049	0.007418825
4109.533502	0.007046918
4111.461955	0.007767794
4113.390408	0.008821544
4115.318861	0.008617380
4117.247314	0.007573849
4119.175767	0.007256445
4121.104220	0.007837144
4123.032673	0.007891657
4124.961127	0.007229991
4126.889580	0.006820020
4128.818033	0.006762079
4130.746486	0.007098533
4132.674939	0.007827840
4134.603392	0.008556650
4136.531845	0.008309960
4138.460298	0.007538422
4140.388751	0.007274091
4142.317204	0.007908307
4144.245657	0.008530468
4146.174110	0.008438526
4148.102563	0.008103191
4150.031017	0.008187555
4151.959470	0.008309064
4153.887923	0.008253810
4155.816376	0.008663377
4157.744829	0.009321772
4159.673282	0.009631894
4161.601735	0.009024685
4163.530188	0.007569984
4165.458641	0.006720184
4167.387094	0.007177989
4169.315547	0.007704439
4171.244000	0.007272242
4173.172453	0.006785882
4175.100906	0.007060355
4177.029360	0.007273895
4178.957813	0.007034731
4180.886266	0.007160516
4182.814719	0.007759348
4184.743172	0.008095200
4186.671625	0.008203113
4188.600078	0.008041104
4190.528531	0.007486290
4192.456984	0.007126736
4194.385437	0.007394733
4196.313890	0.007725532
4198.242343	0.007615753
4200.170796	0.007136849
4202.099250	0.006669449
4204.027703	0.006359281
4205.956156	0.006128283
4207.884609	0.006051729
4209.813062	0.006039752
4211.741515	0.005815178
4213.669968	0.005953441
4215.598421	0.007111040
4217.526874	0.008356484
4219.455327	0.008576112
4221.383780	0.008004515
4223.312233	0.007187974
4225.240686	0.006426162
4227.169139	0.005634423
4229.097593	0.004824789
4231.026046	0.004579170
4232.954499	0.005185172
4234.882952	0.006315708
4236.811405	0.007100390
4238.739858	0.007375810
4240.668311	0.007057768
4242.596764	0.005949579
4244.525217	0.005384693
4246.453670	0.006254815
4248.382123	0.006564595
4250.310576	0.005909192
4252.239029	0.005687826
4254.167483	0.006025463
4256.095936	0.006203565
4258.024389	0.005868450
4259.952842	0.005599570
4261.881295	0.005781444
4263.809748	0.005804742
4265.738201	0.005966364
4267.666654	0.006985391
4269.595107	0.007423585
4271.523560	0.006608540
4273.452013	0.005851420
4275.380466	0.005293285
4277.308919	0.004871438
4279.237373	0.005114723
4281.165826	0.005448769
4283.094279	0.005753158
4285.022732	0.006366386
4286.951185	0.006347494
4288.879638	0.005836254
4290.808091	0.006018943
4292.736544	0.006651348
4294.664997	0.006827508
4296.593450	0.006452157
4298.521903	0.005860269
4300.450356	0.005443768
4302.378809	0.005489528
4304.307262	0.005860615
4306.235716	0.006062928
4308.164169	0.005988257
4310.092622	0.005861578
4312.021075	0.005764474
4313.949528	0.005642144
4315.877981	0.006197441
4317.806434	0.007069136
4319.734887	0.006858743
4321.663340	0.005860886
4323.591793	0.005317741
4325.520246	0.005219715
4327.448699	0.005087193
4329.377152	0.005150804
4331.305606	0.005401098
4333.234059	0.005422915
4335.162512	0.005359391
4337.090965	0.005263830
4339.019418	0.005419969
4340.947871	0.005649889
4342.876324	0.005904223
4344.804777	0.005907678
4346.733230	0.005677420
4348.661683	0.005776569
4350.590136	0.005928843
4352.518589	0.005342397
4354.447042	0.004628528
4356.375495	0.004939380
4358.303949	0.005727944
4360.232402	0.006069898
4362.160855	0.006166184
4364.089308	0.006355850
4366.017761	0.006927211
4367.946214	0.007123331
4369.874667	0.006850521
4371.803120	0.006921361
4373.731573	0.007172493
4375.660026	0.007204591
4377.588479	0.006682396
4379.516932	0.005915138
4381.445385	0.005676273
4383.373839	0.005485917
4385.302292	0.005313321
4387.230745	0.005944728
4389.159198	0.006862029
4391.087651	0.006724835
4393.016104	0.005982962
4394.944557	0.005834506
4396.873010	0.006076100
4398.801463	0.006726360
4400.729916	0.007603880
4402.658369	0.007313981
4404.586822	0.006101536
4406.515275	0.005631952
4408.443729	0.005748551
4410.372182	0.005355278
4412.300635	0.005247769
4414.229088	0.006188989
4416.157541	0.007157468
4418.085994	0.007828930
4420.014447	0.008500700
4421.942900	0.008647644
4423.871353	0.008168348
4425.799806	0.007448789
4427.728259	0.006796335
4429.656712	0.006253921
4431.585165	0.005552196
4433.513618	0.005068212
4435.442072	0.005408621
4437.370525	0.006598353
4439.298978	0.007282215
4441.227431	0.007035803
4443.155884	0.006114150
4445.084337	0.004850845
4447.012790	0.005008844
4448.941243	0.006787847
4450.869696	0.007987506
4452.798149	0.007979064
4454.726602	0.007374291
4456.655055	0.006610495
4458.583508	0.006196720
4460.511962	0.005952476
4462.440415	0.005848527
4464.368868	0.005709518
4466.297321	0.005346935
4468.225774	0.004930506
4470.154227	0.004955362
4472.082680	0.005595391
4474.011133	0.006879172
4475.939586	0.008233503
4477.868039	0.008019725
4479.796492	0.006466700
4481.724945	0.005691425
4483.653398	0.006540183
4485.581851	0.007823064
4487.510305	0.007957849
4489.438758	0.007096034
4491.367211	0.006750748
4493.295664	0.007157288
4495.224117	0.007101167
4497.152570	0.006317451
4499.081023	0.005787183
4501.009476	0.005498886
4502.937929	0.005232520
4504.866382	0.004814330
4506.794835	0.005266525
4508.723288	0.006763012
4510.651741	0.007706922
4512.580195	0.007485614
4514.508648	0.006550835
4516.437101	0.006079920
4518.365554	0.006855331
4520.294007	0.007645266
4522.222460	0.007471625
4524.150913	0.007143818
4526.079366	0.007620246
4528.007819	0.008239073
4529.936272	0.008182250
4531.864725	0.007634556
4533.793178	0.007169350
4535.721631	0.006957121
4537.650084	0.007504317
4539.578538	0.008580231
4541.506991	0.008600336
4543.435444	0.008109492
4545.363897	0.007953590
4547.292350	0.007155318
4549.220803	0.005927353
4551.149256	0.004909814
4553.077709	0.004554992
4555.006162	0.004710883
4556.934615	0.005554103
4558.863068	0.006051038
4560.791521	0.006407651
4562.719974	0.007089512
4564.648428	0.007422351
4566.576881	0.007078979
4568.505334	0.006576791
4570.433787	0.006027713
4572.362240	0.006019988
4574.290693	0.006821311
4576.219146	0.007718876
4578.147599	0.008248935
4580.076052	0.008344348
4582.004505	0.008425407
4583.932958	0.008464802
4585.861411	0.007883476
4587.789864	0.007093726
4589.718318	0.006694776
4591.646771	0.005722996
4593.575224	0.004490542
4595.503677	0.004698553
4597.432130	0.006053860
4599.360583	0.007026601
4601.289036	0.007076675
4603.217489	0.006706066
[truncated: 1,501 more rows]
