# Supplementary material for: Adaptive Method for Quantitative Estimation of Glucose and Fructose Concentrations in Aqueous Solutions Based on Infrared Nanoantenna Optics
Source: Sensors (Basel). 2019 Jul 11;19(14):3053. doi: 10.3390/s19143053 (PMC6678705; doi:10.3390/s19143053)
Supplement: Supplementary file 1 [file sensors-19-03053-s001.zip › 00_Measurement_Data/Fructose cycles/1 water/res4 sc50_50 ap100x100 par pol/1 water.8.txt]

748.239793	0.015565636
750.168246	0.023486095
752.096699	0.029619133
754.025152	0.026345920
755.953605	0.024137255
757.882058	0.031492174
759.810511	0.032823659
761.738964	0.026693352
763.667418	0.019778255
765.595871	0.011995445
767.524324	0.019279774
769.452777	0.023629170
771.381230	0.028539944
773.309683	0.035927530
775.238136	0.032169133
777.166589	0.020046437
779.095042	0.010167098
781.023495	0.012343213
782.951948	0.018954938
784.880401	0.018463636
786.808854	0.019618323
788.737308	0.027462272
790.665761	0.040796284
792.594214	0.039054465
794.522667	0.023173399
796.451120	0.017152002
798.379573	0.025686627
800.308026	0.024561685
802.236479	0.020557780
804.164932	0.031827193
806.093385	0.041700967
808.021838	0.045470171
809.950291	0.037428889
811.878744	0.028533835
813.807197	0.012965335
815.735651	0.013548104
817.664104	0.022082668
819.592557	0.032237779
821.521010	0.032176800
823.449463	0.018615162
825.377916	0.012862031
827.306369	0.031730734
829.234822	0.045194250
831.163275	0.037598241
833.091728	0.029343013
835.020181	0.027077425
836.948634	0.016249569
838.877087	0.015547403
840.805541	0.023790099
842.733994	0.028852731
844.662447	0.026412377
846.590900	0.018380715
848.519353	0.016287467
850.447806	0.016575117
852.376259	0.016260469
854.304712	0.019817490
856.233165	0.016220242
858.161618	0.012762935
860.090071	0.019719362
862.018524	0.027874719
863.946977	0.028816354
865.875430	0.028478362
867.803884	0.030649807
869.732337	0.030935057
871.660790	0.029876782
873.589243	0.026587401
875.517696	0.025441809
877.446149	0.028665392
879.374602	0.035131119
881.303055	0.038722597
883.231508	0.040087283
885.159961	0.042452972
887.088414	0.044598836
889.016867	0.045113720
890.945320	0.044751976
892.873774	0.046014063
894.802227	0.048092507
896.730680	0.050724626
898.659133	0.055917766
900.587586	0.061991237
902.516039	0.065841377
904.444492	0.066257924
906.372945	0.066892736
908.301398	0.072010756
910.229851	0.078872219
912.158304	0.083009973
914.086757	0.085956700
916.015210	0.089317173
917.943664	0.091836512
919.872117	0.094335824
921.800570	0.100025445
923.729023	0.108807065
925.657476	0.116093449
927.585929	0.119626470
929.514382	0.121696413
931.442835	0.125251934
933.371288	0.130861789
935.299741	0.136468381
937.228194	0.141522229
939.156647	0.147158086
941.085100	0.152131721
943.013553	0.156468734
944.942007	0.162954912
946.870460	0.171087399
948.798913	0.178379968
950.727366	0.185032263
952.655819	0.191565067
954.584272	0.196955800
956.512725	0.201430514
958.441178	0.206817299
960.369631	0.213594005
962.298084	0.220886141
964.226537	0.227934107
966.154990	0.233784780
968.083443	0.238681227
970.011897	0.244576335
971.940350	0.251668125
973.868803	0.257866830
975.797256	0.263277560
977.725709	0.269814074
979.654162	0.277039349
981.582615	0.283856630
983.511068	0.290481061
985.439521	0.296720296
987.367974	0.302110076
989.296427	0.307007998
991.224880	0.312523752
993.153333	0.318985641
995.081786	0.325309664
997.010240	0.330848277
998.938693	0.336062700
1000.867146	0.340930432
1002.795599	0.344645411
1004.724052	0.348181278
1006.652505	0.353655070
1008.580958	0.360344499
1010.509411	0.365806043
1012.437864	0.369605482
1014.366317	0.372977078
1016.294770	0.376671523
1018.223223	0.380893648
1020.151676	0.384988695
1022.080130	0.387471914
1024.008583	0.388997108
1025.937036	0.391654432
1027.865489	0.395229220
1029.793942	0.397892356
1031.722395	0.399560928
1033.650848	0.401684463
1035.579301	0.403552234
1037.507754	0.403872252
1039.436207	0.404121011
1041.364660	0.405286044
1043.293113	0.406329095
1045.221566	0.406883299
1047.150019	0.407500863
1049.078473	0.408391684
1051.006926	0.409354031
1052.935379	0.410325408
1054.863832	0.411019027
1056.792285	0.410723805
1058.720738	0.409417808
1060.649191	0.407841086
1062.577644	0.406412542
1064.506097	0.405263990
1066.434550	0.404612273
1068.363003	0.404138386
1070.291456	0.403009593
1072.219909	0.401082546
1074.148363	0.398890674
1076.076816	0.396977335
1078.005269	0.395904362
1079.933722	0.395696431
1081.862175	0.395520419
1083.790628	0.394447148
1085.719081	0.392554879
1087.647534	0.390793324
1089.575987	0.389004916
1091.504440	0.386628360
1093.432893	0.384550065
1095.361346	0.382964015
1097.289799	0.381015986
1099.218253	0.378953785
1101.146706	0.377059966
1103.075159	0.374827325
1105.003612	0.372138917
1106.932065	0.369328737
1108.860518	0.366488427
1110.788971	0.363584250
1112.717424	0.361157149
1114.645877	0.359388888
1116.574330	0.357270300
1118.502783	0.354269207
1120.431236	0.351020247
1122.359689	0.348155141
1124.288142	0.345938951
1126.216596	0.344222337
1128.145049	0.342124671
1130.073502	0.339091688
1132.001955	0.335835457
1133.930408	0.332953483
1135.858861	0.330240041
1137.787314	0.327622503
1139.715767	0.325365484
1141.644220	0.323540330
1143.572673	0.321616858
1145.501126	0.319081932
1147.429579	0.316033632
1149.358032	0.312814236
1151.286486	0.309771150
1153.214939	0.307063490
1155.143392	0.304669023
1157.071845	0.302432328
1159.000298	0.299816847
1160.928751	0.296540380
1162.857204	0.293166041
1164.785657	0.290179431
1166.714110	0.287409276
1168.642563	0.284831643
1170.571016	0.282541215
1172.499469	0.280106008
1174.427922	0.277144670
1176.356375	0.274005920
1178.284829	0.271232724
1180.213282	0.268764675
1182.141735	0.266381651
1184.070188	0.264003634
1185.998641	0.261329293
1187.927094	0.258335173
1189.855547	0.255292714
1191.784000	0.252516329
1193.712453	0.250396162
1195.640906	0.248772010
1197.569359	0.247011378
1199.497812	0.244592890
1201.426265	0.241305351
1203.354719	0.238123506
1205.283172	0.235465750
1207.211625	0.233265683
1209.140078	0.231107876
1211.068531	0.228947878
1212.996984	0.226670191
1214.925437	0.223961070
1216.853890	0.221069649
1218.782343	0.218696386
1220.710796	0.217150852
1222.639249	0.215958849
1224.567702	0.214473054
1226.496155	0.212539062
1228.424609	0.210220620
1230.353062	0.207736567
1232.281515	0.205557436
1234.209968	0.203799054
1236.138421	0.202176064
1238.066874	0.200533539
1239.995327	0.198740035
1241.923780	0.196642607
1243.852233	0.194507942
1245.780686	0.192662954
1247.709139	0.191100195
1249.637592	0.189567387
1251.566045	0.187802494
1253.494498	0.185906500
1255.422952	0.184057370
1257.351405	0.182262495
1259.279858	0.180634215
1261.208311	0.179097280
1263.136764	0.177477986
1265.065217	0.175913855
1266.993670	0.174532950
1268.922123	0.173131555
1270.850576	0.171397194
1272.779029	0.169504240
1274.707482	0.167816058
1276.635935	0.166364893
1278.564388	0.164852932
1280.492842	0.163120225
1282.421295	0.161440700
1284.349748	0.160092130
1286.278201	0.158828363
1288.206654	0.157226145
1290.135107	0.155424073
1292.063560	0.153832421
1293.992013	0.152311340
1295.920466	0.150547832
1297.848919	0.148709491
1299.777372	0.147172898
1301.705825	0.146021366
1303.634278	0.145150021
1305.562731	0.144386068
1307.491185	0.143383965
1309.419638	0.142092571
1311.348091	0.140767902
1313.276544	0.139513120
1315.204997	0.138347179
1317.133450	0.137187108
1319.061903	0.135683402
1320.990356	0.133800313
1322.918809	0.132075906
1324.847262	0.130794346
1326.775715	0.129684836
1328.704168	0.128435433
1330.632621	0.127010480
1332.561075	0.125797331
1334.489528	0.125304133
1336.417981	0.125602692
1338.346434	0.125744492
1340.274887	0.124454282
1342.203340	0.121849902
1344.131793	0.119228795
1346.060246	0.117298171
1347.988699	0.116104774
1349.917152	0.115363806
1351.845605	0.114538893
1353.774058	0.113359421
1355.702511	0.112102270
1357.630965	0.111394070
1359.559418	0.111578882
1361.487871	0.111780852
1363.416324	0.110763371
1365.344777	0.108846158
1367.273230	0.107252114
1369.201683	0.106522575
1371.130136	0.106418304
1373.058589	0.106352597
1374.987042	0.105581693
1376.915495	0.103687756
1378.843948	0.101349719
1380.772401	0.099504165
1382.700854	0.098459437
1384.629308	0.098095104
1386.557761	0.097858101
1388.486214	0.097177148
1390.414667	0.096214838
1392.343120	0.095597088
1394.271573	0.095564887
1396.200026	0.095399857
1398.128479	0.094131492
1400.056932	0.092290938
1401.985385	0.090998992
1403.913838	0.090261765
1405.842291	0.089478672
1407.770744	0.088241361
1409.699198	0.086773857
1411.627651	0.085555680
1413.556104	0.084987603
1415.484557	0.085339792
1417.413010	0.086117558
1419.341463	0.086439282
1421.269916	0.085932449
1423.198369	0.084508441
1425.126822	0.082758307
1427.055275	0.081667587
1428.983728	0.081249513
1430.912181	0.080810487
1432.840634	0.079925224
1434.769087	0.078699894
1436.697541	0.077457078
1438.625994	0.076347470
1440.554447	0.075142451
1442.482900	0.074276589
1444.411353	0.074269444
1446.339806	0.074500263
1448.268259	0.074092761
1450.196712	0.073252767
1452.125165	0.073092535
1454.053618	0.074219525
1455.982071	0.075729549
1457.910524	0.075533226
1459.838977	0.073185869
1461.767431	0.070858814
1463.695884	0.069531538
1465.624337	0.068757810
1467.552790	0.068117611
1469.481243	0.067781098
1471.409696	0.068064205
1473.338149	0.068603635
1475.266602	0.068202607
1477.195055	0.066955253
1479.123508	0.065830961
1481.051961	0.064939342
1482.980414	0.064275421
1484.908867	0.064214647
1486.837321	0.064848542
1488.765774	0.065270059
1490.694227	0.064474232
1492.622680	0.063235581
1494.551133	0.062559336
1496.479586	0.062288690
1498.408039	0.061686542
1500.336492	0.060789071
1502.264945	0.060647100
1504.193398	0.061937846
1506.121851	0.064301133
1508.050304	0.065202855
1509.978757	0.062850356
1511.907210	0.059957106
1513.835664	0.058782596
1515.764117	0.059114732
1517.692570	0.059942033
1519.621023	0.060527053
1521.549476	0.060700480
1523.477929	0.060158703
1525.406382	0.058278624
1527.334835	0.055812959
1529.263288	0.054321118
1531.191741	0.054075431
1533.120194	0.054339670
1535.048647	0.054779660
1536.977100	0.055554565
1538.905554	0.057053633
1540.834007	0.058566540
1542.762460	0.057615060
1544.690913	0.054752067
1546.619366	0.052439392
1548.547819	0.051485714
1550.476272	0.051251352
1552.404725	0.050926201
1554.333178	0.050577410
1556.261631	0.050900176
1558.190084	0.051557656
1560.118537	0.051328018
1562.046990	0.050315388
1563.975443	0.049371365
1565.903897	0.048905563
1567.832350	0.048530534
1569.760803	0.048058316
1571.689256	0.047845490
1573.617709	0.047779102
1575.546162	0.047728032
1577.474615	0.047619265
1579.403068	0.047064625
1581.331521	0.046280164
1583.259974	0.045863215
1585.188427	0.045934737
1587.116880	0.046355527
1589.045333	0.046833847
1590.973787	0.047018643
1592.902240	0.046894070
1594.830693	0.046797462
1596.759146	0.047006629
1598.687599	0.047447912
1600.616052	0.047822427
1602.544505	0.047941215
1604.472958	0.047909807
1606.401411	0.047991201
1608.329864	0.048344098
1610.258317	0.048830345
1612.186770	0.049329557
1614.115223	0.049975980
1616.043677	0.050820984
1617.972130	0.051712256
1619.900583	0.052437589
1621.829036	0.052907575
1623.757489	0.053181868
1625.685942	0.053090151
1627.614395	0.052772604
1629.542848	0.052789759
1631.471301	0.053497892
1633.399754	0.054981973
1635.328207	0.056826606
1637.256660	0.057438694
1639.185113	0.056265429
1641.113566	0.055217575
1643.042020	0.055793393
1644.970473	0.057548914
1646.898926	0.058861692
1648.827379	0.058896586
1650.755832	0.058256704
1652.684285	0.057232168
1654.612738	0.055970319
1656.541191	0.054767672
1658.469644	0.053961813
1660.398097	0.053752601
1662.326550	0.053768426
1664.255003	0.053688716
1666.183456	0.053639382
1668.111910	0.053781874
1670.040363	0.053906638
1671.968816	0.053328995
1673.897269	0.051912460
1675.825722	0.050645851
1677.754175	0.050296068
1679.682628	0.050487123
1681.611081	0.050763335
1683.539534	0.050556537
1685.467987	0.049411759
1687.396440	0.047492612
1689.324893	0.045295078
1691.253346	0.043625668
1693.181799	0.042838845
1695.110253	0.042989817
1697.038706	0.043994807
1698.967159	0.044301771
1700.895612	0.043310311
1702.824065	0.042245656
1704.752518	0.041235209
1706.680971	0.040192954
1708.609424	0.039199740
1710.537877	0.038384829
1712.466330	0.038079880
1714.394783	0.038487375
1716.323236	0.038983960
1718.251689	0.038409259
1720.180143	0.037024852
1722.108596	0.035715487
1724.037049	0.034584604
1725.965502	0.033751100
1727.893955	0.033628400
1729.822408	0.034257390
1731.750861	0.034855291
1733.679314	0.034721065
1735.607767	0.034256749
1737.536220	0.033902295
1739.464673	0.033605132
1741.393126	0.033478875
1743.321579	0.033755198
1745.250032	0.034376282
1747.178486	0.034743149
1749.106939	0.034456264
1751.035392	0.033893872
1752.963845	0.033503011
1754.892298	0.033258803
1756.820751	0.033076022
1758.749204	0.033025794
1760.677657	0.033050269
1762.606110	0.033211421
1764.534563	0.033538084
1766.463016	0.033920385
1768.391469	0.034572084
1770.319922	0.035602544
1772.248376	0.036516339
1774.176829	0.036698561
1776.105282	0.036200747
1778.033735	0.035680585
1779.962188	0.035624314
1781.890641	0.035901450
1783.819094	0.036091644
1785.747547	0.036233462
1787.676000	0.036676738
1789.604453	0.037420008
1791.532906	0.038071249
1793.461359	0.038278792
1795.389812	0.038270850
1797.318266	0.038536552
1799.246719	0.039029807
1801.175172	0.039315172
1803.103625	0.039331719
1805.032078	0.039383102
1806.960531	0.039658140
1808.888984	0.040064551
1810.817437	0.040280968
1812.745890	0.040049102
1814.674343	0.039633527
1816.602796	0.039542049
1818.531249	0.039825108
1820.459702	0.040186573
1822.388155	0.040558301
1824.316609	0.040994499
1826.245062	0.041461635
1828.173515	0.041773401
1830.101968	0.041806001
1832.030421	0.041595299
1833.958874	0.041185148
1835.887327	0.040775627
1837.815780	0.040646765
1839.744233	0.040890273
1841.672686	0.041279584
1843.601139	0.041513857
1845.529592	0.041386496
1847.458045	0.040757671
1849.386499	0.039997257
1851.314952	0.039513059
1853.243405	0.039122913
1855.171858	0.038669828
1857.100311	0.038394190
1859.028764	0.038398318
1860.957217	0.038460113
1862.885670	0.038442824
1864.814123	0.038485650
1866.742576	0.038589850
1868.671029	0.038390364
1870.599482	0.037746176
1872.527935	0.037040513
1874.456388	0.036523227
1876.384842	0.036108017
1878.313295	0.035672888
1880.241748	0.035252761
1882.170201	0.034929629
1884.098654	0.034692831
1886.027107	0.034481131
1887.955560	0.034324717
1889.884013	0.034353953
1891.812466	0.034543779
1893.740919	0.034588996
1895.669372	0.034220479
1897.597825	0.033557467
1899.526278	0.033031825
1901.454732	0.032735221
1903.383185	0.032398634
1905.311638	0.032053407
1907.240091	0.031841304
1909.168544	0.031546790
1911.096997	0.031025130
1913.025450	0.030598322
1914.953903	0.030513091
1916.882356	0.030581377
1918.810809	0.030639559
1920.739262	0.030575329
1922.667715	0.030330028
1924.596168	0.030092753
1926.524622	0.029789954
1928.453075	0.029207343
1930.381528	0.028506305
1932.309981	0.027989268
1934.238434	0.027620848
1936.166887	0.027247209
1938.095340	0.026974276
1940.023793	0.026838113
1941.952246	0.026638148
1943.880699	0.026452582
1945.809152	0.026384091
1947.737605	0.026139973
1949.666058	0.025620926
1951.594511	0.025131181
1953.522965	0.024747135
1955.451418	0.024309218
1957.379871	0.023931175
1959.308324	0.023799827
1961.236777	0.023874942
1963.165230	0.023967220
1965.093683	0.023910729
1967.022136	0.023719363
1968.950589	0.023460049
1970.879042	0.023074081
1972.807495	0.022723125
1974.735948	0.022645038
1976.664401	0.022562653
1978.592855	0.022123460
1980.521308	0.021585248
1982.449761	0.021342194
1984.378214	0.021276137
1986.306667	0.021238638
1988.235120	0.021407016
1990.163573	0.021647844
1992.092026	0.021545021
1994.020479	0.021096392
1995.948932	0.020652259
1997.877385	0.020436788
1999.805838	0.020375099
2001.734291	0.020266498
2003.662744	0.019956695
2005.591198	0.019450527
2007.519651	0.019018520
2009.448104	0.018925034
2011.376557	0.019029861
2013.305010	0.018946098
2015.233463	0.018622499
2017.161916	0.018530693
2019.090369	0.018870728
2021.018822	0.019092873
2022.947275	0.018682251
2024.875728	0.017853403
2026.804181	0.017334851
2028.732634	0.017500756
2030.661088	0.017913559
2032.589541	0.017951667
2034.517994	0.017615149
2036.446447	0.017306892
2038.374900	0.017146504
2040.303353	0.016993931
2042.231806	0.016849944
2044.160259	0.016847899
2046.088712	0.016970547
2048.017165	0.016967744
2049.945618	0.016769720
2051.874071	0.016680116
2053.802524	0.016800748
2055.730978	0.016784785
2057.659431	0.016486762
2059.587884	0.016212791
2061.516337	0.016089609
2063.444790	0.015954971
2065.373243	0.015693059
2067.301696	0.015236835
2069.230149	0.014750371
2071.158602	0.014617180
2073.087055	0.014952097
2075.015508	0.015436002
2076.943961	0.015615603
2078.872414	0.015398733
2080.800867	0.015086610
2082.729321	0.014911109
2084.657774	0.014922431
2086.586227	0.014866993
2088.514680	0.014609559
2090.443133	0.014401424
2092.371586	0.014237829
2094.300039	0.014016622
2096.228492	0.013857785
2098.156945	0.013790066
2100.085398	0.013860918
2102.013851	0.013984894
2103.942304	0.013908646
2105.870757	0.013924972
2107.799211	0.014108129
2109.727664	0.014001773
2111.656117	0.013663098
2113.584570	0.013488255
2115.513023	0.013564636
2117.441476	0.013665413
2119.369929	0.013624238
2121.298382	0.013522836
2123.226835	0.013367624
2125.155288	0.013169792
2127.083741	0.013119097
2129.012194	0.013222707
2130.940647	0.013219200
2132.869100	0.013036415
2134.797554	0.013010622
2136.726007	0.013081691
2138.654460	0.012906920
2140.582913	0.012667350
2142.511366	0.012585138
2144.439819	0.012614684
2146.368272	0.012668608
2148.296725	0.012645012
2150.225178	0.012519538
2152.153631	0.012289411
2154.082084	0.011989303
2156.010537	0.011790225
2157.938990	0.011809673
2159.867444	0.011997853
2161.795897	0.012223070
2163.724350	0.012275879
2165.652803	0.012054027
2167.581256	0.011800720
2169.509709	0.011759333
2171.438162	0.011901170
2173.366615	0.011956903
2175.295068	0.011727537
2177.223521	0.011430812
2179.151974	0.011438134
2181.080427	0.011821352
2183.008880	0.012240840
2184.937334	0.012270241
2186.865787	0.011964961
2188.794240	0.011628810
2190.722693	0.011524489
2192.651146	0.011782346
2194.579599	0.012057382
2196.508052	0.011947059
2198.436505	0.011613579
2200.364958	0.011332393
2202.293411	0.011150829
2204.221864	0.011116100
2206.150317	0.011218958
2208.078770	0.011135370
2210.007223	0.010645500
2211.935677	0.010284854
2213.864130	0.010509716
2215.792583	0.010932903
2217.721036	0.011167135
2219.649489	0.011193890
2221.577942	0.011098469
2223.506395	0.010752413
2225.434848	0.010145366
2227.363301	0.009800893
2229.291754	0.009923796
2231.220207	0.010084767
2233.148660	0.010097138
2235.077113	0.010072063
2237.005567	0.010072664
2238.934020	0.010097118
2240.862473	0.010103094
2242.790926	0.010026199
2244.719379	0.009840500
2246.647832	0.009603310
2248.576285	0.009550596
2250.504738	0.009689028
2252.433191	0.009658452
2254.361644	0.009437677
2256.290097	0.009231814
2258.218550	0.009181271
2260.147003	0.009242821
2262.075456	0.009429378
2264.003910	0.009652223
2265.932363	0.009549698
2267.860816	0.009171985
2269.789269	0.008971860
2271.717722	0.009062746
2273.646175	0.009195927
2275.574628	0.009244985
2277.503081	0.009241275
2279.431534	0.009128146
2281.359987	0.008869999
2283.288440	0.008572184
2285.216893	0.008393547
2287.145346	0.008464567
2289.073800	0.008693868
2291.002253	0.008799735
2292.930706	0.008657834
2294.859159	0.008418685
2296.787612	0.008337443
2298.716065	0.008531587
2300.644518	0.008771063
2302.572971	0.008768372
2304.501424	0.008586464
2306.429877	0.008401695
2308.358330	0.008301769
2310.286783	0.008360334
2312.215236	0.008504988
2314.143690	0.008499024
2316.072143	0.008211890
2318.000596	0.007868769
2319.929049	0.007854586
2321.857502	0.008153028
2323.785955	0.008161421
2325.714408	0.007491775
2327.642861	0.006710868
2329.571314	0.006553411
2331.499767	0.007196771
2333.428220	0.008112613
2335.356673	0.008324502
2337.285126	0.007582401
2339.213579	0.006560963
2341.142033	0.005803754
2343.070486	0.005510005
2344.998939	0.005997564
2346.927392	0.007114536
2348.855845	0.007984484
2350.784298	0.008170843
2352.712751	0.007984814
2354.641204	0.007754447
2356.569657	0.007513819
2358.498110	0.007263476
2360.426563	0.007120927
2362.355016	0.007006152
2364.283469	0.006839007
2366.211923	0.006794976
2368.140376	0.006804892
2370.068829	0.007075323
2371.997282	0.007562911
2373.925735	0.007615861
2375.854188	0.007100909
2377.782641	0.006653873
2379.711094	0.006575823
2381.639547	0.006585622
2383.568000	0.006501121
2385.496453	0.006442116
2387.424906	0.006473893
2389.353359	0.006555174
2391.281812	0.006614499
2393.210266	0.006556464
2395.138719	0.006352277
2397.067172	0.006115739
2398.995625	0.006059197
2400.924078	0.006231960
2402.852531	0.006348603
2404.780984	0.006243095
2406.709437	0.006228713
2408.637890	0.006143665
2410.566343	0.005663490
2412.494796	0.005112149
2414.423249	0.004968853
2416.351702	0.005185350
2418.280156	0.005434884
2420.208609	0.005680211
2422.137062	0.005971397
2424.065515	0.006083139
2425.993968	0.006050630
2427.922421	0.006047682
2429.850874	0.006006526
2431.779327	0.006063625
2433.707780	0.006357680
2435.636233	0.006585277
2437.564686	0.006457052
2439.493139	0.006140098
2441.421592	0.005980669
2443.350045	0.005929313
2445.278499	0.005724092
2447.206952	0.005560882
2449.135405	0.005696918
2451.063858	0.005761414
2452.992311	0.005620264
2454.920764	0.005731187
2456.849217	0.005996754
2458.777670	0.005984107
2460.706123	0.005787646
2462.634576	0.005794657
2464.563029	0.006123343
2466.491482	0.006475002
2468.419935	0.006473338
2470.348389	0.006321596
2472.276842	0.006263700
2474.205295	0.006248150
2476.133748	0.006422992
2478.062201	0.006905912
2479.990654	0.007357618
2481.919107	0.007469025
2483.847560	0.007244546
2485.776013	0.007130991
2487.704466	0.007447613
2489.632919	0.007761794
2491.561372	0.007568473
2493.489825	0.007058070
2495.418279	0.006758165
2497.346732	0.006877618
2499.275185	0.007141050
2501.203638	0.007529352
2503.132091	0.008035170
2505.060544	0.008134360
2506.988997	0.007632630
2508.917450	0.007062830
2510.845903	0.007111968
2512.774356	0.007826796
2514.702809	0.008476258
2516.631262	0.008641867
2518.559715	0.008700884
2520.488168	0.008875637
2522.416622	0.008901557
2524.345075	0.008979764
2526.273528	0.009422230
2528.201981	0.009927591
2530.130434	0.010331778
2532.058887	0.010710398
2533.987340	0.011019680
2535.915793	0.011231844
2537.844246	0.011286248
2539.772699	0.011122895
2541.701152	0.010802671
2543.629605	0.010609406
2545.558058	0.010788569
2547.486512	0.011161265
2549.414965	0.011529289
2551.343418	0.011967302
2553.271871	0.012399180
2555.200324	0.012827581
2557.128777	0.013322916
2559.057230	0.013633541
2560.985683	0.013728602
2562.914136	0.013952615
2564.842589	0.014243198
2566.771042	0.014374095
2568.699495	0.014633290
2570.627948	0.015248195
2572.556401	0.015851149
2574.484855	0.016151363
2576.413308	0.016215522
2578.341761	0.016204707
2580.270214	0.016284341
2582.198667	0.016485581
2584.127120	0.016678510
2586.055573	0.016756574
2587.984026	0.016705904
2589.912479	0.016691966
2591.840932	0.016863706
2593.769385	0.017141206
2595.697838	0.017382450
2597.626291	0.017417183
2599.554745	0.017314667
2601.483198	0.017539620
2603.411651	0.018109636
2605.340104	0.018391937
2607.268557	0.018205231
2609.197010	0.018094433
2611.125463	0.018415969
2613.053916	0.018824970
2614.982369	0.018937444
2616.910822	0.018873759
2618.839275	0.018653717
2620.767728	0.018177122
2622.696181	0.017859217
2624.624635	0.018023087
2626.553088	0.018362988
2628.481541	0.018461524
2630.409994	0.018338952
2632.338447	0.018307829
2634.266900	0.018341681
2636.195353	0.018229969
2638.123806	0.018093161
2640.052259	0.017967194
2641.980712	0.017751830
2643.909165	0.017627206
2645.837618	0.017761258
2647.766071	0.017948017
2649.694524	0.018103948
2651.622978	0.018149342
2653.551431	0.017797507
2655.479884	0.017252108
2657.408337	0.016982341
2659.336790	0.016904628
2661.265243	0.016695121
2663.193696	0.016563207
2665.122149	0.016861262
2667.050602	0.017084241
2668.979055	0.016725166
2670.907508	0.016273823
2672.835961	0.016183818
2674.764414	0.016229136
2676.692868	0.016161172
2678.621321	0.016181752
2680.549774	0.016465843
2682.478227	0.016538750
2684.406680	0.016120825
2686.335133	0.015882762
2688.263586	0.016127035
2690.192039	0.016254434
2692.120492	0.015995363
2694.048945	0.015596536
2695.977398	0.015319609
2697.905851	0.015223427
2699.834304	0.015258305
2701.762757	0.015372285
2703.691211	0.015322527
2705.619664	0.014999590
2707.548117	0.014733500
2709.476570	0.014697319
2711.405023	0.014637046
2713.333476	0.014437533
2715.261929	0.014187368
2717.190382	0.014060824
2719.118835	0.014384220
2721.047288	0.014759780
2722.975741	0.014495589
2724.904194	0.013938352
2726.832647	0.013678811
2728.761101	0.013662724
2730.689554	0.013576012
2732.618007	0.013311055
2734.546460	0.013039194
2736.474913	0.012918017
2738.403366	0.013108076
2740.331819	0.013368951
2742.260272	0.013234479
2744.188725	0.012913998
2746.117178	0.012892132
2748.045631	0.013172218
2749.974084	0.013430440
2751.902537	0.013415171
2753.830991	0.013342317
2755.759444	0.013520409
2757.687897	0.013727259
2759.616350	0.013791168
2761.544803	0.013576580
2763.473256	0.013013694
2765.401709	0.012705048
2767.330162	0.012952891
2769.258615	0.013135680
2771.187068	0.012733400
2773.115521	0.012074736
2775.043974	0.011889551
2776.972427	0.012123377
2778.900880	0.012190918
2780.829334	0.012032567
2782.757787	0.011893874
2784.686240	0.011868161
2786.614693	0.012046051
2788.543146	0.012296399
2790.471599	0.012410897
2792.400052	0.012446300
2794.328505	0.012355217
2796.256958	0.012043345
2798.185411	0.011775167
2800.113864	0.011654256
2802.042317	0.011538271
2803.970770	0.011506696
2805.899224	0.011559610
2807.827677	0.011575179
2809.756130	0.011467584
2811.684583	0.011142783
2813.613036	0.010945673
2815.541489	0.011259522
2817.469942	0.011765141
2819.398395	0.012014427
2821.326848	0.011910212
2823.255301	0.011535845
2825.183754	0.011146717
2827.112207	0.010975773
2829.040660	0.011041228
2830.969113	0.011289524
2832.897567	0.011662342
2834.826020	0.011995676
2836.754473	0.012180166
2838.682926	0.012124886
2840.611379	0.011797559
2842.539832	0.011336879
2844.468285	0.011068467
2846.396738	0.011165990
2848.325191	0.011280647
2850.253644	0.011130249
2852.182097	0.011035016
2854.110550	0.011243995
2856.039003	0.011570118
2857.967457	0.011659262
2859.895910	0.011343896
2861.824363	0.011020152
2863.752816	0.011050164
2865.681269	0.011156451
2867.609722	0.011109262
2869.538175	0.010957332
2871.466628	0.010785648
2873.395081	0.010864231
2875.323534	0.011170992
2877.251987	0.011342045
2879.180440	0.011327909
2881.108893	0.011197749
2883.037347	0.011054432
2884.965800	0.011057210
2886.894253	0.010964944
2888.822706	0.010782333
2890.751159	0.010845520
2892.679612	0.011135511
2894.608065	0.011612926
2896.536518	0.011874881
2898.464971	0.011412859
2900.393424	0.010662707
2902.321877	0.010259970
2904.250330	0.010189814
2906.178783	0.010299696
2908.107236	0.010544612
2910.035690	0.010913863
2911.964143	0.011350158
2913.892596	0.011538452
2915.821049	0.011279600
2917.749502	0.010915842
2919.677955	0.010700094
2921.606408	0.010588939
2923.534861	0.010653273
2925.463314	0.010648505
2927.391767	0.010459249
2929.320220	0.010548661
2931.248673	0.010804180
2933.177126	0.010730276
2935.105580	0.010688963
2937.034033	0.011045826
2938.962486	0.011611597
2940.890939	0.012133297
2942.819392	0.012113312
2944.747845	0.011422851
2946.676298	0.010837301
2948.604751	0.010849830
2950.533204	0.011151265
2952.461657	0.011275557
2954.390110	0.011129775
2956.318563	0.011231200
2958.247016	0.011757976
2960.175469	0.011943054
2962.103923	0.011379266
2964.032376	0.010620430
2965.960829	0.010295112
2967.889282	0.010416470
2969.817735	0.010578248
2971.746188	0.010677355
2973.674641	0.010870513
2975.603094	0.010975868
2977.531547	0.010994142
2979.460000	0.011175027
2981.388453	0.011386654
2983.316906	0.011388700
2985.245359	0.011317149
2987.173813	0.011398806
2989.102266	0.011612148
2991.030719	0.011818185
2992.959172	0.011878817
2994.887625	0.011723114
2996.816078	0.011684281
2998.744531	0.012018853
3000.672984	0.012338581
3002.601437	0.012371923
3004.529890	0.012367012
3006.458343	0.012403038
3008.386796	0.012280671
3010.315249	0.012167486
3012.243703	0.012155667
3014.172156	0.012044483
3016.100609	0.012044140
3018.029062	0.012506194
3019.957515	0.013053829
3021.885968	0.012890195
3023.814421	0.012116746
3025.742874	0.011698558
3027.671327	0.012029461
3029.599780	0.012507430
3031.528233	0.012613799
3033.456686	0.012540219
3035.385139	0.012395731
3037.313592	0.012140141
3039.242046	0.012121033
3041.170499	0.012448220
3043.098952	0.012868246
3045.027405	0.013277096
3046.955858	0.013552136
3048.884311	0.013628282
3050.812764	0.013627391
3052.741217	0.013566117
3054.669670	0.013468174
3056.598123	0.013416747
3058.526576	0.013260119
3060.455029	0.013002628
3062.383482	0.013038672
3064.311936	0.013409774
3066.240389	0.013778051
3068.168842	0.014008780
3070.097295	0.014195607
3072.025748	0.014487318
3073.954201	0.014731129
3075.882654	0.014550467
3077.811107	0.014354372
3079.739560	0.014774651
3081.668013	0.015469723
3083.596466	0.015715694
3085.524919	0.015541735
3087.453372	0.015560639
3089.381825	0.015841106
3091.310279	0.015938442
3093.238732	0.015838223
3095.167185	0.015783299
3097.095638	0.016036093
3099.024091	0.016594252
3100.952544	0.016872875
3102.880997	0.016650740
3104.809450	0.016521009
3106.737903	0.016956851
3108.666356	0.017661817
3110.594809	0.017897895
3112.523262	0.017469350
3114.451715	0.017081752
3116.380169	0.017371919
3118.308622	0.017965887
3120.237075	0.018253425
3122.165528	0.018162658
3124.093981	0.017865084
3126.022434	0.017799579
3127.950887	0.018405320
3129.879340	0.019274849
3131.807793	0.019653585
3133.736246	0.019713938
3135.664699	0.019882476
3137.593152	0.019837338
3139.521605	0.019500440
3141.450058	0.019423131
3143.378512	0.019844903
3145.306965	0.020448403
3147.235418	0.020677483
3149.163871	0.020444689
3151.092324	0.020110533
3153.020777	0.019809004
3154.949230	0.019671811
3156.877683	0.019955778
3158.806136	0.020495964
3160.734589	0.020739423
3162.663042	0.020651255
3164.591495	0.020942729
3166.519948	0.021697950
3168.448402	0.022259898
3170.376855	0.022595122
3172.305308	0.022941582
3174.233761	0.023046844
3176.162214	0.022829326
3178.090667	0.022724513
3180.019120	0.023024395
3181.947573	0.023585688
3183.876026	0.024021395
3185.804479	0.023945797
3187.732932	0.023457088
3189.661385	0.023184793
3191.589838	0.023621257
3193.518292	0.024528634
3195.446745	0.025134029
3197.375198	0.024987487
3199.303651	0.024528880
3201.232104	0.024361255
3203.160557	0.024358269
3205.089010	0.024322731
3207.017463	0.024512509
3208.945916	0.024940807
3210.874369	0.025528440
3212.802822	0.026230438
3214.731275	0.026556589
3216.659728	0.026289545
3218.588181	0.025944939
3220.516635	0.025903963
3222.445088	0.026055131
3224.373541	0.026125569
3226.301994	0.026069295
3228.230447	0.026189253
3230.158900	0.026961019
3232.087353	0.028186804
3234.015806	0.028851761
3235.944259	0.028564790
3237.872712	0.028075200
3239.801165	0.028045926
3241.729618	0.028339455
3243.658071	0.028575836
3245.586525	0.028632283
3247.514978	0.028447956
3249.443431	0.028234001
3251.371884	0.028321033
3253.300337	0.028308049
3255.228790	0.027709760
3257.157243	0.027233673
3259.085696	0.027824627
3261.014149	0.029004673
3262.942602	0.029447591
3264.871055	0.029072270
3266.799508	0.029043214
3268.727961	0.029592695
3270.656414	0.029916640
3272.584868	0.029914897
3274.513321	0.030073339
3276.441774	0.030517293
3278.370227	0.030864846
3280.298680	0.030901907
3282.227133	0.030935401
3284.155586	0.031066980
3286.084039	0.031072626
3288.012492	0.030863583
3289.940945	0.030483687
3291.869398	0.030039273
3293.797851	0.029667089
3295.726304	0.029642643
3297.654758	0.030096771
3299.583211	0.030449120
3301.511664	0.030308990
3303.440117	0.030260753
3305.368570	0.030871632
3307.297023	0.031899631
3309.225476	0.032595657
3311.153929	0.032671671
3313.082382	0.032523498
3315.010835	0.032467857
3316.939288	0.032511864
3318.867741	0.032420307
3320.796194	0.032182585
3322.724648	0.032132927
3324.653101	0.032216739
3326.581554	0.032179568
3328.510007	0.032076348
3330.438460	0.032085124
3332.366913	0.032373473
3334.295366	0.032727528
3336.223819	0.032797609
3338.152272	0.032849360
3340.080725	0.033218160
3342.009178	0.033463370
3343.937631	0.033393387
3345.866084	0.033569917
3347.794537	0.034015778
3349.722991	0.034285780
3351.651444	0.034399863
3353.579897	0.034549516
3355.508350	0.034723956
3357.436803	0.034976024
3359.365256	0.035364568
3361.293709	0.035670303
3363.222162	0.035605535
3365.150615	0.035253037
3367.079068	0.035027429
3369.007521	0.035237271
3370.935974	0.035874031
3372.864427	0.036495745
3374.792881	0.036537748
3376.721334	0.036180601
3378.649787	0.036090441
3380.578240	0.036128763
3382.506693	0.036034010
3384.435146	0.036286641
3386.363599	0.036697078
3388.292052	0.036606975
3390.220505	0.036415130
3392.148958	0.036829293
3394.077411	0.037554778
3396.005864	0.037564591
3397.934317	0.036787551
3399.862770	0.036318950
3401.791224	0.036602024
3403.719677	0.036831427
3405.648130	0.036841992
3407.576583	0.037054505
3409.505036	0.037900388
3411.433489	0.038985498
3413.361942	0.039247815
3415.290395	0.038645905
3417.218848	0.038313448
3419.147301	0.038429491
3421.075754	0.038009755
3423.004207	0.036972262
3424.932660	0.036512498
3426.861114	0.037192542
3428.789567	0.038149659
3430.718020	0.038152780
3432.646473	0.037185524
3434.574926	0.036711764
3436.503379	0.037301324
3438.431832	0.037817769
3440.360285	0.037958741
3442.288738	0.038289782
3444.217191	0.038651455
3446.145644	0.038922906
3448.074097	0.039200358
3450.002550	0.038968187
3451.931004	0.038117494
3453.859457	0.037410788
3455.787910	0.037039768
3457.716363	0.036517125
3459.644816	0.036016040
3461.573269	0.035983037
3463.501722	0.036301985
3465.430175	0.036636718
3467.358628	0.036717866
3469.287081	0.036574807
3471.215534	0.036545426
3473.143987	0.036612429
3475.072440	0.036259200
3477.000893	0.035616212
3478.929347	0.035341654
3480.857800	0.035491738
3482.786253	0.035719674
3484.714706	0.035804976
3486.643159	0.035575621
3488.571612	0.034792963
3490.500065	0.033740573
3492.428518	0.033211723
3494.356971	0.033289321
3496.285424	0.033602796
3498.213877	0.034216963
3500.142330	0.034844499
3502.070783	0.034768097
3503.999237	0.034151416
3505.927690	0.033792455
3507.856143	0.033757187
3509.784596	0.033673402
3511.713049	0.033439830
3513.641502	0.033121694
3515.569955	0.032650694
3517.498408	0.032054115
3519.426861	0.031607095
3521.355314	0.031345461
3523.283767	0.031059159
3525.212220	0.030801628
3527.140673	0.030737657
3529.069126	0.030748583
3530.997580	0.030645985
3532.926033	0.030249257
3534.854486	0.029480508
3536.782939	0.028888153
3538.711392	0.029055946
3540.639845	0.029516550
3542.568298	0.029458813
3544.496751	0.028991252
3546.425204	0.028784070
3548.353657	0.028877610
3550.282110	0.028625919
3552.210563	0.027794363
3554.139016	0.026949938
3556.067470	0.026554579
3557.995923	0.026566586
3559.924376	0.026759053
3561.852829	0.026982674
3563.781282	0.027316432
3565.709735	0.027621819
3567.638188	0.027380755
3569.566641	0.026545329
3571.495094	0.025617758
3573.423547	0.025035309
3575.352000	0.024847155
3577.280453	0.024858262
3579.208906	0.024894424
3581.137360	0.024683204
3583.065813	0.024094742
3584.994266	0.023317043
3586.922719	0.022499910
3588.851172	0.021788934
3590.779625	0.021478111
3592.708078	0.021643000
3594.636531	0.021996161
3596.564984	0.022237107
3598.493437	0.022233538
3600.421890	0.021938020
3602.350343	0.021379419
3604.278796	0.020776927
3606.207249	0.020483563
3608.135703	0.020572120
3610.064156	0.020559175
3611.992609	0.020210912
3613.921062	0.019882888
3615.849515	0.019797491
3617.777968	0.019986834
3619.706421	0.020274432
3621.634874	0.020115925
3623.563327	0.019565903
3625.491780	0.019170873
3627.420233	0.018958041
3629.348686	0.018713409
3631.277139	0.018562028
3633.205593	0.018570537
3635.134046	0.018459262
3637.062499	0.018139932
3638.990952	0.017829077
3640.919405	0.017589521
3642.847858	0.017279187
3644.776311	0.016750572
3646.704764	0.015746955
3648.633217	0.014442965
3650.561670	0.013700631
3652.490123	0.013792792
3654.418576	0.014124484
3656.347029	0.014135920
3658.275482	0.013737670
3660.203936	0.013249698
3662.132389	0.013042741
3664.060842	0.013111112
3665.989295	0.013273934
3667.917748	0.013379752
3669.846201	0.013326040
3671.774654	0.013203553
3673.703107	0.012976193
3675.631560	0.012691027
3677.560013	0.012496469
3679.488466	0.012200250
3681.416919	0.012080956
3683.345372	0.012605452
3685.273826	0.013415383
3687.202279	0.013523433
3689.130732	0.012705414
3691.059185	0.011828492
3692.987638	0.011129296
3694.916091	0.010379312
3696.844544	0.010115190
3698.772997	0.010768400
3700.701450	0.011667595
3702.629903	0.011927781
3704.558356	0.011952221
3706.486809	0.012173693
3708.415262	0.011866629
3710.343716	0.010745142
3712.272169	0.009877361
3714.200622	0.010040741
3716.129075	0.010776453
3718.057528	0.011350558
3719.985981	0.011598440
3721.914434	0.011753548
3723.842887	0.011799745
3725.771340	0.011764342
3727.699793	0.012097702
3729.628246	0.012869020
3731.556699	0.013603667
3733.485152	0.014004314
3735.413605	0.014135789
3737.342059	0.013923462
3739.270512	0.013308024
3741.198965	0.012678604
3743.127418	0.012475069
3745.055871	0.012974540
3746.984324	0.013556319
3748.912777	0.013419827
3750.841230	0.012859147
3752.769683	0.012599022
3754.698136	0.012666080
3756.626589	0.012483646
3758.555042	0.012162734
3760.483495	0.012471519
3762.411949	0.013215246
3764.340402	0.013651322
3766.268855	0.013647243
3768.197308	0.013499801
3770.125761	0.013365266
3772.054214	0.013142998
3773.982667	0.012787844
3775.911120	0.012804201
3777.839573	0.013602206
3779.768026	0.014458310
3781.696479	0.014439727
3783.624932	0.014109497
3785.553385	0.014237924
3787.481838	0.014473551
3789.410292	0.014402558
3791.338745	0.014391930
3793.267198	0.014598805
3795.195651	0.014444110
3797.124104	0.013555368
3799.052557	0.012501819
3800.981010	0.012180332
3802.909463	0.012688045
3804.837916	0.013190732
3806.766369	0.013312828
3808.694822	0.013189532
3810.623275	0.012795858
3812.551728	0.012113436
3814.480182	0.011494049
3816.408635	0.011782479
3818.337088	0.013041243
3820.265541	0.013935900
3822.193994	0.013943711
3824.122447	0.013635665
3826.050900	0.013540114
3827.979353	0.013731729
3829.907806	0.013816178
3831.836259	0.013689128
3833.764712	0.013423768
3835.693165	0.013042700
3837.621618	0.012837283
3839.550071	0.012842687
3841.478525	0.012612763
3843.406978	0.012207221
3845.335431	0.012083957
3847.263884	0.012295190
3849.192337	0.012545153
3851.120790	0.012509662
3853.049243	0.012101082
3854.977696	0.011865470
3856.906149	0.012329086
3858.834602	0.013150226
3860.763055	0.013636406
3862.691508	0.013409887
3864.619961	0.012849146
3866.548415	0.012690546
3868.476868	0.012933688
3870.405321	0.013053276
3872.333774	0.013188538
3874.262227	0.013644229
3876.190680	0.013956629
3878.119133	0.013709534
3880.047586	0.013222854
3881.976039	0.012875973
3883.904492	0.012652971
3885.832945	0.012643707
3887.761398	0.013055392
3889.689851	0.013506173
3891.618305	0.013333407
3893.546758	0.012721752
3895.475211	0.012230001
3897.403664	0.011483304
3899.332117	0.010340370
3901.260570	0.009877797
3903.189023	0.010521309
3905.117476	0.011045681
3907.045929	0.010714868
3908.974382	0.010271050
3910.902835	0.010224975
3912.831288	0.010494245
3914.759741	0.010907225
3916.688194	0.011434321
3918.616648	0.012087968
3920.545101	0.012729523
3922.473554	0.012967393
3924.402007	0.012353368
3926.330460	0.011224942
3928.258913	0.010528448
3930.187366	0.010433943
3932.115819	0.010366757
3934.044272	0.010067666
3935.972725	0.009786129
3937.901178	0.009797826
3939.829631	0.010170187
3941.758084	0.010869147
3943.686538	0.011851156
3945.614991	0.012621460
3947.543444	0.012658437
3949.471897	0.012214230
3951.400350	0.011640492
3953.328803	0.010888465
3955.257256	0.010032176
3957.185709	0.009535704
3959.114162	0.009651750
3961.042615	0.009957013
3962.971068	0.010031284
3964.899521	0.009950508
3966.827974	0.009645049
3968.756427	0.009101445
3970.684881	0.009165034
3972.613334	0.010327890
3974.541787	0.011234644
3976.470240	0.010946520
3978.398693	0.010553732
3980.327146	0.010589579
3982.255599	0.010519370
3984.184052	0.010291703
3986.112505	0.010300553
3988.040958	0.010654741
3989.969411	0.011126489
3991.897864	0.011175284
3993.826317	0.010700980
3995.754771	0.010361611
3997.683224	0.010661507
3999.611677	0.011195454
4001.540130	0.011259639
4003.468583	0.010889244
4005.397036	0.010302886
4007.325489	0.009368965
4009.253942	0.008760332
4011.182395	0.008662158
4013.110848	0.008544757
4015.039301	0.008585993
4016.967754	0.008906050
4018.896207	0.009294538
4020.824661	0.009424066
4022.753114	0.009107918
4024.681567	0.008496773
4026.610020	0.008284321
4028.538473	0.008426767
4030.466926	0.008595360
4032.395379	0.009037602
4034.323832	0.010095365
4036.252285	0.010899917
4038.180738	0.010735724
4040.109191	0.010123054
4042.037644	0.009505214
4043.966097	0.008889186
4045.894550	0.008125118
4047.823004	0.007518080
4049.751457	0.007187962
4051.679910	0.007245792
4053.608363	0.007950443
4055.536816	0.009070029
4057.465269	0.009830485
4059.393722	0.009822961
4061.322175	0.009145781
4063.250628	0.008426903
4065.179081	0.008030579
4067.107534	0.007782809
4069.035987	0.008091394
4070.964440	0.008858738
4072.892894	0.009003792
4074.821347	0.008527684
4076.749800	0.008559783
4078.678253	0.009098093
4080.606706	0.009120346
4082.535159	0.008612118
4084.463612	0.008305700
4086.392065	0.008135137
4088.320518	0.007473120
4090.248971	0.006711468
4092.177424	0.006392437
4094.105877	0.006414239
4096.034330	0.006723920
4097.962783	0.006983846
4099.891237	0.007246439
4101.819690	0.007640919
4103.748143	0.007838139
4105.676596	0.007622950
4107.605049	0.007442991
4109.533502	0.008062842
4111.461955	0.008955509
4113.390408	0.009050277
4115.318861	0.008490468
4117.247314	0.008163325
4119.175767	0.007992504
4121.104220	0.007895868
4123.032673	0.008027821
4124.961127	0.008127150
4126.889580	0.008209216
4128.818033	0.008230847
4130.746486	0.007947099
4132.674939	0.007809498
4134.603392	0.008058880
4136.531845	0.008220595
4138.460298	0.007737882
4140.388751	0.006828571
4142.317204	0.006589098
4144.245657	0.007290164
4146.174110	0.008141678
4148.102563	0.008585657
4150.031017	0.008378620
4151.959470	0.007456901
4153.887923	0.006715797
4155.816376	0.007245614
4157.744829	0.007703040
4159.673282	0.007155748
4161.601735	0.006795224
4163.530188	0.007139066
4165.458641	0.007553128
4167.387094	0.007769116
4169.315547	0.007807711
4171.244000	0.008181577
4173.172453	0.008720870
4175.100906	0.008744658
4177.029360	0.007970356
4178.957813	0.006939639
4180.886266	0.006425781
4182.814719	0.006753865
4184.743172	0.007870346
4186.671625	0.009310055
4188.600078	0.010006412
4190.528531	0.009474147
4192.456984	0.008130539
4194.385437	0.006987427
4196.313890	0.006386946
4198.242343	0.006053915
4200.170796	0.006081701
4202.099250	0.006316136
4204.027703	0.006571511
4205.956156	0.007184156
4207.884609	0.007757415
4209.813062	0.008122999
4211.741515	0.008160967
4213.669968	0.007447645
4215.598421	0.007044661
4217.526874	0.007451264
4219.455327	0.007820725
4221.383780	0.008077471
4223.312233	0.008333696
4225.240686	0.008063590
4227.169139	0.007379294
4229.097593	0.007038610
4231.026046	0.007032848
4232.954499	0.007059459
4234.882952	0.007432495
4236.811405	0.007792071
4238.739858	0.007471476
4240.668311	0.006720849
4242.596764	0.006335569
4244.525217	0.006468448
4246.453670	0.006055976
4248.382123	0.005173536
4250.310576	0.005310581
4252.239029	0.006723163
4254.167483	0.007528092
4256.095936	0.007424815
4258.024389	0.007339869
4259.952842	0.007804556
4261.881295	0.007878583
4263.809748	0.006840283
4265.738201	0.006189417
4267.666654	0.006521417
4269.595107	0.006863543
4271.523560	0.006781057
4273.452013	0.006226252
4275.380466	0.005725363
4277.308919	0.006057933
4279.237373	0.006896831
4281.165826	0.006705876
4283.094279	0.005284972
4285.022732	0.004654943
4286.951185	0.005647770
4288.879638	0.006543156
4290.808091	0.006183057
4292.736544	0.006121644
4294.664997	0.007068844
4296.593450	0.007318632
4298.521903	0.006650515
4300.450356	0.006120191
4302.378809	0.005869850
4304.307262	0.005945042
4306.235716	0.006194679
4308.164169	0.005985932
4310.092622	0.005106131
4312.021075	0.004351228
4313.949528	0.004147008
4315.877981	0.004293141
4317.806434	0.004561909
4319.734887	0.004549966
4321.663340	0.004416723
4323.591793	0.004787324
4325.520246	0.005775914
4327.448699	0.006253874
4329.377152	0.006144936
4331.305606	0.005941310
4333.234059	0.006342383
4335.162512	0.006598441
4337.090965	0.006413945
4339.019418	0.006442472
4340.947871	0.006743793
4342.876324	0.006943822
4344.804777	0.007061973
4346.733230	0.006530249
4348.661683	0.005387712
4350.590136	0.004469403
4352.518589	0.004573866
4354.447042	0.005435686
4356.375495	0.005902016
4358.303949	0.005553002
4360.232402	0.005784695
4362.160855	0.006482915
4364.089308	0.006671933
4366.017761	0.006596224
4367.946214	0.006850907
4369.874667	0.007315412
4371.803120	0.007527071
4373.731573	0.007292075
4375.660026	0.006711985
4377.588479	0.006520100
4379.516932	0.006522766
4381.445385	0.005937471
4383.373839	0.005155468
4385.302292	0.005425747
4387.230745	0.006481384
4389.159198	0.006321126
4391.087651	0.005723054
4393.016104	0.006248896
4394.944557	0.007113117
4396.873010	0.007204433
4398.801463	0.006780464
4400.729916	0.006705931
4402.658369	0.007180487
4404.586822	0.007498193
4406.515275	0.007304308
4408.443729	0.006474338
4410.372182	0.005487442
4412.300635	0.005374079
4414.229088	0.006062292
4416.157541	0.006174170
4418.085994	0.005934252
4420.014447	0.006035303
4421.942900	0.006629351
4423.871353	0.006705743
4425.799806	0.006695152
4427.728259	0.007153762
4429.656712	0.008196898
4431.585165	0.008762180
4433.513618	0.008398827
4435.442072	0.007773243
4437.370525	0.007297424
4439.298978	0.007159960
4441.227431	0.007282079
4443.155884	0.007098645
4445.084337	0.006542230
4447.012790	0.006124775
4448.941243	0.006346027
4450.869696	0.007110105
4452.798149	0.007535238
4454.726602	0.006937931
4456.655055	0.006208656
4458.583508	0.005827569
4460.511962	0.005568770
4462.440415	0.005849033
4464.368868	0.006108372
4466.297321	0.005549344
4468.225774	0.005471455
4470.154227	0.005771814
4472.082680	0.006039364
4474.011133	0.006160855
4475.939586	0.005871025
4477.868039	0.006291479
4479.796492	0.006488938
4481.724945	0.005706998
4483.653398	0.005437124
4485.581851	0.006381579
4487.510305	0.007127579
4489.438758	0.007066648
4491.367211	0.006721708
4493.295664	0.006420997
4495.224117	0.006492186
4497.152570	0.007055073
4499.081023	0.007388716
4501.009476	0.007319667
4502.937929	0.007440780
4504.866382	0.007908177
4506.794835	0.008318453
4508.723288	0.008028474
4510.651741	0.007766702
4512.580195	0.007752628
4514.508648	0.007903151
4516.437101	0.008101848
4518.365554	0.007927017
4520.294007	0.007865625
4522.222460	0.007503792
4524.150913	0.008023434
4526.079366	0.008642291
4528.007819	0.008066522
4529.936272	0.006892886
4531.864725	0.006766957
4533.793178	0.007715635
4535.721631	0.008353098
4537.650084	0.008194679
4539.578538	0.007837835
4541.506991	0.007910337
4543.435444	0.007701566
4545.363897	0.007307570
4547.292350	0.007298158
4549.220803	0.007624050
4551.149256	0.007730706
4553.077709	0.007155648
4555.006162	0.006231900
4556.934615	0.005195610
4558.863068	0.004503089
4560.791521	0.004795135
4562.719974	0.006191836
4564.648428	0.006961075
4566.576881	0.006200482
4568.505334	0.005159132
4570.433787	0.005227239
4572.362240	0.006204535
4574.290693	0.006788071
4576.219146	0.006364558
4578.147599	0.005941408
4580.076052	0.006178244
4582.004505	0.006231091
4583.932958	0.006032540
4585.861411	0.006685158
4587.789864	0.007545447
4589.718318	0.007451288
4591.646771	0.007476182
4593.575224	0.007945130
4595.503677	0.007902225
4597.432130	0.007171562
4599.360583	0.006313196
4601.289036	0.006023162
4603.217489	0.006461634
[truncated: 1,501 more rows]
