# Supplementary material for: Adaptive Method for Quantitative Estimation of Glucose and Fructose Concentrations in Aqueous Solutions Based on Infrared Nanoantenna Optics
Source: Sensors (Basel). 2019 Jul 11;19(14):3053. doi: 10.3390/s19143053 (PMC6678705; doi:10.3390/s19143053)
Supplement: Supplementary file 1 [file sensors-19-03053-s001.zip › 00_Measurement_Data/Fructose cycles/1 water/res4 sc50_50 ap100x100 par pol/1 water.9.txt]

748.239793	0.019407935
750.168246	0.034409896
752.096699	0.032680217
754.025152	0.026348043
755.953605	0.021297120
757.882058	0.009978482
759.810511	0.034173403
761.738964	0.042836435
763.667418	0.026202928
765.595871	0.033146575
767.524324	0.032500684
769.452777	0.024699748
771.381230	0.029537218
773.309683	0.027758192
775.238136	0.022374382
777.166589	0.009973963
779.095042	0.017320331
781.023495	0.019255672
782.951948	0.022444392
784.880401	0.032974981
786.808854	0.033280447
788.737308	0.017789679
790.665761	0.009507447
792.594214	0.018256290
794.522667	0.018699717
796.451120	0.019626498
798.379573	0.031204781
800.308026	0.032084346
802.236479	0.028251430
804.164932	0.032956116
806.093385	0.032738451
808.021838	0.031506401
809.950291	0.038880844
811.878744	0.034948099
813.807197	0.028163001
815.735651	0.026211496
817.664104	0.033434372
819.592557	0.037697230
821.521010	0.035316907
823.449463	0.034054495
825.377916	0.027725982
827.306369	0.017219031
829.234822	0.009328124
831.163275	0.004920510
833.091728	0.016491678
835.020181	0.034079313
836.948634	0.038858589
838.877087	0.035437308
840.805541	0.027791610
842.733994	0.019859798
844.662447	0.016462164
846.590900	0.011879778
848.519353	0.018271506
850.447806	0.020743538
852.376259	0.017286614
854.304712	0.021360785
856.233165	0.020405915
858.161618	0.021225618
860.090071	0.019554263
862.018524	0.021011883
863.946977	0.023915321
865.875430	0.025600025
867.803884	0.025633328
869.732337	0.026218016
871.660790	0.029376689
873.589243	0.028984254
875.517696	0.025557786
877.446149	0.024800422
879.374602	0.027993379
881.303055	0.031070115
883.231508	0.032770529
885.159961	0.035920061
887.088414	0.041385453
889.016867	0.045598388
890.945320	0.045243300
892.873774	0.042523004
894.802227	0.043520104
896.730680	0.049581744
898.659133	0.055928286
900.587586	0.059000596
902.516039	0.061287574
904.444492	0.065410219
906.372945	0.069690146
908.301398	0.073384933
910.229851	0.076375932
912.158304	0.078775696
914.086757	0.080826953
916.015210	0.082225226
917.943664	0.084914424
919.872117	0.090547323
921.800570	0.097543061
923.729023	0.104705885
925.657476	0.111601487
927.585929	0.116873868
929.514382	0.121030204
931.442835	0.125408381
933.371288	0.129547343
935.299741	0.133455694
937.228194	0.138354853
939.156647	0.144192234
941.085100	0.151051372
943.013553	0.159063473
944.942007	0.165435106
946.870460	0.168828383
948.798913	0.172981262
950.727366	0.180490091
952.655819	0.189453527
954.584272	0.197019339
956.512725	0.202386275
958.441178	0.207156211
960.369631	0.212489292
962.298084	0.218691275
964.226537	0.225720093
966.154990	0.232199579
968.083443	0.237819061
970.011897	0.244489610
971.940350	0.252535194
973.868803	0.259375870
975.797256	0.264366120
977.725709	0.269881070
979.654162	0.276177645
981.582615	0.281718373
983.511068	0.286900461
985.439521	0.293288052
987.367974	0.301027238
989.296427	0.308485359
991.224880	0.314703524
993.153333	0.320474118
995.081786	0.326396376
997.010240	0.332249820
998.938693	0.337671638
1000.867146	0.342247009
1002.795599	0.345852315
1004.724052	0.349230528
1006.652505	0.353726000
1008.580958	0.359285563
1010.509411	0.364450574
1012.437864	0.368968695
1014.366317	0.373107314
1016.294770	0.376604974
1018.223223	0.379745215
1020.151676	0.382674009
1022.080130	0.385422826
1024.008583	0.388573110
1025.937036	0.392289698
1027.865489	0.396007240
1029.793942	0.398848534
1031.722395	0.400556386
1033.650848	0.401701093
1035.579301	0.402564287
1037.507754	0.403422594
1039.436207	0.404794306
1041.364660	0.406668156
1043.293113	0.408511668
1045.221566	0.409932822
1047.150019	0.411177456
1049.078473	0.412085801
1051.006926	0.411845177
1052.935379	0.410382867
1054.863832	0.408654004
1056.792285	0.408024013
1058.720738	0.408486724
1060.649191	0.408562809
1062.577644	0.407580107
1064.506097	0.406162679
1066.434550	0.405151516
1068.363003	0.404233456
1070.291456	0.402609766
1072.219909	0.400437474
1074.148363	0.398186237
1076.076816	0.396581113
1078.005269	0.395926982
1079.933722	0.395292610
1081.862175	0.394141376
1083.790628	0.392626703
1085.719081	0.390821666
1087.647534	0.389041424
1089.575987	0.387378126
1091.504440	0.385580719
1093.432893	0.383768111
1095.361346	0.382340878
1097.289799	0.381503761
1099.218253	0.380189031
1101.146706	0.377235949
1103.075159	0.373966753
1105.003612	0.371594757
1106.932065	0.369151354
1108.860518	0.366321474
1110.788971	0.363683760
1112.717424	0.361117274
1114.645877	0.358675480
1116.574330	0.356739581
1118.502783	0.354617298
1120.431236	0.351442814
1122.359689	0.348008811
1124.288142	0.345367551
1126.216596	0.343313396
1128.145049	0.341209173
1130.073502	0.338646322
1132.001955	0.335785180
1133.930408	0.333208889
1135.858861	0.330880910
1137.787314	0.328338474
1139.715767	0.325746447
1141.644220	0.323252201
1143.572673	0.320384085
1145.501126	0.317471355
1147.429579	0.315408707
1149.358032	0.313510180
1151.286486	0.310587764
1153.214939	0.307334602
1155.143392	0.304702133
1157.071845	0.302155703
1159.000298	0.299368531
1160.928751	0.296650469
1162.857204	0.293955117
1164.785657	0.291168988
1166.714110	0.288243771
1168.642563	0.285280973
1170.571016	0.282511830
1172.499469	0.279907376
1174.427922	0.277330101
1176.356375	0.274641335
1178.284829	0.271852851
1180.213282	0.269146472
1182.141735	0.266463220
1184.070188	0.263563812
1185.998641	0.260556877
1187.927094	0.257759959
1189.855547	0.255135745
1191.784000	0.252625465
1193.712453	0.250375539
1195.640906	0.248374969
1197.569359	0.246324986
1199.497812	0.243861422
1201.426265	0.241045669
1203.354719	0.238647982
1205.283172	0.236418068
1207.211625	0.234042868
1209.140078	0.231478080
1211.068531	0.229042083
1212.996984	0.226833224
1214.925437	0.224673003
1216.853890	0.222651139
1218.782343	0.220772758
1220.710796	0.218664840
1222.639249	0.216451406
1224.567702	0.214616090
1226.496155	0.212865099
1228.424609	0.210588098
1230.353062	0.208058864
1232.281515	0.205921888
1234.209968	0.203997880
1236.138421	0.201767430
1238.066874	0.199311987
1239.995327	0.197262853
1241.923780	0.195990905
1243.852233	0.194916263
1245.780686	0.193439066
1247.709139	0.191834286
1249.637592	0.190349534
1251.566045	0.188755780
1253.494498	0.186855763
1255.422952	0.184865177
1257.351405	0.183128059
1259.279858	0.181582198
1261.208311	0.179766804
1263.136764	0.177408785
1265.065217	0.175076619
1266.993670	0.173488036
1268.922123	0.172382757
1270.850576	0.171040505
1272.779029	0.169395775
1274.707482	0.167724475
1276.635935	0.166011781
1278.564388	0.164222702
1280.492842	0.162597269
1282.421295	0.161225691
1284.349748	0.159832239
1286.278201	0.158221245
1288.206654	0.156591535
1290.135107	0.155097321
1292.063560	0.153580919
1293.992013	0.151962712
1295.920466	0.150421232
1297.848919	0.149139851
1299.777372	0.148063555
1301.705825	0.146987215
1303.634278	0.145791143
1305.562731	0.144428179
1307.491185	0.142923459
1309.419638	0.141530633
1311.348091	0.140492797
1313.276544	0.139741480
1315.204997	0.138820469
1317.133450	0.137366235
1319.061903	0.135607556
1320.990356	0.133975208
1322.918809	0.132590383
1324.847262	0.131199986
1326.775715	0.129548788
1328.704168	0.127892822
1330.632621	0.126708448
1332.561075	0.125982940
1334.489528	0.125357598
1336.417981	0.124719046
1338.346434	0.123798139
1340.274887	0.122255385
1342.203340	0.120378077
1344.131793	0.118864186
1346.060246	0.117864989
1347.988699	0.116810806
1349.917152	0.115439236
1351.845605	0.114024527
1353.774058	0.112695366
1355.702511	0.111659698
1357.630965	0.111295722
1359.559418	0.111272365
1361.487871	0.110509202
1363.416324	0.108955570
1365.344777	0.107577294
1367.273230	0.106599383
1369.201683	0.106027469
1371.130136	0.105769508
1373.058589	0.105099842
1374.987042	0.103704959
1376.915495	0.102041759
1378.843948	0.100606151
1380.772401	0.099618755
1382.700854	0.099092752
1384.629308	0.098679706
1386.557761	0.097610779
1388.486214	0.096116215
1390.414667	0.095249116
1392.343120	0.095020719
1394.271573	0.094895065
1396.200026	0.094465196
1398.128479	0.093268342
1400.056932	0.091730006
1401.985385	0.090462849
1403.913838	0.089278318
1405.842291	0.088243470
1407.770744	0.087361187
1409.699198	0.086480379
1411.627651	0.085887298
1413.556104	0.085877478
1415.484557	0.086131833
1417.413010	0.085690543
1419.341463	0.084503323
1421.269916	0.083434321
1423.198369	0.082271032
1425.126822	0.081061706
1427.055275	0.080148168
1428.983728	0.079295047
1430.912181	0.078768104
1432.840634	0.078733735
1434.769087	0.078355588
1436.697541	0.077399991
1438.625994	0.076669171
1440.554447	0.075921394
1442.482900	0.075038075
1444.411353	0.074424058
1446.339806	0.073776469
1448.268259	0.072898678
1450.196712	0.072292656
1452.125165	0.072450846
1454.053618	0.073081397
1455.982071	0.073089324
1457.910524	0.072167300
1459.838977	0.071087889
1461.767431	0.070089057
1463.695884	0.069039077
1465.624337	0.068133302
1467.552790	0.067711510
1469.481243	0.067627601
1471.409696	0.067404978
1473.338149	0.066775657
1475.266602	0.065712675
1477.195055	0.064626738
1479.123508	0.063955776
1481.051961	0.063646629
1482.980414	0.063571520
1484.908867	0.063538492
1486.837321	0.063450247
1488.765774	0.063163720
1490.694227	0.062599048
1492.622680	0.062074013
1494.551133	0.061433047
1496.479586	0.060611770
1498.408039	0.059900306
1500.336492	0.059479978
1502.264945	0.059624854
1504.193398	0.060129922
1506.121851	0.060529187
1508.050304	0.060474873
1509.978757	0.059336718
1511.907210	0.057894669
1513.835664	0.057359215
1515.764117	0.057461299
1517.692570	0.057336655
1519.621023	0.056298368
1521.549476	0.054841958
1523.477929	0.054276153
1525.406382	0.054200225
1527.334835	0.053927049
1529.263288	0.053646442
1531.191741	0.053331226
1533.120194	0.052966680
1535.048647	0.053322777
1536.977100	0.054512929
1538.905554	0.055911515
1540.834007	0.056565292
1542.762460	0.055053834
1544.690913	0.052359842
1546.619366	0.050366513
1548.547819	0.049384121
1550.476272	0.049214441
1552.404725	0.049767230
1554.333178	0.050917443
1556.261631	0.052060470
1558.190084	0.051756557
1560.118537	0.050324630
1562.046990	0.049175233
1563.975443	0.048330665
1565.903897	0.048003953
1567.832350	0.047819775
1569.760803	0.047435317
1571.689256	0.047369774
1573.617709	0.047316290
1575.546162	0.046849906
1577.474615	0.046523832
1579.403068	0.046428755
1581.331521	0.046160743
1583.259974	0.045894418
1585.188427	0.045873757
1587.116880	0.046151571
1589.045333	0.046542749
1590.973787	0.046727996
1592.902240	0.046748672
1594.830693	0.046842095
1596.759146	0.046931390
1598.687599	0.046916414
1600.616052	0.046955403
1602.544505	0.047246803
1604.472958	0.047779553
1606.401411	0.048226096
1608.329864	0.048358861
1610.258317	0.048453547
1612.186770	0.048915520
1614.115223	0.049608719
1616.043677	0.050169285
1617.972130	0.050785601
1619.900583	0.051441927
1621.829036	0.051755615
1623.757489	0.051997054
1625.685942	0.052236289
1627.614395	0.052364234
1629.542848	0.052869949
1631.471301	0.053893354
1633.399754	0.054958299
1635.328207	0.055853520
1637.256660	0.056425583
1639.185113	0.056157704
1641.113566	0.055712964
1643.042020	0.056005236
1644.970473	0.056565784
1646.898926	0.057064343
1648.827379	0.058138151
1650.755832	0.058673248
1652.684285	0.057454098
1654.612738	0.055994023
1656.541191	0.055146132
1658.469644	0.054313261
1660.398097	0.053444196
1662.326550	0.052653745
1664.255003	0.052349318
1666.183456	0.052453198
1668.111910	0.052316930
1670.040363	0.051987842
1671.968816	0.051592734
1673.897269	0.050630506
1675.825722	0.049656667
1677.754175	0.049638763
1679.682628	0.050186940
1681.611081	0.050304141
1683.539534	0.049260665
1685.467987	0.047836766
1687.396440	0.046648931
1689.324893	0.045374457
1691.253346	0.044527851
1693.181799	0.044252153
1695.110253	0.044241644
1697.038706	0.044463255
1698.967159	0.043905508
1700.895612	0.042646382
1702.824065	0.041708071
1704.752518	0.040512234
1706.680971	0.039235324
1708.609424	0.038408875
1710.537877	0.037993591
1712.466330	0.037940357
1714.394783	0.038010847
1716.323236	0.037711162
1718.251689	0.037047833
1720.180143	0.036430489
1722.108596	0.035694942
1724.037049	0.034820523
1725.965502	0.034237478
1727.893955	0.034231450
1729.822408	0.034814291
1731.750861	0.035382796
1733.679314	0.035286456
1735.607767	0.034949109
1737.536220	0.034414724
1739.464673	0.033591710
1741.393126	0.033192724
1743.321579	0.033377357
1745.250032	0.033577982
1747.178486	0.033379212
1749.106939	0.032918487
1751.035392	0.032733418
1752.963845	0.032973763
1754.892298	0.033224784
1756.820751	0.033298098
1758.749204	0.033364289
1760.677657	0.033428222
1762.606110	0.033663485
1764.534563	0.034113783
1766.463016	0.034515873
1768.391469	0.035013601
1770.319922	0.035602394
1772.248376	0.035796918
1774.176829	0.035561915
1776.105282	0.035378098
1778.033735	0.035546288
1779.962188	0.035833489
1781.890641	0.035838678
1783.819094	0.035670031
1785.747547	0.035982180
1787.676000	0.037010252
1789.604453	0.038012184
1791.532906	0.038255319
1793.461359	0.038028818
1795.389812	0.038077436
1797.318266	0.038572069
1799.246719	0.039081879
1801.175172	0.039170615
1803.103625	0.039013956
1805.032078	0.039028857
1806.960531	0.039279800
1808.888984	0.039479390
1810.817437	0.039511632
1812.745890	0.039621186
1814.674343	0.039891388
1816.602796	0.040185574
1818.531249	0.040431600
1820.459702	0.040618915
1822.388155	0.040788539
1824.316609	0.041016184
1826.245062	0.041413672
1828.173515	0.041619617
1830.101968	0.041239627
1832.030421	0.040602803
1833.958874	0.040118415
1835.887327	0.039963961
1837.815780	0.040099833
1839.744233	0.040300377
1841.672686	0.040297750
1843.601139	0.040111143
1845.529592	0.040104441
1847.458045	0.040137853
1849.386499	0.039902519
1851.314952	0.039471895
1853.243405	0.038959865
1855.171858	0.038498893
1857.100311	0.038265415
1859.028764	0.038247749
1860.957217	0.038259361
1862.885670	0.038272481
1864.814123	0.038349904
1866.742576	0.038230602
1868.671029	0.037714675
1870.599482	0.037190892
1872.527935	0.036889840
1874.456388	0.036608245
1876.384842	0.036240030
1878.313295	0.035848022
1880.241748	0.035548665
1882.170201	0.035310827
1884.098654	0.035011906
1886.027107	0.034741960
1887.955560	0.034604661
1889.884013	0.034458704
1891.812466	0.034082253
1893.740919	0.033529036
1895.669372	0.033050217
1897.597825	0.032615267
1899.526278	0.032169230
1901.454732	0.031833839
1903.383185	0.031664565
1905.311638	0.031672981
1907.240091	0.031622928
1909.168544	0.031283896
1911.096997	0.030938905
1913.025450	0.030881340
1914.953903	0.030869316
1916.882356	0.030522969
1918.810809	0.030028304
1920.739262	0.029722299
1922.667715	0.029618302
1924.596168	0.029630627
1926.524622	0.029371651
1928.453075	0.028655276
1930.381528	0.027913654
1932.309981	0.027582124
1934.238434	0.027615765
1936.166887	0.027664293
1938.095340	0.027476322
1940.023793	0.027199531
1941.952246	0.027048625
1943.880699	0.026846029
1945.809152	0.026340008
1947.737605	0.025851022
1949.666058	0.025709698
1951.594511	0.025591062
1953.522965	0.025173543
1955.451418	0.024803568
1957.379871	0.024814645
1959.308324	0.024810623
1961.236777	0.024451621
1963.165230	0.024135306
1965.093683	0.024061115
1967.022136	0.023889273
1968.950589	0.023571877
1970.879042	0.023222376
1972.807495	0.022807451
1974.735948	0.022414608
1976.664401	0.022137381
1978.592855	0.021915544
1980.521308	0.021758376
1982.449761	0.021777082
1984.378214	0.021854157
1986.306667	0.021760020
1988.235120	0.021546695
1990.163573	0.021358322
1992.092026	0.021262987
1994.020479	0.021178864
1995.948932	0.020852797
1997.877385	0.020422092
1999.805838	0.020195989
2001.734291	0.020052155
2003.662744	0.019868677
2005.591198	0.019737281
2007.519651	0.019535318
2009.448104	0.019134177
2011.376557	0.018771652
2013.305010	0.018808598
2015.233463	0.019097067
2017.161916	0.019052247
2019.090369	0.018696645
2021.018822	0.018473312
2022.947275	0.018300675
2024.875728	0.018012263
2026.804181	0.017869689
2028.732634	0.017988890
2030.661088	0.018012373
2032.589541	0.017741248
2034.517994	0.017491680
2036.446447	0.017534040
2038.374900	0.017694458
2040.303353	0.017696686
2042.231806	0.017476089
2044.160259	0.017124536
2046.088712	0.016819479
2048.017165	0.016735751
2049.945618	0.016770219
2051.874071	0.016589575
2053.802524	0.016235031
2055.730978	0.016112691
2057.659431	0.016242830
2059.587884	0.016316244
2061.516337	0.016280010
2063.444790	0.016241731
2065.373243	0.016159216
2067.301696	0.015976161
2069.230149	0.015878532
2071.158602	0.015987020
2073.087055	0.016016157
2075.015508	0.015867298
2076.943961	0.015782166
2078.872414	0.015681570
2080.800867	0.015309605
2082.729321	0.014863948
2084.657774	0.014746550
2086.586227	0.014875595
2088.514680	0.014849836
2090.443133	0.014694449
2092.371586	0.014719245
2094.300039	0.014872660
2096.228492	0.014865882
2098.156945	0.014608050
2100.085398	0.014313744
2102.013851	0.014177930
2103.942304	0.014066980
2105.870757	0.013944149
2107.799211	0.013949296
2109.727664	0.013978129
2111.656117	0.013973751
2113.584570	0.014012286
2115.513023	0.013948601
2117.441476	0.013739769
2119.369929	0.013573946
2121.298382	0.013480966
2123.226835	0.013300153
2125.155288	0.013115209
2127.083741	0.013102568
2129.012194	0.013166774
2130.940647	0.013221465
2132.869100	0.013227530
2134.797554	0.013139146
2136.726007	0.012975505
2138.654460	0.012715211
2140.582913	0.012607929
2142.511366	0.012768866
2144.439819	0.012861026
2146.368272	0.012816269
2148.296725	0.012636190
2150.225178	0.012344040
2152.153631	0.012240130
2154.082084	0.012295138
2156.010537	0.012304870
2157.938990	0.012312262
2159.867444	0.012279912
2161.795897	0.012175214
2163.724350	0.012063101
2165.652803	0.011998811
2167.581256	0.012148218
2169.509709	0.012284846
2171.438162	0.012021902
2173.366615	0.011618322
2175.295068	0.011525466
2177.223521	0.011727085
2179.151974	0.011849178
2181.080427	0.011779278
2183.008880	0.011786399
2184.937334	0.011895917
2186.865787	0.011863359
2188.794240	0.011537669
2190.722693	0.011053175
2192.651146	0.010851722
2194.579599	0.010994460
2196.508052	0.011047192
2198.436505	0.011018144
2200.364958	0.011180499
2202.293411	0.011168728
2204.221864	0.010822866
2206.150317	0.010719707
2208.078770	0.010997302
2210.007223	0.011170890
2211.935677	0.011099192
2213.864130	0.010956244
2215.792583	0.010794589
2217.721036	0.010650972
2219.649489	0.010605934
2221.577942	0.010573319
2223.506395	0.010504820
2225.434848	0.010488844
2227.363301	0.010495087
2229.291754	0.010400535
2231.220207	0.010337159
2233.148660	0.010395288
2235.077113	0.010390966
2237.005567	0.010298917
2238.934020	0.010159753
2240.862473	0.010000208
2242.790926	0.009955378
2244.719379	0.010181547
2246.647832	0.010405825
2248.576285	0.010269701
2250.504738	0.009968187
2252.433191	0.009691047
2254.361644	0.009539406
2256.290097	0.009490927
2258.218550	0.009462410
2260.147003	0.009328657
2262.075456	0.009046301
2264.003910	0.008885856
2265.932363	0.009096146
2267.860816	0.009378584
2269.789269	0.009410508
2271.717722	0.009286162
2273.646175	0.009049378
2275.574628	0.008772854
2277.503081	0.008705626
2279.431534	0.008757205
2281.359987	0.008759861
2283.288440	0.008887517
2285.216893	0.009042773
2287.145346	0.008901470
2289.073800	0.008540411
2291.002253	0.008247655
2292.930706	0.008229789
2294.859159	0.008463278
2296.787612	0.008740243
2298.716065	0.008978050
2300.644518	0.009090078
2302.572971	0.008889073
2304.501424	0.008649678
2306.429877	0.008796430
2308.358330	0.009091816
2310.286783	0.009215675
2312.215236	0.009364176
2314.143690	0.009619540
2316.072143	0.009637054
2318.000596	0.009183135
2319.929049	0.008676575
2321.857502	0.008586334
2323.785955	0.008670684
2325.714408	0.008485722
2327.642861	0.007998618
2329.571314	0.007455390
2331.499767	0.007150090
2333.428220	0.007241079
2335.356673	0.007578779
2337.285126	0.008044110
2339.213579	0.008827321
2341.142033	0.009728114
2343.070486	0.010098007
2344.998939	0.009664371
2346.927392	0.009027294
2348.855845	0.008731300
2350.784298	0.008938296
2352.712751	0.009263349
2354.641204	0.008357584
2356.569657	0.005996641
2358.498110	0.004170314
2360.426563	0.004170959
2362.355016	0.006066042
2364.283469	0.008239723
2366.211923	0.008410426
2368.140376	0.007175465
2370.068829	0.006264264
2371.997282	0.006280378
2373.925735	0.006813747
2375.854188	0.007168344
2377.782641	0.006961138
2379.711094	0.006502114
2381.639547	0.006206549
2383.568000	0.006113341
2385.496453	0.006169053
2387.424906	0.006360716
2389.353359	0.006599327
2391.281812	0.006794524
2393.210266	0.006886513
2395.138719	0.006833928
2397.067172	0.006640427
2398.995625	0.006340173
2400.924078	0.006109850
2402.852531	0.006191894
2404.780984	0.006464385
2406.709437	0.006578536
2408.637890	0.006538871
2410.566343	0.006388147
2412.494796	0.006104492
2414.423249	0.005892944
2416.351702	0.005921192
2418.280156	0.005998099
2420.208609	0.005851881
2422.137062	0.005782093
2424.065515	0.005998475
2425.993968	0.006098699
2427.922421	0.005929397
2429.850874	0.005790986
2431.779327	0.005854864
2433.707780	0.005965149
2435.636233	0.005919413
2437.564686	0.005747953
2439.493139	0.005531540
2441.421592	0.005398731
2443.350045	0.005496471
2445.278499	0.005720851
2447.206952	0.005822222
2449.135405	0.005841921
2451.063858	0.005943775
2452.992311	0.006040807
2454.920764	0.006015875
2456.849217	0.006046264
2458.777670	0.006126455
2460.706123	0.006117523
2462.634576	0.006157451
2464.563029	0.006274667
2466.491482	0.006208020
2468.419935	0.005901920
2470.348389	0.005767288
2472.276842	0.005912817
2474.205295	0.005866632
2476.133748	0.005694573
2478.062201	0.005952549
2479.990654	0.006575778
2481.919107	0.007012395
2483.847560	0.006977175
2485.776013	0.006840440
2487.704466	0.006865808
2489.632919	0.006819894
2491.561372	0.006797398
2493.489825	0.007026961
2495.418279	0.007197308
2497.346732	0.007157911
2499.275185	0.007149016
2501.203638	0.007201777
2503.132091	0.007209074
2505.060544	0.007257255
2506.988997	0.007572186
2508.917450	0.008180858
2510.845903	0.008714195
2512.774356	0.008951048
2514.702809	0.009061029
2516.631262	0.008918456
2518.559715	0.008403588
2520.488168	0.008127415
2522.416622	0.008372972
2524.345075	0.008831676
2526.273528	0.009307621
2528.201981	0.009657419
2530.130434	0.009873929
2532.058887	0.010025820
2533.987340	0.010167175
2535.915793	0.010457507
2537.844246	0.010716739
2539.772699	0.010692227
2541.701152	0.010657541
2543.629605	0.010922477
2545.558058	0.011283656
2547.486512	0.011654729
2549.414965	0.012164615
2551.343418	0.012433121
2553.271871	0.012270623
2555.200324	0.012281760
2557.128777	0.012683681
2559.057230	0.013144581
2560.985683	0.013548413
2562.914136	0.013709024
2564.842589	0.013648879
2566.771042	0.013837926
2568.699495	0.014234607
2570.627948	0.014479169
2572.556401	0.014689043
2574.484855	0.015074983
2576.413308	0.015539353
2578.341761	0.015887005
2580.270214	0.016078372
2582.198667	0.016219307
2584.127120	0.016453272
2586.055573	0.016778521
2587.984026	0.017171377
2589.912479	0.017586738
2591.840932	0.017721007
2593.769385	0.017521193
2595.697838	0.017276842
2597.626291	0.017226979
2599.554745	0.017492959
2601.483198	0.018129701
2603.411651	0.018677233
2605.340104	0.018623803
2607.268557	0.018444063
2609.197010	0.018688792
2611.125463	0.018890314
2613.053916	0.018703301
2614.982369	0.018621109
2616.910822	0.018867781
2618.839275	0.019069575
2620.767728	0.019073045
2622.696181	0.018907024
2624.624635	0.018593771
2626.553088	0.018424043
2628.481541	0.018616494
2630.409994	0.018863361
2632.338447	0.018791540
2634.266900	0.018557519
2636.195353	0.018335562
2638.123806	0.017925756
2640.052259	0.017333033
2641.980712	0.017078865
2643.909165	0.017452097
2645.837618	0.017969640
2647.766071	0.018021980
2649.694524	0.017650355
2651.622978	0.017395949
2653.551431	0.017434537
2655.479884	0.017428592
2657.408337	0.017324887
2659.336790	0.017352685
2661.265243	0.017485324
2663.193696	0.017503267
2665.122149	0.017389692
2667.050602	0.017318560
2668.979055	0.017306788
2670.907508	0.017337427
2672.835961	0.017271463
2674.764414	0.016941527
2676.692868	0.016694048
2678.621321	0.016809132
2680.549774	0.016870089
2682.478227	0.016540306
2684.406680	0.016132884
2686.335133	0.015945667
2688.263586	0.015871152
2690.192039	0.015836533
2692.120492	0.015766744
2694.048945	0.015501007
2695.977398	0.015001202
2697.905851	0.014613182
2699.834304	0.014696918
2701.762757	0.015141121
2703.691211	0.015524179
2705.619664	0.015595901
2707.548117	0.015437164
2709.476570	0.015220767
2711.405023	0.015123126
2713.333476	0.015248203
2715.261929	0.015291004
2717.190382	0.015003417
2719.118835	0.014566784
2721.047288	0.014239470
2722.975741	0.014134556
2724.904194	0.014116984
2726.832647	0.014007953
2728.761101	0.013940555
2730.689554	0.014151462
2732.618007	0.014262128
2734.546460	0.013887104
2736.474913	0.013538593
2738.403366	0.013630265
2740.331819	0.013947329
2742.260272	0.014248721
2744.188725	0.014389515
2746.117178	0.014314522
2748.045631	0.014093316
2749.974084	0.013876745
2751.902537	0.013617625
2753.830991	0.013273633
2755.759444	0.012979170
2757.687897	0.012920740
2759.616350	0.013292805
2761.544803	0.013730701
2763.473256	0.013724842
2765.401709	0.013227720
2767.330162	0.012587952
2769.258615	0.012344673
2771.187068	0.012411566
2773.115521	0.012312864
2775.043974	0.012078914
2776.972427	0.011924569
2778.900880	0.012023146
2780.829334	0.012448703
2782.757787	0.012916463
2784.686240	0.013020056
2786.614693	0.012745040
2788.543146	0.012407093
2790.471599	0.012151175
2792.400052	0.012009759
2794.328505	0.011887714
2796.256958	0.011788935
2798.185411	0.011952342
2800.113864	0.012238020
2802.042317	0.012437874
2803.970770	0.012537478
2805.899224	0.012760463
2807.827677	0.013080848
2809.756130	0.012905184
2811.684583	0.012345072
2813.613036	0.012113190
2815.541489	0.012006017
2817.469942	0.011730656
2819.398395	0.011570820
2821.326848	0.011613134
2823.255301	0.011788398
2825.183754	0.011929897
2827.112207	0.011682896
2829.040660	0.011207419
2830.969113	0.010891508
2832.897567	0.010702020
2834.826020	0.010604677
2836.754473	0.010662335
2838.682926	0.010882494
2840.611379	0.011231167
2842.539832	0.011502380
2844.468285	0.011642203
2846.396738	0.011779570
2848.325191	0.011743771
2850.253644	0.011410172
2852.182097	0.011074141
2854.110550	0.010956508
2856.039003	0.010995265
2857.967457	0.011008800
2859.895910	0.010931393
2861.824363	0.010916183
2863.752816	0.011082091
2865.681269	0.011386848
2867.609722	0.011619628
2869.538175	0.011551837
2871.466628	0.011342597
2873.395081	0.011298730
2875.323534	0.011184888
2877.251987	0.010736160
2879.180440	0.010352454
2881.108893	0.010222852
2883.037347	0.009951322
2884.965800	0.009592062
2886.894253	0.009756534
2888.822706	0.010396112
2890.751159	0.010743687
2892.679612	0.010534771
2894.608065	0.010342504
2896.536518	0.010631254
2898.464971	0.011238938
2900.393424	0.011434317
2902.321877	0.010934824
2904.250330	0.010416185
2906.178783	0.010405046
2908.107236	0.010807080
2910.035690	0.011209832
2911.964143	0.011349148
2913.892596	0.011326345
2915.821049	0.011187818
2917.749502	0.010807766
2919.677955	0.010295872
2921.606408	0.010186574
2923.534861	0.010685914
2925.463314	0.011173289
2927.391767	0.011163997
2929.320220	0.010995227
2931.248673	0.010995351
2933.177126	0.010845871
2935.105580	0.010476697
2937.034033	0.010321453
2938.962486	0.010452138
2940.890939	0.010751056
2942.819392	0.011073651
2944.747845	0.011221169
2946.676298	0.011344295
2948.604751	0.011572754
2950.533204	0.011788172
2952.461657	0.011908435
2954.390110	0.011641192
2956.318563	0.011049207
2958.247016	0.010657658
2960.175469	0.010496642
2962.103923	0.010573452
2964.032376	0.010979222
2965.960829	0.011297773
2967.889282	0.011191860
2969.817735	0.010913636
2971.746188	0.010865363
2973.674641	0.010996882
2975.603094	0.011023263
2977.531547	0.010956506
2979.460000	0.010986707
2981.388453	0.011152228
2983.316906	0.011278747
2985.245359	0.011231422
2987.173813	0.011006431
2989.102266	0.010772886
2991.030719	0.010771812
2992.959172	0.011105643
2994.887625	0.011653204
2996.816078	0.012028114
2998.744531	0.012081902
3000.672984	0.011935079
3002.601437	0.011751843
3004.529890	0.011471937
3006.458343	0.011131826
3008.386796	0.011282485
3010.315249	0.012082935
3012.243703	0.012838912
3014.172156	0.013047776
3016.100609	0.012900534
3018.029062	0.012666298
3019.957515	0.012227099
3021.885968	0.011671145
3023.814421	0.011527501
3025.742874	0.011847936
3027.671327	0.012237558
3029.599780	0.012492379
3031.528233	0.012574835
3033.456686	0.012588811
3035.385139	0.012575462
3037.313592	0.012459195
3039.242046	0.012384553
3041.170499	0.012407466
3043.098952	0.012411426
3045.027405	0.012568366
3046.955858	0.012929277
3048.884311	0.012995316
3050.812764	0.012772439
3052.741217	0.012916774
3054.669670	0.013249977
3056.598123	0.013183200
3058.526576	0.013099845
3060.455029	0.013509249
3062.383482	0.014114606
3064.311936	0.014371452
3066.240389	0.014117782
3068.168842	0.013859666
3070.097295	0.014091008
3072.025748	0.014535227
3073.954201	0.014752753
3075.882654	0.014815790
3077.811107	0.014862804
3079.739560	0.014809925
3081.668013	0.014756653
3083.596466	0.014815990
3085.524919	0.014829422
3087.453372	0.014826199
3089.381825	0.015017644
3091.310279	0.015387712
3093.238732	0.015731964
3095.167185	0.015919065
3097.095638	0.016091740
3099.024091	0.016491013
3100.952544	0.016900128
3102.880997	0.016916463
3104.809450	0.016740207
3106.737903	0.016834546
3108.666356	0.017160250
3110.594809	0.017386178
3112.523262	0.017412256
3114.451715	0.017457338
3116.380169	0.017673207
3118.308622	0.017706273
3120.237075	0.017394507
3122.165528	0.017279459
3124.093981	0.017719068
3126.022434	0.018317113
3127.950887	0.018722691
3129.879340	0.019021753
3131.807793	0.019241150
3133.736246	0.019299842
3135.664699	0.019135118
3137.593152	0.018789228
3139.521605	0.018743614
3141.450058	0.019385772
3143.378512	0.020099765
3145.306965	0.020143930
3147.235418	0.019929577
3149.163871	0.019985214
3151.092324	0.020090541
3153.020777	0.020262025
3154.949230	0.020575229
3156.877683	0.020671010
3158.806136	0.020536674
3160.734589	0.020494349
3162.663042	0.020765854
3164.591495	0.021392198
3166.519948	0.022078855
3168.448402	0.022523243
3170.376855	0.022668319
3172.305308	0.022513079
3174.233761	0.022239964
3176.162214	0.022318017
3178.090667	0.022819450
3180.019120	0.023280753
3181.947573	0.023390045
3183.876026	0.023079365
3185.804479	0.022876283
3187.732932	0.023553740
3189.661385	0.024531662
3191.589838	0.024643064
3193.518292	0.024078492
3195.446745	0.023701893
3197.375198	0.023630787
3199.303651	0.023593707
3201.232104	0.023759577
3203.160557	0.024382547
3205.089010	0.025244724
3207.017463	0.025962435
3208.945916	0.026546700
3210.874369	0.026890509
3212.802822	0.026673269
3214.731275	0.026388230
3216.659728	0.026471121
3218.588181	0.026509298
3220.516635	0.026586266
3222.445088	0.026983397
3224.373541	0.027170321
3226.301994	0.026890125
3228.230447	0.026716197
3230.158900	0.026966825
3232.087353	0.027340440
3234.015806	0.027587313
3235.944259	0.027729208
3237.872712	0.027984092
3239.801165	0.028510787
3241.729618	0.028883820
3243.658071	0.028576754
3245.586525	0.027888689
3247.514978	0.027545959
3249.443431	0.027767377
3251.371884	0.028134339
3253.300337	0.028299483
3255.228790	0.028419729
3257.157243	0.028808162
3259.085696	0.029403863
3261.014149	0.029787207
3262.942602	0.029671399
3264.871055	0.029149126
3266.799508	0.028759554
3268.727961	0.028983213
3270.656414	0.029488796
3272.584868	0.029638313
3274.513321	0.029458255
3276.441774	0.029482840
3278.370227	0.029731527
3280.298680	0.029864799
3282.227133	0.029876184
3284.155586	0.029897131
3286.084039	0.030026145
3288.012492	0.030094871
3289.940945	0.029699348
3291.869398	0.029073453
3293.797851	0.028869478
3295.726304	0.029234635
3297.654758	0.030040124
3299.583211	0.031029603
3301.511664	0.031642836
3303.440117	0.031795871
3305.368570	0.032103725
3307.297023	0.032647669
3309.225476	0.032828473
3311.153929	0.032579575
3313.082382	0.032379966
3315.010835	0.032296557
3316.939288	0.032019127
3318.867741	0.031680044
3320.796194	0.031978048
3322.724648	0.033028226
3324.653101	0.033788592
3326.581554	0.033540819
3328.510007	0.032978866
3330.438460	0.032961085
3332.366913	0.033220634
3334.295366	0.033199552
3336.223819	0.033106860
3338.152272	0.033309799
3340.080725	0.033654425
3342.009178	0.033705864
3343.937631	0.033504508
3345.866084	0.033348717
3347.794537	0.032989372
3349.722991	0.032766066
3351.651444	0.033563487
3353.579897	0.034968611
3355.508350	0.035884939
3357.436803	0.035908695
3359.365256	0.035417452
3361.293709	0.035153951
3363.222162	0.035295255
3365.150615	0.035411257
3367.079068	0.035479013
3369.007521	0.035692133
3370.935974	0.035807569
3372.864427	0.035558224
3374.792881	0.035168264
3376.721334	0.035106707
3378.649787	0.035441175
3380.578240	0.035778712
3382.506693	0.035972621
3384.435146	0.036070880
3386.363599	0.035975698
3388.292052	0.036024664
3390.220505	0.036530938
3392.148958	0.037041537
3394.077411	0.037253261
3396.005864	0.037390959
3397.934317	0.037626408
3399.862770	0.037941772
3401.791224	0.038189728
3403.719677	0.038098663
3405.648130	0.037863888
3407.576583	0.037624862
3409.505036	0.037280370
3411.433489	0.036817808
3413.361942	0.036859840
3415.290395	0.037870955
3417.218848	0.039057270
3419.147301	0.039023623
3421.075754	0.037926875
3423.004207	0.037229594
3424.932660	0.037249386
3426.861114	0.037369926
3428.789567	0.037486576
3430.718020	0.037683353
3432.646473	0.037764292
3434.574926	0.037546530
3436.503379	0.037193939
3438.431832	0.037276138
3440.360285	0.037914209
3442.288738	0.038375914
3444.217191	0.038258132
3446.145644	0.037776731
3448.074097	0.037016347
3450.002550	0.036280829
3451.931004	0.036093537
3453.859457	0.036366388
3455.787910	0.036677115
3457.716363	0.036895331
3459.644816	0.037047222
3461.573269	0.037115719
3463.501722	0.036969222
3465.430175	0.036522444
3467.358628	0.035970442
3469.287081	0.035553433
3471.215534	0.035440885
3473.143987	0.035646908
3475.072440	0.035803553
3477.000893	0.035857227
3478.929347	0.036208402
3480.857800	0.036631007
3482.786253	0.036558967
3484.714706	0.036127042
3486.643159	0.035626959
3488.571612	0.034826700
3490.500065	0.033762060
3492.428518	0.033280667
3494.356971	0.033713188
3496.285424	0.034225173
3498.213877	0.034118403
3500.142330	0.033581853
3502.070783	0.033215646
3503.999237	0.033389710
3505.927690	0.033582777
3507.856143	0.033094548
3509.784596	0.032279518
3511.713049	0.031839933
3513.641502	0.031829733
3515.569955	0.031948168
3517.498408	0.031912584
3519.426861	0.031714521
3521.355314	0.031649068
3523.283767	0.031686701
3525.212220	0.031349562
3527.140673	0.030605579
3529.069126	0.029865263
3530.997580	0.029306095
3532.926033	0.028952096
3534.854486	0.028795524
3536.782939	0.028875057
3538.711392	0.029186102
3540.639845	0.029473081
3542.568298	0.029528322
3544.496751	0.029401071
3546.425204	0.029209644
3548.353657	0.028898282
3550.282110	0.028288662
3552.210563	0.027503122
3554.139016	0.026900453
3556.067470	0.026553920
3557.995923	0.026342591
3559.924376	0.026316267
3561.852829	0.026450295
3563.781282	0.026261881
3565.709735	0.025337920
3567.638188	0.024295915
3569.566641	0.024060698
3571.495094	0.024423309
3573.423547	0.024628732
3575.352000	0.024430403
3577.280453	0.024156816
3579.208906	0.024072524
3581.137360	0.024191385
3583.065813	0.024462698
3584.994266	0.024526672
3586.922719	0.023923865
3588.851172	0.023035357
3590.779625	0.022689188
3592.708078	0.022885138
3594.636531	0.023118250
3596.564984	0.023257202
3598.493437	0.023291688
3600.421890	0.022737399
3602.350343	0.021655273
3604.278796	0.020965906
3606.207249	0.020880809
3608.135703	0.020858251
3610.064156	0.020745011
3611.992609	0.020636585
3613.921062	0.020465456
3615.849515	0.020173656
3617.777968	0.019688636
3619.706421	0.018888131
3621.634874	0.017861839
3623.563327	0.017086552
3625.491780	0.016971922
3627.420233	0.017414806
3629.348686	0.017985342
3631.277139	0.018174076
3633.205593	0.017872853
3635.134046	0.017569052
3637.062499	0.017324030
3638.990952	0.016840080
3640.919405	0.016533967
3642.847858	0.016906710
3644.776311	0.017465072
3646.704764	0.017236041
3648.633217	0.016168466
3650.561670	0.015390742
3652.490123	0.015627304
3654.418576	0.016356142
3656.347029	0.016788561
3658.275482	0.016352355
3660.203936	0.015006943
3662.132389	0.013594994
3664.060842	0.013015410
3665.989295	0.013339583
3667.917748	0.014043947
3669.846201	0.014500596
3671.774654	0.014421700
3673.703107	0.013988144
3675.631560	0.013662619
3677.560013	0.013692404
3679.488466	0.013559775
3681.416919	0.012918606
3683.345372	0.012052152
3685.273826	0.011408229
3687.202279	0.010955196
3689.130732	0.010478970
3691.059185	0.010361035
3692.987638	0.010772438
3694.916091	0.011276887
3696.844544	0.011658533
3698.772997	0.011920563
3700.701450	0.011684217
3702.629903	0.010905730
3704.558356	0.010424691
3706.486809	0.010611389
3708.415262	0.010998320
3710.343716	0.011253038
3712.272169	0.011374480
3714.200622	0.011097817
3716.129075	0.010555256
3718.057528	0.010528821
3719.985981	0.011272447
3721.914434	0.011946590
3723.842887	0.011793812
3725.771340	0.011332398
3727.699793	0.011079870
3729.628246	0.010659436
3731.556699	0.009984050
3733.485152	0.009805468
3735.413605	0.010628548
3737.342059	0.011895084
3739.270512	0.012870928
3741.198965	0.013196375
3743.127418	0.012399713
3745.055871	0.011177081
3746.984324	0.010961306
3748.912777	0.011473009
3750.841230	0.012182933
3752.769683	0.013309338
3754.698136	0.014066570
3756.626589	0.013516502
3758.555042	0.012542643
3760.483495	0.012576448
3762.411949	0.013411205
3764.340402	0.013866519
3766.268855	0.013815961
3768.197308	0.013718908
3770.125761	0.013464017
3772.054214	0.013241575
3773.982667	0.013355196
3775.911120	0.013381180
3777.839573	0.012903461
3779.768026	0.012397814
3781.696479	0.012532761
3783.624932	0.013036865
3785.553385	0.013174565
3787.481838	0.012914884
3789.410292	0.012699157
3791.338745	0.012766874
3793.267198	0.013002749
3795.195651	0.012934844
3797.124104	0.012469580
3799.052557	0.012272349
3800.981010	0.012714663
3802.909463	0.013341057
3804.837916	0.013448177
3806.766369	0.013005748
3808.694822	0.012625234
3810.623275	0.012831849
3812.551728	0.013477956
3814.480182	0.013879294
3816.408635	0.013742450
3818.337088	0.013469720
3820.265541	0.013229508
3822.193994	0.013070456
3824.122447	0.013089188
3826.050900	0.013324352
3827.979353	0.013538388
3829.907806	0.013443314
3831.836259	0.013192252
3833.764712	0.012792003
3835.693165	0.012155589
3837.621618	0.011871994
3839.550071	0.012425920
3841.478525	0.013224665
3843.406978	0.013552463
3845.335431	0.013398967
3847.263884	0.013105223
3849.192337	0.013256450
3851.120790	0.013978046
3853.049243	0.014030934
3854.977696	0.012984807
3856.906149	0.012562463
3858.834602	0.012858268
3860.763055	0.012990450
3862.691508	0.012888971
3864.619961	0.013071450
3866.548415	0.013618975
3868.476868	0.013964168
3870.405321	0.013586057
3872.333774	0.012681172
3874.262227	0.011907143
3876.190680	0.011816717
3878.119133	0.012087557
3880.047586	0.011997497
3881.976039	0.011785286
3883.904492	0.011888746
3885.832945	0.011971325
3887.761398	0.011956003
3889.689851	0.011938919
3891.618305	0.011520294
3893.546758	0.010714607
3895.475211	0.010305862
3897.403664	0.010587835
3899.332117	0.011091541
3901.260570	0.011274696
3903.189023	0.011056446
3905.117476	0.011005840
3907.045929	0.011489186
3908.974382	0.011854588
3910.902835	0.011532595
3912.831288	0.010811831
3914.759741	0.010264438
3916.688194	0.010328441
3918.616648	0.011047097
3920.545101	0.011970355
3922.473554	0.012422245
3924.402007	0.012021918
3926.330460	0.011137364
3928.258913	0.010469718
3930.187366	0.010278040
3932.115819	0.010412584
3934.044272	0.010677040
3935.972725	0.011027318
3937.901178	0.011269458
3939.829631	0.011071206
3941.758084	0.010822663
3943.686538	0.011096205
3945.614991	0.011420878
3947.543444	0.011263023
3949.471897	0.010839511
3951.400350	0.010324075
3953.328803	0.009757493
3955.257256	0.009228542
3957.185709	0.008779647
3959.114162	0.008660442
3961.042615	0.009278541
3962.971068	0.010590539
3964.899521	0.011793703
3966.827974	0.012209023
3968.756427	0.011974402
3970.684881	0.011333913
3972.613334	0.010511620
3974.541787	0.010028567
3976.470240	0.010155823
3978.398693	0.010634487
3980.327146	0.011137814
3982.255599	0.011213671
3984.184052	0.010603690
3986.112505	0.009813790
3988.040958	0.009563664
3989.969411	0.009866819
3991.897864	0.010045927
3993.826317	0.009864282
3995.754771	0.009890762
3997.683224	0.010141052
3999.611677	0.009914949
4001.540130	0.009505468
4003.468583	0.009689886
4005.397036	0.010105493
4007.325489	0.010252916
4009.253942	0.010060301
4011.182395	0.009314153
4013.110848	0.008581862
4015.039301	0.008889719
4016.967754	0.009908604
4018.896207	0.010288434
4020.824661	0.009562565
4022.753114	0.008506359
4024.681567	0.008246181
4026.610020	0.008682827
4028.538473	0.009094782
4030.466926	0.009675749
4032.395379	0.010045998
4034.323832	0.009519845
4036.252285	0.009223948
4038.180738	0.009829847
4040.109191	0.010094167
4042.037644	0.009655252
4043.966097	0.009088713
4045.894550	0.008553131
4047.823004	0.008502071
4049.751457	0.008977619
4051.679910	0.009245163
4053.608363	0.009170602
4055.536816	0.009358316
4057.465269	0.009825403
4059.393722	0.010209584
4061.322175	0.010299712
4063.250628	0.010006493
4065.179081	0.009619107
4067.107534	0.009440919
4069.035987	0.009472122
4070.964440	0.009645449
4072.892894	0.009672374
4074.821347	0.009222575
4076.749800	0.008246164
4078.678253	0.007547636
4080.606706	0.007998194
4082.535159	0.008655068
4084.463612	0.008899178
4086.392065	0.009000671
4088.320518	0.009285617
4090.248971	0.009263265
4092.177424	0.008626475
4094.105877	0.007966804
4096.034330	0.007895168
4097.962783	0.008577192
4099.891237	0.009331325
4101.819690	0.009537098
4103.748143	0.009616947
4105.676596	0.009534236
4107.605049	0.009119379
4109.533502	0.008937624
4111.461955	0.008810741
4113.390408	0.008074931
4115.318861	0.007400232
4117.247314	0.007822701
4119.175767	0.008626973
4121.104220	0.008927170
4123.032673	0.008971893
4124.961127	0.009103501
4126.889580	0.009009342
4128.818033	0.008494594
4130.746486	0.008207417
4132.674939	0.008748803
4134.603392	0.008851103
4136.531845	0.007490175
4138.460298	0.006229423
4140.388751	0.006539609
4142.317204	0.007562455
4144.245657	0.007713421
4146.174110	0.007045281
4148.102563	0.006657055
4150.031017	0.006812901
4151.959470	0.007413317
4153.887923	0.008355941
4155.816376	0.009411954
4157.744829	0.009622156
4159.673282	0.008868286
4161.601735	0.008100810
4163.530188	0.007873827
4165.458641	0.008231259
4167.387094	0.008549693
4169.315547	0.008208124
4171.244000	0.007400542
4173.172453	0.006650365
4175.100906	0.006424225
4177.029360	0.006976966
4178.957813	0.007736428
4180.886266	0.007936918
4182.814719	0.007287569
4184.743172	0.006359923
4186.671625	0.006185814
4188.600078	0.006886521
4190.528531	0.007717409
4192.456984	0.008031907
4194.385437	0.007716738
4196.313890	0.007103220
4198.242343	0.006485433
4200.170796	0.006174414
4202.099250	0.006508033
4204.027703	0.007197388
4205.956156	0.007721915
4207.884609	0.007796914
4209.813062	0.007545196
4211.741515	0.007268422
4213.669968	0.006958485
4215.598421	0.006456307
4217.526874	0.006224853
4219.455327	0.006604782
4221.383780	0.006945711
4223.312233	0.007204046
4225.240686	0.007005054
4227.169139	0.006340500
4229.097593	0.006067355
4231.026046	0.006133438
4232.954499	0.005912899
4234.882952	0.005587089
4236.811405	0.005866528
4238.739858	0.006155124
4240.668311	0.005782696
4242.596764	0.005443865
4244.525217	0.005541545
4246.453670	0.006196112
4248.382123	0.006911490
4250.310576	0.006824292
4252.239029	0.006475491
4254.167483	0.006236289
4256.095936	0.006024980
4258.024389	0.005639758
4259.952842	0.005304818
4261.881295	0.005616202
4263.809748	0.006038953
4265.738201	0.006427779
4267.666654	0.007114705
4269.595107	0.007600911
4271.523560	0.007025728
4273.452013	0.005712652
4275.380466	0.005153494
4277.308919	0.005837157
4279.237373	0.006782347
4281.165826	0.007096055
4283.094279	0.006734619
4285.022732	0.006222670
4286.951185	0.005793346
4288.879638	0.005521326
4290.808091	0.006125649
4292.736544	0.006676601
4294.664997	0.006389089
4296.593450	0.006391583
4298.521903	0.007270388
4300.450356	0.007407086
4302.378809	0.005907478
4304.307262	0.004345297
4306.235716	0.004709376
4308.164169	0.006422209
4310.092622	0.007418252
4312.021075	0.007520913
4313.949528	0.007841307
4315.877981	0.008015298
4317.806434	0.007364100
4319.734887	0.006084851
4321.663340	0.005050464
4323.591793	0.004927871
4325.520246	0.005499199
4327.448699	0.006266665
4329.377152	0.006667714
4331.305606	0.006382603
4333.234059	0.006045819
4335.162512	0.006223166
4337.090965	0.006456419
4339.019418	0.006619037
4340.947871	0.007287970
4342.876324	0.007771345
4344.804777	0.007153562
4346.733230	0.006415869
4348.661683	0.006379534
4350.590136	0.006183954
4352.518589	0.005591486
4354.447042	0.005539840
4356.375495	0.005893018
4358.303949	0.006000653
4360.232402	0.005944098
4362.160855	0.005781487
4364.089308	0.005501769
4366.017761	0.005368625
4367.946214	0.005483493
4369.874667	0.005530712
4371.803120	0.005858567
4373.731573	0.006497271
4375.660026	0.006775477
4377.588479	0.006620001
4379.516932	0.005998284
4381.445385	0.005219962
4383.373839	0.005026281
4385.302292	0.005204635
4387.230745	0.005493795
4389.159198	0.005863032
4391.087651	0.006190104
4393.016104	0.006178036
4394.944557	0.006254182
4396.873010	0.006677114
4398.801463	0.006549086
4400.729916	0.005855395
4402.658369	0.005416125
4404.586822	0.005200841
4406.515275	0.004919382
4408.443729	0.004899796
4410.372182	0.004994624
4412.300635	0.005699933
4414.229088	0.006824372
4416.157541	0.007245374
4418.085994	0.007134117
4420.014447	0.006616129
4421.942900	0.006250510
4423.871353	0.006698226
4425.799806	0.007062726
4427.728259	0.006772189
4429.656712	0.006021407
4431.585165	0.005841263
4433.513618	0.005928779
4435.442072	0.005780543
4437.370525	0.005706011
4439.298978	0.005904550
4441.227431	0.005967572
4443.155884	0.005883883
4445.084337	0.006754749
4447.012790	0.007962222
4448.941243	0.007978970
4450.869696	0.007163498
4452.798149	0.006788781
4454.726602	0.006636577
4456.655055	0.005732895
4458.583508	0.005266914
4460.511962	0.006063017
4462.440415	0.006718442
4464.368868	0.006424443
4466.297321	0.005621739
4468.225774	0.005488253
4470.154227	0.006877137
4472.082680	0.008878040
4474.011133	0.009223516
4475.939586	0.008360046
4477.868039	0.008184337
4479.796492	0.008457746
4481.724945	0.008358997
4483.653398	0.007958926
4485.581851	0.007197361
4487.510305	0.006372814
4489.438758	0.006310513
4491.367211	0.006132449
4493.295664	0.005953425
4495.224117	0.006029111
4497.152570	0.005687824
4499.081023	0.005300107
4501.009476	0.005824841
4502.937929	0.006576421
4504.866382	0.007027516
4506.794835	0.007145322
4508.723288	0.006842249
4510.651741	0.006244983
4512.580195	0.005490672
4514.508648	0.005028543
4516.437101	0.005279799
4518.365554	0.006106509
4520.294007	0.006821508
4522.222460	0.006951415
4524.150913	0.006725261
4526.079366	0.006511260
4528.007819	0.006726954
4529.936272	0.006676753
4531.864725	0.006300353
4533.793178	0.006512370
4535.721631	0.007497636
4537.650084	0.008481834
4539.578538	0.008210471
4541.506991	0.006824988
4543.435444	0.006330575
4545.363897	0.007481510
4547.292350	0.008444022
4549.220803	0.007858279
4551.149256	0.006483799
4553.077709	0.005368934
4555.006162	0.004812839
4556.934615	0.005011350
4558.863068	0.005549771
4560.791521	0.005828453
4562.719974	0.005811044
4564.648428	0.006225988
4566.576881	0.006863535
4568.505334	0.006926512
4570.433787	0.006900276
4572.362240	0.006853707
4574.290693	0.006094853
4576.219146	0.005783891
4578.147599	0.006323386
4580.076052	0.006312753
4582.004505	0.005569986
4583.932958	0.005483394
4585.861411	0.006886166
4587.789864	0.007939865
4589.718318	0.007161017
4591.646771	0.006259514
4593.575224	0.006266947
4595.503677	0.006289741
4597.432130	0.005730170
4599.360583	0.005440446
4601.289036	0.006283139
4603.217489	0.007215692
[truncated: 1,501 more rows]
