# Supplementary material for: Adaptive Method for Quantitative Estimation of Glucose and Fructose Concentrations in Aqueous Solutions Based on Infrared Nanoantenna Optics
Source: Sensors (Basel). 2019 Jul 11;19(14):3053. doi: 10.3390/s19143053 (PMC6678705; doi:10.3390/s19143053)
Supplement: Supplementary file 1 [file sensors-19-03053-s001.zip › 00_Measurement_Data/Fructose cycles/2 c=25 gl/res4 sc50_50 ap100x100 par pol/2 c25 gl.0.txt]

748.239793	0.007758851
750.168246	0.023268107
752.096699	0.021581652
754.025152	0.011390811
755.953605	0.009414383
757.882058	0.021104012
759.810511	0.034327324
761.738964	0.024574533
763.667418	0.014043312
765.595871	0.020674385
767.524324	0.033436939
769.452777	0.031268228
771.381230	0.020242924
773.309683	0.015983280
775.238136	0.027424876
777.166589	0.033141397
779.095042	0.028679036
781.023495	0.041478615
782.951948	0.046662323
784.880401	0.038053669
786.808854	0.030876242
788.737308	0.033500161
790.665761	0.028029796
792.594214	0.026001062
794.522667	0.022339379
796.451120	0.020260820
798.379573	0.016585676
800.308026	0.027490931
802.236479	0.027174503
804.164932	0.012119263
806.093385	0.015515787
808.021838	0.032614756
809.950291	0.043412514
811.878744	0.041407008
813.807197	0.028414546
815.735651	0.026097730
817.664104	0.032532860
819.592557	0.014872615
821.521010	0.013150380
823.449463	0.028202215
825.377916	0.045210961
827.306369	0.038162746
829.234822	0.015334475
831.163275	0.015849782
833.091728	0.039019536
835.020181	0.031454429
836.948634	0.020178385
838.877087	0.028701292
840.805541	0.027055612
842.733994	0.023632407
844.662447	0.019168610
846.590900	0.025859794
848.519353	0.030876955
850.447806	0.023492951
852.376259	0.011135820
854.304712	0.012173300
856.233165	0.015242520
858.161618	0.020677831
860.090071	0.026944302
862.018524	0.030283460
863.946977	0.029540244
865.875430	0.027344052
867.803884	0.028970983
869.732337	0.031587802
871.660790	0.030273799
873.589243	0.030557023
875.517696	0.034213323
877.446149	0.034799833
879.374602	0.033790141
881.303055	0.035026867
883.231508	0.034998082
885.159961	0.033853706
887.088414	0.035691224
889.016867	0.041573469
890.945320	0.048750773
892.873774	0.053021085
894.802227	0.055817571
896.730680	0.058237743
898.659133	0.060207788
900.587586	0.063123859
902.516039	0.065801531
904.444492	0.066912211
906.372945	0.068638243
908.301398	0.073404014
910.229851	0.079263285
912.158304	0.083778806
914.086757	0.088264145
916.015210	0.093974151
917.943664	0.098225340
919.872117	0.100350983
921.800570	0.104098193
923.729023	0.109966785
925.657476	0.114950284
927.585929	0.119517729
929.514382	0.124801338
931.442835	0.129583731
933.371288	0.133623242
935.299741	0.137967885
937.228194	0.142887428
939.156647	0.148513496
941.085100	0.155852780
943.013553	0.163886279
944.942007	0.169825345
946.870460	0.174109370
948.798913	0.179097846
950.727366	0.184990957
952.655819	0.191347241
954.584272	0.198304698
956.512725	0.205666155
958.441178	0.213166445
960.369631	0.220486984
962.298084	0.226977468
964.226537	0.231796041
966.154990	0.236258239
968.083443	0.243050158
970.011897	0.251215875
971.940350	0.258868337
973.868803	0.266184747
975.797256	0.272022009
977.725709	0.276019335
979.654162	0.280792534
981.582615	0.287530541
983.511068	0.294336766
985.439521	0.299791753
987.367974	0.305295825
989.296427	0.312281221
991.224880	0.319194794
993.153333	0.324242592
995.081786	0.328510761
997.010240	0.333772659
998.938693	0.339791328
1000.867146	0.345263094
1002.795599	0.350064874
1004.724052	0.354947478
1006.652505	0.360017300
1008.580958	0.364739120
1010.509411	0.368424922
1012.437864	0.371212333
1014.366317	0.373923391
1016.294770	0.376920968
1018.223223	0.380480021
1020.151676	0.384316266
1022.080130	0.387364328
1024.008583	0.389839977
1025.937036	0.392941058
1027.865489	0.396239638
1029.793942	0.398110896
1031.722395	0.398501813
1033.650848	0.398818970
1035.579301	0.399866253
1037.507754	0.401641846
1039.436207	0.403529882
1041.364660	0.404678702
1043.293113	0.405335337
1045.221566	0.406075239
1047.150019	0.406329125
1049.078473	0.405541152
1051.006926	0.404057682
1052.935379	0.402587235
1054.863832	0.401936084
1056.792285	0.401841551
1058.720738	0.400856733
1060.649191	0.398718059
1062.577644	0.396466553
1064.506097	0.395006508
1066.434550	0.394633710
1068.363003	0.394375056
1070.291456	0.393562943
1072.219909	0.393088311
1074.148363	0.393216372
1076.076816	0.393325090
1078.005269	0.393214881
1079.933722	0.392683893
1081.862175	0.391513348
1083.790628	0.390019119
1085.719081	0.388658166
1087.647534	0.387177885
1089.575987	0.385074854
1091.504440	0.382952780
1093.432893	0.381561279
1095.361346	0.380321354
1097.289799	0.378554523
1099.218253	0.376419932
1101.146706	0.374263138
1103.075159	0.371999323
1105.003612	0.369230837
1106.932065	0.366471857
1108.860518	0.364823252
1110.788971	0.363980502
1112.717424	0.362551659
1114.645877	0.359977156
1116.574330	0.356785864
1118.502783	0.353898138
1120.431236	0.351785451
1122.359689	0.349758029
1124.288142	0.347390294
1126.216596	0.344974458
1128.145049	0.342035979
1130.073502	0.338293791
1132.001955	0.334589899
1133.930408	0.331848711
1135.858861	0.329942137
1137.787314	0.327687621
1139.715767	0.324779630
1141.644220	0.322193176
1143.572673	0.320474356
1145.501126	0.319018185
1147.429579	0.316937208
1149.358032	0.314278394
1151.286486	0.311476558
1153.214939	0.308401942
1155.143392	0.305058092
1157.071845	0.301916271
1159.000298	0.299207628
1160.928751	0.296819836
1162.857204	0.294503361
1164.785657	0.291858286
1166.714110	0.288824558
1168.642563	0.285891086
1170.571016	0.283200711
1172.499469	0.280204952
1174.427922	0.276786894
1176.356375	0.273698181
1178.284829	0.271257728
1180.213282	0.268790185
1182.141735	0.266000301
1184.070188	0.263323128
1185.998641	0.260848343
1187.927094	0.258640885
1189.855547	0.256634295
1191.784000	0.254156828
1193.712453	0.251382470
1195.640906	0.249064326
1197.569359	0.247038648
1199.497812	0.244875208
1201.426265	0.242379844
1203.354719	0.239987329
1205.283172	0.237471297
1207.211625	0.234910786
1209.140078	0.232583925
1211.068531	0.230475232
1212.996984	0.227975532
1214.925437	0.224901691
1216.853890	0.222095683
1218.782343	0.219983324
1220.710796	0.217855185
1222.639249	0.215397596
1224.567702	0.213149413
1226.496155	0.211386278
1228.424609	0.209845632
1230.353062	0.208219588
1232.281515	0.206347436
1234.209968	0.204114988
1236.138421	0.201664910
1238.066874	0.199355155
1239.995327	0.197360903
1241.923780	0.195687577
1243.852233	0.194243953
1245.780686	0.192799017
1247.709139	0.191273317
1249.637592	0.189773157
1251.566045	0.188345537
1253.494498	0.186840177
1255.422952	0.185108826
1257.351405	0.183221653
1259.279858	0.181281760
1261.208311	0.179164290
1263.136764	0.177106246
1265.065217	0.175453007
1266.993670	0.174088746
1268.922123	0.172808260
1270.850576	0.171200797
1272.779029	0.169040650
1274.707482	0.166862935
1276.635935	0.165306836
1278.564388	0.164164126
1280.492842	0.162747845
1282.421295	0.160971016
1284.349748	0.159481183
1286.278201	0.158575103
1288.206654	0.157798722
1290.135107	0.156629875
1292.063560	0.154940352
1293.992013	0.152869165
1295.920466	0.150740623
1297.848919	0.148921341
1299.777372	0.147507504
1301.705825	0.146109208
1303.634278	0.144571647
1305.562731	0.143131271
1307.491185	0.141674548
1309.419638	0.140111536
1311.348091	0.138852820
1313.276544	0.137798488
1315.204997	0.136609614
1317.133450	0.135557517
1319.061903	0.134466231
1320.990356	0.133126512
1322.918809	0.131998539
1324.847262	0.131016806
1326.775715	0.129683390
1328.704168	0.128052592
1330.632621	0.126502842
1332.561075	0.125333399
1334.489528	0.124596559
1336.417981	0.124180682
1338.346434	0.123564444
1340.274887	0.121871427
1342.203340	0.119555444
1344.131793	0.118011884
1346.060246	0.117213972
1347.988699	0.116648763
1349.917152	0.115864456
1351.845605	0.114576235
1353.774058	0.113095082
1355.702511	0.111771956
1357.630965	0.110787600
1359.559418	0.110283211
1361.487871	0.109906815
1363.416324	0.108664833
1365.344777	0.106899746
1367.273230	0.105930559
1369.201683	0.105339661
1371.130136	0.104576685
1373.058589	0.103913240
1374.987042	0.102792695
1376.915495	0.101368435
1378.843948	0.100409545
1380.772401	0.099459715
1382.700854	0.098292254
1384.629308	0.097462460
1386.557761	0.096941434
1388.486214	0.095739886
1390.414667	0.094355233
1392.343120	0.094249718
1394.271573	0.094822064
1396.200026	0.094322219
1398.128479	0.092791744
1400.056932	0.090848133
1401.985385	0.089323640
1403.913838	0.088851295
1405.842291	0.088273250
1407.770744	0.087237038
1409.699198	0.086388834
1411.627651	0.085424490
1413.556104	0.084316261
1415.484557	0.083988056
1417.413010	0.084447041
1419.341463	0.083904281
1421.269916	0.082088619
1423.198369	0.081045449
1425.126822	0.080574520
1427.055275	0.080005661
1428.983728	0.079489335
1430.912181	0.078449711
1432.840634	0.077353224
1434.769087	0.077386618
1436.697541	0.077514358
1438.625994	0.076067194
1440.554447	0.074452028
1442.482900	0.073641151
1444.411353	0.073265463
1446.339806	0.073156461
1448.268259	0.072831266
1450.196712	0.072076105
1452.125165	0.071691245
1454.053618	0.072327726
1455.982071	0.073304392
1457.910524	0.072077155
1459.838977	0.069011621
1461.767431	0.067505598
1463.695884	0.067688964
1465.624337	0.067315921
1467.552790	0.066165954
1469.481243	0.066162311
1471.409696	0.067283094
1473.338149	0.067241393
1475.266602	0.065606557
1477.195055	0.063969091
1479.123508	0.062983438
1481.051961	0.062437996
1482.980414	0.061835021
1484.908867	0.061674222
1486.837321	0.062359162
1488.765774	0.062776893
1490.694227	0.061608754
1492.622680	0.059974611
1494.551133	0.059814628
1496.479586	0.060043212
1498.408039	0.058902394
1500.336492	0.057383131
1502.264945	0.057080772
1504.193398	0.058722045
1506.121851	0.060752131
1508.050304	0.059447333
1509.978757	0.056661084
1511.907210	0.055512939
1513.835664	0.055630937
1515.764117	0.055909887
1517.692570	0.055468388
1519.621023	0.054792877
1521.549476	0.054257262
1523.477929	0.053329047
1525.406382	0.052934103
1527.334835	0.052609999
1529.263288	0.051889502
1531.191741	0.051760998
1533.120194	0.051705591
1535.048647	0.050519284
1536.977100	0.050315838
1538.905554	0.052072041
1540.834007	0.052615736
1542.762460	0.050882041
1544.690913	0.049074102
1546.619366	0.047929212
1548.547819	0.047716923
1550.476272	0.047879480
1552.404725	0.047886863
1554.333178	0.048221905
1556.261631	0.049788918
1558.190084	0.052217562
1560.118537	0.051074073
1562.046990	0.047483608
1563.975443	0.045829553
1565.903897	0.045964975
1567.832350	0.046732210
1569.760803	0.047071237
1571.689256	0.046444800
1573.617709	0.046516426
1575.546162	0.047502786
1577.474615	0.047384009
1579.403068	0.046499781
1581.331521	0.046325754
1583.259974	0.046446040
1585.188427	0.046183325
1587.116880	0.045867812
1589.045333	0.045946725
1590.973787	0.046217557
1592.902240	0.046421327
1594.830693	0.046592351
1596.759146	0.046650309
1598.687599	0.046480536
1600.616052	0.046249881
1602.544505	0.046281189
1604.472958	0.046810634
1606.401411	0.047727235
1608.329864	0.048434112
1610.258317	0.048479386
1612.186770	0.048425313
1614.115223	0.049263619
1616.043677	0.050629966
1617.972130	0.050796915
1619.900583	0.050499052
1621.829036	0.051206138
1623.757489	0.051763196
1625.685942	0.051435210
1627.614395	0.051240440
1629.542848	0.051257752
1631.471301	0.051676378
1633.399754	0.053109020
1635.328207	0.054692909
1637.256660	0.054492984
1639.185113	0.053574137
1641.113566	0.053420909
1643.042020	0.053994574
1644.970473	0.055002641
1646.898926	0.055257905
1648.827379	0.054269671
1650.755832	0.054670207
1652.684285	0.056245789
1654.612738	0.055240795
1656.541191	0.053191040
1658.469644	0.052717883
1660.398097	0.053395040
1662.326550	0.053766664
1664.255003	0.052905656
1666.183456	0.052112449
1668.111910	0.052169438
1670.040363	0.051438753
1671.968816	0.049765959
1673.897269	0.049004432
1675.825722	0.048669368
1677.754175	0.047643807
1679.682628	0.046799816
1681.611081	0.046988975
1683.539534	0.047618825
1685.467987	0.046538897
1687.396440	0.044532247
1689.324893	0.043238711
1691.253346	0.042430785
1693.181799	0.042250708
1695.110253	0.042423416
1697.038706	0.041920643
1698.967159	0.041247081
1700.895612	0.040372938
1702.824065	0.039136987
1704.752518	0.038562421
1706.680971	0.038092230
1708.609424	0.037413370
1710.537877	0.037019689
1712.466330	0.036939148
1714.394783	0.036963988
1716.323236	0.036694296
1718.251689	0.035751350
1720.180143	0.034596503
1722.108596	0.034256238
1724.037049	0.034537315
1725.965502	0.034678344
1727.893955	0.034528393
1729.822408	0.034268763
1731.750861	0.034231264
1733.679314	0.034338951
1735.607767	0.033740599
1737.536220	0.033077814
1739.464673	0.032833483
1741.393126	0.032537129
1743.321579	0.032324377
1745.250032	0.032358054
1747.178486	0.032707006
1749.106939	0.033281662
1751.035392	0.033407800
1752.963845	0.032881007
1754.892298	0.032566838
1756.820751	0.032711495
1758.749204	0.032906882
1760.677657	0.033313412
1762.606110	0.033698976
1764.534563	0.033788312
1766.463016	0.034062777
1768.391469	0.034565028
1770.319922	0.035036720
1772.248376	0.035225049
1774.176829	0.035015583
1776.105282	0.034991350
1778.033735	0.035327200
1779.962188	0.035684526
1781.890641	0.035782732
1783.819094	0.035871889
1785.747547	0.036173236
1787.676000	0.036631972
1789.604453	0.037344590
1791.532906	0.037895065
1793.461359	0.037680026
1795.389812	0.037374586
1797.318266	0.037733879
1799.246719	0.038527839
1801.175172	0.039116621
1803.103625	0.039269678
1805.032078	0.039406613
1806.960531	0.039741617
1808.888984	0.040024973
1810.817437	0.040029734
1812.745890	0.039910916
1814.674343	0.040045239
1816.602796	0.040407613
1818.531249	0.040637270
1820.459702	0.040758975
1822.388155	0.041117225
1824.316609	0.041603114
1826.245062	0.041736871
1828.173515	0.041662961
1830.101968	0.041343443
1832.030421	0.040630978
1833.958874	0.040271614
1835.887327	0.040377609
1837.815780	0.040408395
1839.744233	0.040271722
1841.672686	0.040299609
1843.601139	0.040292889
1845.529592	0.039827090
1847.458045	0.039458480
1849.386499	0.039456785
1851.314952	0.039524041
1853.243405	0.039575275
1855.171858	0.039444823
1857.100311	0.039005488
1859.028764	0.038463958
1860.957217	0.038114853
1862.885670	0.037986733
1864.814123	0.038007565
1866.742576	0.038178679
1868.671029	0.038165655
1870.599482	0.037566215
1872.527935	0.036792248
1874.456388	0.036278736
1876.384842	0.036059197
1878.313295	0.036060318
1880.241748	0.036027584
1882.170201	0.035826512
1884.098654	0.035510439
1886.027107	0.035111241
1887.955560	0.034705993
1889.884013	0.034208551
1891.812466	0.033647817
1893.740919	0.033322852
1895.669372	0.033116668
1897.597825	0.032908026
1899.526278	0.032732338
1901.454732	0.032511879
1903.383185	0.032258797
1905.311638	0.031997006
1907.240091	0.031740800
1909.168544	0.031518597
1911.096997	0.031211127
1913.025450	0.030754663
1914.953903	0.030352578
1916.882356	0.030229326
1918.810809	0.030095773
1920.739262	0.029722679
1922.667715	0.029248880
1924.596168	0.028655438
1926.524622	0.028263059
1928.453075	0.028210042
1930.381528	0.028183103
1932.309981	0.028023651
1934.238434	0.027770301
1936.166887	0.027463540
1938.095340	0.027124483
1940.023793	0.026877739
1941.952246	0.026758462
1943.880699	0.026432676
1945.809152	0.025866598
1947.737605	0.025377780
1949.666058	0.025076644
1951.594511	0.024836103
1953.522965	0.024591785
1955.451418	0.024502007
1957.379871	0.024556823
1959.308324	0.024466524
1961.236777	0.024017133
1963.165230	0.023377949
1965.093683	0.023038784
1967.022136	0.023162037
1968.950589	0.023281427
1970.879042	0.023149375
1972.807495	0.022945648
1974.735948	0.022810163
1976.664401	0.022758519
1978.592855	0.022626840
1980.521308	0.022225410
1982.449761	0.021743827
1984.378214	0.021488959
1986.306667	0.021449802
1988.235120	0.021537736
1990.163573	0.021657227
1992.092026	0.021479795
1994.020479	0.020960094
1995.948932	0.020592732
1997.877385	0.020454239
1999.805838	0.020212498
2001.734291	0.019809455
2003.662744	0.019538041
2005.591198	0.019493962
2007.519651	0.019398890
2009.448104	0.019189507
2011.376557	0.019093245
2013.305010	0.019022718
2015.233463	0.018775027
2017.161916	0.018507345
2019.090369	0.018423112
2021.018822	0.018477567
2022.947275	0.018511599
2024.875728	0.018464366
2026.804181	0.018425342
2028.732634	0.018369477
2030.661088	0.018152729
2032.589541	0.017860552
2034.517994	0.017614879
2036.446447	0.017348371
2038.374900	0.017065322
2040.303353	0.016846539
2042.231806	0.016804665
2044.160259	0.016943807
2046.088712	0.017081298
2048.017165	0.017112013
2049.945618	0.016944906
2051.874071	0.016672205
2053.802524	0.016503185
2055.730978	0.016311482
2057.659431	0.016000174
2059.587884	0.015743678
2061.516337	0.015750272
2063.444790	0.015938815
2065.373243	0.015863176
2067.301696	0.015489465
2069.230149	0.015247309
2071.158602	0.015318870
2073.087055	0.015474169
2075.015508	0.015469140
2076.943961	0.015451816
2078.872414	0.015573968
2080.800867	0.015584723
2082.729321	0.015268259
2084.657774	0.014792051
2086.586227	0.014469042
2088.514680	0.014495210
2090.443133	0.014619804
2092.371586	0.014427137
2094.300039	0.014034783
2096.228492	0.013762400
2098.156945	0.013711634
2100.085398	0.013823993
2102.013851	0.013934448
2103.942304	0.013997771
2105.870757	0.014105566
2107.799211	0.014144441
2109.727664	0.013988701
2111.656117	0.013752215
2113.584570	0.013635149
2115.513023	0.013594978
2117.441476	0.013349591
2119.369929	0.013038285
2121.298382	0.013149301
2123.226835	0.013433230
2125.155288	0.013399012
2127.083741	0.013265801
2129.012194	0.013359982
2130.940647	0.013466364
2132.869100	0.013294077
2134.797554	0.013004168
2136.726007	0.012814856
2138.654460	0.012899455
2140.582913	0.013144447
2142.511366	0.013067521
2144.439819	0.012757955
2146.368272	0.012643593
2148.296725	0.012655118
2150.225178	0.012605626
2152.153631	0.012646959
2154.082084	0.012819580
2156.010537	0.012736095
2157.938990	0.012379140
2159.867444	0.012118482
2161.795897	0.011994801
2163.724350	0.011792735
2165.652803	0.011477029
2167.581256	0.011351506
2169.509709	0.011606356
2171.438162	0.011972962
2173.366615	0.012209227
2175.295068	0.012226800
2177.223521	0.011932692
2179.151974	0.011522342
2181.080427	0.011230311
2183.008880	0.010994447
2184.937334	0.010920817
2186.865787	0.011184181
2188.794240	0.011549579
2190.722693	0.011716471
2192.651146	0.011583344
2194.579599	0.011226251
2196.508052	0.010921754
2198.436505	0.010832310
2200.364958	0.010823531
2202.293411	0.010733587
2204.221864	0.010576637
2206.150317	0.010496867
2208.078770	0.010541406
2210.007223	0.010662017
2211.935677	0.010822960
2213.864130	0.010900415
2215.792583	0.010755605
2217.721036	0.010590757
2219.649489	0.010607964
2221.577942	0.010773386
2223.506395	0.010993706
2225.434848	0.010957982
2227.363301	0.010590263
2229.291754	0.010292035
2231.220207	0.010131946
2233.148660	0.009909975
2235.077113	0.009798144
2237.005567	0.009948201
2238.934020	0.010152013
2240.862473	0.010156537
2242.790926	0.010017986
2244.719379	0.009896295
2246.647832	0.009829147
2248.576285	0.010004457
2250.504738	0.010341699
2252.433191	0.010348398
2254.361644	0.010125563
2256.290097	0.009955359
2258.218550	0.009725430
2260.147003	0.009380234
2262.075456	0.009263222
2264.003910	0.009639452
2265.932363	0.010061849
2267.860816	0.009897572
2269.789269	0.009390541
2271.717722	0.009207329
2273.646175	0.009436530
2275.574628	0.009656195
2277.503081	0.009667056
2279.431534	0.009606930
2281.359987	0.009561619
2283.288440	0.009500802
2285.216893	0.009239981
2287.145346	0.008783013
2289.073800	0.008457715
2291.002253	0.008361714
2292.930706	0.008430026
2294.859159	0.008654792
2296.787612	0.008731028
2298.716065	0.008418601
2300.644518	0.008062937
2302.572971	0.007972624
2304.501424	0.008103841
2306.429877	0.008355519
2308.358330	0.008574991
2310.286783	0.008572903
2312.215236	0.008331656
2314.143690	0.008050444
2316.072143	0.008030669
2318.000596	0.008313248
2319.929049	0.008528460
2321.857502	0.008619529
2323.785955	0.008743438
2325.714408	0.008350260
2327.642861	0.007236019
2329.571314	0.006486291
2331.499767	0.006884758
2333.428220	0.007870589
2335.356673	0.008221882
2337.285126	0.007881914
2339.213579	0.007424460
2341.142033	0.006922131
2343.070486	0.006643761
2344.998939	0.007007273
2346.927392	0.007804946
2348.855845	0.008523831
2350.784298	0.009007449
2352.712751	0.009249276
2354.641204	0.009253042
2356.569657	0.009024654
2358.498110	0.008493190
2360.426563	0.007864915
2362.355016	0.007859096
2364.283469	0.008588313
2366.211923	0.009074057
2368.140376	0.008446180
2370.068829	0.007386879
2371.997282	0.007004070
2373.925735	0.007199206
2375.854188	0.007084902
2377.782641	0.006733173
2379.711094	0.006699330
2381.639547	0.006747201
2383.568000	0.006529797
2385.496453	0.006345918
2387.424906	0.006445554
2389.353359	0.006643410
2391.281812	0.006751473
2393.210266	0.006715401
2395.138719	0.006549083
2397.067172	0.006344068
2398.995625	0.006199321
2400.924078	0.006180138
2402.852531	0.006276969
2404.780984	0.006360358
2406.709437	0.006440898
2408.637890	0.006661315
2410.566343	0.006837619
2412.494796	0.006649959
2414.423249	0.006362465
2416.351702	0.006305907
2418.280156	0.006255268
2420.208609	0.006018220
2422.137062	0.005717344
2424.065515	0.005418215
2425.993968	0.005177190
2427.922421	0.005104078
2429.850874	0.005275778
2431.779327	0.005752048
2433.707780	0.006287727
2435.636233	0.006432118
2437.564686	0.006324679
2439.493139	0.006318338
2441.421592	0.006311121
2443.350045	0.006216521
2445.278499	0.006118936
2447.206952	0.005843269
2449.135405	0.005543573
2451.063858	0.005745845
2452.992311	0.006183362
2454.920764	0.006203658
2456.849217	0.005902528
2458.777670	0.005814938
2460.706123	0.006116336
2462.634576	0.006334282
2464.563029	0.006123018
2466.491482	0.005850274
2468.419935	0.005964720
2470.348389	0.006267066
2472.276842	0.006359634
2474.205295	0.006321384
2476.133748	0.006358007
2478.062201	0.006410583
2479.990654	0.006258604
2481.919107	0.006115103
2483.847560	0.006331496
2485.776013	0.006809868
2487.704466	0.007185705
2489.632919	0.007272096
2491.561372	0.007196885
2493.489825	0.007087221
2495.418279	0.007023229
2497.346732	0.007170081
2499.275185	0.007580609
2501.203638	0.008041481
2503.132091	0.008262536
2505.060544	0.008272845
2506.988997	0.007947888
2508.917450	0.007613688
2510.845903	0.007837773
2512.774356	0.008336558
2514.702809	0.008723772
2516.631262	0.009131157
2518.559715	0.009538810
2520.488168	0.009709697
2522.416622	0.009631959
2524.345075	0.009617084
2526.273528	0.009810245
2528.201981	0.009997758
2530.130434	0.010030651
2532.058887	0.009978921
2533.987340	0.010163979
2535.915793	0.010769296
2537.844246	0.011246853
2539.772699	0.011106849
2541.701152	0.010960706
2543.629605	0.011500746
2545.558058	0.012249866
2547.486512	0.012546679
2549.414965	0.012692838
2551.343418	0.012966400
2553.271871	0.013045833
2555.200324	0.012918794
2557.128777	0.012835247
2559.057230	0.012917334
2560.985683	0.013422431
2562.914136	0.014303414
2564.842589	0.014994667
2566.771042	0.015257298
2568.699495	0.015372356
2570.627948	0.015579929
2572.556401	0.015923144
2574.484855	0.016310329
2576.413308	0.016455954
2578.341761	0.016161781
2580.270214	0.015914885
2582.198667	0.016272543
2584.127120	0.016889906
2586.055573	0.017264850
2587.984026	0.017390523
2589.912479	0.017448222
2591.840932	0.017563215
2593.769385	0.017654261
2595.697838	0.017659044
2597.626291	0.017707581
2599.554745	0.017684197
2601.483198	0.017409706
2603.411651	0.017348722
2605.340104	0.017828068
2607.268557	0.018513847
2609.197010	0.018969178
2611.125463	0.018848568
2613.053916	0.018414568
2614.982369	0.018391397
2616.910822	0.018854804
2618.839275	0.019369632
2620.767728	0.019555179
2622.696181	0.019273767
2624.624635	0.018902101
2626.553088	0.018828804
2628.481541	0.018859684
2630.409994	0.018722912
2632.338447	0.018443933
2634.266900	0.018117309
2636.195353	0.017768210
2638.123806	0.017668927
2640.052259	0.018081725
2641.980712	0.018561637
2643.909165	0.018596327
2645.837618	0.018322242
2647.766071	0.018020581
2649.694524	0.017781323
2651.622978	0.017699292
2653.551431	0.017960701
2655.479884	0.018172540
2657.408337	0.017783970
2659.336790	0.017238369
2661.265243	0.017040478
2663.193696	0.017043099
2665.122149	0.017198274
2667.050602	0.017404662
2668.979055	0.017341631
2670.907508	0.016999701
2672.835961	0.016604329
2674.764414	0.016327431
2676.692868	0.016264629
2678.621321	0.016301863
2680.549774	0.016196683
2682.478227	0.015952868
2684.406680	0.015957676
2686.335133	0.016365059
2688.263586	0.016622286
2690.192039	0.016353671
2692.120492	0.016028453
2694.048945	0.015874937
2695.977398	0.015448294
2697.905851	0.014828719
2699.834304	0.014659025
2701.762757	0.014877029
2703.691211	0.014974405
2705.619664	0.014991485
2707.548117	0.014983247
2709.476570	0.014751764
2711.405023	0.014567534
2713.333476	0.014725178
2715.261929	0.014884282
2717.190382	0.014845777
2719.118835	0.014782582
2721.047288	0.014699469
2722.975741	0.014639844
2724.904194	0.014749144
2726.832647	0.014810143
2728.761101	0.014574591
2730.689554	0.014193534
2732.618007	0.013882805
2734.546460	0.013632044
2736.474913	0.013400966
2738.403366	0.013222121
2740.331819	0.013018262
2742.260272	0.012869962
2744.188725	0.012930336
2746.117178	0.013006066
2748.045631	0.012872497
2749.974084	0.012620021
2751.902537	0.012491179
2753.830991	0.012507085
2755.759444	0.012435880
2757.687897	0.012315447
2759.616350	0.012374425
2761.544803	0.012516184
2763.473256	0.012605043
2765.401709	0.012653203
2767.330162	0.012716562
2769.258615	0.012947707
2771.187068	0.013089529
2773.115521	0.012770096
2775.043974	0.012468677
2776.972427	0.012584760
2778.900880	0.012660284
2780.829334	0.012497397
2782.757787	0.012220486
2784.686240	0.011872807
2786.614693	0.011755874
2788.543146	0.012046615
2790.471599	0.012460252
2792.400052	0.012438812
2794.328505	0.011857523
2796.256958	0.011406135
2798.185411	0.011416041
2800.113864	0.011545202
2802.042317	0.011710877
2803.970770	0.011931317
2805.899224	0.012051425
2807.827677	0.011978325
2809.756130	0.011802828
2811.684583	0.011876643
2813.613036	0.012312885
2815.541489	0.012534100
2817.469942	0.012217329
2819.398395	0.011709513
2821.326848	0.011158528
2823.255301	0.010694409
2825.183754	0.010606951
2827.112207	0.010814311
2829.040660	0.010975439
2830.969113	0.010926567
2832.897567	0.010915669
2834.826020	0.011255590
2836.754473	0.011720057
2838.682926	0.011798928
2840.611379	0.011313461
2842.539832	0.010625691
2844.468285	0.010207648
2846.396738	0.010294693
2848.325191	0.010648638
2850.253644	0.010671403
2852.182097	0.010345829
2854.110550	0.010196521
2856.039003	0.010454243
2857.967457	0.011083332
2859.895910	0.011826426
2861.824363	0.012162602
2863.752816	0.011962306
2865.681269	0.011398073
2867.609722	0.010814926
2869.538175	0.010658140
2871.466628	0.010950528
2873.395081	0.011248351
2875.323534	0.011148224
2877.251987	0.010749843
2879.180440	0.010503002
2881.108893	0.010543331
2883.037347	0.010588122
2884.965800	0.010665309
2886.894253	0.010886638
2888.822706	0.010887480
2890.751159	0.010639920
2892.679612	0.010634768
2894.608065	0.010909373
2896.536518	0.011212518
2898.464971	0.011407719
2900.393424	0.011290634
2902.321877	0.011069433
2904.250330	0.011196291
2906.178783	0.011322655
2908.107236	0.010949588
2910.035690	0.010447615
2911.964143	0.010249413
2913.892596	0.010349898
2915.821049	0.010680022
2917.749502	0.010984102
2919.677955	0.010992816
2921.606408	0.010810642
2923.534861	0.010635792
2925.463314	0.010562863
2927.391767	0.010725446
2929.320220	0.011076938
2931.248673	0.011425878
2933.177126	0.011610260
2935.105580	0.011595459
2937.034033	0.011350380
2938.962486	0.010878097
2940.890939	0.010559824
2942.819392	0.010817440
2944.747845	0.011409243
2946.676298	0.011696242
2948.604751	0.011576543
2950.533204	0.011488449
2952.461657	0.011501130
2954.390110	0.011246836
2956.318563	0.011048710
2958.247016	0.011138702
2960.175469	0.011011086
2962.103923	0.010851973
2964.032376	0.011028741
2965.960829	0.011113428
2967.889282	0.010918670
2969.817735	0.010624415
2971.746188	0.010425390
2973.674641	0.010539331
2975.603094	0.010977393
2977.531547	0.011541134
2979.460000	0.011906480
2981.388453	0.011877971
2983.316906	0.011583092
2985.245359	0.011325039
2987.173813	0.011474474
2989.102266	0.011943947
2991.030719	0.012077746
2992.959172	0.011650500
2994.887625	0.011397462
2996.816078	0.011708884
2998.744531	0.012032455
3000.672984	0.012197185
3002.601437	0.012389457
3004.529890	0.012584368
3006.458343	0.012737935
3008.386796	0.012618423
3010.315249	0.012116054
3012.243703	0.011659501
3014.172156	0.011514488
3016.100609	0.011603329
3018.029062	0.011943568
3019.957515	0.012459957
3021.885968	0.012748113
3023.814421	0.012664434
3025.742874	0.012630224
3027.671327	0.012947309
3029.599780	0.013256286
3031.528233	0.012959518
3033.456686	0.012346135
3035.385139	0.012232512
3037.313592	0.012615262
3039.242046	0.012972718
3041.170499	0.013165945
3043.098952	0.013161113
3045.027405	0.012921114
3046.955858	0.012795398
3048.884311	0.013118594
3050.812764	0.013699767
3052.741217	0.013988247
3054.669670	0.013742684
3056.598123	0.013416256
3058.526576	0.013397247
3060.455029	0.013489837
3062.383482	0.013519552
3064.311936	0.013699536
3066.240389	0.013975646
3068.168842	0.014195940
3070.097295	0.014585070
3072.025748	0.015086719
3073.954201	0.015453373
3075.882654	0.015808435
3077.811107	0.016051918
3079.739560	0.015811963
3081.668013	0.015338001
3083.596466	0.015301531
3085.524919	0.015738869
3087.453372	0.015960874
3089.381825	0.015797766
3091.310279	0.015808735
3093.238732	0.016117387
3095.167185	0.016267439
3097.095638	0.016049458
3099.024091	0.015899969
3100.952544	0.016375460
3102.880997	0.017185889
3104.809450	0.017368253
3106.737903	0.016955310
3108.666356	0.016793907
3110.594809	0.016873322
3112.523262	0.016882703
3114.451715	0.016968390
3116.380169	0.017040631
3118.308622	0.017041616
3120.237075	0.017200647
3122.165528	0.017577974
3124.093981	0.018081935
3126.022434	0.018422728
3127.950887	0.018334787
3129.879340	0.018165952
3131.807793	0.018407725
3133.736246	0.018891374
3135.664699	0.019280976
3137.593152	0.019599963
3139.521605	0.019817848
3141.450058	0.019885201
3143.378512	0.019836927
3145.306965	0.019634575
3147.235418	0.019488411
3149.163871	0.019711852
3151.092324	0.020104805
3153.020777	0.020303616
3154.949230	0.020562306
3156.877683	0.021085186
3158.806136	0.021387532
3160.734589	0.021414148
3162.663042	0.021547632
3164.591495	0.021512721
3166.519948	0.021158079
3168.448402	0.021101810
3170.376855	0.021619372
3172.305308	0.022150833
3174.233761	0.022135666
3176.162214	0.021986369
3178.090667	0.022353999
3180.019120	0.022923669
3181.947573	0.023124579
3183.876026	0.023022817
3185.804479	0.023141317
3187.732932	0.023678118
3189.661385	0.023969898
3191.589838	0.023677638
3193.518292	0.023510516
3195.446745	0.024097102
3197.375198	0.025097692
3199.303651	0.025698487
3201.232104	0.025673922
3203.160557	0.025303762
3205.089010	0.024874408
3207.017463	0.024740748
3208.945916	0.025016820
3210.874369	0.025524762
3212.802822	0.025957981
3214.731275	0.025861826
3216.659728	0.025395954
3218.588181	0.025326684
3220.516635	0.025859183
3222.445088	0.026566947
3224.373541	0.026973881
3226.301994	0.027089916
3228.230447	0.027231840
3230.158900	0.027365206
3232.087353	0.027529094
3234.015806	0.027739003
3235.944259	0.027555358
3237.872712	0.027257551
3239.801165	0.027748443
3241.729618	0.028861890
3243.658071	0.029598186
3245.586525	0.029471954
3247.514978	0.028896859
3249.443431	0.028495148
3251.371884	0.028270818
3253.300337	0.028103178
3255.228790	0.028153962
3257.157243	0.028359327
3259.085696	0.028321756
3261.014149	0.027665790
3262.942602	0.026781147
3264.871055	0.026644779
3266.799508	0.027457705
3268.727961	0.028775483
3270.656414	0.029945200
3272.584868	0.029986911
3274.513321	0.029124977
3276.441774	0.028973581
3278.370227	0.029763205
3280.298680	0.030166915
3282.227133	0.029611452
3284.155586	0.028931370
3286.084039	0.029078087
3288.012492	0.029580183
3289.940945	0.029475976
3291.869398	0.029205116
3293.797851	0.029570974
3295.726304	0.030344322
3297.654758	0.030641513
3299.583211	0.030120263
3301.511664	0.029624591
3303.440117	0.030154437
3305.368570	0.031371064
3307.297023	0.032169778
3309.225476	0.032276034
3311.153929	0.032050114
3313.082382	0.031857483
3315.010835	0.031967402
3316.939288	0.032293130
3318.867741	0.032599028
3320.796194	0.032788076
3322.724648	0.032789264
3324.653101	0.032561347
3326.581554	0.032280885
3328.510007	0.032163095
3330.438460	0.032315798
3332.366913	0.032776177
3334.295366	0.033062633
3336.223819	0.032785658
3338.152272	0.032415938
3340.080725	0.032448567
3342.009178	0.033032384
3343.937631	0.033763178
3345.866084	0.033931952
3347.794537	0.033876710
3349.722991	0.034350887
3351.651444	0.034860406
3353.579897	0.034471214
3355.508350	0.033653598
3357.436803	0.033511616
3359.365256	0.033758115
3361.293709	0.033693179
3363.222162	0.033681173
3365.150615	0.034009155
3367.079068	0.034376733
3369.007521	0.034734663
3370.935974	0.035266470
3372.864427	0.035905804
3374.792881	0.036292709
3376.721334	0.036272373
3378.649787	0.036131196
3380.578240	0.036100764
3382.506693	0.036135770
3384.435146	0.036087822
3386.363599	0.036032427
3388.292052	0.036334235
3390.220505	0.037017237
3392.148958	0.037674688
3394.077411	0.037910372
3396.005864	0.037655428
3397.934317	0.037142385
3399.862770	0.036802225
3401.791224	0.037029650
3403.719677	0.037444841
3405.648130	0.037860308
3407.576583	0.038201693
3409.505036	0.038120758
3411.433489	0.037622660
3413.361942	0.037292942
3415.290395	0.037244093
3417.218848	0.037281837
3419.147301	0.037611112
3421.075754	0.038050860
3423.004207	0.038072385
3424.932660	0.037699357
3426.861114	0.037052523
3428.789567	0.036503572
3430.718020	0.036620356
3432.646473	0.036992386
3434.574926	0.036940549
3436.503379	0.036779255
3438.431832	0.036961187
3440.360285	0.037220497
3442.288738	0.036938105
3444.217191	0.036202524
3446.145644	0.036018107
3448.074097	0.036320318
3450.002550	0.036349881
3451.931004	0.036286324
3453.859457	0.036089659
3455.787910	0.035488691
3457.716363	0.034880213
3459.644816	0.034690253
3461.573269	0.034935404
3463.501722	0.035499137
3465.430175	0.035974011
3467.358628	0.035795111
3469.287081	0.035198890
3471.215534	0.034979463
3473.143987	0.035186145
3475.072440	0.035387576
3477.000893	0.035351802
3478.929347	0.035111140
3480.857800	0.034882408
3482.786253	0.034711540
3484.714706	0.034485992
3486.643159	0.034173012
3488.571612	0.033670705
3490.500065	0.033210468
3492.428518	0.033127535
3494.356971	0.033120122
3496.285424	0.032950290
3498.213877	0.032947533
3500.142330	0.033190988
3502.070783	0.033458848
3503.999237	0.033588476
3505.927690	0.033301488
3507.856143	0.032509860
3509.784596	0.031559210
3511.713049	0.030990131
3513.641502	0.031054683
3515.569955	0.031612463
3517.498408	0.032160074
3519.426861	0.032223284
3521.355314	0.031912275
3523.283767	0.031347964
3525.212220	0.030554865
3527.140673	0.029858397
3529.069126	0.029425200
3530.997580	0.029243518
3532.926033	0.029169399
3534.854486	0.028894553
3536.782939	0.028377049
3538.711392	0.027990866
3540.639845	0.027830509
3542.568298	0.027657075
3544.496751	0.027582105
3546.425204	0.027655037
3548.353657	0.027511917
3550.282110	0.027140962
3552.210563	0.026738400
3554.139016	0.026236696
3556.067470	0.025795426
3557.995923	0.025781194
3559.924376	0.026080126
3561.852829	0.025957301
3563.781282	0.025242090
3565.709735	0.024843821
3567.638188	0.025136255
3569.566641	0.025375322
3571.495094	0.025116373
3573.423547	0.024419280
3575.352000	0.023658836
3577.280453	0.023398727
3579.208906	0.023617705
3581.137360	0.023732534
3583.065813	0.023330001
3584.994266	0.022492409
3586.922719	0.021688320
3588.851172	0.021311663
3590.779625	0.021419227
3592.708078	0.021766998
3594.636531	0.021874044
3596.564984	0.021632304
3598.493437	0.021434940
3600.421890	0.021159861
3602.350343	0.020401815
3604.278796	0.019587992
3606.207249	0.019405972
3608.135703	0.019901641
3610.064156	0.020562332
3611.992609	0.020722361
3613.921062	0.020032037
3615.849515	0.019070111
3617.777968	0.018352153
3619.706421	0.017627839
3621.634874	0.017125996
3623.563327	0.017225854
3625.491780	0.017585270
3627.420233	0.017526630
3629.348686	0.016517056
3631.277139	0.015359257
3633.205593	0.015287379
3635.134046	0.016163804
3637.062499	0.017111154
3638.990952	0.017467013
3640.919405	0.017415786
3642.847858	0.017361406
3644.776311	0.017195094
3646.704764	0.016483570
3648.633217	0.014978177
3650.561670	0.013730724
3652.490123	0.013960585
3654.418576	0.015129835
3656.347029	0.015852027
3658.275482	0.015392779
3660.203936	0.014456679
3662.132389	0.013693834
3664.060842	0.013176564
3665.989295	0.012824488
3667.917748	0.012823040
3669.846201	0.013123418
3671.774654	0.012939977
3673.703107	0.012598651
3675.631560	0.012816492
3677.560013	0.012740049
3679.488466	0.012004265
3681.416919	0.011502607
3683.345372	0.011737003
3685.273826	0.012467948
3687.202279	0.013090246
3689.130732	0.012584213
3691.059185	0.011099839
3692.987638	0.010313425
3694.916091	0.010521626
3696.844544	0.011018934
3698.772997	0.011340711
3700.701450	0.011428058
3702.629903	0.011213693
3704.558356	0.010862393
3706.486809	0.010698722
3708.415262	0.010530297
3710.343716	0.009947358
3712.272169	0.009579009
3714.200622	0.010188584
3716.129075	0.011272675
3718.057528	0.012050891
3719.985981	0.012182762
3721.914434	0.011938863
3723.842887	0.011679080
3725.771340	0.011499952
3727.699793	0.011437312
3729.628246	0.011130934
3731.556699	0.010211653
3733.485152	0.009492271
3735.413605	0.010275013
3737.342059	0.012033650
3739.270512	0.013019886
3741.198965	0.013140784
3743.127418	0.013217282
3745.055871	0.013164969
3746.984324	0.012415878
3748.912777	0.011002899
3750.841230	0.009615992
3752.769683	0.009661381
3754.698136	0.011186304
3756.626589	0.012610695
3758.555042	0.012957001
3760.483495	0.012705287
3762.411949	0.012488128
3764.340402	0.012519048
3766.268855	0.012708602
3768.197308	0.012836630
3770.125761	0.012640216
3772.054214	0.012080883
3773.982667	0.011635760
3775.911120	0.011664727
3777.839573	0.012174308
3779.768026	0.012797180
3781.696479	0.013058217
3783.624932	0.012963780
3785.553385	0.012710493
3787.481838	0.012448194
3789.410292	0.012371957
3791.338745	0.012584269
3793.267198	0.012994260
3795.195651	0.013378350
3797.124104	0.013559286
3799.052557	0.013864076
3800.981010	0.014570442
3802.909463	0.014943838
3804.837916	0.014705407
3806.766369	0.014001608
3808.694822	0.012947213
3810.623275	0.012345440
3812.551728	0.012485833
3814.480182	0.012937232
3816.408635	0.013308149
3818.337088	0.013751162
3820.265541	0.014388851
3822.193994	0.014364818
3824.122447	0.013657904
3826.050900	0.013221707
3827.979353	0.013275999
3829.907806	0.013642103
3831.836259	0.013904254
3833.764712	0.013566547
3835.693165	0.012969748
3837.621618	0.012936043
3839.550071	0.013686692
3841.478525	0.014518243
3843.406978	0.014384959
3845.335431	0.013049246
3847.263884	0.011810251
3849.192337	0.011672692
3851.120790	0.012431399
3853.049243	0.013211793
3854.977696	0.013222751
3856.906149	0.012939175
3858.834602	0.012922854
3860.763055	0.012959658
3862.691508	0.012604099
3864.619961	0.012026456
3866.548415	0.011793118
3868.476868	0.011697350
3870.405321	0.011298846
3872.333774	0.011085550
3874.262227	0.011477230
3876.190680	0.011798013
3878.119133	0.011786858
3880.047586	0.011840111
3881.976039	0.011934620
3883.904492	0.011879510
3885.832945	0.011678677
3887.761398	0.011416419
3889.689851	0.011424340
3891.618305	0.011815742
3893.546758	0.012355222
3895.475211	0.012621095
3897.403664	0.012077679
3899.332117	0.011166627
3901.260570	0.011364434
3903.189023	0.012772856
3905.117476	0.013187801
3907.045929	0.011901541
3908.974382	0.010755376
3910.902835	0.010741213
3912.831288	0.011356908
3914.759741	0.011763345
3916.688194	0.011940400
3918.616648	0.012247802
3920.545101	0.012334636
3922.473554	0.011732952
3924.402007	0.010747375
3926.330460	0.009992075
3928.258913	0.009774178
3930.187366	0.009934242
3932.115819	0.010172365
3934.044272	0.010229903
3935.972725	0.010074242
3937.901178	0.010163966
3939.829631	0.010612576
3941.758084	0.010859868
3943.686538	0.010737324
3945.614991	0.010823271
3947.543444	0.011282154
3949.471897	0.011576552
3951.400350	0.011490631
3953.328803	0.011350743
3955.257256	0.011169016
3957.185709	0.010729577
3959.114162	0.010387699
3961.042615	0.010657582
3962.971068	0.011127311
3964.899521	0.011151005
3966.827974	0.010907874
3968.756427	0.010775645
3970.684881	0.010602992
3972.613334	0.010018868
3974.541787	0.009317216
3976.470240	0.009259836
3978.398693	0.009963679
3980.327146	0.010647492
3982.255599	0.010832659
3984.184052	0.010876682
3986.112505	0.010830790
3988.040958	0.010405165
3989.969411	0.009984251
3991.897864	0.009894610
3993.826317	0.009651682
3995.754771	0.009106585
3997.683224	0.008914389
3999.611677	0.009181276
4001.540130	0.009590084
4003.468583	0.010139439
4005.397036	0.010652965
4007.325489	0.010573854
4009.253942	0.010306276
4011.182395	0.010412807
4013.110848	0.010706280
4015.039301	0.010728844
4016.967754	0.010152644
4018.896207	0.009477512
4020.824661	0.009319544
4022.753114	0.009321411
4024.681567	0.009064275
4026.610020	0.009067832
4028.538473	0.009681423
4030.466926	0.009961459
4032.395379	0.009308036
4034.323832	0.008823453
4036.252285	0.008887329
4038.180738	0.009163707
4040.109191	0.009755090
4042.037644	0.010026725
4043.966097	0.009335920
4045.894550	0.008637846
4047.823004	0.008930653
4049.751457	0.009723947
4051.679910	0.010341758
4053.608363	0.010271730
4055.536816	0.009196029
4057.465269	0.007893521
4059.393722	0.007851021
4061.322175	0.008925146
4063.250628	0.009266470
4065.179081	0.008574402
4067.107534	0.008280831
4069.035987	0.008726217
4070.964440	0.009398322
4072.892894	0.009973454
4074.821347	0.009906700
4076.749800	0.008977137
4078.678253	0.008073347
4080.606706	0.007712311
4082.535159	0.007533672
4084.463612	0.007876735
4086.392065	0.008830235
4088.320518	0.009124844
4090.248971	0.008623807
4092.177424	0.008315535
4094.105877	0.008305995
4096.034330	0.008450597
4097.962783	0.008406903
4099.891237	0.007741060
4101.819690	0.006790394
4103.748143	0.006537622
4105.676596	0.007197222
4107.605049	0.008255449
4109.533502	0.008870122
4111.461955	0.008853943
4113.390408	0.008679525
4115.318861	0.008629950
4117.247314	0.008355755
4119.175767	0.007914943
4121.104220	0.007913447
4123.032673	0.008484135
4124.961127	0.009140803
4126.889580	0.009164557
4128.818033	0.008503628
4130.746486	0.008074274
4132.674939	0.008045755
4134.603392	0.007896399
4136.531845	0.007604772
4138.460298	0.007241910
4140.388751	0.006701349
4142.317204	0.006630374
4144.245657	0.006989531
4146.174110	0.007345304
4148.102563	0.007992775
4150.031017	0.007985589
4151.959470	0.006863011
4153.887923	0.006115106
4155.816376	0.006374845
4157.744829	0.007680169
4159.673282	0.008599907
4161.601735	0.008045662
4163.530188	0.007003041
4165.458641	0.007051943
4167.387094	0.008034722
4169.315547	0.008360345
4171.244000	0.007878797
4173.172453	0.007747407
4175.100906	0.007584733
4177.029360	0.006867297
4178.957813	0.006598869
4180.886266	0.006762274
4182.814719	0.006478404
4184.743172	0.006481315
4186.671625	0.007298947
4188.600078	0.008392918
4190.528531	0.009443815
4192.456984	0.010001400
4194.385437	0.009595606
4196.313890	0.008665299
4198.242343	0.008076931
4200.170796	0.007996782
4202.099250	0.007783465
4204.027703	0.007223740
4205.956156	0.006816232
4207.884609	0.006514105
4209.813062	0.006013229
4211.741515	0.005285998
4213.669968	0.005179981
4215.598421	0.005840717
4217.526874	0.006574111
4219.455327	0.006853706
4221.383780	0.006871979
4223.312233	0.006985905
4225.240686	0.006913868
4227.169139	0.006281410
4229.097593	0.006077025
4231.026046	0.006784869
4232.954499	0.007139444
4234.882952	0.006735885
4236.811405	0.006213604
4238.739858	0.006254232
4240.668311	0.006806879
4242.596764	0.006963812
4244.525217	0.006486298
4246.453670	0.006479900
4248.382123	0.007238885
4250.310576	0.007404795
4252.239029	0.006343306
4254.167483	0.005536839
4256.095936	0.005962026
4258.024389	0.006870389
4259.952842	0.007113741
4261.881295	0.006373239
4263.809748	0.005602008
4265.738201	0.005262115
4267.666654	0.005134598
4269.595107	0.005286024
4271.523560	0.005552327
4273.452013	0.005706262
4275.380466	0.006274853
4277.308919	0.006779852
4279.237373	0.006517711
4281.165826	0.006031959
4283.094279	0.005640571
4285.022732	0.005304778
4286.951185	0.006115738
4288.879638	0.007376084
4290.808091	0.007598026
4292.736544	0.007258879
4294.664997	0.007695364
4296.593450	0.008109668
4298.521903	0.007519260
4300.450356	0.006410065
4302.378809	0.005984790
4304.307262	0.006247703
4306.235716	0.006421648
4308.164169	0.006220849
4310.092622	0.005781316
4312.021075	0.005370162
4313.949528	0.005105948
4315.877981	0.004847498
4317.806434	0.004876245
4319.734887	0.005371582
4321.663340	0.005783346
4323.591793	0.005932923
4325.520246	0.005911502
4327.448699	0.005904215
4329.377152	0.006254879
4331.305606	0.006766191
4333.234059	0.006513126
4335.162512	0.005874975
4337.090965	0.005951602
4339.019418	0.006455423
4340.947871	0.006802412
4342.876324	0.007162038
4344.804777	0.007579647
4346.733230	0.007478932
4348.661683	0.006712016
4350.590136	0.005982551
4352.518589	0.006297961
4354.447042	0.007206026
4356.375495	0.007683599
4358.303949	0.007109412
4360.232402	0.005809042
4362.160855	0.005298606
4364.089308	0.005996740
4366.017761	0.007119854
4367.946214	0.007488496
4369.874667	0.007226418
4371.803120	0.007129614
4373.731573	0.006585331
4375.660026	0.005561021
4377.588479	0.005212272
4379.516932	0.005771724
4381.445385	0.006328593
4383.373839	0.006639835
4385.302292	0.007014228
4387.230745	0.007389721
4389.159198	0.007334373
4391.087651	0.006986713
4393.016104	0.006461601
4394.944557	0.005376681
4396.873010	0.004254704
4398.801463	0.004097258
4400.729916	0.005138565
4402.658369	0.006385451
4404.586822	0.006919777
4406.515275	0.007654235
4408.443729	0.008418619
4410.372182	0.008203935
4412.300635	0.007473910
4414.229088	0.006723055
4416.157541	0.006009530
4418.085994	0.005148703
4420.014447	0.004250472
4421.942900	0.004134671
4423.871353	0.005047959
4425.799806	0.006185594
4427.728259	0.006529358
4429.656712	0.006614672
4431.585165	0.007000013
4433.513618	0.007637279
4435.442072	0.007939293
4437.370525	0.006884540
4439.298978	0.005751572
4441.227431	0.005191613
4443.155884	0.004766740
4445.084337	0.004884125
4447.012790	0.005500335
4448.941243	0.005733079
4450.869696	0.005028091
4452.798149	0.004143181
4454.726602	0.004442442
4456.655055	0.005641529
4458.583508	0.006249760
4460.511962	0.005690614
4462.440415	0.004922587
4464.368868	0.004246141
4466.297321	0.003738545
4468.225774	0.004389375
4470.154227	0.005742390
4472.082680	0.006523146
4474.011133	0.007314404
4475.939586	0.008091365
4477.868039	0.007794043
4479.796492	0.007046579
4481.724945	0.007134853
4483.653398	0.007024079
4485.581851	0.005573827
4487.510305	0.004279372
4489.438758	0.004330786
4491.367211	0.005222260
4493.295664	0.005695980
4495.224117	0.005597043
4497.152570	0.005763468
4499.081023	0.006244634
4501.009476	0.006332093
4502.937929	0.006465401
4504.866382	0.006721774
4506.794835	0.006873302
4508.723288	0.007732978
4510.651741	0.008735636
4512.580195	0.008809046
4514.508648	0.008383982
4516.437101	0.008278474
4518.365554	0.008339016
4520.294007	0.008468207
4522.222460	0.009169718
4524.150913	0.009426429
4526.079366	0.007972396
4528.007819	0.006155239
4529.936272	0.006070580
4531.864725	0.007329616
4533.793178	0.007859678
4535.721631	0.007157062
4537.650084	0.006301821
4539.578538	0.005500406
4541.506991	0.004561412
4543.435444	0.004141452
4545.363897	0.005630385
4547.292350	0.008026360
4549.220803	0.009132633
4551.149256	0.008893282
4553.077709	0.008621252
4555.006162	0.008735593
4556.934615	0.008258913
4558.863068	0.007673190
4560.791521	0.007097339
4562.719974	0.006050812
4564.648428	0.005258852
4566.576881	0.005083208
4568.505334	0.005134708
4570.433787	0.006082946
4572.362240	0.007696111
4574.290693	0.008668147
4576.219146	0.008283087
4578.147599	0.007150018
4580.076052	0.007025720
4582.004505	0.007900694
4583.932958	0.008332397
4585.861411	0.008111872
4587.789864	0.007839191
4589.718318	0.007340361
4591.646771	0.006704766
4593.575224	0.006535083
4595.503677	0.006556681
4597.432130	0.006452260
4599.360583	0.006660569
4601.289036	0.006780752
4603.217489	0.006383683
[truncated: 1,501 more rows]
