# Supplementary material for: Adaptive Method for Quantitative Estimation of Glucose and Fructose Concentrations in Aqueous Solutions Based on Infrared Nanoantenna Optics
Source: Sensors (Basel). 2019 Jul 11;19(14):3053. doi: 10.3390/s19143053 (PMC6678705; doi:10.3390/s19143053)
Supplement: Supplementary file 1 [file sensors-19-03053-s001.zip › 00_Measurement_Data/Fructose cycles/2 c=25 gl/res4 sc50_50 ap100x100 par pol/2 c25 gl.1.txt]

748.239793	0.027718233
750.168246	0.023875412
752.096699	0.027235594
754.025152	0.038183589
755.953605	0.027006524
757.882058	0.026538638
759.810511	0.029391130
761.738964	0.025256403
763.667418	0.029410217
765.595871	0.025129201
767.524324	0.025210448
769.452777	0.031565260
771.381230	0.032583259
773.309683	0.029287839
775.238136	0.018378688
777.166589	0.016253283
779.095042	0.026748039
781.023495	0.021133905
782.951948	0.025481690
784.880401	0.044192281
786.808854	0.047831587
788.737308	0.039328810
790.665761	0.029755885
792.594214	0.021904755
794.522667	0.019037316
796.451120	0.015288911
798.379573	0.022321230
800.308026	0.020816965
802.236479	0.024991259
804.164932	0.022575671
806.093385	0.015259233
808.021838	0.019879369
809.950291	0.017435065
811.878744	0.018002940
813.807197	0.025858061
815.735651	0.030119766
817.664104	0.020995287
819.592557	0.011847385
821.521010	0.017582897
823.449463	0.020814497
825.377916	0.019181628
827.306369	0.017187614
829.234822	0.013911651
831.163275	0.021465704
833.091728	0.018369827
835.020181	0.023054508
836.948634	0.024908641
838.877087	0.021690506
840.805541	0.019586705
842.733994	0.014126822
844.662447	0.009100021
846.590900	0.009761583
848.519353	0.015004059
850.447806	0.018263424
852.376259	0.018904772
854.304712	0.018684033
856.233165	0.020167962
858.161618	0.018143998
860.090071	0.013487661
862.018524	0.010838053
863.946977	0.013368271
865.875430	0.012903485
867.803884	0.017989149
869.732337	0.026388926
871.660790	0.032901257
873.589243	0.033638254
875.517696	0.030073648
877.446149	0.028580630
879.374602	0.033032808
881.303055	0.039037164
883.231508	0.040949900
885.159961	0.039335921
887.088414	0.038561203
889.016867	0.039952591
890.945320	0.041872483
892.873774	0.044500940
894.802227	0.049190648
896.730680	0.056550421
898.659133	0.063993998
900.587586	0.068284012
902.516039	0.069192149
904.444492	0.070394896
906.372945	0.072901867
908.301398	0.075400032
910.229851	0.078475744
912.158304	0.081960529
914.086757	0.085067160
916.015210	0.088710867
917.943664	0.093500368
919.872117	0.098885864
921.800570	0.105062790
923.729023	0.112007245
925.657476	0.117413133
927.585929	0.120127693
929.514382	0.122811116
931.442835	0.127779275
933.371288	0.134056181
935.299741	0.140756905
937.228194	0.147967264
939.156647	0.154524893
941.085100	0.160621569
943.013553	0.167034999
944.942007	0.172868669
946.870460	0.178438231
948.798913	0.184069231
950.727366	0.189188153
952.655819	0.194780409
954.584272	0.201401755
956.512725	0.207690507
958.441178	0.212847933
960.369631	0.217799798
962.298084	0.223586574
964.226537	0.230179206
966.154990	0.237291768
968.083443	0.244462773
970.011897	0.250977337
971.940350	0.256903857
973.868803	0.263067961
975.797256	0.269660264
977.725709	0.276100397
979.654162	0.282458425
981.582615	0.288819730
983.511068	0.294976443
985.439521	0.301598072
987.367974	0.308849335
989.296427	0.315349728
991.224880	0.320255250
993.153333	0.324957073
995.081786	0.331351072
997.010240	0.338634372
998.938693	0.344099164
1000.867146	0.347043693
1002.795599	0.349687487
1004.724052	0.354200184
1006.652505	0.359828353
1008.580958	0.364597827
1010.509411	0.368785530
1012.437864	0.373492271
1014.366317	0.377947032
1016.294770	0.380975425
1018.223223	0.382765770
1020.151676	0.384274423
1022.080130	0.386341929
1024.008583	0.389376789
1025.937036	0.393238187
1027.865489	0.396550179
1029.793942	0.398040831
1031.722395	0.399079621
1033.650848	0.400580347
1035.579301	0.401229531
1037.507754	0.401832551
1039.436207	0.403864712
1041.364660	0.405567408
1043.293113	0.405759245
1045.221566	0.405869782
1047.150019	0.405954450
1049.078473	0.405117512
1051.006926	0.404075682
1052.935379	0.403155327
1054.863832	0.402168751
1056.792285	0.401321203
1058.720738	0.399978459
1060.649191	0.398130000
1062.577644	0.396860331
1064.506097	0.396268636
1066.434550	0.395780414
1068.363003	0.395086467
1070.291456	0.394259155
1072.219909	0.393715024
1074.148363	0.393631518
1076.076816	0.393664539
1078.005269	0.393257588
1079.933722	0.392027438
1081.862175	0.390287638
1083.790628	0.388767451
1085.719081	0.387711495
1087.647534	0.387033880
1089.575987	0.386310220
1091.504440	0.384927690
1093.432893	0.383092314
1095.361346	0.381325632
1097.289799	0.379652053
1099.218253	0.377875596
1101.146706	0.375813782
1103.075159	0.373274028
1105.003612	0.370115459
1106.932065	0.366988808
1108.860518	0.364819497
1110.788971	0.363198310
1112.717424	0.361235380
1114.645877	0.358991504
1116.574330	0.356727213
1118.502783	0.354218185
1120.431236	0.351692855
1122.359689	0.349645406
1124.288142	0.347494066
1126.216596	0.344653368
1128.145049	0.341667205
1130.073502	0.338947028
1132.001955	0.336167961
1133.930408	0.333188295
1135.858861	0.330392897
1137.787314	0.327990741
1139.715767	0.325761795
1141.644220	0.323398173
1143.572673	0.320888519
1145.501126	0.318695545
1147.429579	0.316854119
1149.358032	0.314395815
1151.286486	0.310725510
1153.214939	0.306761056
1155.143392	0.303702205
1157.071845	0.301470846
1159.000298	0.299250573
1160.928751	0.296714664
1162.857204	0.293959260
1164.785657	0.290954947
1166.714110	0.287867635
1168.642563	0.285086066
1170.571016	0.282606333
1172.499469	0.280166864
1174.427922	0.277554601
1176.356375	0.274715990
1178.284829	0.271934420
1180.213282	0.269377440
1182.141735	0.266852379
1184.070188	0.264199644
1185.998641	0.261419356
1187.927094	0.258666575
1189.855547	0.256097317
1191.784000	0.253678262
1193.712453	0.251274943
1195.640906	0.248705506
1197.569359	0.246000379
1199.497812	0.243545741
1201.426265	0.241292164
1203.354719	0.239249647
1205.283172	0.236939177
1207.211625	0.234399587
1209.140078	0.231826365
1211.068531	0.229538694
1212.996984	0.227208510
1214.925437	0.224357083
1216.853890	0.221506208
1218.782343	0.219312266
1220.710796	0.217645153
1222.639249	0.216069654
1224.567702	0.214326844
1226.496155	0.212381676
1228.424609	0.210317135
1230.353062	0.208172724
1232.281515	0.205948889
1234.209968	0.203735441
1236.138421	0.201787308
1238.066874	0.200177312
1239.995327	0.198514372
1241.923780	0.196581319
1243.852233	0.194690168
1245.780686	0.193034708
1247.709139	0.191615969
1249.637592	0.190276742
1251.566045	0.188674256
1253.494498	0.186581090
1255.422952	0.184412837
1257.351405	0.182885632
1259.279858	0.181818411
1261.208311	0.180380240
1263.136764	0.178279430
1265.065217	0.175989985
1266.993670	0.174042746
1268.922123	0.172332957
1270.850576	0.170540735
1272.779029	0.168955818
1274.707482	0.167785048
1276.635935	0.166661292
1278.564388	0.165236637
1280.492842	0.163540140
1282.421295	0.161657959
1284.349748	0.159923226
1286.278201	0.158775643
1288.206654	0.157996759
1290.135107	0.156809539
1292.063560	0.154857934
1293.992013	0.152623147
1295.920466	0.150789112
1297.848919	0.149427474
1299.777372	0.148140103
1301.705825	0.146731973
1303.634278	0.145308495
1305.562731	0.143896103
1307.491185	0.142437741
1309.419638	0.141158640
1311.348091	0.140163243
1313.276544	0.139297158
1315.204997	0.138568759
1317.133450	0.137905777
1319.061903	0.136685655
1320.990356	0.134408355
1322.918809	0.131899998
1324.847262	0.130309999
1326.775715	0.129429057
1328.704168	0.128463507
1330.632621	0.127233505
1332.561075	0.126085624
1334.489528	0.125394702
1336.417981	0.125327513
1338.346434	0.125361681
1340.274887	0.124417797
1342.203340	0.122140527
1344.131793	0.119716108
1346.060246	0.118070856
1347.988699	0.116888255
1349.917152	0.115698315
1351.845605	0.114667431
1353.774058	0.113913633
1355.702511	0.113126568
1357.630965	0.112291843
1359.559418	0.111861095
1361.487871	0.111650474
1363.416324	0.110903315
1365.344777	0.109339438
1367.273230	0.107425243
1369.201683	0.106008023
1371.130136	0.105388843
1373.058589	0.104990140
1374.987042	0.104164161
1376.915495	0.102680005
1378.843948	0.101002492
1380.772401	0.099696465
1382.700854	0.098946407
1384.629308	0.098703206
1386.557761	0.098415375
1388.486214	0.097675726
1390.414667	0.096757799
1392.343120	0.096129708
1394.271573	0.096106142
1396.200026	0.096092083
1398.128479	0.094914131
1400.056932	0.092986941
1401.985385	0.091276221
1403.913838	0.089870833
1405.842291	0.088913567
1407.770744	0.088207170
1409.699198	0.087396100
1411.627651	0.086710423
1413.556104	0.086538985
1415.484557	0.086814061
1417.413010	0.086747415
1419.341463	0.086074099
1421.269916	0.085294209
1423.198369	0.084164277
1425.126822	0.082751542
1427.055275	0.081533432
1428.983728	0.080538459
1430.912181	0.079927288
1432.840634	0.079711705
1434.769087	0.079422034
1436.697541	0.078812368
1438.625994	0.077771403
1440.554447	0.075909249
1442.482900	0.074263625
1444.411353	0.074058749
1446.339806	0.074572496
1448.268259	0.074508257
1450.196712	0.073876791
1452.125165	0.073975019
1454.053618	0.075485460
1455.982071	0.076966152
1457.910524	0.076279201
1459.838977	0.073608458
1461.767431	0.070914909
1463.695884	0.069127493
1465.624337	0.068262137
1467.552790	0.068108357
1469.481243	0.068628132
1471.409696	0.069754109
1473.338149	0.070428111
1475.266602	0.069115587
1477.195055	0.066695713
1479.123508	0.064745896
1481.051961	0.063541301
1482.980414	0.063232340
1484.908867	0.063999750
1486.837321	0.065507866
1488.765774	0.066284463
1490.694227	0.065026209
1492.622680	0.063048683
1494.551133	0.061675690
1496.479586	0.060918879
1498.408039	0.060271490
1500.336492	0.059556518
1502.264945	0.059534028
1504.193398	0.060533356
1506.121851	0.062097050
1508.050304	0.062682040
1509.978757	0.060626373
1511.907210	0.057793960
1513.835664	0.056482457
1515.764117	0.057027251
1517.692570	0.058843318
1519.621023	0.060466990
1521.549476	0.060725536
1523.477929	0.059852157
1525.406382	0.058212601
1527.334835	0.056469802
1529.263288	0.055257361
1531.191741	0.054362908
1533.120194	0.053542953
1535.048647	0.053331312
1536.977100	0.054104064
1538.905554	0.056483407
1540.834007	0.059721302
1542.762460	0.059348445
1544.690913	0.055521525
1546.619366	0.051969111
1548.547819	0.050029505
1550.476272	0.049509671
1552.404725	0.049908325
1554.333178	0.050838377
1556.261631	0.052063260
1558.190084	0.052669641
1560.118537	0.052155066
1562.046990	0.050923865
1563.975443	0.049516492
1565.903897	0.048815716
1567.832350	0.048637655
1569.760803	0.048377745
1571.689256	0.048309874
1573.617709	0.048486076
1575.546162	0.048628222
1577.474615	0.048383269
1579.403068	0.047411080
1581.331521	0.046218481
1583.259974	0.045477170
1585.188427	0.045171879
1587.116880	0.045266762
1589.045333	0.045740742
1590.973787	0.046240225
1592.902240	0.046484619
1594.830693	0.046618607
1596.759146	0.046745956
1598.687599	0.046739481
1600.616052	0.046731036
1602.544505	0.046893384
1604.472958	0.047142919
1606.401411	0.047460385
1608.329864	0.047862876
1610.258317	0.048317745
1612.186770	0.048957381
1614.115223	0.049718056
1616.043677	0.050350025
1617.972130	0.050929107
1619.900583	0.051411487
1621.829036	0.051831342
1623.757489	0.052679334
1625.685942	0.053484149
1627.614395	0.053572662
1629.542848	0.053416681
1631.471301	0.053616766
1633.399754	0.054305770
1635.328207	0.055488747
1637.256660	0.056337085
1639.185113	0.055759776
1641.113566	0.054909889
1643.042020	0.055170268
1644.970473	0.056325823
1646.898926	0.057735194
1648.827379	0.058816284
1650.755832	0.058612674
1652.684285	0.057391997
1654.612738	0.056326792
1656.541191	0.054930393
1658.469644	0.053659447
1660.398097	0.053317647
1662.326550	0.053206462
1664.255003	0.052899830
1666.183456	0.052846462
1668.111910	0.053080220
1670.040363	0.053093515
1671.968816	0.052140597
1673.897269	0.050318100
1675.825722	0.048925530
1677.754175	0.048669100
1679.682628	0.048972718
1681.611081	0.049516078
1683.539534	0.049871370
1685.467987	0.049394276
1687.396440	0.047788292
1689.324893	0.045649689
1691.253346	0.044082485
1693.181799	0.043171391
1695.110253	0.042838342
1697.038706	0.043638624
1698.967159	0.044294089
1700.895612	0.043732040
1702.824065	0.042773414
1704.752518	0.041406892
1706.680971	0.039841067
1708.609424	0.038433660
1710.537877	0.037600152
1712.466330	0.037719321
1714.394783	0.038312200
1716.323236	0.038261697
1718.251689	0.037346575
1720.180143	0.036251817
1722.108596	0.035151817
1724.037049	0.034291800
1725.965502	0.033997826
1727.893955	0.034203727
1729.822408	0.034836266
1731.750861	0.035417240
1733.679314	0.035358984
1735.607767	0.035090193
1737.536220	0.034754619
1739.464673	0.034204911
1741.393126	0.033718225
1743.321579	0.033464011
1745.250032	0.033784240
1747.178486	0.034663502
1749.106939	0.035148859
1751.035392	0.034632068
1752.963845	0.033793140
1754.892298	0.033361163
1756.820751	0.033455938
1758.749204	0.033747986
1760.677657	0.033693641
1762.606110	0.033426162
1764.534563	0.033302803
1766.463016	0.033456355
1768.391469	0.034156956
1770.319922	0.035147499
1772.248376	0.035806783
1774.176829	0.036012590
1776.105282	0.035917193
1778.033735	0.035825700
1779.962188	0.035946850
1781.890641	0.036158424
1783.819094	0.036243338
1785.747547	0.036430910
1787.676000	0.037075553
1789.604453	0.037986834
1791.532906	0.038740158
1793.461359	0.039158687
1795.389812	0.039391838
1797.318266	0.039740499
1799.246719	0.040174853
1801.175172	0.040338974
1803.103625	0.040164862
1805.032078	0.039936598
1806.960531	0.040050782
1808.888984	0.040577754
1810.817437	0.040980272
1812.745890	0.040785711
1814.674343	0.040181357
1816.602796	0.039667975
1818.531249	0.039660394
1820.459702	0.040089980
1822.388155	0.040521469
1824.316609	0.040832095
1826.245062	0.041374490
1828.173515	0.042014625
1830.101968	0.042195085
1832.030421	0.041776396
1833.958874	0.041097950
1835.887327	0.040648527
1837.815780	0.040583599
1839.744233	0.040762655
1841.672686	0.041042969
1843.601139	0.041423332
1845.529592	0.041814599
1847.458045	0.041708559
1849.386499	0.041060559
1851.314952	0.040310431
1853.243405	0.039736405
1855.171858	0.039331958
1857.100311	0.038932595
1859.028764	0.038516212
1860.957217	0.038193606
1862.885670	0.038123451
1864.814123	0.038438268
1866.742576	0.038852163
1868.671029	0.038831607
1870.599482	0.038278412
1872.527935	0.037498295
1874.456388	0.036810610
1876.384842	0.036378123
1878.313295	0.036079742
1880.241748	0.035741899
1882.170201	0.035362300
1884.098654	0.035058629
1886.027107	0.034902103
1887.955560	0.034761067
1889.884013	0.034585156
1891.812466	0.034479205
1893.740919	0.034359965
1895.669372	0.034104131
1897.597825	0.033642020
1899.526278	0.033089306
1901.454732	0.032685932
1903.383185	0.032400701
1905.311638	0.032151211
1907.240091	0.031908996
1909.168544	0.031421084
1911.096997	0.030653715
1913.025450	0.030108726
1914.953903	0.030103430
1916.882356	0.030379128
1918.810809	0.030542456
1920.739262	0.030372974
1922.667715	0.030028863
1924.596168	0.029687475
1926.524622	0.029163068
1928.453075	0.028478255
1930.381528	0.027797949
1932.309981	0.027205268
1934.238434	0.026785750
1936.166887	0.026579555
1938.095340	0.026573554
1940.023793	0.026716188
1941.952246	0.026890224
1943.880699	0.026814399
1945.809152	0.026308443
1947.737605	0.025782805
1949.666058	0.025527002
1951.594511	0.025341699
1953.522965	0.025112519
1955.451418	0.024878561
1957.379871	0.024617685
1959.308324	0.024214618
1961.236777	0.023666387
1963.165230	0.023287553
1965.093683	0.023360543
1967.022136	0.023606865
1968.950589	0.023476439
1970.879042	0.023041112
1972.807495	0.022839675
1974.735948	0.022904059
1976.664401	0.022803741
1978.592855	0.022476820
1980.521308	0.022171970
1982.449761	0.021954283
1984.378214	0.021731578
1986.306667	0.021418465
1988.235120	0.021082330
1990.163573	0.020875366
1992.092026	0.020784751
1994.020479	0.020683546
1995.948932	0.020517979
1997.877385	0.020327358
1999.805838	0.020141421
2001.734291	0.019985681
2003.662744	0.019811207
2005.591198	0.019582490
2007.519651	0.019395879
2009.448104	0.019274199
2011.376557	0.019200772
2013.305010	0.019222142
2015.233463	0.019277740
2017.161916	0.019209133
2019.090369	0.018918158
2021.018822	0.018472910
2022.947275	0.018015878
2024.875728	0.017605413
2026.804181	0.017412033
2028.732634	0.017563744
2030.661088	0.017794399
2032.589541	0.017848773
2034.517994	0.017754396
2036.446447	0.017545827
2038.374900	0.017387683
2040.303353	0.017492024
2042.231806	0.017645087
2044.160259	0.017489498
2046.088712	0.017110717
2048.017165	0.016734989
2049.945618	0.016521715
2051.874071	0.016607404
2053.802524	0.016817903
2055.730978	0.016844459
2057.659431	0.016555043
2059.587884	0.016082775
2061.516337	0.015777234
2063.444790	0.015779704
2065.373243	0.015889306
2067.301696	0.015883517
2069.230149	0.015749140
2071.158602	0.015540812
2073.087055	0.015325403
2075.015508	0.015235705
2076.943961	0.015225219
2078.872414	0.015132092
2080.800867	0.015001968
2082.729321	0.014877344
2084.657774	0.014699079
2086.586227	0.014570322
2088.514680	0.014625303
2090.443133	0.014780663
2092.371586	0.014869608
2094.300039	0.014805669
2096.228492	0.014620963
2098.156945	0.014399894
2100.085398	0.014166675
2102.013851	0.013951010
2103.942304	0.013819531
2105.870757	0.013678322
2107.799211	0.013556132
2109.727664	0.013661685
2111.656117	0.013799177
2113.584570	0.013725990
2115.513023	0.013704171
2117.441476	0.013924264
2119.369929	0.014061026
2121.298382	0.013833378
2123.226835	0.013518220
2125.155288	0.013450728
2127.083741	0.013473566
2129.012194	0.013445800
2130.940647	0.013407597
2132.869100	0.013356316
2134.797554	0.013340633
2136.726007	0.013258463
2138.654460	0.013099488
2140.582913	0.012999950
2142.511366	0.012882959
2144.439819	0.012717042
2146.368272	0.012497585
2148.296725	0.012383305
2150.225178	0.012745848
2152.153631	0.013246930
2154.082084	0.013332258
2156.010537	0.013144345
2157.938990	0.012872044
2159.867444	0.012550937
2161.795897	0.012480132
2163.724350	0.012739255
2165.652803	0.012880323
2167.581256	0.012550260
2169.509709	0.012020722
2171.438162	0.011794209
2173.366615	0.011906089
2175.295068	0.011945810
2177.223521	0.011730106
2179.151974	0.011685713
2181.080427	0.012050624
2183.008880	0.012286196
2184.937334	0.012034854
2186.865787	0.011685245
2188.794240	0.011580605
2190.722693	0.011658721
2192.651146	0.011680681
2194.579599	0.011540050
2196.508052	0.011401303
2198.436505	0.011288143
2200.364958	0.011099040
2202.293411	0.010989642
2204.221864	0.011136268
2206.150317	0.011309968
2208.078770	0.011270436
2210.007223	0.011115180
2211.935677	0.010899059
2213.864130	0.010622352
2215.792583	0.010481266
2217.721036	0.010562995
2219.649489	0.010546005
2221.577942	0.010428469
2223.506395	0.010453771
2225.434848	0.010454163
2227.363301	0.010242865
2229.291754	0.010051540
2231.220207	0.010238528
2233.148660	0.010628228
2235.077113	0.010679566
2237.005567	0.010311809
2238.934020	0.009890770
2240.862473	0.009697264
2242.790926	0.009816897
2244.719379	0.010072975
2246.647832	0.010113738
2248.576285	0.009960797
2250.504738	0.009882283
2252.433191	0.009945219
2254.361644	0.010146197
2256.290097	0.010319989
2258.218550	0.010196470
2260.147003	0.009642839
2262.075456	0.008961244
2264.003910	0.008638387
2265.932363	0.008712138
2267.860816	0.008918136
2269.789269	0.009016804
2271.717722	0.008958871
2273.646175	0.008843082
2275.574628	0.008792013
2277.503081	0.008751941
2279.431534	0.008595088
2281.359987	0.008291493
2283.288440	0.007903436
2285.216893	0.007577653
2287.145346	0.007579395
2289.073800	0.007904761
2291.002253	0.008319924
2292.930706	0.008751299
2294.859159	0.009015628
2296.787612	0.008938827
2298.716065	0.008756566
2300.644518	0.008701152
2302.572971	0.008721772
2304.501424	0.008679026
2306.429877	0.008448790
2308.358330	0.008141217
2310.286783	0.008060749
2312.215236	0.008053173
2314.143690	0.007824749
2316.072143	0.007402333
2318.000596	0.007209484
2319.929049	0.007275532
2321.857502	0.007145807
2323.785955	0.007049966
2325.714408	0.007121146
2327.642861	0.007352096
2329.571314	0.007047222
2331.499767	0.006719550
2333.428220	0.006795805
2335.356673	0.007443822
2337.285126	0.007842392
2339.213579	0.007805207
2341.142033	0.007566348
2343.070486	0.007931173
2344.998939	0.008966874
2346.927392	0.008698755
2348.855845	0.007596149
2350.784298	0.007789042
2352.712751	0.007748332
2354.641204	0.006545478
2356.569657	0.005566932
2358.498110	0.005547863
2360.426563	0.006010880
2362.355016	0.007056161
2364.283469	0.007835425
2366.211923	0.007946111
2368.140376	0.007632561
2370.068829	0.007147837
2371.997282	0.007079061
2373.925735	0.007238219
2375.854188	0.007379541
2377.782641	0.007139652
2379.711094	0.006734549
2381.639547	0.006531800
2383.568000	0.006494621
2385.496453	0.006415584
2387.424906	0.006232596
2389.353359	0.006096349
2391.281812	0.006094369
2393.210266	0.006075253
2395.138719	0.005895034
2397.067172	0.005795544
2398.995625	0.006030269
2400.924078	0.006290081
2402.852531	0.006086740
2404.780984	0.005836349
2406.709437	0.006080425
2408.637890	0.006405584
2410.566343	0.006271782
2412.494796	0.006017879
2414.423249	0.005877764
2416.351702	0.005607618
2418.280156	0.005354207
2420.208609	0.005298959
2422.137062	0.005340193
2424.065515	0.005576974
2425.993968	0.005974946
2427.922421	0.006201447
2429.850874	0.006258822
2431.779327	0.006299738
2433.707780	0.006278387
2435.636233	0.006265092
2437.564686	0.006367164
2439.493139	0.006466832
2441.421592	0.006394340
2443.350045	0.006172165
2445.278499	0.005867881
2447.206952	0.005680599
2449.135405	0.005818979
2451.063858	0.006135648
2452.992311	0.006209492
2454.920764	0.006115145
2456.849217	0.006175718
2458.777670	0.006199629
2460.706123	0.006081533
2462.634576	0.006168773
2464.563029	0.006335760
2466.491482	0.006371297
2468.419935	0.006496845
2470.348389	0.006654580
2472.276842	0.006625478
2474.205295	0.006549545
2476.133748	0.006629660
2478.062201	0.006739415
2479.990654	0.006674424
2481.919107	0.006602189
2483.847560	0.006663560
2485.776013	0.006735080
2487.704466	0.006740688
2489.632919	0.006835624
2491.561372	0.006986536
2493.489825	0.006984792
2495.418279	0.006859787
2497.346732	0.006899010
2499.275185	0.007319516
2501.203638	0.008050462
2503.132091	0.008597339
2505.060544	0.008558587
2506.988997	0.008258405
2508.917450	0.008150657
2510.845903	0.008226734
2512.774356	0.008570759
2514.702809	0.009266801
2516.631262	0.009825187
2518.559715	0.009782295
2520.488168	0.009392571
2522.416622	0.009248753
2524.345075	0.009460947
2526.273528	0.009832943
2528.201981	0.010356896
2530.130434	0.010780548
2532.058887	0.010854133
2533.987340	0.010780919
2535.915793	0.010781643
2537.844246	0.010905341
2539.772699	0.011097745
2541.701152	0.011248249
2543.629605	0.011412801
2545.558058	0.011601343
2547.486512	0.011779236
2549.414965	0.012231720
2551.343418	0.013094523
2553.271871	0.013713220
2555.200324	0.013671183
2557.128777	0.013587638
2559.057230	0.014065225
2560.985683	0.014701397
2562.914136	0.014814381
2564.842589	0.014466808
2566.771042	0.014202735
2568.699495	0.014404030
2570.627948	0.014917052
2572.556401	0.015354426
2574.484855	0.015574322
2576.413308	0.015570000
2578.341761	0.015535470
2580.270214	0.015878588
2582.198667	0.016664989
2584.127120	0.017384918
2586.055573	0.017629093
2587.984026	0.017480927
2589.912479	0.017255787
2591.840932	0.017311027
2593.769385	0.017603189
2595.697838	0.017788146
2597.626291	0.017875645
2599.554745	0.018000655
2601.483198	0.018104427
2603.411651	0.018287232
2605.340104	0.018691350
2607.268557	0.018914510
2609.197010	0.018659936
2611.125463	0.018390559
2613.053916	0.018283062
2614.982369	0.018151278
2616.910822	0.018219626
2618.839275	0.018466031
2620.767728	0.018471686
2622.696181	0.018325040
2624.624635	0.018449215
2626.553088	0.018761640
2628.481541	0.018753650
2630.409994	0.018278204
2632.338447	0.017846957
2634.266900	0.017925002
2636.195353	0.018325137
2638.123806	0.018471867
2640.052259	0.018179314
2641.980712	0.017886128
2643.909165	0.017949756
2645.837618	0.018117022
2647.766071	0.017939596
2649.694524	0.017553510
2651.622978	0.017435849
2653.551431	0.017604513
2655.479884	0.017727837
2657.408337	0.017762896
2659.336790	0.017926522
2661.265243	0.018113686
2663.193696	0.018002590
2665.122149	0.017556654
2667.050602	0.017029040
2668.979055	0.016702384
2670.907508	0.016546132
2672.835961	0.016491085
2674.764414	0.016609598
2676.692868	0.016629551
2678.621321	0.016421566
2680.549774	0.016196866
2682.478227	0.015957154
2684.406680	0.015832899
2686.335133	0.015931765
2688.263586	0.015954250
2690.192039	0.015775058
2692.120492	0.015469370
2694.048945	0.015015529
2695.977398	0.014623695
2697.905851	0.014712721
2699.834304	0.015168644
2701.762757	0.015422961
2703.691211	0.015460980
2705.619664	0.015375273
2707.548117	0.014900878
2709.476570	0.014449526
2711.405023	0.014410236
2713.333476	0.014459967
2715.261929	0.014481436
2717.190382	0.014509464
2719.118835	0.014441316
2721.047288	0.014306715
2722.975741	0.014261792
2724.904194	0.014191924
2726.832647	0.013905784
2728.761101	0.013709907
2730.689554	0.013843696
2732.618007	0.014030632
2734.546460	0.014259065
2736.474913	0.014627235
2738.403366	0.014483813
2740.331819	0.013749527
2742.260272	0.013369716
2744.188725	0.013408795
2746.117178	0.013416086
2748.045631	0.013501378
2749.974084	0.013627615
2751.902537	0.013594680
2753.830991	0.013515500
2755.759444	0.013501867
2757.687897	0.013280791
2759.616350	0.012688447
2761.544803	0.012043362
2763.473256	0.011884857
2765.401709	0.012350261
2767.330162	0.012791085
2769.258615	0.012751815
2771.187068	0.012601111
2773.115521	0.012636544
2775.043974	0.012611503
2776.972427	0.012336085
2778.900880	0.012087220
2780.829334	0.012146994
2782.757787	0.012341222
2784.686240	0.012237553
2786.614693	0.011852512
2788.543146	0.011779048
2790.471599	0.012086391
2792.400052	0.012309429
2794.328505	0.012356895
2796.256958	0.012471400
2798.185411	0.012561911
2800.113864	0.012217049
2802.042317	0.011651989
2803.970770	0.011427064
2805.899224	0.011624417
2807.827677	0.011921993
2809.756130	0.011847587
2811.684583	0.011367002
2813.613036	0.010845515
2815.541489	0.010568319
2817.469942	0.010512326
2819.398395	0.010713103
2821.326848	0.011285608
2823.255301	0.011945968
2825.183754	0.012242285
2827.112207	0.012043185
2829.040660	0.011592430
2830.969113	0.011197851
2832.897567	0.011130269
2834.826020	0.011335971
2836.754473	0.011273677
2838.682926	0.010901708
2840.611379	0.010848397
2842.539832	0.011133846
2844.468285	0.011317912
2846.396738	0.011357151
2848.325191	0.011392416
2850.253644	0.011461901
2852.182097	0.011433974
2854.110550	0.011287441
2856.039003	0.011007143
2857.967457	0.010654094
2859.895910	0.010683058
2861.824363	0.011162027
2863.752816	0.011406987
2865.681269	0.011065797
2867.609722	0.010750957
2869.538175	0.010965051
2871.466628	0.011233978
2873.395081	0.011032900
2875.323534	0.010638757
2877.251987	0.010666639
2879.180440	0.011139730
2881.108893	0.011536621
2883.037347	0.011546503
2884.965800	0.011188971
2886.894253	0.010768231
2888.822706	0.010541735
2890.751159	0.010509470
2892.679612	0.010739710
2894.608065	0.011059150
2896.536518	0.011369363
2898.464971	0.011533562
2900.393424	0.011513860
2902.321877	0.011526975
2904.250330	0.011496901
2906.178783	0.011210142
2908.107236	0.010623696
2910.035690	0.010128562
2911.964143	0.010191720
2913.892596	0.010546858
2915.821049	0.010626907
2917.749502	0.010324657
2919.677955	0.010059206
2921.606408	0.010202240
2923.534861	0.010710843
2925.463314	0.011327216
2927.391767	0.011703870
2929.320220	0.011694317
2931.248673	0.011499064
2933.177126	0.011199187
2935.105580	0.010811390
2937.034033	0.010560574
2938.962486	0.010450934
2940.890939	0.010516695
2942.819392	0.010934508
2944.747845	0.011448757
2946.676298	0.011668337
2948.604751	0.011801156
2950.533204	0.011993461
2952.461657	0.012011990
2954.390110	0.011912584
2956.318563	0.011764848
2958.247016	0.011426306
2960.175469	0.011118259
2962.103923	0.011075354
2964.032376	0.011229893
2965.960829	0.011511490
2967.889282	0.011713382
2969.817735	0.011601833
2971.746188	0.011335298
2973.674641	0.011271727
2975.603094	0.011456547
2977.531547	0.011557226
2979.460000	0.011448798
2981.388453	0.011328886
2983.316906	0.011380201
2985.245359	0.011753708
2987.173813	0.012216818
2989.102266	0.012168283
2991.030719	0.011673794
2992.959172	0.011291560
2994.887625	0.011139898
2996.816078	0.011188936
2998.744531	0.011501946
3000.672984	0.011826203
3002.601437	0.012005001
3004.529890	0.012210145
3006.458343	0.012547435
3008.386796	0.012818323
3010.315249	0.012762482
3012.243703	0.012442677
3014.172156	0.012177743
3016.100609	0.012136840
3018.029062	0.012152404
3019.957515	0.011997103
3021.885968	0.011883223
3023.814421	0.012090606
3025.742874	0.012436186
3027.671327	0.012753402
3029.599780	0.013072030
3031.528233	0.013244213
3033.456686	0.013090423
3035.385139	0.012689661
3037.313592	0.012432473
3039.242046	0.012554402
3041.170499	0.012893222
3043.098952	0.013314678
3045.027405	0.013687436
3046.955858	0.013684283
3048.884311	0.013261518
3050.812764	0.012850233
3052.741217	0.012749943
3054.669670	0.013015484
3056.598123	0.013657143
3058.526576	0.014067917
3060.455029	0.013659460
3062.383482	0.013014877
3064.311936	0.012910846
3066.240389	0.013274500
3068.168842	0.013567703
3070.097295	0.013561662
3072.025748	0.013738282
3073.954201	0.014345830
3075.882654	0.014852719
3077.811107	0.015062138
3079.739560	0.015253298
3081.668013	0.015309727
3083.596466	0.015157809
3085.524919	0.015159633
3087.453372	0.015397237
3089.381825	0.015609211
3091.310279	0.015743168
3093.238732	0.015837718
3095.167185	0.015823619
3097.095638	0.015820002
3099.024091	0.016080653
3100.952544	0.016494490
3102.880997	0.016869690
3104.809450	0.017178250
3106.737903	0.017410707
3108.666356	0.017648512
3110.594809	0.017793525
3112.523262	0.017642995
3114.451715	0.017450944
3116.380169	0.017651353
3118.308622	0.018057683
3120.237075	0.018149652
3122.165528	0.018101081
3124.093981	0.018481154
3126.022434	0.019098282
3127.950887	0.019228853
3129.879340	0.018949287
3131.807793	0.018868746
3133.736246	0.018998783
3135.664699	0.019039687
3137.593152	0.019014005
3139.521605	0.019129876
3141.450058	0.019538227
3143.378512	0.020200849
3145.306965	0.020718563
3147.235418	0.020769976
3149.163871	0.020768479
3151.092324	0.021075910
3153.020777	0.021354845
3154.949230	0.021304678
3156.877683	0.020940427
3158.806136	0.020645436
3160.734589	0.021151450
3162.663042	0.022180161
3164.591495	0.022394294
3166.519948	0.021711115
3168.448402	0.021277338
3170.376855	0.021530615
3172.305308	0.022119669
3174.233761	0.022602471
3176.162214	0.022848260
3178.090667	0.023172012
3180.019120	0.023795312
3181.947573	0.024271896
3183.876026	0.024151014
3185.804479	0.023740046
3187.732932	0.023398040
3189.661385	0.023306819
3191.589838	0.023737859
3193.518292	0.024587652
3195.446745	0.025446674
3197.375198	0.025838114
3199.303651	0.025362076
3201.232104	0.024425769
3203.160557	0.023964619
3205.089010	0.024074763
3207.017463	0.024303831
3208.945916	0.024814023
3210.874369	0.025588237
3212.802822	0.025918538
3214.731275	0.025686182
3216.659728	0.025271771
3218.588181	0.025002247
3220.516635	0.025357429
3222.445088	0.026298963
3224.373541	0.026987521
3226.301994	0.026869273
3228.230447	0.026507869
3230.158900	0.026695983
3232.087353	0.027296672
3234.015806	0.027701773
3235.944259	0.027727377
3237.872712	0.027660340
3239.801165	0.027794063
3241.729618	0.028102975
3243.658071	0.028477391
3245.586525	0.028869422
3247.514978	0.028943922
3249.443431	0.028409140
3251.371884	0.027718740
3253.300337	0.027435014
3255.228790	0.027511474
3257.157243	0.027665064
3259.085696	0.027961288
3261.014149	0.028602581
3262.942602	0.029247615
3264.871055	0.029370440
3266.799508	0.028932096
3268.727961	0.028407440
3270.656414	0.028468609
3272.584868	0.028786037
3274.513321	0.028586198
3276.441774	0.028482584
3278.370227	0.028987791
3280.298680	0.029485377
3282.227133	0.029763047
3284.155586	0.030125486
3286.084039	0.030704131
3288.012492	0.031126410
3289.940945	0.030957410
3291.869398	0.030592283
3293.797851	0.030466912
3295.726304	0.030338703
3297.654758	0.030148918
3299.583211	0.030183198
3301.511664	0.030446213
3303.440117	0.030524300
3305.368570	0.030188465
3307.297023	0.029895278
3309.225476	0.030125877
3311.153929	0.030790590
3313.082382	0.031478360
3315.010835	0.031981036
3316.939288	0.032456230
3318.867741	0.033043090
3320.796194	0.033291243
3322.724648	0.032686751
3324.653101	0.031812605
3326.581554	0.031601589
3328.510007	0.031873234
3330.438460	0.032087084
3332.366913	0.032295082
3334.295366	0.032447100
3336.223819	0.032689758
3338.152272	0.033295676
3340.080725	0.033585794
3342.009178	0.033282932
3343.937631	0.033148166
3345.866084	0.033152808
3347.794537	0.032897167
3349.722991	0.032965820
3351.651444	0.033534735
3353.579897	0.033869363
3355.508350	0.033917017
3357.436803	0.034173794
3359.365256	0.034743343
3361.293709	0.035472449
3363.222162	0.035961691
3365.150615	0.035827376
3367.079068	0.035542302
3369.007521	0.035706673
3370.935974	0.036056802
3372.864427	0.036232132
3374.792881	0.036186058
3376.721334	0.036180660
3378.649787	0.036510084
3380.578240	0.036766432
3382.506693	0.036510479
3384.435146	0.036122002
3386.363599	0.036256611
3388.292052	0.036850631
3390.220505	0.037345812
3392.148958	0.037552502
3394.077411	0.037379786
3396.005864	0.036922779
3397.934317	0.036678635
3399.862770	0.036865298
3401.791224	0.037411209
3403.719677	0.037670247
3405.648130	0.037680894
3407.576583	0.037872709
3409.505036	0.038186375
3411.433489	0.038136192
3413.361942	0.037850384
3415.290395	0.037710588
3417.218848	0.037592437
3419.147301	0.037405577
3421.075754	0.037283257
3423.004207	0.037342049
3424.932660	0.037503492
3426.861114	0.037511643
3428.789567	0.037581131
3430.718020	0.037830167
3432.646473	0.037500635
3434.574926	0.036417730
3436.503379	0.035641134
3438.431832	0.035790063
3440.360285	0.036330402
3442.288738	0.036568694
3444.217191	0.036498841
3446.145644	0.036504887
3448.074097	0.036651731
3450.002550	0.036524408
3451.931004	0.036219891
3453.859457	0.036303695
3455.787910	0.036747672
3457.716363	0.037108663
3459.644816	0.037175789
3461.573269	0.036834527
3463.501722	0.036154699
3465.430175	0.035677005
3467.358628	0.035601117
3469.287081	0.035443060
3471.215534	0.035225265
3473.143987	0.035458930
3475.072440	0.035680119
3477.000893	0.035089292
3478.929347	0.034024835
3480.857800	0.033314846
3482.786253	0.033489894
3484.714706	0.034232747
3486.643159	0.034577705
3488.571612	0.034414843
3490.500065	0.034257554
3492.428518	0.034022398
3494.356971	0.033591419
3496.285424	0.033282846
3498.213877	0.033216696
3500.142330	0.033251740
3502.070783	0.033407733
3503.999237	0.033644918
3505.927690	0.033468060
3507.856143	0.032705214
3509.784596	0.032139659
3511.713049	0.032255020
3513.641502	0.032453764
3515.569955	0.032317206
3517.498408	0.031867586
3519.426861	0.031218570
3521.355314	0.030687122
3523.283767	0.030532701
3525.212220	0.030741513
3527.140673	0.031071061
3529.069126	0.031087924
3530.997580	0.030477714
3532.926033	0.029488476
3534.854486	0.028675972
3536.782939	0.028372973
3538.711392	0.028450718
3540.639845	0.028632803
3542.568298	0.029079137
3544.496751	0.029736131
3546.425204	0.029741017
3548.353657	0.028803008
3550.282110	0.027607488
3552.210563	0.026617991
3554.139016	0.025992630
3556.067470	0.025877474
3557.995923	0.026200412
3559.924376	0.026614197
3561.852829	0.026927136
3563.781282	0.027249712
3565.709735	0.027490886
3567.638188	0.027125005
3569.566641	0.025998915
3571.495094	0.024756966
3573.423547	0.023908207
3575.352000	0.023687832
3577.280453	0.024063719
3579.208906	0.024511743
3581.137360	0.024450948
3583.065813	0.024101401
3584.994266	0.024192270
3586.922719	0.024663132
3588.851172	0.024457915
3590.779625	0.023414720
3592.708078	0.022592274
3594.636531	0.022475155
3596.564984	0.022565085
3598.493437	0.022237096
3600.421890	0.021567071
3602.350343	0.020808697
3604.278796	0.020265574
3606.207249	0.020384956
3608.135703	0.021148046
3610.064156	0.021789320
3611.992609	0.021732934
3613.921062	0.021185851
3615.849515	0.020700306
3617.777968	0.020599741
3619.706421	0.020403160
3621.634874	0.019458665
3623.563327	0.018179424
3625.491780	0.017170073
3627.420233	0.016751973
3629.348686	0.017108779
3631.277139	0.017403971
3633.205593	0.016958505
3635.134046	0.016506543
3637.062499	0.016563430
3638.990952	0.016785149
3640.919405	0.016769793
3642.847858	0.016360870
3644.776311	0.015683105
3646.704764	0.015225482
3648.633217	0.015485046
3650.561670	0.016109416
3652.490123	0.016289551
3654.418576	0.015742568
3656.347029	0.014755441
3658.275482	0.014111928
3660.203936	0.014088910
3662.132389	0.013961844
3664.060842	0.013191437
3665.989295	0.012303028
3667.917748	0.011912681
3669.846201	0.012151281
3671.774654	0.012760585
3673.703107	0.013299953
3675.631560	0.013543182
3677.560013	0.013292399
3679.488466	0.012632346
3681.416919	0.012278063
3683.345372	0.012666877
3685.273826	0.013198790
3687.202279	0.013032998
3689.130732	0.012381134
3691.059185	0.011853656
3692.987638	0.011586200
3694.916091	0.011423828
3696.844544	0.011286068
3698.772997	0.011180767
3700.701450	0.011178710
3702.629903	0.011244765
3704.558356	0.011124872
3706.486809	0.010882472
3708.415262	0.010953362
3710.343716	0.011531655
3712.272169	0.012038983
3714.200622	0.011730072
3716.129075	0.011042720
3718.057528	0.010702754
3719.985981	0.011005382
3721.914434	0.011663971
3723.842887	0.012208826
3725.771340	0.012626948
3727.699793	0.012965876
3729.628246	0.012985115
3731.556699	0.012681562
3733.485152	0.012153991
3735.413605	0.011383262
3737.342059	0.010983698
3739.270512	0.011331763
3741.198965	0.012024761
3743.127418	0.012512307
3745.055871	0.012798877
3746.984324	0.012921652
3748.912777	0.012908884
3750.841230	0.013225187
3752.769683	0.013384988
3754.698136	0.012966340
3756.626589	0.012414138
3758.555042	0.012247852
3760.483495	0.012639752
3762.411949	0.013283665
3764.340402	0.013694230
3766.268855	0.013418008
3768.197308	0.012579500
3770.125761	0.012027655
3772.054214	0.012357789
3773.982667	0.012976121
3775.911120	0.012911155
3777.839573	0.012566555
3779.768026	0.012959507
3781.696479	0.013819759
3783.624932	0.014220974
3785.553385	0.014013824
3787.481838	0.013442116
3789.410292	0.012888823
3791.338745	0.012794937
3793.267198	0.013122194
3795.195651	0.013256595
3797.124104	0.012703784
3799.052557	0.011818773
3800.981010	0.011429955
3802.909463	0.011844372
3804.837916	0.012612980
3806.766369	0.013274286
3808.694822	0.013522876
3810.623275	0.013456948
3812.551728	0.013645193
3814.480182	0.014029875
3816.408635	0.013913931
3818.337088	0.013204751
3820.265541	0.012704626
3822.193994	0.013056082
3824.122447	0.013494988
3826.050900	0.013215804
3827.979353	0.012768825
3829.907806	0.012757686
3831.836259	0.013095492
3833.764712	0.013626393
3835.693165	0.014407212
3837.621618	0.015278216
3839.550071	0.015796691
3841.478525	0.015632097
3843.406978	0.014759790
3845.335431	0.013908778
3847.263884	0.013717295
3849.192337	0.013773825
3851.120790	0.013274171
3853.049243	0.012409340
3854.977696	0.012092535
3856.906149	0.012416840
3858.834602	0.013037103
3860.763055	0.013897299
3862.691508	0.014860784
3864.619961	0.015304798
3866.548415	0.014656613
3868.476868	0.013136340
3870.405321	0.011727534
3872.333774	0.011217449
3874.262227	0.011543310
3876.190680	0.011894485
3878.119133	0.011497743
3880.047586	0.010834746
3881.976039	0.010954205
3883.904492	0.011773681
3885.832945	0.012397518
3887.761398	0.012379195
3889.689851	0.012016542
3891.618305	0.011931351
3893.546758	0.012206446
3895.475211	0.012396725
3897.403664	0.012444755
3899.332117	0.012629451
3901.260570	0.012984812
3903.189023	0.013097745
3905.117476	0.012494366
3907.045929	0.011560495
3908.974382	0.010946807
3910.902835	0.010838931
3912.831288	0.011147322
3914.759741	0.011591980
3916.688194	0.012124358
3918.616648	0.012613796
3920.545101	0.012633242
3922.473554	0.012606864
3924.402007	0.013006235
3926.330460	0.013119207
3928.258913	0.012335293
3930.187366	0.011120146
3932.115819	0.009992187
3934.044272	0.009202633
3935.972725	0.009093536
3937.901178	0.009511942
3939.829631	0.009928982
3941.758084	0.010196904
3943.686538	0.010418177
3945.614991	0.010708998
3947.543444	0.011143751
3949.471897	0.011414715
3951.400350	0.011433476
3953.328803	0.011525404
3955.257256	0.011469389
3957.185709	0.010920714
3959.114162	0.010237008
3961.042615	0.010101948
3962.971068	0.010689789
3964.899521	0.011350145
3966.827974	0.011526806
3968.756427	0.011410433
3970.684881	0.011001357
3972.613334	0.010257560
3974.541787	0.009605215
3976.470240	0.009359722
3978.398693	0.009520316
3980.327146	0.009913057
3982.255599	0.010228042
3984.184052	0.010044821
3986.112505	0.009599261
3988.040958	0.009386505
3989.969411	0.009322897
3991.897864	0.009133686
3993.826317	0.008799556
3995.754771	0.008619376
3997.683224	0.008833090
3999.611677	0.009279789
4001.540130	0.009732533
4003.468583	0.009900666
4005.397036	0.009566939
4007.325489	0.009405675
4009.253942	0.009670755
4011.182395	0.009699102
4013.110848	0.009829953
4015.039301	0.010227834
4016.967754	0.010437788
4018.896207	0.010301645
4020.824661	0.010266122
4022.753114	0.010610402
4024.681567	0.010817852
4026.610020	0.010447300
4028.538473	0.010023701
4030.466926	0.009675734
4032.395379	0.009550984
4034.323832	0.010033173
4036.252285	0.010573886
4038.180738	0.010434310
4040.109191	0.009764974
4042.037644	0.009137809
4043.966097	0.009017026
4045.894550	0.009473744
4047.823004	0.009980232
4049.751457	0.009821400
4051.679910	0.008994254
4053.608363	0.008622814
4055.536816	0.009062464
4057.465269	0.009166174
4059.393722	0.008838482
4061.322175	0.009043102
4063.250628	0.009897084
4065.179081	0.010664687
4067.107534	0.010817010
4069.035987	0.010395315
4070.964440	0.009619335
4072.892894	0.008913015
4074.821347	0.008705677
4076.749800	0.008738000
4078.678253	0.008952575
4080.606706	0.009158443
4082.535159	0.009211494
4084.463612	0.008847496
4086.392065	0.008163203
4088.320518	0.007893796
4090.248971	0.008279948
4092.177424	0.008672360
4094.105877	0.008656809
4096.034330	0.008421220
4097.962783	0.008745139
4099.891237	0.009684510
4101.819690	0.010450793
4103.748143	0.010600472
4105.676596	0.009997209
4107.605049	0.009243113
4109.533502	0.008811596
4111.461955	0.008828624
4113.390408	0.008707571
4115.318861	0.008145323
4117.247314	0.007648736
4119.175767	0.007469847
4121.104220	0.007596400
4123.032673	0.007823372
4124.961127	0.008113898
4126.889580	0.008898983
4128.818033	0.009921141
4130.746486	0.010154315
4132.674939	0.009434646
4134.603392	0.008642880
4136.531845	0.007860249
4138.460298	0.006991077
4140.388751	0.006560542
4142.317204	0.006571698
4144.245657	0.006889858
4146.174110	0.007733478
4148.102563	0.008681695
4150.031017	0.008815737
4151.959470	0.008458080
4153.887923	0.008600485
4155.816376	0.009079465
4157.744829	0.009119671
4159.673282	0.008528313
4161.601735	0.008422283
4163.530188	0.008760812
4165.458641	0.008191171
4167.387094	0.006972231
4169.315547	0.006734367
4171.244000	0.007319728
4173.172453	0.007107760
4175.100906	0.006488185
4177.029360	0.006671173
4178.957813	0.007122083
4180.886266	0.007346462
4182.814719	0.007368265
4184.743172	0.007224332
4186.671625	0.007091576
4188.600078	0.007008758
4190.528531	0.007012148
4192.456984	0.007338075
4194.385437	0.007910000
4196.313890	0.008216616
4198.242343	0.008089859
4200.170796	0.007835985
4202.099250	0.007701113
4204.027703	0.007429461
4205.956156	0.006763258
4207.884609	0.006492828
4209.813062	0.006593120
4211.741515	0.006720064
4213.669968	0.007171688
4215.598421	0.008298431
4217.526874	0.009100540
4219.455327	0.008276399
4221.383780	0.006717182
4223.312233	0.006195865
4225.240686	0.006675689
4227.169139	0.007061038
4229.097593	0.006890910
4231.026046	0.006401105
4232.954499	0.006116018
4234.882952	0.006179246
4236.811405	0.006074187
4238.739858	0.005874426
4240.668311	0.005788712
4242.596764	0.005648818
4244.525217	0.005263674
4246.453670	0.004741506
4248.382123	0.004569934
4250.310576	0.004701165
4252.239029	0.004677797
4254.167483	0.005375427
4256.095936	0.007212799
4258.024389	0.008608821
4259.952842	0.008491141
4261.881295	0.007745422
4263.809748	0.007097055
4265.738201	0.006343455
4267.666654	0.005772074
4269.595107	0.005917415
4271.523560	0.006669382
4273.452013	0.007609024
4275.380466	0.007977410
4277.308919	0.007296765
4279.237373	0.006722049
4281.165826	0.006747065
4283.094279	0.006704611
4285.022732	0.006517159
4286.951185	0.006783521
4288.879638	0.007203185
4290.808091	0.006855763
4292.736544	0.006216459
4294.664997	0.006278957
4296.593450	0.006780789
4298.521903	0.006748539
4300.450356	0.006003992
4302.378809	0.005336157
4304.307262	0.004966781
4306.235716	0.004823957
4308.164169	0.005492032
4310.092622	0.006103968
4312.021075	0.006216509
4313.949528	0.006515444
4315.877981	0.007083310
4317.806434	0.007463808
4319.734887	0.007187854
4321.663340	0.006325726
4323.591793	0.006115565
4325.520246	0.006538966
4327.448699	0.006112299
4329.377152	0.005620641
4331.305606	0.006361243
4333.234059	0.007249348
4335.162512	0.007450329
4337.090965	0.007160256
4339.019418	0.006689091
4340.947871	0.006190551
4342.876324	0.005749406
4344.804777	0.005400675
4346.733230	0.004873228
4348.661683	0.004794259
4350.590136	0.005542141
4352.518589	0.006416991
4354.447042	0.006884623
4356.375495	0.006508179
4358.303949	0.005589547
4360.232402	0.004984135
4362.160855	0.004712871
4364.089308	0.004560227
4366.017761	0.004390962
4367.946214	0.004427767
4369.874667	0.004496819
4371.803120	0.004275118
4373.731573	0.004233259
4375.660026	0.004782091
4377.588479	0.005608171
4379.516932	0.006205415
4381.445385	0.006590372
4383.373839	0.006783523
4385.302292	0.006819166
4387.230745	0.007007695
4389.159198	0.007022651
4391.087651	0.006461284
4393.016104	0.005594579
4394.944557	0.005066114
4396.873010	0.005035895
4398.801463	0.005638196
4400.729916	0.006307512
4402.658369	0.006470776
4404.586822	0.005855658
4406.515275	0.005059877
4408.443729	0.004662001
4410.372182	0.005146871
4412.300635	0.006354394
4414.229088	0.007157257
4416.157541	0.007375930
4418.085994	0.007394961
4420.014447	0.007701711
4421.942900	0.008056564
4423.871353	0.007986353
4425.799806	0.007288604
4427.728259	0.006526237
4429.656712	0.006222303
4431.585165	0.005827183
4433.513618	0.005110842
4435.442072	0.005699469
4437.370525	0.007663928
4439.298978	0.008729869
4441.227431	0.008145848
4443.155884	0.007206851
4445.084337	0.006606031
4447.012790	0.006088913
4448.941243	0.005954541
4450.869696	0.006369508
4452.798149	0.006686468
4454.726602	0.007361501
4456.655055	0.008222966
4458.583508	0.008895191
4460.511962	0.009414708
4462.440415	0.009051234
4464.368868	0.007219833
4466.297321	0.005371318
4468.225774	0.005095755
4470.154227	0.005524765
4472.082680	0.005609720
4474.011133	0.005912884
4475.939586	0.006880704
4477.868039	0.007325988
4479.796492	0.007341424
4481.724945	0.007612980
4483.653398	0.007138466
4485.581851	0.005973883
4487.510305	0.006036283
4489.438758	0.006293589
4491.367211	0.005429070
4493.295664	0.005014244
4495.224117	0.006162575
4497.152570	0.007244871
4499.081023	0.007322895
4501.009476	0.006563894
4502.937929	0.005282015
4504.866382	0.005133958
4506.794835	0.006015276
4508.723288	0.006317146
4510.651741	0.006389825
4512.580195	0.006659443
4514.508648	0.006787718
4516.437101	0.006875545
4518.365554	0.006555966
4520.294007	0.006429037
4522.222460	0.006930982
4524.150913	0.007246879
4526.079366	0.006184692
4528.007819	0.004839441
4529.936272	0.004701864
4531.864725	0.005731565
4533.793178	0.006835291
4535.721631	0.007126156
4537.650084	0.006673026
4539.578538	0.006559350
4541.506991	0.007523630
4543.435444	0.008403315
4545.363897	0.007816226
4547.292350	0.006743075
4549.220803	0.006595411
4551.149256	0.007532370
4553.077709	0.007911668
4555.006162	0.007844518
4556.934615	0.008277481
4558.863068	0.008323170
4560.791521	0.007413759
4562.719974	0.006764488
4564.648428	0.006902434
4566.576881	0.006667336
4568.505334	0.005659304
4570.433787	0.005062628
4572.362240	0.005258547
4574.290693	0.006093552
4576.219146	0.006777199
4578.147599	0.006463062
4580.076052	0.005321318
4582.004505	0.004698368
4583.932958	0.005170363
4585.861411	0.005133301
4587.789864	0.005413132
4589.718318	0.006850584
4591.646771	0.006621858
4593.575224	0.005673636
4595.503677	0.005862791
4597.432130	0.006492100
4599.360583	0.006952137
4601.289036	0.007405192
4603.217489	0.007496553
[truncated: 1,501 more rows]
