# Supplementary material for: Adaptive Method for Quantitative Estimation of Glucose and Fructose Concentrations in Aqueous Solutions Based on Infrared Nanoantenna Optics
Source: Sensors (Basel). 2019 Jul 11;19(14):3053. doi: 10.3390/s19143053 (PMC6678705; doi:10.3390/s19143053)
Supplement: Supplementary file 1 [file sensors-19-03053-s001.zip › 00_Measurement_Data/Fructose cycles/2 c=25 gl/res4 sc50_50 ap100x100 par pol/2 c25 gl.10.txt]

748.239793	0.031472489
750.168246	0.029330757
752.096699	0.023823233
754.025152	0.028064270
755.953605	0.033521056
757.882058	0.029076353
759.810511	0.016330946
761.738964	0.010998960
763.667418	0.016701834
765.595871	0.022931704
767.524324	0.040489189
769.452777	0.044364858
771.381230	0.029735077
773.309683	0.024052532
775.238136	0.032266337
777.166589	0.026989186
779.095042	0.015857877
781.023495	0.021595290
782.951948	0.022628311
784.880401	0.024469916
786.808854	0.039214723
788.737308	0.051159188
790.665761	0.036078773
792.594214	0.021649655
794.522667	0.032787569
796.451120	0.045343082
798.379573	0.043387201
800.308026	0.028697051
802.236479	0.017953642
804.164932	0.022995485
806.093385	0.031064266
808.021838	0.030025309
809.950291	0.035421800
811.878744	0.038530830
813.807197	0.040061895
815.735651	0.026593037
817.664104	0.010417326
819.592557	0.007425012
821.521010	0.021397397
823.449463	0.024223853
825.377916	0.025912894
827.306369	0.028424261
829.234822	0.034348618
831.163275	0.021178992
833.091728	0.014506539
835.020181	0.022403859
836.948634	0.024301115
838.877087	0.013096816
840.805541	0.022525998
842.733994	0.024962503
844.662447	0.014299038
846.590900	0.013775138
848.519353	0.014884328
850.447806	0.010846061
852.376259	0.013417365
854.304712	0.014770184
856.233165	0.013151902
858.161618	0.024194086
860.090071	0.035473593
862.018524	0.034147251
863.946977	0.022927349
865.875430	0.014656519
867.803884	0.013967356
869.732337	0.019751862
871.660790	0.028721200
873.589243	0.033786438
875.517696	0.033514433
877.446149	0.033323254
879.374602	0.035623264
881.303055	0.041826759
883.231508	0.046926495
885.159961	0.044765793
887.088414	0.042723868
889.016867	0.044755708
890.945320	0.046798047
892.873774	0.049950466
894.802227	0.054264601
896.730680	0.056131992
898.659133	0.056269754
900.587586	0.057820484
902.516039	0.061069544
904.444492	0.064192213
906.372945	0.068659097
908.301398	0.075514473
910.229851	0.081087500
912.158304	0.084010869
914.086757	0.085673079
916.015210	0.087573804
917.943664	0.091594189
919.872117	0.098121814
921.800570	0.105841160
923.729023	0.112274818
925.657476	0.115915030
927.585929	0.118568137
929.514382	0.122733973
931.442835	0.128052995
933.371288	0.133251891
935.299741	0.139332369
937.228194	0.146673709
939.156647	0.153606340
941.085100	0.159448758
943.013553	0.164911985
944.942007	0.170549944
946.870460	0.176741078
948.798913	0.183533549
950.727366	0.189892292
952.655819	0.195607632
954.584272	0.201608658
956.512725	0.207870364
958.441178	0.214003310
960.369631	0.220163494
962.298084	0.226714402
964.226537	0.233470336
966.154990	0.239704326
968.083443	0.245399997
970.011897	0.251630753
971.940350	0.259129524
973.868803	0.266496181
975.797256	0.272599846
977.725709	0.278357178
979.654162	0.283805192
981.582615	0.288764447
983.511068	0.294228256
985.439521	0.300379097
987.367974	0.306731403
989.296427	0.312924534
991.224880	0.318690509
993.153333	0.324511379
995.081786	0.330925316
997.010240	0.337222725
998.938693	0.342431456
1000.867146	0.346936822
1002.795599	0.351620674
1004.724052	0.356133670
1006.652505	0.359942704
1008.580958	0.363802254
1010.509411	0.367736459
1012.437864	0.370942771
1014.366317	0.374260217
1016.294770	0.378168017
1018.223223	0.381250679
1020.151676	0.383244246
1022.080130	0.385834724
1024.008583	0.389649659
1025.937036	0.393459797
1027.865489	0.396256924
1029.793942	0.397845358
1031.722395	0.398743540
1033.650848	0.399751842
1035.579301	0.400892794
1037.507754	0.402095705
1039.436207	0.403525323
1041.364660	0.404802263
1043.293113	0.405439138
1045.221566	0.405345619
1047.150019	0.404701829
1049.078473	0.404143870
1051.006926	0.404121518
1052.935379	0.403958648
1054.863832	0.403121561
1056.792285	0.401867539
1058.720738	0.400075734
1060.649191	0.397881627
1062.577644	0.396425575
1064.506097	0.396080315
1066.434550	0.395605564
1068.363003	0.394584984
1070.291456	0.394243956
1072.219909	0.394712955
1074.148363	0.394609064
1076.076816	0.393106520
1078.005269	0.390604079
1079.933722	0.388490230
1081.862175	0.388004094
1083.790628	0.388673723
1085.719081	0.388898134
1087.647534	0.387915969
1089.575987	0.386268973
1091.504440	0.384561568
1093.432893	0.382731706
1095.361346	0.380445004
1097.289799	0.377761811
1099.218253	0.375148147
1101.146706	0.372908264
1103.075159	0.371237367
1105.003612	0.370036393
1106.932065	0.368687958
1108.860518	0.367053062
1110.788971	0.365618557
1112.717424	0.364148438
1114.645877	0.361582518
1116.574330	0.357772768
1118.502783	0.353965461
1120.431236	0.351179987
1122.359689	0.349095702
1124.288142	0.346908361
1126.216596	0.344522774
1128.145049	0.341790944
1130.073502	0.338407904
1132.001955	0.335192204
1133.930408	0.332945079
1135.858861	0.331005752
1137.787314	0.328452438
1139.715767	0.325545073
1141.644220	0.322864562
1143.572673	0.320119441
1145.501126	0.317242503
1147.429579	0.314826578
1149.358032	0.312850535
1151.286486	0.310591042
1153.214939	0.307664931
1155.143392	0.304493994
1157.071845	0.301637471
1159.000298	0.298958957
1160.928751	0.296053559
1162.857204	0.293081462
1164.785657	0.290363401
1166.714110	0.287997663
1168.642563	0.286039919
1170.571016	0.283966213
1172.499469	0.281252056
1174.427922	0.278393805
1176.356375	0.275737673
1178.284829	0.272853255
1180.213282	0.269639194
1182.141735	0.266530842
1184.070188	0.263792932
1185.998641	0.261377096
1187.927094	0.258969665
1189.855547	0.256157666
1191.784000	0.253208339
1193.712453	0.250715435
1195.640906	0.248547330
1197.569359	0.246267885
1199.497812	0.243899718
1201.426265	0.241511971
1203.354719	0.239189267
1205.283172	0.236710861
1207.211625	0.234291077
1209.140078	0.231931344
1211.068531	0.229556248
1212.996984	0.227352783
1214.925437	0.225122377
1216.853890	0.222441256
1218.782343	0.219614401
1220.710796	0.217249706
1222.639249	0.215388373
1224.567702	0.213976592
1226.496155	0.212802097
1228.424609	0.210959971
1230.353062	0.208332971
1232.281515	0.205979303
1234.209968	0.204051092
1236.138421	0.202029303
1238.066874	0.199949428
1239.995327	0.197817281
1241.923780	0.195883363
1243.852233	0.194732979
1245.780686	0.193716720
1247.709139	0.191970110
1249.637592	0.190000147
1251.566045	0.188320011
1253.494498	0.186669305
1255.422952	0.185263246
1257.351405	0.184266359
1259.279858	0.182961687
1261.208311	0.181008562
1263.136764	0.178766027
1265.065217	0.176620603
1266.993670	0.174900874
1268.922123	0.173282728
1270.850576	0.171239004
1272.779029	0.169263646
1274.707482	0.167813256
1276.635935	0.166648120
1278.564388	0.165217757
1280.492842	0.163352773
1282.421295	0.161958188
1284.349748	0.161319554
1286.278201	0.160120398
1288.206654	0.158042252
1290.135107	0.156068429
1292.063560	0.154481664
1293.992013	0.153066635
1295.920466	0.151582375
1297.848919	0.149870813
1299.777372	0.148152485
1301.705825	0.146669373
1303.634278	0.145470113
1305.562731	0.144395664
1307.491185	0.143409237
1309.419638	0.142767176
1311.348091	0.142171547
1313.276544	0.141738832
1315.204997	0.141663432
1317.133450	0.140907019
1319.061903	0.139185145
1320.990356	0.136859864
1322.918809	0.133991063
1324.847262	0.131366551
1326.775715	0.129627720
1328.704168	0.128375679
1330.632621	0.127188697
1332.561075	0.126578584
1334.489528	0.127398044
1336.417981	0.129054010
1338.346434	0.129449114
1340.274887	0.128087610
1342.203340	0.125320777
1344.131793	0.121436752
1346.060246	0.118280903
1347.988699	0.116861537
1349.917152	0.116384104
1351.845605	0.115866669
1353.774058	0.114925727
1355.702511	0.114258461
1357.630965	0.114622265
1359.559418	0.114929438
1361.487871	0.113788679
1363.416324	0.112598650
1365.344777	0.111677647
1367.273230	0.109579042
1369.201683	0.108281188
1371.130136	0.108873531
1373.058589	0.109091915
1374.987042	0.108478792
1376.915495	0.106908984
1378.843948	0.103877090
1380.772401	0.101386949
1382.700854	0.100796700
1384.629308	0.100584298
1386.557761	0.099587485
1388.486214	0.099486448
1390.414667	0.100824125
1392.343120	0.101465613
1394.271573	0.101603024
1396.200026	0.101712503
1398.128479	0.099942900
1400.056932	0.097477503
1401.985385	0.095445834
1403.913838	0.092568964
1405.842291	0.090329513
1407.770744	0.089414589
1409.699198	0.088380605
1411.627651	0.087992392
1413.556104	0.089473791
1415.484557	0.091059215
1417.413010	0.090242021
1419.341463	0.089182995
1421.269916	0.089299448
1423.198369	0.087577380
1425.126822	0.085031226
1427.055275	0.083745137
1428.983728	0.083079912
1430.912181	0.083902374
1432.840634	0.085447542
1434.769087	0.083959319
1436.697541	0.080611408
1438.625994	0.079377830
1440.554447	0.078416638
1442.482900	0.076923512
1444.411353	0.076475881
1446.339806	0.076303147
1448.268259	0.075966470
1450.196712	0.076714605
1452.125165	0.079317376
1454.053618	0.082157955
1455.982071	0.082047552
1457.910524	0.080363676
1459.838977	0.079847403
1461.767431	0.077170886
1463.695884	0.072026335
1465.624337	0.069317818
1467.552790	0.071059242
1469.481243	0.073157504
1471.409696	0.073028266
1473.338149	0.072969757
1475.266602	0.072730735
1477.195055	0.070671909
1479.123508	0.068021499
1481.051961	0.066184431
1482.980414	0.066282161
1484.908867	0.068156324
1486.837321	0.069980308
1488.765774	0.070061587
1490.694227	0.069250159
1492.622680	0.068960220
1494.551133	0.067495398
1496.479586	0.065052390
1498.408039	0.063931890
1500.336492	0.064640790
1502.264945	0.066523142
1504.193398	0.067322820
1506.121851	0.066790722
1508.050304	0.069068067
1509.978757	0.070655636
1511.907210	0.068241164
1513.835664	0.065420948
1515.764117	0.064798474
1517.692570	0.066891521
1519.621023	0.068865448
1521.549476	0.068743184
1523.477929	0.067903072
1525.406382	0.064860016
1527.334835	0.061492626
1529.263288	0.060638033
1531.191741	0.059992809
1533.120194	0.059243839
1535.048647	0.061689805
1536.977100	0.064699233
1538.905554	0.065371342
1540.834007	0.067141645
1542.762460	0.067032255
1544.690913	0.062158585
1546.619366	0.057340436
1548.547819	0.054397646
1550.476272	0.053712320
1552.404725	0.055325530
1554.333178	0.058141470
1556.261631	0.059394233
1558.190084	0.056438010
1560.118537	0.054604441
1562.046990	0.055182606
1563.975443	0.053916186
1565.903897	0.051963728
1567.832350	0.050346330
1569.760803	0.049767341
1571.689256	0.051647812
1573.617709	0.052645024
1575.546162	0.050687984
1577.474615	0.049087748
1579.403068	0.048201852
1581.331521	0.046730474
1583.259974	0.045898646
1585.188427	0.046031162
1587.116880	0.046217319
1589.045333	0.046266291
1590.973787	0.046548560
1592.902240	0.047033891
1594.830693	0.047426932
1596.759146	0.047646623
1598.687599	0.047803860
1600.616052	0.048073392
1602.544505	0.048637230
1604.472958	0.049473777
1606.401411	0.050147645
1608.329864	0.050391931
1610.258317	0.050777160
1612.186770	0.051637243
1614.115223	0.051782086
1616.043677	0.051472675
1617.972130	0.053436879
1619.900583	0.056041993
1621.829036	0.055800322
1623.757489	0.055240247
1625.685942	0.055676669
1627.614395	0.055207595
1629.542848	0.055302478
1631.471301	0.057110421
1633.399754	0.058239777
1635.328207	0.058133747
1637.256660	0.059101518
1639.185113	0.059594393
1641.113566	0.059221491
1643.042020	0.059658244
1644.970473	0.060483526
1646.898926	0.063090377
1648.827379	0.068873018
1650.755832	0.069100693
1652.684285	0.061383396
1654.612738	0.057350386
1656.541191	0.057890851
1658.469644	0.057398926
1660.398097	0.055414774
1662.326550	0.053986270
1664.255003	0.055011209
1666.183456	0.056751076
1668.111910	0.056659643
1670.040363	0.056709811
1671.968816	0.057435654
1673.897269	0.055745512
1675.825722	0.053534783
1677.754175	0.053987384
1679.682628	0.055853166
1681.611081	0.056414824
1683.539534	0.054603495
1685.467987	0.052944236
1687.396440	0.051193286
1689.324893	0.048211012
1691.253346	0.046676666
1693.181799	0.046649221
1695.110253	0.047330096
1697.038706	0.049652293
1698.967159	0.050159041
1700.895612	0.048414234
1702.824065	0.047665339
1704.752518	0.045599502
1706.680971	0.042644825
1708.609424	0.040860128
1710.537877	0.040428311
1712.466330	0.041435093
1714.394783	0.042852122
1716.323236	0.042305406
1718.251689	0.040076297
1720.180143	0.038191326
1722.108596	0.036390904
1724.037049	0.034880858
1725.965502	0.034684256
1727.893955	0.035760812
1729.822408	0.037649278
1731.750861	0.038900327
1733.679314	0.038751755
1735.607767	0.038933776
1737.536220	0.038387571
1739.464673	0.036740333
1741.393126	0.036238305
1743.321579	0.037045207
1745.250032	0.038084675
1747.178486	0.038636982
1749.106939	0.037863921
1751.035392	0.036588416
1752.963845	0.035971545
1754.892298	0.035383955
1756.820751	0.034751531
1758.749204	0.034777209
1760.677657	0.034826837
1762.606110	0.034995288
1764.534563	0.035712559
1766.463016	0.036487915
1768.391469	0.037615769
1770.319922	0.038689464
1772.248376	0.038883533
1774.176829	0.038917694
1776.105282	0.038760211
1778.033735	0.037989918
1779.962188	0.037206452
1781.890641	0.036800839
1783.819094	0.036614325
1785.747547	0.037076984
1787.676000	0.038441479
1789.604453	0.039581072
1791.532906	0.040230334
1793.461359	0.041361257
1795.389812	0.042229351
1797.318266	0.041793134
1799.246719	0.040806875
1801.175172	0.040294044
1803.103625	0.040414002
1805.032078	0.040810104
1806.960531	0.041366056
1808.888984	0.041823193
1810.817437	0.041883111
1812.745890	0.041738775
1814.674343	0.041391838
1816.602796	0.040814377
1818.531249	0.040550500
1820.459702	0.040938452
1822.388155	0.041721385
1824.316609	0.042828597
1826.245062	0.044326976
1828.173515	0.044793651
1830.101968	0.043755379
1832.030421	0.042736806
1833.958874	0.041975312
1835.887327	0.041491169
1837.815780	0.041749895
1839.744233	0.042434875
1841.672686	0.042593885
1843.601139	0.042372473
1845.529592	0.042786144
1847.458045	0.042812992
1849.386499	0.041795935
1851.314952	0.040689372
1853.243405	0.039943840
1855.171858	0.039542850
1857.100311	0.039419003
1859.028764	0.039311152
1860.957217	0.039063673
1862.885670	0.039065767
1864.814123	0.039599933
1866.742576	0.039827626
1868.671029	0.039370332
1870.599482	0.038918320
1872.527935	0.038163532
1874.456388	0.037043978
1876.384842	0.036404137
1878.313295	0.036205590
1880.241748	0.035916790
1882.170201	0.035536103
1884.098654	0.035437822
1886.027107	0.035534877
1887.955560	0.035233725
1889.884013	0.034972999
1891.812466	0.035138164
1893.740919	0.034763075
1895.669372	0.033924535
1897.597825	0.033322554
1899.526278	0.032898344
1901.454732	0.032659564
1903.383185	0.032731231
1905.311638	0.032910243
1907.240091	0.032694258
1909.168544	0.031987283
1911.096997	0.031410243
1913.025450	0.031444870
1914.953903	0.031646643
1916.882356	0.031384967
1918.810809	0.031227972
1920.739262	0.031145625
1922.667715	0.030281845
1924.596168	0.029242968
1926.524622	0.028578766
1928.453075	0.028138079
1930.381528	0.027972581
1932.309981	0.028036173
1934.238434	0.028089102
1936.166887	0.027846118
1938.095340	0.027564771
1940.023793	0.027478293
1941.952246	0.027277453
1943.880699	0.027105201
1945.809152	0.027040144
1947.737605	0.026594672
1949.666058	0.025809860
1951.594511	0.025204463
1953.522965	0.025010915
1955.451418	0.024895566
1957.379871	0.024611475
1959.308324	0.024336748
1961.236777	0.024232663
1963.165230	0.024247594
1965.093683	0.024248801
1967.022136	0.024186432
1968.950589	0.024062388
1970.879042	0.023721704
1972.807495	0.023126207
1974.735948	0.022427652
1976.664401	0.021829110
1978.592855	0.021477276
1980.521308	0.021231510
1982.449761	0.021043397
1984.378214	0.021127038
1986.306667	0.021438828
1988.235120	0.021673094
1990.163573	0.021525318
1992.092026	0.021115864
1994.020479	0.020769356
1995.948932	0.020299066
1997.877385	0.019830991
1999.805838	0.019723050
2001.734291	0.019768629
2003.662744	0.019724954
2005.591198	0.019531604
2007.519651	0.019213300
2009.448104	0.019131539
2011.376557	0.019515887
2013.305010	0.019934829
2015.233463	0.019783519
2017.161916	0.019218747
2019.090369	0.018831629
2021.018822	0.018635929
2022.947275	0.018431373
2024.875728	0.018291183
2026.804181	0.018177763
2028.732634	0.018077809
2030.661088	0.018153001
2032.589541	0.018244095
2034.517994	0.018049322
2036.446447	0.017756561
2038.374900	0.017623652
2040.303353	0.017529467
2042.231806	0.017467849
2044.160259	0.017514162
2046.088712	0.017520349
2048.017165	0.017414380
2049.945618	0.017125379
2051.874071	0.016644035
2053.802524	0.016300082
2055.730978	0.016176511
2057.659431	0.015984355
2059.587884	0.015797181
2061.516337	0.015852496
2063.444790	0.015977586
2065.373243	0.015992552
2067.301696	0.015906474
2069.230149	0.015666313
2071.158602	0.015343734
2073.087055	0.015124321
2075.015508	0.014967457
2076.943961	0.014689637
2078.872414	0.014470778
2080.800867	0.014645823
2082.729321	0.014979661
2084.657774	0.015043005
2086.586227	0.014890330
2088.514680	0.014766849
2090.443133	0.014874026
2092.371586	0.015089433
2094.300039	0.015062271
2096.228492	0.014834788
2098.156945	0.014666745
2100.085398	0.014554796
2102.013851	0.014231849
2103.942304	0.013772042
2105.870757	0.013739891
2107.799211	0.013996814
2109.727664	0.013987447
2111.656117	0.013938216
2113.584570	0.014119750
2115.513023	0.014159570
2117.441476	0.013818791
2119.369929	0.013457992
2121.298382	0.013496845
2123.226835	0.013863458
2125.155288	0.014145940
2127.083741	0.014082928
2129.012194	0.013822041
2130.940647	0.013610134
2132.869100	0.013393133
2134.797554	0.013077641
2136.726007	0.012816993
2138.654460	0.012722753
2140.582913	0.012729793
2142.511366	0.012700086
2144.439819	0.012550553
2146.368272	0.012455510
2148.296725	0.012503791
2150.225178	0.012457826
2152.153631	0.012323970
2154.082084	0.012232072
2156.010537	0.012073955
2157.938990	0.011970465
2159.867444	0.012045935
2161.795897	0.011930762
2163.724350	0.011681710
2165.652803	0.011850297
2167.581256	0.012305205
2169.509709	0.012568966
2171.438162	0.012558597
2173.366615	0.012371571
2175.295068	0.012060059
2177.223521	0.011800871
2179.151974	0.011779130
2181.080427	0.011926825
2183.008880	0.012001846
2184.937334	0.011772614
2186.865787	0.011521950
2188.794240	0.011725770
2190.722693	0.012030926
2192.651146	0.011895566
2194.579599	0.011583700
2196.508052	0.011502044
2198.436505	0.011501085
2200.364958	0.011289240
2202.293411	0.010995745
2204.221864	0.010967799
2206.150317	0.011141290
2208.078770	0.011195350
2210.007223	0.010977319
2211.935677	0.010607324
2213.864130	0.010326588
2215.792583	0.010134661
2217.721036	0.010125481
2219.649489	0.010415043
2221.577942	0.010671175
2223.506395	0.010585635
2225.434848	0.010253163
2227.363301	0.010099994
2229.291754	0.010247044
2231.220207	0.010327581
2233.148660	0.010286600
2235.077113	0.010379633
2237.005567	0.010553259
2238.934020	0.010395207
2240.862473	0.009899804
2242.790926	0.009610067
2244.719379	0.009694478
2246.647832	0.009875013
2248.576285	0.010043200
2250.504738	0.010143182
2252.433191	0.009925390
2254.361644	0.009596702
2256.290097	0.009554970
2258.218550	0.009717743
2260.147003	0.009752013
2262.075456	0.009532506
2264.003910	0.009198264
2265.932363	0.009070908
2267.860816	0.009238588
2269.789269	0.009375893
2271.717722	0.009299488
2273.646175	0.009151698
2275.574628	0.009033765
2277.503081	0.009025596
2279.431534	0.009177682
2281.359987	0.009355023
2283.288440	0.009362964
2285.216893	0.009075764
2287.145346	0.008782346
2289.073800	0.009000273
2291.002253	0.009500741
2292.930706	0.009453589
2294.859159	0.008868275
2296.787612	0.008456811
2298.716065	0.008360927
2300.644518	0.008309778
2302.572971	0.008267338
2304.501424	0.008297899
2306.429877	0.008262753
2308.358330	0.008064420
2310.286783	0.007935516
2312.215236	0.008004826
2314.143690	0.008078294
2316.072143	0.008073498
2318.000596	0.008182187
2319.929049	0.008696066
2321.857502	0.009469460
2323.785955	0.009846489
2325.714408	0.009680169
2327.642861	0.009366915
2329.571314	0.008672417
2331.499767	0.007307909
2333.428220	0.006195627
2335.356673	0.006172162
2337.285126	0.006695561
2339.213579	0.007086344
2341.142033	0.007534599
2343.070486	0.008262169
2344.998939	0.008698902
2346.927392	0.008433643
2348.855845	0.008162080
2350.784298	0.008362579
2352.712751	0.008302310
2354.641204	0.007581207
2356.569657	0.007406623
2358.498110	0.008469113
2360.426563	0.009517677
2362.355016	0.009328327
2364.283469	0.008369646
2366.211923	0.007701789
2368.140376	0.007406409
2370.068829	0.007190262
2371.997282	0.007064366
2373.925735	0.007076559
2375.854188	0.007107385
2377.782641	0.006997507
2379.711094	0.006744357
2381.639547	0.006407242
2383.568000	0.006159904
2385.496453	0.006234329
2387.424906	0.006517208
2389.353359	0.006573807
2391.281812	0.006314616
2393.210266	0.006026477
2395.138719	0.005810399
2397.067172	0.005686726
2398.995625	0.005784587
2400.924078	0.005991047
2402.852531	0.006099726
2404.780984	0.006377183
2406.709437	0.006788747
2408.637890	0.006839363
2410.566343	0.006473271
2412.494796	0.006098012
2414.423249	0.005953153
2416.351702	0.005906657
2418.280156	0.005897910
2420.208609	0.006042809
2422.137062	0.006126233
2424.065515	0.005830222
2425.993968	0.005448464
2427.922421	0.005556772
2429.850874	0.006121003
2431.779327	0.006487434
2433.707780	0.006187248
2435.636233	0.005662628
2437.564686	0.005498190
2439.493139	0.005669689
2441.421592	0.005951381
2443.350045	0.006216707
2445.278499	0.006172278
2447.206952	0.005770497
2449.135405	0.005613135
2451.063858	0.005916038
2452.992311	0.006069629
2454.920764	0.005753069
2456.849217	0.005452645
2458.777670	0.005427477
2460.706123	0.005503919
2462.634576	0.005722945
2464.563029	0.006059041
2466.491482	0.006264856
2468.419935	0.006377703
2470.348389	0.006417131
2472.276842	0.006297158
2474.205295	0.006241231
2476.133748	0.006383855
2478.062201	0.006562069
2479.990654	0.006712663
2481.919107	0.006740119
2483.847560	0.006467757
2485.776013	0.006211590
2487.704466	0.006372374
2489.632919	0.006765134
2491.561372	0.007076877
2493.489825	0.007269775
2495.418279	0.007460948
2497.346732	0.007505972
2499.275185	0.007497358
2501.203638	0.007564053
2503.132091	0.007551239
2505.060544	0.007751213
2506.988997	0.008220224
2508.917450	0.008558794
2510.845903	0.008726944
2512.774356	0.008765927
2514.702809	0.008491701
2516.631262	0.008237236
2518.559715	0.008632622
2520.488168	0.009501183
2522.416622	0.010012244
2524.345075	0.009982846
2526.273528	0.009937318
2528.201981	0.010222697
2530.130434	0.010715887
2532.058887	0.010959683
2533.987340	0.010877050
2535.915793	0.010914722
2537.844246	0.011082688
2539.772699	0.011136395
2541.701152	0.011253725
2543.629605	0.011538596
2545.558058	0.011867322
2547.486512	0.012207835
2549.414965	0.012450548
2551.343418	0.012544467
2553.271871	0.012679978
2555.200324	0.012951421
2557.128777	0.013493673
2559.057230	0.014213174
2560.985683	0.014617998
2562.914136	0.014586644
2564.842589	0.014493980
2566.771042	0.014761437
2568.699495	0.015282894
2570.627948	0.015636815
2572.556401	0.015919855
2574.484855	0.016226588
2576.413308	0.016318453
2578.341761	0.016324133
2580.270214	0.016636774
2582.198667	0.017191665
2584.127120	0.017454654
2586.055573	0.017325059
2587.984026	0.017260160
2589.912479	0.017378788
2591.840932	0.017392840
2593.769385	0.017379016
2595.697838	0.017574938
2597.626291	0.017843628
2599.554745	0.018014098
2601.483198	0.018046141
2603.411651	0.018157350
2605.340104	0.018491799
2607.268557	0.018634267
2609.197010	0.018551080
2611.125463	0.018676057
2613.053916	0.018907951
2614.982369	0.018967943
2616.910822	0.018930033
2618.839275	0.018904589
2620.767728	0.018871434
2622.696181	0.018753875
2624.624635	0.018621055
2626.553088	0.018585853
2628.481541	0.018572742
2630.409994	0.018505290
2632.338447	0.018452084
2634.266900	0.018555114
2636.195353	0.018744944
2638.123806	0.018535899
2640.052259	0.018011030
2641.980712	0.017814433
2643.909165	0.017809477
2645.837618	0.017614743
2647.766071	0.017483678
2649.694524	0.017670868
2651.622978	0.018063247
2653.551431	0.018285085
2655.479884	0.018046342
2657.408337	0.017706351
2659.336790	0.017629744
2661.265243	0.017528282
2663.193696	0.017341638
2665.122149	0.017266916
2667.050602	0.017028743
2668.979055	0.016575467
2670.907508	0.016343165
2672.835961	0.016232543
2674.764414	0.016018294
2676.692868	0.015944520
2678.621321	0.016097214
2680.549774	0.016202575
2682.478227	0.016032035
2684.406680	0.015849134
2686.335133	0.016023457
2688.263586	0.016407507
2690.192039	0.016547799
2692.120492	0.016209306
2694.048945	0.015700217
2695.977398	0.015559295
2697.905851	0.015647577
2699.834304	0.015418588
2701.762757	0.014949476
2703.691211	0.014662744
2705.619664	0.014658166
2707.548117	0.014816913
2709.476570	0.014873300
2711.405023	0.014767402
2713.333476	0.014621463
2715.261929	0.014390531
2717.190382	0.014243815
2719.118835	0.014353697
2721.047288	0.014419452
2722.975741	0.014165062
2724.904194	0.013782001
2726.832647	0.013661151
2728.761101	0.013817992
2730.689554	0.013978665
2732.618007	0.013943428
2734.546460	0.013788970
2736.474913	0.013748831
2738.403366	0.013778047
2740.331819	0.013716049
2742.260272	0.013646740
2744.188725	0.013711496
2746.117178	0.013835657
2748.045631	0.013883862
2749.974084	0.013755005
2751.902537	0.013414284
2753.830991	0.013058943
2755.759444	0.012905620
2757.687897	0.013085040
2759.616350	0.013249991
2761.544803	0.012979368
2763.473256	0.012829913
2765.401709	0.013053799
2767.330162	0.013014438
2769.258615	0.012801572
2771.187068	0.012989789
2773.115521	0.013266420
2775.043974	0.013049887
2776.972427	0.012427907
2778.900880	0.011897973
2780.829334	0.011897670
2782.757787	0.012256077
2784.686240	0.012413961
2786.614693	0.012348293
2788.543146	0.012412946
2790.471599	0.012464827
2792.400052	0.012158613
2794.328505	0.011741824
2796.256958	0.011502008
2798.185411	0.011341410
2800.113864	0.011235020
2802.042317	0.011318490
2803.970770	0.011674294
2805.899224	0.012111939
2807.827677	0.012191673
2809.756130	0.011803568
2811.684583	0.011465956
2813.613036	0.011505311
2815.541489	0.011605131
2817.469942	0.011611844
2819.398395	0.011648004
2821.326848	0.011770933
2823.255301	0.011910987
2825.183754	0.012047335
2827.112207	0.012089982
2829.040660	0.011752868
2830.969113	0.011062608
2832.897567	0.010577987
2834.826020	0.010683163
2836.754473	0.011121844
2838.682926	0.011554338
2840.611379	0.012013500
2842.539832	0.012281884
2844.468285	0.012124456
2846.396738	0.011950563
2848.325191	0.012018552
2850.253644	0.011983925
2852.182097	0.011724361
2854.110550	0.011404510
2856.039003	0.011157175
2857.967457	0.011149986
2859.895910	0.011207198
2861.824363	0.010845118
2863.752816	0.010231026
2865.681269	0.010111739
2867.609722	0.010833000
2869.538175	0.011737240
2871.466628	0.011911838
2873.395081	0.011534529
2875.323534	0.011311897
2877.251987	0.011387712
2879.180440	0.011476266
2881.108893	0.011269111
2883.037347	0.010950686
2884.965800	0.010828509
2886.894253	0.010808516
2888.822706	0.010766549
2890.751159	0.010758105
2892.679612	0.011043806
2894.608065	0.011526994
2896.536518	0.011578140
2898.464971	0.011037727
2900.393424	0.010478077
2902.321877	0.010385891
2904.250330	0.010659163
2906.178783	0.010891371
2908.107236	0.010686199
2910.035690	0.010066362
2911.964143	0.009793630
2913.892596	0.010488141
2915.821049	0.011388890
2917.749502	0.011541004
2919.677955	0.011272176
2921.606408	0.011062988
2923.534861	0.011132454
2925.463314	0.011659466
2927.391767	0.012199871
2929.320220	0.012278994
2931.248673	0.011974425
2933.177126	0.011599919
2935.105580	0.011579374
2937.034033	0.011814169
2938.962486	0.011780964
2940.890939	0.011484138
2942.819392	0.011242394
2944.747845	0.011137930
2946.676298	0.011011483
2948.604751	0.010974418
2950.533204	0.011038094
2952.461657	0.010954224
2954.390110	0.010817369
2956.318563	0.011056993
2958.247016	0.011553595
2960.175469	0.011627760
2962.103923	0.011180727
2964.032376	0.010808900
2965.960829	0.011047822
2967.889282	0.011588650
2969.817735	0.011675192
2971.746188	0.011308487
2973.674641	0.011041424
2975.603094	0.011075519
2977.531547	0.011304408
2979.460000	0.011628557
2981.388453	0.011856506
2983.316906	0.011921120
2985.245359	0.011938703
2987.173813	0.011854036
2989.102266	0.011381785
2991.030719	0.010734811
2992.959172	0.010695326
2994.887625	0.011374380
2996.816078	0.011911796
2998.744531	0.011990693
3000.672984	0.012120306
3002.601437	0.012318349
3004.529890	0.012260828
3006.458343	0.012079095
3008.386796	0.012004985
3010.315249	0.011935364
3012.243703	0.011756018
3014.172156	0.011658296
3016.100609	0.011814006
3018.029062	0.011991288
3019.957515	0.011996122
3021.885968	0.012123269
3023.814421	0.012492734
3025.742874	0.012703083
3027.671327	0.012589509
3029.599780	0.012475167
3031.528233	0.012584017
3033.456686	0.012740636
3035.385139	0.012765653
3037.313592	0.012818703
3039.242046	0.012999938
3041.170499	0.013283375
3043.098952	0.013658952
3045.027405	0.013829154
3046.955858	0.013437458
3048.884311	0.012767389
3050.812764	0.012571814
3052.741217	0.013082684
3054.669670	0.013820770
3056.598123	0.014315189
3058.526576	0.014504390
3060.455029	0.014523737
3062.383482	0.014462904
3064.311936	0.014466599
3066.240389	0.014675249
3068.168842	0.014817678
3070.097295	0.014554794
3072.025748	0.014164219
3073.954201	0.014085353
3075.882654	0.014382034
3077.811107	0.014938662
3079.739560	0.015409400
3081.668013	0.015624593
3083.596466	0.015852131
3085.524919	0.016035516
3087.453372	0.015934503
3089.381825	0.015650641
3091.310279	0.015514079
3093.238732	0.015789105
3095.167185	0.016337648
3097.095638	0.016664129
3099.024091	0.016434120
3100.952544	0.015996577
3102.880997	0.015990116
3104.809450	0.016606471
3106.737903	0.017325016
3108.666356	0.017528234
3110.594809	0.017446479
3112.523262	0.017703023
3114.451715	0.018178482
3116.380169	0.018276783
3118.308622	0.018126773
3120.237075	0.018280245
3122.165528	0.018706972
3124.093981	0.019068411
3126.022434	0.019199690
3127.950887	0.019207612
3129.879340	0.019286321
3131.807793	0.019417152
3133.736246	0.019465450
3135.664699	0.019397369
3137.593152	0.019374911
3139.521605	0.019473573
3141.450058	0.019579869
3143.378512	0.019798024
3145.306965	0.020341929
3147.235418	0.020863580
3149.163871	0.020908484
3151.092324	0.020685835
3153.020777	0.020537259
3154.949230	0.020355549
3156.877683	0.020225706
3158.806136	0.020546885
3160.734589	0.021044262
3162.663042	0.021185167
3164.591495	0.021293633
3166.519948	0.021704305
3168.448402	0.022196339
3170.376855	0.022666588
3172.305308	0.023126371
3174.233761	0.023428118
3176.162214	0.023441546
3178.090667	0.023299672
3180.019120	0.023244780
3181.947573	0.023237236
3183.876026	0.022968903
3185.804479	0.022569438
3187.732932	0.022647301
3189.661385	0.023309143
3191.589838	0.024049949
3193.518292	0.024594404
3195.446745	0.025017528
3197.375198	0.025103997
3199.303651	0.024688294
3201.232104	0.024275757
3203.160557	0.024447175
3205.089010	0.025153020
3207.017463	0.025704628
3208.945916	0.025537957
3210.874369	0.025066881
3212.802822	0.025012914
3214.731275	0.025548603
3216.659728	0.026136694
3218.588181	0.026036089
3220.516635	0.025469508
3222.445088	0.025364134
3224.373541	0.025817465
3226.301994	0.026232276
3228.230447	0.026668562
3230.158900	0.027224286
3232.087353	0.027325286
3234.015806	0.026896333
3235.944259	0.026703795
3237.872712	0.027241508
3239.801165	0.027956894
3241.729618	0.028224036
3243.658071	0.028073158
3245.586525	0.027664529
3247.514978	0.027329449
3249.443431	0.027344774
3251.371884	0.027490839
3253.300337	0.027719043
3255.228790	0.028167978
3257.157243	0.028588250
3259.085696	0.028667238
3261.014149	0.028470602
3262.942602	0.028357487
3264.871055	0.028481070
3266.799508	0.028627759
3268.727961	0.028777136
3270.656414	0.028987803
3272.584868	0.029030824
3274.513321	0.028971620
3276.441774	0.029244415
3278.370227	0.029634461
3280.298680	0.029570296
3282.227133	0.029219074
3284.155586	0.029048588
3286.084039	0.029142739
3288.012492	0.029310890
3289.940945	0.029222008
3291.869398	0.029131740
3293.797851	0.029475072
3295.726304	0.029896900
3297.654758	0.029906180
3299.583211	0.029777639
3301.511664	0.030007185
3303.440117	0.030596834
3305.368570	0.031147871
3307.297023	0.031187462
3309.225476	0.030901032
3311.153929	0.031021954
3313.082382	0.031552508
3315.010835	0.032076273
3316.939288	0.032414421
3318.867741	0.032446790
3320.796194	0.032221463
3322.724648	0.031891499
3324.653101	0.031695306
3326.581554	0.031646769
3328.510007	0.031429235
3330.438460	0.031273421
3332.366913	0.031610623
3334.295366	0.032042403
3336.223819	0.032147378
3338.152272	0.032333296
3340.080725	0.032872405
3342.009178	0.033304200
3343.937631	0.033482093
3345.866084	0.033717390
3347.794537	0.033852715
3349.722991	0.033785809
3351.651444	0.033958279
3353.579897	0.034488834
3355.508350	0.034720056
3357.436803	0.034449793
3359.365256	0.034630556
3361.293709	0.035449710
3363.222162	0.035852902
3365.150615	0.035493691
3367.079068	0.035176259
3369.007521	0.035461884
3370.935974	0.035924900
3372.864427	0.036004938
3374.792881	0.035959363
3376.721334	0.036266260
3378.649787	0.036690664
3380.578240	0.036769468
3382.506693	0.036658332
3384.435146	0.036660541
3386.363599	0.036605150
3388.292052	0.036164898
3390.220505	0.035528470
3392.148958	0.035346817
3394.077411	0.035839923
3396.005864	0.036305144
3397.934317	0.036282498
3399.862770	0.036361165
3401.791224	0.037011717
3403.719677	0.037288450
3405.648130	0.036906727
3407.576583	0.036512252
3409.505036	0.036736026
3411.433489	0.037260994
3413.361942	0.037731182
3415.290395	0.038005393
3417.218848	0.037782021
3419.147301	0.037429448
3421.075754	0.037777390
3423.004207	0.038484357
3424.932660	0.038392123
3426.861114	0.037566062
3428.789567	0.037141971
3430.718020	0.037305653
3432.646473	0.037320554
3434.574926	0.036898874
3436.503379	0.036500353
3438.431832	0.036701176
3440.360285	0.037311807
3442.288738	0.037903253
3444.217191	0.038435187
3446.145644	0.038762417
3448.074097	0.038739774
3450.002550	0.038146719
3451.931004	0.037353959
3453.859457	0.037112731
3455.787910	0.037144367
3457.716363	0.037080389
3459.644816	0.036966491
3461.573269	0.036606651
3463.501722	0.036084976
3465.430175	0.035783552
3467.358628	0.035656817
3469.287081	0.035305809
3471.215534	0.034709241
3473.143987	0.034450483
3475.072440	0.034644306
3477.000893	0.034652811
3478.929347	0.034204397
3480.857800	0.033974692
3482.786253	0.034522038
3484.714706	0.034920383
3486.643159	0.034436908
3488.571612	0.033986438
3490.500065	0.033917379
3492.428518	0.033652529
3494.356971	0.033067878
3496.285424	0.032557502
3498.213877	0.032665137
3500.142330	0.033183176
3502.070783	0.033425029
3503.999237	0.033731285
3505.927690	0.034409329
3507.856143	0.034241106
3509.784596	0.032986823
3511.713049	0.031967107
3513.641502	0.031699903
3515.569955	0.031953376
3517.498408	0.032486361
3519.426861	0.032649320
3521.355314	0.031897981
3523.283767	0.031100895
3525.212220	0.031276248
3527.140673	0.031833384
3529.069126	0.031719159
3530.997580	0.030950580
3532.926033	0.030215841
3534.854486	0.029650902
3536.782939	0.029044719
3538.711392	0.028602615
3540.639845	0.028514795
3542.568298	0.028472999
3544.496751	0.028205527
3546.425204	0.028077541
3548.353657	0.028377930
3550.282110	0.028527897
3552.210563	0.028180078
3554.139016	0.027765872
3556.067470	0.027432235
3557.995923	0.027358906
3559.924376	0.028032050
3561.852829	0.029147979
3563.781282	0.029461371
3565.709735	0.028495323
3567.638188	0.027456004
3569.566641	0.026780812
3571.495094	0.025879798
3573.423547	0.025114430
3575.352000	0.025091063
3577.280453	0.025277996
3579.208906	0.024940457
3581.137360	0.024321441
3583.065813	0.023867656
3584.994266	0.023442455
3586.922719	0.023241442
3588.851172	0.023880104
3590.779625	0.024774982
3592.708078	0.024851343
3594.636531	0.023870358
3596.564984	0.022380659
3598.493437	0.021077832
3600.421890	0.020364633
3602.350343	0.020430643
3604.278796	0.020976983
3606.207249	0.021278717
3608.135703	0.021368314
3610.064156	0.021818832
3611.992609	0.022589333
3613.921062	0.023602210
3615.849515	0.024112729
3617.777968	0.022623174
3619.706421	0.020130659
3621.634874	0.018829465
3623.563327	0.018865623
3625.491780	0.019561805
3627.420233	0.020132385
3629.348686	0.020209121
3631.277139	0.019648083
3633.205593	0.018425932
3635.134046	0.017432174
3637.062499	0.017245017
3638.990952	0.017604424
3640.919405	0.018018374
3642.847858	0.018091299
3644.776311	0.017874531
3646.704764	0.017611114
3648.633217	0.017242480
3650.561670	0.016495708
3652.490123	0.015465758
3654.418576	0.014131985
3656.347029	0.013250944
3658.275482	0.013614503
3660.203936	0.014614861
3662.132389	0.015429629
3664.060842	0.016009040
3665.989295	0.016095867
3667.917748	0.015172180
3669.846201	0.014346878
3671.774654	0.015045161
3673.703107	0.015893551
3675.631560	0.015704703
3677.560013	0.014864855
3679.488466	0.013237278
3681.416919	0.011620884
3683.345372	0.010976563
3685.273826	0.011207031
3687.202279	0.011882262
3689.130732	0.012575968
3691.059185	0.012661065
3692.987638	0.012206811
3694.916091	0.011995929
3696.844544	0.012158320
3698.772997	0.012071257
3700.701450	0.011642208
3702.629903	0.011573450
3704.558356	0.011764781
3706.486809	0.011741037
3708.415262	0.011841976
3710.343716	0.012354614
3712.272169	0.012798651
3714.200622	0.012924614
3716.129075	0.012722574
3718.057528	0.012350741
3719.985981	0.012325171
3721.914434	0.012819701
3723.842887	0.013375010
3725.771340	0.013604519
3727.699793	0.013757995
3729.628246	0.014095794
3731.556699	0.014405415
3733.485152	0.014264062
3735.413605	0.014061699
3737.342059	0.014669978
3739.270512	0.015418464
3741.198965	0.015174296
3743.127418	0.014327806
3745.055871	0.014671083
3746.984324	0.016310330
3748.912777	0.017099297
3750.841230	0.016357534
3752.769683	0.015447377
3754.698136	0.014937493
3756.626589	0.014729952
3758.555042	0.014968935
3760.483495	0.015382164
3762.411949	0.014978027
3764.340402	0.013690546
3766.268855	0.012819730
3768.197308	0.012784108
3770.125761	0.012982328
3772.054214	0.013186796
3773.982667	0.013474521
3775.911120	0.013984126
3777.839573	0.014484786
3779.768026	0.014625012
3781.696479	0.014424340
3783.624932	0.013899787
3785.553385	0.013377214
3787.481838	0.013130087
3789.410292	0.012907146
3791.338745	0.012688844
3793.267198	0.012732407
3795.195651	0.013015833
3797.124104	0.013441981
3799.052557	0.013664812
3800.981010	0.013895055
3802.909463	0.014944118
3804.837916	0.015489968
3806.766369	0.014521264
3808.694822	0.013746817
3810.623275	0.013928111
3812.551728	0.014450337
3814.480182	0.014901369
3816.408635	0.015350728
3818.337088	0.015325126
3820.265541	0.013964439
3822.193994	0.012686199
3824.122447	0.012561035
3826.050900	0.013003931
3827.979353	0.013811698
3829.907806	0.014402157
3831.836259	0.014598617
3833.764712	0.015351518
3835.693165	0.016365135
3837.621618	0.016065307
3839.550071	0.014748933
3841.478525	0.013741985
3843.406978	0.013319155
3845.335431	0.013353740
3847.263884	0.013545780
3849.192337	0.013792585
3851.120790	0.013954967
3853.049243	0.013636945
3854.977696	0.013097078
3856.906149	0.012720871
3858.834602	0.012282160
3860.763055	0.012022343
3862.691508	0.012068749
3864.619961	0.012340030
3866.548415	0.012779390
3868.476868	0.013099184
3870.405321	0.013143487
3872.333774	0.012974689
3874.262227	0.012904657
3876.190680	0.013276252
3878.119133	0.013373325
3880.047586	0.012937355
3881.976039	0.012684102
3883.904492	0.012446437
3885.832945	0.012377988
3887.761398	0.013053568
3889.689851	0.013481591
3891.618305	0.013091928
3893.546758	0.012902673
3895.475211	0.013037148
3897.403664	0.012991763
3899.332117	0.012850300
3901.260570	0.012357108
3903.189023	0.011263865
3905.117476	0.010715604
3907.045929	0.011205654
3908.974382	0.011824638
3910.902835	0.012192620
3912.831288	0.012412455
3914.759741	0.012208230
3916.688194	0.011568804
3918.616648	0.011127913
3920.545101	0.011114372
3922.473554	0.011075739
3924.402007	0.010827383
3926.330460	0.010723633
3928.258913	0.011031764
3930.187366	0.011698573
3932.115819	0.012280810
3934.044272	0.012315350
3935.972725	0.011865686
3937.901178	0.011211849
3939.829631	0.010494532
3941.758084	0.010007052
3943.686538	0.010267234
3945.614991	0.010994840
3947.543444	0.011238206
3949.471897	0.011039959
3951.400350	0.010962704
3953.328803	0.010877087
3955.257256	0.010613054
3957.185709	0.010433096
3959.114162	0.010559672
3961.042615	0.010889506
3962.971068	0.011100463
3964.899521	0.010985743
3966.827974	0.010732591
3968.756427	0.010538650
3970.684881	0.010497235
3972.613334	0.010642882
3974.541787	0.010819534
3976.470240	0.011037578
3978.398693	0.011146905
3980.327146	0.010816839
3982.255599	0.010318564
3984.184052	0.009807809
3986.112505	0.008882302
3988.040958	0.008184273
3989.969411	0.008466681
3991.897864	0.009018437
3993.826317	0.009235977
3995.754771	0.009617623
3997.683224	0.010083840
3999.611677	0.010202775
4001.540130	0.010228548
4003.468583	0.010545525
4005.397036	0.011050830
4007.325489	0.011256614
4009.253942	0.010887211
4011.182395	0.010281648
4013.110848	0.009781091
4015.039301	0.009090863
4016.967754	0.008057444
4018.896207	0.007579687
4020.824661	0.007979408
4022.753114	0.008559297
4024.681567	0.008962825
4026.610020	0.009439068
4028.538473	0.009911759
4030.466926	0.009928723
4032.395379	0.009829223
4034.323832	0.009946160
4036.252285	0.009824631
4038.180738	0.009707123
4040.109191	0.010036963
4042.037644	0.010343284
4043.966097	0.010037613
4045.894550	0.009163418
4047.823004	0.008214209
4049.751457	0.007468985
4051.679910	0.007278963
4053.608363	0.007823415
4055.536816	0.008411933
4057.465269	0.008660937
4059.393722	0.008820994
4061.322175	0.009224751
4063.250628	0.009497399
4065.179081	0.008950450
4067.107534	0.007815949
4069.035987	0.007218629
4070.964440	0.007739936
4072.892894	0.008638088
4074.821347	0.009095003
4076.749800	0.009227120
4078.678253	0.009564482
4080.606706	0.009924601
4082.535159	0.009642653
4084.463612	0.008940428
4086.392065	0.008916125
4088.320518	0.009981132
4090.248971	0.010698007
4092.177424	0.010090054
4094.105877	0.009342204
4096.034330	0.009070274
4097.962783	0.008651054
4099.891237	0.008067065
4101.819690	0.007778596
4103.748143	0.008062880
4105.676596	0.008502661
4107.605049	0.008467692
4109.533502	0.008265329
4111.461955	0.008219279
4113.390408	0.008086796
4115.318861	0.008141126
4117.247314	0.008131212
4119.175767	0.007584304
4121.104220	0.007463860
4123.032673	0.008308004
4124.961127	0.009154386
4126.889580	0.009013518
4128.818033	0.008012380
4130.746486	0.007184244
4132.674939	0.007011539
4134.603392	0.007300722
4136.531845	0.007685964
4138.460298	0.007414478
4140.388751	0.006879942
4142.317204	0.006859724
4144.245657	0.006771240
4146.174110	0.006171009
4148.102563	0.005747900
4150.031017	0.006040574
4151.959470	0.006653262
4153.887923	0.006765857
4155.816376	0.006481016
4157.744829	0.006809766
4159.673282	0.007143801
4161.601735	0.007547764
4163.530188	0.007991455
4165.458641	0.007824742
4167.387094	0.007137210
4169.315547	0.006642567
4171.244000	0.006598623
4173.172453	0.006895275
4175.100906	0.007388120
4177.029360	0.007966044
4178.957813	0.008769372
4180.886266	0.008739573
4182.814719	0.007401960
4184.743172	0.006290436
4186.671625	0.006526512
4188.600078	0.007562814
4190.528531	0.007910117
4192.456984	0.007519069
4194.385437	0.007322405
4196.313890	0.007081585
4198.242343	0.007140099
4200.170796	0.007147166
4202.099250	0.006463957
4204.027703	0.006049223
4205.956156	0.006621271
4207.884609	0.007339168
4209.813062	0.007214164
4211.741515	0.006598314
4213.669968	0.006234820
4215.598421	0.006378861
4217.526874	0.006607058
4219.455327	0.006767111
4221.383780	0.007065890
4223.312233	0.007177567
4225.240686	0.006676906
4227.169139	0.005987164
4229.097593	0.005887121
4231.026046	0.006654475
4232.954499	0.007596085
4234.882952	0.007891923
4236.811405	0.007675911
4238.739858	0.007574345
4240.668311	0.007630533
4242.596764	0.007353354
4244.525217	0.006762567
4246.453670	0.006070387
4248.382123	0.005557796
4250.310576	0.005864676
4252.239029	0.006293154
4254.167483	0.005854084
4256.095936	0.005266199
4258.024389	0.005107507
4259.952842	0.005035589
4261.881295	0.005583454
4263.809748	0.006372752
4265.738201	0.006542067
4267.666654	0.006512255
4269.595107	0.006825862
4271.523560	0.006963606
4273.452013	0.006662805
4275.380466	0.006716541
4277.308919	0.007175915
4279.237373	0.007040050
4281.165826	0.005867021
4283.094279	0.004393477
4285.022732	0.003869346
4286.951185	0.004877188
4288.879638	0.006637792
4290.808091	0.007799265
4292.736544	0.007525050
4294.664997	0.006349090
4296.593450	0.005700800
4298.521903	0.006042429
4300.450356	0.006973666
4302.378809	0.007584871
4304.307262	0.007346976
4306.235716	0.006926703
4308.164169	0.007018488
4310.092622	0.007395080
4312.021075	0.007895573
4313.949528	0.008088800
4315.877981	0.007959981
4317.806434	0.007742045
4319.734887	0.007344622
4321.663340	0.006547808
4323.591793	0.005636646
4325.520246	0.005247008
4327.448699	0.005095766
4329.377152	0.005044068
4331.305606	0.005077095
4333.234059	0.004957411
4335.162512	0.005249099
4337.090965	0.006456135
4339.019418	0.007192029
4340.947871	0.006747641
4342.876324	0.006471732
4344.804777	0.006564058
4346.733230	0.006434931
4348.661683	0.006558280
4350.590136	0.007242053
4352.518589	0.007912883
4354.447042	0.008187536
4356.375495	0.007812398
4358.303949	0.006828768
4360.232402	0.005937565
4362.160855	0.005844554
4364.089308	0.006338510
4366.017761	0.006716872
4367.946214	0.006883035
4369.874667	0.006774432
4371.803120	0.006556306
4373.731573	0.006324397
4375.660026	0.006005077
4377.588479	0.006311507
4379.516932	0.006812968
4381.445385	0.006814081
4383.373839	0.006171234
4385.302292	0.004999977
4387.230745	0.004254494
4389.159198	0.004734986
4391.087651	0.005410979
4393.016104	0.005796190
4394.944557	0.005953927
4396.873010	0.006138922
4398.801463	0.006404975
4400.729916	0.006784629
4402.658369	0.007457442
4404.586822	0.008004480
4406.515275	0.007659535
4408.443729	0.006974945
4410.372182	0.006859616
4412.300635	0.006960712
4414.229088	0.007260616
4416.157541	0.007679973
4418.085994	0.007342078
4420.014447	0.006425673
4421.942900	0.005586928
4423.871353	0.005500898
4425.799806	0.006861544
4427.728259	0.008045478
4429.656712	0.007499858
4431.585165	0.006629717
4433.513618	0.006509740
4435.442072	0.006828435
4437.370525	0.007291850
4439.298978	0.007758876
4441.227431	0.007633030
4443.155884	0.006886642
4445.084337	0.006103804
4447.012790	0.005825239
4448.941243	0.006704129
4450.869696	0.008078415
4452.798149	0.008549042
4454.726602	0.008615666
4456.655055	0.008632007
4458.583508	0.008306799
4460.511962	0.008132812
4462.440415	0.008007507
4464.368868	0.007480319
4466.297321	0.006932104
4468.225774	0.006543231
4470.154227	0.006203020
4472.082680	0.006087115
4474.011133	0.006225527
4475.939586	0.006468207
4477.868039	0.006432252
4479.796492	0.006666951
4481.724945	0.007254137
4483.653398	0.007397268
4485.581851	0.007030442
4487.510305	0.006556285
4489.438758	0.005904173
4491.367211	0.005912300
4493.295664	0.006766300
4495.224117	0.007157605
4497.152570	0.006831589
4499.081023	0.006343651
4501.009476	0.006016347
4502.937929	0.006115089
4504.866382	0.006209305
4506.794835	0.005780350
4508.723288	0.006288134
4510.651741	0.007460962
4512.580195	0.008049171
4514.508648	0.008293976
4516.437101	0.008382157
4518.365554	0.007728723
4520.294007	0.006259631
4522.222460	0.004963819
4524.150913	0.004931599
4526.079366	0.005567368
4528.007819	0.006227380
4529.936272	0.006785501
4531.864725	0.006768123
4533.793178	0.006395621
4535.721631	0.006747904
4537.650084	0.006842593
4539.578538	0.005478333
4541.506991	0.004054662
4543.435444	0.004443892
4545.363897	0.005892613
4547.292350	0.006241437
4549.220803	0.005324651
4551.149256	0.004701931
4553.077709	0.004773657
4555.006162	0.004951995
4556.934615	0.005907245
4558.863068	0.007332020
4560.791521	0.007877285
4562.719974	0.007663185
4564.648428	0.007516812
4566.576881	0.006853524
4568.505334	0.006019423
4570.433787	0.006111787
4572.362240	0.006377310
4574.290693	0.006658780
4576.219146	0.007120891
4578.147599	0.006860012
4580.076052	0.005808185
4582.004505	0.005449847
4583.932958	0.006486360
4585.861411	0.007171050
4587.789864	0.007314691
4589.718318	0.007213077
4591.646771	0.007452086
4593.575224	0.007672748
4595.503677	0.008091259
4597.432130	0.008098735
4599.360583	0.007429787
4601.289036	0.006334948
4603.217489	0.004870989
[truncated: 1,501 more rows]
