# Supplementary material for: Adaptive Method for Quantitative Estimation of Glucose and Fructose Concentrations in Aqueous Solutions Based on Infrared Nanoantenna Optics
Source: Sensors (Basel). 2019 Jul 11;19(14):3053. doi: 10.3390/s19143053 (PMC6678705; doi:10.3390/s19143053)
Supplement: Supplementary file 1 [file sensors-19-03053-s001.zip › 00_Measurement_Data/Fructose cycles/2 c=25 gl/res4 sc50_50 ap100x100 par pol/2 c25 gl.11.txt]

748.239793	0.018554021
750.168246	0.028708030
752.096699	0.025279095
754.025152	0.025740663
755.953605	0.023062034
757.882058	0.014314085
759.810511	0.023818130
761.738964	0.028951554
763.667418	0.033204552
765.595871	0.030532980
767.524324	0.012618600
769.452777	0.014425408
771.381230	0.021319460
773.309683	0.008888836
775.238136	0.020499842
777.166589	0.028206954
779.095042	0.024427447
781.023495	0.030111438
782.951948	0.034527950
784.880401	0.036207464
786.808854	0.032973751
788.737308	0.026383977
790.665761	0.022979464
792.594214	0.022299664
794.522667	0.020575840
796.451120	0.014012717
798.379573	0.013824832
800.308026	0.012170694
802.236479	0.019042084
804.164932	0.022376547
806.093385	0.030088494
808.021838	0.027152104
809.950291	0.020944433
811.878744	0.014926631
813.807197	0.004577669
815.735651	0.016840313
817.664104	0.036583651
819.592557	0.040308982
821.521010	0.032340549
823.449463	0.026022445
825.377916	0.016729038
827.306369	0.022078238
829.234822	0.044064049
831.163275	0.047465045
833.091728	0.040773980
835.020181	0.039042085
836.948634	0.038412027
838.877087	0.036469944
840.805541	0.030101232
842.733994	0.031224385
844.662447	0.032220375
846.590900	0.027155809
848.519353	0.019684233
850.447806	0.014628870
852.376259	0.018308327
854.304712	0.021345183
856.233165	0.016587419
858.161618	0.008058134
860.090071	0.004094662
862.018524	0.009149614
863.946977	0.014098519
865.875430	0.019456124
867.803884	0.026333280
869.732337	0.032050624
871.660790	0.034281168
873.589243	0.033150382
875.517696	0.031639300
877.446149	0.032074202
879.374602	0.035281174
881.303055	0.038160004
883.231508	0.039711110
885.159961	0.041137978
887.088414	0.042097997
889.016867	0.044598769
890.945320	0.048423540
892.873774	0.054723062
894.802227	0.061789781
896.730680	0.065123543
898.659133	0.064162329
900.587586	0.063417330
902.516039	0.065347202
904.444492	0.068163954
906.372945	0.070691541
908.301398	0.073579416
910.229851	0.077695414
912.158304	0.083508991
914.086757	0.089690112
916.015210	0.093642823
917.943664	0.096738048
919.872117	0.102169730
921.800570	0.108224250
923.729023	0.111836001
925.657476	0.114568666
927.585929	0.118845776
929.514382	0.124174930
931.442835	0.129963174
933.371288	0.135985225
935.299741	0.140991554
937.228194	0.144383281
939.156647	0.147741511
941.085100	0.153535187
943.013553	0.161598936
944.942007	0.168889552
946.870460	0.174635455
948.798913	0.180392385
950.727366	0.186081439
952.655819	0.191439748
954.584272	0.197298855
956.512725	0.204172567
958.441178	0.211715594
960.369631	0.218265533
962.298084	0.223005995
964.226537	0.228031337
966.154990	0.235095829
968.083443	0.243487939
970.011897	0.251873493
971.940350	0.259716928
973.868803	0.266619712
975.797256	0.271701962
977.725709	0.275344253
979.654162	0.280291706
981.582615	0.287974417
983.511068	0.296079695
985.439521	0.302398235
987.367974	0.307508051
989.296427	0.312409610
991.224880	0.317089170
993.153333	0.321802378
995.081786	0.327226311
997.010240	0.333495051
998.938693	0.339946270
1000.867146	0.345725656
1002.795599	0.350804746
1004.724052	0.355811119
1006.652505	0.360924065
1008.580958	0.365651906
1010.509411	0.369872689
1012.437864	0.373908311
1014.366317	0.377587080
1016.294770	0.380541146
1018.223223	0.382819593
1020.151676	0.384947568
1022.080130	0.387723893
1024.008583	0.391073883
1025.937036	0.393878341
1027.865489	0.395849675
1029.793942	0.397568196
1031.722395	0.398740441
1033.650848	0.399098217
1035.579301	0.399822682
1037.507754	0.401936501
1039.436207	0.404175758
1041.364660	0.404658526
1043.293113	0.404085994
1045.221566	0.404233068
1047.150019	0.404895931
1049.078473	0.405114204
1051.006926	0.404936463
1052.935379	0.404281467
1054.863832	0.402950764
1056.792285	0.401752263
1058.720738	0.401007384
1060.649191	0.400067300
1062.577644	0.398528665
1064.506097	0.396393299
1066.434550	0.394572169
1068.363003	0.394150108
1070.291456	0.394693404
1072.219909	0.395064056
1074.148363	0.394838214
1076.076816	0.394222856
1078.005269	0.393233091
1079.933722	0.391487777
1081.862175	0.389491946
1083.790628	0.387962043
1085.719081	0.386492074
1087.647534	0.385217369
1089.575987	0.384273678
1091.504440	0.382992148
1093.432893	0.381679684
1095.361346	0.380731106
1097.289799	0.379697263
1099.218253	0.377897829
1101.146706	0.375068069
1103.075159	0.372173429
1105.003612	0.369969100
1106.932065	0.367974937
1108.860518	0.366037577
1110.788971	0.364257067
1112.717424	0.361899912
1114.645877	0.358797163
1116.574330	0.355675489
1118.502783	0.352940351
1120.431236	0.350946039
1122.359689	0.349389166
1124.288142	0.347417802
1126.216596	0.344963461
1128.145049	0.342075437
1130.073502	0.338732243
1132.001955	0.335277915
1133.930408	0.332062125
1135.858861	0.329203993
1137.787314	0.326676786
1139.715767	0.324545741
1141.644220	0.322440863
1143.572673	0.319915116
1145.501126	0.317469776
1147.429579	0.315268934
1149.358032	0.312637925
1151.286486	0.309633136
1153.214939	0.306880027
1155.143392	0.304439843
1157.071845	0.301975220
1159.000298	0.299278438
1160.928751	0.296231985
1162.857204	0.292937905
1164.785657	0.289991498
1166.714110	0.287783802
1168.642563	0.285979897
1170.571016	0.283816993
1172.499469	0.280844897
1174.427922	0.277700931
1176.356375	0.274936736
1178.284829	0.272123188
1180.213282	0.269221604
1182.141735	0.266587019
1184.070188	0.263854027
1185.998641	0.260663956
1187.927094	0.257652462
1189.855547	0.255566925
1191.784000	0.254069477
1193.712453	0.252081007
1195.640906	0.249130532
1197.569359	0.245958164
1199.497812	0.243455857
1201.426265	0.241312519
1203.354719	0.239189371
1205.283172	0.236667410
1207.211625	0.234163627
1209.140078	0.231877923
1211.068531	0.229862556
1212.996984	0.227681279
1214.925437	0.224759355
1216.853890	0.221641794
1218.782343	0.219058678
1220.710796	0.216880038
1222.639249	0.215072095
1224.567702	0.213644907
1226.496155	0.212113857
1228.424609	0.210323855
1230.353062	0.208429411
1232.281515	0.206403494
1234.209968	0.204353273
1236.138421	0.202369586
1238.066874	0.200437322
1239.995327	0.198645145
1241.923780	0.197025165
1243.852233	0.195690870
1245.780686	0.194503650
1247.709139	0.192943960
1249.637592	0.190748066
1251.566045	0.188230276
1253.494498	0.185963482
1255.422952	0.184378549
1257.351405	0.183330163
1259.279858	0.182193875
1261.208311	0.180607066
1263.136764	0.178578943
1265.065217	0.176390156
1266.993670	0.174517587
1268.922123	0.172900274
1270.850576	0.171088561
1272.779029	0.169121236
1274.707482	0.167131469
1276.635935	0.165378302
1278.564388	0.164096102
1280.492842	0.163013339
1282.421295	0.161939621
1284.349748	0.160861552
1286.278201	0.159662873
1288.206654	0.158358544
1290.135107	0.156724706
1292.063560	0.154652938
1293.992013	0.152662978
1295.920466	0.151012674
1297.848919	0.149570480
1299.777372	0.148259461
1301.705825	0.146871999
1303.634278	0.145389125
1305.562731	0.143944487
1307.491185	0.142550319
1309.419638	0.141621992
1311.348091	0.141243994
1313.276544	0.140952274
1315.204997	0.140217558
1317.133450	0.138670534
1319.061903	0.136757433
1320.990356	0.134854287
1322.918809	0.132855296
1324.847262	0.130967334
1326.775715	0.129381657
1328.704168	0.128046468
1330.632621	0.126949444
1332.561075	0.126353398
1334.489528	0.126515239
1336.417981	0.126944751
1338.346434	0.126598462
1340.274887	0.125405520
1342.203340	0.123325482
1344.131793	0.120368227
1346.060246	0.117780931
1347.988699	0.116277158
1349.917152	0.115473844
1351.845605	0.114763238
1353.774058	0.113863610
1355.702511	0.113100454
1357.630965	0.112745188
1359.559418	0.112360746
1361.487871	0.111424685
1363.416324	0.110678382
1365.344777	0.109991677
1367.273230	0.108467869
1369.201683	0.107623197
1371.130136	0.107883573
1373.058589	0.107402958
1374.987042	0.106232479
1376.915495	0.104624398
1378.843948	0.102172278
1380.772401	0.100214526
1382.700854	0.099728674
1384.629308	0.099601224
1386.557761	0.098742537
1388.486214	0.098166242
1390.414667	0.098391756
1392.343120	0.098196462
1394.271573	0.097940020
1396.200026	0.098032854
1398.128479	0.097022027
1400.056932	0.095536262
1401.985385	0.094187573
1403.913838	0.091992110
1405.842291	0.090145722
1407.770744	0.089118920
1409.699198	0.087848350
1411.627651	0.086902700
1413.556104	0.087202311
1415.484557	0.087814555
1417.413010	0.087137930
1419.341463	0.086489581
1421.269916	0.086821884
1423.198369	0.085902765
1425.126822	0.084233522
1427.055275	0.083059721
1428.983728	0.082005151
1430.912181	0.082145616
1432.840634	0.082973212
1434.769087	0.081588395
1436.697541	0.079007544
1438.625994	0.078183860
1440.554447	0.077390864
1442.482900	0.076017357
1444.411353	0.075354122
1446.339806	0.074840330
1448.268259	0.074277274
1450.196712	0.074414164
1452.125165	0.075645454
1454.053618	0.077143289
1455.982071	0.077068813
1457.910524	0.076342463
1459.838977	0.076386862
1461.767431	0.074874647
1463.695884	0.071770094
1465.624337	0.070064276
1467.552790	0.070745863
1469.481243	0.071399093
1471.409696	0.070925713
1473.338149	0.070632607
1475.266602	0.069916464
1477.195055	0.068026565
1479.123508	0.065828383
1481.051961	0.064060420
1482.980414	0.063700154
1484.908867	0.064723015
1486.837321	0.065998420
1488.765774	0.066457033
1490.694227	0.066045485
1492.622680	0.065318659
1494.551133	0.063774191
1496.479586	0.062360786
1498.408039	0.062283874
1500.336492	0.062825218
1502.264945	0.063406020
1504.193398	0.062972054
1506.121851	0.062052876
1508.050304	0.063682325
1509.978757	0.064754784
1511.907210	0.062909074
1513.835664	0.060934525
1515.764117	0.060366765
1517.692570	0.061483804
1519.621023	0.062554657
1521.549476	0.062241428
1523.477929	0.061704032
1525.406382	0.060080968
1527.334835	0.057977915
1529.263288	0.056850705
1531.191741	0.055660374
1533.120194	0.055030983
1535.048647	0.057344936
1536.977100	0.060353138
1538.905554	0.061878532
1540.834007	0.063640781
1542.762460	0.062862262
1544.690913	0.058438782
1546.619366	0.054320663
1548.547819	0.051781606
1550.476272	0.051219609
1552.404725	0.052657284
1554.333178	0.055166986
1556.261631	0.056961961
1558.190084	0.055915430
1560.118537	0.054604456
1562.046990	0.053620819
1563.975443	0.051147927
1565.903897	0.049277432
1567.832350	0.048661947
1569.760803	0.048928518
1571.689256	0.050426330
1573.617709	0.050880242
1575.546162	0.049551599
1577.474615	0.048888825
1579.403068	0.048489314
1581.331521	0.047280509
1583.259974	0.046445780
1585.188427	0.046309128
1587.116880	0.046326470
1589.045333	0.046464425
1590.973787	0.046726044
1592.902240	0.046813529
1594.830693	0.046881504
1596.759146	0.047260810
1598.687599	0.047663476
1600.616052	0.047813620
1602.544505	0.047917619
1604.472958	0.048107766
1606.401411	0.048270516
1608.329864	0.048478309
1610.258317	0.049088962
1612.186770	0.050183143
1614.115223	0.050892312
1616.043677	0.051134750
1617.972130	0.052557837
1619.900583	0.054146711
1621.829036	0.053954095
1623.757489	0.053972378
1625.685942	0.054694917
1627.614395	0.054427091
1629.542848	0.054328866
1631.471301	0.055283312
1633.399754	0.055723384
1635.328207	0.055681206
1637.256660	0.056773994
1639.185113	0.057211302
1641.113566	0.056603234
1643.042020	0.056758568
1644.970473	0.057687894
1646.898926	0.059719708
1648.827379	0.062949933
1650.755832	0.062522501
1652.684285	0.058364868
1654.612738	0.057031978
1656.541191	0.057318803
1658.469644	0.056285761
1660.398097	0.054869872
1662.326550	0.053906355
1664.255003	0.054123137
1666.183456	0.054901283
1668.111910	0.055076241
1670.040363	0.055434290
1671.968816	0.055366244
1673.897269	0.053031720
1675.825722	0.050855465
1677.754175	0.051171679
1679.682628	0.052375015
1681.611081	0.052416231
1683.539534	0.050988752
1685.467987	0.050189491
1687.396440	0.049346767
1689.324893	0.047101356
1691.253346	0.045590464
1693.181799	0.045122840
1695.110253	0.045106687
1697.038706	0.046232827
1698.967159	0.046216585
1700.895612	0.044880915
1702.824065	0.044250797
1704.752518	0.042661708
1706.680971	0.040733714
1708.609424	0.039595786
1710.537877	0.038859084
1712.466330	0.038749266
1714.394783	0.039204199
1716.323236	0.039071787
1718.251689	0.038205832
1720.180143	0.037361469
1722.108596	0.036169071
1724.037049	0.034896091
1725.965502	0.034368545
1727.893955	0.034641847
1729.822408	0.035609443
1731.750861	0.036289386
1733.679314	0.035998441
1735.607767	0.036131971
1737.536220	0.036064219
1739.464673	0.035245761
1741.393126	0.035026755
1743.321579	0.035481490
1745.250032	0.035945211
1747.178486	0.036053076
1749.106939	0.035440322
1751.035392	0.034720354
1752.963845	0.034626190
1754.892298	0.034595214
1756.820751	0.034298055
1758.749204	0.034125019
1760.677657	0.033845920
1762.606110	0.033877481
1764.534563	0.034517065
1766.463016	0.035168335
1768.391469	0.036184467
1770.319922	0.037577361
1772.248376	0.038422253
1774.176829	0.038464427
1776.105282	0.037883949
1778.033735	0.037232827
1779.962188	0.037055451
1781.890641	0.037173409
1783.819094	0.037152801
1785.747547	0.037260775
1787.676000	0.037796929
1789.604453	0.038184967
1791.532906	0.038415041
1793.461359	0.039240923
1795.389812	0.040215466
1797.318266	0.040488981
1799.246719	0.040280245
1801.175172	0.040124424
1803.103625	0.040160865
1805.032078	0.040231768
1806.960531	0.040395085
1808.888984	0.040705137
1810.817437	0.041129522
1812.745890	0.041552614
1814.674343	0.041594159
1816.602796	0.041250899
1818.531249	0.041084729
1820.459702	0.041365042
1822.388155	0.041807231
1824.316609	0.042266641
1826.245062	0.043033466
1828.173515	0.043422781
1830.101968	0.043082044
1832.030421	0.042749472
1833.958874	0.042216875
1835.887327	0.041523717
1837.815780	0.041365676
1839.744233	0.041726079
1841.672686	0.041764155
1843.601139	0.041475527
1845.529592	0.041674785
1847.458045	0.041595105
1849.386499	0.040851559
1851.314952	0.040326584
1853.243405	0.040181886
1855.171858	0.040027268
1857.100311	0.039745908
1859.028764	0.039429776
1860.957217	0.039155830
1862.885670	0.039148148
1864.814123	0.039526675
1866.742576	0.039721418
1868.671029	0.039246045
1870.599482	0.038307752
1872.527935	0.037152391
1874.456388	0.036284313
1876.384842	0.036124337
1878.313295	0.036167718
1880.241748	0.035861313
1882.170201	0.035322856
1884.098654	0.034974951
1886.027107	0.034877986
1887.955560	0.034636948
1889.884013	0.034578063
1891.812466	0.034926765
1893.740919	0.034751784
1895.669372	0.034006447
1897.597825	0.033331595
1899.526278	0.032837775
1901.454732	0.032475069
1903.383185	0.032130346
1905.311638	0.031790853
1907.240091	0.031546518
1909.168544	0.031442516
1911.096997	0.031395547
1913.025450	0.031262711
1914.953903	0.030990759
1916.882356	0.030644925
1918.810809	0.030668925
1920.739262	0.030761797
1922.667715	0.030230215
1924.596168	0.029434467
1926.524622	0.028646106
1928.453075	0.028022474
1930.381528	0.027913226
1932.309981	0.028091718
1934.238434	0.028039722
1936.166887	0.027711660
1938.095340	0.027537929
1940.023793	0.027535429
1941.952246	0.027325975
1943.880699	0.027056893
1945.809152	0.027010305
1947.737605	0.026931103
1949.666058	0.026409777
1951.594511	0.025656773
1953.522965	0.025217488
1955.451418	0.024925381
1957.379871	0.024495738
1959.308324	0.024142435
1961.236777	0.024015650
1963.165230	0.024024541
1965.093683	0.024100851
1967.022136	0.024205105
1968.950589	0.024100853
1970.879042	0.023496140
1972.807495	0.022703413
1974.735948	0.022257207
1976.664401	0.022119295
1978.592855	0.021900535
1980.521308	0.021410864
1982.449761	0.020846114
1984.378214	0.020498538
1986.306667	0.020446224
1988.235120	0.020588918
1990.163573	0.020632029
1992.092026	0.020392817
1994.020479	0.020169746
1995.948932	0.020220570
1997.877385	0.020419240
1999.805838	0.020453706
2001.734291	0.020236900
2003.662744	0.019963088
2005.591198	0.019697241
2007.519651	0.019476101
2009.448104	0.019387560
2011.376557	0.019396160
2013.305010	0.019465692
2015.233463	0.019336332
2017.161916	0.018810116
2019.090369	0.018335167
2021.018822	0.018300137
2022.947275	0.018487129
2024.875728	0.018524123
2026.804181	0.018399382
2028.732634	0.018290339
2030.661088	0.018154036
2032.589541	0.017915608
2034.517994	0.017603489
2036.446447	0.017314879
2038.374900	0.017262915
2040.303353	0.017478053
2042.231806	0.017627126
2044.160259	0.017453222
2046.088712	0.017143365
2048.017165	0.017043248
2049.945618	0.017105134
2051.874071	0.016976248
2053.802524	0.016763376
2055.730978	0.016830998
2057.659431	0.016806914
2059.587884	0.016368117
2061.516337	0.015943531
2063.444790	0.015784092
2065.373243	0.015864342
2067.301696	0.016096840
2069.230149	0.016106896
2071.158602	0.015750637
2073.087055	0.015416082
2075.015508	0.015405449
2076.943961	0.015574421
2078.872414	0.015623416
2080.800867	0.015376915
2082.729321	0.014943876
2084.657774	0.014673370
2086.586227	0.014761465
2088.514680	0.014936514
2090.443133	0.014801460
2092.371586	0.014461444
2094.300039	0.014293971
2096.228492	0.014311736
2098.156945	0.014384479
2100.085398	0.014472334
2102.013851	0.014516988
2103.942304	0.014507840
2105.870757	0.014377410
2107.799211	0.014112668
2109.727664	0.013947395
2111.656117	0.013965917
2113.584570	0.013980364
2115.513023	0.013852675
2117.441476	0.013688398
2119.369929	0.013738026
2121.298382	0.013915400
2123.226835	0.013828093
2125.155288	0.013505829
2127.083741	0.013357812
2129.012194	0.013481561
2130.940647	0.013616580
2132.869100	0.013581220
2134.797554	0.013472938
2136.726007	0.013447035
2138.654460	0.013450526
2140.582913	0.013450091
2142.511366	0.013532607
2144.439819	0.013541485
2146.368272	0.013257101
2148.296725	0.012887180
2150.225178	0.012690905
2152.153631	0.012604799
2154.082084	0.012670859
2156.010537	0.012759913
2157.938990	0.012536661
2159.867444	0.012213604
2161.795897	0.012164137
2163.724350	0.012252753
2165.652803	0.012442214
2167.581256	0.012642654
2169.509709	0.012570740
2171.438162	0.012348701
2173.366615	0.012150400
2175.295068	0.011917960
2177.223521	0.011713079
2179.151974	0.011532254
2181.080427	0.011352968
2183.008880	0.011309133
2184.937334	0.011375856
2186.865787	0.011415092
2188.794240	0.011511543
2190.722693	0.011692346
2192.651146	0.011602483
2194.579599	0.011157797
2196.508052	0.010895943
2198.436505	0.011071399
2200.364958	0.011269574
2202.293411	0.011284418
2204.221864	0.011394023
2206.150317	0.011568593
2208.078770	0.011386869
2210.007223	0.010821531
2211.935677	0.010421798
2213.864130	0.010465913
2215.792583	0.010697882
2217.721036	0.010905388
2219.649489	0.011050074
2221.577942	0.011122409
2223.506395	0.011103135
2225.434848	0.010934594
2227.363301	0.010803030
2229.291754	0.010763770
2231.220207	0.010629251
2233.148660	0.010478567
2235.077113	0.010441278
2237.005567	0.010419416
2238.934020	0.010162957
2240.862473	0.009626117
2242.790926	0.009318086
2244.719379	0.009422081
2246.647832	0.009554562
2248.576285	0.009722781
2250.504738	0.010151369
2252.433191	0.010516185
2254.361644	0.010532863
2256.290097	0.010211952
2258.218550	0.009743442
2260.147003	0.009305468
2262.075456	0.009107653
2264.003910	0.009211533
2265.932363	0.009362396
2267.860816	0.009405500
2269.789269	0.009416793
2271.717722	0.009346099
2273.646175	0.009124048
2275.574628	0.008900725
2277.503081	0.008840490
2279.431534	0.009031557
2281.359987	0.009317936
2283.288440	0.009337171
2285.216893	0.009111950
2287.145346	0.008944098
2289.073800	0.008925484
2291.002253	0.008961809
2292.930706	0.008894797
2294.859159	0.008665684
2296.787612	0.008419733
2298.716065	0.008196345
2300.644518	0.007788480
2302.572971	0.007326748
2304.501424	0.007325266
2306.429877	0.007830177
2308.358330	0.008307445
2310.286783	0.008345397
2312.215236	0.008038238
2314.143690	0.007851428
2316.072143	0.008089087
2318.000596	0.008324992
2319.929049	0.008089867
2321.857502	0.007701041
2323.785955	0.007700955
2325.714408	0.008214468
2327.642861	0.008601236
2329.571314	0.008130722
2331.499767	0.007425388
2333.428220	0.007475202
2335.356673	0.008092303
2337.285126	0.008586819
2339.213579	0.008573322
2341.142033	0.008169439
2343.070486	0.007850131
2344.998939	0.007715558
2346.927392	0.007471554
2348.855845	0.007199930
2350.784298	0.007143293
2352.712751	0.006783682
2354.641204	0.005629204
2356.569657	0.004789194
2358.498110	0.005441446
2360.426563	0.007315281
2362.355016	0.009002318
2364.283469	0.009324293
2366.211923	0.008578986
2368.140376	0.007909722
2370.068829	0.007654600
2371.997282	0.007483980
2373.925735	0.007321103
2375.854188	0.007246733
2377.782641	0.007240748
2379.711094	0.007285670
2381.639547	0.007320778
2383.568000	0.007234811
2385.496453	0.007027117
2387.424906	0.006714575
2389.353359	0.006353417
2391.281812	0.006083727
2393.210266	0.005979934
2395.138719	0.006041809
2397.067172	0.006260457
2398.995625	0.006471985
2400.924078	0.006407942
2402.852531	0.006111408
2404.780984	0.005930253
2406.709437	0.005820485
2408.637890	0.005675334
2410.566343	0.005595666
2412.494796	0.005758022
2414.423249	0.006005460
2416.351702	0.006247330
2418.280156	0.006480887
2420.208609	0.006466547
2422.137062	0.006206895
2424.065515	0.005945502
2425.993968	0.005869721
2427.922421	0.006047181
2429.850874	0.006164548
2431.779327	0.005899220
2433.707780	0.005555222
2435.636233	0.005462044
2437.564686	0.005408186
2439.493139	0.005320095
2441.421592	0.005380900
2443.350045	0.005444798
2445.278499	0.005377879
2447.206952	0.005462872
2449.135405	0.005903015
2451.063858	0.006368366
2452.992311	0.006454519
2454.920764	0.006335694
2456.849217	0.006219495
2458.777670	0.005877967
2460.706123	0.005597526
2462.634576	0.005955401
2464.563029	0.006546749
2466.491482	0.006721682
2468.419935	0.006605827
2470.348389	0.006574738
2472.276842	0.006661233
2474.205295	0.006702551
2476.133748	0.006719522
2478.062201	0.006775745
2479.990654	0.006892145
2481.919107	0.006983563
2483.847560	0.006917702
2485.776013	0.006875420
2487.704466	0.007031375
2489.632919	0.007258438
2491.561372	0.007420070
2493.489825	0.007502919
2495.418279	0.007464089
2497.346732	0.007218334
2499.275185	0.007095327
2501.203638	0.007474942
2503.132091	0.008018540
2505.060544	0.008203174
2506.988997	0.008160819
2508.917450	0.008235440
2510.845903	0.008295048
2512.774356	0.008270011
2514.702809	0.008556177
2516.631262	0.009114342
2518.559715	0.009424237
2520.488168	0.009349337
2522.416622	0.009264455
2524.345075	0.009432293
2526.273528	0.009668265
2528.201981	0.009788015
2530.130434	0.009929363
2532.058887	0.010317491
2533.987340	0.010786928
2535.915793	0.011006136
2537.844246	0.011211977
2539.772699	0.011575257
2541.701152	0.011835650
2543.629605	0.012036344
2545.558058	0.012334329
2547.486512	0.012637432
2549.414965	0.012871502
2551.343418	0.013069898
2553.271871	0.013298162
2555.200324	0.013687287
2557.128777	0.014182440
2559.057230	0.014254042
2560.985683	0.013960708
2562.914136	0.014081019
2564.842589	0.014661222
2566.771042	0.015058273
2568.699495	0.015258812
2570.627948	0.015588877
2572.556401	0.015904214
2574.484855	0.016066745
2576.413308	0.016351221
2578.341761	0.016836813
2580.270214	0.017122928
2582.198667	0.017122002
2584.127120	0.017192800
2586.055573	0.017280852
2587.984026	0.017207127
2589.912479	0.017167592
2591.840932	0.017280698
2593.769385	0.017543390
2595.697838	0.018073700
2597.626291	0.018615020
2599.554745	0.018596133
2601.483198	0.018308613
2603.411651	0.018349245
2605.340104	0.018540595
2607.268557	0.018589983
2609.197010	0.018540094
2611.125463	0.018424008
2613.053916	0.018439403
2614.982369	0.018822800
2616.910822	0.019242430
2618.839275	0.019281417
2620.767728	0.018969091
2622.696181	0.018640351
2624.624635	0.018629082
2626.553088	0.018787917
2628.481541	0.018820811
2630.409994	0.018692546
2632.338447	0.018476948
2634.266900	0.018404739
2636.195353	0.018650828
2638.123806	0.018996237
2640.052259	0.019036727
2641.980712	0.018715318
2643.909165	0.018288467
2645.837618	0.017908664
2647.766071	0.017721217
2649.694524	0.017749716
2651.622978	0.017750086
2653.551431	0.017665599
2655.479884	0.017565610
2657.408337	0.017285326
2659.336790	0.017014675
2661.265243	0.017027058
2663.193696	0.016896818
2665.122149	0.016571876
2667.050602	0.016660459
2668.979055	0.017150814
2670.907508	0.017566688
2672.835961	0.017571030
2674.764414	0.017048838
2676.692868	0.016399570
2678.621321	0.016264142
2680.549774	0.016545871
2682.478227	0.016710646
2684.406680	0.016524261
2686.335133	0.016021481
2688.263586	0.015573115
2690.192039	0.015519895
2692.120492	0.015684484
2694.048945	0.015692810
2695.977398	0.015554605
2697.905851	0.015462372
2699.834304	0.015430960
2701.762757	0.015336624
2703.691211	0.015015665
2705.619664	0.014551395
2707.548117	0.014272132
2709.476570	0.014231853
2711.405023	0.014206579
2713.333476	0.014148968
2715.261929	0.014271400
2717.190382	0.014566530
2719.118835	0.014723090
2721.047288	0.014666644
2722.975741	0.014603310
2724.904194	0.014384652
2726.832647	0.013877719
2728.761101	0.013488640
2730.689554	0.013521876
2732.618007	0.013746032
2734.546460	0.013831081
2736.474913	0.013731578
2738.403366	0.013633855
2740.331819	0.013615431
2742.260272	0.013471034
2744.188725	0.013165855
2746.117178	0.013057616
2748.045631	0.013190344
2749.974084	0.013245282
2751.902537	0.013207342
2753.830991	0.013130028
2755.759444	0.012866314
2757.687897	0.012553606
2759.616350	0.012541689
2761.544803	0.012830837
2763.473256	0.013035529
2765.401709	0.012941557
2767.330162	0.012696348
2769.258615	0.012466986
2771.187068	0.012314060
2773.115521	0.012193474
2775.043974	0.011987235
2776.972427	0.011801123
2778.900880	0.011924814
2780.829334	0.012274291
2782.757787	0.012374933
2784.686240	0.012154867
2786.614693	0.011935129
2788.543146	0.011803203
2790.471599	0.011944688
2792.400052	0.012330979
2794.328505	0.012482325
2796.256958	0.012314057
2798.185411	0.012068741
2800.113864	0.011883828
2802.042317	0.011839578
2803.970770	0.011775483
2805.899224	0.011524416
2807.827677	0.011279985
2809.756130	0.011299632
2811.684583	0.011581214
2813.613036	0.011922236
2815.541489	0.012036715
2817.469942	0.011729601
2819.398395	0.011346285
2821.326848	0.011161381
2823.255301	0.011120495
2825.183754	0.011360235
2827.112207	0.011831245
2829.040660	0.012213113
2830.969113	0.012354881
2832.897567	0.012061920
2834.826020	0.011297155
2836.754473	0.010627949
2838.682926	0.010448399
2840.611379	0.010584284
2842.539832	0.010951879
2844.468285	0.011481365
2846.396738	0.011736203
2848.325191	0.011552448
2850.253644	0.011394170
2852.182097	0.011524983
2854.110550	0.011601119
2856.039003	0.011207417
2857.967457	0.010550093
2859.895910	0.010327537
2861.824363	0.010870090
2863.752816	0.011524788
2865.681269	0.011660463
2867.609722	0.011356493
2869.538175	0.011044692
2871.466628	0.011094280
2873.395081	0.011273609
2875.323534	0.011130080
2877.251987	0.010892587
2879.180440	0.010940681
2881.108893	0.011090689
2883.037347	0.011193373
2884.965800	0.011154307
2886.894253	0.010687161
2888.822706	0.010116267
2890.751159	0.010205224
2892.679612	0.010962825
2894.608065	0.011544608
2896.536518	0.011487025
2898.464971	0.011159307
2900.393424	0.010992548
2902.321877	0.010981643
2904.250330	0.010993521
2906.178783	0.010979514
2908.107236	0.010711399
2910.035690	0.010306398
2911.964143	0.010500236
2913.892596	0.011080675
2915.821049	0.011206294
2917.749502	0.010999074
2919.677955	0.010884569
2921.606408	0.010944156
2923.534861	0.011150604
2925.463314	0.011375652
2927.391767	0.011492442
2929.320220	0.011381824
2931.248673	0.011165111
2933.177126	0.011140275
2935.105580	0.011295653
2937.034033	0.011278854
2938.962486	0.010955999
2940.890939	0.010698115
2942.819392	0.010921106
2944.747845	0.011585863
2946.676298	0.012195928
2948.604751	0.012359959
2950.533204	0.012034156
2952.461657	0.011625892
2954.390110	0.011670090
2956.318563	0.011879168
2958.247016	0.011631355
2960.175469	0.011247701
2962.103923	0.011349663
2964.032376	0.011750739
2965.960829	0.011678005
2967.889282	0.010847552
2969.817735	0.010128123
2971.746188	0.010257374
2973.674641	0.010816715
2975.603094	0.011234185
2977.531547	0.011331709
2979.460000	0.011145335
2981.388453	0.010947330
2983.316906	0.010978749
2985.245359	0.011105393
2987.173813	0.011087131
2989.102266	0.010930487
2991.030719	0.010876819
2992.959172	0.011187062
2994.887625	0.011923655
2996.816078	0.012616346
2998.744531	0.012729608
3000.672984	0.012441232
3002.601437	0.012285808
3004.529890	0.012237220
3006.458343	0.012121311
3008.386796	0.011970667
3010.315249	0.011651394
3012.243703	0.011301553
3014.172156	0.011378423
3016.100609	0.011851727
3018.029062	0.012296223
3019.957515	0.012420505
3021.885968	0.012220277
3023.814421	0.011958714
3025.742874	0.011835151
3027.671327	0.011924250
3029.599780	0.012337703
3031.528233	0.012902358
3033.456686	0.013287588
3035.385139	0.013405497
3037.313592	0.013329896
3039.242046	0.013186955
3041.170499	0.013284825
3043.098952	0.013759644
3045.027405	0.014173274
3046.955858	0.014160255
3048.884311	0.013822360
3050.812764	0.013538528
3052.741217	0.013715954
3054.669670	0.014105831
3056.598123	0.014162740
3058.526576	0.014106044
3060.455029	0.014334820
3062.383482	0.014583662
3064.311936	0.014593612
3066.240389	0.014644717
3068.168842	0.014809405
3070.097295	0.014940705
3072.025748	0.015009322
3073.954201	0.014863029
3075.882654	0.014556842
3077.811107	0.014428713
3079.739560	0.014505452
3081.668013	0.014558143
3083.596466	0.014720700
3085.524919	0.015264894
3087.453372	0.015876532
3089.381825	0.016117802
3091.310279	0.016248813
3093.238732	0.016593201
3095.167185	0.016719492
3097.095638	0.016311385
3099.024091	0.015962731
3100.952544	0.016117370
3102.880997	0.016357116
3104.809450	0.016410396
3106.737903	0.016534699
3108.666356	0.016757114
3110.594809	0.016926814
3112.523262	0.017012060
3114.451715	0.016967818
3116.380169	0.017042952
3118.308622	0.017551674
3120.237075	0.018156240
3122.165528	0.018503010
3124.093981	0.018634617
3126.022434	0.018576941
3127.950887	0.018492918
3129.879340	0.018517248
3131.807793	0.018528093
3133.736246	0.018587912
3135.664699	0.018784396
3137.593152	0.019007003
3139.521605	0.019376582
3141.450058	0.019867664
3143.378512	0.019899111
3145.306965	0.019395277
3147.235418	0.019255849
3149.163871	0.020014260
3151.092324	0.020996461
3153.020777	0.021324327
3154.949230	0.021050584
3156.877683	0.020808825
3158.806136	0.021008855
3160.734589	0.021362815
3162.663042	0.021323001
3164.591495	0.021054583
3166.519948	0.021170819
3168.448402	0.021665273
3170.376855	0.021969894
3172.305308	0.022006221
3174.233761	0.022140393
3176.162214	0.022335295
3178.090667	0.022441493
3180.019120	0.022506908
3181.947573	0.022384603
3183.876026	0.022010129
3185.804479	0.021690197
3187.732932	0.021778008
3189.661385	0.022388509
3191.589838	0.023213914
3193.518292	0.023716934
3195.446745	0.023823399
3197.375198	0.023831828
3199.303651	0.024069957
3201.232104	0.024580624
3203.160557	0.024941878
3205.089010	0.024928216
3207.017463	0.024834413
3208.945916	0.024942897
3210.874369	0.025164109
3212.802822	0.025183987
3214.731275	0.025167765
3216.659728	0.025430264
3218.588181	0.025788529
3220.516635	0.026083030
3222.445088	0.026158890
3224.373541	0.025794748
3226.301994	0.025269687
3228.230447	0.025151508
3230.158900	0.025511021
3232.087353	0.025970710
3234.015806	0.026521159
3235.944259	0.027121810
3237.872712	0.027360661
3239.801165	0.027270168
3241.729618	0.027393715
3243.658071	0.027874839
3245.586525	0.028092256
3247.514978	0.027786408
3249.443431	0.027706731
3251.371884	0.028385362
3253.300337	0.029126951
3255.228790	0.028916033
3257.157243	0.028038748
3259.085696	0.027671603
3261.014149	0.028078696
3262.942602	0.028629869
3264.871055	0.028867548
3266.799508	0.028779991
3268.727961	0.028680369
3270.656414	0.028703652
3272.584868	0.028382786
3274.513321	0.028107867
3276.441774	0.028910588
3278.370227	0.030069858
3280.298680	0.030368945
3282.227133	0.029994939
3284.155586	0.029298885
3286.084039	0.028581295
3288.012492	0.028617883
3289.940945	0.029292587
3291.869398	0.029573061
3293.797851	0.029387752
3295.726304	0.029322451
3297.654758	0.029364059
3299.583211	0.029441789
3301.511664	0.029841883
3303.440117	0.030589573
3305.368570	0.031246342
3307.297023	0.031441323
3309.225476	0.031116633
3311.153929	0.030627845
3313.082382	0.030635489
3315.010835	0.031168178
3316.939288	0.031600002
3318.867741	0.031853780
3320.796194	0.032036841
3322.724648	0.032106455
3324.653101	0.032410420
3326.581554	0.032819718
3328.510007	0.032803413
3330.438460	0.032682851
3332.366913	0.032790001
3334.295366	0.032814045
3336.223819	0.032641858
3338.152272	0.032461122
3340.080725	0.032397050
3342.009178	0.032378480
3343.937631	0.032358129
3345.866084	0.032577503
3347.794537	0.033111095
3349.722991	0.033642121
3351.651444	0.034029752
3353.579897	0.034504861
3355.508350	0.035114173
3357.436803	0.035433143
3359.365256	0.035334237
3361.293709	0.035266895
3363.222162	0.035350546
3365.150615	0.035549469
3367.079068	0.036078922
3369.007521	0.036563668
3370.935974	0.036609795
3372.864427	0.036681380
3374.792881	0.036940590
3376.721334	0.036827162
3378.649787	0.036106363
3380.578240	0.035255726
3382.506693	0.034972098
3384.435146	0.035473343
3386.363599	0.036176298
3388.292052	0.036496554
3390.220505	0.036515765
3392.148958	0.036567774
3394.077411	0.036753058
3396.005864	0.036967732
3397.934317	0.037272755
3399.862770	0.037641250
3401.791224	0.037786387
3403.719677	0.037355416
3405.648130	0.037092388
3407.576583	0.037378505
3409.505036	0.037599608
3411.433489	0.037302352
3413.361942	0.037007295
3415.290395	0.037003774
3417.218848	0.037138667
3419.147301	0.037323657
3421.075754	0.037360404
3423.004207	0.037453696
3424.932660	0.038042653
3426.861114	0.038550857
3428.789567	0.038337536
3430.718020	0.037844814
3432.646473	0.037449837
3434.574926	0.037132848
3436.503379	0.037094809
3438.431832	0.037454054
3440.360285	0.037916269
3442.288738	0.038204391
3444.217191	0.037945122
3446.145644	0.037059948
3448.074097	0.036740892
3450.002550	0.037219271
3451.931004	0.037406053
3453.859457	0.037201021
3455.787910	0.036804292
3457.716363	0.036202006
3459.644816	0.035781313
3461.573269	0.035852939
3463.501722	0.036041021
3465.430175	0.035803229
3467.358628	0.035371024
3469.287081	0.035182215
3471.215534	0.034950964
3473.143987	0.034373086
3475.072440	0.033867929
3477.000893	0.033876099
3478.929347	0.034122601
3480.857800	0.034169130
3482.786253	0.034048844
3484.714706	0.034082249
3486.643159	0.034436632
3488.571612	0.034805089
3490.500065	0.034756865
3492.428518	0.034471624
3494.356971	0.034210201
3496.285424	0.034094047
3498.213877	0.034205407
3500.142330	0.034021758
3502.070783	0.033359796
3503.999237	0.033020075
3505.927690	0.033311363
3507.856143	0.033505481
3509.784596	0.033130020
3511.713049	0.032116942
3513.641502	0.030957619
3515.569955	0.030554501
3517.498408	0.030798892
3519.426861	0.030969415
3521.355314	0.030935993
3523.283767	0.030992275
3525.212220	0.031188823
3527.140673	0.031289369
3529.069126	0.031153033
3530.997580	0.030779202
3532.926033	0.030328235
3534.854486	0.029974017
3536.782939	0.029823940
3538.711392	0.029782498
3540.639845	0.029477626
3542.568298	0.028728809
3544.496751	0.027843125
3546.425204	0.027654905
3548.353657	0.028503770
3550.282110	0.029275391
3552.210563	0.029022343
3554.139016	0.028174341
3556.067470	0.027317220
3557.995923	0.026636049
3559.924376	0.026324255
3561.852829	0.026391584
3563.781282	0.026315566
3565.709735	0.025881445
3567.638188	0.025726477
3569.566641	0.025746014
3571.495094	0.025256446
3573.423547	0.024634385
3575.352000	0.024579410
3577.280453	0.024851739
3579.208906	0.024872594
3581.137360	0.024696222
3583.065813	0.024533063
3584.994266	0.024110263
3586.922719	0.023439832
3588.851172	0.023100859
3590.779625	0.022748644
3592.708078	0.021730976
3594.636531	0.020676702
3596.564984	0.020538745
3598.493437	0.021014875
3600.421890	0.021293402
3602.350343	0.021303823
3604.278796	0.021031579
3606.207249	0.020447560
3608.135703	0.020342384
3610.064156	0.021088591
3611.992609	0.021821102
3613.921062	0.022232337
3615.849515	0.022246983
3617.777968	0.021152446
3619.706421	0.019539194
3621.634874	0.018734185
3623.563327	0.018717322
3625.491780	0.018722629
3627.420233	0.018187335
3629.348686	0.017736118
3631.277139	0.017755888
3633.205593	0.017493170
3635.134046	0.017139640
3637.062499	0.017145975
3638.990952	0.017279837
3640.919405	0.017259123
3642.847858	0.017051607
3644.776311	0.016889030
3646.704764	0.016862484
3648.633217	0.016811334
3650.561670	0.016670886
3652.490123	0.016510265
3654.418576	0.015765907
3656.347029	0.014528626
3658.275482	0.013653975
3660.203936	0.013162171
3662.132389	0.012826869
3664.060842	0.012918152
3665.989295	0.013316781
3667.917748	0.013185493
3669.846201	0.012603922
3671.774654	0.012412577
3673.703107	0.012183342
3675.631560	0.012135214
3677.560013	0.012672338
3679.488466	0.012910289
3681.416919	0.013060635
3683.345372	0.013516673
3685.273826	0.013549905
3687.202279	0.012693189
3689.130732	0.011715628
3691.059185	0.011496485
3692.987638	0.011770926
3694.916091	0.011824392
3696.844544	0.011470390
3698.772997	0.010974131
3700.701450	0.010687706
3702.629903	0.010837951
3704.558356	0.011186761
3706.486809	0.011405019
3708.415262	0.011661704
3710.343716	0.012092607
3712.272169	0.012161633
3714.200622	0.011618563
3716.129075	0.011122299
3718.057528	0.011324048
3719.985981	0.012068598
3721.914434	0.012563989
3723.842887	0.012410603
3725.771340	0.011856912
3727.699793	0.011653989
3729.628246	0.012348164
3731.556699	0.013609629
3733.485152	0.014604917
3735.413605	0.014727368
3737.342059	0.014383343
3739.270512	0.013624414
3741.198965	0.012269389
3743.127418	0.011213259
3745.055871	0.012037111
3746.984324	0.013918781
3748.912777	0.014087541
3750.841230	0.013375871
3752.769683	0.013801111
3754.698136	0.014418379
3756.626589	0.014238803
3758.555042	0.013701874
3760.483495	0.013507706
3762.411949	0.013729339
3764.340402	0.013996398
3766.268855	0.014154220
3768.197308	0.013947932
3770.125761	0.013505798
3772.054214	0.013602906
3773.982667	0.013982839
3775.911120	0.013911183
3777.839573	0.013457895
3779.768026	0.013212776
3781.696479	0.013334799
3783.624932	0.013360681
3785.553385	0.013154231
3787.481838	0.013008486
3789.410292	0.012919070
3791.338745	0.012728761
3793.267198	0.012608803
3795.195651	0.012972832
3797.124104	0.013952123
3799.052557	0.015039087
3800.981010	0.015693448
3802.909463	0.015833981
3804.837916	0.015187803
3806.766369	0.013997261
3808.694822	0.013170398
3810.623275	0.012919223
3812.551728	0.013191688
3814.480182	0.013646066
3816.408635	0.013866449
3818.337088	0.013737125
3820.265541	0.013353228
3822.193994	0.013500456
3824.122447	0.013896695
3826.050900	0.013517032
3827.979353	0.012954053
3829.907806	0.013174591
3831.836259	0.014289127
3833.764712	0.014874652
3835.693165	0.013380674
3837.621618	0.011810430
3839.550071	0.012443026
3841.478525	0.013971810
3843.406978	0.014729537
3845.335431	0.014993543
3847.263884	0.015275691
3849.192337	0.015820736
3851.120790	0.016221134
3853.049243	0.015439345
3854.977696	0.014297020
3856.906149	0.014235487
3858.834602	0.014632886
3860.763055	0.014852448
3862.691508	0.014744831
3864.619961	0.014329647
3866.548415	0.013866901
3868.476868	0.013553712
3870.405321	0.013686225
3872.333774	0.014047408
3874.262227	0.013997965
3876.190680	0.013782464
3878.119133	0.013610781
3880.047586	0.013364154
3881.976039	0.013102514
3883.904492	0.012942618
3885.832945	0.013188564
3887.761398	0.013501562
3889.689851	0.012981740
3891.618305	0.012017829
3893.546758	0.011581884
3895.475211	0.011421358
3897.403664	0.011093626
3899.332117	0.011235856
3901.260570	0.012498559
3903.189023	0.013874277
3905.117476	0.013690816
3907.045929	0.012420502
3908.974382	0.011621227
3910.902835	0.011623532
3912.831288	0.011765954
3914.759741	0.011369147
3916.688194	0.010539618
3918.616648	0.010053573
3920.545101	0.010298066
3922.473554	0.010912029
3924.402007	0.011472562
3926.330460	0.011967403
3928.258913	0.012389190
3930.187366	0.012583506
3932.115819	0.012461983
3934.044272	0.012074018
3935.972725	0.011635576
3937.901178	0.011205665
3939.829631	0.010679820
3941.758084	0.010293315
3943.686538	0.010518385
3945.614991	0.011193744
3947.543444	0.011567127
3949.471897	0.011289478
3951.400350	0.010642531
3953.328803	0.010224302
3955.257256	0.010647087
3957.185709	0.011617011
3959.114162	0.011842282
3961.042615	0.010959306
3962.971068	0.010105303
3964.899521	0.009893735
3966.827974	0.010000250
3968.756427	0.010264626
3970.684881	0.010698150
3972.613334	0.011051266
3974.541787	0.011225290
3976.470240	0.011269236
3978.398693	0.011156802
3980.327146	0.011074943
3982.255599	0.011222941
3984.184052	0.011331405
3986.112505	0.011239708
3988.040958	0.011162844
3989.969411	0.011067023
3991.897864	0.010779954
3993.826317	0.010145611
3995.754771	0.009443035
3997.683224	0.009412923
3999.611677	0.010291129
4001.540130	0.011351744
4003.468583	0.011524535
4005.397036	0.010916418
4007.325489	0.010521523
4009.253942	0.010533988
4011.182395	0.010264486
4013.110848	0.009660490
4015.039301	0.009415861
4016.967754	0.009950366
4018.896207	0.010399637
4020.824661	0.009834013
4022.753114	0.009344941
4024.681567	0.009798325
4026.610020	0.010086923
4028.538473	0.009691088
4030.466926	0.009477139
4032.395379	0.009343039
4034.323832	0.008850323
4036.252285	0.008795075
4038.180738	0.009097473
4040.109191	0.008875072
4042.037644	0.008080755
4043.966097	0.007384059
4045.894550	0.007512578
4047.823004	0.008380014
4049.751457	0.009059682
4051.679910	0.009117146
4053.608363	0.008876811
4055.536816	0.008700041
4057.465269	0.008813976
4059.393722	0.009572199
4061.322175	0.010423081
4063.250628	0.010503053
4065.179081	0.010188612
4067.107534	0.010061115
4069.035987	0.009655108
4070.964440	0.008920247
4072.892894	0.008430204
4074.821347	0.007712418
4076.749800	0.007705381
4078.678253	0.008818305
4080.606706	0.009650109
4082.535159	0.009976462
4084.463612	0.010154905
4086.392065	0.009906998
4088.320518	0.009479318
4090.248971	0.009387843
4092.177424	0.009245229
4094.105877	0.008905882
4096.034330	0.008488020
4097.962783	0.007970536
4099.891237	0.007492072
4101.819690	0.007521445
4103.748143	0.007945343
4105.676596	0.008682925
4107.605049	0.009483577
4109.533502	0.009253291
4111.461955	0.008275922
4113.390408	0.008046930
4115.318861	0.008642786
4117.247314	0.009036493
4119.175767	0.009005924
4121.104220	0.008889798
4123.032673	0.008492526
4124.961127	0.007854004
4126.889580	0.007536957
4128.818033	0.007368341
4130.746486	0.006961440
4132.674939	0.006685838
4134.603392	0.007116467
4136.531845	0.008062788
4138.460298	0.008244560
4140.388751	0.007382039
4142.317204	0.006799152
4144.245657	0.006919269
4146.174110	0.006887687
4148.102563	0.007108483
4150.031017	0.007974361
4151.959470	0.008288024
4153.887923	0.007597803
4155.816376	0.006854914
4157.744829	0.006718166
4159.673282	0.007284553
4161.601735	0.008371305
4163.530188	0.008713723
4165.458641	0.008500679
4167.387094	0.008588499
4169.315547	0.008888790
4171.244000	0.008669363
4173.172453	0.007868407
4175.100906	0.007051070
4177.029360	0.007194623
4178.957813	0.007989765
4180.886266	0.008291644
4182.814719	0.007340560
4184.743172	0.006139844
4186.671625	0.006290672
4188.600078	0.007642590
4190.528531	0.008399813
4192.456984	0.007779388
4194.385437	0.006779910
4196.313890	0.006084948
4198.242343	0.005935117
4200.170796	0.006604101
4202.099250	0.007363169
4204.027703	0.007273309
4205.956156	0.006670062
4207.884609	0.006328542
4209.813062	0.006402263
4211.741515	0.006187295
4213.669968	0.005663531
4215.598421	0.006017586
4217.526874	0.007529352
4219.455327	0.008425161
4221.383780	0.007924600
4223.312233	0.007316981
4225.240686	0.006960308
4227.169139	0.006304882
4229.097593	0.005535819
4231.026046	0.005094300
4232.954499	0.005099470
4234.882952	0.005339641
4236.811405	0.006063948
4238.739858	0.007112241
4240.668311	0.007388555
4242.596764	0.006836190
4244.525217	0.006489103
4246.453670	0.007283084
4248.382123	0.008550586
4250.310576	0.008567622
4252.239029	0.007640507
4254.167483	0.006885782
4256.095936	0.006662356
4258.024389	0.006642953
4259.952842	0.006658589
4261.881295	0.006446462
4263.809748	0.005847253
4265.738201	0.005185443
4267.666654	0.005276543
4269.595107	0.006316927
4271.523560	0.007133538
4273.452013	0.007218041
4275.380466	0.006724034
4277.308919	0.006032628
4279.237373	0.005768224
4281.165826	0.005538028
4283.094279	0.005647249
4285.022732	0.005937816
4286.951185	0.005749532
4288.879638	0.005255336
4290.808091	0.005114716
4292.736544	0.005234873
4294.664997	0.004963930
4296.593450	0.004657465
4298.521903	0.005209473
4300.450356	0.005581826
4302.378809	0.004730003
4304.307262	0.003391104
4306.235716	0.003159888
4308.164169	0.003776875
4310.092622	0.004120585
4312.021075	0.004922671
4313.949528	0.006680142
4315.877981	0.007496452
4317.806434	0.006123347
4319.734887	0.004875707
4321.663340	0.004812264
4323.591793	0.004884023
4325.520246	0.005530370
4327.448699	0.006640704
4329.377152	0.006935285
4331.305606	0.006447864
4333.234059	0.005996711
4335.162512	0.005950723
4337.090965	0.005799359
4339.019418	0.005895531
4340.947871	0.006524606
4342.876324	0.007474389
4344.804777	0.008106926
4346.733230	0.007800526
4348.661683	0.006637907
4350.590136	0.005422120
4352.518589	0.004516771
4354.447042	0.004268310
4356.375495	0.004881585
4358.303949	0.005585146
4360.232402	0.006055678
4362.160855	0.006579132
4364.089308	0.007078661
4366.017761	0.007285832
4367.946214	0.007003875
4369.874667	0.006421695
4371.803120	0.006096969
4373.731573	0.006003061
4375.660026	0.006610783
4377.588479	0.007344042
4379.516932	0.007217153
4381.445385	0.006442470
4383.373839	0.005342279
4385.302292	0.004249811
4387.230745	0.004477595
4389.159198	0.005701851
4391.087651	0.006581736
4393.016104	0.006815829
4394.944557	0.006655194
4396.873010	0.006073078
4398.801463	0.005543129
4400.729916	0.005819124
4402.658369	0.006303648
4404.586822	0.006594861
4406.515275	0.006735280
4408.443729	0.006899226
4410.372182	0.007235385
4412.300635	0.007045872
4414.229088	0.006544174
4416.157541	0.006110139
4418.085994	0.005858492
4420.014447	0.005990223
4421.942900	0.006614434
4423.871353	0.006710942
4425.799806	0.006384323
4427.728259	0.006385110
4429.656712	0.007051321
4431.585165	0.007164843
4433.513618	0.006162462
4435.442072	0.004994182
4437.370525	0.005049416
4439.298978	0.006204959
4441.227431	0.006671671
4443.155884	0.005963452
4445.084337	0.005520609
4447.012790	0.005668656
4448.941243	0.005978504
4450.869696	0.006352199
4452.798149	0.006681020
4454.726602	0.007166415
4456.655055	0.007193233
4458.583508	0.006264222
4460.511962	0.005666284
4462.440415	0.006274963
4464.368868	0.007129085
4466.297321	0.007106332
4468.225774	0.007153919
4470.154227	0.007746809
4472.082680	0.008016835
4474.011133	0.007422342
4475.939586	0.006525789
4477.868039	0.006049213
4479.796492	0.006156328
4481.724945	0.006524418
4483.653398	0.006642789
4485.581851	0.006238660
4487.510305	0.005703705
4489.438758	0.006015324
4491.367211	0.007040834
4493.295664	0.007319481
4495.224117	0.007175562
4497.152570	0.007196350
4499.081023	0.006705258
4501.009476	0.006037216
4502.937929	0.006158051
4504.866382	0.006824218
4506.794835	0.007535897
4508.723288	0.007619848
4510.651741	0.007046378
4512.580195	0.007009520
4514.508648	0.007560579
4516.437101	0.007860399
4518.365554	0.007935490
4520.294007	0.007726267
4522.222460	0.007314167
4524.150913	0.006952265
4526.079366	0.007162886
4528.007819	0.007502757
4529.936272	0.006888578
4531.864725	0.005881296
4533.793178	0.005967690
4535.721631	0.006941692
4537.650084	0.007613964
4539.578538	0.007399689
4541.506991	0.006614436
4543.435444	0.006180668
4545.363897	0.006424783
4547.292350	0.006467976
4549.220803	0.005992640
4551.149256	0.005637764
4553.077709	0.005990697
4555.006162	0.006965729
4556.934615	0.007383419
4558.863068	0.007486078
4560.791521	0.007825280
4562.719974	0.007683034
4564.648428	0.007010437
4566.576881	0.006468220
4568.505334	0.006428059
4570.433787	0.006781258
4572.362240	0.007404710
4574.290693	0.008011933
4576.219146	0.007811817
4578.147599	0.006479342
4580.076052	0.005424470
4582.004505	0.005963807
4583.932958	0.006941719
4585.861411	0.007155573
4587.789864	0.007170883
4589.718318	0.007420332
4591.646771	0.007931651
4593.575224	0.008158386
4595.503677	0.007994913
4597.432130	0.007204210
4599.360583	0.005951010
4601.289036	0.005116303
4603.217489	0.004987265
[truncated: 1,501 more rows]
