# Supplementary material for: Adaptive Method for Quantitative Estimation of Glucose and Fructose Concentrations in Aqueous Solutions Based on Infrared Nanoantenna Optics
Source: Sensors (Basel). 2019 Jul 11;19(14):3053. doi: 10.3390/s19143053 (PMC6678705; doi:10.3390/s19143053)
Supplement: Supplementary file 1 [file sensors-19-03053-s001.zip › 00_Measurement_Data/Fructose cycles/2 c=25 gl/res4 sc50_50 ap100x100 par pol/2 c25 gl.12.txt]

748.239793	0.042558417
750.168246	0.049757890
752.096699	0.031861026
754.025152	0.021850657
755.953605	0.035825327
757.882058	0.041608963
759.810511	0.031775918
761.738964	0.027642226
763.667418	0.016788062
765.595871	0.031081980
767.524324	0.046786003
769.452777	0.045580734
771.381230	0.038293425
773.309683	0.030149858
775.238136	0.020315947
777.166589	0.020122757
779.095042	0.017588627
781.023495	0.016832862
782.951948	0.028228208
784.880401	0.033972248
786.808854	0.022559438
788.737308	0.016460843
790.665761	0.020299224
792.594214	0.030172687
794.522667	0.037952475
796.451120	0.023555597
798.379573	0.018236833
800.308026	0.029514778
802.236479	0.027636252
804.164932	0.031346440
806.093385	0.025875499
808.021838	0.017908504
809.950291	0.038640071
811.878744	0.041123006
813.807197	0.035625570
815.735651	0.029542020
817.664104	0.012490985
819.592557	0.017194336
821.521010	0.041923467
823.449463	0.052448135
825.377916	0.038687386
827.306369	0.031177379
829.234822	0.035165127
831.163275	0.030408325
833.091728	0.030427372
835.020181	0.025956571
836.948634	0.020478867
838.877087	0.013712285
840.805541	0.019099947
842.733994	0.023591936
844.662447	0.018064531
846.590900	0.019968508
848.519353	0.027559279
850.447806	0.024997467
852.376259	0.017133046
854.304712	0.011146941
856.233165	0.016599178
858.161618	0.024756176
860.090071	0.025273427
862.018524	0.017742578
863.946977	0.016390681
865.875430	0.018227190
867.803884	0.020434242
869.732337	0.027465822
871.660790	0.034440558
873.589243	0.035558771
875.517696	0.035189118
877.446149	0.037401587
879.374602	0.040739946
881.303055	0.041042026
883.231508	0.039474636
885.159961	0.037986003
887.088414	0.036884755
889.016867	0.038723707
890.945320	0.043383181
892.873774	0.049483199
894.802227	0.055820875
896.730680	0.060060102
898.659133	0.061928570
900.587586	0.062933557
902.516039	0.063862659
904.444492	0.066772409
906.372945	0.072411604
908.301398	0.078151874
910.229851	0.082640469
912.158304	0.087519698
914.086757	0.092471592
916.015210	0.095995180
917.943664	0.098556161
919.872117	0.100860111
921.800570	0.104009949
923.729023	0.109444007
925.657476	0.116085887
927.585929	0.121448137
929.514382	0.125115439
931.442835	0.128989920
933.371288	0.135015264
935.299741	0.142273530
937.228194	0.148030505
939.156647	0.151866838
941.085100	0.155841857
943.013553	0.161837652
944.942007	0.169637516
946.870460	0.176648244
948.798913	0.181254461
950.727366	0.185372040
952.655819	0.191207260
954.584272	0.198660985
956.512725	0.206463501
958.441178	0.213368997
960.369631	0.219880059
962.298084	0.226813704
964.226537	0.233112872
966.154990	0.238936156
968.083443	0.245334059
970.011897	0.251777738
971.940350	0.258189201
973.868803	0.264906317
975.797256	0.271636754
977.725709	0.278116316
979.654162	0.284067571
981.582615	0.289682746
983.511068	0.295765758
985.439521	0.302920341
987.367974	0.310639918
989.296427	0.317002445
991.224880	0.321424067
993.153333	0.325824142
995.081786	0.331294060
997.010240	0.337217093
998.938693	0.342936903
1000.867146	0.347867101
1002.795599	0.351693720
1004.724052	0.355340600
1006.652505	0.359730512
1008.580958	0.364110738
1010.509411	0.367456466
1012.437864	0.370095044
1014.366317	0.373454273
1016.294770	0.377888381
1018.223223	0.382115096
1020.151676	0.385516077
1022.080130	0.387966245
1024.008583	0.389817864
1025.937036	0.392472446
1027.865489	0.395730168
1029.793942	0.397637784
1031.722395	0.398055404
1033.650848	0.398686707
1035.579301	0.400049031
1037.507754	0.401901245
1039.436207	0.404436111
1041.364660	0.406574696
1043.293113	0.406905591
1045.221566	0.406071663
1047.150019	0.405325711
1049.078473	0.404957443
1051.006926	0.404590487
1052.935379	0.403743416
1054.863832	0.402511328
1056.792285	0.401128113
1058.720738	0.399738073
1060.649191	0.398668826
1062.577644	0.397907048
1064.506097	0.397563636
1066.434550	0.397743076
1068.363003	0.397503167
1070.291456	0.396119982
1072.219909	0.394520730
1074.148363	0.393573850
1076.076816	0.392761052
1078.005269	0.391800851
1079.933722	0.390904158
1081.862175	0.389817625
1083.790628	0.388460219
1085.719081	0.387239009
1087.647534	0.386125356
1089.575987	0.384650350
1091.504440	0.383154392
1093.432893	0.381961226
1095.361346	0.380520076
1097.289799	0.378806651
1099.218253	0.377080858
1101.146706	0.375176281
1103.075159	0.373042911
1105.003612	0.370592803
1106.932065	0.367923558
1108.860518	0.365741402
1110.788971	0.364203304
1112.717424	0.362374336
1114.645877	0.359705091
1116.574330	0.356636763
1118.502783	0.353635103
1120.431236	0.350864887
1122.359689	0.348462343
1124.288142	0.346307516
1126.216596	0.344108224
1128.145049	0.341638833
1130.073502	0.338878572
1132.001955	0.336228788
1133.930408	0.333502740
1135.858861	0.330166250
1137.787314	0.326943934
1139.715767	0.324609280
1141.644220	0.322635025
1143.572673	0.320239902
1145.501126	0.317468137
1147.429579	0.314999312
1149.358032	0.312862396
1151.286486	0.310346961
1153.214939	0.307354063
1155.143392	0.304303259
1157.071845	0.301294327
1159.000298	0.298525363
1160.928751	0.296327144
1162.857204	0.294365197
1164.785657	0.292046070
1166.714110	0.289467365
1168.642563	0.286911428
1170.571016	0.283954769
1172.499469	0.280344903
1174.427922	0.276909530
1176.356375	0.274269432
1178.284829	0.271872491
1180.213282	0.269080669
1182.141735	0.266152114
1184.070188	0.263504416
1185.998641	0.260944456
1187.927094	0.258416861
1189.855547	0.255924493
1191.784000	0.253069133
1193.712453	0.250234991
1195.640906	0.248239249
1197.569359	0.246718630
1199.497812	0.244789675
1201.426265	0.242220104
1203.354719	0.239812836
1205.283172	0.237248152
1207.211625	0.234394193
1209.140078	0.231662616
1211.068531	0.229352206
1212.996984	0.227275580
1214.925437	0.225151330
1216.853890	0.222926900
1218.782343	0.220881343
1220.710796	0.219030038
1222.639249	0.216943771
1224.567702	0.214608595
1226.496155	0.212464646
1228.424609	0.210644335
1230.353062	0.208898872
1232.281515	0.206862360
1234.209968	0.204512239
1236.138421	0.202282786
1238.066874	0.200088203
1239.995327	0.197716460
1241.923780	0.195820570
1243.852233	0.194792628
1245.780686	0.193978518
1247.709139	0.192728996
1249.637592	0.190881997
1251.566045	0.188654512
1253.494498	0.186387569
1255.422952	0.184393063
1257.351405	0.182978526
1259.279858	0.181892529
1261.208311	0.180503473
1263.136764	0.178754568
1265.065217	0.176810712
1266.993670	0.174836680
1268.922123	0.173061430
1270.850576	0.171177834
1272.779029	0.169186100
1274.707482	0.167676851
1276.635935	0.166654408
1278.564388	0.165505067
1280.492842	0.164068744
1282.421295	0.162562817
1284.349748	0.161178440
1286.278201	0.159969002
1288.206654	0.158474982
1290.135107	0.156374231
1292.063560	0.154364169
1293.992013	0.152967364
1295.920466	0.151769474
1297.848919	0.150302768
1299.777372	0.148552015
1301.705825	0.146767437
1303.634278	0.145208612
1305.562731	0.143923908
1307.491185	0.142758489
1309.419638	0.141673759
1311.348091	0.140760988
1313.276544	0.140047595
1315.204997	0.139483169
1317.133450	0.138913959
1319.061903	0.137767658
1320.990356	0.135664612
1322.918809	0.133292720
1324.847262	0.131401822
1326.775715	0.129925147
1328.704168	0.128581733
1330.632621	0.127242237
1332.561075	0.126103699
1334.489528	0.125588685
1336.417981	0.125917539
1338.346434	0.126292259
1340.274887	0.125175521
1342.203340	0.122391202
1344.131793	0.119524129
1346.060246	0.117554516
1347.988699	0.116278969
1349.917152	0.115125582
1351.845605	0.114064328
1353.774058	0.113388091
1355.702511	0.112997308
1357.630965	0.112746671
1359.559418	0.112666190
1361.487871	0.112269342
1363.416324	0.110924251
1365.344777	0.108977146
1367.273230	0.107362658
1369.201683	0.106675163
1371.130136	0.106824674
1373.058589	0.106882952
1374.987042	0.105789952
1376.915495	0.103610478
1378.843948	0.101424091
1380.772401	0.099970601
1382.700854	0.099302590
1384.629308	0.098941706
1386.557761	0.098029718
1388.486214	0.096557193
1390.414667	0.095647328
1392.343120	0.095846429
1394.271573	0.096509896
1396.200026	0.096386023
1398.128479	0.094819173
1400.056932	0.092780888
1401.985385	0.091365650
1403.913838	0.090336174
1405.842291	0.089219481
1407.770744	0.088116817
1409.699198	0.087299064
1411.627651	0.086786747
1413.556104	0.086712338
1415.484557	0.087260887
1417.413010	0.087524779
1419.341463	0.086556531
1421.269916	0.085139722
1423.198369	0.083821930
1425.126822	0.082502186
1427.055275	0.081515417
1428.983728	0.080929399
1430.912181	0.080604270
1432.840634	0.080605716
1434.769087	0.080515340
1436.697541	0.079556488
1438.625994	0.077928863
1440.554447	0.076163776
1442.482900	0.074881978
1444.411353	0.074630305
1446.339806	0.074718237
1448.268259	0.074125268
1450.196712	0.073150389
1452.125165	0.073026247
1454.053618	0.074258059
1455.982071	0.075622760
1457.910524	0.075008675
1459.838977	0.072598554
1461.767431	0.070649542
1463.695884	0.069499604
1465.624337	0.068412177
1467.552790	0.067695118
1469.481243	0.068026416
1471.409696	0.069051489
1473.338149	0.069437407
1475.266602	0.068069279
1477.195055	0.065892510
1479.123508	0.064321093
1481.051961	0.063484341
1482.980414	0.063187815
1484.908867	0.063675746
1486.837321	0.065026283
1488.765774	0.065959312
1490.694227	0.065038949
1492.622680	0.063538015
1494.551133	0.062955245
1496.479586	0.062782854
1498.408039	0.061712090
1500.336492	0.060086619
1502.264945	0.059726041
1504.193398	0.061311889
1506.121851	0.063722871
1508.050304	0.064108357
1509.978757	0.061687794
1511.907210	0.059523169
1513.835664	0.059373803
1515.764117	0.060321733
1517.692570	0.060911506
1519.621023	0.060768411
1521.549476	0.060104620
1523.477929	0.058990143
1525.406382	0.057557482
1527.334835	0.056109447
1529.263288	0.055006310
1531.191741	0.054254115
1533.120194	0.053569295
1535.048647	0.053346992
1536.977100	0.054172337
1538.905554	0.056129485
1540.834007	0.057815459
1542.762460	0.056385450
1544.690913	0.053066880
1546.619366	0.050663140
1548.547819	0.049738772
1550.476272	0.049584981
1552.404725	0.049873918
1554.333178	0.051086012
1556.261631	0.053071603
1558.190084	0.053534374
1560.118537	0.051453710
1562.046990	0.049624540
1563.975443	0.048861980
1565.903897	0.048844378
1567.832350	0.048933651
1569.760803	0.048517052
1571.689256	0.048127778
1573.617709	0.048316944
1575.546162	0.048624732
1577.474615	0.048301231
1579.403068	0.047275249
1581.331521	0.046174701
1583.259974	0.045618966
1585.188427	0.045687996
1587.116880	0.046171226
1589.045333	0.046763767
1590.973787	0.047102641
1592.902240	0.047016781
1594.830693	0.046715599
1596.759146	0.046528168
1598.687599	0.046658568
1600.616052	0.047131918
1602.544505	0.047723897
1604.472958	0.048230302
1606.401411	0.048634488
1608.329864	0.048903253
1610.258317	0.049147662
1612.186770	0.049856521
1614.115223	0.051081993
1616.043677	0.052000210
1617.972130	0.052221783
1619.900583	0.052435070
1621.829036	0.052899245
1623.757489	0.053387351
1625.685942	0.053454317
1627.614395	0.053073876
1629.542848	0.052986823
1631.471301	0.053766839
1633.399754	0.054976493
1635.328207	0.055759925
1637.256660	0.055669330
1639.185113	0.054984253
1641.113566	0.054574359
1643.042020	0.055224504
1644.970473	0.056797214
1646.898926	0.058402892
1648.827379	0.059614319
1650.755832	0.060450330
1652.684285	0.059749138
1654.612738	0.057045486
1656.541191	0.054352328
1658.469644	0.052964736
1660.398097	0.052917458
1662.326550	0.053334542
1664.255003	0.053482678
1666.183456	0.053667825
1668.111910	0.054156233
1670.040363	0.054308642
1671.968816	0.053368676
1673.897269	0.051580839
1675.825722	0.049920239
1677.754175	0.049370680
1679.682628	0.050116125
1681.611081	0.051535621
1683.539534	0.051797640
1685.467987	0.049829893
1687.396440	0.047263417
1689.324893	0.045347646
1691.253346	0.044460256
1693.181799	0.044437822
1695.110253	0.044894397
1697.038706	0.045455150
1698.967159	0.044740353
1700.895612	0.042955462
1702.824065	0.041851159
1704.752518	0.040914558
1706.680971	0.039639112
1708.609424	0.038734771
1710.537877	0.038744267
1712.466330	0.039496567
1714.394783	0.040302869
1716.323236	0.039982807
1718.251689	0.038173210
1720.180143	0.036399990
1722.108596	0.035448987
1724.037049	0.034926478
1725.965502	0.034669034
1727.893955	0.034959901
1729.822408	0.035981730
1731.750861	0.037026126
1733.679314	0.036921859
1735.607767	0.035878100
1737.536220	0.034980875
1739.464673	0.034626607
1741.393126	0.034741390
1743.321579	0.034797285
1745.250032	0.034724548
1747.178486	0.034952484
1749.106939	0.035069168
1751.035392	0.034372244
1752.963845	0.033577874
1754.892298	0.033523414
1756.820751	0.033964176
1758.749204	0.034242988
1760.677657	0.033963114
1762.606110	0.033542134
1764.534563	0.033553109
1766.463016	0.033955686
1768.391469	0.034728136
1770.319922	0.035792489
1772.248376	0.036543544
1774.176829	0.036520168
1776.105282	0.036131479
1778.033735	0.036005277
1779.962188	0.036234874
1781.890641	0.036536660
1783.819094	0.036690984
1785.747547	0.036828648
1787.676000	0.037327107
1789.604453	0.038306035
1791.532906	0.039382029
1793.461359	0.040019978
1795.389812	0.040153146
1797.318266	0.040078267
1799.246719	0.039907623
1801.175172	0.039684869
1803.103625	0.039646477
1805.032078	0.039896548
1806.960531	0.040355470
1808.888984	0.040846542
1810.817437	0.041086555
1812.745890	0.040956035
1814.674343	0.040672660
1816.602796	0.040520661
1818.531249	0.040615410
1820.459702	0.040904731
1822.388155	0.041259006
1824.316609	0.041531891
1826.245062	0.041814398
1828.173515	0.042094488
1830.101968	0.042119078
1832.030421	0.041894786
1833.958874	0.041656449
1835.887327	0.041430615
1837.815780	0.041063774
1839.744233	0.040757976
1841.672686	0.040800363
1843.601139	0.041097350
1845.529592	0.041341338
1847.458045	0.041136343
1849.386499	0.040498964
1851.314952	0.039809905
1853.243405	0.039377872
1855.171858	0.039322603
1857.100311	0.039457537
1859.028764	0.039338313
1860.957217	0.038827315
1862.885670	0.038471565
1864.814123	0.038812961
1866.742576	0.039484594
1868.671029	0.039504647
1870.599482	0.038600620
1872.527935	0.037449647
1874.456388	0.036570102
1876.384842	0.036135077
1878.313295	0.036003359
1880.241748	0.035834324
1882.170201	0.035556812
1884.098654	0.035374045
1886.027107	0.035309993
1887.955560	0.035094928
1889.884013	0.034659248
1891.812466	0.034288742
1893.740919	0.034046236
1895.669372	0.033767276
1897.597825	0.033378053
1899.526278	0.032902882
1901.454732	0.032466136
1903.383185	0.032234382
1905.311638	0.032166533
1907.240091	0.032004684
1909.168544	0.031629991
1911.096997	0.031152112
1913.025450	0.030789655
1914.953903	0.030642789
1916.882356	0.030526416
1918.810809	0.030373560
1920.739262	0.030174950
1922.667715	0.029683428
1924.596168	0.028915172
1926.524622	0.028264744
1928.453075	0.027855610
1930.381528	0.027513037
1932.309981	0.027379377
1934.238434	0.027551202
1936.166887	0.027606567
1938.095340	0.027356084
1940.023793	0.027151875
1941.952246	0.027066397
1943.880699	0.026807448
1945.809152	0.026388858
1947.737605	0.025995938
1949.666058	0.025478909
1951.594511	0.024917809
1953.522965	0.024801660
1955.451418	0.025016546
1957.379871	0.024923174
1959.308324	0.024524050
1961.236777	0.024294442
1963.165230	0.024227839
1965.093683	0.023997026
1967.022136	0.023519285
1968.950589	0.022977738
1970.879042	0.022623640
1972.807495	0.022569295
1974.735948	0.022701271
1976.664401	0.022686461
1978.592855	0.022331094
1980.521308	0.021901388
1982.449761	0.021716829
1984.378214	0.021761926
1986.306667	0.021886103
1988.235120	0.021940190
1990.163573	0.021845872
1992.092026	0.021608829
1994.020479	0.021188267
1995.948932	0.020692859
1997.877385	0.020422542
1999.805838	0.020365521
2001.734291	0.020187736
2003.662744	0.019817546
2005.591198	0.019551437
2007.519651	0.019569309
2009.448104	0.019653171
2011.376557	0.019483600
2013.305010	0.019122263
2015.233463	0.018790932
2017.161916	0.018517787
2019.090369	0.018362708
2021.018822	0.018341213
2022.947275	0.018325366
2024.875728	0.018272512
2026.804181	0.018205082
2028.732634	0.018116638
2030.661088	0.018023314
2032.589541	0.017912777
2034.517994	0.017626848
2036.446447	0.017072117
2038.374900	0.016562508
2040.303353	0.016529659
2042.231806	0.016927965
2044.160259	0.017256459
2046.088712	0.017192500
2048.017165	0.016867606
2049.945618	0.016559135
2051.874071	0.016347043
2053.802524	0.016210463
2055.730978	0.016140010
2057.659431	0.016004253
2059.587884	0.015879018
2061.516337	0.016026387
2063.444790	0.016249646
2065.373243	0.016174490
2067.301696	0.015838344
2069.230149	0.015483521
2071.158602	0.015283659
2073.087055	0.015244525
2075.015508	0.015179702
2076.943961	0.015072389
2078.872414	0.015065128
2080.800867	0.015061095
2082.729321	0.014968528
2084.657774	0.014769172
2086.586227	0.014526825
2088.514680	0.014527772
2090.443133	0.014667198
2092.371586	0.014500569
2094.300039	0.014175067
2096.228492	0.014182108
2098.156945	0.014408141
2100.085398	0.014357544
2102.013851	0.014052336
2103.942304	0.014006028
2105.870757	0.014282094
2107.799211	0.014454396
2109.727664	0.014279569
2111.656117	0.013898990
2113.584570	0.013573264
2115.513023	0.013488201
2117.441476	0.013633647
2119.369929	0.013952342
2121.298382	0.014289588
2123.226835	0.014242967
2125.155288	0.013755457
2127.083741	0.013251319
2129.012194	0.012947966
2130.940647	0.012804737
2132.869100	0.012825908
2134.797554	0.013040284
2136.726007	0.013321874
2138.654460	0.013357556
2140.582913	0.013152932
2142.511366	0.013056861
2144.439819	0.012990336
2146.368272	0.012708892
2148.296725	0.012424037
2150.225178	0.012265373
2152.153631	0.012226011
2154.082084	0.012481178
2156.010537	0.012928509
2157.938990	0.013094089
2159.867444	0.012876288
2161.795897	0.012515301
2163.724350	0.012185892
2165.652803	0.012066255
2167.581256	0.012143211
2169.509709	0.012176605
2171.438162	0.012104982
2173.366615	0.012002610
2175.295068	0.011883770
2177.223521	0.011758252
2179.151974	0.011678327
2181.080427	0.011649732
2183.008880	0.011625027
2184.937334	0.011566158
2186.865787	0.011431852
2188.794240	0.011229658
2190.722693	0.010999188
2192.651146	0.010874059
2194.579599	0.011046540
2196.508052	0.011262127
2198.436505	0.011238272
2200.364958	0.011211065
2202.293411	0.011301651
2204.221864	0.011399458
2206.150317	0.011540944
2208.078770	0.011570698
2210.007223	0.011233921
2211.935677	0.010725596
2213.864130	0.010507320
2215.792583	0.010792139
2217.721036	0.011191812
2219.649489	0.011164956
2221.577942	0.010823061
2223.506395	0.010523711
2225.434848	0.010396662
2227.363301	0.010441788
2229.291754	0.010598621
2231.220207	0.010766131
2233.148660	0.010696265
2235.077113	0.010248731
2237.005567	0.009795053
2238.934020	0.009714913
2240.862473	0.009796215
2242.790926	0.009794162
2244.719379	0.009873070
2246.647832	0.010095004
2248.576285	0.010175255
2250.504738	0.010013382
2252.433191	0.009740436
2254.361644	0.009529631
2256.290097	0.009374603
2258.218550	0.009278143
2260.147003	0.009331388
2262.075456	0.009507888
2264.003910	0.009519199
2265.932363	0.009327716
2267.860816	0.009273329
2269.789269	0.009326095
2271.717722	0.009183046
2273.646175	0.008911884
2275.574628	0.008791008
2277.503081	0.008846435
2279.431534	0.008873016
2281.359987	0.008784067
2283.288440	0.008702347
2285.216893	0.008730193
2287.145346	0.008718569
2289.073800	0.008508588
2291.002253	0.008359551
2292.930706	0.008492423
2294.859159	0.008705187
2296.787612	0.008837421
2298.716065	0.008871574
2300.644518	0.008644485
2302.572971	0.008127261
2304.501424	0.007683385
2306.429877	0.007549867
2308.358330	0.007640884
2310.286783	0.007981276
2312.215236	0.008474722
2314.143690	0.008616112
2316.072143	0.008211839
2318.000596	0.007711265
2319.929049	0.007652379
2321.857502	0.008168931
2323.785955	0.008723024
2325.714408	0.008360961
2327.642861	0.007157585
2329.571314	0.006429534
2331.499767	0.006811209
2333.428220	0.007574067
2335.356673	0.007748804
2337.285126	0.007124684
2339.213579	0.006335850
2341.142033	0.006311488
2343.070486	0.007070216
2344.998939	0.007719223
2346.927392	0.008042573
2348.855845	0.008375453
2350.784298	0.008579086
2352.712751	0.008306970
2354.641204	0.007662721
2356.569657	0.007292690
2358.498110	0.007712027
2360.426563	0.008296981
2362.355016	0.008234666
2364.283469	0.008150355
2366.211923	0.008815336
2368.140376	0.009598833
2370.068829	0.009363996
2371.997282	0.008179744
2373.925735	0.006960701
2375.854188	0.006204799
2377.782641	0.006058429
2379.711094	0.006340652
2381.639547	0.006580646
2383.568000	0.006560128
2385.496453	0.006507201
2387.424906	0.006557844
2389.353359	0.006614539
2391.281812	0.006598893
2393.210266	0.006564699
2395.138719	0.006542050
2397.067172	0.006466169
2398.995625	0.006310775
2400.924078	0.006151644
2402.852531	0.006095978
2404.780984	0.006133008
2406.709437	0.006297429
2408.637890	0.006629100
2410.566343	0.006656602
2412.494796	0.006085572
2414.423249	0.005680017
2416.351702	0.005947022
2418.280156	0.006332221
2420.208609	0.006267021
2422.137062	0.005901644
2424.065515	0.005636286
2425.993968	0.005668172
2427.922421	0.005860585
2429.850874	0.005940343
2431.779327	0.005898992
2433.707780	0.005909256
2435.636233	0.005934729
2437.564686	0.005849252
2439.493139	0.005959692
2441.421592	0.006265256
2443.350045	0.006402050
2445.278499	0.006307726
2447.206952	0.006025652
2449.135405	0.005718304
2451.063858	0.005551608
2452.992311	0.005485033
2454.920764	0.005603308
2456.849217	0.005773537
2458.777670	0.005900460
2460.706123	0.006088222
2462.634576	0.006224107
2464.563029	0.006251016
2466.491482	0.006377722
2468.419935	0.006346961
2470.348389	0.006115648
2472.276842	0.006280747
2474.205295	0.006589177
2476.133748	0.006511500
2478.062201	0.006582048
2479.990654	0.006992129
2481.919107	0.007188988
2483.847560	0.007044369
2485.776013	0.006771142
2487.704466	0.006574244
2489.632919	0.006645551
2491.561372	0.007003093
2493.489825	0.007368346
2495.418279	0.007488299
2497.346732	0.007402196
2499.275185	0.007290353
2501.203638	0.007252622
2503.132091	0.007323496
2505.060544	0.007616809
2506.988997	0.008171849
2508.917450	0.008605693
2510.845903	0.008632969
2512.774356	0.008603595
2514.702809	0.008832568
2516.631262	0.009105132
2518.559715	0.009260906
2520.488168	0.009488388
2522.416622	0.009655988
2524.345075	0.009586181
2526.273528	0.009382513
2528.201981	0.009366316
2530.130434	0.009781689
2532.058887	0.010229617
2533.987340	0.010398022
2535.915793	0.010587141
2537.844246	0.010941090
2539.772699	0.011222234
2541.701152	0.011357382
2543.629605	0.011652661
2545.558058	0.012140835
2547.486512	0.012407911
2549.414965	0.012339240
2551.343418	0.012245779
2553.271871	0.012528994
2555.200324	0.013280803
2557.128777	0.013923762
2559.057230	0.014025210
2560.985683	0.014027169
2562.914136	0.014262972
2564.842589	0.014584092
2566.771042	0.014940250
2568.699495	0.015213129
2570.627948	0.015194567
2572.556401	0.015079649
2574.484855	0.015311953
2576.413308	0.015828654
2578.341761	0.016219793
2580.270214	0.016406456
2582.198667	0.016589768
2584.127120	0.016778851
2586.055573	0.016810155
2587.984026	0.016815562
2589.912479	0.017134236
2591.840932	0.017753210
2593.769385	0.018426575
2595.697838	0.018934470
2597.626291	0.019118188
2599.554745	0.018986771
2601.483198	0.018614057
2603.411651	0.018085353
2605.340104	0.017659716
2607.268557	0.017655209
2609.197010	0.018001182
2611.125463	0.018438051
2613.053916	0.018933494
2614.982369	0.019395143
2616.910822	0.019647747
2618.839275	0.019559260
2620.767728	0.019095603
2622.696181	0.018594455
2624.624635	0.018295707
2626.553088	0.018110003
2628.481541	0.018239604
2630.409994	0.018794209
2632.338447	0.019088941
2634.266900	0.018762795
2636.195353	0.018543158
2638.123806	0.018866945
2640.052259	0.019254923
2641.980712	0.019342866
2643.909165	0.019272583
2645.837618	0.019086473
2647.766071	0.018661896
2649.694524	0.018080736
2651.622978	0.017683176
2653.551431	0.017662335
2655.479884	0.017732831
2657.408337	0.017627945
2659.336790	0.017371176
2661.265243	0.016989416
2663.193696	0.016660364
2665.122149	0.016634231
2667.050602	0.016848275
2668.979055	0.017088883
2670.907508	0.017213704
2672.835961	0.017289333
2674.764414	0.017493455
2676.692868	0.017600192
2678.621321	0.017297819
2680.549774	0.016788347
2682.478227	0.016371677
2684.406680	0.016084515
2686.335133	0.015896903
2688.263586	0.015698802
2690.192039	0.015411712
2692.120492	0.015090990
2694.048945	0.014896112
2695.977398	0.014994849
2697.905851	0.015336210
2699.834304	0.015597996
2701.762757	0.015530957
2703.691211	0.015361082
2705.619664	0.015328789
2707.548117	0.015240224
2709.476570	0.014957990
2711.405023	0.014604189
2713.333476	0.014221101
2715.261929	0.013917085
2717.190382	0.013852245
2719.118835	0.013891413
2721.047288	0.013829222
2722.975741	0.013716737
2724.904194	0.013802123
2726.832647	0.014093916
2728.761101	0.014362371
2730.689554	0.014547530
2732.618007	0.014474699
2734.546460	0.014113420
2736.474913	0.013811965
2738.403366	0.013623183
2740.331819	0.013456360
2742.260272	0.013328435
2744.188725	0.013214008
2746.117178	0.013037111
2748.045631	0.012748521
2749.974084	0.012636454
2751.902537	0.012825135
2753.830991	0.012989515
2755.759444	0.013122782
2757.687897	0.013230832
2759.616350	0.013154498
2761.544803	0.013255827
2763.473256	0.013603452
2765.401709	0.013548365
2767.330162	0.013066393
2769.258615	0.012718171
2771.187068	0.012484677
2773.115521	0.012215149
2775.043974	0.012203735
2776.972427	0.012423919
2778.900880	0.012480462
2780.829334	0.012234999
2782.757787	0.012092100
2784.686240	0.012156194
2786.614693	0.011898469
2788.543146	0.011527245
2790.471599	0.011672676
2792.400052	0.012025409
2794.328505	0.012073207
2796.256958	0.011938959
2798.185411	0.011934088
2800.113864	0.012005243
2802.042317	0.011797114
2803.970770	0.011436995
2805.899224	0.011425904
2807.827677	0.011766189
2809.756130	0.012083453
2811.684583	0.012119622
2813.613036	0.011947379
2815.541489	0.011778500
2817.469942	0.011671115
2819.398395	0.011625313
2821.326848	0.011816832
2823.255301	0.012292490
2825.183754	0.012617145
2827.112207	0.012404260
2829.040660	0.011925358
2830.969113	0.011629703
2832.897567	0.011564524
2834.826020	0.011440492
2836.754473	0.011226702
2838.682926	0.011114523
2840.611379	0.011039985
2842.539832	0.010970700
2844.468285	0.010975239
2846.396738	0.011113900
2848.325191	0.011526735
2850.253644	0.012011376
2852.182097	0.012146900
2854.110550	0.011924253
2856.039003	0.011550895
2857.967457	0.011339702
2859.895910	0.011400413
2861.824363	0.011336558
2863.752816	0.010995188
2865.681269	0.010831716
2867.609722	0.011079703
2869.538175	0.011304397
2871.466628	0.011088195
2873.395081	0.010886106
2875.323534	0.011121444
2877.251987	0.011331388
2879.180440	0.011175894
2881.108893	0.011108802
2883.037347	0.011458226
2884.965800	0.011681254
2886.894253	0.011281186
2888.822706	0.010775478
2890.751159	0.010717796
2892.679612	0.010879662
2894.608065	0.010911543
2896.536518	0.010691125
2898.464971	0.010398491
2900.393424	0.010607434
2902.321877	0.011460165
2904.250330	0.012171323
2906.178783	0.012199752
2908.107236	0.011799488
2910.035690	0.011269310
2911.964143	0.010950041
2913.892596	0.011058712
2915.821049	0.011335486
2917.749502	0.011494099
2919.677955	0.011480683
2921.606408	0.011411048
2923.534861	0.011502066
2925.463314	0.011607802
2927.391767	0.011376672
2929.320220	0.011071012
2931.248673	0.011070196
2933.177126	0.011058401
2935.105580	0.010620850
2937.034033	0.010211715
2938.962486	0.010544324
2940.890939	0.011274093
2942.819392	0.011630177
2944.747845	0.011621374
2946.676298	0.011645872
2948.604751	0.011838466
2950.533204	0.012027242
2952.461657	0.012043240
2954.390110	0.011884180
2956.318563	0.011688491
2958.247016	0.011659384
2960.175469	0.011626845
2962.103923	0.011332973
2964.032376	0.011150960
2965.960829	0.011249871
2967.889282	0.011254816
2969.817735	0.010876160
2971.746188	0.010630265
2973.674641	0.011084469
2975.603094	0.011650208
2977.531547	0.011617783
2979.460000	0.011351172
2981.388453	0.011379530
2983.316906	0.011451461
2985.245359	0.011373581
2987.173813	0.011490264
2989.102266	0.011781334
2991.030719	0.011970102
2992.959172	0.012004111
2994.887625	0.011963632
2996.816078	0.011906441
2998.744531	0.011854513
3000.672984	0.011958958
3002.601437	0.012250787
3004.529890	0.012410563
3006.458343	0.012283339
3008.386796	0.012047278
3010.315249	0.011899472
3012.243703	0.011985266
3014.172156	0.012262175
3016.100609	0.012435539
3018.029062	0.012334468
3019.957515	0.012244074
3021.885968	0.012400271
3023.814421	0.012698084
3025.742874	0.013122174
3027.671327	0.013621052
3029.599780	0.013816010
3031.528233	0.013545856
3033.456686	0.013083938
3035.385139	0.012623559
3037.313592	0.012391989
3039.242046	0.012658401
3041.170499	0.013234504
3043.098952	0.013519978
3045.027405	0.013269003
3046.955858	0.013026506
3048.884311	0.013080855
3050.812764	0.013018011
3052.741217	0.012887374
3054.669670	0.013197373
3056.598123	0.013845707
3058.526576	0.014256910
3060.455029	0.014230202
3062.383482	0.014139025
3064.311936	0.014252033
3066.240389	0.014437240
3068.168842	0.014532766
3070.097295	0.014461227
3072.025748	0.014312712
3073.954201	0.014392088
3075.882654	0.014609832
3077.811107	0.014671117
3079.739560	0.014833985
3081.668013	0.015290200
3083.596466	0.015687188
3085.524919	0.015825735
3087.453372	0.015900655
3089.381825	0.016049631
3091.310279	0.016270565
3093.238732	0.016534980
3095.167185	0.016763026
3097.095638	0.016922081
3099.024091	0.016908688
3100.952544	0.016609298
3102.880997	0.016419701
3104.809450	0.016807182
3106.737903	0.017407419
3108.666356	0.017532360
3110.594809	0.017292224
3112.523262	0.017406542
3114.451715	0.017828397
3116.380169	0.017755840
3118.308622	0.017375400
3120.237075	0.017594948
3122.165528	0.018376829
3124.093981	0.018626548
3126.022434	0.017930493
3127.950887	0.017391196
3129.879340	0.017764699
3131.807793	0.018478483
3133.736246	0.019095793
3135.664699	0.019680208
3137.593152	0.019882742
3139.521605	0.019443834
3141.450058	0.019074125
3143.378512	0.019230399
3145.306965	0.019537296
3147.235418	0.020013940
3149.163871	0.020619974
3151.092324	0.020851575
3153.020777	0.020778574
3154.949230	0.020902092
3156.877683	0.021474637
3158.806136	0.022212083
3160.734589	0.022242665
3162.663042	0.021540098
3164.591495	0.021051314
3166.519948	0.021031553
3168.448402	0.021339659
3170.376855	0.021974897
3172.305308	0.022597270
3174.233761	0.022818467
3176.162214	0.022748945
3178.090667	0.022819903
3180.019120	0.023053380
3181.947573	0.023204107
3183.876026	0.023422768
3185.804479	0.023907039
3187.732932	0.024340859
3189.661385	0.024446536
3191.589838	0.024370251
3193.518292	0.024013812
3195.446745	0.023385223
3197.375198	0.023287687
3199.303651	0.024054913
3201.232104	0.024772890
3203.160557	0.024884084
3205.089010	0.024876256
3207.017463	0.025034908
3208.945916	0.025164137
3210.874369	0.025057737
3212.802822	0.024810204
3214.731275	0.024791181
3216.659728	0.025050765
3218.588181	0.025403259
3220.516635	0.025698911
3222.445088	0.025642006
3224.373541	0.025311053
3226.301994	0.025431477
3228.230447	0.026288198
3230.158900	0.027069595
3232.087353	0.027224936
3234.015806	0.027113894
3235.944259	0.026919039
3237.872712	0.026677279
3239.801165	0.026625467
3241.729618	0.026860684
3243.658071	0.027293090
3245.586525	0.027829388
3247.514978	0.028198836
3249.443431	0.028082116
3251.371884	0.027808953
3253.300337	0.027900038
3255.228790	0.028198941
3257.157243	0.028429950
3259.085696	0.028424561
3261.014149	0.027896114
3262.942602	0.027325610
3264.871055	0.027404211
3266.799508	0.027876101
3268.727961	0.028418608
3270.656414	0.029068045
3272.584868	0.029534098
3274.513321	0.029582055
3276.441774	0.029443383
3278.370227	0.029338859
3280.298680	0.029494680
3282.227133	0.030027825
3284.155586	0.030595729
3286.084039	0.030790851
3288.012492	0.030478971
3289.940945	0.030124871
3291.869398	0.030378800
3293.797851	0.030741228
3295.726304	0.030441411
3297.654758	0.029883604
3299.583211	0.029705962
3301.511664	0.030024502
3303.440117	0.030679289
3305.368570	0.031290904
3307.297023	0.031377964
3309.225476	0.030946750
3311.153929	0.030634062
3313.082382	0.030718781
3315.010835	0.030717513
3316.939288	0.030455355
3318.867741	0.030652519
3320.796194	0.031526562
3322.724648	0.032046795
3324.653101	0.031943079
3326.581554	0.032178499
3328.510007	0.032758720
3330.438460	0.032811131
3332.366913	0.032272033
3334.295366	0.031641811
3336.223819	0.031053485
3338.152272	0.030847490
3340.080725	0.031539276
3342.009178	0.032613628
3343.937631	0.033160795
3345.866084	0.033421721
3347.794537	0.033923272
3349.722991	0.034331925
3351.651444	0.034459885
3353.579897	0.034847539
3355.508350	0.035630602
3357.436803	0.036134742
3359.365256	0.036070183
3361.293709	0.036018342
3363.222162	0.036240716
3365.150615	0.036227159
3367.079068	0.035757542
3369.007521	0.035110090
3370.935974	0.034537025
3372.864427	0.034299552
3374.792881	0.034499489
3376.721334	0.034945413
3378.649787	0.035402689
3380.578240	0.035725530
3382.506693	0.035862863
3384.435146	0.035909779
3386.363599	0.036231242
3388.292052	0.036836434
3390.220505	0.037373744
3392.148958	0.037644930
3394.077411	0.037280399
3396.005864	0.036164030
3397.934317	0.035082206
3399.862770	0.034806319
3401.791224	0.035398945
3403.719677	0.036228739
3405.648130	0.037106853
3407.576583	0.037810586
3409.505036	0.038230799
3411.433489	0.038248982
3413.361942	0.037900727
3415.290395	0.037657551
3417.218848	0.038066301
3419.147301	0.038934715
3421.075754	0.039398771
3423.004207	0.039105605
3424.932660	0.038429372
3426.861114	0.037811529
3428.789567	0.037615426
3430.718020	0.037531100
3432.646473	0.037214745
3434.574926	0.037146226
3436.503379	0.037312940
3438.431832	0.037144270
3440.360285	0.036977280
3442.288738	0.037222601
3444.217191	0.037384328
3446.145644	0.037114598
3448.074097	0.036660105
3450.002550	0.036324035
3451.931004	0.036201034
3453.859457	0.036175944
3455.787910	0.036368199
3457.716363	0.036675557
3459.644816	0.036622614
3461.573269	0.036440551
3463.501722	0.036432713
3465.430175	0.036312666
3467.358628	0.036201380
3469.287081	0.036345035
3471.215534	0.036297861
3473.143987	0.035659935
3475.072440	0.034780134
3477.000893	0.034282532
3478.929347	0.034470841
3480.857800	0.035165269
3482.786253	0.035619512
3484.714706	0.035204463
3486.643159	0.034332793
3488.571612	0.033638380
3490.500065	0.033033796
3492.428518	0.032545876
3494.356971	0.032747559
3496.285424	0.033669323
3498.213877	0.034568336
3500.142330	0.034888264
3502.070783	0.034425449
3503.999237	0.033307131
3505.927690	0.032459546
3507.856143	0.032477628
3509.784596	0.032574203
3511.713049	0.031879205
3513.641502	0.030795317
3515.569955	0.030121082
3517.498408	0.030003818
3519.426861	0.030175000
3521.355314	0.030357243
3523.283767	0.030402835
3525.212220	0.030494235
3527.140673	0.030889167
3529.069126	0.031330850
3530.997580	0.031289618
3532.926033	0.030705942
3534.854486	0.029986979
3536.782939	0.029447787
3538.711392	0.029158525
3540.639845	0.029133948
3542.568298	0.029186482
3544.496751	0.028771274
3546.425204	0.027740158
3548.353657	0.026883453
3550.282110	0.026607340
3552.210563	0.026467340
3554.139016	0.026429914
3556.067470	0.026848927
3557.995923	0.027301973
3559.924376	0.027053781
3561.852829	0.026363838
3563.781282	0.025974669
3565.709735	0.025853829
3567.638188	0.025619011
3569.566641	0.025385231
3571.495094	0.025107186
3573.423547	0.024610156
3575.352000	0.024100743
3577.280453	0.023586811
3579.208906	0.022915874
3581.137360	0.022538021
3583.065813	0.022852194
3584.994266	0.023448803
3586.922719	0.023725921
3588.851172	0.023678022
3590.779625	0.023670424
3592.708078	0.023730457
3594.636531	0.023616370
3596.564984	0.023195535
3598.493437	0.022461617
3600.421890	0.021459371
3602.350343	0.020514617
3604.278796	0.020145755
3606.207249	0.020461505
3608.135703	0.021038324
3610.064156	0.021409467
3611.992609	0.021308394
3613.921062	0.020772785
3615.849515	0.020292105
3617.777968	0.020107890
3619.706421	0.019832343
3621.634874	0.019233059
3623.563327	0.018633850
3625.491780	0.018297041
3627.420233	0.018159950
3629.348686	0.018042667
3631.277139	0.017588470
3633.205593	0.016719339
3635.134046	0.016031979
3637.062499	0.015977062
3638.990952	0.016198371
3640.919405	0.016282862
3642.847858	0.016343355
3644.776311	0.016562307
3646.704764	0.016788090
3648.633217	0.016676670
3650.561670	0.016260769
3652.490123	0.016230684
3654.418576	0.016548598
3656.347029	0.016490500
3658.275482	0.015811782
3660.203936	0.014877100
3662.132389	0.014234458
3664.060842	0.014249153
3665.989295	0.014727479
3667.917748	0.014886538
3669.846201	0.014338532
3671.774654	0.013817818
3673.703107	0.013546748
3675.631560	0.013161062
3677.560013	0.012846216
3679.488466	0.012702162
3681.416919	0.012756330
3683.345372	0.013053459
3685.273826	0.013178288
3687.202279	0.012500208
3689.130732	0.011141686
3691.059185	0.010188296
3692.987638	0.010199331
3694.916091	0.010710396
3696.844544	0.011124381
3698.772997	0.011182052
3700.701450	0.011031174
3702.629903	0.010844170
3704.558356	0.010578485
3706.486809	0.010298270
3708.415262	0.010093310
3710.343716	0.010087439
3712.272169	0.010390378
3714.200622	0.010911250
3716.129075	0.011373350
3718.057528	0.011558466
3719.985981	0.011549547
3721.914434	0.011543661
3723.842887	0.011755300
3725.771340	0.012087304
3727.699793	0.012166328
3729.628246	0.012019095
3731.556699	0.012048914
3733.485152	0.012400027
3735.413605	0.012548330
3737.342059	0.012359513
3739.270512	0.012289725
3741.198965	0.012190223
3743.127418	0.011687938
3745.055871	0.011089742
3746.984324	0.010995941
3748.912777	0.011838198
3750.841230	0.013448366
3752.769683	0.014331689
3754.698136	0.013951525
3756.626589	0.013449042
3758.555042	0.013548302
3760.483495	0.013925931
3762.411949	0.014038722
3764.340402	0.013777516
3766.268855	0.013263477
3768.197308	0.012781676
3770.125761	0.012826917
3772.054214	0.013476187
3773.982667	0.014094308
3775.911120	0.014303549
3777.839573	0.014253242
3779.768026	0.014160593
3781.696479	0.014123498
3783.624932	0.014111799
3785.553385	0.013910753
3787.481838	0.013484158
3789.410292	0.013245197
3791.338745	0.013568835
3793.267198	0.014343136
3795.195651	0.014691583
3797.124104	0.013685292
3799.052557	0.012007039
3800.981010	0.011350729
3802.909463	0.012179761
3804.837916	0.013462874
3806.766369	0.014636873
3808.694822	0.015315550
3810.623275	0.014941389
3812.551728	0.014101977
3814.480182	0.013735321
3816.408635	0.014191617
3818.337088	0.015035147
3820.265541	0.015107132
3822.193994	0.014331620
3824.122447	0.013888926
3826.050900	0.013808087
3827.979353	0.013538391
3829.907806	0.013230954
3831.836259	0.013213207
3833.764712	0.013442468
3835.693165	0.013986483
3837.621618	0.014737529
3839.550071	0.014823410
3841.478525	0.013892604
3843.406978	0.013001919
3845.335431	0.013003921
3847.263884	0.013546806
3849.192337	0.013876337
3851.120790	0.013603264
3853.049243	0.012898134
3854.977696	0.012519397
3856.906149	0.012762216
3858.834602	0.012803834
3860.763055	0.012438813
3862.691508	0.012335892
3864.619961	0.012975407
3866.548415	0.013930289
3868.476868	0.014339157
3870.405321	0.013837928
3872.333774	0.013010650
3874.262227	0.012579455
3876.190680	0.012882603
3878.119133	0.013823057
3880.047586	0.014604294
3881.976039	0.014173733
3883.904492	0.012880673
3885.832945	0.011981913
3887.761398	0.011776791
3889.689851	0.011642290
3891.618305	0.011460197
3893.546758	0.011835823
3895.475211	0.012756856
3897.403664	0.013367784
3899.332117	0.013199799
3901.260570	0.012733576
3903.189023	0.012229650
3905.117476	0.011484452
3907.045929	0.010989487
3908.974382	0.011093905
3910.902835	0.011428664
3912.831288	0.011762087
3914.759741	0.012247414
3916.688194	0.012837648
3918.616648	0.013058919
3920.545101	0.012601138
3922.473554	0.011702637
3924.402007	0.010823870
3926.330460	0.010473418
3928.258913	0.010725257
3930.187366	0.011228515
3932.115819	0.011553275
3934.044272	0.011424798
3935.972725	0.011078726
3937.901178	0.010932890
3939.829631	0.010959837
3941.758084	0.010686822
3943.686538	0.009968374
3945.614991	0.009481697
3947.543444	0.009714374
3949.471897	0.010316275
3951.400350	0.010783315
3953.328803	0.010961206
3955.257256	0.010733956
3957.185709	0.010287640
3959.114162	0.010224306
3961.042615	0.010674463
3962.971068	0.010999355
3964.899521	0.010696817
3966.827974	0.010079689
3968.756427	0.009606361
3970.684881	0.009402171
3972.613334	0.009578018
3974.541787	0.010077375
3976.470240	0.010562416
3978.398693	0.010979032
3980.327146	0.011513814
3982.255599	0.011867215
3984.184052	0.011467512
3986.112505	0.010705300
3988.040958	0.010681686
3989.969411	0.011513141
3991.897864	0.012225809
3993.826317	0.012033844
3995.754771	0.011405483
3997.683224	0.010872877
3999.611677	0.010488546
4001.540130	0.010358918
4003.468583	0.010348607
4005.397036	0.010023238
4007.325489	0.009535632
4009.253942	0.009569700
4011.182395	0.010015276
4013.110848	0.010222004
4015.039301	0.009955418
4016.967754	0.009332005
4018.896207	0.008676939
4020.824661	0.008463704
4022.753114	0.008846206
4024.681567	0.009295162
4026.610020	0.009146762
4028.538473	0.008488141
4030.466926	0.008095239
4032.395379	0.008566079
4034.323832	0.009274583
4036.252285	0.009452870
4038.180738	0.009423246
4040.109191	0.009689928
4042.037644	0.010279981
4043.966097	0.010561222
4045.894550	0.010020736
4047.823004	0.009121212
4049.751457	0.008698460
4051.679910	0.009104697
4053.608363	0.009918453
4055.536816	0.009964085
4057.465269	0.009460532
4059.393722	0.009445329
4061.322175	0.009493142
4063.250628	0.009221869
4065.179081	0.008945432
4067.107534	0.008653668
4069.035987	0.008398375
4070.964440	0.008645095
4072.892894	0.009126812
4074.821347	0.008927614
4076.749800	0.008140580
4078.678253	0.007627504
4080.606706	0.007463656
4082.535159	0.007197126
4084.463612	0.007186455
4086.392065	0.007733986
4088.320518	0.007882761
4090.248971	0.007711268
4092.177424	0.007895057
4094.105877	0.007963689
4096.034330	0.007812153
4097.962783	0.008007733
4099.891237	0.008998144
4101.819690	0.009759141
4103.748143	0.009376575
4105.676596	0.008950888
4107.605049	0.009251670
4109.533502	0.009166482
4111.461955	0.008229720
4113.390408	0.007697680
4115.318861	0.007786571
4117.247314	0.007390453
4119.175767	0.006683772
4121.104220	0.006945156
4123.032673	0.008118089
4124.961127	0.008883940
4126.889580	0.008547232
4128.818033	0.007582541
4130.746486	0.006861045
4132.674939	0.007110225
4134.603392	0.008070832
4136.531845	0.008419095
4138.460298	0.007929842
4140.388751	0.007359604
4142.317204	0.007033612
4144.245657	0.007093196
4146.174110	0.007510138
4148.102563	0.008051476
4150.031017	0.008423509
4151.959470	0.008469744
4153.887923	0.008480243
4155.816376	0.008573135
4157.744829	0.008482592
4159.673282	0.008219086
4161.601735	0.008047258
4163.530188	0.007837572
4165.458641	0.007954350
4167.387094	0.008670623
4169.315547	0.008946829
4171.244000	0.008011409
4173.172453	0.007077093
4175.100906	0.006896175
4177.029360	0.006861256
4178.957813	0.006961177
4180.886266	0.006928727
4182.814719	0.006691630
4184.743172	0.006887525
4186.671625	0.007281202
4188.600078	0.007523749
4190.528531	0.007490342
4192.456984	0.006903737
4194.385437	0.006180767
4196.313890	0.006035100
4198.242343	0.006190666
4200.170796	0.006186235
4202.099250	0.006145615
4204.027703	0.006505519
4205.956156	0.007066392
4207.884609	0.007256120
4209.813062	0.007101236
4211.741515	0.007095255
4213.669968	0.007648321
4215.598421	0.008313970
4217.526874	0.008410496
4219.455327	0.008017822
4221.383780	0.007404539
4223.312233	0.006893335
4225.240686	0.006582110
4227.169139	0.006019332
4229.097593	0.005594199
4231.026046	0.005733703
4232.954499	0.005677779
4234.882952	0.005045814
4236.811405	0.004655167
4238.739858	0.005446721
4240.668311	0.006775700
4242.596764	0.007436743
4244.525217	0.007291313
4246.453670	0.007036179
4248.382123	0.007005704
4250.310576	0.007116182
4252.239029	0.007388748
4254.167483	0.007585018
4256.095936	0.007283341
4258.024389	0.006558207
4259.952842	0.006051996
4261.881295	0.006235599
4263.809748	0.006828810
4265.738201	0.006874232
4267.666654	0.006342208
4269.595107	0.006451742
4271.523560	0.006911181
4273.452013	0.006206301
4275.380466	0.005002582
4277.308919	0.004791614
4279.237373	0.005202499
4281.165826	0.005612415
4283.094279	0.006063221
4285.022732	0.006708283
4286.951185	0.007347109
4288.879638	0.007556554
4290.808091	0.007350438
4292.736544	0.006698762
4294.664997	0.005977467
4296.593450	0.006007066
4298.521903	0.006324397
4300.450356	0.005975753
4302.378809	0.005242655
4304.307262	0.004905332
4306.235716	0.005080409
4308.164169	0.005608789
4310.092622	0.006533325
4312.021075	0.007237966
4313.949528	0.006996581
4315.877981	0.006065952
4317.806434	0.005871039
4319.734887	0.006935345
4321.663340	0.007687517
4323.591793	0.006919903
4325.520246	0.005971835
4327.448699	0.006078042
4329.377152	0.006585708
4331.305606	0.006413460
4333.234059	0.005551845
4335.162512	0.004992377
4337.090965	0.005317111
4339.019418	0.006000327
4340.947871	0.006101403
4342.876324	0.005871154
4344.804777	0.006008829
4346.733230	0.006551731
4348.661683	0.006806155
4350.590136	0.006240764
4352.518589	0.005291830
4354.447042	0.005069205
4356.375495	0.005525434
4358.303949	0.006098325
4360.232402	0.006194201
4362.160855	0.006119745
4364.089308	0.005866545
4366.017761	0.005530136
4367.946214	0.005409800
4369.874667	0.004931141
4371.803120	0.004711920
4373.731573	0.005541572
4375.660026	0.006758306
4377.588479	0.007506437
4379.516932	0.007180148
4381.445385	0.005745135
4383.373839	0.004624094
4385.302292	0.004837054
4387.230745	0.005586024
4389.159198	0.006535461
4391.087651	0.007243767
4393.016104	0.007570976
4394.944557	0.007538121
4396.873010	0.007007761
4398.801463	0.006278602
4400.729916	0.006029109
4402.658369	0.005880878
4404.586822	0.005118416
4406.515275	0.004442206
4408.443729	0.004937335
4410.372182	0.006347306
4412.300635	0.007445370
4414.229088	0.007225560
4416.157541	0.006215143
4418.085994	0.005938132
4420.014447	0.006489731
4421.942900	0.007046699
4423.871353	0.007127239
4425.799806	0.007108812
4427.728259	0.006872955
4429.656712	0.006795570
4431.585165	0.007127467
4433.513618	0.007687780
4435.442072	0.008318062
4437.370525	0.008320211
4439.298978	0.007039671
4441.227431	0.005441309
4443.155884	0.004773552
4445.084337	0.005437457
4447.012790	0.006088158
4448.941243	0.006428487
4450.869696	0.007090822
4452.798149	0.007567164
4454.726602	0.007196237
4456.655055	0.006496591
4458.583508	0.005696007
4460.511962	0.005055316
4462.440415	0.005612111
4464.368868	0.007131552
4466.297321	0.008237084
4468.225774	0.008524710
4470.154227	0.008430135
4472.082680	0.008434635
4474.011133	0.007980235
4475.939586	0.006386293
4477.868039	0.004851158
4479.796492	0.004866918
4481.724945	0.006432173
4483.653398	0.007978459
4485.581851	0.008205960
4487.510305	0.007240482
4489.438758	0.006592912
4491.367211	0.006419371
4493.295664	0.006487583
4495.224117	0.006926973
4497.152570	0.006947964
4499.081023	0.006230869
4501.009476	0.005920788
4502.937929	0.006288774
4504.866382	0.006180504
4506.794835	0.005960632
4508.723288	0.005910304
4510.651741	0.006257499
4512.580195	0.007428552
4514.508648	0.008202150
4516.437101	0.008033431
4518.365554	0.007549185
4520.294007	0.006824065
4522.222460	0.006457403
4524.150913	0.006817315
4526.079366	0.006784821
4528.007819	0.005755014
4529.936272	0.004299619
4531.864725	0.004191935
4533.793178	0.005355742
4535.721631	0.006539876
4537.650084	0.007487239
4539.578538	0.008451263
4541.506991	0.009131445
4543.435444	0.009271756
4545.363897	0.008977599
4547.292350	0.008648094
4549.220803	0.008685129
4551.149256	0.008403534
4553.077709	0.007558151
4555.006162	0.007204656
4556.934615	0.007381266
4558.863068	0.007475286
4560.791521	0.007346787
4562.719974	0.007136894
4564.648428	0.007680730
4566.576881	0.008508889
4568.505334	0.008250362
4570.433787	0.007291374
4572.362240	0.006606531
4574.290693	0.006512145
4576.219146	0.006616655
4578.147599	0.007005597
4580.076052	0.007577956
4582.004505	0.007436132
4583.932958	0.007009253
4585.861411	0.007121588
4587.789864	0.007132286
4589.718318	0.007047036
4591.646771	0.007281416
4593.575224	0.006965726
4595.503677	0.006002149
4597.432130	0.005609500
4599.360583	0.006209125
4601.289036	0.006710874
4603.217489	0.006690444
[truncated: 1,501 more rows]
