# Supplementary material for: Adaptive Method for Quantitative Estimation of Glucose and Fructose Concentrations in Aqueous Solutions Based on Infrared Nanoantenna Optics
Source: Sensors (Basel). 2019 Jul 11;19(14):3053. doi: 10.3390/s19143053 (PMC6678705; doi:10.3390/s19143053)
Supplement: Supplementary file 1 [file sensors-19-03053-s001.zip › 00_Measurement_Data/Fructose cycles/2 c=25 gl/res4 sc50_50 ap100x100 par pol/2 c25 gl.13.txt]

748.239793	0.027146796
750.168246	0.018005028
752.096699	0.027104108
754.025152	0.045539409
755.953605	0.044781439
757.882058	0.029599631
759.810511	0.014907452
761.738964	0.022669990
763.667418	0.027587030
765.595871	0.022289069
767.524324	0.013995700
769.452777	0.013479380
771.381230	0.014023870
773.309683	0.021885643
775.238136	0.034544937
777.166589	0.040214270
779.095042	0.033150468
781.023495	0.025656141
782.951948	0.029104955
784.880401	0.028216571
786.808854	0.017527927
788.737308	0.018835744
790.665761	0.018454870
792.594214	0.031023808
794.522667	0.025096005
796.451120	0.014504989
798.379573	0.027197126
800.308026	0.020910991
802.236479	0.026447563
804.164932	0.033980746
806.093385	0.028443346
808.021838	0.023576563
809.950291	0.016614627
811.878744	0.020434912
813.807197	0.021603104
815.735651	0.024922891
817.664104	0.026690573
819.592557	0.027627984
821.521010	0.024316244
823.449463	0.022518581
825.377916	0.022623360
827.306369	0.022187455
829.234822	0.023899678
831.163275	0.026162034
833.091728	0.026326932
835.020181	0.018748436
836.948634	0.025064591
838.877087	0.020845400
840.805541	0.011927501
842.733994	0.022618117
844.662447	0.025203167
846.590900	0.018673947
848.519353	0.019395042
850.447806	0.013714613
852.376259	0.012821924
854.304712	0.015807785
856.233165	0.017217301
858.161618	0.015365621
860.090071	0.016529385
862.018524	0.017086856
863.946977	0.020514382
865.875430	0.023312325
867.803884	0.024428722
869.732337	0.027367825
871.660790	0.032564174
873.589243	0.035085503
875.517696	0.034728702
877.446149	0.036735963
879.374602	0.040877495
881.303055	0.043303456
883.231508	0.044227272
885.159961	0.044269685
887.088414	0.042910066
889.016867	0.042806208
890.945320	0.046188522
892.873774	0.051888768
894.802227	0.056343127
896.730680	0.058475129
898.659133	0.060827855
900.587586	0.063884258
902.516039	0.065527029
904.444492	0.066566929
906.372945	0.069890112
908.301398	0.075320914
910.229851	0.079498619
912.158304	0.082212187
914.086757	0.086365685
916.015210	0.091707870
917.943664	0.094918832
919.872117	0.097127549
921.800570	0.102150507
923.729023	0.109040976
925.657476	0.114595450
927.585929	0.118690573
929.514382	0.123740934
931.442835	0.130157754
933.371288	0.135888249
935.299741	0.141530693
937.228194	0.148709193
939.156647	0.155456394
941.085100	0.160401925
943.013553	0.165351972
944.942007	0.170981064
946.870460	0.176768199
948.798913	0.182648957
950.727366	0.187982976
952.655819	0.193442404
954.584272	0.200801522
956.512725	0.209233835
958.441178	0.216926411
960.369631	0.223935530
962.298084	0.230899751
964.226537	0.237084180
966.154990	0.241622880
968.083443	0.245728493
970.011897	0.251557350
971.940350	0.259362161
973.868803	0.266740054
975.797256	0.272358388
977.725709	0.277411133
979.654162	0.282371670
981.582615	0.287575364
983.511068	0.293869674
985.439521	0.300630093
987.367974	0.306852102
989.296427	0.312773228
991.224880	0.318902403
993.153333	0.325282902
995.081786	0.331819624
997.010240	0.337661803
998.938693	0.342319608
1000.867146	0.346627891
1002.795599	0.350658149
1004.724052	0.354816258
1006.652505	0.360119313
1008.580958	0.365459830
1010.509411	0.369746536
1012.437864	0.373449028
1014.366317	0.376735896
1016.294770	0.379829407
1018.223223	0.382891566
1020.151676	0.385816038
1022.080130	0.389138699
1024.008583	0.392657459
1025.937036	0.395410657
1027.865489	0.397470206
1029.793942	0.398840725
1031.722395	0.399262160
1033.650848	0.399583578
1035.579301	0.400344789
1037.507754	0.401275039
1039.436207	0.402620822
1041.364660	0.404013664
1043.293113	0.404129237
1045.221566	0.403394938
1047.150019	0.403455645
1049.078473	0.403883338
1051.006926	0.403337419
1052.935379	0.402019233
1054.863832	0.400532484
1056.792285	0.399188131
1058.720738	0.398248523
1060.649191	0.397390693
1062.577644	0.396538287
1064.506097	0.395994455
1066.434550	0.395416677
1068.363003	0.394861639
1070.291456	0.394830376
1072.219909	0.394598424
1074.148363	0.393183380
1076.076816	0.391318232
1078.005269	0.390294105
1079.933722	0.389692008
1081.862175	0.388777763
1083.790628	0.388113260
1085.719081	0.387789667
1087.647534	0.387005359
1089.575987	0.385508776
1091.504440	0.383904010
1093.432893	0.382600009
1095.361346	0.381082326
1097.289799	0.379258752
1099.218253	0.377433956
1101.146706	0.375171691
1103.075159	0.372644424
1105.003612	0.370589912
1106.932065	0.368855566
1108.860518	0.367035687
1110.788971	0.365024120
1112.717424	0.362668186
1114.645877	0.359813541
1116.574330	0.356654853
1118.502783	0.353758633
1120.431236	0.351361543
1122.359689	0.349016696
1124.288142	0.346356958
1126.216596	0.343642890
1128.145049	0.341007411
1130.073502	0.338294357
1132.001955	0.335600108
1133.930408	0.332997650
1135.858861	0.330626130
1137.787314	0.328656673
1139.715767	0.326696157
1141.644220	0.324371397
1143.572673	0.321831733
1145.501126	0.319034666
1147.429579	0.315950900
1149.358032	0.312915236
1151.286486	0.309786052
1153.214939	0.306657284
1155.143392	0.304276586
1157.071845	0.302301407
1159.000298	0.299813271
1160.928751	0.296885610
1162.857204	0.293838561
1164.785657	0.290684342
1166.714110	0.287553340
1168.642563	0.284661531
1170.571016	0.282115281
1172.499469	0.279759586
1174.427922	0.277359247
1176.356375	0.274810970
1178.284829	0.271946967
1180.213282	0.269020438
1182.141735	0.266468674
1184.070188	0.264017463
1185.998641	0.261470526
1187.927094	0.259107262
1189.855547	0.256860763
1191.784000	0.254333824
1193.712453	0.251593232
1195.640906	0.249099582
1197.569359	0.246826604
1199.497812	0.244409665
1201.426265	0.241636068
1203.354719	0.238924921
1205.283172	0.235978931
1207.211625	0.233249053
1209.140078	0.231287256
1211.068531	0.229654089
1212.996984	0.227558747
1214.925437	0.224856213
1216.853890	0.222053528
1218.782343	0.219676480
1220.710796	0.217616767
1222.639249	0.215805471
1224.567702	0.214348540
1226.496155	0.212825149
1228.424609	0.210749775
1230.353062	0.208229437
1232.281515	0.205844656
1234.209968	0.203830436
1236.138421	0.201772422
1238.066874	0.199533835
1239.995327	0.197547078
1241.923780	0.196078852
1243.852233	0.195076793
1245.780686	0.194077596
1247.709139	0.192502841
1249.637592	0.190426245
1251.566045	0.188288674
1253.494498	0.186303854
1255.422952	0.184698701
1257.351405	0.183468521
1259.279858	0.182101995
1261.208311	0.180330873
1263.136764	0.178259537
1265.065217	0.176060081
1266.993670	0.174209833
1268.922123	0.172776163
1270.850576	0.171132818
1272.779029	0.169213086
1274.707482	0.167341158
1276.635935	0.165621057
1278.564388	0.164059430
1280.492842	0.162705660
1282.421295	0.161676735
1284.349748	0.160700873
1286.278201	0.159351990
1288.206654	0.157809451
1290.135107	0.156323075
1292.063560	0.154767454
1293.992013	0.153143495
1295.920466	0.151530340
1297.848919	0.149925992
1299.777372	0.148428351
1301.705825	0.146944374
1303.634278	0.145192578
1305.562731	0.143308774
1307.491185	0.141868249
1309.419638	0.141128495
1311.348091	0.140510544
1313.276544	0.139833391
1315.204997	0.139189079
1317.133450	0.137991920
1319.061903	0.136330187
1320.990356	0.134661585
1322.918809	0.132823244
1324.847262	0.131000429
1326.775715	0.129595503
1328.704168	0.128425226
1330.632621	0.127283245
1332.561075	0.126541749
1334.489528	0.126360640
1336.417981	0.125929922
1338.346434	0.124609217
1340.274887	0.123294175
1342.203340	0.121879615
1344.131793	0.119505793
1346.060246	0.117282592
1347.988699	0.116096839
1349.917152	0.115352578
1351.845605	0.114331283
1353.774058	0.113046765
1355.702511	0.112288661
1357.630965	0.112307221
1359.559418	0.112040669
1361.487871	0.110789195
1363.416324	0.109786548
1365.344777	0.109231628
1367.273230	0.107932828
1369.201683	0.106786609
1371.130136	0.106281877
1373.058589	0.105317190
1374.987042	0.104303308
1376.915495	0.103370942
1378.843948	0.101772077
1380.772401	0.100374199
1382.700854	0.099853419
1384.629308	0.099255398
1386.557761	0.098047316
1388.486214	0.097395726
1390.414667	0.097336873
1392.343120	0.096485078
1394.271573	0.095516160
1396.200026	0.095229015
1398.128479	0.094306260
1400.056932	0.092971191
1401.985385	0.091701157
1403.913838	0.089918226
1405.842291	0.088755444
1407.770744	0.088325970
1409.699198	0.087517403
1411.627651	0.086760156
1413.556104	0.086662561
1415.484557	0.086398169
1417.413010	0.085014828
1419.341463	0.084313750
1421.269916	0.085155636
1423.198369	0.084765792
1425.126822	0.083081625
1427.055275	0.081431203
1428.983728	0.079940468
1430.912181	0.079881608
1432.840634	0.080821604
1434.769087	0.080004096
1436.697541	0.078036711
1438.625994	0.077368051
1440.554447	0.076604724
1442.482900	0.075423986
1444.411353	0.075085588
1446.339806	0.074990027
1448.268259	0.074665613
1450.196712	0.074588224
1452.125165	0.075039439
1454.053618	0.075155616
1455.982071	0.073820353
1457.910524	0.073217832
1459.838977	0.074411295
1461.767431	0.073626451
1463.695884	0.070494078
1465.624337	0.068548590
1467.552790	0.069030397
1469.481243	0.069452792
1471.409696	0.068793178
1473.338149	0.068604797
1475.266602	0.068345740
1477.195055	0.066872597
1479.123508	0.065026857
1481.051961	0.063731253
1482.980414	0.063501649
1484.908867	0.063779287
1486.837321	0.063764982
1488.765774	0.063620381
1490.694227	0.064062409
1492.622680	0.064599060
1494.551133	0.063476220
1496.479586	0.061460495
1498.408039	0.060602821
1500.336492	0.061024029
1502.264945	0.061870255
1504.193398	0.061528854
1506.121851	0.060127635
1508.050304	0.060795888
1509.978757	0.061800718
1511.907210	0.060844339
1513.835664	0.059510030
1515.764117	0.058866758
1517.692570	0.059195623
1519.621023	0.059142977
1521.549476	0.058367793
1523.477929	0.058278475
1525.406382	0.057296436
1527.334835	0.055725522
1529.263288	0.055211179
1531.191741	0.054594070
1533.120194	0.053929053
1535.048647	0.055072561
1536.977100	0.055867892
1538.905554	0.055014461
1540.834007	0.055938769
1542.762460	0.057128839
1544.690913	0.055299882
1546.619366	0.052689888
1548.547819	0.050806534
1550.476272	0.050276354
1552.404725	0.051235378
1554.333178	0.052827459
1556.261631	0.053423151
1558.190084	0.051948357
1560.118537	0.051615387
1562.046990	0.052005801
1563.975443	0.050418247
1565.903897	0.048595250
1567.832350	0.047458466
1569.760803	0.047170438
1571.689256	0.048189238
1573.617709	0.048236761
1575.546162	0.046810791
1577.474615	0.046594847
1579.403068	0.047244266
1581.331521	0.047132064
1583.259974	0.046809688
1585.188427	0.046702757
1587.116880	0.046577848
1589.045333	0.046379790
1590.973787	0.046218775
1592.902240	0.046148002
1594.830693	0.046368904
1596.759146	0.046965659
1598.687599	0.047391649
1600.616052	0.047351856
1602.544505	0.047466774
1604.472958	0.048119117
1606.401411	0.048730489
1608.329864	0.048907500
1610.258317	0.049163505
1612.186770	0.049883291
1614.115223	0.050384879
1616.043677	0.050584994
1617.972130	0.051818471
1619.900583	0.053046066
1621.829036	0.052637726
1623.757489	0.052600443
1625.685942	0.053580020
1627.614395	0.053917944
1629.542848	0.054144628
1631.471301	0.054886408
1633.399754	0.055108856
1635.328207	0.055158563
1637.256660	0.056301095
1639.185113	0.056700673
1641.113566	0.056120656
1643.042020	0.056155708
1644.970473	0.056571703
1646.898926	0.058017042
1648.827379	0.061105739
1650.755832	0.060646627
1652.684285	0.056053795
1654.612738	0.054796007
1656.541191	0.056313597
1658.469644	0.056258701
1660.398097	0.054715190
1662.326550	0.053364422
1664.255003	0.053544410
1666.183456	0.054059874
1668.111910	0.053453755
1670.040363	0.053160638
1671.968816	0.053233646
1673.897269	0.051678471
1675.825722	0.049958523
1677.754175	0.049830433
1679.682628	0.050169524
1681.611081	0.049714558
1683.539534	0.048410423
1685.467987	0.047913376
1687.396440	0.047517333
1689.324893	0.046011157
1691.253346	0.044915903
1693.181799	0.044199068
1695.110253	0.043581724
1697.038706	0.044210851
1698.967159	0.044265695
1700.895612	0.043164261
1702.824065	0.042369727
1704.752518	0.040649980
1706.680971	0.038898095
1708.609424	0.038319141
1710.537877	0.038309880
1712.466330	0.038299825
1714.394783	0.037847348
1716.323236	0.036860950
1718.251689	0.036329560
1720.180143	0.036300294
1722.108596	0.035592135
1724.037049	0.034633018
1725.965502	0.034503583
1727.893955	0.034957409
1729.822408	0.035322409
1731.750861	0.034924496
1733.679314	0.034255255
1735.607767	0.034756202
1737.536220	0.034875698
1739.464673	0.033838887
1741.393126	0.033403859
1743.321579	0.033857062
1745.250032	0.034361403
1747.178486	0.034479693
1749.106939	0.034059595
1751.035392	0.033694699
1752.963845	0.033774890
1754.892298	0.033680215
1756.820751	0.033439040
1758.749204	0.033561572
1760.677657	0.033547051
1762.606110	0.033625878
1764.534563	0.034206167
1766.463016	0.034696918
1768.391469	0.035138834
1770.319922	0.035586238
1772.248376	0.035973769
1774.176829	0.036609713
1776.105282	0.036991630
1778.033735	0.036811825
1779.962188	0.036549788
1781.890641	0.036442716
1783.819094	0.036366332
1785.747547	0.036631528
1787.676000	0.037341543
1789.604453	0.037657484
1791.532906	0.037609693
1793.461359	0.038202461
1795.389812	0.038982078
1797.318266	0.039159831
1799.246719	0.039262544
1801.175172	0.039747275
1803.103625	0.040221456
1805.032078	0.040286910
1806.960531	0.040237144
1808.888984	0.040301856
1810.817437	0.040393412
1812.745890	0.040525038
1814.674343	0.040582336
1816.602796	0.040596735
1818.531249	0.040923364
1820.459702	0.041448094
1822.388155	0.041650046
1824.316609	0.041640643
1826.245062	0.042060960
1828.173515	0.042376578
1830.101968	0.042161115
1832.030421	0.041894842
1833.958874	0.041341368
1835.887327	0.040683389
1837.815780	0.040650968
1839.744233	0.041212525
1841.672686	0.041528706
1843.601139	0.041373726
1845.529592	0.041345056
1847.458045	0.041079901
1849.386499	0.040460009
1851.314952	0.039998710
1853.243405	0.039619956
1855.171858	0.039173629
1857.100311	0.038802907
1859.028764	0.038631860
1860.957217	0.038701288
1862.885670	0.038942140
1864.814123	0.039038863
1866.742576	0.038676057
1868.671029	0.038306277
1870.599482	0.038334388
1872.527935	0.037962690
1874.456388	0.037020259
1876.384842	0.036396060
1878.313295	0.036303673
1880.241748	0.036264483
1882.170201	0.035935409
1884.098654	0.035483621
1886.027107	0.035214234
1887.955560	0.034940626
1889.884013	0.034673013
1891.812466	0.034555972
1893.740919	0.034265339
1895.669372	0.033848222
1897.597825	0.033445459
1899.526278	0.032959752
1901.454732	0.032446332
1903.383185	0.032073770
1905.311638	0.031986453
1907.240091	0.032000329
1909.168544	0.031759996
1911.096997	0.031213827
1913.025450	0.030628800
1914.953903	0.030110156
1916.882356	0.029636273
1918.810809	0.029661251
1920.739262	0.029978588
1922.667715	0.029802391
1924.596168	0.029238718
1926.524622	0.028538775
1928.453075	0.028021799
1930.381528	0.028012862
1932.309981	0.028052121
1934.238434	0.027652409
1936.166887	0.027100012
1938.095340	0.026880255
1940.023793	0.026809849
1941.952246	0.026490400
1943.880699	0.026142584
1945.809152	0.025961155
1947.737605	0.025871893
1949.666058	0.025806738
1951.594511	0.025544660
1953.522965	0.025061378
1955.451418	0.024671499
1957.379871	0.024624491
1959.308324	0.024708694
1961.236777	0.024670899
1963.165230	0.024573630
1965.093683	0.024362016
1967.022136	0.023995679
1968.950589	0.023634490
1970.879042	0.023277191
1972.807495	0.022902742
1974.735948	0.022485539
1976.664401	0.022084683
1978.592855	0.021909440
1980.521308	0.021815112
1982.449761	0.021599093
1984.378214	0.021428067
1986.306667	0.021386553
1988.235120	0.021337545
1990.163573	0.021226458
1992.092026	0.021161566
1994.020479	0.021133203
1995.948932	0.020965101
1997.877385	0.020738484
1999.805838	0.020544974
2001.734291	0.020360820
2003.662744	0.020211868
2005.591198	0.019987909
2007.519651	0.019726241
2009.448104	0.019624971
2011.376557	0.019486506
2013.305010	0.019074388
2015.233463	0.018637577
2017.161916	0.018432910
2019.090369	0.018284934
2021.018822	0.018033203
2022.947275	0.017775048
2024.875728	0.017640484
2026.804181	0.017737247
2028.732634	0.018019453
2030.661088	0.018261982
2032.589541	0.018215142
2034.517994	0.017858967
2036.446447	0.017549653
2038.374900	0.017466489
2040.303353	0.017350791
2042.231806	0.017136589
2044.160259	0.016993836
2046.088712	0.016917206
2048.017165	0.016748136
2049.945618	0.016370291
2051.874071	0.016034178
2053.802524	0.016062878
2055.730978	0.016268622
2057.659431	0.016369734
2059.587884	0.016378285
2061.516337	0.016348463
2063.444790	0.016346004
2065.373243	0.016280755
2067.301696	0.015893351
2069.230149	0.015409645
2071.158602	0.015244564
2073.087055	0.015180469
2075.015508	0.015022653
2076.943961	0.015100191
2078.872414	0.015410090
2080.800867	0.015526474
2082.729321	0.015396304
2084.657774	0.015148906
2086.586227	0.014706649
2088.514680	0.014294347
2090.443133	0.014324533
2092.371586	0.014647346
2094.300039	0.014757925
2096.228492	0.014568913
2098.156945	0.014363245
2100.085398	0.014338003
2102.013851	0.014477940
2103.942304	0.014586330
2105.870757	0.014500502
2107.799211	0.014234871
2109.727664	0.013971929
2111.656117	0.013994194
2113.584570	0.014262537
2115.513023	0.014307557
2117.441476	0.014036663
2119.369929	0.013864295
2121.298382	0.013842837
2123.226835	0.013736223
2125.155288	0.013532877
2127.083741	0.013254979
2129.012194	0.013038896
2130.940647	0.013006375
2132.869100	0.013035072
2134.797554	0.013104775
2136.726007	0.013130452
2138.654460	0.012881612
2140.582913	0.012571371
2142.511366	0.012699514
2144.439819	0.013118413
2146.368272	0.013154633
2148.296725	0.012836007
2150.225178	0.012669581
2152.153631	0.012593295
2154.082084	0.012466964
2156.010537	0.012436378
2157.938990	0.012434014
2159.867444	0.012317965
2161.795897	0.012160044
2163.724350	0.012049119
2165.652803	0.011892115
2167.581256	0.011792877
2169.509709	0.012015481
2171.438162	0.012345805
2173.366615	0.012392863
2175.295068	0.012218639
2177.223521	0.012090046
2179.151974	0.012093321
2181.080427	0.012132848
2183.008880	0.012153532
2184.937334	0.012150984
2186.865787	0.012046953
2188.794240	0.011936274
2190.722693	0.012022266
2192.651146	0.012148221
2194.579599	0.012114028
2196.508052	0.011926969
2198.436505	0.011529483
2200.364958	0.011199556
2202.293411	0.011270129
2204.221864	0.011380441
2206.150317	0.011161099
2208.078770	0.010989664
2210.007223	0.011236617
2211.935677	0.011606630
2213.864130	0.011707822
2215.792583	0.011488370
2217.721036	0.011154986
2219.649489	0.010939041
2221.577942	0.010831106
2223.506395	0.010638415
2225.434848	0.010185814
2227.363301	0.009665743
2229.291754	0.009447825
2231.220207	0.009422947
2233.148660	0.009361923
2235.077113	0.009461994
2237.005567	0.009861904
2238.934020	0.010116873
2240.862473	0.009963223
2242.790926	0.009827229
2244.719379	0.009831849
2246.647832	0.009765086
2248.576285	0.009712956
2250.504738	0.009643941
2252.433191	0.009441754
2254.361644	0.009248533
2256.290097	0.009057446
2258.218550	0.008874122
2260.147003	0.008914297
2262.075456	0.009103841
2264.003910	0.009168696
2265.932363	0.009142107
2267.860816	0.009152826
2269.789269	0.009122675
2271.717722	0.008950045
2273.646175	0.008678643
2275.574628	0.008448549
2277.503081	0.008379244
2279.431534	0.008479707
2281.359987	0.008684540
2283.288440	0.008891848
2285.216893	0.008984466
2287.145346	0.008940517
2289.073800	0.008750467
2291.002253	0.008479386
2292.930706	0.008522835
2294.859159	0.009026080
2296.787612	0.009428296
2298.716065	0.009222627
2300.644518	0.008566432
2302.572971	0.008017105
2304.501424	0.007966301
2306.429877	0.008156142
2308.358330	0.008040059
2310.286783	0.007565827
2312.215236	0.007180715
2314.143690	0.007212696
2316.072143	0.007678028
2318.000596	0.008401977
2319.929049	0.009033344
2321.857502	0.009150524
2323.785955	0.008664647
2325.714408	0.008087203
2327.642861	0.007866105
2329.571314	0.008005092
2331.499767	0.008445004
2333.428220	0.008937267
2335.356673	0.008882512
2337.285126	0.008012046
2339.213579	0.006943635
2341.142033	0.006677210
2343.070486	0.007562119
2344.998939	0.008581728
2346.927392	0.008769408
2348.855845	0.008477692
2350.784298	0.008249435
2352.712751	0.007921804
2354.641204	0.007251113
2356.569657	0.006929636
2358.498110	0.007357377
2360.426563	0.007879042
2362.355016	0.008239714
2364.283469	0.008828502
2366.211923	0.009313473
2368.140376	0.008908586
2370.068829	0.007984258
2371.997282	0.007360903
2373.925735	0.007122726
2375.854188	0.006943583
2377.782641	0.006665302
2379.711094	0.006413129
2381.639547	0.006318456
2383.568000	0.006402414
2385.496453	0.006615939
2387.424906	0.006868186
2389.353359	0.007038420
2391.281812	0.006996877
2393.210266	0.006757203
2395.138719	0.006504719
2397.067172	0.006407374
2398.995625	0.006470766
2400.924078	0.006558732
2402.852531	0.006530934
2404.780984	0.006490215
2406.709437	0.006466825
2408.637890	0.006184990
2410.566343	0.005779645
2412.494796	0.005744857
2414.423249	0.005826665
2416.351702	0.005539034
2418.280156	0.005289425
2420.208609	0.005563788
2422.137062	0.005931527
2424.065515	0.005888227
2425.993968	0.005708389
2427.922421	0.005755116
2429.850874	0.005852229
2431.779327	0.005820267
2433.707780	0.005822431
2435.636233	0.005887534
2437.564686	0.005964830
2439.493139	0.006095716
2441.421592	0.006103897
2443.350045	0.005940365
2445.278499	0.005978253
2447.206952	0.006230377
2449.135405	0.006339211
2451.063858	0.006362234
2452.992311	0.006473851
2454.920764	0.006485309
2456.849217	0.006202208
2458.777670	0.005717840
2460.706123	0.005385028
2462.634576	0.005573472
2464.563029	0.006107395
2466.491482	0.006364633
2468.419935	0.006150832
2470.348389	0.005770077
2472.276842	0.005486950
2474.205295	0.005379698
2476.133748	0.005533339
2478.062201	0.005915806
2479.990654	0.006186596
2481.919107	0.006291999
2483.847560	0.006613060
2485.776013	0.007246765
2487.704466	0.007788142
2489.632919	0.007864641
2491.561372	0.007785647
2493.489825	0.008013029
2495.418279	0.008283007
2497.346732	0.008266750
2499.275185	0.008110003
2501.203638	0.007979356
2503.132091	0.007936383
2505.060544	0.007768886
2506.988997	0.007420782
2508.917450	0.007314174
2510.845903	0.007636019
2512.774356	0.008060548
2514.702809	0.008265881
2516.631262	0.008514424
2518.559715	0.008933355
2520.488168	0.009198183
2522.416622	0.009281903
2524.345075	0.009373209
2526.273528	0.009559327
2528.201981	0.009896153
2530.130434	0.010337729
2532.058887	0.010726827
2533.987340	0.010868318
2535.915793	0.010739476
2537.844246	0.010747256
2539.772699	0.011088932
2541.701152	0.011395934
2543.629605	0.011476567
2545.558058	0.011521759
2547.486512	0.011707479
2549.414965	0.012171291
2551.343418	0.012970497
2553.271871	0.013897322
2555.200324	0.014295842
2557.128777	0.013924277
2559.057230	0.013612842
2560.985683	0.013988932
2562.914136	0.014570392
2564.842589	0.014748039
2566.771042	0.014689638
2568.699495	0.014815531
2570.627948	0.015050377
2572.556401	0.015253817
2574.484855	0.015493841
2576.413308	0.015786255
2578.341761	0.016179435
2580.270214	0.016585501
2582.198667	0.016942676
2584.127120	0.017326975
2586.055573	0.017566761
2587.984026	0.017574491
2589.912479	0.017637374
2591.840932	0.017816706
2593.769385	0.017751634
2595.697838	0.017480668
2597.626291	0.017571660
2599.554745	0.018104561
2601.483198	0.018573852
2603.411651	0.018630382
2605.340104	0.018374288
2607.268557	0.018299356
2609.197010	0.018703893
2611.125463	0.019232415
2613.053916	0.019318229
2614.982369	0.019024858
2616.910822	0.018844565
2618.839275	0.018706657
2620.767728	0.018358083
2622.696181	0.018124135
2624.624635	0.018320834
2626.553088	0.018747723
2628.481541	0.019002296
2630.409994	0.018917548
2632.338447	0.018644074
2634.266900	0.018247252
2636.195353	0.017771007
2638.123806	0.017500885
2640.052259	0.017484576
2641.980712	0.017396873
2643.909165	0.017238345
2645.837618	0.017457219
2647.766071	0.017806746
2649.694524	0.017610993
2651.622978	0.017250961
2653.551431	0.017357882
2655.479884	0.017709985
2657.408337	0.017926363
2659.336790	0.017882267
2661.265243	0.017617172
2663.193696	0.017290629
2665.122149	0.017052434
2667.050602	0.017043710
2668.979055	0.017186202
2670.907508	0.017213739
2672.835961	0.017045069
2674.764414	0.016794419
2676.692868	0.016669875
2678.621321	0.016767461
2680.549774	0.016699081
2682.478227	0.016269755
2684.406680	0.016044775
2686.335133	0.016419291
2688.263586	0.016848767
2690.192039	0.016620247
2692.120492	0.015895708
2694.048945	0.015403914
2695.977398	0.015451916
2697.905851	0.015674261
2699.834304	0.015670821
2701.762757	0.015461409
2703.691211	0.015231248
2705.619664	0.015060971
2707.548117	0.015050518
2709.476570	0.015044072
2711.405023	0.014716221
2713.333476	0.014354086
2715.261929	0.014376574
2717.190382	0.014643440
2719.118835	0.014823502
2721.047288	0.014732559
2722.975741	0.014465908
2724.904194	0.014119790
2726.832647	0.013895280
2728.761101	0.014047217
2730.689554	0.014156144
2732.618007	0.013940297
2734.546460	0.013706612
2736.474913	0.013548822
2738.403366	0.013575566
2740.331819	0.013767971
2742.260272	0.013827710
2744.188725	0.013736072
2746.117178	0.013531231
2748.045631	0.013199027
2749.974084	0.013077826
2751.902537	0.013189878
2753.830991	0.013027932
2755.759444	0.012640736
2757.687897	0.012439612
2759.616350	0.012455907
2761.544803	0.012680774
2763.473256	0.013071867
2765.401709	0.013290306
2767.330162	0.012961027
2769.258615	0.012278464
2771.187068	0.011873103
2773.115521	0.012004323
2775.043974	0.012326998
2776.972427	0.012447231
2778.900880	0.012407715
2780.829334	0.012489876
2782.757787	0.012714989
2784.686240	0.012710950
2786.614693	0.012358802
2788.543146	0.012163192
2790.471599	0.012450933
2792.400052	0.012773484
2794.328505	0.012737075
2796.256958	0.012442666
2798.185411	0.011953273
2800.113864	0.011372124
2802.042317	0.011018404
2803.970770	0.011145580
2805.899224	0.011554851
2807.827677	0.011711601
2809.756130	0.011620668
2811.684583	0.011670928
2813.613036	0.011794307
2815.541489	0.011896451
2817.469942	0.011906477
2819.398395	0.011567893
2821.326848	0.011009569
2823.255301	0.010720717
2825.183754	0.010860353
2827.112207	0.011120481
2829.040660	0.011371551
2830.969113	0.011763874
2832.897567	0.012112218
2834.826020	0.011993038
2836.754473	0.011675420
2838.682926	0.011596124
2840.611379	0.011569378
2842.539832	0.011576759
2844.468285	0.011653230
2846.396738	0.011655279
2848.325191	0.011651531
2850.253644	0.011531611
2852.182097	0.011365880
2854.110550	0.011459000
2856.039003	0.011527158
2857.967457	0.011181392
2859.895910	0.010828500
2861.824363	0.010763413
2863.752816	0.010784271
2865.681269	0.010760441
2867.609722	0.010686625
2869.538175	0.010902644
2871.466628	0.011552592
2873.395081	0.012034563
2875.323534	0.011996327
2877.251987	0.011961853
2879.180440	0.011993906
2881.108893	0.011558791
2883.037347	0.011044197
2884.965800	0.010942752
2886.894253	0.010989510
2888.822706	0.010956653
2890.751159	0.010963681
2892.679612	0.011073296
2894.608065	0.011170940
2896.536518	0.011080852
2898.464971	0.010970958
2900.393424	0.011071253
2902.321877	0.011267261
2904.250330	0.011505257
2906.178783	0.011536972
2908.107236	0.011083136
2910.035690	0.010762426
2911.964143	0.010928621
2913.892596	0.010996852
2915.821049	0.010713386
2917.749502	0.010562844
2919.677955	0.010956454
2921.606408	0.011345706
2923.534861	0.011121779
2925.463314	0.010804981
2927.391767	0.010873077
2929.320220	0.011031781
2931.248673	0.011135532
2933.177126	0.011345116
2935.105580	0.011877056
2937.034033	0.012393819
2938.962486	0.012229889
2940.890939	0.011782301
2942.819392	0.011818045
2944.747845	0.012061986
2946.676298	0.011953928
2948.604751	0.011558954
2950.533204	0.011149381
2952.461657	0.010918292
2954.390110	0.011143886
2956.318563	0.011785287
2958.247016	0.012112288
2960.175469	0.011719455
2962.103923	0.011111090
2964.032376	0.010794819
2965.960829	0.010948827
2967.889282	0.011497024
2969.817735	0.011964854
2971.746188	0.012010112
2973.674641	0.011838625
2975.603094	0.011589613
2977.531547	0.011394237
2979.460000	0.011514200
2981.388453	0.011668483
2983.316906	0.011472898
2985.245359	0.011298994
2987.173813	0.011613727
2989.102266	0.012021091
2991.030719	0.011975650
2992.959172	0.011627331
2994.887625	0.011540485
2996.816078	0.011825487
2998.744531	0.012095207
3000.672984	0.012291350
3002.601437	0.012466460
3004.529890	0.012369994
3006.458343	0.012122931
3008.386796	0.012209908
3010.315249	0.012598619
3012.243703	0.012810365
3014.172156	0.012649105
3016.100609	0.012396724
3018.029062	0.012334784
3019.957515	0.012513215
3021.885968	0.012938092
3023.814421	0.013454015
3025.742874	0.013628200
3027.671327	0.013262070
3029.599780	0.012781593
3031.528233	0.012611995
3033.456686	0.012706239
3035.385139	0.012946974
3037.313592	0.013235071
3039.242046	0.013456254
3041.170499	0.013610757
3043.098952	0.013598321
3045.027405	0.013376633
3046.955858	0.013240728
3048.884311	0.013456024
3050.812764	0.013860758
3052.741217	0.014071141
3054.669670	0.014127276
3056.598123	0.014301271
3058.526576	0.014446153
3060.455029	0.014479133
3062.383482	0.014515774
3064.311936	0.014361384
3066.240389	0.013918292
3068.168842	0.013550583
3070.097295	0.013676079
3072.025748	0.014264043
3073.954201	0.014812823
3075.882654	0.014998875
3077.811107	0.015106320
3079.739560	0.015303727
3081.668013	0.015392842
3083.596466	0.015515124
3085.524919	0.015835889
3087.453372	0.015974779
3089.381825	0.015810909
3091.310279	0.015741149
3093.238732	0.015946500
3095.167185	0.016272655
3097.095638	0.016538428
3099.024091	0.016744141
3100.952544	0.017064396
3102.880997	0.017424328
3104.809450	0.017543247
3106.737903	0.017542666
3108.666356	0.017459620
3110.594809	0.017047947
3112.523262	0.016881356
3114.451715	0.017587055
3116.380169	0.018302025
3118.308622	0.018154170
3120.237075	0.017806260
3122.165528	0.017864512
3124.093981	0.018075611
3126.022434	0.018132482
3127.950887	0.018105181
3129.879340	0.018416464
3131.807793	0.019103514
3133.736246	0.019504311
3135.664699	0.019353513
3137.593152	0.019150784
3139.521605	0.019332431
3141.450058	0.019759310
3143.378512	0.019937176
3145.306965	0.019802118
3147.235418	0.019772077
3149.163871	0.019954178
3151.092324	0.020068431
3153.020777	0.019892896
3154.949230	0.019710831
3156.877683	0.020098323
3158.806136	0.020832768
3160.734589	0.021340074
3162.663042	0.021654289
3164.591495	0.021991188
3166.519948	0.022158353
3168.448402	0.022026287
3170.376855	0.022074359
3172.305308	0.022437509
3174.233761	0.022558892
3176.162214	0.022358572
3178.090667	0.022236742
3180.019120	0.022342307
3181.947573	0.022737915
3183.876026	0.023446659
3185.804479	0.024067998
3187.732932	0.024110949
3189.661385	0.023649829
3191.589838	0.023231303
3193.518292	0.023338839
3195.446745	0.023924498
3197.375198	0.024493098
3199.303651	0.024598379
3201.232104	0.024316328
3203.160557	0.024274439
3205.089010	0.024480004
3207.017463	0.024349244
3208.945916	0.024405442
3210.874369	0.025088679
3212.802822	0.025466552
3214.731275	0.025308715
3216.659728	0.025388774
3218.588181	0.025672454
3220.516635	0.025776342
3222.445088	0.025890937
3224.373541	0.026416119
3226.301994	0.027341885
3228.230447	0.028086973
3230.158900	0.028234722
3232.087353	0.028043626
3234.015806	0.027882172
3235.944259	0.027698742
3237.872712	0.027203551
3239.801165	0.026617702
3241.729618	0.026605101
3243.658071	0.027116682
3245.586525	0.027430797
3247.514978	0.027404888
3249.443431	0.027518729
3251.371884	0.027994422
3253.300337	0.028458150
3255.228790	0.028514531
3257.157243	0.028302567
3259.085696	0.028071038
3261.014149	0.028069898
3262.942602	0.028540568
3264.871055	0.029166039
3266.799508	0.029351810
3268.727961	0.029231574
3270.656414	0.029375708
3272.584868	0.029648455
3274.513321	0.029723708
3276.441774	0.030010410
3278.370227	0.030468693
3280.298680	0.030376729
3282.227133	0.029823869
3284.155586	0.029758109
3286.084039	0.030282080
3288.012492	0.030298194
3289.940945	0.029863788
3291.869398	0.030213015
3293.797851	0.031017205
3295.726304	0.031057311
3297.654758	0.030514289
3299.583211	0.030268729
3301.511664	0.030645415
3303.440117	0.031225339
3305.368570	0.031202327
3307.297023	0.030574063
3309.225476	0.030286789
3311.153929	0.030850912
3313.082382	0.031754840
3315.010835	0.032213803
3316.939288	0.031896777
3318.867741	0.031209702
3320.796194	0.030856855
3322.724648	0.031151267
3324.653101	0.031914901
3326.581554	0.032798853
3328.510007	0.033601146
3330.438460	0.034216005
3332.366913	0.034364406
3334.295366	0.033897180
3336.223819	0.033337187
3338.152272	0.033347093
3340.080725	0.033752557
3342.009178	0.034018997
3343.937631	0.033988524
3345.866084	0.033748094
3347.794537	0.033774357
3349.722991	0.034335628
3351.651444	0.034723926
3353.579897	0.034535352
3355.508350	0.034337472
3357.436803	0.034479320
3359.365256	0.034716100
3361.293709	0.034801327
3363.222162	0.034686133
3365.150615	0.034497496
3367.079068	0.034667060
3369.007521	0.035206135
3370.935974	0.035427060
3372.864427	0.035178941
3374.792881	0.034916423
3376.721334	0.034856092
3378.649787	0.035136685
3380.578240	0.035601579
3382.506693	0.035728715
3384.435146	0.035607357
3386.363599	0.035741936
3388.292052	0.036282219
3390.220505	0.037109759
3392.148958	0.037702728
3394.077411	0.037542377
3396.005864	0.037039150
3397.934317	0.037027664
3399.862770	0.037577957
3401.791224	0.038197719
3403.719677	0.038333118
3405.648130	0.038133658
3407.576583	0.037810057
3409.505036	0.037959203
3411.433489	0.038727671
3413.361942	0.039035190
3415.290395	0.038415529
3417.218848	0.037848104
3419.147301	0.037680071
3421.075754	0.037504323
3423.004207	0.037371028
3424.932660	0.037150878
3426.861114	0.036764126
3428.789567	0.036942709
3430.718020	0.037884586
3432.646473	0.038608927
3434.574926	0.038272258
3436.503379	0.037185051
3438.431832	0.036475740
3440.360285	0.036666248
3442.288738	0.037241351
3444.217191	0.037553091
3446.145644	0.037410736
3448.074097	0.037044104
3450.002550	0.036465093
3451.931004	0.035963669
3453.859457	0.036020920
3455.787910	0.036056183
3457.716363	0.035637174
3459.644816	0.035382826
3461.573269	0.035515960
3463.501722	0.035743847
3465.430175	0.035946455
3467.358628	0.035926815
3469.287081	0.035600439
3471.215534	0.035294008
3473.143987	0.035278764
3475.072440	0.035331450
3477.000893	0.035126727
3478.929347	0.034663443
3480.857800	0.034381188
3482.786253	0.034572087
3484.714706	0.034622073
3486.643159	0.034097575
3488.571612	0.033585906
3490.500065	0.033443674
3492.428518	0.033515330
3494.356971	0.033709846
3496.285424	0.033658091
3498.213877	0.033207934
3500.142330	0.032978751
3502.070783	0.033191718
3503.999237	0.033316411
3505.927690	0.033079240
3507.856143	0.032664690
3509.784596	0.032298259
3511.713049	0.031871676
3513.641502	0.031281512
3515.569955	0.030730167
3517.498408	0.030414872
3519.426861	0.030452102
3521.355314	0.030469539
3523.283767	0.030074101
3525.212220	0.029607594
3527.140673	0.029586256
3529.069126	0.029777808
3530.997580	0.029624313
3532.926033	0.029387141
3534.854486	0.029364619
3536.782939	0.029250991
3538.711392	0.028992439
3540.639845	0.028854461
3542.568298	0.028808488
3544.496751	0.028531745
3546.425204	0.028032433
3548.353657	0.027543040
3550.282110	0.026886107
3552.210563	0.026140900
3554.139016	0.025707718
3556.067470	0.025425285
3557.995923	0.025203422
3559.924376	0.025233755
3561.852829	0.025274336
3563.781282	0.025016863
3565.709735	0.024786010
3567.638188	0.025223900
3569.566641	0.025765456
3571.495094	0.025345623
3573.423547	0.024343032
3575.352000	0.023702370
3577.280453	0.023585536
3579.208906	0.023631521
3581.137360	0.023679813
3583.065813	0.023811206
3584.994266	0.023898242
3586.922719	0.023659267
3588.851172	0.022941785
3590.779625	0.022018295
3592.708078	0.021626862
3594.636531	0.021903178
3596.564984	0.021978239
3598.493437	0.021391843
3600.421890	0.020899853
3602.350343	0.021106634
3604.278796	0.021592008
3606.207249	0.021846961
3608.135703	0.021914342
3610.064156	0.021789314
3611.992609	0.021163771
3613.921062	0.020273022
3615.849515	0.019697165
3617.777968	0.019663977
3619.706421	0.020067928
3621.634874	0.020199245
3623.563327	0.019769687
3625.491780	0.019317832
3627.420233	0.018766083
3629.348686	0.018222952
3631.277139	0.018323217
3633.205593	0.018543428
3635.134046	0.018132599
3637.062499	0.017293759
3638.990952	0.016672656
3640.919405	0.016486712
3642.847858	0.016476408
3644.776311	0.016605789
3646.704764	0.017401334
3648.633217	0.019080047
3650.561670	0.019919768
3652.490123	0.018705273
3654.418576	0.016603474
3656.347029	0.014964027
3658.275482	0.014251827
3660.203936	0.014003049
3662.132389	0.013771028
3664.060842	0.013431907
3665.989295	0.012854441
3667.917748	0.012066500
3669.846201	0.011594458
3671.774654	0.011746389
3673.703107	0.011819043
3675.631560	0.011934234
3677.560013	0.012596608
3679.488466	0.013025957
3681.416919	0.013042348
3683.345372	0.013104431
3685.273826	0.012896202
3687.202279	0.012148792
3689.130732	0.011605196
3691.059185	0.011762465
3692.987638	0.011930665
3694.916091	0.011860389
3696.844544	0.012124343
3698.772997	0.012915111
3700.701450	0.013491637
3702.629903	0.013124102
3704.558356	0.012326820
3706.486809	0.012093520
3708.415262	0.012475896
3710.343716	0.012640495
3712.272169	0.012132191
3714.200622	0.011614719
3716.129075	0.011446883
3718.057528	0.011198420
3719.985981	0.010508922
3721.914434	0.009710360
3723.842887	0.009714221
3725.771340	0.011056770
3727.699793	0.013041934
3729.628246	0.014245064
3731.556699	0.014143223
3733.485152	0.013413555
3735.413605	0.012724856
3737.342059	0.012344914
3739.270512	0.012112542
3741.198965	0.011821140
3743.127418	0.011859628
3745.055871	0.012831165
3746.984324	0.013862827
3748.912777	0.013725622
3750.841230	0.013524860
3752.769683	0.014106258
3754.698136	0.014228732
3756.626589	0.013486438
3758.555042	0.012960740
3760.483495	0.013195746
3762.411949	0.013556269
3764.340402	0.013862391
3766.268855	0.014557943
3768.197308	0.014728705
3770.125761	0.013633574
3772.054214	0.012868288
3773.982667	0.013359315
3775.911120	0.014217616
3777.839573	0.014443870
3779.768026	0.013961116
3781.696479	0.013109279
3783.624932	0.012418299
3785.553385	0.012448872
3787.481838	0.012934999
3789.410292	0.013197023
3791.338745	0.013171821
3793.267198	0.013139822
3795.195651	0.013377094
3797.124104	0.014036014
3799.052557	0.014317692
3800.981010	0.013468137
3802.909463	0.012635331
3804.837916	0.012451904
3806.766369	0.012268688
3808.694822	0.012036365
3810.623275	0.011978699
3812.551728	0.012129938
3814.480182	0.012640878
3816.408635	0.013952008
3818.337088	0.015722536
3820.265541	0.016481882
3822.193994	0.016224414
3824.122447	0.015446496
3826.050900	0.014126488
3827.979353	0.013165807
3829.907806	0.012987216
3831.836259	0.013190435
3833.764712	0.013538898
3835.693165	0.013686308
3837.621618	0.013446385
3839.550071	0.013287029
3841.478525	0.013393471
3843.406978	0.013483485
3845.335431	0.013510615
3847.263884	0.013427303
3849.192337	0.012975405
3851.120790	0.012085925
3853.049243	0.011299981
3854.977696	0.011239894
3856.906149	0.011558519
3858.834602	0.011488115
3860.763055	0.011280624
3862.691508	0.011481685
3864.619961	0.012163277
3866.548415	0.012781246
3868.476868	0.012963997
3870.405321	0.013196582
3872.333774	0.013460324
3874.262227	0.013033140
3876.190680	0.012254550
3878.119133	0.011661771
3880.047586	0.011773309
3881.976039	0.012538397
3883.904492	0.012637075
3885.832945	0.012065433
3887.761398	0.011959135
3889.689851	0.011906313
3891.618305	0.011466442
3893.546758	0.011301398
3895.475211	0.011311144
3897.403664	0.010868535
3899.332117	0.010296302
3901.260570	0.010392562
3903.189023	0.011109067
3905.117476	0.011744514
3907.045929	0.011936991
3908.974382	0.011834633
3910.902835	0.011755939
3912.831288	0.011764207
3914.759741	0.011604327
3916.688194	0.011414345
3918.616648	0.011472031
3920.545101	0.011344298
3922.473554	0.010800259
3924.402007	0.010683814
3926.330460	0.011691325
3928.258913	0.013129554
3930.187366	0.013550781
3932.115819	0.012670812
3934.044272	0.011560739
3935.972725	0.010944543
3937.901178	0.010746365
3939.829631	0.010805369
3941.758084	0.011081894
3943.686538	0.011451543
3945.614991	0.011656158
3947.543444	0.011563136
3949.471897	0.011350119
3951.400350	0.011245194
3953.328803	0.011166738
3955.257256	0.010905769
3957.185709	0.010628944
3959.114162	0.010602076
3961.042615	0.010769736
3962.971068	0.011157921
3964.899521	0.011608533
3966.827974	0.011587233
3968.756427	0.011069813
3970.684881	0.010697695
3972.613334	0.010788987
3974.541787	0.011217162
3976.470240	0.011614062
3978.398693	0.011639647
3980.327146	0.011580773
3982.255599	0.011834944
3984.184052	0.012034836
3986.112505	0.011697416
3988.040958	0.010831100
3989.969411	0.009728155
3991.897864	0.008889474
3993.826317	0.008632693
3995.754771	0.008811869
3997.683224	0.009336060
3999.611677	0.010075250
4001.540130	0.010297270
4003.468583	0.009684930
4005.397036	0.009240151
4007.325489	0.009174890
4009.253942	0.008867941
4011.182395	0.008354385
4013.110848	0.008439080
4015.039301	0.009595752
4016.967754	0.010781989
4018.896207	0.010905120
4020.824661	0.010424448
4022.753114	0.010135985
4024.681567	0.009866340
4026.610020	0.009429332
4028.538473	0.009271540
4030.466926	0.009422993
4032.395379	0.009718045
4034.323832	0.009848462
4036.252285	0.009636619
4038.180738	0.009367015
4040.109191	0.008972690
4042.037644	0.008692346
4043.966097	0.008915580
4045.894550	0.009403089
4047.823004	0.009782453
4049.751457	0.009760568
4051.679910	0.009534493
4053.608363	0.009375223
4055.536816	0.009270223
4057.465269	0.009254693
4059.393722	0.009277759
4061.322175	0.009336552
4063.250628	0.009414337
4065.179081	0.009386562
4067.107534	0.009215113
4069.035987	0.008904603
4070.964440	0.008676381
4072.892894	0.008891550
4074.821347	0.009258084
4076.749800	0.009551157
4078.678253	0.009880497
4080.606706	0.009765815
4082.535159	0.009121161
4084.463612	0.008291303
4086.392065	0.007692665
4088.320518	0.007864136
4090.248971	0.008592306
4092.177424	0.009282922
4094.105877	0.009619144
4096.034330	0.009146411
4097.962783	0.008316061
4099.891237	0.007792557
4101.819690	0.007137998
4103.748143	0.006868278
4105.676596	0.007317564
4107.605049	0.007934957
4109.533502	0.007745847
4111.461955	0.007359744
4113.390408	0.007316791
4115.318861	0.007362969
4117.247314	0.007288550
4119.175767	0.007440790
4121.104220	0.007767631
4123.032673	0.007487907
4124.961127	0.006703222
4126.889580	0.006443018
4128.818033	0.006845127
4130.746486	0.007594076
4132.674939	0.008480176
4134.603392	0.008560614
4136.531845	0.008042959
4138.460298	0.008015539
4140.388751	0.008679273
4142.317204	0.009198844
4144.245657	0.008766898
4146.174110	0.007830271
4148.102563	0.007486862
4150.031017	0.007405445
4151.959470	0.007013468
4153.887923	0.006516408
4155.816376	0.006184037
4157.744829	0.006168438
4159.673282	0.006530896
4161.601735	0.006775977
4163.530188	0.007009146
4165.458641	0.007842969
4167.387094	0.008614439
4169.315547	0.008104159
4171.244000	0.006783290
4173.172453	0.006211179
4175.100906	0.006738389
4177.029360	0.007309590
4178.957813	0.007232718
4180.886266	0.006847612
4182.814719	0.006824431
4184.743172	0.006993702
4186.671625	0.006578247
4188.600078	0.005989451
4190.528531	0.005830929
4192.456984	0.005461059
4194.385437	0.005102917
4196.313890	0.005770101
4198.242343	0.006574507
4200.170796	0.006801297
4202.099250	0.006824636
4204.027703	0.006450701
4205.956156	0.006114631
4207.884609	0.006070247
4209.813062	0.005985561
4211.741515	0.005925581
4213.669968	0.005620541
4215.598421	0.005528886
4217.526874	0.006613356
4219.455327	0.007373353
4221.383780	0.006799900
4223.312233	0.006252908
4225.240686	0.006703491
4227.169139	0.007040870
4229.097593	0.006589334
4231.026046	0.006261582
4232.954499	0.006062156
4234.882952	0.005674626
4236.811405	0.005890699
4238.739858	0.006571857
4240.668311	0.006749469
4242.596764	0.006660735
4244.525217	0.006804809
4246.453670	0.006801442
4248.382123	0.006652051
4250.310576	0.006605156
4252.239029	0.006244633
4254.167483	0.005793287
4256.095936	0.006316847
4258.024389	0.007080733
4259.952842	0.006970385
4261.881295	0.006396062
4263.809748	0.006253532
4265.738201	0.006408915
4267.666654	0.006462866
4269.595107	0.006509979
4271.523560	0.006635896
4273.452013	0.006517925
4275.380466	0.006579611
4277.308919	0.007138814
4279.237373	0.007339775
4281.165826	0.006818799
4283.094279	0.006567655
4285.022732	0.006939162
4286.951185	0.007217405
4288.879638	0.007513142
4290.808091	0.008087158
4292.736544	0.007697630
4294.664997	0.006278738
4296.593450	0.005795008
4298.521903	0.006638369
4300.450356	0.007131804
4302.378809	0.006625935
4304.307262	0.005670885
4306.235716	0.004876065
4308.164169	0.004694205
4310.092622	0.005245071
4312.021075	0.005678870
4313.949528	0.004893411
4315.877981	0.004451862
4317.806434	0.004844220
4319.734887	0.004461705
4321.663340	0.003751103
4323.591793	0.003673848
4325.520246	0.004389412
4327.448699	0.005577918
4329.377152	0.006389778
4331.305606	0.006720540
4333.234059	0.007028976
4335.162512	0.006822370
4337.090965	0.005924451
4339.019418	0.005551861
4340.947871	0.005736374
4342.876324	0.005854876
4344.804777	0.006329816
4346.733230	0.006519951
4348.661683	0.005587079
4350.590136	0.005083818
4352.518589	0.005911471
4354.447042	0.006516429
4356.375495	0.006416466
4358.303949	0.005722783
4360.232402	0.004903731
4362.160855	0.004376405
4364.089308	0.004480347
4366.017761	0.004623728
4367.946214	0.004636510
4369.874667	0.004748616
4371.803120	0.004988056
4373.731573	0.005258431
4375.660026	0.005823836
4377.588479	0.005838572
4379.516932	0.005200878
4381.445385	0.004949913
4383.373839	0.004975443
4385.302292	0.004523483
4387.230745	0.004570885
4389.159198	0.005594266
4391.087651	0.006679748
4393.016104	0.007495751
4394.944557	0.007695926
4396.873010	0.007530960
4398.801463	0.007142073
4400.729916	0.006837377
4402.658369	0.007171484
4404.586822	0.007478554
4406.515275	0.006906796
4408.443729	0.006127011
4410.372182	0.005709582
4412.300635	0.005040948
4414.229088	0.004158273
4416.157541	0.003974105
4418.085994	0.004683652
4420.014447	0.005444801
4421.942900	0.006195614
4423.871353	0.006661341
4425.799806	0.006212827
4427.728259	0.005559015
4429.656712	0.005764704
4431.585165	0.006551609
4433.513618	0.006561596
4435.442072	0.006280974
4437.370525	0.006552306
4439.298978	0.007572408
4441.227431	0.008549472
4443.155884	0.008324992
4445.084337	0.007297895
4447.012790	0.006088399
4448.941243	0.005426141
4450.869696	0.006230840
4452.798149	0.007298817
4454.726602	0.007525973
4456.655055	0.007724494
4458.583508	0.007660407
4460.511962	0.007056463
4462.440415	0.007135730
4464.368868	0.007384936
4466.297321	0.007238976
4468.225774	0.007122216
4470.154227	0.007092238
4472.082680	0.006929381
4474.011133	0.006278330
4475.939586	0.006625912
4477.868039	0.008151159
4479.796492	0.008836207
4481.724945	0.008066506
4483.653398	0.006694768
4485.581851	0.006038961
4487.510305	0.006375045
4489.438758	0.006495896
4491.367211	0.006106021
4493.295664	0.006436737
4495.224117	0.007237149
4497.152570	0.007378492
4499.081023	0.007527216
4501.009476	0.007757098
4502.937929	0.007342588
4504.866382	0.006721143
4506.794835	0.007081049
4508.723288	0.007608732
4510.651741	0.007905924
4512.580195	0.008119701
4514.508648	0.007974024
4516.437101	0.007446293
4518.365554	0.007028474
4520.294007	0.006208614
4522.222460	0.004927339
4524.150913	0.004414933
4526.079366	0.005088816
4528.007819	0.005878383
4529.936272	0.006411061
4531.864725	0.006853406
4533.793178	0.007327172
4535.721631	0.008068400
4537.650084	0.008650512
4539.578538	0.008765963
4541.506991	0.008716106
4543.435444	0.008118895
4545.363897	0.006869461
4547.292350	0.006244126
4549.220803	0.006234698
4551.149256	0.006218642
4553.077709	0.006606738
4555.006162	0.006845995
4556.934615	0.006454520
4558.863068	0.006386270
4560.791521	0.006812118
4562.719974	0.007576142
4564.648428	0.008448269
4566.576881	0.008590817
4568.505334	0.007568520
4570.433787	0.006322734
4572.362240	0.006336340
4574.290693	0.007898005
4576.219146	0.009172622
4578.147599	0.008208389
4580.076052	0.006155159
4582.004505	0.005262204
4583.932958	0.005717671
4585.861411	0.006865849
4587.789864	0.008583921
4589.718318	0.009768948
4591.646771	0.009388827
4593.575224	0.007953694
4595.503677	0.006632595
4597.432130	0.005892190
4599.360583	0.006100525
4601.289036	0.006535753
4603.217489	0.006698804
[truncated: 1,501 more rows]
