# Supplementary material for: Adaptive Method for Quantitative Estimation of Glucose and Fructose Concentrations in Aqueous Solutions Based on Infrared Nanoantenna Optics
Source: Sensors (Basel). 2019 Jul 11;19(14):3053. doi: 10.3390/s19143053 (PMC6678705; doi:10.3390/s19143053)
Supplement: Supplementary file 1 [file sensors-19-03053-s001.zip › 00_Measurement_Data/Fructose cycles/2 c=25 gl/res4 sc50_50 ap100x100 par pol/2 c25 gl.14.txt]

748.239793	0.025941376
750.168246	0.023902617
752.096699	0.020234047
754.025152	0.027952434
755.953605	0.052733824
757.882058	0.062613837
759.810511	0.049566377
761.738964	0.028543679
763.667418	0.019438474
765.595871	0.011923074
767.524324	0.020057164
769.452777	0.023637133
771.381230	0.018588662
773.309683	0.010769599
775.238136	0.014524933
777.166589	0.027739875
779.095042	0.035908386
781.023495	0.029489787
782.951948	0.016967161
784.880401	0.019408358
786.808854	0.023900926
788.737308	0.025437260
790.665761	0.024077678
792.594214	0.007781636
794.522667	0.026287753
796.451120	0.031936549
798.379573	0.024346894
800.308026	0.026261583
802.236479	0.034328252
804.164932	0.045641672
806.093385	0.056368280
808.021838	0.062099189
809.950291	0.051306896
811.878744	0.042749643
813.807197	0.044051915
815.735651	0.037991785
817.664104	0.022277540
819.592557	0.022011900
821.521010	0.024673628
823.449463	0.018463856
825.377916	0.028444931
827.306369	0.037462577
829.234822	0.033162069
831.163275	0.019474870
833.091728	0.011905127
835.020181	0.014696865
836.948634	0.021382885
838.877087	0.022494242
840.805541	0.017795559
842.733994	0.017241146
844.662447	0.019887997
846.590900	0.027149500
848.519353	0.030010683
850.447806	0.024483198
852.376259	0.013655654
854.304712	0.008056634
856.233165	0.006930991
858.161618	0.024205867
860.090071	0.033515900
862.018524	0.031915959
863.946977	0.030658666
865.875430	0.030120352
867.803884	0.030860173
869.732337	0.032581057
871.660790	0.031582721
873.589243	0.028585033
875.517696	0.028956199
877.446149	0.035889603
879.374602	0.045214046
881.303055	0.048990112
883.231508	0.045723099
885.159961	0.041911945
887.088414	0.041548457
889.016867	0.043186516
890.945320	0.045300309
892.873774	0.046888791
894.802227	0.049956918
896.730680	0.057575539
898.659133	0.067111127
900.587586	0.072199300
902.516039	0.071849748
904.444492	0.070937209
906.372945	0.071574114
908.301398	0.072578616
910.229851	0.073698662
912.158304	0.076741457
914.086757	0.082651772
916.015210	0.089941554
917.943664	0.096126579
919.872117	0.100747384
921.800570	0.105655059
923.729023	0.111545987
925.657476	0.116482437
927.585929	0.120095626
929.514382	0.124250755
931.442835	0.129823491
933.371288	0.135792524
935.299741	0.141035005
937.228194	0.146027759
939.156647	0.150992006
941.085100	0.155545980
943.013553	0.160728350
944.942007	0.167064354
946.870460	0.173057854
948.798913	0.178792641
950.727366	0.185919896
952.655819	0.194078997
954.584272	0.201717407
956.512725	0.207904980
958.441178	0.213029042
960.369631	0.218880966
962.298084	0.226071358
964.226537	0.233144790
966.154990	0.239069566
968.083443	0.244547710
970.011897	0.251144916
971.940350	0.258928955
973.868803	0.265438080
975.797256	0.269997805
977.725709	0.275170833
979.654162	0.281862795
981.582615	0.289001405
983.511068	0.295860916
985.439521	0.301927894
987.367974	0.307364643
989.296427	0.312595785
991.224880	0.317657202
993.153333	0.322903603
995.081786	0.328904390
997.010240	0.335206747
998.938693	0.340669990
1000.867146	0.345355541
1002.795599	0.349922329
1004.724052	0.354835719
1006.652505	0.360206813
1008.580958	0.364590049
1010.509411	0.367640674
1012.437864	0.371582478
1014.366317	0.376876682
1016.294770	0.380910695
1018.223223	0.382246703
1020.151676	0.383415878
1022.080130	0.386804998
1024.008583	0.391006887
1025.937036	0.394392967
1027.865489	0.396974206
1029.793942	0.398720473
1031.722395	0.400105715
1033.650848	0.401641369
1035.579301	0.402787060
1037.507754	0.403599441
1039.436207	0.404750466
1041.364660	0.405746847
1043.293113	0.406186521
1045.221566	0.406547964
1047.150019	0.406342804
1049.078473	0.404988050
1051.006926	0.403511018
1052.935379	0.402993143
1054.863832	0.403277189
1056.792285	0.403192252
1058.720738	0.401713103
1060.649191	0.399273396
1062.577644	0.396884322
1064.506097	0.395323962
1066.434550	0.395041257
1068.363003	0.395420790
1070.291456	0.395535618
1072.219909	0.395034850
1074.148363	0.393706709
1076.076816	0.392110258
1078.005269	0.391088307
1079.933722	0.389947593
1081.862175	0.388280690
1083.790628	0.387114406
1085.719081	0.386809170
1087.647534	0.386920422
1089.575987	0.386339664
1091.504440	0.384439468
1093.432893	0.382458359
1095.361346	0.381066144
1097.289799	0.379776448
1099.218253	0.378175288
1101.146706	0.375815064
1103.075159	0.372886062
1105.003612	0.370032459
1106.932065	0.367820263
1108.860518	0.366242737
1110.788971	0.364285737
1112.717424	0.361645937
1114.645877	0.358976901
1116.574330	0.356286705
1118.502783	0.353489310
1120.431236	0.350921929
1122.359689	0.348624468
1124.288142	0.346471548
1126.216596	0.344362855
1128.145049	0.341944903
1130.073502	0.339062452
1132.001955	0.336074203
1133.930408	0.333326757
1135.858861	0.330920577
1137.787314	0.328719974
1139.715767	0.326458603
1141.644220	0.324101418
1143.572673	0.321635962
1145.501126	0.318614870
1147.429579	0.314986348
1149.358032	0.311847776
1151.286486	0.309702694
1153.214939	0.307651937
1155.143392	0.305297881
1157.071845	0.302686095
1159.000298	0.299575537
1160.928751	0.296488911
1162.857204	0.293812990
1164.785657	0.290762156
1166.714110	0.287291169
1168.642563	0.284427941
1170.571016	0.282264739
1172.499469	0.280017465
1174.427922	0.277541965
1176.356375	0.275264114
1178.284829	0.272981316
1180.213282	0.270120472
1182.141735	0.266914576
1184.070188	0.263972431
1185.998641	0.261281520
1187.927094	0.258420944
1189.855547	0.255451202
1191.784000	0.252954334
1193.712453	0.250993818
1195.640906	0.249090761
1197.569359	0.246960297
1199.497812	0.244527251
1201.426265	0.241737187
1203.354719	0.239320353
1205.283172	0.236992478
1207.211625	0.234326303
1209.140078	0.231362462
1211.068531	0.228928447
1212.996984	0.227121636
1214.925437	0.225086376
1216.853890	0.222628146
1218.782343	0.220269620
1220.710796	0.218158484
1222.639249	0.216192186
1224.567702	0.214429364
1226.496155	0.212638006
1228.424609	0.210530445
1230.353062	0.208315641
1232.281515	0.206121698
1234.209968	0.203885838
1236.138421	0.201738000
1238.066874	0.199649051
1239.995327	0.197443038
1241.923780	0.195308417
1243.852233	0.193843782
1245.780686	0.193040714
1247.709139	0.192235216
1249.637592	0.191121727
1251.566045	0.189562738
1253.494498	0.187361866
1255.422952	0.185027406
1257.351405	0.183235943
1259.279858	0.181800976
1261.208311	0.180262253
1263.136764	0.178478062
1265.065217	0.176477015
1266.993670	0.174475461
1268.922123	0.172733307
1270.850576	0.171124846
1272.779029	0.169292375
1274.707482	0.167261943
1276.635935	0.165699512
1278.564388	0.164658472
1280.492842	0.163414538
1282.421295	0.161748350
1284.349748	0.160139799
1286.278201	0.158987314
1288.206654	0.158110797
1290.135107	0.156800866
1292.063560	0.154876679
1293.992013	0.153024569
1295.920466	0.151427969
1297.848919	0.149654537
1299.777372	0.147864446
1301.705825	0.146465853
1303.634278	0.145310000
1305.562731	0.143946677
1307.491185	0.142402992
1309.419638	0.141421020
1311.348091	0.141148463
1313.276544	0.141117945
1315.204997	0.140737027
1317.133450	0.139287367
1319.061903	0.137044877
1320.990356	0.134951159
1322.918809	0.133232087
1324.847262	0.131569758
1326.775715	0.129809871
1328.704168	0.128275082
1330.632621	0.127296880
1332.561075	0.126944602
1334.489528	0.127370849
1336.417981	0.128408536
1338.346434	0.128530622
1340.274887	0.126715705
1342.203340	0.123649932
1344.131793	0.120577037
1346.060246	0.118522175
1347.988699	0.117357709
1349.917152	0.116366699
1351.845605	0.115310349
1353.774058	0.114084773
1355.702511	0.112984568
1357.630965	0.112802364
1359.559418	0.113344423
1361.487871	0.113005392
1363.416324	0.111531578
1365.344777	0.109924704
1367.273230	0.108487599
1369.201683	0.108099766
1371.130136	0.108729996
1373.058589	0.108718947
1374.987042	0.107627682
1376.915495	0.105623558
1378.843948	0.102962546
1380.772401	0.100983642
1382.700854	0.100489095
1384.629308	0.100457713
1386.557761	0.099450581
1388.486214	0.098155499
1390.414667	0.097746387
1392.343120	0.097762547
1394.271573	0.098156296
1396.200026	0.098508656
1398.128479	0.097170360
1400.056932	0.095116191
1401.985385	0.093706131
1403.913838	0.092202544
1405.842291	0.090889230
1407.770744	0.089798912
1409.699198	0.088398173
1411.627651	0.087399259
1413.556104	0.087636471
1415.484557	0.088530175
1417.413010	0.088390358
1419.341463	0.087582327
1421.269916	0.087191492
1423.198369	0.086007155
1425.126822	0.084541038
1427.055275	0.083678797
1428.983728	0.082760133
1430.912181	0.082484715
1432.840634	0.082820818
1434.769087	0.081497855
1436.697541	0.078767620
1438.625994	0.077226222
1440.554447	0.076231413
1442.482900	0.075335667
1444.411353	0.075181037
1446.339806	0.075017959
1448.268259	0.074717209
1450.196712	0.075098589
1452.125165	0.076691501
1454.053618	0.079080097
1455.982071	0.080184408
1457.910524	0.078913227
1459.838977	0.076651998
1461.767431	0.073899433
1463.695884	0.070953459
1465.624337	0.069321223
1467.552790	0.069877841
1469.481243	0.071279898
1471.409696	0.072212338
1473.338149	0.072189920
1475.266602	0.070160277
1477.195055	0.067174800
1479.123508	0.065068521
1481.051961	0.063991494
1482.980414	0.064281322
1484.908867	0.065993302
1486.837321	0.068044968
1488.765774	0.068685018
1490.694227	0.067474008
1492.622680	0.065947950
1494.551133	0.064287990
1496.479586	0.062960401
1498.408039	0.062779576
1500.336492	0.063220084
1502.264945	0.064065687
1504.193398	0.064662308
1506.121851	0.064770132
1508.050304	0.065481335
1509.978757	0.064713784
1511.907210	0.062532529
1513.835664	0.061749417
1515.764117	0.062840231
1517.692570	0.064922683
1519.621023	0.065917082
1521.549476	0.064967275
1523.477929	0.063607134
1525.406382	0.061353847
1527.334835	0.058823451
1529.263288	0.057539485
1531.191741	0.056657489
1533.120194	0.055916432
1535.048647	0.057060007
1536.977100	0.059320223
1538.905554	0.061726429
1540.834007	0.064503789
1542.762460	0.063235112
1544.690913	0.057978489
1546.619366	0.053933032
1548.547819	0.052220371
1550.476272	0.052123111
1552.404725	0.053127982
1554.333178	0.055065904
1556.261631	0.056781422
1558.190084	0.055381697
1560.118537	0.052959286
1562.046990	0.052075829
1563.975443	0.051048718
1565.903897	0.050274160
1567.832350	0.049749020
1569.760803	0.049348868
1571.689256	0.049946565
1573.617709	0.050257772
1575.546162	0.049622409
1577.474615	0.049380962
1579.403068	0.048982352
1581.331521	0.047730170
1583.259974	0.046668395
1585.188427	0.046225023
1587.116880	0.046127483
1589.045333	0.046284527
1590.973787	0.046740081
1592.902240	0.047307674
1594.830693	0.047650076
1596.759146	0.047619179
1598.687599	0.047361035
1600.616052	0.047229741
1602.544505	0.047514517
1604.472958	0.048109327
1606.401411	0.048562970
1608.329864	0.048764542
1610.258317	0.049224477
1612.186770	0.050296970
1614.115223	0.051201168
1616.043677	0.051332630
1617.972130	0.052009180
1619.900583	0.053292293
1621.829036	0.053678371
1623.757489	0.054017331
1625.685942	0.054560922
1627.614395	0.054173540
1629.542848	0.053810079
1631.471301	0.054623660
1633.399754	0.055893946
1635.328207	0.057003342
1637.256660	0.058030616
1639.185113	0.057866145
1641.113566	0.057206210
1643.042020	0.057828687
1644.970473	0.059306536
1646.898926	0.061105751
1648.827379	0.063617088
1650.755832	0.063643888
1652.684285	0.059837438
1654.612738	0.056939956
1656.541191	0.055901486
1658.469644	0.055088703
1660.398097	0.054603878
1662.326550	0.054389186
1664.255003	0.054793768
1666.183456	0.055550519
1668.111910	0.055857763
1670.040363	0.056200895
1671.968816	0.055905521
1673.897269	0.053300343
1675.825722	0.050562553
1677.754175	0.050394792
1679.682628	0.051838413
1681.611081	0.052637551
1683.539534	0.051462620
1685.467987	0.049922079
1687.396440	0.048507214
1689.324893	0.046399556
1691.253346	0.045177337
1693.181799	0.045254774
1695.110253	0.046001021
1697.038706	0.047265608
1698.967159	0.046848685
1700.895612	0.045463432
1702.824065	0.045088250
1704.752518	0.043654215
1706.680971	0.041363996
1708.609424	0.039562222
1710.537877	0.038606562
1712.466330	0.039019525
1714.394783	0.040418405
1716.323236	0.040735360
1718.251689	0.039144024
1720.180143	0.037328769
1722.108596	0.035784304
1724.037049	0.034780852
1725.965502	0.034890901
1727.893955	0.035809297
1729.822408	0.037089288
1731.750861	0.037787523
1733.679314	0.037259325
1735.607767	0.036869705
1737.536220	0.036419645
1739.464673	0.035469860
1741.393126	0.035210546
1743.321579	0.035796706
1745.250032	0.036633428
1747.178486	0.037328780
1749.106939	0.037130639
1751.035392	0.035967927
1752.963845	0.034876045
1754.892298	0.034193672
1756.820751	0.033910781
1758.749204	0.034163360
1760.677657	0.034265812
1762.606110	0.034218531
1764.534563	0.034350749
1766.463016	0.034477908
1768.391469	0.035344575
1770.319922	0.037014853
1772.248376	0.038070247
1774.176829	0.038053513
1776.105282	0.037612356
1778.033735	0.037299413
1779.962188	0.037277330
1781.890641	0.037339542
1783.819094	0.037266985
1785.747547	0.037433792
1787.676000	0.038230635
1789.604453	0.039129525
1791.532906	0.039750550
1793.461359	0.040342130
1795.389812	0.040623266
1797.318266	0.040353831
1799.246719	0.039910667
1801.175172	0.039638761
1803.103625	0.039673414
1805.032078	0.039920639
1806.960531	0.040384863
1808.888984	0.040960170
1810.817437	0.041328408
1812.745890	0.041356642
1814.674343	0.041070603
1816.602796	0.040776595
1818.531249	0.040882014
1820.459702	0.041261964
1822.388155	0.041605469
1824.316609	0.042014241
1826.245062	0.042802449
1828.173515	0.043239083
1830.101968	0.042805433
1832.030421	0.042130098
1833.958874	0.041457996
1835.887327	0.041071292
1837.815780	0.041262034
1839.744233	0.041869670
1841.672686	0.042293608
1843.601139	0.042129885
1845.529592	0.041797698
1847.458045	0.041272119
1849.386499	0.040475506
1851.314952	0.039787848
1853.243405	0.039467100
1855.171858	0.039555471
1857.100311	0.039674465
1859.028764	0.039414488
1860.957217	0.038997177
1862.885670	0.039079145
1864.814123	0.039794430
1866.742576	0.040151741
1868.671029	0.039465591
1870.599482	0.038491782
1872.527935	0.037630644
1874.456388	0.036713965
1876.384842	0.035954367
1878.313295	0.035505962
1880.241748	0.035354465
1882.170201	0.035351150
1884.098654	0.035310216
1886.027107	0.035151232
1887.955560	0.034787513
1889.884013	0.034534071
1891.812466	0.034573108
1893.740919	0.034455962
1895.669372	0.034152769
1897.597825	0.033777121
1899.526278	0.033318136
1901.454732	0.032947507
1903.383185	0.032824084
1905.311638	0.032973610
1907.240091	0.032941770
1909.168544	0.032248143
1911.096997	0.031243941
1913.025450	0.030633364
1914.953903	0.030512791
1916.882356	0.030449715
1918.810809	0.030409785
1920.739262	0.030267671
1922.667715	0.029832121
1924.596168	0.029456299
1926.524622	0.029085673
1928.453075	0.028639289
1930.381528	0.028312745
1932.309981	0.028034680
1934.238434	0.027650081
1936.166887	0.027204866
1938.095340	0.026913306
1940.023793	0.026712786
1941.952246	0.026401628
1943.880699	0.026122866
1945.809152	0.025908690
1947.737605	0.025768016
1949.666058	0.025683569
1951.594511	0.025313549
1953.522965	0.024718124
1955.451418	0.024468882
1957.379871	0.024680501
1959.308324	0.024770899
1961.236777	0.024519112
1963.165230	0.024281813
1965.093683	0.024067100
1967.022136	0.023725934
1968.950589	0.023505375
1970.879042	0.023467164
1972.807495	0.023300799
1974.735948	0.022869408
1976.664401	0.022435155
1978.592855	0.022227300
1980.521308	0.022146272
1982.449761	0.022116203
1984.378214	0.022053253
1986.306667	0.021866543
1988.235120	0.021753429
1990.163573	0.021705724
1992.092026	0.021438561
1994.020479	0.021093907
1995.948932	0.020821650
1997.877385	0.020497182
1999.805838	0.020189879
2001.734291	0.020048652
2003.662744	0.019937290
2005.591198	0.019745868
2007.519651	0.019659890
2009.448104	0.019724879
2011.376557	0.019613987
2013.305010	0.019128980
2015.233463	0.018560909
2017.161916	0.018331133
2019.090369	0.018381122
2021.018822	0.018303946
2022.947275	0.018136475
2024.875728	0.018166456
2026.804181	0.018250128
2028.732634	0.018080240
2030.661088	0.017734723
2032.589541	0.017507151
2034.517994	0.017517045
2036.446447	0.017631721
2038.374900	0.017515127
2040.303353	0.017101197
2042.231806	0.016896797
2044.160259	0.017071143
2046.088712	0.017175756
2048.017165	0.017035896
2049.945618	0.016842721
2051.874071	0.016697310
2053.802524	0.016443292
2055.730978	0.015924416
2057.659431	0.015404449
2059.587884	0.015352753
2061.516337	0.015759140
2063.444790	0.016027553
2065.373243	0.015889298
2067.301696	0.015677162
2069.230149	0.015547629
2071.158602	0.015439020
2073.087055	0.015348133
2075.015508	0.015213604
2076.943961	0.015019743
2078.872414	0.014949275
2080.800867	0.015035425
2082.729321	0.015022105
2084.657774	0.014737496
2086.586227	0.014428498
2088.514680	0.014379265
2090.443133	0.014375235
2092.371586	0.014150143
2094.300039	0.013850319
2096.228492	0.013668837
2098.156945	0.013603467
2100.085398	0.013638975
2102.013851	0.013740984
2103.942304	0.013884393
2105.870757	0.013977928
2107.799211	0.013841796
2109.727664	0.013612099
2111.656117	0.013646452
2113.584570	0.013933110
2115.513023	0.014094863
2117.441476	0.013927289
2119.369929	0.013650970
2121.298382	0.013455460
2123.226835	0.013314081
2125.155288	0.013265780
2127.083741	0.013260402
2129.012194	0.013141423
2130.940647	0.012964438
2132.869100	0.012906722
2134.797554	0.013044519
2136.726007	0.013227712
2138.654460	0.013189297
2140.582913	0.012943172
2142.511366	0.012850013
2144.439819	0.012980381
2146.368272	0.012987219
2148.296725	0.012752164
2150.225178	0.012627108
2152.153631	0.012662957
2154.082084	0.012586739
2156.010537	0.012422470
2157.938990	0.012290821
2159.867444	0.012262982
2161.795897	0.012403012
2163.724350	0.012524327
2165.652803	0.012379426
2167.581256	0.012157882
2169.509709	0.012161113
2171.438162	0.012278645
2173.366615	0.012235678
2175.295068	0.012029954
2177.223521	0.011882606
2179.151974	0.011801544
2181.080427	0.011433686
2183.008880	0.010869059
2184.937334	0.010775004
2186.865787	0.011161399
2188.794240	0.011405187
2190.722693	0.011394693
2192.651146	0.011398993
2194.579599	0.011486921
2196.508052	0.011542207
2198.436505	0.011473765
2200.364958	0.011375233
2202.293411	0.011335748
2204.221864	0.011189332
2206.150317	0.010798750
2208.078770	0.010437341
2210.007223	0.010434151
2211.935677	0.010705939
2213.864130	0.010959421
2215.792583	0.011046377
2217.721036	0.010983723
2219.649489	0.010907171
2221.577942	0.010873053
2223.506395	0.010640474
2225.434848	0.010174424
2227.363301	0.009901890
2229.291754	0.009805122
2231.220207	0.009654562
2233.148660	0.009587427
2235.077113	0.009582298
2237.005567	0.009544790
2238.934020	0.009488328
2240.862473	0.009387639
2242.790926	0.009369893
2244.719379	0.009437989
2246.647832	0.009340035
2248.576285	0.009197383
2250.504738	0.009409590
2252.433191	0.009903233
2254.361644	0.010309487
2256.290097	0.010190885
2258.218550	0.009691365
2260.147003	0.009272835
2262.075456	0.009140669
2264.003910	0.009490618
2265.932363	0.010150678
2267.860816	0.010445617
2269.789269	0.010289467
2271.717722	0.010071820
2273.646175	0.009760193
2275.574628	0.009325201
2277.503081	0.009107067
2279.431534	0.009189504
2281.359987	0.009232869
2283.288440	0.009089957
2285.216893	0.008951306
2287.145346	0.008956794
2289.073800	0.009084241
2291.002253	0.009204890
2292.930706	0.009188940
2294.859159	0.008968322
2296.787612	0.008613219
2298.716065	0.008491668
2300.644518	0.008817893
2302.572971	0.009162989
2304.501424	0.009144724
2306.429877	0.009031371
2308.358330	0.009044512
2310.286783	0.008914448
2312.215236	0.008480229
2314.143690	0.008077656
2316.072143	0.008055561
2318.000596	0.008329559
2319.929049	0.008522526
2321.857502	0.008489830
2323.785955	0.008470342
2325.714408	0.008483115
2327.642861	0.008315187
2329.571314	0.008253270
2331.499767	0.008635728
2333.428220	0.009003260
2335.356673	0.008816123
2337.285126	0.008327525
2339.213579	0.007928359
2341.142033	0.007482323
2343.070486	0.006808230
2344.998939	0.006478016
2346.927392	0.006854893
2348.855845	0.007622187
2350.784298	0.008549233
2352.712751	0.009383634
2354.641204	0.009613965
2356.569657	0.009151309
2358.498110	0.008451680
2360.426563	0.007965871
2362.355016	0.007629190
2364.283469	0.007156086
2366.211923	0.006610513
2368.140376	0.006480881
2370.068829	0.006821828
2371.997282	0.007114383
2373.925735	0.007042588
2375.854188	0.006739057
2377.782641	0.006474080
2379.711094	0.006444038
2381.639547	0.006561025
2383.568000	0.006490674
2385.496453	0.006177413
2387.424906	0.006051171
2389.353359	0.006315846
2391.281812	0.006509058
2393.210266	0.006256329
2395.138719	0.005892984
2397.067172	0.005738187
2398.995625	0.005736541
2400.924078	0.005845021
2402.852531	0.006082268
2404.780984	0.006262025
2406.709437	0.006166593
2408.637890	0.005972936
2410.566343	0.005941547
2412.494796	0.006096421
2414.423249	0.006371034
2416.351702	0.006553529
2418.280156	0.006518608
2420.208609	0.006342855
2422.137062	0.006065449
2424.065515	0.005710426
2425.993968	0.005344609
2427.922421	0.005198551
2429.850874	0.005406375
2431.779327	0.005617501
2433.707780	0.005639192
2435.636233	0.005741714
2437.564686	0.005942802
2439.493139	0.006037950
2441.421592	0.006056449
2443.350045	0.006047380
2445.278499	0.005852058
2447.206952	0.005481107
2449.135405	0.005201394
2451.063858	0.005166933
2452.992311	0.005213670
2454.920764	0.005503586
2456.849217	0.006124295
2458.777670	0.006502355
2460.706123	0.006256105
2462.634576	0.005976619
2464.563029	0.006165599
2466.491482	0.006410018
2468.419935	0.006348630
2470.348389	0.006249979
2472.276842	0.006132430
2474.205295	0.005907560
2476.133748	0.005866753
2478.062201	0.006143663
2479.990654	0.006548742
2481.919107	0.006875253
2483.847560	0.006994297
2485.776013	0.006970302
2487.704466	0.006983522
2489.632919	0.007065192
2491.561372	0.007040170
2493.489825	0.006934719
2495.418279	0.006887733
2497.346732	0.006917060
2499.275185	0.007289923
2501.203638	0.007911146
2503.132091	0.008356463
2505.060544	0.008519301
2506.988997	0.008497123
2508.917450	0.008597094
2510.845903	0.008870908
2512.774356	0.008908417
2514.702809	0.008692287
2516.631262	0.008664173
2518.559715	0.008986319
2520.488168	0.009373111
2522.416622	0.009479269
2524.345075	0.009375532
2526.273528	0.009598400
2528.201981	0.010263962
2530.130434	0.010716505
2532.058887	0.010641929
2533.987340	0.010518143
2535.915793	0.010660065
2537.844246	0.010838808
2539.772699	0.011047191
2541.701152	0.011460942
2543.629605	0.011912267
2545.558058	0.012173678
2547.486512	0.012144979
2549.414965	0.012188294
2551.343418	0.012719058
2553.271871	0.013456441
2555.200324	0.013923496
2557.128777	0.014074089
2559.057230	0.014154650
2560.985683	0.014241484
2562.914136	0.014367986
2564.842589	0.014730244
2566.771042	0.015134037
2568.699495	0.015183238
2570.627948	0.015058113
2572.556401	0.015209474
2574.484855	0.015693871
2576.413308	0.016109889
2578.341761	0.016230348
2580.270214	0.016526984
2582.198667	0.017245039
2584.127120	0.017657155
2586.055573	0.017487690
2587.984026	0.017364955
2589.912479	0.017460840
2591.840932	0.017490465
2593.769385	0.017484073
2595.697838	0.017551839
2597.626291	0.017801091
2599.554745	0.018204659
2601.483198	0.018326962
2603.411651	0.018147975
2605.340104	0.018059820
2607.268557	0.018106753
2609.197010	0.018176090
2611.125463	0.018303668
2613.053916	0.018405451
2614.982369	0.018344738
2616.910822	0.018368971
2618.839275	0.018772958
2620.767728	0.019200183
2622.696181	0.019236334
2624.624635	0.019051788
2626.553088	0.018763721
2628.481541	0.018336290
2630.409994	0.018098203
2632.338447	0.018287051
2634.266900	0.018446758
2636.195353	0.018233128
2638.123806	0.017939297
2640.052259	0.017723063
2641.980712	0.017433429
2643.909165	0.017258715
2645.837618	0.017405048
2647.766071	0.017553991
2649.694524	0.017533472
2651.622978	0.017579177
2653.551431	0.017704556
2655.479884	0.017711066
2657.408337	0.017543409
2659.336790	0.017336106
2661.265243	0.017309422
2663.193696	0.017355196
2665.122149	0.017147258
2667.050602	0.016814303
2668.979055	0.016683994
2670.907508	0.016714117
2672.835961	0.016792255
2674.764414	0.016776482
2676.692868	0.016532604
2678.621321	0.016386503
2680.549774	0.016582645
2682.478227	0.016744433
2684.406680	0.016650317
2686.335133	0.016435320
2688.263586	0.016076498
2690.192039	0.015724553
2692.120492	0.015725588
2694.048945	0.015891993
2695.977398	0.015710479
2697.905851	0.015301380
2699.834304	0.015158324
2701.762757	0.015225588
2703.691211	0.015123738
2705.619664	0.014823577
2707.548117	0.014496813
2709.476570	0.014179316
2711.405023	0.013935478
2713.333476	0.014062284
2715.261929	0.014621765
2717.190382	0.015083680
2719.118835	0.015020340
2721.047288	0.014755669
2722.975741	0.014553649
2724.904194	0.014179459
2726.832647	0.013820084
2728.761101	0.013797906
2730.689554	0.013768631
2732.618007	0.013523405
2734.546460	0.013347789
2736.474913	0.013392059
2738.403366	0.013515022
2740.331819	0.013554225
2742.260272	0.013341175
2744.188725	0.012997402
2746.117178	0.012957273
2748.045631	0.013212816
2749.974084	0.013289148
2751.902537	0.013190904
2753.830991	0.013364412
2755.759444	0.013767394
2757.687897	0.013822094
2759.616350	0.013267965
2761.544803	0.012786811
2763.473256	0.012878684
2765.401709	0.012924183
2767.330162	0.012651520
2769.258615	0.012537229
2771.187068	0.012584240
2773.115521	0.012496205
2775.043974	0.012176063
2776.972427	0.011844544
2778.900880	0.011702593
2780.829334	0.011630766
2782.757787	0.011619451
2784.686240	0.011725627
2786.614693	0.012036357
2788.543146	0.012491090
2790.471599	0.012585661
2792.400052	0.012382660
2794.328505	0.012248334
2796.256958	0.012097296
2798.185411	0.011851197
2800.113864	0.011675754
2802.042317	0.011779511
2803.970770	0.012045410
2805.899224	0.012251247
2807.827677	0.012214107
2809.756130	0.011859312
2811.684583	0.011551049
2813.613036	0.011522075
2815.541489	0.011460929
2817.469942	0.011112109
2819.398395	0.010814404
2821.326848	0.010983177
2823.255301	0.011397631
2825.183754	0.011639170
2827.112207	0.011538742
2829.040660	0.011287781
2830.969113	0.011239412
2832.897567	0.011429884
2834.826020	0.011723547
2836.754473	0.011956343
2838.682926	0.011905174
2840.611379	0.011596339
2842.539832	0.011470507
2844.468285	0.011557166
2846.396738	0.011451644
2848.325191	0.011485832
2850.253644	0.011794466
2852.182097	0.011693369
2854.110550	0.011195857
2856.039003	0.010701224
2857.967457	0.010168361
2859.895910	0.009892228
2861.824363	0.010135485
2863.752816	0.010466031
2865.681269	0.010720101
2867.609722	0.011120785
2869.538175	0.011497553
2871.466628	0.011553049
2873.395081	0.011513653
2875.323534	0.011680949
2877.251987	0.011654857
2879.180440	0.011209556
2881.108893	0.010945439
2883.037347	0.011093910
2884.965800	0.011390564
2886.894253	0.011695174
2888.822706	0.011667161
2890.751159	0.011126803
2892.679612	0.010584756
2894.608065	0.010503354
2896.536518	0.010744494
2898.464971	0.010899877
2900.393424	0.010818728
2902.321877	0.010661499
2904.250330	0.010787327
2906.178783	0.011203824
2908.107236	0.011448867
2910.035690	0.011154223
2911.964143	0.010521894
2913.892596	0.010305415
2915.821049	0.010747220
2917.749502	0.011184324
2919.677955	0.011174168
2921.606408	0.010841960
2923.534861	0.010452568
2925.463314	0.010309523
2927.391767	0.010586502
2929.320220	0.011204103
2931.248673	0.011713736
2933.177126	0.011571655
2935.105580	0.010958465
2937.034033	0.010474205
2938.962486	0.010303805
2940.890939	0.010415414
2942.819392	0.010750209
2944.747845	0.011034245
2946.676298	0.011108072
2948.604751	0.011041597
2950.533204	0.010917700
2952.461657	0.010914242
2954.390110	0.011224121
2956.318563	0.011527198
2958.247016	0.011311658
2960.175469	0.010853730
2962.103923	0.010939857
2964.032376	0.011435556
2965.960829	0.011537776
2967.889282	0.011285798
2969.817735	0.011414434
2971.746188	0.011828022
2973.674641	0.011819038
2975.603094	0.011493230
2977.531547	0.011411704
2979.460000	0.011683019
2981.388453	0.011925153
2983.316906	0.011857321
2985.245359	0.011909298
2987.173813	0.012204363
2989.102266	0.012038607
2991.030719	0.011518561
2992.959172	0.011396004
2994.887625	0.011490133
2996.816078	0.011418897
2998.744531	0.011476177
3000.672984	0.011777180
3002.601437	0.011985754
3004.529890	0.011874326
3006.458343	0.011660205
3008.386796	0.011692773
3010.315249	0.011853742
3012.243703	0.011763723
3014.172156	0.011663471
3016.100609	0.011900921
3018.029062	0.012160051
3019.957515	0.012323879
3021.885968	0.012530732
3023.814421	0.012630207
3025.742874	0.012751319
3027.671327	0.013220452
3029.599780	0.013817853
3031.528233	0.014026009
3033.456686	0.013780417
3035.385139	0.013557483
3037.313592	0.013628072
3039.242046	0.013718601
3041.170499	0.013622820
3043.098952	0.013639651
3045.027405	0.013879395
3046.955858	0.013979516
3048.884311	0.013985449
3050.812764	0.013991765
3052.741217	0.013712469
3054.669670	0.013403550
3056.598123	0.013480801
3058.526576	0.013829720
3060.455029	0.014226520
3062.383482	0.014454089
3064.311936	0.014195040
3066.240389	0.013742799
3068.168842	0.013710892
3070.097295	0.014130453
3072.025748	0.014593860
3073.954201	0.014814715
3075.882654	0.014923910
3077.811107	0.015117235
3079.739560	0.015291696
3081.668013	0.015516281
3083.596466	0.015813399
3085.524919	0.015759729
3087.453372	0.015522347
3089.381825	0.015921179
3091.310279	0.016682265
3093.238732	0.016923189
3095.167185	0.016829113
3097.095638	0.016810186
3099.024091	0.016768713
3100.952544	0.016718088
3102.880997	0.016770869
3104.809450	0.016977457
3106.737903	0.017220067
3108.666356	0.017346242
3110.594809	0.017545676
3112.523262	0.017995479
3114.451715	0.018277796
3116.380169	0.018143512
3118.308622	0.018010987
3120.237075	0.018052712
3122.165528	0.018179225
3124.093981	0.018374983
3126.022434	0.018607734
3127.950887	0.018946830
3129.879340	0.019140052
3131.807793	0.018848637
3133.736246	0.018430930
3135.664699	0.018359927
3137.593152	0.018533254
3139.521605	0.018595824
3141.450058	0.018587675
3143.378512	0.018901203
3145.306965	0.019444190
3147.235418	0.019608656
3149.163871	0.019434007
3151.092324	0.019601688
3153.020777	0.020288736
3154.949230	0.021139136
3156.877683	0.021707851
3158.806136	0.021892617
3160.734589	0.022035638
3162.663042	0.022349160
3164.591495	0.022500170
3166.519948	0.022164300
3168.448402	0.021714604
3170.376855	0.021696905
3172.305308	0.022112109
3174.233761	0.022591278
3176.162214	0.022887304
3178.090667	0.022987202
3180.019120	0.022988377
3181.947573	0.023172911
3183.876026	0.023540244
3185.804479	0.023509396
3187.732932	0.023144271
3189.661385	0.023343928
3191.589838	0.024025587
3193.518292	0.024291826
3195.446745	0.024086554
3197.375198	0.023884859
3199.303651	0.023962671
3201.232104	0.024394918
3203.160557	0.024979152
3205.089010	0.025272693
3207.017463	0.025132786
3208.945916	0.025120050
3210.874369	0.025455127
3212.802822	0.025654970
3214.731275	0.025746219
3216.659728	0.025942905
3218.588181	0.025984781
3220.516635	0.025927976
3222.445088	0.026166318
3224.373541	0.026674354
3226.301994	0.027036211
3228.230447	0.027029352
3230.158900	0.027013579
3232.087353	0.027257958
3234.015806	0.027437694
3235.944259	0.027418414
3237.872712	0.027282782
3239.801165	0.026903449
3241.729618	0.026505707
3243.658071	0.026558334
3245.586525	0.026904387
3247.514978	0.027043864
3249.443431	0.027137090
3251.371884	0.027609725
3253.300337	0.028173581
3255.228790	0.028257357
3257.157243	0.028057324
3259.085696	0.028261580
3261.014149	0.028820772
3262.942602	0.029024161
3264.871055	0.028814415
3266.799508	0.028932584
3268.727961	0.029571306
3270.656414	0.030040577
3272.584868	0.030050751
3274.513321	0.029974546
3276.441774	0.029770326
3278.370227	0.029177919
3280.298680	0.028661007
3282.227133	0.028822692
3284.155586	0.029589171
3286.084039	0.030355677
3288.012492	0.030602608
3289.940945	0.030601183
3291.869398	0.030971225
3293.797851	0.031536639
3295.726304	0.031633634
3297.654758	0.031249568
3299.583211	0.030860925
3301.511664	0.030613475
3303.440117	0.030722922
3305.368570	0.031175600
3307.297023	0.031310204
3309.225476	0.031184815
3311.153929	0.031433340
3313.082382	0.031813737
3315.010835	0.031861171
3316.939288	0.031813100
3318.867741	0.031864084
3320.796194	0.031849097
3322.724648	0.031905416
3324.653101	0.032005396
3326.581554	0.031750333
3328.510007	0.031584565
3330.438460	0.032236066
3332.366913	0.033435419
3334.295366	0.034263488
3336.223819	0.034210667
3338.152272	0.033819448
3340.080725	0.033810057
3342.009178	0.034180515
3343.937631	0.034555092
3345.866084	0.034659982
3347.794537	0.034624752
3349.722991	0.034617107
3351.651444	0.034581870
3353.579897	0.034547448
3355.508350	0.034328591
3357.436803	0.033928569
3359.365256	0.033972453
3361.293709	0.034490984
3363.222162	0.034708578
3365.150615	0.034584958
3367.079068	0.034770980
3369.007521	0.035228703
3370.935974	0.035705786
3372.864427	0.036325067
3374.792881	0.036855273
3376.721334	0.036902092
3378.649787	0.036537170
3380.578240	0.036201876
3382.506693	0.036079396
3384.435146	0.035770319
3386.363599	0.035136294
3388.292052	0.034846678
3390.220505	0.035386417
3392.148958	0.036372069
3394.077411	0.037158851
3396.005864	0.037391704
3397.934317	0.037338760
3399.862770	0.037556119
3401.791224	0.037938233
3403.719677	0.037559617
3405.648130	0.036854550
3407.576583	0.036489755
3409.505036	0.036663711
3411.433489	0.037379380
3413.361942	0.038126618
3415.290395	0.038276784
3417.218848	0.038093418
3419.147301	0.038089082
3421.075754	0.038363125
3423.004207	0.038432077
3424.932660	0.038002148
3426.861114	0.037780724
3428.789567	0.038299508
3430.718020	0.038920395
3432.646473	0.038640790
3434.574926	0.037664257
3436.503379	0.036966678
3438.431832	0.036716614
3440.360285	0.036612343
3442.288738	0.036825631
3444.217191	0.037439540
3446.145644	0.038028840
3448.074097	0.038564064
3450.002550	0.038794175
3451.931004	0.038274519
3453.859457	0.037507433
3455.787910	0.037125718
3457.716363	0.037257697
3459.644816	0.037595954
3461.573269	0.037647061
3463.501722	0.037019927
3465.430175	0.035772812
3467.358628	0.034878999
3469.287081	0.034843240
3471.215534	0.035005689
3473.143987	0.035116859
3475.072440	0.035412978
3477.000893	0.035643712
3478.929347	0.035313513
3480.857800	0.034749888
3482.786253	0.034779679
3484.714706	0.035061792
3486.643159	0.034707233
3488.571612	0.033963025
3490.500065	0.033522096
3492.428518	0.033494223
3494.356971	0.033597838
3496.285424	0.033864547
3498.213877	0.034752727
3500.142330	0.035957798
3502.070783	0.036328234
3503.999237	0.035586540
3505.927690	0.034636933
3507.856143	0.034104254
3509.784596	0.033781521
3511.713049	0.033093717
3513.641502	0.032371733
3515.569955	0.032471690
3517.498408	0.033080507
3519.426861	0.033203095
3521.355314	0.032624558
3523.283767	0.032087624
3525.212220	0.032120768
3527.140673	0.032249417
3529.069126	0.031754874
3530.997580	0.030693464
3532.926033	0.029772421
3534.854486	0.029308444
3536.782939	0.029048426
3538.711392	0.028770782
3540.639845	0.028587408
3542.568298	0.028797859
3544.496751	0.029277608
3546.425204	0.029434256
3548.353657	0.029372426
3550.282110	0.029562434
3552.210563	0.029572774
3554.139016	0.028832711
3556.067470	0.027595066
3557.995923	0.026528595
3559.924376	0.026272185
3561.852829	0.027046647
3563.781282	0.028221983
3565.709735	0.028660953
3567.638188	0.027648825
3569.566641	0.025586030
3571.495094	0.023867792
3573.423547	0.023410022
3575.352000	0.023815658
3577.280453	0.024134347
3579.208906	0.024075776
3581.137360	0.024061279
3583.065813	0.024478959
3584.994266	0.024941178
3586.922719	0.024665499
3588.851172	0.023977842
3590.779625	0.023752091
3592.708078	0.024016432
3594.636531	0.024290577
3596.564984	0.024065686
3598.493437	0.023348527
3600.421890	0.022633359
3602.350343	0.022147348
3604.278796	0.021718230
3606.207249	0.021279873
3608.135703	0.021081848
3610.064156	0.021177826
3611.992609	0.021343838
3613.921062	0.021778328
3615.849515	0.022487484
3617.777968	0.022721514
3619.706421	0.022134671
3621.634874	0.021216094
3623.563327	0.020542162
3625.491780	0.020133570
3627.420233	0.019271987
3629.348686	0.018137852
3631.277139	0.017661450
3633.205593	0.017351629
3635.134046	0.016651582
3637.062499	0.015929282
3638.990952	0.015777398
3640.919405	0.016369389
3642.847858	0.017284228
3644.776311	0.018049916
3646.704764	0.018591540
3648.633217	0.018843113
3650.561670	0.018288024
3652.490123	0.017301315
3654.418576	0.016326554
3656.347029	0.015410901
3658.275482	0.014798377
3660.203936	0.014602330
3662.132389	0.014657618
3664.060842	0.014573556
3665.989295	0.013939426
3667.917748	0.012739833
3669.846201	0.012088954
3671.774654	0.012945428
3673.703107	0.013850567
3675.631560	0.013488702
3677.560013	0.012737609
3679.488466	0.012292330
3681.416919	0.012198065
3683.345372	0.012292112
3685.273826	0.012566739
3687.202279	0.013058794
3689.130732	0.013533048
3691.059185	0.013688615
3692.987638	0.013339469
3694.916091	0.012420289
3696.844544	0.011522386
3698.772997	0.011362829
3700.701450	0.011768282
3702.629903	0.012057042
3704.558356	0.011979873
3706.486809	0.011754965
3708.415262	0.011569902
3710.343716	0.011649632
3712.272169	0.012107845
3714.200622	0.012571449
3716.129075	0.012714067
3718.057528	0.012732998
3719.985981	0.012784228
3721.914434	0.012799398
3723.842887	0.012959360
3725.771340	0.013220376
3727.699793	0.013260386
3729.628246	0.013379293
3731.556699	0.014252598
3733.485152	0.015416136
3735.413605	0.015179462
3737.342059	0.014250011
3739.270512	0.014156553
3741.198965	0.014341166
3743.127418	0.014209906
3745.055871	0.014552383
3746.984324	0.015538321
3748.912777	0.015752478
3750.841230	0.015112759
3752.769683	0.014762656
3754.698136	0.014567388
3756.626589	0.014156949
3758.555042	0.013551419
3760.483495	0.013155916
3762.411949	0.013368681
3764.340402	0.014136408
3766.268855	0.014991932
3768.197308	0.015046613
3770.125761	0.014131156
3772.054214	0.013451827
3773.982667	0.013591606
3775.911120	0.013948109
3777.839573	0.013689237
3779.768026	0.012964599
3781.696479	0.012606327
3783.624932	0.012846212
3785.553385	0.013524181
3787.481838	0.014233956
3789.410292	0.014375150
3791.338745	0.013820199
3793.267198	0.013016307
3795.195651	0.012367479
3797.124104	0.012221089
3799.052557	0.012915760
3800.981010	0.014371491
3802.909463	0.015751535
3804.837916	0.015762430
3806.766369	0.014648710
3808.694822	0.013910599
3810.623275	0.013627961
3812.551728	0.012990706
3814.480182	0.012304659
3816.408635	0.012807351
3818.337088	0.014296876
3820.265541	0.014708600
3822.193994	0.014131779
3824.122447	0.013914050
3826.050900	0.013670527
3827.979353	0.013315543
3829.907806	0.013402096
3831.836259	0.013871473
3833.764712	0.013869574
3835.693165	0.013015155
3837.621618	0.012121233
3839.550071	0.011860857
3841.478525	0.012151697
3843.406978	0.012566257
3845.335431	0.012924003
3847.263884	0.013211182
3849.192337	0.013558961
3851.120790	0.014120283
3853.049243	0.014692687
3854.977696	0.014783743
3856.906149	0.014318985
3858.834602	0.013514918
3860.763055	0.012726849
3862.691508	0.012290299
3864.619961	0.012635193
3866.548415	0.013589544
3868.476868	0.013907547
3870.405321	0.013215258
3872.333774	0.012616043
3874.262227	0.012819337
3876.190680	0.013458049
3878.119133	0.013395437
3880.047586	0.012512747
3881.976039	0.011797682
3883.904492	0.011531310
3885.832945	0.011633158
3887.761398	0.012027385
3889.689851	0.012208471
3891.618305	0.012216032
3893.546758	0.012468393
3895.475211	0.012684541
3897.403664	0.012715610
3899.332117	0.013078057
3901.260570	0.013513787
3903.189023	0.012597470
3905.117476	0.010762564
3907.045929	0.009738116
3908.974382	0.009677806
3910.902835	0.010053510
3912.831288	0.010392345
3914.759741	0.010304297
3916.688194	0.010113263
3918.616648	0.010481774
3920.545101	0.011292640
3922.473554	0.011795716
3924.402007	0.011867219
3926.330460	0.011990275
3928.258913	0.011971080
3930.187366	0.011396677
3932.115819	0.010584523
3934.044272	0.010036065
3935.972725	0.009847498
3937.901178	0.009906339
3939.829631	0.010190242
3941.758084	0.010763282
3943.686538	0.011460183
3945.614991	0.011738385
3947.543444	0.011324568
3949.471897	0.010817600
3951.400350	0.010825020
3953.328803	0.011038931
3955.257256	0.010992792
3957.185709	0.010724806
3959.114162	0.010413190
3961.042615	0.010171010
3962.971068	0.010038293
3964.899521	0.009938969
3966.827974	0.009764913
3968.756427	0.009639544
3970.684881	0.009891869
3972.613334	0.010503684
3974.541787	0.010811246
3976.470240	0.010390308
3978.398693	0.009548038
3980.327146	0.008753487
3982.255599	0.008602630
3984.184052	0.009358640
3986.112505	0.010271203
3988.040958	0.010564294
3989.969411	0.010411076
3991.897864	0.010156497
3993.826317	0.009816906
3995.754771	0.009538563
3997.683224	0.009643693
3999.611677	0.010191688
4001.540130	0.010731187
4003.468583	0.010599237
4005.397036	0.010123693
4007.325489	0.009783615
4009.253942	0.009340182
4011.182395	0.008515917
4013.110848	0.007459130
4015.039301	0.007069106
4016.967754	0.007851767
4018.896207	0.008827501
4020.824661	0.008796867
4022.753114	0.008266385
4024.681567	0.008199708
4026.610020	0.008450536
4028.538473	0.008758538
4030.466926	0.008754414
4032.395379	0.008653100
4034.323832	0.008859691
4036.252285	0.008772776
4038.180738	0.008373408
4040.109191	0.008523584
4042.037644	0.009142396
4043.966097	0.009397699
4045.894550	0.009249858
4047.823004	0.009140872
4049.751457	0.009073157
4051.679910	0.008836191
4053.608363	0.008310986
4055.536816	0.007944369
4057.465269	0.008460972
4059.393722	0.009504779
4061.322175	0.010269932
4063.250628	0.010529210
4065.179081	0.010296714
4067.107534	0.009510616
4069.035987	0.008833660
4070.964440	0.008860337
4072.892894	0.009323947
4074.821347	0.009606190
4076.749800	0.009332079
4078.678253	0.008691331
4080.606706	0.008139788
4082.535159	0.007852283
4084.463612	0.007859136
4086.392065	0.008111051
4088.320518	0.008317577
4090.248971	0.008106785
4092.177424	0.007488784
4094.105877	0.006758619
4096.034330	0.006502686
4097.962783	0.007074812
4099.891237	0.008088081
4101.819690	0.008757975
4103.748143	0.008449631
4105.676596	0.007463485
4107.605049	0.007236334
4109.533502	0.007703242
4111.461955	0.007769021
4113.390408	0.007478651
4115.318861	0.007430555
4117.247314	0.007585380
4119.175767	0.007739885
4121.104220	0.007870495
4123.032673	0.008061873
4124.961127	0.008581561
4126.889580	0.008922949
4128.818033	0.008703439
4130.746486	0.008542616
4132.674939	0.008549510
4134.603392	0.008139938
4136.531845	0.007667198
4138.460298	0.007509636
4140.388751	0.007527982
4142.317204	0.008070393
4144.245657	0.008557348
4146.174110	0.007924235
4148.102563	0.006972889
4150.031017	0.006820871
4151.959470	0.007214540
4153.887923	0.007694314
4155.816376	0.007982364
4157.744829	0.008084263
4159.673282	0.008509405
4161.601735	0.008720514
4163.530188	0.008167439
4165.458641	0.007788661
4167.387094	0.008153523
4169.315547	0.008567497
4171.244000	0.008642879
4173.172453	0.008484199
4175.100906	0.008235892
4177.029360	0.008230593
4178.957813	0.008145323
4180.886266	0.008247643
4182.814719	0.008642478
4184.743172	0.008661657
4186.671625	0.008173537
4188.600078	0.007564641
4190.528531	0.007009944
4192.456984	0.006936626
4194.385437	0.007107788
4196.313890	0.006893232
4198.242343	0.006241631
4200.170796	0.005793315
4202.099250	0.006109370
4204.027703	0.007087600
4205.956156	0.007825269
4207.884609	0.008295913
4209.813062	0.008643799
4211.741515	0.008654855
4213.669968	0.008451806
4215.598421	0.008497695
4217.526874	0.008677809
4219.455327	0.008547845
4221.383780	0.008482969
4223.312233	0.008293794
4225.240686	0.007307889
4227.169139	0.005855756
4229.097593	0.005242107
4231.026046	0.005616817
4232.954499	0.006027269
4234.882952	0.006398363
4236.811405	0.007325146
4238.739858	0.007989421
4240.668311	0.007482710
4242.596764	0.006897651
4244.525217	0.007286901
4246.453670	0.008096481
4248.382123	0.007867003
4250.310576	0.006490839
4252.239029	0.005543347
4254.167483	0.005956447
4256.095936	0.006879700
4258.024389	0.007250613
4259.952842	0.006750620
4261.881295	0.006504963
4263.809748	0.007371445
4265.738201	0.007919765
4267.666654	0.007165266
4269.595107	0.005893291
4271.523560	0.005053351
4273.452013	0.005039465
4275.380466	0.005958179
4277.308919	0.007249739
4279.237373	0.007456782
4281.165826	0.006424028
4283.094279	0.005614246
4285.022732	0.005678569
4286.951185	0.006151319
4288.879638	0.006221293
4290.808091	0.005891319
4292.736544	0.005836667
4294.664997	0.006264632
4296.593450	0.006093916
4298.521903	0.005121397
4300.450356	0.004564511
4302.378809	0.004963116
4304.307262	0.005474795
4306.235716	0.005832764
4308.164169	0.006391660
4310.092622	0.006929342
4312.021075	0.007268469
4313.949528	0.007627016
4315.877981	0.007422508
4317.806434	0.006528541
4319.734887	0.005778446
4321.663340	0.005796076
4323.591793	0.006204364
4325.520246	0.006275822
4327.448699	0.005846750
4329.377152	0.005683533
4331.305606	0.006102294
4333.234059	0.006461865
4335.162512	0.006730919
4337.090965	0.006812960
4339.019418	0.006846621
4340.947871	0.006747201
4342.876324	0.006181628
4344.804777	0.005692587
4346.733230	0.005700319
4348.661683	0.005406017
4350.590136	0.004940029
4352.518589	0.005742988
4354.447042	0.007129955
4356.375495	0.007096468
4358.303949	0.006107798
4360.232402	0.006005708
4362.160855	0.007048906
4364.089308	0.008243548
4366.017761	0.008332063
4367.946214	0.007396424
4369.874667	0.006544583
4371.803120	0.006234349
4373.731573	0.006199752
4375.660026	0.006008029
4377.588479	0.005931041
4379.516932	0.006626069
4381.445385	0.007220374
4383.373839	0.007882128
4385.302292	0.008394565
4387.230745	0.007414729
4389.159198	0.005906168
4391.087651	0.005808667
4393.016104	0.006090924
4394.944557	0.005713910
4396.873010	0.005375456
4398.801463	0.006105334
4400.729916	0.007263038
4402.658369	0.007597146
4404.586822	0.007189723
4406.515275	0.006676059
4408.443729	0.007007863
4410.372182	0.007605055
4412.300635	0.007655830
4414.229088	0.007462681
4416.157541	0.007186494
4418.085994	0.006367069
4420.014447	0.005286913
4421.942900	0.004675690
4423.871353	0.004325871
4425.799806	0.004975615
4427.728259	0.006448986
4429.656712	0.007015008
4431.585165	0.006288112
4433.513618	0.006315579
4435.442072	0.007518276
4437.370525	0.008062780
4439.298978	0.007779548
4441.227431	0.007536749
4443.155884	0.006889424
4445.084337	0.006062323
4447.012790	0.006722807
4448.941243	0.008266407
4450.869696	0.008861195
4452.798149	0.008276409
4454.726602	0.007427007
4456.655055	0.007236829
4458.583508	0.007649610
4460.511962	0.007685799
4462.440415	0.007151421
4464.368868	0.006883137
4466.297321	0.006999542
4468.225774	0.006934972
4470.154227	0.006536621
4472.082680	0.006194785
4474.011133	0.006237572
4475.939586	0.006353762
4477.868039	0.006350745
4479.796492	0.006198143
4481.724945	0.005927363
4483.653398	0.006111939
4485.581851	0.006325747
4487.510305	0.007028912
4489.438758	0.007302914
4491.367211	0.006856558
4493.295664	0.007150384
4495.224117	0.008287476
4497.152570	0.008785227
4499.081023	0.008346613
4501.009476	0.007979975
4502.937929	0.007621715
4504.866382	0.007214144
4506.794835	0.007505349
4508.723288	0.008392121
4510.651741	0.009019483
4512.580195	0.008764926
4514.508648	0.007668742
4516.437101	0.006688047
4518.365554	0.006379325
4520.294007	0.006155712
4522.222460	0.006417032
4524.150913	0.007387758
4526.079366	0.007932443
4528.007819	0.007686289
4529.936272	0.007198417
4531.864725	0.006877769
4533.793178	0.006983199
4535.721631	0.007292254
4537.650084	0.007179673
4539.578538	0.006522354
4541.506991	0.005909046
4543.435444	0.005973947
4545.363897	0.006408645
4547.292350	0.006541551
4549.220803	0.006567371
4551.149256	0.006278943
4553.077709	0.005814828
4555.006162	0.006226694
4556.934615	0.006945846
4558.863068	0.007067559
4560.791521	0.007196906
4562.719974	0.007367652
4564.648428	0.007009361
4566.576881	0.006941418
4568.505334	0.007177888
4570.433787	0.006743944
4572.362240	0.005786901
4574.290693	0.005662268
4576.219146	0.006203470
4578.147599	0.006705017
4580.076052	0.007143472
4582.004505	0.007540147
4583.932958	0.007691376
4585.861411	0.007844971
4587.789864	0.007990946
4589.718318	0.007390307
4591.646771	0.006438026
4593.575224	0.006046165
4595.503677	0.006433194
4597.432130	0.006802319
4599.360583	0.006493579
4601.289036	0.005836322
4603.217489	0.005195033
[truncated: 1,501 more rows]
