# Supplementary material for: Adaptive Method for Quantitative Estimation of Glucose and Fructose Concentrations in Aqueous Solutions Based on Infrared Nanoantenna Optics
Source: Sensors (Basel). 2019 Jul 11;19(14):3053. doi: 10.3390/s19143053 (PMC6678705; doi:10.3390/s19143053)
Supplement: Supplementary file 1 [file sensors-19-03053-s001.zip › 00_Measurement_Data/Fructose cycles/2 c=25 gl/res4 sc50_50 ap100x100 par pol/2 c25 gl.15.txt]

748.239793	0.038441312
750.168246	0.030264147
752.096699	0.013160295
754.025152	0.004756019
755.953605	0.019257486
757.882058	0.021695772
759.810511	0.019226542
761.738964	0.029032659
763.667418	0.035674956
765.595871	0.032102775
767.524324	0.024567639
769.452777	0.016453192
771.381230	0.014023216
773.309683	0.017036190
775.238136	0.028935757
777.166589	0.031904902
779.095042	0.024246626
781.023495	0.028983105
782.951948	0.028255915
784.880401	0.015380424
786.808854	0.015440187
788.737308	0.019914253
790.665761	0.022707168
792.594214	0.025562920
794.522667	0.028857747
796.451120	0.025325174
798.379573	0.017294310
800.308026	0.023204545
802.236479	0.035109118
804.164932	0.031892203
806.093385	0.031048283
808.021838	0.029202851
809.950291	0.028183348
811.878744	0.020937581
813.807197	0.023608169
815.735651	0.035649054
817.664104	0.037366014
819.592557	0.036445346
821.521010	0.039453968
823.449463	0.028088886
825.377916	0.021619713
827.306369	0.033187602
829.234822	0.029292945
831.163275	0.023308283
833.091728	0.023913460
835.020181	0.027876016
836.948634	0.026983429
838.877087	0.040999584
840.805541	0.044768259
842.733994	0.029874446
844.662447	0.019119378
846.590900	0.014979037
848.519353	0.023039967
850.447806	0.030542666
852.376259	0.026890371
854.304712	0.015199794
856.233165	0.010570826
858.161618	0.011801229
860.090071	0.019583182
862.018524	0.030474711
863.946977	0.036878511
865.875430	0.038071103
867.803884	0.036149316
869.732337	0.030689213
871.660790	0.025297506
873.589243	0.023867749
875.517696	0.024511961
877.446149	0.024591895
879.374602	0.028431736
881.303055	0.035259951
883.231508	0.041764941
885.159961	0.045692254
887.088414	0.047976762
889.016867	0.049918499
890.945320	0.052159209
892.873774	0.055260569
894.802227	0.057442516
896.730680	0.057920858
898.659133	0.058249075
900.587586	0.060452666
902.516039	0.063337825
904.444492	0.064911701
906.372945	0.068088621
908.301398	0.074841462
910.229851	0.081768379
912.158304	0.085611470
914.086757	0.088092513
916.015210	0.091838218
917.943664	0.096652731
919.872117	0.102363750
921.800570	0.108357191
923.729023	0.112328529
925.657476	0.114642642
927.585929	0.117758304
929.514382	0.122588605
931.442835	0.128849491
933.371288	0.135823756
935.299741	0.142048359
937.228194	0.146745175
939.156647	0.152208522
941.085100	0.159565508
943.013553	0.165869519
944.942007	0.170060545
946.870460	0.174109235
948.798913	0.179133058
950.727366	0.185450405
952.655819	0.193559334
954.584272	0.202146322
956.512725	0.208656505
958.441178	0.213735625
960.369631	0.220043391
962.298084	0.227855280
964.226537	0.235318452
966.154990	0.240735069
968.083443	0.243930370
970.011897	0.247137889
971.940350	0.253000885
973.868803	0.260932744
975.797256	0.268515408
977.725709	0.275295556
979.654162	0.282204062
981.582615	0.288809985
983.511068	0.294401556
985.439521	0.300235003
987.367974	0.307353348
989.296427	0.314710647
991.224880	0.320808977
993.153333	0.325855166
995.081786	0.331337631
997.010240	0.337377518
998.938693	0.342828304
1000.867146	0.347323924
1002.795599	0.351421297
1004.724052	0.355696112
1006.652505	0.360314280
1008.580958	0.364983439
1010.509411	0.369528979
1012.437864	0.373864323
1014.366317	0.377728939
1016.294770	0.381647855
1018.223223	0.385300428
1020.151676	0.387781322
1022.080130	0.390314221
1024.008583	0.393323094
1025.937036	0.395788848
1027.865489	0.397905082
1029.793942	0.399688691
1031.722395	0.400776654
1033.650848	0.401465267
1035.579301	0.401964784
1037.507754	0.402772248
1039.436207	0.404493630
1041.364660	0.405838519
1043.293113	0.405362606
1045.221566	0.404317975
1047.150019	0.404178113
1049.078473	0.404628694
1051.006926	0.404727757
1052.935379	0.403683543
1054.863832	0.401859730
1056.792285	0.400416642
1058.720738	0.399363160
1060.649191	0.398315161
1062.577644	0.397546142
1064.506097	0.396883965
1066.434550	0.396391064
1068.363003	0.396390229
1070.291456	0.396103501
1072.219909	0.395089746
1074.148363	0.393713653
1076.076816	0.392387778
1078.005269	0.391710043
1079.933722	0.391256571
1081.862175	0.390117347
1083.790628	0.388715595
1085.719081	0.387451619
1087.647534	0.385782421
1089.575987	0.383543074
1091.504440	0.381556600
1093.432893	0.380706906
1095.361346	0.380402356
1097.289799	0.379369408
1099.218253	0.377423197
1101.146706	0.374752223
1103.075159	0.371604115
1105.003612	0.368745267
1106.932065	0.366739482
1108.860518	0.365399539
1110.788971	0.363983929
1112.717424	0.361983240
1114.645877	0.359517515
1116.574330	0.356977135
1118.502783	0.354464024
1120.431236	0.351665705
1122.359689	0.348677367
1124.288142	0.345959008
1126.216596	0.343617618
1128.145049	0.341383696
1130.073502	0.338874668
1132.001955	0.336279362
1133.930408	0.333962500
1135.858861	0.331459224
1137.787314	0.328582972
1139.715767	0.325916499
1141.644220	0.323314339
1143.572673	0.320409536
1145.501126	0.317617416
1147.429579	0.315105110
1149.358032	0.312609881
1151.286486	0.309984833
1153.214939	0.307249427
1155.143392	0.304683715
1157.071845	0.302479684
1159.000298	0.300259709
1160.928751	0.297368556
1162.857204	0.293965757
1164.785657	0.290868819
1166.714110	0.288113058
1168.642563	0.285266101
1170.571016	0.282253385
1172.499469	0.279229790
1174.427922	0.276330501
1176.356375	0.273595393
1178.284829	0.271232992
1180.213282	0.269086510
1182.141735	0.266735137
1184.070188	0.264373273
1185.998641	0.262044400
1187.927094	0.259463042
1189.855547	0.256661683
1191.784000	0.253699362
1193.712453	0.250684321
1195.640906	0.247995302
1197.569359	0.245900199
1199.497812	0.244148195
1201.426265	0.242226392
1203.354719	0.240059063
1205.283172	0.237639084
1207.211625	0.235113010
1209.140078	0.232481316
1211.068531	0.229549929
1212.996984	0.226595163
1214.925437	0.224132478
1216.853890	0.221993148
1218.782343	0.219822183
1220.710796	0.217804566
1222.639249	0.216121003
1224.567702	0.214476690
1226.496155	0.212484017
1228.424609	0.210242629
1230.353062	0.208165914
1232.281515	0.206347317
1234.209968	0.204368576
1236.138421	0.201980740
1238.066874	0.199728027
1239.995327	0.198054686
1241.923780	0.196660519
1243.852233	0.195235789
1245.780686	0.193606973
1247.709139	0.191691712
1249.637592	0.189719453
1251.566045	0.187944829
1253.494498	0.186208889
1255.422952	0.184342042
1257.351405	0.182571128
1259.279858	0.180909187
1261.208311	0.179099083
1263.136764	0.177249163
1265.065217	0.175627589
1266.993670	0.174152017
1268.922123	0.172551125
1270.850576	0.170748010
1272.779029	0.169083446
1274.707482	0.167796493
1276.635935	0.166575775
1278.564388	0.165079221
1280.492842	0.163444057
1282.421295	0.161973760
1284.349748	0.160674199
1286.278201	0.159146816
1288.206654	0.157139391
1290.135107	0.154966831
1292.063560	0.153078467
1293.992013	0.151543990
1295.920466	0.150116518
1297.848919	0.148791462
1299.777372	0.147724345
1301.705825	0.146626964
1303.634278	0.145324618
1305.562731	0.144068882
1307.491185	0.142778099
1309.419638	0.141336679
1311.348091	0.139899641
1313.276544	0.138577119
1315.204997	0.137274966
1317.133450	0.135899246
1319.061903	0.134729639
1320.990356	0.133749515
1322.918809	0.132479146
1324.847262	0.130927652
1326.775715	0.129428804
1328.704168	0.128176734
1330.632621	0.127212346
1332.561075	0.126283407
1334.489528	0.125086993
1336.417981	0.123683318
1338.346434	0.122375555
1340.274887	0.121509962
1342.203340	0.120645009
1344.131793	0.119300999
1346.060246	0.117933370
1347.988699	0.116780840
1349.917152	0.115488678
1351.845605	0.113908663
1353.774058	0.112442814
1355.702511	0.111579075
1357.630965	0.111062013
1359.559418	0.110152587
1361.487871	0.108789533
1363.416324	0.107962102
1365.344777	0.107728459
1367.273230	0.107082814
1369.201683	0.106152795
1371.130136	0.105186537
1373.058589	0.103819907
1374.987042	0.102503106
1376.915495	0.101538584
1378.843948	0.100629866
1380.772401	0.099849842
1382.700854	0.099141993
1384.629308	0.098051719
1386.557761	0.096428774
1388.486214	0.095139362
1390.414667	0.094575055
1392.343120	0.093888998
1394.271573	0.092933483
1396.200026	0.092219606
1398.128479	0.091525584
1400.056932	0.090942018
1401.985385	0.090442821
1403.913838	0.089501977
1405.842291	0.088499777
1407.770744	0.087545596
1409.699198	0.086409129
1411.627651	0.085525967
1413.556104	0.085134350
1415.484557	0.084634632
1417.413010	0.083334222
1419.341463	0.082122058
1421.269916	0.081864513
1423.198369	0.081494235
1425.126822	0.080936685
1427.055275	0.080554277
1428.983728	0.079951040
1430.912181	0.079567045
1432.840634	0.079427093
1434.769087	0.078395434
1436.697541	0.076922752
1438.625994	0.076461911
1440.554447	0.076145589
1442.482900	0.075366899
1444.411353	0.074582979
1446.339806	0.073667124
1448.268259	0.072670892
1450.196712	0.071989380
1452.125165	0.071786769
1454.053618	0.071535997
1455.982071	0.070410736
1457.910524	0.069579720
1459.838977	0.070243776
1461.767431	0.070636041
1463.695884	0.069493070
1465.624337	0.067968093
1467.552790	0.067378148
1469.481243	0.066908374
1471.409696	0.065771289
1473.338149	0.064992324
1475.266602	0.064897932
1477.195055	0.064669445
1479.123508	0.064125456
1481.051961	0.063507028
1482.980414	0.063333005
1484.908867	0.063457072
1486.837321	0.063217446
1488.765774	0.062379111
1490.694227	0.061478510
1492.622680	0.060996164
1494.551133	0.060251042
1496.479586	0.059143912
1498.408039	0.058453105
1500.336492	0.058368877
1502.264945	0.058577325
1504.193398	0.058136247
1506.121851	0.056761160
1508.050304	0.056122754
1509.978757	0.056335133
1511.907210	0.056285359
1513.835664	0.056032766
1515.764117	0.055716526
1517.692570	0.055439629
1519.621023	0.054820746
1521.549476	0.054103222
1523.477929	0.054060634
1525.406382	0.053748421
1527.334835	0.053112980
1529.263288	0.052922212
1531.191741	0.052706320
1533.120194	0.052335303
1535.048647	0.052594222
1536.977100	0.052572828
1538.905554	0.051375769
1540.834007	0.050407231
1542.762460	0.050244696
1544.690913	0.050045751
1546.619366	0.049693480
1548.547819	0.049203068
1550.476272	0.048954822
1552.404725	0.049101017
1554.333178	0.049294159
1556.261631	0.048940316
1558.190084	0.047629148
1560.118537	0.047105026
1562.046990	0.047657225
1563.975443	0.047802966
1565.903897	0.047734756
1567.832350	0.047487631
1569.760803	0.047055345
1571.689256	0.047097463
1573.617709	0.046972476
1575.546162	0.046298016
1577.474615	0.046133880
1579.403068	0.046317965
1581.331521	0.046100933
1583.259974	0.045942757
1585.188427	0.046162240
1587.116880	0.046487924
1589.045333	0.046777539
1590.973787	0.047046397
1592.902240	0.047053501
1594.830693	0.046633285
1596.759146	0.046144743
1598.687599	0.046095967
1600.616052	0.046608377
1602.544505	0.047316380
1604.472958	0.047789074
1606.401411	0.047928344
1608.329864	0.047943536
1610.258317	0.048185155
1612.186770	0.048771210
1614.115223	0.049214117
1616.043677	0.049351878
1617.972130	0.050033815
1619.900583	0.051010020
1621.829036	0.051327284
1623.757489	0.051537033
1625.685942	0.052016936
1627.614395	0.052481141
1629.542848	0.053193506
1631.471301	0.053944059
1633.399754	0.053907484
1635.328207	0.053454727
1637.256660	0.053904913
1639.185113	0.054728273
1641.113566	0.055159714
1643.042020	0.055097658
1644.970473	0.054214112
1646.898926	0.053579520
1648.827379	0.054456867
1650.755832	0.054571379
1652.684285	0.053157091
1654.612738	0.053188402
1656.541191	0.054139167
1658.469644	0.054272622
1660.398097	0.053826135
1662.326550	0.053157542
1664.255003	0.052676842
1666.183456	0.052291770
1668.111910	0.051509928
1670.040363	0.050704032
1671.968816	0.049942315
1673.897269	0.048647895
1675.825722	0.047697403
1677.754175	0.047884706
1679.682628	0.048374802
1681.611081	0.048236806
1683.539534	0.046978991
1685.467987	0.045504667
1687.396440	0.044382188
1689.324893	0.043404669
1691.253346	0.042975683
1693.181799	0.042438541
1695.110253	0.041387059
1697.038706	0.041036751
1698.967159	0.040935576
1700.895612	0.040424041
1702.824065	0.039987519
1704.752518	0.039057523
1706.680971	0.038098395
1708.609424	0.037592154
1710.537877	0.037207361
1712.466330	0.036952425
1714.394783	0.036839373
1716.323236	0.036390644
1718.251689	0.035688721
1720.180143	0.035369970
1722.108596	0.035115607
1724.037049	0.034696773
1725.965502	0.034334131
1727.893955	0.033998210
1729.822408	0.033716481
1731.750861	0.033380739
1733.679314	0.033058524
1735.607767	0.033338897
1737.536220	0.033584166
1739.464673	0.033337522
1741.393126	0.033229135
1743.321579	0.033286251
1745.250032	0.033199739
1747.178486	0.032935236
1749.106939	0.032612335
1751.035392	0.032584343
1752.963845	0.032914035
1754.892298	0.033095524
1756.820751	0.033029165
1758.749204	0.033058763
1760.677657	0.033066347
1762.606110	0.033157725
1764.534563	0.033471517
1766.463016	0.033780672
1768.391469	0.034233749
1770.319922	0.034786049
1772.248376	0.035152152
1774.176829	0.035461243
1776.105282	0.035639219
1778.033735	0.035589393
1779.962188	0.035524797
1781.890641	0.035670906
1783.819094	0.036014590
1785.747547	0.036495332
1787.676000	0.036949594
1789.604453	0.037034731
1791.532906	0.036993515
1793.461359	0.037484076
1795.389812	0.038239792
1797.318266	0.038651142
1799.246719	0.038716711
1801.175172	0.038751800
1803.103625	0.039018661
1805.032078	0.039384201
1806.960531	0.039607808
1808.888984	0.039728787
1810.817437	0.039964333
1812.745890	0.040332880
1814.674343	0.040543530
1816.602796	0.040524852
1818.531249	0.040605783
1820.459702	0.040824886
1822.388155	0.040772405
1824.316609	0.040473714
1826.245062	0.040509485
1828.173515	0.040740952
1830.101968	0.040909201
1832.030421	0.041215885
1833.958874	0.041415043
1835.887327	0.041298717
1837.815780	0.041016806
1839.744233	0.040741857
1841.672686	0.040320802
1843.601139	0.039748963
1845.529592	0.039557226
1847.458045	0.039641164
1849.386499	0.039532200
1851.314952	0.039236117
1853.243405	0.039016269
1855.171858	0.039081775
1857.100311	0.039286077
1859.028764	0.039354049
1860.957217	0.039241839
1862.885670	0.038976129
1864.814123	0.038495123
1866.742576	0.037821583
1868.671029	0.037360866
1870.599482	0.037406135
1872.527935	0.037428450
1874.456388	0.036970340
1876.384842	0.036240771
1878.313295	0.035594579
1880.241748	0.035218555
1882.170201	0.035085987
1884.098654	0.035071585
1886.027107	0.035003483
1887.955560	0.034661140
1889.884013	0.034154002
1891.812466	0.033692047
1893.740919	0.033232074
1895.669372	0.032885917
1897.597825	0.032590184
1899.526278	0.032218680
1901.454732	0.032039862
1903.383185	0.032069020
1905.311638	0.032005116
1907.240091	0.031816684
1909.168544	0.031646129
1911.096997	0.031534046
1913.025450	0.031440593
1914.953903	0.031262480
1916.882356	0.030867266
1918.810809	0.030413030
1920.739262	0.029929750
1922.667715	0.029328471
1924.596168	0.028881975
1926.524622	0.028564012
1928.453075	0.028274707
1930.381528	0.028168418
1932.309981	0.028129710
1934.238434	0.027838204
1936.166887	0.027295293
1938.095340	0.026946817
1940.023793	0.027010798
1941.952246	0.027032273
1943.880699	0.026713239
1945.809152	0.026261194
1947.737605	0.025930129
1949.666058	0.025893599
1951.594511	0.026034562
1953.522965	0.025928454
1955.451418	0.025417786
1957.379871	0.024837209
1959.308324	0.024377296
1961.236777	0.024013354
1963.165230	0.023832360
1965.093683	0.023646038
1967.022136	0.023197951
1968.950589	0.022900790
1970.879042	0.023051210
1972.807495	0.023221161
1974.735948	0.023042742
1976.664401	0.022633396
1978.592855	0.022246616
1980.521308	0.021888910
1982.449761	0.021418771
1984.378214	0.020977922
1986.306667	0.020754643
1988.235120	0.020594677
1990.163573	0.020381471
1992.092026	0.020256685
1994.020479	0.020226564
1995.948932	0.020106509
1997.877385	0.019984324
1999.805838	0.019992927
2001.734291	0.019910594
2003.662744	0.019683089
2005.591198	0.019566189
2007.519651	0.019573666
2009.448104	0.019594802
2011.376557	0.019545875
2013.305010	0.019259747
2015.233463	0.018849693
2017.161916	0.018750260
2019.090369	0.018986246
2021.018822	0.018933874
2022.947275	0.018341171
2024.875728	0.017836828
2026.804181	0.017928082
2028.732634	0.018215857
2030.661088	0.018096779
2032.589541	0.017655734
2034.517994	0.017365260
2036.446447	0.017380403
2038.374900	0.017469229
2040.303353	0.017383097
2042.231806	0.017164338
2044.160259	0.017009133
2046.088712	0.016929880
2048.017165	0.016784282
2049.945618	0.016602112
2051.874071	0.016568206
2053.802524	0.016737331
2055.730978	0.016958702
2057.659431	0.017045459
2059.587884	0.016880115
2061.516337	0.016435882
2063.444790	0.015984828
2065.373243	0.015735747
2067.301696	0.015472250
2069.230149	0.015196773
2071.158602	0.015103382
2073.087055	0.015020926
2075.015508	0.014845410
2076.943961	0.014748100
2078.872414	0.014801472
2080.800867	0.014902812
2082.729321	0.014868937
2084.657774	0.014720072
2086.586227	0.014750187
2088.514680	0.014981980
2090.443133	0.015003568
2092.371586	0.014587319
2094.300039	0.014062277
2096.228492	0.013893506
2098.156945	0.014053618
2100.085398	0.014218868
2102.013851	0.014265675
2103.942304	0.014258718
2105.870757	0.014310395
2107.799211	0.014234385
2109.727664	0.013758012
2111.656117	0.013311940
2113.584570	0.013263192
2115.513023	0.013244055
2117.441476	0.013227245
2119.369929	0.013470025
2121.298382	0.013654263
2123.226835	0.013639848
2125.155288	0.013649810
2127.083741	0.013697629
2129.012194	0.013753314
2130.940647	0.013762968
2132.869100	0.013533285
2134.797554	0.013135186
2136.726007	0.012924345
2138.654460	0.013074672
2140.582913	0.013342097
2142.511366	0.013289166
2144.439819	0.012842947
2146.368272	0.012430793
2148.296725	0.012298802
2150.225178	0.012278262
2152.153631	0.012302059
2154.082084	0.012381230
2156.010537	0.012272678
2157.938990	0.011898901
2159.867444	0.011623272
2161.795897	0.011576117
2163.724350	0.011595987
2165.652803	0.011755706
2167.581256	0.012013420
2169.509709	0.012176303
2171.438162	0.012194819
2173.366615	0.012101273
2175.295068	0.011993951
2177.223521	0.011840029
2179.151974	0.011640470
2181.080427	0.011623448
2183.008880	0.011759544
2184.937334	0.011834065
2186.865787	0.011769559
2188.794240	0.011589385
2190.722693	0.011462369
2192.651146	0.011482318
2194.579599	0.011347260
2196.508052	0.010925679
2198.436505	0.010497161
2200.364958	0.010270509
2202.293411	0.010197142
2204.221864	0.010139651
2206.150317	0.010200196
2208.078770	0.010477039
2210.007223	0.010726819
2211.935677	0.010929206
2213.864130	0.011106543
2215.792583	0.011066636
2217.721036	0.010854479
2219.649489	0.010785164
2221.577942	0.010829248
2223.506395	0.010830333
2225.434848	0.010709232
2227.363301	0.010427771
2229.291754	0.010345036
2231.220207	0.010528137
2233.148660	0.010520310
2235.077113	0.010362379
2237.005567	0.010225590
2238.934020	0.010033756
2240.862473	0.009835256
2242.790926	0.009630978
2244.719379	0.009519019
2246.647832	0.009518931
2248.576285	0.009334917
2250.504738	0.009146044
2252.433191	0.009108650
2254.361644	0.009009032
2256.290097	0.008854418
2258.218550	0.008989924
2260.147003	0.009298350
2262.075456	0.009381775
2264.003910	0.009257651
2265.932363	0.009175327
2267.860816	0.009237519
2269.789269	0.009460957
2271.717722	0.009710748
2273.646175	0.009712693
2275.574628	0.009436799
2277.503081	0.009115255
2279.431534	0.008812001
2281.359987	0.008512881
2283.288440	0.008453762
2285.216893	0.008741333
2287.145346	0.009128532
2289.073800	0.009386130
2291.002253	0.009447588
2292.930706	0.009236415
2294.859159	0.008733097
2296.787612	0.008073827
2298.716065	0.007600465
2300.644518	0.007677839
2302.572971	0.008183033
2304.501424	0.008497423
2306.429877	0.008420885
2308.358330	0.008400614
2310.286783	0.008590527
2312.215236	0.008754957
2314.143690	0.008872012
2316.072143	0.008944690
2318.000596	0.008826707
2319.929049	0.008524662
2321.857502	0.008159953
2323.785955	0.007849237
2325.714408	0.007681353
2327.642861	0.007652753
2329.571314	0.007867558
2331.499767	0.008402943
2333.428220	0.008695254
2335.356673	0.008267239
2337.285126	0.007742604
2339.213579	0.007605437
2341.142033	0.007668821
2343.070486	0.007859967
2344.998939	0.008115483
2346.927392	0.008127016
2348.855845	0.007854851
2350.784298	0.007636326
2352.712751	0.007577388
2354.641204	0.007328497
2356.569657	0.007104285
2358.498110	0.007848830
2360.426563	0.009037450
2362.355016	0.008455224
2364.283469	0.006511532
2366.211923	0.005572276
2368.140376	0.006174628
2370.068829	0.007452025
2371.997282	0.008097203
2373.925735	0.007557362
2375.854188	0.006656974
2377.782641	0.006255322
2379.711094	0.006284144
2381.639547	0.006351240
2383.568000	0.006436717
2385.496453	0.006479261
2387.424906	0.006145124
2389.353359	0.005582004
2391.281812	0.005294303
2393.210266	0.005450775
2395.138719	0.005892166
2397.067172	0.006264747
2398.995625	0.006292264
2400.924078	0.006183679
2402.852531	0.006266450
2404.780984	0.006292636
2406.709437	0.006189307
2408.637890	0.006188207
2410.566343	0.006269406
2412.494796	0.006309102
2414.423249	0.006263101
2416.351702	0.006186027
2418.280156	0.006178513
2420.208609	0.006232023
2422.137062	0.006275093
2424.065515	0.006299066
2425.993968	0.006230526
2427.922421	0.005950632
2429.850874	0.005688592
2431.779327	0.005614668
2433.707780	0.005564617
2435.636233	0.005714593
2437.564686	0.006137394
2439.493139	0.006414843
2441.421592	0.006444368
2443.350045	0.006475654
2445.278499	0.006285521
2447.206952	0.005710700
2449.135405	0.005327034
2451.063858	0.005352500
2452.992311	0.005492679
2454.920764	0.005475104
2456.849217	0.005271287
2458.777670	0.005322405
2460.706123	0.005846083
2462.634576	0.006326429
2464.563029	0.006419801
2466.491482	0.006334856
2468.419935	0.006356912
2470.348389	0.006542019
2472.276842	0.006732315
2474.205295	0.006749206
2476.133748	0.006553150
2478.062201	0.006380523
2479.990654	0.006527864
2481.919107	0.006893516
2483.847560	0.007122650
2485.776013	0.007227636
2487.704466	0.007350971
2489.632919	0.007342551
2491.561372	0.007174110
2493.489825	0.007131318
2495.418279	0.007341087
2497.346732	0.007551920
2499.275185	0.007681362
2501.203638	0.007879954
2503.132091	0.008193891
2505.060544	0.008506887
2506.988997	0.008634079
2508.917450	0.008587347
2510.845903	0.008584971
2512.774356	0.008612229
2514.702809	0.008450791
2516.631262	0.008284940
2518.559715	0.008557557
2520.488168	0.009127561
2522.416622	0.009536508
2524.345075	0.009696966
2526.273528	0.009699756
2528.201981	0.009757233
2530.130434	0.010077072
2532.058887	0.010508846
2533.987340	0.010883659
2535.915793	0.011211328
2537.844246	0.011491454
2539.772699	0.011826877
2541.701152	0.012279857
2543.629605	0.012608992
2545.558058	0.012731010
2547.486512	0.012781736
2549.414965	0.012673621
2551.343418	0.012406702
2553.271871	0.012433533
2555.200324	0.012985455
2557.128777	0.013655137
2559.057230	0.014013916
2560.985683	0.014236915
2562.914136	0.014661456
2564.842589	0.014958391
2566.771042	0.014932155
2568.699495	0.014915751
2570.627948	0.015008694
2572.556401	0.015292130
2574.484855	0.015792264
2576.413308	0.016150618
2578.341761	0.016222581
2580.270214	0.016223338
2582.198667	0.016310882
2584.127120	0.016578680
2586.055573	0.016951717
2587.984026	0.017269097
2589.912479	0.017680032
2591.840932	0.018124530
2593.769385	0.018284561
2595.697838	0.018267600
2597.626291	0.018230069
2599.554745	0.018317876
2601.483198	0.018605607
2603.411651	0.018694520
2605.340104	0.018554969
2607.268557	0.018524393
2609.197010	0.018606335
2611.125463	0.018672077
2613.053916	0.018699799
2614.982369	0.018628003
2616.910822	0.018470082
2618.839275	0.018405819
2620.767728	0.018505873
2622.696181	0.018686311
2624.624635	0.018739864
2626.553088	0.018542580
2628.481541	0.018384207
2630.409994	0.018483102
2632.338447	0.018595591
2634.266900	0.018496778
2636.195353	0.018166078
2638.123806	0.017764825
2640.052259	0.017721638
2641.980712	0.018024841
2643.909165	0.018140079
2645.837618	0.017911877
2647.766071	0.017634401
2649.694524	0.017588286
2651.622978	0.017779013
2653.551431	0.017875211
2655.479884	0.017608713
2657.408337	0.017220283
2659.336790	0.017120138
2661.265243	0.017250277
2663.193696	0.017268151
2665.122149	0.017027128
2667.050602	0.016684022
2668.979055	0.016508263
2670.907508	0.016605007
2672.835961	0.016807802
2674.764414	0.016850153
2676.692868	0.016834365
2678.621321	0.016886305
2680.549774	0.016652729
2682.478227	0.016059466
2684.406680	0.015578938
2686.335133	0.015339937
2688.263586	0.015165309
2690.192039	0.015108726
2692.120492	0.015236202
2694.048945	0.015476036
2695.977398	0.015809696
2697.905851	0.016124073
2699.834304	0.016171949
2701.762757	0.015913125
2703.691211	0.015559394
2705.619664	0.015337825
2707.548117	0.015283403
2709.476570	0.015273334
2711.405023	0.015142817
2713.333476	0.014900723
2715.261929	0.014690506
2717.190382	0.014419178
2719.118835	0.014102630
2721.047288	0.014083175
2722.975741	0.014210987
2724.904194	0.014255895
2726.832647	0.014415932
2728.761101	0.014598629
2730.689554	0.014521868
2732.618007	0.014232634
2734.546460	0.013894797
2736.474913	0.013649312
2738.403366	0.013534137
2740.331819	0.013467804
2742.260272	0.013561890
2744.188725	0.013907234
2746.117178	0.014205836
2748.045631	0.014189644
2749.974084	0.013892282
2751.902537	0.013599092
2753.830991	0.013458873
2755.759444	0.013131406
2757.687897	0.012491453
2759.616350	0.012009822
2761.544803	0.012075416
2763.473256	0.012525680
2765.401709	0.012827280
2767.330162	0.012525207
2769.258615	0.011912104
2771.187068	0.011873529
2773.115521	0.012535437
2775.043974	0.013077304
2776.972427	0.013089536
2778.900880	0.012841897
2780.829334	0.012773362
2782.757787	0.012891039
2784.686240	0.012870112
2786.614693	0.012727935
2788.543146	0.012630718
2790.471599	0.012502353
2792.400052	0.012300660
2794.328505	0.012154114
2796.256958	0.012101837
2798.185411	0.012132545
2800.113864	0.012227482
2802.042317	0.012240715
2803.970770	0.012015798
2805.899224	0.011628898
2807.827677	0.011313509
2809.756130	0.011089519
2811.684583	0.010878580
2813.613036	0.010988189
2815.541489	0.011492862
2817.469942	0.011884117
2819.398395	0.011829677
2821.326848	0.011651758
2823.255301	0.011822689
2825.183754	0.012153929
2827.112207	0.012173160
2829.040660	0.011880144
2830.969113	0.011603566
2832.897567	0.011616833
2834.826020	0.011762506
2836.754473	0.011709157
2838.682926	0.011609847
2840.611379	0.011706533
2842.539832	0.011727704
2844.468285	0.011417073
2846.396738	0.011100326
2848.325191	0.011063906
2850.253644	0.011144539
2852.182097	0.011157006
2854.110550	0.011017225
2856.039003	0.010819831
2857.967457	0.010843971
2859.895910	0.011193669
2861.824363	0.011577360
2863.752816	0.011514942
2865.681269	0.011085832
2867.609722	0.010951020
2869.538175	0.011230784
2871.466628	0.011532167
2873.395081	0.011503007
2875.323534	0.011106527
2877.251987	0.010858987
2879.180440	0.010954968
2881.108893	0.011141314
2883.037347	0.011430056
2884.965800	0.011702855
2886.894253	0.011723826
2888.822706	0.011365871
2890.751159	0.010814494
2892.679612	0.010521795
2894.608065	0.010514095
2896.536518	0.010652095
2898.464971	0.011009189
2900.393424	0.011311336
2902.321877	0.011225457
2904.250330	0.011062630
2906.178783	0.011069057
2908.107236	0.011012419
2910.035690	0.010900704
2911.964143	0.010968350
2913.892596	0.011044384
2915.821049	0.010856653
2917.749502	0.010677706
2919.677955	0.010882523
2921.606408	0.011164024
2923.534861	0.011112980
2925.463314	0.010873645
2927.391767	0.010750243
2929.320220	0.010807347
2931.248673	0.010724535
2933.177126	0.010519329
2935.105580	0.010427742
2937.034033	0.010542542
2938.962486	0.010933228
2940.890939	0.011289866
2942.819392	0.011185332
2944.747845	0.010827515
2946.676298	0.010692216
2948.604751	0.010825460
2950.533204	0.010970102
2952.461657	0.010902254
2954.390110	0.010627066
2956.318563	0.010602721
2958.247016	0.011105306
2960.175469	0.011461879
2962.103923	0.011304757
2964.032376	0.011134291
2965.960829	0.011086182
2967.889282	0.010913044
2969.817735	0.010771217
2971.746188	0.011041653
2973.674641	0.011533409
2975.603094	0.011815431
2977.531547	0.011763351
2979.460000	0.011542796
2981.388453	0.011516420
2983.316906	0.011910683
2985.245359	0.012360793
2987.173813	0.012338202
2989.102266	0.011968845
2991.030719	0.011573687
2992.959172	0.011271178
2994.887625	0.011305965
2996.816078	0.011645097
2998.744531	0.011709762
3000.672984	0.011444218
3002.601437	0.011477983
3004.529890	0.011821863
3006.458343	0.011933450
3008.386796	0.011885245
3010.315249	0.012147933
3012.243703	0.012594072
3014.172156	0.012747354
3016.100609	0.012627922
3018.029062	0.012577005
3019.957515	0.012484303
3021.885968	0.012179765
3023.814421	0.011919236
3025.742874	0.011882146
3027.671327	0.012052392
3029.599780	0.012447044
3031.528233	0.012810668
3033.456686	0.012901109
3035.385139	0.012921395
3037.313592	0.012917335
3039.242046	0.012715091
3041.170499	0.012570887
3043.098952	0.012793047
3045.027405	0.013169658
3046.955858	0.013288799
3048.884311	0.013260284
3050.812764	0.013461576
3052.741217	0.013739486
3054.669670	0.013923874
3056.598123	0.014220551
3058.526576	0.014502079
3060.455029	0.014489397
3062.383482	0.014310878
3064.311936	0.014181599
3066.240389	0.014229808
3068.168842	0.014271655
3070.097295	0.014002003
3072.025748	0.013743929
3073.954201	0.013849312
3075.882654	0.014314978
3077.811107	0.015091331
3079.739560	0.015818991
3081.668013	0.016023295
3083.596466	0.015712898
3085.524919	0.015365310
3087.453372	0.015361919
3089.381825	0.015644973
3091.310279	0.016003480
3093.238732	0.016222134
3095.167185	0.016211778
3097.095638	0.016182253
3099.024091	0.016575119
3100.952544	0.017448235
3102.880997	0.017936382
3104.809450	0.017320944
3106.737903	0.016284555
3108.666356	0.015939185
3110.594809	0.016283385
3112.523262	0.016604630
3114.451715	0.016781222
3116.380169	0.017226832
3118.308622	0.018040359
3120.237075	0.018717380
3122.165528	0.018842157
3124.093981	0.018519428
3126.022434	0.018176723
3127.950887	0.018222164
3129.879340	0.018576108
3131.807793	0.018900083
3133.736246	0.019176098
3135.664699	0.019545577
3137.593152	0.019820787
3139.521605	0.019709432
3141.450058	0.019419961
3143.378512	0.019583791
3145.306965	0.020348862
3147.235418	0.021032944
3149.163871	0.021165766
3151.092324	0.021021118
3153.020777	0.020786906
3154.949230	0.020421103
3156.877683	0.020233657
3158.806136	0.020614244
3160.734589	0.021275466
3162.663042	0.021737959
3164.591495	0.022002090
3166.519948	0.022242447
3168.448402	0.022374637
3170.376855	0.022208026
3172.305308	0.022023546
3174.233761	0.022100506
3176.162214	0.022294842
3178.090667	0.022602377
3180.019120	0.023080278
3181.947573	0.023606818
3183.876026	0.023857951
3185.804479	0.023626316
3187.732932	0.023412686
3189.661385	0.023669293
3191.589838	0.023894705
3193.518292	0.023634231
3195.446745	0.023485519
3197.375198	0.023831103
3199.303651	0.024054937
3201.232104	0.023929590
3203.160557	0.024034763
3205.089010	0.024697991
3207.017463	0.025293840
3208.945916	0.025009973
3210.874369	0.024147602
3212.802822	0.023623163
3214.731275	0.023826754
3216.659728	0.024450293
3218.588181	0.025025170
3220.516635	0.025467677
3222.445088	0.025832560
3224.373541	0.026200093
3226.301994	0.026524520
3228.230447	0.026222410
3230.158900	0.025458686
3232.087353	0.025285283
3234.015806	0.025839703
3235.944259	0.026776405
3237.872712	0.027933013
3239.801165	0.028561637
3241.729618	0.028119553
3243.658071	0.027282029
3245.586525	0.027076330
3247.514978	0.027482031
3249.443431	0.027740564
3251.371884	0.027812241
3253.300337	0.028109116
3255.228790	0.028477084
3257.157243	0.028584380
3259.085696	0.028541362
3261.014149	0.028728312
3262.942602	0.029000245
3264.871055	0.028822139
3266.799508	0.028665781
3268.727961	0.029028123
3270.656414	0.029092681
3272.584868	0.028640756
3274.513321	0.028668718
3276.441774	0.029247496
3278.370227	0.029489726
3280.298680	0.029179033
3282.227133	0.028757460
3284.155586	0.028580477
3286.084039	0.028957922
3288.012492	0.029826839
3289.940945	0.030727113
3291.869398	0.031280626
3293.797851	0.031248929
3295.726304	0.030814443
3297.654758	0.030452061
3299.583211	0.030603096
3301.511664	0.031437133
3303.440117	0.032263376
3305.368570	0.032321144
3307.297023	0.031932522
3309.225476	0.031555232
3311.153929	0.031137388
3313.082382	0.030674174
3315.010835	0.030580942
3316.939288	0.031370603
3318.867741	0.032504547
3320.796194	0.032802697
3322.724648	0.032479890
3324.653101	0.032442853
3326.581554	0.032532711
3328.510007	0.032498911
3330.438460	0.032847494
3332.366913	0.033639159
3334.295366	0.034017898
3336.223819	0.033633485
3338.152272	0.033134375
3340.080725	0.032987975
3342.009178	0.033063821
3343.937631	0.033192568
3345.866084	0.033348564
3347.794537	0.033543795
3349.722991	0.033657700
3351.651444	0.033538401
3353.579897	0.033658665
3355.508350	0.034705937
3357.436803	0.036100522
3359.365256	0.036461696
3361.293709	0.035633720
3363.222162	0.034906462
3365.150615	0.035257697
3367.079068	0.036097571
3369.007521	0.036265571
3370.935974	0.035710920
3372.864427	0.035166547
3374.792881	0.035065301
3376.721334	0.035285238
3378.649787	0.035504110
3380.578240	0.035639130
3382.506693	0.035736639
3384.435146	0.036166884
3386.363599	0.037078653
3388.292052	0.037487771
3390.220505	0.037067123
3392.148958	0.036671579
3394.077411	0.036509156
3396.005864	0.036475476
3397.934317	0.036566377
3399.862770	0.036577389
3401.791224	0.036884323
3403.719677	0.037583932
3405.648130	0.038138077
3407.576583	0.038372267
3409.505036	0.038259830
3411.433489	0.037805077
3413.361942	0.037678901
3415.290395	0.038197439
3417.218848	0.038583972
3419.147301	0.037896976
3421.075754	0.036581207
3423.004207	0.035897296
3424.932660	0.035947040
3426.861114	0.036305316
3428.789567	0.036915701
3430.718020	0.037326567
3432.646473	0.037192058
3434.574926	0.036931224
3436.503379	0.036938276
3438.431832	0.037185732
3440.360285	0.037133332
3442.288738	0.036495391
3444.217191	0.036147058
3446.145644	0.036521930
3448.074097	0.036713123
3450.002550	0.036068317
3451.931004	0.035346754
3453.859457	0.035563994
3455.787910	0.036242951
3457.716363	0.036201563
3459.644816	0.035477798
3461.573269	0.034999378
3463.501722	0.035229947
3465.430175	0.035847571
3467.358628	0.036169712
3469.287081	0.035886995
3471.215534	0.035413664
3473.143987	0.035206717
3475.072440	0.035158932
3477.000893	0.035171077
3478.929347	0.035393458
3480.857800	0.035459526
3482.786253	0.034934595
3484.714706	0.034260392
3486.643159	0.033831727
3488.571612	0.033541095
3490.500065	0.033430789
3492.428518	0.033579409
3494.356971	0.033764053
3496.285424	0.033798002
3498.213877	0.033651240
3500.142330	0.033130791
3502.070783	0.032297879
3503.999237	0.031892449
3505.927690	0.032172967
3507.856143	0.032525342
3509.784596	0.032618523
3511.713049	0.032469723
3513.641502	0.032038696
3515.569955	0.031379245
3517.498408	0.030808592
3519.426861	0.030528326
3521.355314	0.030389363
3523.283767	0.030391462
3525.212220	0.030593863
3527.140673	0.030789036
3529.069126	0.031062249
3530.997580	0.031415444
3532.926033	0.031304739
3534.854486	0.030644702
3536.782939	0.030026756
3538.711392	0.029644499
3540.639845	0.029248601
3542.568298	0.028627696
3544.496751	0.027720841
3546.425204	0.027142219
3548.353657	0.027444014
3550.282110	0.027974369
3552.210563	0.028010990
3554.139016	0.027678229
3556.067470	0.027245333
3557.995923	0.026868448
3559.924376	0.026729364
3561.852829	0.026676832
3563.781282	0.026116502
3565.709735	0.024923250
3567.638188	0.023930343
3569.566641	0.023588350
3571.495094	0.023487585
3573.423547	0.023399627
3575.352000	0.023385262
3577.280453	0.023416907
3579.208906	0.023377981
3581.137360	0.023148553
3583.065813	0.022764539
3584.994266	0.022372108
3586.922719	0.022149533
3588.851172	0.022248942
3590.779625	0.022341141
3592.708078	0.021929914
3594.636531	0.021026196
3596.564984	0.020141475
3598.493437	0.019731339
3600.421890	0.019843787
3602.350343	0.020315876
3604.278796	0.020942258
3606.207249	0.021297254
3608.135703	0.021030506
3610.064156	0.020342758
3611.992609	0.019567855
3613.921062	0.018872801
3615.849515	0.018194951
3617.777968	0.017538022
3619.706421	0.017532201
3621.634874	0.018232180
3623.563327	0.018718272
3625.491780	0.018698236
3627.420233	0.018489199
3629.348686	0.018376045
3631.277139	0.018308975
3633.205593	0.018009812
3635.134046	0.017579835
3637.062499	0.017325893
3638.990952	0.017260913
3640.919405	0.017078999
3642.847858	0.016626965
3644.776311	0.016016815
3646.704764	0.015515431
3648.633217	0.015718240
3650.561670	0.016473228
3652.490123	0.016376462
3654.418576	0.014988422
3656.347029	0.013426466
3658.275482	0.012772534
3660.203936	0.012753556
3662.132389	0.012861972
3664.060842	0.013275263
3665.989295	0.013826980
3667.917748	0.013377363
3669.846201	0.011884203
3671.774654	0.010981712
3673.703107	0.010797015
3675.631560	0.010659025
3677.560013	0.010663868
3679.488466	0.010915188
3681.416919	0.011221590
3683.345372	0.011437660
3685.273826	0.011307219
3687.202279	0.010604064
3689.130732	0.009826190
3691.059185	0.009799826
3692.987638	0.010365888
3694.916091	0.010800233
3696.844544	0.010914543
3698.772997	0.010980643
3700.701450	0.011197166
3702.629903	0.011511647
3704.558356	0.011751413
3706.486809	0.011875049
3708.415262	0.011912447
3710.343716	0.011820543
3712.272169	0.011866537
3714.200622	0.012176550
3716.129075	0.012299639
3718.057528	0.011830587
3719.985981	0.010939970
3721.914434	0.010363684
3723.842887	0.010778715
3725.771340	0.012029449
3727.699793	0.013111103
3729.628246	0.013351628
3731.556699	0.013296010
3733.485152	0.013512442
3735.413605	0.013607502
3737.342059	0.013393353
3739.270512	0.013178770
3741.198965	0.013044605
3743.127418	0.012752884
3745.055871	0.012497933
3746.984324	0.012498638
3748.912777	0.012374367
3750.841230	0.012262774
3752.769683	0.012306238
3754.698136	0.012009280
3756.626589	0.011522511
3758.555042	0.011500621
3760.483495	0.011913439
3762.411949	0.012261937
3764.340402	0.012411194
3766.268855	0.012476575
3768.197308	0.012347356
3770.125761	0.012118860
3772.054214	0.012305080
3773.982667	0.012879953
3775.911120	0.013299700
3777.839573	0.013198758
3779.768026	0.012891419
3781.696479	0.012887938
3783.624932	0.012937352
3785.553385	0.012636714
3787.481838	0.012308550
3789.410292	0.012505986
3791.338745	0.013034311
3793.267198	0.013244590
3795.195651	0.013080477
3797.124104	0.012838167
3799.052557	0.012457008
3800.981010	0.012225662
3802.909463	0.012934577
3804.837916	0.013999044
3806.766369	0.014301213
3808.694822	0.014097272
3810.623275	0.013942796
3812.551728	0.013886917
3814.480182	0.013697445
3816.408635	0.013297328
3818.337088	0.012989208
3820.265541	0.012928911
3822.193994	0.013218029
3824.122447	0.013510447
3826.050900	0.013213868
3827.979353	0.012630708
3829.907806	0.012296789
3831.836259	0.012246769
3833.764712	0.012395913
3835.693165	0.012938000
3837.621618	0.013977663
3839.550071	0.014674948
3841.478525	0.013985739
3843.406978	0.012584522
3845.335431	0.011737001
3847.263884	0.011418327
3849.192337	0.011412105
3851.120790	0.011977395
3853.049243	0.012749474
3854.977696	0.012969206
3856.906149	0.012805679
3858.834602	0.012701618
3860.763055	0.012785626
3862.691508	0.012972304
3864.619961	0.012906508
3866.548415	0.012505455
3868.476868	0.012115923
3870.405321	0.011808558
3872.333774	0.011506428
3874.262227	0.011439011
3876.190680	0.011608678
3878.119133	0.011330984
3880.047586	0.010520092
3881.976039	0.010189890
3883.904492	0.010936030
3885.832945	0.012066796
3887.761398	0.012393802
3889.689851	0.011856777
3891.618305	0.011286333
3893.546758	0.011302185
3895.475211	0.012100244
3897.403664	0.013333485
3899.332117	0.013976653
3901.260570	0.013496268
3903.189023	0.012788257
3905.117476	0.012588512
3907.045929	0.012274157
3908.974382	0.011385092
3910.902835	0.010551113
3912.831288	0.010485284
3914.759741	0.010946483
3916.688194	0.011034266
3918.616648	0.010504827
3920.545101	0.010123352
3922.473554	0.010318580
3924.402007	0.010773107
3926.330460	0.011096802
3928.258913	0.011233081
3930.187366	0.011156944
3932.115819	0.010746178
3934.044272	0.010159221
3935.972725	0.009826549
3937.901178	0.009982703
3939.829631	0.010368980
3941.758084	0.010599290
3943.686538	0.010709016
3945.614991	0.010848229
3947.543444	0.010828108
3949.471897	0.010577308
3951.400350	0.010434387
3953.328803	0.010533729
3955.257256	0.010329529
3957.185709	0.009688847
3959.114162	0.009431630
3961.042615	0.009869657
3962.971068	0.010470164
3964.899521	0.010818427
3966.827974	0.010952684
3968.756427	0.010970689
3970.684881	0.010984330
3972.613334	0.010754558
3974.541787	0.010093273
3976.470240	0.009739607
3978.398693	0.009894819
3980.327146	0.009692281
3982.255599	0.009339666
3984.184052	0.009892667
3986.112505	0.011089677
3988.040958	0.011560886
3989.969411	0.011142418
3991.897864	0.010586190
3993.826317	0.010071103
3995.754771	0.009662072
3997.683224	0.009683851
3999.611677	0.010068369
4001.540130	0.010154432
4003.468583	0.009621135
4005.397036	0.009223935
4007.325489	0.009393618
4009.253942	0.009903192
4011.182395	0.010419155
4013.110848	0.010562482
4015.039301	0.010181914
4016.967754	0.009677412
4018.896207	0.009590058
4020.824661	0.009794598
4022.753114	0.009738008
4024.681567	0.009182542
4026.610020	0.008524854
4028.538473	0.008007831
4030.466926	0.007889547
4032.395379	0.008634099
4034.323832	0.009412960
4036.252285	0.009278991
4038.180738	0.009218237
4040.109191	0.009637367
4042.037644	0.009784912
4043.966097	0.009929949
4045.894550	0.010137782
4047.823004	0.009610801
4049.751457	0.008539065
4051.679910	0.007850125
4053.608363	0.008400042
4055.536816	0.009312537
4057.465269	0.008908318
4059.393722	0.007790131
4061.322175	0.007092676
4063.250628	0.007096827
4065.179081	0.007167364
4067.107534	0.006972717
4069.035987	0.007375730
4070.964440	0.008691936
4072.892894	0.009620355
4074.821347	0.009302721
4076.749800	0.008932552
4078.678253	0.008714006
4080.606706	0.007917642
4082.535159	0.007558900
4084.463612	0.008215040
4086.392065	0.008687646
4088.320518	0.008244876
4090.248971	0.007574820
4092.177424	0.007423038
4094.105877	0.007864556
4096.034330	0.008611585
4097.962783	0.008808338
4099.891237	0.008285760
4101.819690	0.007925501
4103.748143	0.007795671
4105.676596	0.007448911
4107.605049	0.007267685
4109.533502	0.007285440
4111.461955	0.007469426
4113.390408	0.007747015
4115.318861	0.007676287
4117.247314	0.007399356
4119.175767	0.007435966
4121.104220	0.007999685
4123.032673	0.008926898
4124.961127	0.009251568
4126.889580	0.008663383
4128.818033	0.008117264
4130.746486	0.007963334
4132.674939	0.008100952
4134.603392	0.008622994
4136.531845	0.009114956
4138.460298	0.009167920
4140.388751	0.008941386
4142.317204	0.008706310
4144.245657	0.008569939
4146.174110	0.008708734
4148.102563	0.008637588
4150.031017	0.008024203
4151.959470	0.006977711
4153.887923	0.006126045
4155.816376	0.005870305
4157.744829	0.006147102
4159.673282	0.006861290
4161.601735	0.007759349
4163.530188	0.008106760
4165.458641	0.008035673
4167.387094	0.008169036
4169.315547	0.008119495
4171.244000	0.007676896
4173.172453	0.007532628
4175.100906	0.007812263
4177.029360	0.007554474
4178.957813	0.006392869
4180.886266	0.005587809
4182.814719	0.005911222
4184.743172	0.006305227
4186.671625	0.006336308
4188.600078	0.006268170
4190.528531	0.005963193
4192.456984	0.006211306
4194.385437	0.007235480
4196.313890	0.007920210
4198.242343	0.007519038
4200.170796	0.007136065
4202.099250	0.007113148
4204.027703	0.006748430
4205.956156	0.005949936
4207.884609	0.005582213
4209.813062	0.006317290
4211.741515	0.007800549
4213.669968	0.008723257
4215.598421	0.008611965
4217.526874	0.007784709
4219.455327	0.006960777
4221.383780	0.006782481
4223.312233	0.007147444
4225.240686	0.007327880
4227.169139	0.006840085
4229.097593	0.006218566
4231.026046	0.006513953
4232.954499	0.007210958
4234.882952	0.007434979
4236.811405	0.007302474
4238.739858	0.006733454
4240.668311	0.006082853
4242.596764	0.005604600
4244.525217	0.005444148
4246.453670	0.005437181
4248.382123	0.005197818
4250.310576	0.005265450
4252.239029	0.005656071
4254.167483	0.005888545
4256.095936	0.005782398
4258.024389	0.005952953
4259.952842	0.006634827
4261.881295	0.007161433
4263.809748	0.007177098
4265.738201	0.006612375
4267.666654	0.005611545
4269.595107	0.004535087
4271.523560	0.004613154
4273.452013	0.005823482
4275.380466	0.006990649
4277.308919	0.007563754
4279.237373	0.007744878
4281.165826	0.007728196
4283.094279	0.007413201
4285.022732	0.007050467
4286.951185	0.006700011
4288.879638	0.006677524
4290.808091	0.006555857
4292.736544	0.005678059
4294.664997	0.004732985
4296.593450	0.004698754
4298.521903	0.005448074
4300.450356	0.006490511
4302.378809	0.006856254
4304.307262	0.006783370
4306.235716	0.006787635
4308.164169	0.006582610
4310.092622	0.006635133
4312.021075	0.007028102
4313.949528	0.007020739
4315.877981	0.006650073
4317.806434	0.006339944
4319.734887	0.005928924
4321.663340	0.005775029
4323.591793	0.006932426
4325.520246	0.007670057
4327.448699	0.006994013
4329.377152	0.005834528
4331.305606	0.005389506
4333.234059	0.005280859
4335.162512	0.004673411
4337.090965	0.004250230
4339.019418	0.005035833
4340.947871	0.006292506
4342.876324	0.006290328
4344.804777	0.005073697
4346.733230	0.004712929
4348.661683	0.005725370
4350.590136	0.006442518
4352.518589	0.006369541
4354.447042	0.006041966
4356.375495	0.005845580
4358.303949	0.005903768
4360.232402	0.005742506
4362.160855	0.005079232
4364.089308	0.004788269
4366.017761	0.005383363
4367.946214	0.006507593
4369.874667	0.007365578
4371.803120	0.007163255
4373.731573	0.006276264
4375.660026	0.005019808
4377.588479	0.004118620
4379.516932	0.004543113
4381.445385	0.005631504
4383.373839	0.006228209
4385.302292	0.005791362
4387.230745	0.005035250
4389.159198	0.005164228
4391.087651	0.005636693
4393.016104	0.005735076
4394.944557	0.005729215
4396.873010	0.006053496
4398.801463	0.006459878
4400.729916	0.006212024
4402.658369	0.005405412
4404.586822	0.004616621
4406.515275	0.004147512
4408.443729	0.004670725
4410.372182	0.006039463
4412.300635	0.006682147
4414.229088	0.006710486
4416.157541	0.006960762
4418.085994	0.007090976
4420.014447	0.007150954
4421.942900	0.006854184
4423.871353	0.006020858
4425.799806	0.005510900
4427.728259	0.005647644
4429.656712	0.006147827
4431.585165	0.006783811
4433.513618	0.006978748
4435.442072	0.006607020
4437.370525	0.006452336
4439.298978	0.006205227
4441.227431	0.005835388
4443.155884	0.005988425
4445.084337	0.006687236
4447.012790	0.008295810
4448.941243	0.009571096
4450.869696	0.008913907
4452.798149	0.007501342
4454.726602	0.006430287
4456.655055	0.005563204
4458.583508	0.005070864
4460.511962	0.005543133
4462.440415	0.006531151
4464.368868	0.006838174
4466.297321	0.006468553
4468.225774	0.006615220
4470.154227	0.007591231
4472.082680	0.008237137
4474.011133	0.008341384
4475.939586	0.008010356
4477.868039	0.007572083
4479.796492	0.007571561
4481.724945	0.007595852
4483.653398	0.007346162
4485.581851	0.007202292
4487.510305	0.007472699
4489.438758	0.008102072
4491.367211	0.008251429
4493.295664	0.007270538
4495.224117	0.006308453
4497.152570	0.006267952
4499.081023	0.006344321
4501.009476	0.006804741
4502.937929	0.007885576
4504.866382	0.008402687
4506.794835	0.007468916
4508.723288	0.006064712
4510.651741	0.005966768
4512.580195	0.006817656
4514.508648	0.006768800
4516.437101	0.005928689
4518.365554	0.005845525
4520.294007	0.007103140
4522.222460	0.008591528
4524.150913	0.008625270
4526.079366	0.007675336
4528.007819	0.007009859
4529.936272	0.007131153
4531.864725	0.007326537
4533.793178	0.007022853
4535.721631	0.006856011
4537.650084	0.007337151
4539.578538	0.007817923
4541.506991	0.007681966
4543.435444	0.006801323
4545.363897	0.005982238
4547.292350	0.005526301
4549.220803	0.005299854
4551.149256	0.005206093
4553.077709	0.005307455
4555.006162	0.005875498
4556.934615	0.006531508
4558.863068	0.006480335
4560.791521	0.006529171
4562.719974	0.007444893
4564.648428	0.007784025
4566.576881	0.006703742
4568.505334	0.005868043
4570.433787	0.006559589
4572.362240	0.007954216
4574.290693	0.008727292
4576.219146	0.008465325
4578.147599	0.007942536
4580.076052	0.007972580
4582.004505	0.008008803
4583.932958	0.007436061
4585.861411	0.006979005
4587.789864	0.007089208
4589.718318	0.007264429
4591.646771	0.007163801
4593.575224	0.007412447
4595.503677	0.008529820
4597.432130	0.009703010
4599.360583	0.009302690
4601.289036	0.007709908
4603.217489	0.006591515
[truncated: 1,501 more rows]
