# Supplementary material for: Adaptive Method for Quantitative Estimation of Glucose and Fructose Concentrations in Aqueous Solutions Based on Infrared Nanoantenna Optics
Source: Sensors (Basel). 2019 Jul 11;19(14):3053. doi: 10.3390/s19143053 (PMC6678705; doi:10.3390/s19143053)
Supplement: Supplementary file 1 [file sensors-19-03053-s001.zip › 00_Measurement_Data/Fructose cycles/2 c=25 gl/res4 sc50_50 ap100x100 par pol/2 c25 gl.16.txt]

748.239793	0.028817033
750.168246	0.047470637
752.096699	0.061424565
754.025152	0.055023354
755.953605	0.046673004
757.882058	0.043657254
759.810511	0.032862268
761.738964	0.021021528
763.667418	0.016034970
765.595871	0.017263029
767.524324	0.018938057
769.452777	0.010782335
771.381230	0.005742217
773.309683	0.011133329
775.238136	0.019561248
777.166589	0.039516639
779.095042	0.051884774
781.023495	0.036114234
782.951948	0.012346873
784.880401	0.019050203
786.808854	0.020831339
788.737308	0.018865861
790.665761	0.019344227
792.594214	0.028649921
794.522667	0.030777263
796.451120	0.034243401
798.379573	0.029797813
800.308026	0.018246269
802.236479	0.014520406
804.164932	0.014117312
806.093385	0.028829832
808.021838	0.044446580
809.950291	0.035122667
811.878744	0.023555139
813.807197	0.023855722
815.735651	0.027209561
817.664104	0.027693857
819.592557	0.030557668
821.521010	0.032647561
823.449463	0.017420204
825.377916	0.004639158
827.306369	0.013276905
829.234822	0.022566911
831.163275	0.024418544
833.091728	0.016339511
835.020181	0.018743644
836.948634	0.025988521
838.877087	0.020028062
840.805541	0.011241541
842.733994	0.010812067
844.662447	0.013154486
846.590900	0.017061329
848.519353	0.021502685
850.447806	0.026366809
852.376259	0.027006807
854.304712	0.025754998
856.233165	0.026299581
858.161618	0.027577968
860.090071	0.026356174
862.018524	0.024129950
863.946977	0.024947921
865.875430	0.026374070
867.803884	0.026257657
869.732337	0.026976358
871.660790	0.025716357
873.589243	0.025045013
875.517696	0.026988806
877.446149	0.027517920
879.374602	0.028808637
881.303055	0.034152620
883.231508	0.038290456
885.159961	0.041959535
887.088414	0.046044555
889.016867	0.049544640
890.945320	0.051231086
892.873774	0.051679548
894.802227	0.051481333
896.730680	0.052465975
898.659133	0.055148765
900.587586	0.059094831
902.516039	0.063955024
904.444492	0.068756908
906.372945	0.073014617
908.301398	0.077199571
910.229851	0.081002913
912.158304	0.084400855
914.086757	0.088252470
916.015210	0.092389204
917.943664	0.095357314
919.872117	0.097560957
921.800570	0.101817071
923.729023	0.108777694
925.657476	0.114696577
927.585929	0.118268952
929.514382	0.121985428
931.442835	0.126459002
933.371288	0.131844521
935.299741	0.139187366
937.228194	0.146720633
939.156647	0.152492762
941.085100	0.157553181
943.013553	0.162926063
944.942007	0.168168887
946.870460	0.173667967
948.798913	0.180199802
950.727366	0.186805889
952.655819	0.193195522
954.584272	0.200021356
956.512725	0.206859618
958.441178	0.213483110
960.369631	0.219690651
962.298084	0.225534141
964.226537	0.231617972
966.154990	0.237716541
968.083443	0.244001940
970.011897	0.251456738
971.940350	0.259591967
973.868803	0.266578019
975.797256	0.271639407
977.725709	0.276274979
979.654162	0.282765687
981.582615	0.290907919
983.511068	0.298446596
985.439521	0.304652035
987.367974	0.309760422
989.296427	0.314355552
991.224880	0.319824100
993.153333	0.325782925
995.081786	0.331116080
997.010240	0.336591929
998.938693	0.342791647
1000.867146	0.348363817
1002.795599	0.351860911
1004.724052	0.354499280
1006.652505	0.358426839
1008.580958	0.363137573
1010.509411	0.367830962
1012.437864	0.372741312
1014.366317	0.376549959
1016.294770	0.378890574
1018.223223	0.381571889
1020.151676	0.384778678
1022.080130	0.387836903
1024.008583	0.391156793
1025.937036	0.394539684
1027.865489	0.397084713
1029.793942	0.398502350
1031.722395	0.399186432
1033.650848	0.400058955
1035.579301	0.401612282
1037.507754	0.403383046
1039.436207	0.404927790
1041.364660	0.405710846
1043.293113	0.405706525
1045.221566	0.405826628
1047.150019	0.405933708
1049.078473	0.405411690
1051.006926	0.404296249
1052.935379	0.402533352
1054.863832	0.400702626
1056.792285	0.399587840
1058.720738	0.398913562
1060.649191	0.397967517
1062.577644	0.396578819
1064.506097	0.395530522
1066.434550	0.395394534
1068.363003	0.395442337
1070.291456	0.394732952
1072.219909	0.393370450
1074.148363	0.392154008
1076.076816	0.391568452
1078.005269	0.391402930
1079.933722	0.391140968
1081.862175	0.390765667
1083.790628	0.390368223
1085.719081	0.389423072
1087.647534	0.387594551
1089.575987	0.385462999
1091.504440	0.383975893
1093.432893	0.382692486
1095.361346	0.380367488
1097.289799	0.377801090
1099.218253	0.376431286
1101.146706	0.375331551
1103.075159	0.372826636
1105.003612	0.369596779
1106.932065	0.367674440
1108.860518	0.366947740
1110.788971	0.365441382
1112.717424	0.362475872
1114.645877	0.359189361
1116.574330	0.356673390
1118.502783	0.354849398
1120.431236	0.352708638
1122.359689	0.349473208
1124.288142	0.345870882
1126.216596	0.343084335
1128.145049	0.340675443
1130.073502	0.337931067
1132.001955	0.335318297
1133.930408	0.332819641
1135.858861	0.329979002
1137.787314	0.327197671
1139.715767	0.324792236
1141.644220	0.322526187
1143.572673	0.320320159
1145.501126	0.318107098
1147.429579	0.315603107
1149.358032	0.312631011
1151.286486	0.309377968
1153.214939	0.306506515
1155.143392	0.304340214
1157.071845	0.302076846
1159.000298	0.299394369
1160.928751	0.297014147
1162.857204	0.294725001
1164.785657	0.291860640
1166.714110	0.288704038
1168.642563	0.285618037
1170.571016	0.282661736
1172.499469	0.279885352
1174.427922	0.277222961
1176.356375	0.274528623
1178.284829	0.271660298
1180.213282	0.268824190
1182.141735	0.266331345
1184.070188	0.263851434
1185.998641	0.260913163
1187.927094	0.257809430
1189.855547	0.255219787
1191.784000	0.253067583
1193.712453	0.250797480
1195.640906	0.248592570
1197.569359	0.246724874
1199.497812	0.244728342
1201.426265	0.242042437
1203.354719	0.239264593
1205.283172	0.236714035
1207.211625	0.234373584
1209.140078	0.231827199
1211.068531	0.229262859
1212.996984	0.226806283
1214.925437	0.224009797
1216.853890	0.221136466
1218.782343	0.219060764
1220.710796	0.217545092
1222.639249	0.215779573
1224.567702	0.213847041
1226.496155	0.211991712
1228.424609	0.209951073
1230.353062	0.207720652
1232.281515	0.205729485
1234.209968	0.203883588
1236.138421	0.201715469
1238.066874	0.199495360
1239.995327	0.197623640
1241.923780	0.195869982
1243.852233	0.194146991
1245.780686	0.192621574
1247.709139	0.191363290
1249.637592	0.190292582
1251.566045	0.189048588
1253.494498	0.187231392
1255.422952	0.185029283
1257.351405	0.183003590
1259.279858	0.181458563
1261.208311	0.180280119
1263.136764	0.178887129
1265.065217	0.176972777
1266.993670	0.174873322
1268.922123	0.172772899
1270.850576	0.170735046
1272.779029	0.169052735
1274.707482	0.167675287
1276.635935	0.166238904
1278.564388	0.164542779
1280.492842	0.162710741
1282.421295	0.161094055
1284.349748	0.159846053
1286.278201	0.158744156
1288.206654	0.157505140
1290.135107	0.156024963
1292.063560	0.154469281
1293.992013	0.152946800
1295.920466	0.151302084
1297.848919	0.149609983
1299.777372	0.148064300
1301.705825	0.146662742
1303.634278	0.145491362
1305.562731	0.144378647
1307.491185	0.142956480
1309.419638	0.141453519
1311.348091	0.140076146
1313.276544	0.138927579
1315.204997	0.137999490
1317.133450	0.136741444
1319.061903	0.135239124
1320.990356	0.134025112
1322.918809	0.132894561
1324.847262	0.131537944
1326.775715	0.129940584
1328.704168	0.128159970
1330.632621	0.126554430
1332.561075	0.125525266
1334.489528	0.124912173
1336.417981	0.124173827
1338.346434	0.123056374
1340.274887	0.122124754
1342.203340	0.121185996
1344.131793	0.119462200
1346.060246	0.117559910
1347.988699	0.116320327
1349.917152	0.115801498
1351.845605	0.115370661
1353.774058	0.114281394
1355.702511	0.112898700
1357.630965	0.111952692
1359.559418	0.110965066
1361.487871	0.109413154
1363.416324	0.108511157
1365.344777	0.108420432
1367.273230	0.107589208
1369.201683	0.106315374
1371.130136	0.105214134
1373.058589	0.103879519
1374.987042	0.102852970
1376.915495	0.102051623
1378.843948	0.100714177
1380.772401	0.099508323
1382.700854	0.098946854
1384.629308	0.098251164
1386.557761	0.097012013
1388.486214	0.096367382
1390.414667	0.096400455
1392.343120	0.095643945
1394.271573	0.094432756
1396.200026	0.093661651
1398.128479	0.092630900
1400.056932	0.091687247
1401.985385	0.090999894
1403.913838	0.089800335
1405.842291	0.088988684
1407.770744	0.088543952
1409.699198	0.087426268
1411.627651	0.086292274
1413.556104	0.085929520
1415.484557	0.085523903
1417.413010	0.084213108
1419.341463	0.083523557
1421.269916	0.084070101
1423.198369	0.083768681
1425.126822	0.082800590
1427.055275	0.081853807
1428.983728	0.080459744
1430.912181	0.079541266
1432.840634	0.079092786
1434.769087	0.077560388
1436.697541	0.076090932
1438.625994	0.076466911
1440.554447	0.076503649
1442.482900	0.075363934
1444.411353	0.074230902
1446.339806	0.073146552
1448.268259	0.072615944
1450.196712	0.073144622
1452.125165	0.073795147
1454.053618	0.073102064
1455.982071	0.070915021
1457.910524	0.070174389
1459.838977	0.071501121
1461.767431	0.071133971
1463.695884	0.068839744
1465.624337	0.067656040
1467.552790	0.068176195
1469.481243	0.067818545
1471.409696	0.065972663
1473.338149	0.065118782
1475.266602	0.065648995
1477.195055	0.065835960
1479.123508	0.065248691
1481.051961	0.064365141
1482.980414	0.063937791
1484.908867	0.063644119
1486.837321	0.062650084
1488.765774	0.061213832
1490.694227	0.060580064
1492.622680	0.060763340
1494.551133	0.060072936
1496.479586	0.058981709
1498.408039	0.059097417
1500.336492	0.059876159
1502.264945	0.060346123
1504.193398	0.059674222
1506.121851	0.058304675
1508.050304	0.058587451
1509.978757	0.059004340
1511.907210	0.057948280
1513.835664	0.056954697
1515.764117	0.056694787
1517.692570	0.056918517
1519.621023	0.056506529
1521.549476	0.055620145
1523.477929	0.055755008
1525.406382	0.055575419
1527.334835	0.054620650
1529.263288	0.053859901
1531.191741	0.052814033
1533.120194	0.052023862
1535.048647	0.053176951
1536.977100	0.054227397
1538.905554	0.053035375
1540.834007	0.051961511
1542.762460	0.052016869
1544.690913	0.051689755
1546.619366	0.050879154
1548.547819	0.049784813
1550.476272	0.049204167
1552.404725	0.049437862
1554.333178	0.049832512
1556.261631	0.049427532
1558.190084	0.047901560
1560.118537	0.048016760
1562.046990	0.049060695
1563.975443	0.048409522
1565.903897	0.047387496
1567.832350	0.046920739
1569.760803	0.047084592
1571.689256	0.047991112
1573.617709	0.047891784
1575.546162	0.046862070
1577.474615	0.047132004
1579.403068	0.047732256
1581.331521	0.047027942
1583.259974	0.045916330
1585.188427	0.045255404
1587.116880	0.045152627
1589.045333	0.045608867
1590.973787	0.046298027
1592.902240	0.046578456
1594.830693	0.046443131
1596.759146	0.046553496
1598.687599	0.047084492
1600.616052	0.047692839
1602.544505	0.048221771
1604.472958	0.048500933
1606.401411	0.048278905
1608.329864	0.048006706
1610.258317	0.048451215
1612.186770	0.049473286
1614.115223	0.050099950
1616.043677	0.050362952
1617.972130	0.051500682
1619.900583	0.052451290
1621.829036	0.051879227
1623.757489	0.051735532
1625.685942	0.052692577
1627.614395	0.053309828
1629.542848	0.053831860
1631.471301	0.054441232
1633.399754	0.054002333
1635.328207	0.053169578
1637.256660	0.053995918
1639.185113	0.055034406
1641.113566	0.054947279
1643.042020	0.054599881
1644.970473	0.054254144
1646.898926	0.054791115
1648.827379	0.056763239
1650.755832	0.056362260
1652.684285	0.053427663
1654.612738	0.053406715
1656.541191	0.054894090
1658.469644	0.054519981
1660.398097	0.052981991
1662.326550	0.051678918
1664.255003	0.051589422
1666.183456	0.051961705
1668.111910	0.051740680
1670.040363	0.051947098
1671.968816	0.052450310
1673.897269	0.051423609
1675.825722	0.050014842
1677.754175	0.049745452
1679.682628	0.049578145
1681.611081	0.048543435
1683.539534	0.046948239
1685.467987	0.046448991
1687.396440	0.046342734
1689.324893	0.045282379
1691.253346	0.044399403
1693.181799	0.043692384
1695.110253	0.042913441
1697.038706	0.043028470
1698.967159	0.042672958
1700.895612	0.041728843
1702.824065	0.041390687
1704.752518	0.040272761
1706.680971	0.038988274
1708.609424	0.038466096
1710.537877	0.038145747
1712.466330	0.037805926
1714.394783	0.037469804
1716.323236	0.037093848
1718.251689	0.037008956
1720.180143	0.036905080
1722.108596	0.035907913
1724.037049	0.034644105
1725.965502	0.034147792
1727.893955	0.034355205
1729.822408	0.035020012
1731.750861	0.035402015
1733.679314	0.035047725
1735.607767	0.035049435
1737.536220	0.034902029
1739.464673	0.034191009
1741.393126	0.033975508
1743.321579	0.034236599
1745.250032	0.034338396
1747.178486	0.033989668
1749.106939	0.033258997
1751.035392	0.032876227
1752.963845	0.033047635
1754.892298	0.033081245
1756.820751	0.033008870
1758.749204	0.033120848
1760.677657	0.032945763
1762.606110	0.032984123
1764.534563	0.033604596
1766.463016	0.034099936
1768.391469	0.034589089
1770.319922	0.035154734
1772.248376	0.035570119
1774.176829	0.036123857
1776.105282	0.036412179
1778.033735	0.036092635
1779.962188	0.035785936
1781.890641	0.036040310
1783.819094	0.036531571
1785.747547	0.036974646
1787.676000	0.037336312
1789.604453	0.037134875
1791.532906	0.036697220
1793.461359	0.037158694
1795.389812	0.038180526
1797.318266	0.038736090
1799.246719	0.038837291
1801.175172	0.039024275
1803.103625	0.039442062
1805.032078	0.039707512
1806.960531	0.039830666
1808.888984	0.040104683
1810.817437	0.040528584
1812.745890	0.040832188
1814.674343	0.040694252
1816.602796	0.040339250
1818.531249	0.040341642
1820.459702	0.040648956
1822.388155	0.040840212
1824.316609	0.041047107
1826.245062	0.041556288
1828.173515	0.041590847
1830.101968	0.041107524
1832.030421	0.041073821
1833.958874	0.041090943
1835.887327	0.040737353
1837.815780	0.040538192
1839.744233	0.040718656
1841.672686	0.040675160
1843.601139	0.040310081
1845.529592	0.040297594
1847.458045	0.040258314
1849.386499	0.039856628
1851.314952	0.039544042
1853.243405	0.039484784
1855.171858	0.039488465
1857.100311	0.039228648
1859.028764	0.038752917
1860.957217	0.038515262
1862.885670	0.038599826
1864.814123	0.038577959
1866.742576	0.038098894
1868.671029	0.037549954
1870.599482	0.037371494
1872.527935	0.037063289
1874.456388	0.036433261
1876.384842	0.035973977
1878.313295	0.035786740
1880.241748	0.035659175
1882.170201	0.035506781
1884.098654	0.035382248
1886.027107	0.035256308
1887.955560	0.034938443
1889.884013	0.034583539
1891.812466	0.034286004
1893.740919	0.033777300
1895.669372	0.033384293
1897.597825	0.033284675
1899.526278	0.033006463
1901.454732	0.032485101
1903.383185	0.032079067
1905.311638	0.031917937
1907.240091	0.031763822
1909.168544	0.031460699
1911.096997	0.031164417
1913.025450	0.030888211
1914.953903	0.030510725
1916.882356	0.030157536
1918.810809	0.030046057
1920.739262	0.029820332
1922.667715	0.029334810
1924.596168	0.028981755
1926.524622	0.028640309
1928.453075	0.028286720
1930.381528	0.028047755
1932.309981	0.027759530
1934.238434	0.027545080
1936.166887	0.027544165
1938.095340	0.027565835
1940.023793	0.027318615
1941.952246	0.026827015
1943.880699	0.026543628
1945.809152	0.026317010
1947.737605	0.025800226
1949.666058	0.025371129
1951.594511	0.025237767
1953.522965	0.025130779
1955.451418	0.024945170
1957.379871	0.024808455
1959.308324	0.024661228
1961.236777	0.024367897
1963.165230	0.023947371
1965.093683	0.023512039
1967.022136	0.023266468
1968.950589	0.023299953
1970.879042	0.023293462
1972.807495	0.022999056
1974.735948	0.022573438
1976.664401	0.022260286
1978.592855	0.022107195
1980.521308	0.021968411
1982.449761	0.021725846
1984.378214	0.021376088
1986.306667	0.021036183
1988.235120	0.020923361
1990.163573	0.020970937
1992.092026	0.020874823
1994.020479	0.020624304
1995.948932	0.020276718
1997.877385	0.019910019
1999.805838	0.019760504
2001.734291	0.019828694
2003.662744	0.019803952
2005.591198	0.019630032
2007.519651	0.019575940
2009.448104	0.019618889
2011.376557	0.019543463
2013.305010	0.019428080
2015.233463	0.019227341
2017.161916	0.018755438
2019.090369	0.018301815
2021.018822	0.018169686
2022.947275	0.018102301
2024.875728	0.017922545
2026.804181	0.017852524
2028.732634	0.017863719
2030.661088	0.017752200
2032.589541	0.017630963
2034.517994	0.017585171
2036.446447	0.017471222
2038.374900	0.017286154
2040.303353	0.017184926
2042.231806	0.017227149
2044.160259	0.017243482
2046.088712	0.017064832
2048.017165	0.016790383
2049.945618	0.016523350
2051.874071	0.016279958
2053.802524	0.016138613
2055.730978	0.016112607
2057.659431	0.016081298
2059.587884	0.015953576
2061.516337	0.015788734
2063.444790	0.015721546
2065.373243	0.015849784
2067.301696	0.015994690
2069.230149	0.015853718
2071.158602	0.015617139
2073.087055	0.015483092
2075.015508	0.015228745
2076.943961	0.014963736
2078.872414	0.014953637
2080.800867	0.014937107
2082.729321	0.014666753
2084.657774	0.014404770
2086.586227	0.014297592
2088.514680	0.014244600
2090.443133	0.014298582
2092.371586	0.014388525
2094.300039	0.014303199
2096.228492	0.014079412
2098.156945	0.013937253
2100.085398	0.013984952
2102.013851	0.014116659
2103.942304	0.014275250
2105.870757	0.014368461
2107.799211	0.014023670
2109.727664	0.013439070
2111.656117	0.013238041
2113.584570	0.013422805
2115.513023	0.013648339
2117.441476	0.013777761
2119.369929	0.013698302
2121.298382	0.013487857
2123.226835	0.013452810
2125.155288	0.013380204
2127.083741	0.012998748
2129.012194	0.012701039
2130.940647	0.012786390
2132.869100	0.013064025
2134.797554	0.013245062
2136.726007	0.013123530
2138.654460	0.012908654
2140.582913	0.012848375
2142.511366	0.012659561
2144.439819	0.012371333
2146.368272	0.012381610
2148.296725	0.012595027
2150.225178	0.012873588
2152.153631	0.013180131
2154.082084	0.013050348
2156.010537	0.012405069
2157.938990	0.011893951
2159.867444	0.011857967
2161.795897	0.012072135
2163.724350	0.012275321
2165.652803	0.012412176
2167.581256	0.012488706
2169.509709	0.012371558
2171.438162	0.012044972
2173.366615	0.011841534
2175.295068	0.011941495
2177.223521	0.012140514
2179.151974	0.012078982
2181.080427	0.011731126
2183.008880	0.011526713
2184.937334	0.011685388
2186.865787	0.011905096
2188.794240	0.011832081
2190.722693	0.011598401
2192.651146	0.011484621
2194.579599	0.011340562
2196.508052	0.011063257
2198.436505	0.010927482
2200.364958	0.011127016
2202.293411	0.011356426
2204.221864	0.011359293
2206.150317	0.011230674
2208.078770	0.011016172
2210.007223	0.010771653
2211.935677	0.010589836
2213.864130	0.010452924
2215.792583	0.010348364
2217.721036	0.010157311
2219.649489	0.009779556
2221.577942	0.009528047
2223.506395	0.009725398
2225.434848	0.010125274
2227.363301	0.010299824
2229.291754	0.010119445
2231.220207	0.009683475
2233.148660	0.009395232
2235.077113	0.009736796
2237.005567	0.010465955
2238.934020	0.010765096
2240.862473	0.010312314
2242.790926	0.009568982
2244.719379	0.009101447
2246.647832	0.009156329
2248.576285	0.009639638
2250.504738	0.010197170
2252.433191	0.010386282
2254.361644	0.010251899
2256.290097	0.010067890
2258.218550	0.009891830
2260.147003	0.009669095
2262.075456	0.009467012
2264.003910	0.009313772
2265.932363	0.009091649
2267.860816	0.008806229
2269.789269	0.008588128
2271.717722	0.008449079
2273.646175	0.008452630
2275.574628	0.008707759
2277.503081	0.008986670
2279.431534	0.008918241
2281.359987	0.008551747
2283.288440	0.008235096
2285.216893	0.008154349
2287.145346	0.008350149
2289.073800	0.008768140
2291.002253	0.009175932
2292.930706	0.009334561
2294.859159	0.009246729
2296.787612	0.009118817
2298.716065	0.009001538
2300.644518	0.008730687
2302.572971	0.008416737
2304.501424	0.008384621
2306.429877	0.008600457
2308.358330	0.008865378
2310.286783	0.009148048
2312.215236	0.009304031
2314.143690	0.009190959
2316.072143	0.009106850
2318.000596	0.009304674
2319.929049	0.009454521
2321.857502	0.009196308
2323.785955	0.008576000
2325.714408	0.007953070
2327.642861	0.007765313
2329.571314	0.007922115
2331.499767	0.007900059
2333.428220	0.007751870
2335.356673	0.007801698
2337.285126	0.007991117
2339.213579	0.008310139
2341.142033	0.008635587
2343.070486	0.008697814
2344.998939	0.008375533
2346.927392	0.007949049
2348.855845	0.007629807
2350.784298	0.007196665
2352.712751	0.006535855
2354.641204	0.006318255
2356.569657	0.007199347
2358.498110	0.008194026
2360.426563	0.008469273
2362.355016	0.008253141
2364.283469	0.007639824
2366.211923	0.006943484
2368.140376	0.006539846
2370.068829	0.006460556
2371.997282	0.006565785
2373.925735	0.006874629
2375.854188	0.007395535
2377.782641	0.007652475
2379.711094	0.007336974
2381.639547	0.006848880
2383.568000	0.006537760
2385.496453	0.006478929
2387.424906	0.006592076
2389.353359	0.006649408
2391.281812	0.006449327
2393.210266	0.006012805
2395.138719	0.005617572
2397.067172	0.005548062
2398.995625	0.005778069
2400.924078	0.006060713
2402.852531	0.006275987
2404.780984	0.006544378
2406.709437	0.006676725
2408.637890	0.006416940
2410.566343	0.005928584
2412.494796	0.005567266
2414.423249	0.005558653
2416.351702	0.005893149
2418.280156	0.006302270
2420.208609	0.006570979
2422.137062	0.006676215
2424.065515	0.006468353
2425.993968	0.006086559
2427.922421	0.005887960
2429.850874	0.005895999
2431.779327	0.005914206
2433.707780	0.005836293
2435.636233	0.005607728
2437.564686	0.005419828
2439.493139	0.005468794
2441.421592	0.005551378
2443.350045	0.005541364
2445.278499	0.005691966
2447.206952	0.005774976
2449.135405	0.005497899
2451.063858	0.005324964
2452.992311	0.005518860
2454.920764	0.005761005
2456.849217	0.005855106
2458.777670	0.005790939
2460.706123	0.005817137
2462.634576	0.006088381
2464.563029	0.006508159
2466.491482	0.006857703
2468.419935	0.006654415
2470.348389	0.006036863
2472.276842	0.005924684
2474.205295	0.006442868
2476.133748	0.006709422
2478.062201	0.006483664
2479.990654	0.006493661
2481.919107	0.006914931
2483.847560	0.007217125
2485.776013	0.007143721
2487.704466	0.006855311
2489.632919	0.006588465
2491.561372	0.006565224
2493.489825	0.006792184
2495.418279	0.006985058
2497.346732	0.007202738
2499.275185	0.007479021
2501.203638	0.007429958
2503.132091	0.007218481
2505.060544	0.007336973
2506.988997	0.007706770
2508.917450	0.007932180
2510.845903	0.008160793
2512.774356	0.008600861
2514.702809	0.008915859
2516.631262	0.008959625
2518.559715	0.008975348
2520.488168	0.009121542
2522.416622	0.009292815
2524.345075	0.009276617
2526.273528	0.009382831
2528.201981	0.009929643
2530.130434	0.010436678
2532.058887	0.010610046
2533.987340	0.010860050
2535.915793	0.011352656
2537.844246	0.011820456
2539.772699	0.012101158
2541.701152	0.012229341
2543.629605	0.012281944
2545.558058	0.012373890
2547.486512	0.012519474
2549.414965	0.012630668
2551.343418	0.012614842
2553.271871	0.012559055
2555.200324	0.012649198
2557.128777	0.012897850
2559.057230	0.013267003
2560.985683	0.013692415
2562.914136	0.014110417
2564.842589	0.014454349
2566.771042	0.014796093
2568.699495	0.015268099
2570.627948	0.015839433
2572.556401	0.016411124
2574.484855	0.016609248
2576.413308	0.016274048
2578.341761	0.015930846
2580.270214	0.015935196
2582.198667	0.016137850
2584.127120	0.016415905
2586.055573	0.016830467
2587.984026	0.017208969
2589.912479	0.017214285
2591.840932	0.017018499
2593.769385	0.017012320
2595.697838	0.017232599
2597.626291	0.017446790
2599.554745	0.017463790
2601.483198	0.017397301
2603.411651	0.017524833
2605.340104	0.017964093
2607.268557	0.018441431
2609.197010	0.018607592
2611.125463	0.018639866
2613.053916	0.018840069
2614.982369	0.019063501
2616.910822	0.019052403
2618.839275	0.018707018
2620.767728	0.018365994
2622.696181	0.018592389
2624.624635	0.019021461
2626.553088	0.018952269
2628.481541	0.018699445
2630.409994	0.018882757
2632.338447	0.019192334
2634.266900	0.018882774
2636.195353	0.018184680
2638.123806	0.017912997
2640.052259	0.018086504
2641.980712	0.018095922
2643.909165	0.017727617
2645.837618	0.017517725
2647.766071	0.017736537
2649.694524	0.017915839
2651.622978	0.018003795
2653.551431	0.018158339
2655.479884	0.017901283
2657.408337	0.017078403
2659.336790	0.016383447
2661.265243	0.016323563
2663.193696	0.016616566
2665.122149	0.016911894
2667.050602	0.017170262
2668.979055	0.017219715
2670.907508	0.016921448
2672.835961	0.016704302
2674.764414	0.016853251
2676.692868	0.016864538
2678.621321	0.016465170
2680.549774	0.016077602
2682.478227	0.015902629
2684.406680	0.015887495
2686.335133	0.015935427
2688.263586	0.015739726
2690.192039	0.015272887
2692.120492	0.014915057
2694.048945	0.014913182
2695.977398	0.015233918
2697.905851	0.015613552
2699.834304	0.015626257
2701.762757	0.015363561
2703.691211	0.015163122
2705.619664	0.014830820
2707.548117	0.014380295
2709.476570	0.014132633
2711.405023	0.014129213
2713.333476	0.014388453
2715.261929	0.014686478
2717.190382	0.014565678
2719.118835	0.014060654
2721.047288	0.013621482
2722.975741	0.013652621
2724.904194	0.014168235
2726.832647	0.014617502
2728.761101	0.014536796
2730.689554	0.014137406
2732.618007	0.013836215
2734.546460	0.013780076
2736.474913	0.013956064
2738.403366	0.014078967
2740.331819	0.013954283
2742.260272	0.013928196
2744.188725	0.014103047
2746.117178	0.013954902
2748.045631	0.013399437
2749.974084	0.013040181
2751.902537	0.013156142
2753.830991	0.013473999
2755.759444	0.013562676
2757.687897	0.013378057
2759.616350	0.013178662
2761.544803	0.012864925
2763.473256	0.012447223
2765.401709	0.012429749
2767.330162	0.012867543
2769.258615	0.013183258
2771.187068	0.013009301
2773.115521	0.012528791
2775.043974	0.012084530
2776.972427	0.011974700
2778.900880	0.012248834
2780.829334	0.012593963
2782.757787	0.012787834
2784.686240	0.012796061
2786.614693	0.012522913
2788.543146	0.012141594
2790.471599	0.012036871
2792.400052	0.012156550
2794.328505	0.012154984
2796.256958	0.011959598
2798.185411	0.011790411
2800.113864	0.011693366
2802.042317	0.011468166
2803.970770	0.011253944
2805.899224	0.011522546
2807.827677	0.012126032
2809.756130	0.012348030
2811.684583	0.011849638
2813.613036	0.011208485
2815.541489	0.011215622
2817.469942	0.011552029
2819.398395	0.011556079
2821.326848	0.011520063
2823.255301	0.011747164
2825.183754	0.011910659
2827.112207	0.011787415
2829.040660	0.011514220
2830.969113	0.011240458
2832.897567	0.010960153
2834.826020	0.010696032
2836.754473	0.010463243
2838.682926	0.010307376
2840.611379	0.010497006
2842.539832	0.011137518
2844.468285	0.011695054
2846.396738	0.011604487
2848.325191	0.011126908
2850.253644	0.010971852
2852.182097	0.011084599
2854.110550	0.011188865
2856.039003	0.011324624
2857.967457	0.011324282
2859.895910	0.011020910
2861.824363	0.010709930
2863.752816	0.010629425
2865.681269	0.010596323
2867.609722	0.010682611
2869.538175	0.010964974
2871.466628	0.011206506
2873.395081	0.011378755
2875.323534	0.011659275
2877.251987	0.012021051
2879.180440	0.012134237
2881.108893	0.011778841
2883.037347	0.011240739
2884.965800	0.010968141
2886.894253	0.011071067
2888.822706	0.011375589
2890.751159	0.011562857
2892.679612	0.011282269
2894.608065	0.010733873
2896.536518	0.010533525
2898.464971	0.010747340
2900.393424	0.010961416
2902.321877	0.010947631
2904.250330	0.010897657
2906.178783	0.010985488
2908.107236	0.011027547
2910.035690	0.010946477
2911.964143	0.010740167
2913.892596	0.010481221
2915.821049	0.010454163
2917.749502	0.010660636
2919.677955	0.010915653
2921.606408	0.011250794
2923.534861	0.011402904
2925.463314	0.011218004
2927.391767	0.011084166
2929.320220	0.011082519
2931.248673	0.011252250
2933.177126	0.011825790
2935.105580	0.012245348
2937.034033	0.011950864
2938.962486	0.011516388
2940.890939	0.011369040
2942.819392	0.011322932
2944.747845	0.011587126
2946.676298	0.012182808
2948.604751	0.012528203
2950.533204	0.012246575
2952.461657	0.011478774
2954.390110	0.010726346
2956.318563	0.010580321
2958.247016	0.010979685
2960.175469	0.011317146
2962.103923	0.011309810
2964.032376	0.011127596
2965.960829	0.011125500
2967.889282	0.011422685
2969.817735	0.011533593
2971.746188	0.011224010
2973.674641	0.011184765
2975.603094	0.011598923
2977.531547	0.011833835
2979.460000	0.011839675
2981.388453	0.011883686
2983.316906	0.011786618
2985.245359	0.011583466
2987.173813	0.011470147
2989.102266	0.011350454
2991.030719	0.011303337
2992.959172	0.011448714
2994.887625	0.011557069
2996.816078	0.011583384
2998.744531	0.011637122
3000.672984	0.011620968
3002.601437	0.011788107
3004.529890	0.012363526
3006.458343	0.012990343
3008.386796	0.013146694
3010.315249	0.012840812
3012.243703	0.012671296
3014.172156	0.012984744
3016.100609	0.013135987
3018.029062	0.012642639
3019.957515	0.012186064
3021.885968	0.012304920
3023.814421	0.012628194
3025.742874	0.012855434
3027.671327	0.013082183
3029.599780	0.013248662
3031.528233	0.013230292
3033.456686	0.013107953
3035.385139	0.013034569
3037.313592	0.013149143
3039.242046	0.013387872
3041.170499	0.013454169
3043.098952	0.013229728
3045.027405	0.012852652
3046.955858	0.012507762
3048.884311	0.012395795
3050.812764	0.012778783
3052.741217	0.013653119
3054.669670	0.014482855
3056.598123	0.014750775
3058.526576	0.014340486
3060.455029	0.013533549
3062.383482	0.013036435
3064.311936	0.013256967
3066.240389	0.013851214
3068.168842	0.014273184
3070.097295	0.014298079
3072.025748	0.014135855
3073.954201	0.014216720
3075.882654	0.014636579
3077.811107	0.014972470
3079.739560	0.015058803
3081.668013	0.015268805
3083.596466	0.015633587
3085.524919	0.015782267
3087.453372	0.015703646
3089.381825	0.015756285
3091.310279	0.016072806
3093.238732	0.016472321
3095.167185	0.016662050
3097.095638	0.016454292
3099.024091	0.016102431
3100.952544	0.016010161
3102.880997	0.015999641
3104.809450	0.015951363
3106.737903	0.016321141
3108.666356	0.017054027
3110.594809	0.017442076
3112.523262	0.017472893
3114.451715	0.017741770
3116.380169	0.018235795
3118.308622	0.018419888
3120.237075	0.018053008
3122.165528	0.017535327
3124.093981	0.017565107
3126.022434	0.018092774
3127.950887	0.018411404
3129.879340	0.018373121
3131.807793	0.018615995
3133.736246	0.019401304
3135.664699	0.020030009
3137.593152	0.019907871
3139.521605	0.019442670
3141.450058	0.019401733
3143.378512	0.019981068
3145.306965	0.020562457
3147.235418	0.020591527
3149.163871	0.020449780
3151.092324	0.020825502
3153.020777	0.021631040
3154.949230	0.022063887
3156.877683	0.021748709
3158.806136	0.021326926
3160.734589	0.021408407
3162.663042	0.021875335
3164.591495	0.022405541
3166.519948	0.022764537
3168.448402	0.023000989
3170.376855	0.023138935
3172.305308	0.023100136
3174.233761	0.023146499
3176.162214	0.023286272
3178.090667	0.023247197
3180.019120	0.023168994
3181.947573	0.023157550
3183.876026	0.023197373
3185.804479	0.023456506
3187.732932	0.023794925
3189.661385	0.023912190
3191.589838	0.023971532
3193.518292	0.024246117
3195.446745	0.024509143
3197.375198	0.024412666
3199.303651	0.023977654
3201.232104	0.023618525
3203.160557	0.023670472
3205.089010	0.023792677
3207.017463	0.023821512
3208.945916	0.024088431
3210.874369	0.024595166
3212.802822	0.025245706
3214.731275	0.025752768
3216.659728	0.025691904
3218.588181	0.025497269
3220.516635	0.025885936
3222.445088	0.026605882
3224.373541	0.027176423
3226.301994	0.027653642
3228.230447	0.027938163
3230.158900	0.027592702
3232.087353	0.026752947
3234.015806	0.026196944
3235.944259	0.026424319
3237.872712	0.027038300
3239.801165	0.027333872
3241.729618	0.027073726
3243.658071	0.026630418
3245.586525	0.026827661
3247.514978	0.027839094
3249.443431	0.028764460
3251.371884	0.028867070
3253.300337	0.028243141
3255.228790	0.027604014
3257.157243	0.027514156
3259.085696	0.027825646
3261.014149	0.028202951
3262.942602	0.028360398
3264.871055	0.028131770
3266.799508	0.027928241
3268.727961	0.028153876
3270.656414	0.028724387
3272.584868	0.029297100
3274.513321	0.029278049
3276.441774	0.028739916
3278.370227	0.028542371
3280.298680	0.028738849
3282.227133	0.028876584
3284.155586	0.029163487
3286.084039	0.029783579
3288.012492	0.030312262
3289.940945	0.030456798
3291.869398	0.030592255
3293.797851	0.030896060
3295.726304	0.031091141
3297.654758	0.031207260
3299.583211	0.031450532
3301.511664	0.031719461
3303.440117	0.031714272
3305.368570	0.031319391
3307.297023	0.030938808
3309.225476	0.030803056
3311.153929	0.030664539
3313.082382	0.030599160
3315.010835	0.030866895
3316.939288	0.031266242
3318.867741	0.031686909
3320.796194	0.032176003
3322.724648	0.032299895
3324.653101	0.031698044
3326.581554	0.030796001
3328.510007	0.030342182
3330.438460	0.030852264
3332.366913	0.032016881
3334.295366	0.032712933
3336.223819	0.032525226
3338.152272	0.032222763
3340.080725	0.032301959
3342.009178	0.032512397
3343.937631	0.032579862
3345.866084	0.032643452
3347.794537	0.033145815
3349.722991	0.033981349
3351.651444	0.034447424
3353.579897	0.034647841
3355.508350	0.035336457
3357.436803	0.036125224
3359.365256	0.036028821
3361.293709	0.035446037
3363.222162	0.035181038
3365.150615	0.035231821
3367.079068	0.035395928
3369.007521	0.035461746
3370.935974	0.035562914
3372.864427	0.035989881
3374.792881	0.036392186
3376.721334	0.036346737
3378.649787	0.036042199
3380.578240	0.035907786
3382.506693	0.036138743
3384.435146	0.036638178
3386.363599	0.037169572
3388.292052	0.037526559
3390.220505	0.037517499
3392.148958	0.037186760
3394.077411	0.037014477
3396.005864	0.037129167
3397.934317	0.037108798
3399.862770	0.036787953
3401.791224	0.036778912
3403.719677	0.037276242
3405.648130	0.037684720
3407.576583	0.037580844
3409.505036	0.037267506
3411.433489	0.037059020
3413.361942	0.036965210
3415.290395	0.036689024
3417.218848	0.036417805
3419.147301	0.036562644
3421.075754	0.036898468
3423.004207	0.037131429
3424.932660	0.037310958
3426.861114	0.037643760
3428.789567	0.038250577
3430.718020	0.038652603
3432.646473	0.038422745
3434.574926	0.037894249
3436.503379	0.037565403
3438.431832	0.037636213
3440.360285	0.037728854
3442.288738	0.037533324
3444.217191	0.037174832
3446.145644	0.036767054
3448.074097	0.036693241
3450.002550	0.036620915
3451.931004	0.036014393
3453.859457	0.035615738
3455.787910	0.035675120
3457.716363	0.035567973
3459.644816	0.035436023
3461.573269	0.035863977
3463.501722	0.036656704
3465.430175	0.037054945
3467.358628	0.036769208
3469.287081	0.036142226
3471.215534	0.035658110
3473.143987	0.035395630
3475.072440	0.035049107
3477.000893	0.034754463
3478.929347	0.034681890
3480.857800	0.034560207
3482.786253	0.034373727
3484.714706	0.034260236
3486.643159	0.034291465
3488.571612	0.034486700
3490.500065	0.034500115
3492.428518	0.034275819
3494.356971	0.034096323
3496.285424	0.033783231
3498.213877	0.033210568
3500.142330	0.032825697
3502.070783	0.032886885
3503.999237	0.033120777
3505.927690	0.033073150
3507.856143	0.032394845
3509.784596	0.031453162
3511.713049	0.030985055
3513.641502	0.031149443
3515.569955	0.031573050
3517.498408	0.031816717
3519.426861	0.031794712
3521.355314	0.031620894
3523.283767	0.031354386
3525.212220	0.031127470
3527.140673	0.030996976
3529.069126	0.030844031
3530.997580	0.030509861
3532.926033	0.030018475
3534.854486	0.029470105
3536.782939	0.029057542
3538.711392	0.029006461
3540.639845	0.029116996
3542.568298	0.028840208
3544.496751	0.028112022
3546.425204	0.027733136
3548.353657	0.028046118
3550.282110	0.028135899
3552.210563	0.027586762
3554.139016	0.026998021
3556.067470	0.026566977
3557.995923	0.026196247
3559.924376	0.025924556
3561.852829	0.025582306
3563.781282	0.024984827
3565.709735	0.024547350
3567.638188	0.024928801
3569.566641	0.025754992
3571.495094	0.026147960
3573.423547	0.025823962
3575.352000	0.024973202
3577.280453	0.024014698
3579.208906	0.023474066
3581.137360	0.023595365
3583.065813	0.023851076
3584.994266	0.023524342
3586.922719	0.023061233
3588.851172	0.023315949
3590.779625	0.023612998
3592.708078	0.023167625
3594.636531	0.022509599
3596.564984	0.021984098
3598.493437	0.021318236
3600.421890	0.020823499
3602.350343	0.020846264
3604.278796	0.020979943
3606.207249	0.020870484
3608.135703	0.020555954
3610.064156	0.019825116
3611.992609	0.018749887
3613.921062	0.018242775
3615.849515	0.018432558
3617.777968	0.018417016
3619.706421	0.018218027
3621.634874	0.018350717
3623.563327	0.018421985
3625.491780	0.017822927
3627.420233	0.016771087
3629.348686	0.016579997
3631.277139	0.017515054
3633.205593	0.018170835
3635.134046	0.018100489
3637.062499	0.017677531
3638.990952	0.017133884
3640.919405	0.016952198
3642.847858	0.017524514
3644.776311	0.018450938
3646.704764	0.018647509
3648.633217	0.017596353
3650.561670	0.016283354
3652.490123	0.015599771
3654.418576	0.014953954
3656.347029	0.014230313
3658.275482	0.013958693
3660.203936	0.013772068
3662.132389	0.013345193
3664.060842	0.013015421
3665.989295	0.012677290
3667.917748	0.012041153
3669.846201	0.011592002
3671.774654	0.011644481
3673.703107	0.011327946
3675.631560	0.010746486
3677.560013	0.010966801
3679.488466	0.011603867
3681.416919	0.011754947
3683.345372	0.011565889
3685.273826	0.011700887
3687.202279	0.012443853
3689.130732	0.013394197
3691.059185	0.013408232
3692.987638	0.012288491
3694.916091	0.011051849
3696.844544	0.010341407
3698.772997	0.010244450
3700.701450	0.010678032
3702.629903	0.011449499
3704.558356	0.012003516
3706.486809	0.011856827
3708.415262	0.011435772
3710.343716	0.011544157
3712.272169	0.011847382
3714.200622	0.011424417
3716.129075	0.010768389
3718.057528	0.010658423
3719.985981	0.010987165
3721.914434	0.011275882
3723.842887	0.011562592
3725.771340	0.012380113
3727.699793	0.013667974
3729.628246	0.014531557
3731.556699	0.014559085
3733.485152	0.014278740
3735.413605	0.014051570
3737.342059	0.013690100
3739.270512	0.012831763
3741.198965	0.011630757
3743.127418	0.010713210
3745.055871	0.010922557
3746.984324	0.011925543
3748.912777	0.012486411
3750.841230	0.012744107
3752.769683	0.013140132
3754.698136	0.013103564
3756.626589	0.012604429
3758.555042	0.012428333
3760.483495	0.013027128
3762.411949	0.013903632
3764.340402	0.014341727
3766.268855	0.014219001
3768.197308	0.013722382
3770.125761	0.013278062
3772.054214	0.013465360
3773.982667	0.014000264
3775.911120	0.014028557
3777.839573	0.013387831
3779.768026	0.012859898
3781.696479	0.012789929
3783.624932	0.012777334
3785.553385	0.012873046
3787.481838	0.013186206
3789.410292	0.013546826
3791.338745	0.013923825
3793.267198	0.014070434
3795.195651	0.013877086
3797.124104	0.013880432
3799.052557	0.014240535
3800.981010	0.014789105
3802.909463	0.015318766
3804.837916	0.014746095
3806.766369	0.013191661
3808.694822	0.012074027
3810.623275	0.011545689
3812.551728	0.011177354
3814.480182	0.011337956
3816.408635	0.012505808
3818.337088	0.013799039
3820.265541	0.013554243
3822.193994	0.012460335
3824.122447	0.011882895
3826.050900	0.011782054
3827.979353	0.011952364
3829.907806	0.012139023
3831.836259	0.012312206
3833.764712	0.012836488
3835.693165	0.013497059
3837.621618	0.013470176
3839.550071	0.012832168
3841.478525	0.012379998
3843.406978	0.012228000
3845.335431	0.012239385
3847.263884	0.012495418
3849.192337	0.013049155
3851.120790	0.013672663
3853.049243	0.014118375
3854.977696	0.014425452
3856.906149	0.014424505
3858.834602	0.014159273
3860.763055	0.013868521
3862.691508	0.013554260
3864.619961	0.013548371
3866.548415	0.014024857
3868.476868	0.014216729
3870.405321	0.013962082
3872.333774	0.013703384
3874.262227	0.013309725
3876.190680	0.012920102
3878.119133	0.012637575
3880.047586	0.012374425
3881.976039	0.012222894
3883.904492	0.012069223
3885.832945	0.011957602
3887.761398	0.011993696
3889.689851	0.011812766
3891.618305	0.011470590
3893.546758	0.011468787
3895.475211	0.011631364
3897.403664	0.011512042
3899.332117	0.011075657
3901.260570	0.010470413
3903.189023	0.009906781
3905.117476	0.009816300
3907.045929	0.010421261
3908.974382	0.011222202
3910.902835	0.011686493
3912.831288	0.011790987
3914.759741	0.011592335
3916.688194	0.011139215
3918.616648	0.010822771
3920.545101	0.010881822
3922.473554	0.011084958
3924.402007	0.011142245
3926.330460	0.011223605
3928.258913	0.011572399
3930.187366	0.012117838
3932.115819	0.012745051
3934.044272	0.013040352
3935.972725	0.012532857
3937.901178	0.011540937
3939.829631	0.010698640
3941.758084	0.010181826
3943.686538	0.009968526
3945.614991	0.010063282
3947.543444	0.010407363
3949.471897	0.010783806
3951.400350	0.010968399
3953.328803	0.011092695
3955.257256	0.011304364
3957.185709	0.011238151
3959.114162	0.010801469
3961.042615	0.010569586
3962.971068	0.010629251
3964.899521	0.010365534
3966.827974	0.009827568
3968.756427	0.009707685
3970.684881	0.010295349
3972.613334	0.011305377
3974.541787	0.011946034
3976.470240	0.011738552
3978.398693	0.011099947
3980.327146	0.010434051
3982.255599	0.009857574
3984.184052	0.009531647
3986.112505	0.009350168
3988.040958	0.009180091
3989.969411	0.009085154
3991.897864	0.009062327
3993.826317	0.009138718
3995.754771	0.009511366
3997.683224	0.009868198
3999.611677	0.009675903
4001.540130	0.009200992
4003.468583	0.009096318
4005.397036	0.009527311
4007.325489	0.009849382
4009.253942	0.009556949
4011.182395	0.009143711
4013.110848	0.009160857
4015.039301	0.009614320
4016.967754	0.010183053
4018.896207	0.010343152
4020.824661	0.009773994
4022.753114	0.009199619
4024.681567	0.009330573
4026.610020	0.009433378
4028.538473	0.009320746
4030.466926	0.009298212
4032.395379	0.009223557
4034.323832	0.009152504
4036.252285	0.009192981
4038.180738	0.009539840
4040.109191	0.010262307
4042.037644	0.010270515
4043.966097	0.009132647
4045.894550	0.008328544
4047.823004	0.008367978
4049.751457	0.008430132
4051.679910	0.008506229
4053.608363	0.008750982
4055.536816	0.008708507
4057.465269	0.008605110
4059.393722	0.008948456
4061.322175	0.009315488
4063.250628	0.009348326
4065.179081	0.009075431
4067.107534	0.008725651
4069.035987	0.008680483
4070.964440	0.008771949
4072.892894	0.008732478
4074.821347	0.008779213
4076.749800	0.008614647
4078.678253	0.008078576
4080.606706	0.008101041
4082.535159	0.008641563
4084.463612	0.008845006
4086.392065	0.008621761
4088.320518	0.008437232
4090.248971	0.008470619
4092.177424	0.008289064
4094.105877	0.007845546
4096.034330	0.007798070
4097.962783	0.008354858
4099.891237	0.008864883
4101.819690	0.008566592
4103.748143	0.008216194
4105.676596	0.008387150
4107.605049	0.008240443
4109.533502	0.007726592
4111.461955	0.007407977
4113.390408	0.007238118
4115.318861	0.006796871
4117.247314	0.006302505
4119.175767	0.006333781
4121.104220	0.006476345
4123.032673	0.006328688
4124.961127	0.006354713
4126.889580	0.007046730
4128.818033	0.007927794
4130.746486	0.008375010
4132.674939	0.008102929
4134.603392	0.007629455
4136.531845	0.007497727
4138.460298	0.007812968
4140.388751	0.008080335
4142.317204	0.007975786
4144.245657	0.007692038
4146.174110	0.007831448
4148.102563	0.008365549
4150.031017	0.008486921
4151.959470	0.008016726
4153.887923	0.007379261
4155.816376	0.007051395
4157.744829	0.007153847
4159.673282	0.007536745
4161.601735	0.008081560
4163.530188	0.008171365
4165.458641	0.007769914
4167.387094	0.007674024
4169.315547	0.007855419
4171.244000	0.007929401
4173.172453	0.008058085
4175.100906	0.008156762
4177.029360	0.008302839
4178.957813	0.008830927
4180.886266	0.009185871
4182.814719	0.008853617
4184.743172	0.008097155
4186.671625	0.007543947
4188.600078	0.007232364
4190.528531	0.006763083
4192.456984	0.006393503
4194.385437	0.006702754
4196.313890	0.007201622
4198.242343	0.007060179
4200.170796	0.006879116
4202.099250	0.006936687
4204.027703	0.006781270
4205.956156	0.007054731
4207.884609	0.007814747
4209.813062	0.007833342
4211.741515	0.007290003
4213.669968	0.007693518
4215.598421	0.008612714
4217.526874	0.008503752
4219.455327	0.007582421
4221.383780	0.006939736
4223.312233	0.006508379
4225.240686	0.006118995
4227.169139	0.006367994
4229.097593	0.006747600
4231.026046	0.006262863
4232.954499	0.005455601
4234.882952	0.005524778
4236.811405	0.006642668
4238.739858	0.007482591
4240.668311	0.007251513
4242.596764	0.006451202
4244.525217	0.005585890
4246.453670	0.005115160
4248.382123	0.005547149
4250.310576	0.006220591
4252.239029	0.005958043
4254.167483	0.005565713
4256.095936	0.006241879
4258.024389	0.006913484
4259.952842	0.006698577
4261.881295	0.006550377
4263.809748	0.006972931
4265.738201	0.007691080
4267.666654	0.007964336
4269.595107	0.006694211
4271.523560	0.005046430
4273.452013	0.005091000
4275.380466	0.006161864
4277.308919	0.006606367
4279.237373	0.006230024
4281.165826	0.005962200
4283.094279	0.006248927
4285.022732	0.006692993
4286.951185	0.006660483
4288.879638	0.006219985
4290.808091	0.006312379
4292.736544	0.006625941
4294.664997	0.006523540
4296.593450	0.006339159
4298.521903	0.006571773
4300.450356	0.006438319
4302.378809	0.005643274
4304.307262	0.005163714
4306.235716	0.005477595
4308.164169	0.006655496
4310.092622	0.007804981
4312.021075	0.007944979
4313.949528	0.007210456
4315.877981	0.006469976
4317.806434	0.006390363
4319.734887	0.006474735
4321.663340	0.006565014
4323.591793	0.007020270
4325.520246	0.007096588
4327.448699	0.006529342
4329.377152	0.006038152
4331.305606	0.005333999
4333.234059	0.004615492
4335.162512	0.004517853
4337.090965	0.004824316
4339.019418	0.004946076
4340.947871	0.004916563
4342.876324	0.005007416
4344.804777	0.005352435
4346.733230	0.005534366
4348.661683	0.005654994
4350.590136	0.006170040
4352.518589	0.006332451
4354.447042	0.005732290
4356.375495	0.005250502
4358.303949	0.004673508
4360.232402	0.004029220
4362.160855	0.004100956
4364.089308	0.005003246
4366.017761	0.006112243
4367.946214	0.007199052
4369.874667	0.007876590
4371.803120	0.007341748
4373.731573	0.005916896
4375.660026	0.004934225
4377.588479	0.005762981
4379.516932	0.007720992
4381.445385	0.008646631
4383.373839	0.007853379
4385.302292	0.006713079
4387.230745	0.005989500
4389.159198	0.005802697
4391.087651	0.006253630
4393.016104	0.006735748
4394.944557	0.007200873
4396.873010	0.007388263
4398.801463	0.007567957
4400.729916	0.007987223
4402.658369	0.008323348
4404.586822	0.008427388
4406.515275	0.007698845
4408.443729	0.006216794
4410.372182	0.005078603
4412.300635	0.004749749
4414.229088	0.005286447
4416.157541	0.006599957
4418.085994	0.007937798
4420.014447	0.008481569
4421.942900	0.007885617
4423.871353	0.006602869
4425.799806	0.005378065
4427.728259	0.004979891
4429.656712	0.005549400
4431.585165	0.006186497
4433.513618	0.006792597
4435.442072	0.008038532
4437.370525	0.008891811
4439.298978	0.008411937
4441.227431	0.007799733
4443.155884	0.007061363
4445.084337	0.005957605
4447.012790	0.005472215
4448.941243	0.005314666
4450.869696	0.004938320
4452.798149	0.004843932
4454.726602	0.005044140
4456.655055	0.005120419
4458.583508	0.005429204
4460.511962	0.005891715
4462.440415	0.006405868
4464.368868	0.006944883
4466.297321	0.007184269
4468.225774	0.006700319
4470.154227	0.005648148
4472.082680	0.004525476
4474.011133	0.003420417
4475.939586	0.003607446
4477.868039	0.004854145
4479.796492	0.006285001
4481.724945	0.006531238
4483.653398	0.006143936
4485.581851	0.006308095
4487.510305	0.006808115
4489.438758	0.007189235
4491.367211	0.007702329
4493.295664	0.007260570
4495.224117	0.006196329
4497.152570	0.006252285
4499.081023	0.006992678
4501.009476	0.007257697
4502.937929	0.006866781
4504.866382	0.006549048
4506.794835	0.006927883
4508.723288	0.007388377
4510.651741	0.007444390
4512.580195	0.007710899
4514.508648	0.008158953
4516.437101	0.007918275
4518.365554	0.007034689
4520.294007	0.006019718
4522.222460	0.005685511
4524.150913	0.006610826
4526.079366	0.007659107
4528.007819	0.008036864
4529.936272	0.007142380
4531.864725	0.005742058
4533.793178	0.005754025
4535.721631	0.007438987
4537.650084	0.008876761
4539.578538	0.008829279
4541.506991	0.008183314
4543.435444	0.007438121
4545.363897	0.006648742
4547.292350	0.006724014
4549.220803	0.007498963
4551.149256	0.007603016
4553.077709	0.006992349
4555.006162	0.006374614
4556.934615	0.005683377
4558.863068	0.005568312
4560.791521	0.006062882
4562.719974	0.006833566
4564.648428	0.007536821
4566.576881	0.007722973
4568.505334	0.007281564
4570.433787	0.006675726
4572.362240	0.006430819
4574.290693	0.006823241
4576.219146	0.007420068
4578.147599	0.007431402
4580.076052	0.006861461
4582.004505	0.006426524
4583.932958	0.006573054
4585.861411	0.007035335
4587.789864	0.007945669
4589.718318	0.009090628
4591.646771	0.009239622
4593.575224	0.007926391
4595.503677	0.006049673
4597.432130	0.005043010
4599.360583	0.006179776
4601.289036	0.007501262
4603.217489	0.007425088
[truncated: 1,501 more rows]
