# Supplementary material for: Adaptive Method for Quantitative Estimation of Glucose and Fructose Concentrations in Aqueous Solutions Based on Infrared Nanoantenna Optics
Source: Sensors (Basel). 2019 Jul 11;19(14):3053. doi: 10.3390/s19143053 (PMC6678705; doi:10.3390/s19143053)
Supplement: Supplementary file 1 [file sensors-19-03053-s001.zip › 00_Measurement_Data/Fructose cycles/2 c=25 gl/res4 sc50_50 ap100x100 par pol/2 c25 gl.17.txt]

748.239793	0.032616597
750.168246	0.026602598
752.096699	0.016565759
754.025152	0.018591560
755.953605	0.020987669
757.882058	0.021010550
759.810511	0.038070902
761.738964	0.040115621
763.667418	0.023872577
765.595871	0.027536433
767.524324	0.024000574
769.452777	0.015503473
771.381230	0.026263367
773.309683	0.035721444
775.238136	0.032569211
777.166589	0.029120190
779.095042	0.019978108
781.023495	0.010069937
782.951948	0.015651260
784.880401	0.010741734
786.808854	0.020543996
788.737308	0.031951275
790.665761	0.029059282
792.594214	0.023617784
794.522667	0.011790765
796.451120	0.008760029
798.379573	0.015166199
800.308026	0.020638565
802.236479	0.021077294
804.164932	0.024335995
806.093385	0.026388872
808.021838	0.027324881
809.950291	0.034109414
811.878744	0.031611763
813.807197	0.041629862
815.735651	0.041949466
817.664104	0.025997806
819.592557	0.005802946
821.521010	0.012795384
823.449463	0.025492100
825.377916	0.029369261
827.306369	0.016501706
829.234822	0.009245306
831.163275	0.027260061
833.091728	0.035032857
835.020181	0.029209863
836.948634	0.031529739
838.877087	0.027432507
840.805541	0.017649796
842.733994	0.010053322
844.662447	0.016052706
846.590900	0.020971615
848.519353	0.023576371
850.447806	0.026782624
852.376259	0.026149042
854.304712	0.028459683
856.233165	0.023889279
858.161618	0.016425572
860.090071	0.023376018
862.018524	0.026044274
863.946977	0.020630982
865.875430	0.018709462
867.803884	0.023195263
869.732337	0.028925056
871.660790	0.032852925
873.589243	0.034621492
875.517696	0.034362379
877.446149	0.032998115
879.374602	0.032649085
881.303055	0.034801945
883.231508	0.039480887
885.159961	0.044996839
887.088414	0.047436498
889.016867	0.047591541
890.945320	0.048428074
892.873774	0.050689664
894.802227	0.054834567
896.730680	0.060095727
898.659133	0.065241322
900.587586	0.068903863
902.516039	0.071100473
904.444492	0.072808795
906.372945	0.074917577
908.301398	0.078008212
910.229851	0.081386790
912.158304	0.084311575
914.086757	0.088187523
916.015210	0.093740530
917.943664	0.098903902
919.872117	0.102410622
921.800570	0.105431668
923.729023	0.108131401
925.657476	0.110953681
927.585929	0.115431614
929.514382	0.121218055
931.442835	0.126904428
933.371288	0.132707015
935.299741	0.138915941
937.228194	0.144233659
939.156647	0.149188161
941.085100	0.156083271
943.013553	0.164159909
944.942007	0.171012476
946.870460	0.176474243
948.798913	0.181792319
950.727366	0.187332705
952.655819	0.192683607
954.584272	0.197897151
956.512725	0.204061896
958.441178	0.211891204
960.369631	0.220034182
962.298084	0.226903155
964.226537	0.232181564
966.154990	0.236652777
968.083443	0.242440358
970.011897	0.250165045
971.940350	0.257528424
973.868803	0.262894332
975.797256	0.267748505
977.725709	0.274038255
979.654162	0.281204164
981.582615	0.288179845
983.511068	0.294861823
985.439521	0.301269531
987.367974	0.307212710
989.296427	0.312501818
991.224880	0.317746431
993.153333	0.323695630
995.081786	0.330185384
997.010240	0.336269259
998.938693	0.341246367
1000.867146	0.345621318
1002.795599	0.349660546
1004.724052	0.353594244
1006.652505	0.358692408
1008.580958	0.364724964
1010.509411	0.369808584
1012.437864	0.373412907
1014.366317	0.376422375
1016.294770	0.379540741
1018.223223	0.383087665
1020.151676	0.386688799
1022.080130	0.389344335
1024.008583	0.391322643
1025.937036	0.393833041
1027.865489	0.396531254
1029.793942	0.398203045
1031.722395	0.398906291
1033.650848	0.399781287
1035.579301	0.401223481
1037.507754	0.402716339
1039.436207	0.404226393
1041.364660	0.405379891
1043.293113	0.405441791
1045.221566	0.405075222
1047.150019	0.404938519
1049.078473	0.404582828
1051.006926	0.403825164
1052.935379	0.402734220
1054.863832	0.401709288
1056.792285	0.401112169
1058.720738	0.399984390
1060.649191	0.397914678
1062.577644	0.396354556
1064.506097	0.396266460
1066.434550	0.396554917
1068.363003	0.395791501
1070.291456	0.394637644
1072.219909	0.394266039
1074.148363	0.394022256
1076.076816	0.393212348
1078.005269	0.392207861
1079.933722	0.391323775
1081.862175	0.390748352
1083.790628	0.390299976
1085.719081	0.389438033
1087.647534	0.388065606
1089.575987	0.386238515
1091.504440	0.384333611
1093.432893	0.382829398
1095.361346	0.381386250
1097.289799	0.379553556
1099.218253	0.377128989
1101.146706	0.374311090
1103.075159	0.371655196
1105.003612	0.369331479
1106.932065	0.367391467
1108.860518	0.365613729
1110.788971	0.363679111
1112.717424	0.361770719
1114.645877	0.359728396
1116.574330	0.357144743
1118.502783	0.354465932
1120.431236	0.352444619
1122.359689	0.350578904
1124.288142	0.347927451
1126.216596	0.344822556
1128.145049	0.341746986
1130.073502	0.338727921
1132.001955	0.336114734
1133.930408	0.333920836
1135.858861	0.331702024
1137.787314	0.329324543
1139.715767	0.326770961
1141.644220	0.323898584
1143.572673	0.320751637
1145.501126	0.317615986
1147.429579	0.314747691
1149.358032	0.312122881
1151.286486	0.309630722
1153.214939	0.307337463
1155.143392	0.305100948
1157.071845	0.302601963
1159.000298	0.299773335
1160.928751	0.296702713
1162.857204	0.293695658
1164.785657	0.290976137
1166.714110	0.288232327
1168.642563	0.285315275
1170.571016	0.282466173
1172.499469	0.279649884
1174.427922	0.276669860
1176.356375	0.273678601
1178.284829	0.271085739
1180.213282	0.268991441
1182.141735	0.266897827
1184.070188	0.264419258
1185.998641	0.261885256
1187.927094	0.259309769
1189.855547	0.256310642
1191.784000	0.253380835
1193.712453	0.250930250
1195.640906	0.248522639
1197.569359	0.245971158
1199.497812	0.243540317
1201.426265	0.241307482
1203.354719	0.239139795
1205.283172	0.236513346
1207.211625	0.233641356
1209.140078	0.231125847
1211.068531	0.229056358
1212.996984	0.226849571
1214.925437	0.224276945
1216.853890	0.221822277
1218.782343	0.219614089
1220.710796	0.217391655
1222.639249	0.215296298
1224.567702	0.213568091
1226.496155	0.212011635
1228.424609	0.210104376
1230.353062	0.207669884
1232.281515	0.205370903
1234.209968	0.203616560
1236.138421	0.201919883
1238.066874	0.199989036
1239.995327	0.198026940
1241.923780	0.196210623
1243.852233	0.194586813
1245.780686	0.192992255
1247.709139	0.191479713
1249.637592	0.190170273
1251.566045	0.188763887
1253.494498	0.187027857
1255.422952	0.185387686
1257.351405	0.184084699
1259.279858	0.182607174
1261.208311	0.180675432
1263.136764	0.178421900
1265.065217	0.176129013
1266.993670	0.174425900
1268.922123	0.173326358
1270.850576	0.171942621
1272.779029	0.169957653
1274.707482	0.167760834
1276.635935	0.165785968
1278.564388	0.164195955
1280.492842	0.162881538
1282.421295	0.161721632
1284.349748	0.160616562
1286.278201	0.159453884
1288.206654	0.158201247
1290.135107	0.156685263
1292.063560	0.154796913
1293.992013	0.152885810
1295.920466	0.151343882
1297.848919	0.150147870
1299.777372	0.148961306
1301.705825	0.147566661
1303.634278	0.146009341
1305.562731	0.144233599
1307.491185	0.142441303
1309.419638	0.141317889
1311.348091	0.140793294
1313.276544	0.140574232
1315.204997	0.140441954
1317.133450	0.139583156
1319.061903	0.137974486
1320.990356	0.136018872
1322.918809	0.133661956
1324.847262	0.131420195
1326.775715	0.129802287
1328.704168	0.128472060
1330.632621	0.127193958
1332.561075	0.126499325
1334.489528	0.126913935
1336.417981	0.127810434
1338.346434	0.127629831
1340.274887	0.126224533
1342.203340	0.123992063
1344.131793	0.121074431
1346.060246	0.118598886
1347.988699	0.116979927
1349.917152	0.115751848
1351.845605	0.114787877
1353.774058	0.114077009
1355.702511	0.113811634
1357.630965	0.114112757
1359.559418	0.114063151
1361.487871	0.112712219
1363.416324	0.111301348
1365.344777	0.110312462
1367.273230	0.108677134
1369.201683	0.107707642
1371.130136	0.107910357
1373.058589	0.107484616
1374.987042	0.106560998
1376.915495	0.105355926
1378.843948	0.103276074
1380.772401	0.101579778
1382.700854	0.101114169
1384.629308	0.100531906
1386.557761	0.098935246
1388.486214	0.098046586
1390.414667	0.098588400
1392.343120	0.098725021
1394.271573	0.098527007
1396.200026	0.098530509
1398.128479	0.097235627
1400.056932	0.095455289
1401.985385	0.094036564
1403.913838	0.091860361
1405.842291	0.089996427
1407.770744	0.088881977
1409.699198	0.087532505
1411.627651	0.086774878
1413.556104	0.087578639
1415.484557	0.088625975
1417.413010	0.087931298
1419.341463	0.087133020
1421.269916	0.087546602
1423.198369	0.086617127
1425.126822	0.084658898
1427.055275	0.083070919
1428.983728	0.081659414
1430.912181	0.081878416
1432.840634	0.083234519
1434.769087	0.082112297
1436.697541	0.079283841
1438.625994	0.078225136
1440.554447	0.077284425
1442.482900	0.075754575
1444.411353	0.074992262
1446.339806	0.074362233
1448.268259	0.073855773
1450.196712	0.074614912
1452.125165	0.076925129
1454.053618	0.079435557
1455.982071	0.079626858
1457.910524	0.078319125
1459.838977	0.077647232
1461.767431	0.075392805
1463.695884	0.071509808
1465.624337	0.069585808
1467.552790	0.070782177
1469.481243	0.071957268
1471.409696	0.071691349
1473.338149	0.071701966
1475.266602	0.071099922
1477.195055	0.068787448
1479.123508	0.066169329
1481.051961	0.064460337
1482.980414	0.064531222
1484.908867	0.065916866
1486.837321	0.067152135
1488.765774	0.067372337
1490.694227	0.067086801
1492.622680	0.066770703
1494.551133	0.065155596
1496.479586	0.063054129
1498.408039	0.062506407
1500.336492	0.063391842
1502.264945	0.064866297
1504.193398	0.065157041
1506.121851	0.064080499
1508.050304	0.064982973
1509.978757	0.065526254
1511.907210	0.063659765
1513.835664	0.062277902
1515.764117	0.062757730
1517.692570	0.064800255
1519.621023	0.066207118
1521.549476	0.065868221
1523.477929	0.065003343
1525.406382	0.062280301
1527.334835	0.059052356
1529.263288	0.057622489
1531.191741	0.056477401
1533.120194	0.055866424
1535.048647	0.058495522
1536.977100	0.061470229
1538.905554	0.061533205
1540.834007	0.061652537
1542.762460	0.060930442
1544.690913	0.057488896
1546.619366	0.054450069
1548.547819	0.052625284
1550.476272	0.051901743
1552.404725	0.052700039
1554.333178	0.055153295
1556.261631	0.057172272
1558.190084	0.055228237
1560.118537	0.053025521
1562.046990	0.052655030
1563.975443	0.051394824
1565.903897	0.050229020
1567.832350	0.049487524
1569.760803	0.049295120
1571.689256	0.050750494
1573.617709	0.051246371
1575.546162	0.049491227
1577.474615	0.048512831
1579.403068	0.048374124
1581.331521	0.047469299
1583.259974	0.046547294
1585.188427	0.046172723
1587.116880	0.046224188
1589.045333	0.046687972
1590.973787	0.047317062
1592.902240	0.047576379
1594.830693	0.047397766
1596.759146	0.047199540
1598.687599	0.047103103
1600.616052	0.047134567
1602.544505	0.047476001
1604.472958	0.048059177
1606.401411	0.048631702
1608.329864	0.049147189
1610.258317	0.049859665
1612.186770	0.050991569
1614.115223	0.051750567
1616.043677	0.051754132
1617.972130	0.052662913
1619.900583	0.053990487
1621.829036	0.053754486
1623.757489	0.053545121
1625.685942	0.053877342
1627.614395	0.053612705
1629.542848	0.054255549
1631.471301	0.056137253
1633.399754	0.056796465
1635.328207	0.056345105
1637.256660	0.057325896
1639.185113	0.058011558
1641.113566	0.057764925
1643.042020	0.058199421
1644.970473	0.058791153
1646.898926	0.060295559
1648.827379	0.064055413
1650.755832	0.063812248
1652.684285	0.058193974
1654.612738	0.055937290
1656.541191	0.056717824
1658.469644	0.056187626
1660.398097	0.054736853
1662.326550	0.053905778
1664.255003	0.054680146
1666.183456	0.055445686
1668.111910	0.054621909
1670.040363	0.054368362
1671.968816	0.054743081
1673.897269	0.052796382
1675.825722	0.050762471
1677.754175	0.051613085
1679.682628	0.053497918
1681.611081	0.053423006
1683.539534	0.051062495
1685.467987	0.049855046
1687.396440	0.049413688
1689.324893	0.047541369
1691.253346	0.046144918
1693.181799	0.045593113
1695.110253	0.045480385
1697.038706	0.046770439
1698.967159	0.046607904
1700.895612	0.044626601
1702.824065	0.043702107
1704.752518	0.042225640
1706.680971	0.040393118
1708.609424	0.039328065
1710.537877	0.038889412
1712.466330	0.039317869
1714.394783	0.040156022
1716.323236	0.039696995
1718.251689	0.038016509
1720.180143	0.036823642
1722.108596	0.035972960
1724.037049	0.035244960
1725.965502	0.035052676
1727.893955	0.035430212
1729.822408	0.036381476
1731.750861	0.036738124
1733.679314	0.036019012
1735.607767	0.036418263
1737.536220	0.036937837
1739.464673	0.036145400
1741.393126	0.035594020
1743.321579	0.035920326
1745.250032	0.036606245
1747.178486	0.037170518
1749.106939	0.036810961
1751.035392	0.035755973
1752.963845	0.034837138
1754.892298	0.034040209
1756.820751	0.033780247
1758.749204	0.034395445
1760.677657	0.034649882
1762.606110	0.034518484
1764.534563	0.034797002
1766.463016	0.035280138
1768.391469	0.036233701
1770.319922	0.037234835
1772.248376	0.037448455
1774.176829	0.037484564
1776.105282	0.037443087
1778.033735	0.037027277
1779.962188	0.036706116
1781.890641	0.036802337
1783.819094	0.036992591
1785.747547	0.037358269
1787.676000	0.038254015
1789.604453	0.039077237
1791.532906	0.039495368
1793.461359	0.040057931
1795.389812	0.040543638
1797.318266	0.040549930
1799.246719	0.040461332
1801.175172	0.040666524
1803.103625	0.041077372
1805.032078	0.041309677
1806.960531	0.041366898
1808.888984	0.041344937
1810.817437	0.041221354
1812.745890	0.041007705
1814.674343	0.040536832
1816.602796	0.040016789
1818.531249	0.040095408
1820.459702	0.040846121
1822.388155	0.041762508
1824.316609	0.042665046
1826.245062	0.043761116
1828.173515	0.044157378
1830.101968	0.043476574
1832.030421	0.042726558
1833.958874	0.042067833
1835.887327	0.041656118
1837.815780	0.041838650
1839.744233	0.042214118
1841.672686	0.041920930
1843.601139	0.041297682
1845.529592	0.041626848
1847.458045	0.041977610
1849.386499	0.041272946
1851.314952	0.040211670
1853.243405	0.039393477
1855.171858	0.038868647
1857.100311	0.038544435
1859.028764	0.038374145
1860.957217	0.038420536
1862.885670	0.038738769
1864.814123	0.039209921
1866.742576	0.039321326
1868.671029	0.038927704
1870.599482	0.038447585
1872.527935	0.037785288
1874.456388	0.036989223
1876.384842	0.036467060
1878.313295	0.036043871
1880.241748	0.035539351
1882.170201	0.035170820
1884.098654	0.035228033
1886.027107	0.035552442
1887.955560	0.035419881
1889.884013	0.035018817
1891.812466	0.034836080
1893.740919	0.034335848
1895.669372	0.033711739
1897.597825	0.033458423
1899.526278	0.033231419
1901.454732	0.032798488
1903.383185	0.032433633
1905.311638	0.032403257
1907.240091	0.032448079
1909.168544	0.032146040
1911.096997	0.031517308
1913.025450	0.030931434
1914.953903	0.030538766
1916.882356	0.030194610
1918.810809	0.030151391
1920.739262	0.030170448
1922.667715	0.029755458
1924.596168	0.029342785
1926.524622	0.028951870
1928.453075	0.028388340
1930.381528	0.027930154
1932.309981	0.027642593
1934.238434	0.027498905
1936.166887	0.027434563
1938.095340	0.027303115
1940.023793	0.026991341
1941.952246	0.026688201
1943.880699	0.026698498
1945.809152	0.026526645
1947.737605	0.025852209
1949.666058	0.025228754
1951.594511	0.024954349
1953.522965	0.024986455
1955.451418	0.025110614
1957.379871	0.024996145
1959.308324	0.024655811
1961.236777	0.024405209
1963.165230	0.024218513
1965.093683	0.023816155
1967.022136	0.023433968
1968.950589	0.023385687
1970.879042	0.023263566
1972.807495	0.022881392
1974.735948	0.022595882
1976.664401	0.022484707
1978.592855	0.022418598
1980.521308	0.022361232
1982.449761	0.022211514
1984.378214	0.021867532
1986.306667	0.021555705
1988.235120	0.021601023
1990.163573	0.021669606
1992.092026	0.021250658
1994.020479	0.020770388
1995.948932	0.020682095
1997.877385	0.020639533
1999.805838	0.020341547
2001.734291	0.020069428
2003.662744	0.020071298
2005.591198	0.020196110
2007.519651	0.020139568
2009.448104	0.019688254
2011.376557	0.019106053
2013.305010	0.018907595
2015.233463	0.019108202
2017.161916	0.019291490
2019.090369	0.019217139
2021.018822	0.018934902
2022.947275	0.018590441
2024.875728	0.018347850
2026.804181	0.018237641
2028.732634	0.018119454
2030.661088	0.017920110
2032.589541	0.017686030
2034.517994	0.017489322
2036.446447	0.017370850
2038.374900	0.017298659
2040.303353	0.017317228
2042.231806	0.017457575
2044.160259	0.017504605
2046.088712	0.017271856
2048.017165	0.016882781
2049.945618	0.016519578
2051.874071	0.016263543
2053.802524	0.016285749
2055.730978	0.016581282
2057.659431	0.016695673
2059.587884	0.016374802
2061.516337	0.015885537
2063.444790	0.015587099
2065.373243	0.015631299
2067.301696	0.015796805
2069.230149	0.015793204
2071.158602	0.015572837
2073.087055	0.015285149
2075.015508	0.015203934
2076.943961	0.015304771
2078.872414	0.015366263
2080.800867	0.015418823
2082.729321	0.015527259
2084.657774	0.015474159
2086.586227	0.015089318
2088.514680	0.014677368
2090.443133	0.014550797
2092.371586	0.014535883
2094.300039	0.014543644
2096.228492	0.014746518
2098.156945	0.014883376
2100.085398	0.014523371
2102.013851	0.013960463
2103.942304	0.013848322
2105.870757	0.014109020
2107.799211	0.014132271
2109.727664	0.013673444
2111.656117	0.013345124
2113.584570	0.013605447
2115.513023	0.013932671
2117.441476	0.013795786
2119.369929	0.013498606
2121.298382	0.013471134
2123.226835	0.013535860
2125.155288	0.013437420
2127.083741	0.013397193
2129.012194	0.013511370
2130.940647	0.013507728
2132.869100	0.013338157
2134.797554	0.013131684
2136.726007	0.012907929
2138.654460	0.012748305
2140.582913	0.012826014
2142.511366	0.013066051
2144.439819	0.013119700
2146.368272	0.012976418
2148.296725	0.012890492
2150.225178	0.012787821
2152.153631	0.012625471
2154.082084	0.012620784
2156.010537	0.012661865
2157.938990	0.012531477
2159.867444	0.012366495
2161.795897	0.012378683
2163.724350	0.012593730
2165.652803	0.012687724
2167.581256	0.012285764
2169.509709	0.011702588
2171.438162	0.011467245
2173.366615	0.011668772
2175.295068	0.012118327
2177.223521	0.012350254
2179.151974	0.012188257
2181.080427	0.011992773
2183.008880	0.011805840
2184.937334	0.011567187
2186.865787	0.011468939
2188.794240	0.011463761
2190.722693	0.011443502
2192.651146	0.011366385
2194.579599	0.011091281
2196.508052	0.010878683
2198.436505	0.010971825
2200.364958	0.011048775
2202.293411	0.011068878
2204.221864	0.011180027
2206.150317	0.011091473
2208.078770	0.010696517
2210.007223	0.010363550
2211.935677	0.010296341
2213.864130	0.010431801
2215.792583	0.010652364
2217.721036	0.010843928
2219.649489	0.010983844
2221.577942	0.010953925
2223.506395	0.010573202
2225.434848	0.010180558
2227.363301	0.010217134
2229.291754	0.010416688
2231.220207	0.010471192
2233.148660	0.010490062
2235.077113	0.010387795
2237.005567	0.010098102
2238.934020	0.009885249
2240.862473	0.009740267
2242.790926	0.009553524
2244.719379	0.009570171
2246.647832	0.009838177
2248.576285	0.010028053
2250.504738	0.010020906
2252.433191	0.009922151
2254.361644	0.009756179
2256.290097	0.009372067
2258.218550	0.008973449
2260.147003	0.008921919
2262.075456	0.009161884
2264.003910	0.009405592
2265.932363	0.009425882
2267.860816	0.009233983
2269.789269	0.009034840
2271.717722	0.008955166
2273.646175	0.008963546
2275.574628	0.008928260
2277.503081	0.008758108
2279.431534	0.008575976
2281.359987	0.008586465
2283.288440	0.008865644
2285.216893	0.009324209
2287.145346	0.009611659
2289.073800	0.009404977
2291.002253	0.008979397
2292.930706	0.008767786
2294.859159	0.008700732
2296.787612	0.008605642
2298.716065	0.008634811
2300.644518	0.008826694
2302.572971	0.008919961
2304.501424	0.008854801
2306.429877	0.008802707
2308.358330	0.008763679
2310.286783	0.008653218
2312.215236	0.008425319
2314.143690	0.008048709
2316.072143	0.007754215
2318.000596	0.007923100
2319.929049	0.008455065
2321.857502	0.008910773
2323.785955	0.009184731
2325.714408	0.009322482
2327.642861	0.009074727
2329.571314	0.008165965
2331.499767	0.007057768
2333.428220	0.006798942
2335.356673	0.007751068
2337.285126	0.008957269
2339.213579	0.009329220
2341.142033	0.008965856
2343.070486	0.008529008
2344.998939	0.008202698
2346.927392	0.007866896
2348.855845	0.008020128
2350.784298	0.008922658
2352.712751	0.009353939
2354.641204	0.008021370
2356.569657	0.006170733
2358.498110	0.005524798
2360.426563	0.006334197
2362.355016	0.007576297
2364.283469	0.007527609
2366.211923	0.006668592
2368.140376	0.006188116
2370.068829	0.005988297
2371.997282	0.005883085
2373.925735	0.005900824
2375.854188	0.005913311
2377.782641	0.005946329
2379.711094	0.006164153
2381.639547	0.006406034
2383.568000	0.006429653
2385.496453	0.006311994
2387.424906	0.006252487
2389.353359	0.006291505
2391.281812	0.006283736
2393.210266	0.006228084
2395.138719	0.006368867
2397.067172	0.006566574
2398.995625	0.006405725
2400.924078	0.005964021
2402.852531	0.005554288
2404.780984	0.005231199
2406.709437	0.005107114
2408.637890	0.005176212
2410.566343	0.005417637
2412.494796	0.005758817
2414.423249	0.005992371
2416.351702	0.005986191
2418.280156	0.005753737
2420.208609	0.005672411
2422.137062	0.005954974
2424.065515	0.006131386
2425.993968	0.006131877
2427.922421	0.006163106
2429.850874	0.005931588
2431.779327	0.005534268
2433.707780	0.005515681
2435.636233	0.005908765
2437.564686	0.006177799
2439.493139	0.006040233
2441.421592	0.005886782
2443.350045	0.005911426
2445.278499	0.005847935
2447.206952	0.005852896
2449.135405	0.006147324
2451.063858	0.006287247
2452.992311	0.006035902
2454.920764	0.006073644
2456.849217	0.006693036
2458.777670	0.007162381
2460.706123	0.007002439
2462.634576	0.006662481
2464.563029	0.006470867
2466.491482	0.006329199
2468.419935	0.006212984
2470.348389	0.006128571
2472.276842	0.006157000
2474.205295	0.006341326
2476.133748	0.006545974
2478.062201	0.006572531
2479.990654	0.006523145
2481.919107	0.006697674
2483.847560	0.006911733
2485.776013	0.007025457
2487.704466	0.007137310
2489.632919	0.007238039
2491.561372	0.007294552
2493.489825	0.007284376
2495.418279	0.007151409
2497.346732	0.006986894
2499.275185	0.007136593
2501.203638	0.007635218
2503.132091	0.008008442
2505.060544	0.008091352
2506.988997	0.008232446
2508.917450	0.008567320
2510.845903	0.008792274
2512.774356	0.008816120
2514.702809	0.008872137
2516.631262	0.009014660
2518.559715	0.009224731
2520.488168	0.009506634
2522.416622	0.009726690
2524.345075	0.009928366
2526.273528	0.010206514
2528.201981	0.010446814
2530.130434	0.010592074
2532.058887	0.010800771
2533.987340	0.011151018
2535.915793	0.011382041
2537.844246	0.011355984
2539.772699	0.011298455
2541.701152	0.011482094
2543.629605	0.011982257
2545.558058	0.012446385
2547.486512	0.012522464
2549.414965	0.012484844
2551.343418	0.012642839
2553.271871	0.012885989
2555.200324	0.013307913
2557.128777	0.013920203
2559.057230	0.014291304
2560.985683	0.014318624
2562.914136	0.014323370
2564.842589	0.014422622
2566.771042	0.014668742
2568.699495	0.014963541
2570.627948	0.014983294
2572.556401	0.014944140
2574.484855	0.015300046
2576.413308	0.015788604
2578.341761	0.016127069
2580.270214	0.016612310
2582.198667	0.017280988
2584.127120	0.017613659
2586.055573	0.017389061
2587.984026	0.017192975
2589.912479	0.017430691
2591.840932	0.017794661
2593.769385	0.017994506
2595.697838	0.017744040
2597.626291	0.017363949
2599.554745	0.017698182
2601.483198	0.018316243
2603.411651	0.018384583
2605.340104	0.018201536
2607.268557	0.018349133
2609.197010	0.018801222
2611.125463	0.018986072
2613.053916	0.018733703
2614.982369	0.018614464
2616.910822	0.018884461
2618.839275	0.019160848
2620.767728	0.019151952
2622.696181	0.019048989
2624.624635	0.018991824
2626.553088	0.018958375
2628.481541	0.019077564
2630.409994	0.019170778
2632.338447	0.018984893
2634.266900	0.018646408
2636.195353	0.018223142
2638.123806	0.017803736
2640.052259	0.017614771
2641.980712	0.017697763
2643.909165	0.017815271
2645.837618	0.017884165
2647.766071	0.018130524
2649.694524	0.018333407
2651.622978	0.018110715
2653.551431	0.017795576
2655.479884	0.017790165
2657.408337	0.017810306
2659.336790	0.017628802
2661.265243	0.017447418
2663.193696	0.017282650
2665.122149	0.017077163
2667.050602	0.016976517
2668.979055	0.016938752
2670.907508	0.016875178
2672.835961	0.016897749
2674.764414	0.016947394
2676.692868	0.016827121
2678.621321	0.016579794
2680.549774	0.016348343
2682.478227	0.016240297
2684.406680	0.016238684
2686.335133	0.016107004
2688.263586	0.015893010
2690.192039	0.015773512
2692.120492	0.015434201
2694.048945	0.015065158
2695.977398	0.015243258
2697.905851	0.015511108
2699.834304	0.015393596
2701.762757	0.015238547
2703.691211	0.015189075
2705.619664	0.015171703
2707.548117	0.015181405
2709.476570	0.015193687
2711.405023	0.015275653
2713.333476	0.015210288
2715.261929	0.014764458
2717.190382	0.014320258
2719.118835	0.014142683
2721.047288	0.014065483
2722.975741	0.014071626
2724.904194	0.014108547
2726.832647	0.014155406
2728.761101	0.014317770
2730.689554	0.014332306
2732.618007	0.014067048
2734.546460	0.013791927
2736.474913	0.013562131
2738.403366	0.013405623
2740.331819	0.013365344
2742.260272	0.013486295
2744.188725	0.013718129
2746.117178	0.013810143
2748.045631	0.013651178
2749.974084	0.013549344
2751.902537	0.013657372
2753.830991	0.013731265
2755.759444	0.013668736
2757.687897	0.013581292
2759.616350	0.013352361
2761.544803	0.012973291
2763.473256	0.012801746
2765.401709	0.012703539
2767.330162	0.012269462
2769.258615	0.011900833
2771.187068	0.012145802
2773.115521	0.012571758
2775.043974	0.012577535
2776.972427	0.012450406
2778.900880	0.012598946
2780.829334	0.012749808
2782.757787	0.012701730
2784.686240	0.012661962
2786.614693	0.012764812
2788.543146	0.012794907
2790.471599	0.012439808
2792.400052	0.011921983
2794.328505	0.011686630
2796.256958	0.011597399
2798.185411	0.011386565
2800.113864	0.011214675
2802.042317	0.011311467
2803.970770	0.011534124
2805.899224	0.011768094
2807.827677	0.012066425
2809.756130	0.012180544
2811.684583	0.011850378
2813.613036	0.011388991
2815.541489	0.011283712
2817.469942	0.011427497
2819.398395	0.011452934
2821.326848	0.011374300
2823.255301	0.011389587
2825.183754	0.011464381
2827.112207	0.011344015
2829.040660	0.011186109
2830.969113	0.011159659
2832.897567	0.011111021
2834.826020	0.011110805
2836.754473	0.011278043
2838.682926	0.011451309
2840.611379	0.011513074
2842.539832	0.011412222
2844.468285	0.011073938
2846.396738	0.010777959
2848.325191	0.010888594
2850.253644	0.011205688
2852.182097	0.011465355
2854.110550	0.011538507
2856.039003	0.011188793
2857.967457	0.010764438
2859.895910	0.010817160
2861.824363	0.011008039
2863.752816	0.010893574
2865.681269	0.010803767
2867.609722	0.011039993
2869.538175	0.011472754
2871.466628	0.011954647
2873.395081	0.012291250
2875.323534	0.012360061
2877.251987	0.012146477
2879.180440	0.011743876
2881.108893	0.011481753
2883.037347	0.011441003
2884.965800	0.011573237
2886.894253	0.011808484
2888.822706	0.011776717
2890.751159	0.011407175
2892.679612	0.010989690
2894.608065	0.010525854
2896.536518	0.010258979
2898.464971	0.010679401
2900.393424	0.011132423
2902.321877	0.010732728
2904.250330	0.010039792
2906.178783	0.009962512
2908.107236	0.010378121
2910.035690	0.010655224
2911.964143	0.010667370
2913.892596	0.010663701
2915.821049	0.010538320
2917.749502	0.010170087
2919.677955	0.010050359
2921.606408	0.010319067
2923.534861	0.010480188
2925.463314	0.010444042
2927.391767	0.010579728
2929.320220	0.011059716
2931.248673	0.011503987
2933.177126	0.011509189
2935.105580	0.011445909
2937.034033	0.011659949
2938.962486	0.011799566
2940.890939	0.011694326
2942.819392	0.011473347
2944.747845	0.011357808
2946.676298	0.011305052
2948.604751	0.011146549
2950.533204	0.011079999
2952.461657	0.011205058
2954.390110	0.011372079
2956.318563	0.011422148
2958.247016	0.011232155
2960.175469	0.011057560
2962.103923	0.011311569
2964.032376	0.011723895
2965.960829	0.011608734
2967.889282	0.011067497
2969.817735	0.010784629
2971.746188	0.010820641
2973.674641	0.010831592
2975.603094	0.010780849
2977.531547	0.010833796
2979.460000	0.011104565
2981.388453	0.011495039
2983.316906	0.011719730
2985.245359	0.011789519
2987.173813	0.011946623
2989.102266	0.012248216
2991.030719	0.012545713
2992.959172	0.012509093
2994.887625	0.012038205
2996.816078	0.011704728
2998.744531	0.011822304
3000.672984	0.011969361
3002.601437	0.012033877
3004.529890	0.012146045
3006.458343	0.012298553
3008.386796	0.012409556
3010.315249	0.012406291
3012.243703	0.012323669
3014.172156	0.012398697
3016.100609	0.012716402
3018.029062	0.012991006
3019.957515	0.012941314
3021.885968	0.012657606
3023.814421	0.012377985
3025.742874	0.012211757
3027.671327	0.012177604
3029.599780	0.012320099
3031.528233	0.012641828
3033.456686	0.012917192
3035.385139	0.013003423
3037.313592	0.013096599
3039.242046	0.013201977
3041.170499	0.013237550
3043.098952	0.013393962
3045.027405	0.013618851
3046.955858	0.013685977
3048.884311	0.013831528
3050.812764	0.014242463
3052.741217	0.014591933
3054.669670	0.014641516
3056.598123	0.014516015
3058.526576	0.014301528
3060.455029	0.014096084
3062.383482	0.014030743
3064.311936	0.014142091
3066.240389	0.014553702
3068.168842	0.015182577
3070.097295	0.015631871
3072.025748	0.015697714
3073.954201	0.015472524
3075.882654	0.015224016
3077.811107	0.015178176
3079.739560	0.015169498
3081.668013	0.014899533
3083.596466	0.014575399
3085.524919	0.014501972
3087.453372	0.014690870
3089.381825	0.015210677
3091.310279	0.015801346
3093.238732	0.015915671
3095.167185	0.015677258
3097.095638	0.015701134
3099.024091	0.016096780
3100.952544	0.016529929
3102.880997	0.016880665
3104.809450	0.017308453
3106.737903	0.017772764
3108.666356	0.017892677
3110.594809	0.017613346
3112.523262	0.017466288
3114.451715	0.017681755
3116.380169	0.017859999
3118.308622	0.017735137
3120.237075	0.017604219
3122.165528	0.017868269
3124.093981	0.018503290
3126.022434	0.019185638
3127.950887	0.019510368
3129.879340	0.019350085
3131.807793	0.019041177
3133.736246	0.018882681
3135.664699	0.018849850
3137.593152	0.018849149
3139.521605	0.018881831
3141.450058	0.019343453
3143.378512	0.020414444
3145.306965	0.021171805
3147.235418	0.021000737
3149.163871	0.020537643
3151.092324	0.020290779
3153.020777	0.020389730
3154.949230	0.020903189
3156.877683	0.021579649
3158.806136	0.022001790
3160.734589	0.021916341
3162.663042	0.021401929
3164.591495	0.021049926
3166.519948	0.021442994
3168.448402	0.022124257
3170.376855	0.022149483
3172.305308	0.021918492
3174.233761	0.022195281
3176.162214	0.022440691
3178.090667	0.022352777
3180.019120	0.022516957
3181.947573	0.023041805
3183.876026	0.023822097
3185.804479	0.024602463
3187.732932	0.024685115
3189.661385	0.024057472
3191.589838	0.023578161
3193.518292	0.023708593
3195.446745	0.024020614
3197.375198	0.024290394
3199.303651	0.024777951
3201.232104	0.025246378
3203.160557	0.025226081
3205.089010	0.024707668
3207.017463	0.024210813
3208.945916	0.024381490
3210.874369	0.025104145
3212.802822	0.025707625
3214.731275	0.025915606
3216.659728	0.025770634
3218.588181	0.025752630
3220.516635	0.026236899
3222.445088	0.026504658
3224.373541	0.026048252
3226.301994	0.025617098
3228.230447	0.025770942
3230.158900	0.026011329
3232.087353	0.025895420
3234.015806	0.025830986
3235.944259	0.026165519
3237.872712	0.026627041
3239.801165	0.027044885
3241.729618	0.027708000
3243.658071	0.028562427
3245.586525	0.028829683
3247.514978	0.028136693
3249.443431	0.027376221
3251.371884	0.027333029
3253.300337	0.027482286
3255.228790	0.027235283
3257.157243	0.027094714
3259.085696	0.027690811
3261.014149	0.028700525
3262.942602	0.029299106
3264.871055	0.029310225
3266.799508	0.029268075
3268.727961	0.029687108
3270.656414	0.030383354
3272.584868	0.030655354
3274.513321	0.030410482
3276.441774	0.030149773
3278.370227	0.029853744
3280.298680	0.029247453
3282.227133	0.028847661
3284.155586	0.029301126
3286.084039	0.029997386
3288.012492	0.030129986
3289.940945	0.030003326
3291.869398	0.030112019
3293.797851	0.030474249
3295.726304	0.030961474
3297.654758	0.031303611
3299.583211	0.031193879
3301.511664	0.030678431
3303.440117	0.030047957
3305.368570	0.029713687
3307.297023	0.030168572
3309.225476	0.031154010
3311.153929	0.031689517
3313.082382	0.031378847
3315.010835	0.030778090
3316.939288	0.030476145
3318.867741	0.030447239
3320.796194	0.030546047
3322.724648	0.031043446
3324.653101	0.031906936
3326.581554	0.032637060
3328.510007	0.032998048
3330.438460	0.032902759
3332.366913	0.032416061
3334.295366	0.032229256
3336.223819	0.032808971
3338.152272	0.033351958
3340.080725	0.032994535
3342.009178	0.032320231
3343.937631	0.032202601
3345.866084	0.032566406
3347.794537	0.033045389
3349.722991	0.033418290
3351.651444	0.033408944
3353.579897	0.033139374
3355.508350	0.033319879
3357.436803	0.034359157
3359.365256	0.035530731
3361.293709	0.035896592
3363.222162	0.035655525
3365.150615	0.035422139
3367.079068	0.035524845
3369.007521	0.036227234
3370.935974	0.037266489
3372.864427	0.037696041
3374.792881	0.037086230
3376.721334	0.036291156
3378.649787	0.036110692
3380.578240	0.036326174
3382.506693	0.036446691
3384.435146	0.036389694
3386.363599	0.036503389
3388.292052	0.036852073
3390.220505	0.036878444
3392.148958	0.036559213
3394.077411	0.036673754
3396.005864	0.037221298
3397.934317	0.037618034
3399.862770	0.037976637
3401.791224	0.038554545
3403.719677	0.038728070
3405.648130	0.038288232
3407.576583	0.037434448
3409.505036	0.036832955
3411.433489	0.036864430
3413.361942	0.037246242
3415.290395	0.037367556
3417.218848	0.037122954
3419.147301	0.036830164
3421.075754	0.036608439
3423.004207	0.036608201
3424.932660	0.037022457
3426.861114	0.037735745
3428.789567	0.038381018
3430.718020	0.038390025
3432.646473	0.037632350
3434.574926	0.036928173
3436.503379	0.036949817
3438.431832	0.037238982
3440.360285	0.037068840
3442.288738	0.036670189
3444.217191	0.036445733
3446.145644	0.036145858
3448.074097	0.036138706
3450.002550	0.036765292
3451.931004	0.037216660
3453.859457	0.037096467
3455.787910	0.036882829
3457.716363	0.036815096
3459.644816	0.036751557
3461.573269	0.036885697
3463.501722	0.037188124
3465.430175	0.037046183
3467.358628	0.036548737
3469.287081	0.036123239
3471.215534	0.035579819
3473.143987	0.035022754
3475.072440	0.034802027
3477.000893	0.034864996
3478.929347	0.034979958
3480.857800	0.035106681
3482.786253	0.035378240
3484.714706	0.035416823
3486.643159	0.034743387
3488.571612	0.033958357
3490.500065	0.033698075
3492.428518	0.033831000
3494.356971	0.033862092
3496.285424	0.033611961
3498.213877	0.033546392
3500.142330	0.033604614
3502.070783	0.033403534
3503.999237	0.033279844
3505.927690	0.033479054
3507.856143	0.033501893
3509.784596	0.033305079
3511.713049	0.033155415
3513.641502	0.032899626
3515.569955	0.032451849
3517.498408	0.031765692
3519.426861	0.030716786
3521.355314	0.029599521
3523.283767	0.029319976
3525.212220	0.030183928
3527.140673	0.031285916
3529.069126	0.031758316
3530.997580	0.031574763
3532.926033	0.031004203
3534.854486	0.030161528
3536.782939	0.029305223
3538.711392	0.028763711
3540.639845	0.028529739
3542.568298	0.028347103
3544.496751	0.027964717
3546.425204	0.027698191
3548.353657	0.027861057
3550.282110	0.027967272
3552.210563	0.028076028
3554.139016	0.028605929
3556.067470	0.028863341
3557.995923	0.028311852
3559.924376	0.027651003
3561.852829	0.027465906
3563.781282	0.027368423
3565.709735	0.026937779
3567.638188	0.026457066
3569.566641	0.025938349
3571.495094	0.025223717
3573.423547	0.024733080
3575.352000	0.024739007
3577.280453	0.024660854
3579.208906	0.024109432
3581.137360	0.023705237
3583.065813	0.023843756
3584.994266	0.023638396
3586.922719	0.022689642
3588.851172	0.022388905
3590.779625	0.023101831
3592.708078	0.023680827
3594.636531	0.023640594
3596.564984	0.023018880
3598.493437	0.021740291
3600.421890	0.020378152
3602.350343	0.019943742
3604.278796	0.020641753
3606.207249	0.021795319
3608.135703	0.022775359
3610.064156	0.023311211
3611.992609	0.023343187
3613.921062	0.023179445
3615.849515	0.022806516
3617.777968	0.021973817
3619.706421	0.021281565
3621.634874	0.021083131
3623.563327	0.020815317
3625.491780	0.019950908
3627.420233	0.018346645
3629.348686	0.017249571
3631.277139	0.017412208
3633.205593	0.017426495
3635.134046	0.016930226
3637.062499	0.016769486
3638.990952	0.017001947
3640.919405	0.017241873
3642.847858	0.017580265
3644.776311	0.018276796
3646.704764	0.019092890
3648.633217	0.019330656
3650.561670	0.018627491
3652.490123	0.017546523
3654.418576	0.016011147
3656.347029	0.014332575
3658.275482	0.013315205
3660.203936	0.012878151
3662.132389	0.012803660
3664.060842	0.013207524
3665.989295	0.013865218
3667.917748	0.014067163
3669.846201	0.013867818
3671.774654	0.013963108
3673.703107	0.013378913
3675.631560	0.012086539
3677.560013	0.011758245
3679.488466	0.012047465
3681.416919	0.012114231
3683.345372	0.012203680
3685.273826	0.012521598
3687.202279	0.012608767
3689.130732	0.012161056
3691.059185	0.011765945
3692.987638	0.011796783
3694.916091	0.011765531
3696.844544	0.011564028
3698.772997	0.011634984
3700.701450	0.011877775
3702.629903	0.011839633
3704.558356	0.011640676
3706.486809	0.011775160
3708.415262	0.012224960
3710.343716	0.012527895
3712.272169	0.012483885
3714.200622	0.012062776
3716.129075	0.011266563
3718.057528	0.011043845
3719.985981	0.012253506
3721.914434	0.014080863
3723.842887	0.014618748
3725.771340	0.013615240
3727.699793	0.012616901
3729.628246	0.012071624
3731.556699	0.011510968
3733.485152	0.011138397
3735.413605	0.011455406
3737.342059	0.012648617
3739.270512	0.014646526
3741.198965	0.016466191
3743.127418	0.016358297
3745.055871	0.015060852
3746.984324	0.014447207
3748.912777	0.013841105
3750.841230	0.012880307
3752.769683	0.012644010
3754.698136	0.013129584
3756.626589	0.013755143
3758.555042	0.014310745
3760.483495	0.014504751
3762.411949	0.014267921
3764.340402	0.013831625
3766.268855	0.013557233
3768.197308	0.013456680
3770.125761	0.013372744
3772.054214	0.013263620
3773.982667	0.012893774
3775.911120	0.012245367
3777.839573	0.011672282
3779.768026	0.011770313
3781.696479	0.012820219
3783.624932	0.014076185
3785.553385	0.014791209
3787.481838	0.014988476
3789.410292	0.014736719
3791.338745	0.014052002
3793.267198	0.013354422
3795.195651	0.013207155
3797.124104	0.013625311
3799.052557	0.013883783
3800.981010	0.013869873
3802.909463	0.014373365
3804.837916	0.014496830
3806.766369	0.013451384
3808.694822	0.012767725
3810.623275	0.013327795
3812.551728	0.014102797
3814.480182	0.014145692
3816.408635	0.014154002
3818.337088	0.014783337
3820.265541	0.015111352
3822.193994	0.014824834
3824.122447	0.014049767
3826.050900	0.013050450
3827.979353	0.012917222
3829.907806	0.013587565
3831.836259	0.014030461
3833.764712	0.014078607
3835.693165	0.014110115
3837.621618	0.014003829
3839.550071	0.013839055
3841.478525	0.013905322
3843.406978	0.013841894
3845.335431	0.013551857
3847.263884	0.013432302
3849.192337	0.013676596
3851.120790	0.013968336
3853.049243	0.013783631
3854.977696	0.013240436
3856.906149	0.012977265
3858.834602	0.013107322
3860.763055	0.013338004
3862.691508	0.013312867
3864.619961	0.013052704
3866.548415	0.012882109
3868.476868	0.012776553
3870.405321	0.012775810
3872.333774	0.012901342
3874.262227	0.013118890
3876.190680	0.013575533
3878.119133	0.013498626
3880.047586	0.012671717
3881.976039	0.012235228
3883.904492	0.012204262
3885.832945	0.012269702
3887.761398	0.012763035
3889.689851	0.013035616
3891.618305	0.012782291
3893.546758	0.012867579
3895.475211	0.013566674
3897.403664	0.014368679
3899.332117	0.014520300
3901.260570	0.013865372
3903.189023	0.013160403
3905.117476	0.012670588
3907.045929	0.011911780
3908.974382	0.011069302
3910.902835	0.010796970
3912.831288	0.011081420
3914.759741	0.011516920
3916.688194	0.012016491
3918.616648	0.012328967
3920.545101	0.012066479
3922.473554	0.011564630
3924.402007	0.011333848
3926.330460	0.011238246
3928.258913	0.010941279
3930.187366	0.010638236
3932.115819	0.010619787
3934.044272	0.010809815
3935.972725	0.011105111
3937.901178	0.011507388
3939.829631	0.011816130
3941.758084	0.011792663
3943.686538	0.011557773
3945.614991	0.011326233
3947.543444	0.011376824
3949.471897	0.011690454
3951.400350	0.011823586
3953.328803	0.011660294
3955.257256	0.011314713
3957.185709	0.010794410
3959.114162	0.010342078
3961.042615	0.010178561
3962.971068	0.010301867
3964.899521	0.010660172
3966.827974	0.011121628
3968.756427	0.011464675
3970.684881	0.011536947
3972.613334	0.011326696
3974.541787	0.011059886
3976.470240	0.011004407
3978.398693	0.010933777
3980.327146	0.010701684
3982.255599	0.010581369
3984.184052	0.010467507
3986.112505	0.010189131
3988.040958	0.009884337
3989.969411	0.009543480
3991.897864	0.009453240
3993.826317	0.009913540
3995.754771	0.010556570
3997.683224	0.011034979
3999.611677	0.010907844
4001.540130	0.009949231
4003.468583	0.009062313
4005.397036	0.009136030
4007.325489	0.009679713
4009.253942	0.009909434
4011.182395	0.009693648
4013.110848	0.009474010
4015.039301	0.009276329
4016.967754	0.008905355
4018.896207	0.008664580
4020.824661	0.008931825
4022.753114	0.009682752
4024.681567	0.010095971
4026.610020	0.009744660
4028.538473	0.009119332
4030.466926	0.008721264
4032.395379	0.008803137
4034.323832	0.009068126
4036.252285	0.009002321
4038.180738	0.008827959
4040.109191	0.008999251
4042.037644	0.009445969
4043.966097	0.009813301
4045.894550	0.009717026
4047.823004	0.009359730
4049.751457	0.009436322
4051.679910	0.009819988
4053.608363	0.009741243
4055.536816	0.009231854
4057.465269	0.008950599
4059.393722	0.009077180
4061.322175	0.009244061
4063.250628	0.009228448
4065.179081	0.008954441
4067.107534	0.008309154
4069.035987	0.008024784
4070.964440	0.008739615
4072.892894	0.009512110
4074.821347	0.009336380
4076.749800	0.008629127
4078.678253	0.008184170
4080.606706	0.007977908
4082.535159	0.007803504
4084.463612	0.007735729
4086.392065	0.007757392
4088.320518	0.008004061
4090.248971	0.008324437
4092.177424	0.008430936
4094.105877	0.008529623
4096.034330	0.008688931
4097.962783	0.008604586
4099.891237	0.008453724
4101.819690	0.008958145
4103.748143	0.009983313
4105.676596	0.010380645
4107.605049	0.009823908
4109.533502	0.008709094
4111.461955	0.007829876
4113.390408	0.008208533
4115.318861	0.008916442
4117.247314	0.008505250
4119.175767	0.007782136
4121.104220	0.007784924
4123.032673	0.008141682
4124.961127	0.008414904
4126.889580	0.008772939
4128.818033	0.009234678
4130.746486	0.008925723
4132.674939	0.007788741
4134.603392	0.006919373
4136.531845	0.006763558
4138.460298	0.006864794
4140.388751	0.007265585
4142.317204	0.007565033
4144.245657	0.007557210
4146.174110	0.007760329
4148.102563	0.007749656
4150.031017	0.006995911
4151.959470	0.006310059
4153.887923	0.006293591
4155.816376	0.006360558
4157.744829	0.006563519
4159.673282	0.007079673
4161.601735	0.007290096
4163.530188	0.007532169
4165.458641	0.008244885
4167.387094	0.008832213
4169.315547	0.008872462
4171.244000	0.008577061
4173.172453	0.007968710
4175.100906	0.007071233
4177.029360	0.006951542
4178.957813	0.007464968
4180.886266	0.007313165
4182.814719	0.006936168
4184.743172	0.006984198
4186.671625	0.007277550
4188.600078	0.007865144
4190.528531	0.008456415
4192.456984	0.008269993
4194.385437	0.007325251
4196.313890	0.006509716
4198.242343	0.006648222
4200.170796	0.007239908
4202.099250	0.007192222
4204.027703	0.006835116
4205.956156	0.007172838
4207.884609	0.007559096
4209.813062	0.007266023
4211.741515	0.006920245
4213.669968	0.006801752
4215.598421	0.006763615
4217.526874	0.007094633
4219.455327	0.007888446
4221.383780	0.008749185
4223.312233	0.008814837
4225.240686	0.007901316
4227.169139	0.006853784
4229.097593	0.006740361
4231.026046	0.007254461
4232.954499	0.007137901
4234.882952	0.006704876
4236.811405	0.006787624
4238.739858	0.007056782
4240.668311	0.006845656
4242.596764	0.006652187
4244.525217	0.006516721
4246.453670	0.005887889
4248.382123	0.005857104
4250.310576	0.007063184
4252.239029	0.007706870
4254.167483	0.006672775
4256.095936	0.005592930
4258.024389	0.005644789
4259.952842	0.006570634
4261.881295	0.007602449
4263.809748	0.007726784
4265.738201	0.007071456
4267.666654	0.006189019
4269.595107	0.005088896
4271.523560	0.004641668
4273.452013	0.005290384
4275.380466	0.006142045
4277.308919	0.006012350
4279.237373	0.005007973
4281.165826	0.004846565
4283.094279	0.005882005
4285.022732	0.006161856
4286.951185	0.005819317
4288.879638	0.005436087
4290.808091	0.005728776
4292.736544	0.006896791
4294.664997	0.007676597
4296.593450	0.007113037
4298.521903	0.005429865
4300.450356	0.003705316
4302.378809	0.003186301
4304.307262	0.004280751
4306.235716	0.005352050
4308.164169	0.005466387
4310.092622	0.005232437
4312.021075	0.004532535
4313.949528	0.003628966
4315.877981	0.003531229
4317.806434	0.003813380
4319.734887	0.003846592
4321.663340	0.004093364
4323.591793	0.004994706
4325.520246	0.006019407
4327.448699	0.006319202
4329.377152	0.005639576
4331.305606	0.005015845
4333.234059	0.005382737
4335.162512	0.006000716
4337.090965	0.005940684
4339.019418	0.005793058
4340.947871	0.006161449
4342.876324	0.006541721
4344.804777	0.006557433
4346.733230	0.006157509
4348.661683	0.005810487
4350.590136	0.005701858
4352.518589	0.005353683
4354.447042	0.004643313
4356.375495	0.004838664
4358.303949	0.006035446
4360.232402	0.007058518
4362.160855	0.007370366
4364.089308	0.006865640
4366.017761	0.005613919
4367.946214	0.005072939
4369.874667	0.005668752
4371.803120	0.006320750
4373.731573	0.006838311
4375.660026	0.007123797
4377.588479	0.007368334
4379.516932	0.007526586
4381.445385	0.007353079
4383.373839	0.007020706
4385.302292	0.006973859
4387.230745	0.007315051
4389.159198	0.007488999
4391.087651	0.007268312
4393.016104	0.006964227
4394.944557	0.007008494
4396.873010	0.007249410
4398.801463	0.007296184
4400.729916	0.006902586
4402.658369	0.006095177
4404.586822	0.005299993
4406.515275	0.005248366
4408.443729	0.005987499
4410.372182	0.006988427
4412.300635	0.007603575
4414.229088	0.007589404
4416.157541	0.007713459
4418.085994	0.008303468
4420.014447	0.008174483
4421.942900	0.006767643
4423.871353	0.005480786
4425.799806	0.005700796
4427.728259	0.007137435
4429.656712	0.008197960
4431.585165	0.007633781
4433.513618	0.005885109
4435.442072	0.004561967
4437.370525	0.004486030
4439.298978	0.005535498
4441.227431	0.006336365
4443.155884	0.006420881
4445.084337	0.006257216
4447.012790	0.006440838
4448.941243	0.007032121
4450.869696	0.007223111
4452.798149	0.006809049
4454.726602	0.006003968
4456.655055	0.005372152
4458.583508	0.006236426
4460.511962	0.008195720
4462.440415	0.009156086
4464.368868	0.008771112
4466.297321	0.007553019
4468.225774	0.006021521
4470.154227	0.005620074
4472.082680	0.006426583
4474.011133	0.007650068
4475.939586	0.008487934
4477.868039	0.008487150
4479.796492	0.008055037
4481.724945	0.007501062
4483.653398	0.006922364
4485.581851	0.006312533
4487.510305	0.005589362
4489.438758	0.004683190
4491.367211	0.004167762
4493.295664	0.005136187
4495.224117	0.006788554
4497.152570	0.006978383
4499.081023	0.005995251
4501.009476	0.005489280
4502.937929	0.006354021
4504.866382	0.007676785
4506.794835	0.007927268
4508.723288	0.007417201
4510.651741	0.006855925
4512.580195	0.006372142
4514.508648	0.005885340
4516.437101	0.005385939
4518.365554	0.005354025
4520.294007	0.005620462
4522.222460	0.006247005
4524.150913	0.007502075
4526.079366	0.008429550
4528.007819	0.008083140
4529.936272	0.006874343
4531.864725	0.006060787
4533.793178	0.005925667
4535.721631	0.006288154
4537.650084	0.007458500
4539.578538	0.008552563
4541.506991	0.008544676
4543.435444	0.007912505
4545.363897	0.007666065
4547.292350	0.007392100
4549.220803	0.006734249
4551.149256	0.006461523
4553.077709	0.006791477
4555.006162	0.007580002
4556.934615	0.008238751
4558.863068	0.008563956
4560.791521	0.008854403
4562.719974	0.008406703
4564.648428	0.006679590
4566.576881	0.005508023
4568.505334	0.006105659
4570.433787	0.007822094
4572.362240	0.009049475
4574.290693	0.008552683
4576.219146	0.007108176
4578.147599	0.005929009
4580.076052	0.005525358
4582.004505	0.005953356
4583.932958	0.006250243
4585.861411	0.006379109
4587.789864	0.007336581
4589.718318	0.008680278
4591.646771	0.009485188
4593.575224	0.009684478
4595.503677	0.008736395
4597.432130	0.007007542
4599.360583	0.005982622
4601.289036	0.005977734
4603.217489	0.005983138
[truncated: 1,501 more rows]
