# Supplementary material for: Adaptive Method for Quantitative Estimation of Glucose and Fructose Concentrations in Aqueous Solutions Based on Infrared Nanoantenna Optics
Source: Sensors (Basel). 2019 Jul 11;19(14):3053. doi: 10.3390/s19143053 (PMC6678705; doi:10.3390/s19143053)
Supplement: Supplementary file 1 [file sensors-19-03053-s001.zip › 00_Measurement_Data/Fructose cycles/2 c=25 gl/res4 sc50_50 ap100x100 par pol/2 c25 gl.18.txt]

748.239793	0.017672123
750.168246	0.029689644
752.096699	0.029214300
754.025152	0.027003888
755.953605	0.027323999
757.882058	0.022305144
759.810511	0.014110049
761.738964	0.020627420
763.667418	0.019488510
765.595871	0.020249374
767.524324	0.030317726
769.452777	0.029589916
771.381230	0.028336266
773.309683	0.029118869
775.238136	0.024457544
777.166589	0.020806558
779.095042	0.019147988
781.023495	0.023822593
782.951948	0.011470974
784.880401	0.007592527
786.808854	0.009610159
788.737308	0.007519361
790.665761	0.009000562
792.594214	0.016883589
794.522667	0.020178532
796.451120	0.020615991
798.379573	0.033559874
800.308026	0.040720467
802.236479	0.042445812
804.164932	0.040936884
806.093385	0.037829373
808.021838	0.036607202
809.950291	0.044784248
811.878744	0.040798787
813.807197	0.034042168
815.735651	0.039839920
817.664104	0.039920405
819.592557	0.031934962
821.521010	0.025532581
823.449463	0.023702193
825.377916	0.019263832
827.306369	0.013913197
829.234822	0.013862298
831.163275	0.017668081
833.091728	0.020091748
835.020181	0.012149169
836.948634	0.018573036
838.877087	0.021821482
840.805541	0.011385617
842.733994	0.005630686
844.662447	0.016465327
846.590900	0.019875910
848.519353	0.016865589
850.447806	0.019326651
852.376259	0.028547319
854.304712	0.030404763
856.233165	0.024447827
858.161618	0.022222059
860.090071	0.017278224
862.018524	0.013915407
863.946977	0.021365978
865.875430	0.028622242
867.803884	0.031310443
869.732337	0.029873583
871.660790	0.025195392
873.589243	0.025503010
875.517696	0.030900547
877.446149	0.036985315
879.374602	0.039103154
881.303055	0.036415387
883.231508	0.032419201
885.159961	0.032245494
887.088414	0.037700921
889.016867	0.045148183
890.945320	0.050700556
892.873774	0.055734467
894.802227	0.058622859
896.730680	0.057386916
898.659133	0.057170056
900.587586	0.060358118
902.516039	0.064252801
904.444492	0.068015218
906.372945	0.072931714
908.301398	0.077863626
910.229851	0.081905968
912.158304	0.085900076
914.086757	0.088448219
916.015210	0.090264581
917.943664	0.094285265
919.872117	0.100009389
921.800570	0.105724312
923.729023	0.111188404
925.657476	0.115586005
927.585929	0.119255900
929.514382	0.124070808
931.442835	0.129492462
933.371288	0.134345219
935.299741	0.139128491
937.228194	0.144305065
939.156647	0.150915325
941.085100	0.159152538
943.013553	0.166137651
944.942007	0.169844165
946.870460	0.173128396
948.798913	0.179546446
950.727366	0.187955931
952.655819	0.195427388
954.584272	0.201783165
956.512725	0.208054826
958.441178	0.214387178
960.369631	0.220934913
962.298084	0.227661312
964.226537	0.233881101
966.154990	0.239316404
968.083443	0.244031027
970.011897	0.248762026
971.940350	0.255282581
973.868803	0.263254583
975.797256	0.270080268
977.725709	0.275246322
979.654162	0.280443817
981.582615	0.286569089
983.511068	0.293376118
985.439521	0.300637156
987.367974	0.307882965
989.296427	0.314713150
991.224880	0.321506321
993.153333	0.327858567
995.081786	0.332958043
997.010240	0.337470919
998.938693	0.341810822
1000.867146	0.345634222
1002.795599	0.349230051
1004.724052	0.353151709
1006.652505	0.358223319
1008.580958	0.364342928
1010.509411	0.369625479
1012.437864	0.372947961
1014.366317	0.375391334
1016.294770	0.378298640
1018.223223	0.381527036
1020.151676	0.384709150
1022.080130	0.388159573
1024.008583	0.391698360
1025.937036	0.394500673
1027.865489	0.396033913
1029.793942	0.397015959
1031.722395	0.398897409
1033.650848	0.401336908
1035.579301	0.402387738
1037.507754	0.402335674
1039.436207	0.403078794
1041.364660	0.404167324
1043.293113	0.404472709
1045.221566	0.404826224
1047.150019	0.405432820
1049.078473	0.405052304
1051.006926	0.403931707
1052.935379	0.402974159
1054.863832	0.401498973
1056.792285	0.399216056
1058.720738	0.397340566
1060.649191	0.396351248
1062.577644	0.395504892
1064.506097	0.394757241
1066.434550	0.394501597
1068.363003	0.394249737
1070.291456	0.393537372
1072.219909	0.392587245
1074.148363	0.391968757
1076.076816	0.392004192
1078.005269	0.391816974
1079.933722	0.390747070
1081.862175	0.389769912
1083.790628	0.389064580
1085.719081	0.387748986
1087.647534	0.386256725
1089.575987	0.385013491
1091.504440	0.383655608
1093.432893	0.382274717
1095.361346	0.380875707
1097.289799	0.379252285
1099.218253	0.377284706
1101.146706	0.374789417
1103.075159	0.372014761
1105.003612	0.369690746
1106.932065	0.368054271
1108.860518	0.366400361
1110.788971	0.364003450
1112.717424	0.361094117
1114.645877	0.358584285
1116.574330	0.356595874
1118.502783	0.354226321
1120.431236	0.351350456
1122.359689	0.348741382
1124.288142	0.346630186
1126.216596	0.344515234
1128.145049	0.341804385
1130.073502	0.338430911
1132.001955	0.334894091
1133.930408	0.331940830
1135.858861	0.329738975
1137.787314	0.327467978
1139.715767	0.324959815
1141.644220	0.322674304
1143.572673	0.320269257
1145.501126	0.317661494
1147.429579	0.315327227
1149.358032	0.313206166
1151.286486	0.310742259
1153.214939	0.307809532
1155.143392	0.304797739
1157.071845	0.301637113
1159.000298	0.298529536
1160.928751	0.295920193
1162.857204	0.293347418
1164.785657	0.290725023
1166.714110	0.288561106
1168.642563	0.286619246
1170.571016	0.284129560
1172.499469	0.280706555
1174.427922	0.277004540
1176.356375	0.274227321
1178.284829	0.272340596
1180.213282	0.269991547
1182.141735	0.266808122
1184.070188	0.263789684
1185.998641	0.261531562
1187.927094	0.259642184
1189.855547	0.257255286
1191.784000	0.253968269
1193.712453	0.250489682
1195.640906	0.247753173
1197.569359	0.245817780
1199.497812	0.244188070
1201.426265	0.242309928
1203.354719	0.240171760
1205.283172	0.237900779
1207.211625	0.235350147
1209.140078	0.232480645
1211.068531	0.229661584
1212.996984	0.226998955
1214.925437	0.224334478
1216.853890	0.221888632
1218.782343	0.220131204
1220.710796	0.218782827
1222.639249	0.216929317
1224.567702	0.214259654
1226.496155	0.211411774
1228.424609	0.209085941
1230.353062	0.207206681
1232.281515	0.205345318
1234.209968	0.203390479
1236.138421	0.201449037
1238.066874	0.199550539
1239.995327	0.197707102
1241.923780	0.196111575
1243.852233	0.194835022
1245.780686	0.193558231
1247.709139	0.192027226
1249.637592	0.190153360
1251.566045	0.188079968
1253.494498	0.186322227
1255.422952	0.184995443
1257.351405	0.183443934
1259.279858	0.181243926
1261.208311	0.178902879
1263.136764	0.177092358
1265.065217	0.175644934
1266.993670	0.174158752
1268.922123	0.172689930
1270.850576	0.171160042
1272.779029	0.169448078
1274.707482	0.167632759
1276.635935	0.165777102
1278.564388	0.164031953
1280.492842	0.162592441
1282.421295	0.161329567
1284.349748	0.160026342
1286.278201	0.158646330
1288.206654	0.157177493
1290.135107	0.155639634
1292.063560	0.154101759
1293.992013	0.152666926
1295.920466	0.151441053
1297.848919	0.150141254
1299.777372	0.148412138
1301.705825	0.146547064
1303.634278	0.144964784
1305.562731	0.143523127
1307.491185	0.142117605
1309.419638	0.140991837
1311.348091	0.139879867
1313.276544	0.138442591
1315.204997	0.136994287
1317.133450	0.135651469
1319.061903	0.134233087
1320.990356	0.132867306
1322.918809	0.131723419
1324.847262	0.130741253
1326.775715	0.129647285
1328.704168	0.128252923
1330.632621	0.126733705
1332.561075	0.125448436
1334.489528	0.124604672
1336.417981	0.124029502
1338.346434	0.123179279
1340.274887	0.121817052
1342.203340	0.120155819
1344.131793	0.118585572
1346.060246	0.117320456
1347.988699	0.116236642
1349.917152	0.115214638
1351.845605	0.114282764
1353.774058	0.113345854
1355.702511	0.112283006
1357.630965	0.111137301
1359.559418	0.109964445
1361.487871	0.108837001
1363.416324	0.108080737
1365.344777	0.107581802
1367.273230	0.106812224
1369.201683	0.105851956
1371.130136	0.104924597
1373.058589	0.103902444
1374.987042	0.102931567
1376.915495	0.102106638
1378.843948	0.101124220
1380.772401	0.099916086
1382.700854	0.098892331
1384.629308	0.098272800
1386.557761	0.097634360
1388.486214	0.096771426
1390.414667	0.095852375
1392.343120	0.094851300
1394.271573	0.093890786
1396.200026	0.093178630
1398.128479	0.092437215
1400.056932	0.091573492
1401.985385	0.090623766
1403.913838	0.089469001
1405.842291	0.088354863
1407.770744	0.087262392
1409.699198	0.086034119
1411.627651	0.085033782
1413.556104	0.084575430
1415.484557	0.084421426
1417.413010	0.084036961
1419.341463	0.083441406
1421.269916	0.082819574
1423.198369	0.081865713
1425.126822	0.080897227
1427.055275	0.080172233
1428.983728	0.079266578
1430.912181	0.078393802
1432.840634	0.077957757
1434.769087	0.077407651
1436.697541	0.076435819
1438.625994	0.075653620
1440.554447	0.075044788
1442.482900	0.074516803
1444.411353	0.074116208
1446.339806	0.073550947
1448.268259	0.072904542
1450.196712	0.072494864
1452.125165	0.072398409
1454.053618	0.072358005
1455.982071	0.071852177
1457.910524	0.071030505
1459.838977	0.070185252
1461.767431	0.069096118
1463.695884	0.067932487
1465.624337	0.067319825
1467.552790	0.067287311
1469.481243	0.066998176
1471.409696	0.066078365
1473.338149	0.065340631
1475.266602	0.065139093
1477.195055	0.064930379
1479.123508	0.064586587
1481.051961	0.064082809
1482.980414	0.063466437
1484.908867	0.062846489
1486.837321	0.062359769
1488.765774	0.062013872
1490.694227	0.061699830
1492.622680	0.061443236
1494.551133	0.061010588
1496.479586	0.060268268
1498.408039	0.059277300
1500.336492	0.058239080
1502.264945	0.057836190
1504.193398	0.058070604
1506.121851	0.058270633
1508.050304	0.058149237
1509.978757	0.057483036
1511.907210	0.056395233
1513.835664	0.055358671
1515.764117	0.054618824
1517.692570	0.054374844
1519.621023	0.054291081
1521.549476	0.053970940
1523.477929	0.053517476
1525.406382	0.052827071
1527.334835	0.052195180
1529.263288	0.051976632
1531.191741	0.051742036
1533.120194	0.051257037
1535.048647	0.051222544
1536.977100	0.051746078
1538.905554	0.052312925
1540.834007	0.052507285
1542.762460	0.051658724
1544.690913	0.050272278
1546.619366	0.049307790
1548.547819	0.048781212
1550.476272	0.048386011
1552.404725	0.048126463
1554.333178	0.048226543
1556.261631	0.048276424
1558.190084	0.047444329
1560.118537	0.046689410
1562.046990	0.046678931
1563.975443	0.046625834
1565.903897	0.046536386
1567.832350	0.046531674
1569.760803	0.046716642
1571.689256	0.047195919
1573.617709	0.047265030
1575.546162	0.046704836
1577.474615	0.046383277
1579.403068	0.046367165
1581.331521	0.046115205
1583.259974	0.045824781
1585.188427	0.045792878
1587.116880	0.045967780
1589.045333	0.046169706
1590.973787	0.046318635
1592.902240	0.046444118
1594.830693	0.046472933
1596.759146	0.046325255
1598.687599	0.046185274
1600.616052	0.046250615
1602.544505	0.046483301
1604.472958	0.046817772
1606.401411	0.047227081
1608.329864	0.047655944
1610.258317	0.048125394
1612.186770	0.048765626
1614.115223	0.049486317
1616.043677	0.050040036
1617.972130	0.050473861
1619.900583	0.050698657
1621.829036	0.050698541
1623.757489	0.051170673
1625.685942	0.052130051
1627.614395	0.052808404
1629.542848	0.053187732
1631.471301	0.053562798
1633.399754	0.053727489
1635.328207	0.053728603
1637.256660	0.054087587
1639.185113	0.054466207
1641.113566	0.054610647
1643.042020	0.054797690
1644.970473	0.054898418
1646.898926	0.054917742
1648.827379	0.055234756
1650.755832	0.054997079
1652.684285	0.053649843
1654.612738	0.052799720
1656.541191	0.052795537
1658.469644	0.052735727
1660.398097	0.052553542
1662.326550	0.052379318
1664.255003	0.052282475
1666.183456	0.052048814
1668.111910	0.051257476
1670.040363	0.050269037
1671.968816	0.049798407
1673.897269	0.049544357
1675.825722	0.049133636
1677.754175	0.048485219
1679.682628	0.047604121
1681.611081	0.046892319
1683.539534	0.046293523
1685.467987	0.045485556
1687.396440	0.044546381
1689.324893	0.043739237
1691.253346	0.043306880
1693.181799	0.042961862
1695.110253	0.042554181
1697.038706	0.042358935
1698.967159	0.041665915
1700.895612	0.040470883
1702.824065	0.039654315
1704.752518	0.038781207
1706.680971	0.037824430
1708.609424	0.037257820
1710.537877	0.037049353
1712.466330	0.036925010
1714.394783	0.036747023
1716.323236	0.036366891
1718.251689	0.035717327
1720.180143	0.035173677
1722.108596	0.034970116
1724.037049	0.034928907
1725.965502	0.034826692
1727.893955	0.034648295
1729.822408	0.034539875
1731.750861	0.034341652
1733.679314	0.033927623
1735.607767	0.033710886
1737.536220	0.033492003
1739.464673	0.032987863
1741.393126	0.032635409
1743.321579	0.032588430
1745.250032	0.032609530
1747.178486	0.032556888
1749.106939	0.032457504
1751.035392	0.032467343
1752.963845	0.032611080
1754.892298	0.032727420
1756.820751	0.032861471
1758.749204	0.033169180
1760.677657	0.033439480
1762.606110	0.033595830
1764.534563	0.033651579
1766.463016	0.033501569
1768.391469	0.033503350
1770.319922	0.034039997
1772.248376	0.034908202
1774.176829	0.035607316
1776.105282	0.035807241
1778.033735	0.035700779
1779.962188	0.035746992
1781.890641	0.036114514
1783.819094	0.036519349
1785.747547	0.036870800
1787.676000	0.037254132
1789.604453	0.037494738
1791.532906	0.037631076
1793.461359	0.037968367
1795.389812	0.038377281
1797.318266	0.038619883
1799.246719	0.038777627
1801.175172	0.039000627
1803.103625	0.039301988
1805.032078	0.039587889
1806.960531	0.039812721
1808.888984	0.039983060
1810.817437	0.040075477
1812.745890	0.040013127
1814.674343	0.039848331
1816.602796	0.039871935
1818.531249	0.040274393
1820.459702	0.040800020
1822.388155	0.041031469
1824.316609	0.040921114
1826.245062	0.040855885
1828.173515	0.040949903
1830.101968	0.041066140
1832.030421	0.041182965
1833.958874	0.041156832
1835.887327	0.040845875
1837.815780	0.040297072
1839.744233	0.039815597
1841.672686	0.039620593
1843.601139	0.039636612
1845.529592	0.039678920
1847.458045	0.039558280
1849.386499	0.039458878
1851.314952	0.039559089
1853.243405	0.039599270
1855.171858	0.039391290
1857.100311	0.039105311
1859.028764	0.038902152
1860.957217	0.038703822
1862.885670	0.038366377
1864.814123	0.037896972
1866.742576	0.037443496
1868.671029	0.037221156
1870.599482	0.037267588
1872.527935	0.037260637
1874.456388	0.036978733
1876.384842	0.036555525
1878.313295	0.036139600
1880.241748	0.035775572
1882.170201	0.035530455
1884.098654	0.035317320
1886.027107	0.034861617
1887.955560	0.034166861
1889.884013	0.033735231
1891.812466	0.033795461
1893.740919	0.033942241
1895.669372	0.033911120
1897.597825	0.033686869
1899.526278	0.033255614
1901.454732	0.032691319
1903.383185	0.032245513
1905.311638	0.032125607
1907.240091	0.032035291
1909.168544	0.031550471
1911.096997	0.030896276
1913.025450	0.030567195
1914.953903	0.030533005
1916.882356	0.030333711
1918.810809	0.029846378
1920.739262	0.029319096
1922.667715	0.028827725
1924.596168	0.028392378
1926.524622	0.028135644
1928.453075	0.028102947
1930.381528	0.028106077
1932.309981	0.027947729
1934.238434	0.027605357
1936.166887	0.027208395
1938.095340	0.026956266
1940.023793	0.026865099
1941.952246	0.026763655
1943.880699	0.026529543
1945.809152	0.026122440
1947.737605	0.025689587
1949.666058	0.025389800
1951.594511	0.025229445
1953.522965	0.025142644
1955.451418	0.024988653
1957.379871	0.024782604
1959.308324	0.024651021
1961.236777	0.024525160
1963.165230	0.024278991
1965.093683	0.023982802
1967.022136	0.023863126
1968.950589	0.023891473
1970.879042	0.023719298
1972.807495	0.023295376
1974.735948	0.022866162
1976.664401	0.022554239
1978.592855	0.022294365
1980.521308	0.022017729
1982.449761	0.021746581
1984.378214	0.021565542
1986.306667	0.021545557
1988.235120	0.021472732
1990.163573	0.021143448
1992.092026	0.020866547
1994.020479	0.020859409
1995.948932	0.020794962
1997.877385	0.020427473
1999.805838	0.019870244
2001.734291	0.019413108
2003.662744	0.019276747
2005.591198	0.019313177
2007.519651	0.019327126
2009.448104	0.019353407
2011.376557	0.019313270
2013.305010	0.019220660
2015.233463	0.019227860
2017.161916	0.019182183
2019.090369	0.018873453
2021.018822	0.018411038
2022.947275	0.018173037
2024.875728	0.018269733
2026.804181	0.018343717
2028.732634	0.018248122
2030.661088	0.018129328
2032.589541	0.017939396
2034.517994	0.017607570
2036.446447	0.017225197
2038.374900	0.016890200
2040.303353	0.016808508
2042.231806	0.016975123
2044.160259	0.016997838
2046.088712	0.016830493
2048.017165	0.016786816
2049.945618	0.016838389
2051.874071	0.016715752
2053.802524	0.016453058
2055.730978	0.016303442
2057.659431	0.016212877
2059.587884	0.015970996
2061.516337	0.015723135
2063.444790	0.015648801
2065.373243	0.015628861
2067.301696	0.015675372
2069.230149	0.015731467
2071.158602	0.015595568
2073.087055	0.015429497
2075.015508	0.015331085
2076.943961	0.015159394
2078.872414	0.015079009
2080.800867	0.015161088
2082.729321	0.015080693
2084.657774	0.014788254
2086.586227	0.014480093
2088.514680	0.014281414
2090.443133	0.014414862
2092.371586	0.014719572
2094.300039	0.014759454
2096.228492	0.014557721
2098.156945	0.014272940
2100.085398	0.014009608
2102.013851	0.014054870
2103.942304	0.014451018
2105.870757	0.014691144
2107.799211	0.014295014
2109.727664	0.013547467
2111.656117	0.013205457
2113.584570	0.013335682
2115.513023	0.013436848
2117.441476	0.013347749
2119.369929	0.013337259
2121.298382	0.013612503
2123.226835	0.013890469
2125.155288	0.013981849
2127.083741	0.013952842
2129.012194	0.013568888
2130.940647	0.012986967
2132.869100	0.012773738
2134.797554	0.012838715
2136.726007	0.012893492
2138.654460	0.012992403
2140.582913	0.012978284
2142.511366	0.012773206
2144.439819	0.012645979
2146.368272	0.012708205
2148.296725	0.012842187
2150.225178	0.012891078
2152.153631	0.012795705
2154.082084	0.012569476
2156.010537	0.012185660
2157.938990	0.011856086
2159.867444	0.011791658
2161.795897	0.011805713
2163.724350	0.011721946
2165.652803	0.011678347
2167.581256	0.011789426
2169.509709	0.011926401
2171.438162	0.012066008
2173.366615	0.012347410
2175.295068	0.012611219
2177.223521	0.012432193
2179.151974	0.011835912
2181.080427	0.011299106
2183.008880	0.011063742
2184.937334	0.010991484
2186.865787	0.010962851
2188.794240	0.010985086
2190.722693	0.011058956
2192.651146	0.011108160
2194.579599	0.011218774
2196.508052	0.011548413
2198.436505	0.011822898
2200.364958	0.011712893
2202.293411	0.011447870
2204.221864	0.011339801
2206.150317	0.011406586
2208.078770	0.011528356
2210.007223	0.011505962
2211.935677	0.011361930
2213.864130	0.011256985
2215.792583	0.011136607
2217.721036	0.011031954
2219.649489	0.011046490
2221.577942	0.010958829
2223.506395	0.010733720
2225.434848	0.010587580
2227.363301	0.010515100
2229.291754	0.010462480
2231.220207	0.010272834
2233.148660	0.009747821
2235.077113	0.009284453
2237.005567	0.009204333
2238.934020	0.009403117
2240.862473	0.009676364
2242.790926	0.009941999
2244.719379	0.010158128
2246.647832	0.010123441
2248.576285	0.009935331
2250.504738	0.009946734
2252.433191	0.010048381
2254.361644	0.010065231
2256.290097	0.009845818
2258.218550	0.009374787
2260.147003	0.009071467
2262.075456	0.009208965
2264.003910	0.009370631
2265.932363	0.009365060
2267.860816	0.009401600
2269.789269	0.009398670
2271.717722	0.009327131
2273.646175	0.009332726
2275.574628	0.009377972
2277.503081	0.009316777
2279.431534	0.009145545
2281.359987	0.009059547
2283.288440	0.009172637
2285.216893	0.009349720
2287.145346	0.009372028
2289.073800	0.009184303
2291.002253	0.008953399
2292.930706	0.008798880
2294.859159	0.008630590
2296.787612	0.008418672
2298.716065	0.008330211
2300.644518	0.008428778
2302.572971	0.008542242
2304.501424	0.008537048
2306.429877	0.008421404
2308.358330	0.008269927
2310.286783	0.008245406
2312.215236	0.008463200
2314.143690	0.008884083
2316.072143	0.009368596
2318.000596	0.009614061
2319.929049	0.009160208
2321.857502	0.008032113
2323.785955	0.007034557
2325.714408	0.006886374
2327.642861	0.007687277
2329.571314	0.008956748
2331.499767	0.009703709
2333.428220	0.009266792
2335.356673	0.008112217
2337.285126	0.006882939
2339.213579	0.006117121
2341.142033	0.006368587
2343.070486	0.007259171
2344.998939	0.007762828
2346.927392	0.007554236
2348.855845	0.006985015
2350.784298	0.006143885
2352.712751	0.005371938
2354.641204	0.005534574
2356.569657	0.006936427
2358.498110	0.008353367
2360.426563	0.008501761
2362.355016	0.008285676
2364.283469	0.008551591
2366.211923	0.008837320
2368.140376	0.008337696
2370.068829	0.007535767
2371.997282	0.007115752
2373.925735	0.006913326
2375.854188	0.006710436
2377.782641	0.006629013
2379.711094	0.006689515
2381.639547	0.006824152
2383.568000	0.007005552
2385.496453	0.007137217
2387.424906	0.007092982
2389.353359	0.006850224
2391.281812	0.006473127
2393.210266	0.006098914
2395.138719	0.005959097
2397.067172	0.006120162
2398.995625	0.006278003
2400.924078	0.006159037
2402.852531	0.005856739
2404.780984	0.005736693
2406.709437	0.005870509
2408.637890	0.005995871
2410.566343	0.006047777
2412.494796	0.006367449
2414.423249	0.006847049
2416.351702	0.006815764
2418.280156	0.006271901
2420.208609	0.005901836
2422.137062	0.005852489
2424.065515	0.005704946
2425.993968	0.005606102
2427.922421	0.005829398
2429.850874	0.006165885
2431.779327	0.006372425
2433.707780	0.006351726
2435.636233	0.006268277
2437.564686	0.006147563
2439.493139	0.005920263
2441.421592	0.005776368
2443.350045	0.005656058
2445.278499	0.005698811
2447.206952	0.006030760
2449.135405	0.006149431
2451.063858	0.005908523
2452.992311	0.005726710
2454.920764	0.005756849
2456.849217	0.005852832
2458.777670	0.005802265
2460.706123	0.005645475
2462.634576	0.005781158
2464.563029	0.006202123
2466.491482	0.006445368
2468.419935	0.006477845
2470.348389	0.006627763
2472.276842	0.006956366
2474.205295	0.007075320
2476.133748	0.006711079
2478.062201	0.006519355
2479.990654	0.006835054
2481.919107	0.007063371
2483.847560	0.007107159
2485.776013	0.007277908
2487.704466	0.007442582
2489.632919	0.007543951
2491.561372	0.007699428
2493.489825	0.007788877
2495.418279	0.007708768
2497.346732	0.007612267
2499.275185	0.007596126
2501.203638	0.007758194
2503.132091	0.008026882
2505.060544	0.008194917
2506.988997	0.008294216
2508.917450	0.008286078
2510.845903	0.008247115
2512.774356	0.008490788
2514.702809	0.008766801
2516.631262	0.008673376
2518.559715	0.008651648
2520.488168	0.009077886
2522.416622	0.009609331
2524.345075	0.009989887
2526.273528	0.010217780
2528.201981	0.010311811
2530.130434	0.010470502
2532.058887	0.010867650
2533.987340	0.011100722
2535.915793	0.010955958
2537.844246	0.011007348
2539.772699	0.011390813
2541.701152	0.011738461
2543.629605	0.012218057
2545.558058	0.012812846
2547.486512	0.012905298
2549.414965	0.012425513
2551.343418	0.012117007
2553.271871	0.012561600
2555.200324	0.013294124
2557.128777	0.013636766
2559.057230	0.013677084
2560.985683	0.013750572
2562.914136	0.014004669
2564.842589	0.014287388
2566.771042	0.014328290
2568.699495	0.014329229
2570.627948	0.014662064
2572.556401	0.015291187
2574.484855	0.015928419
2576.413308	0.016352527
2578.341761	0.016579542
2580.270214	0.016694453
2582.198667	0.016687164
2584.127120	0.016507231
2586.055573	0.016266983
2587.984026	0.016422931
2589.912479	0.017056454
2591.840932	0.017743278
2593.769385	0.018252295
2595.697838	0.018506143
2597.626291	0.018513838
2599.554745	0.018369310
2601.483198	0.018156918
2603.411651	0.018094361
2605.340104	0.018248973
2607.268557	0.018184951
2609.197010	0.017832579
2611.125463	0.017899681
2613.053916	0.018442066
2614.982369	0.018686172
2616.910822	0.018649533
2618.839275	0.018855175
2620.767728	0.019135317
2622.696181	0.019109756
2624.624635	0.018864930
2626.553088	0.018497469
2628.481541	0.018017318
2630.409994	0.017836137
2632.338447	0.018068343
2634.266900	0.018200327
2636.195353	0.018121121
2638.123806	0.018136064
2640.052259	0.018161856
2641.980712	0.017896501
2643.909165	0.017555723
2645.837618	0.017535442
2647.766071	0.017807014
2649.694524	0.018043129
2651.622978	0.017922154
2653.551431	0.017501390
2655.479884	0.017300962
2657.408337	0.017445829
2659.336790	0.017420799
2661.265243	0.017153293
2663.193696	0.017038068
2665.122149	0.017070407
2667.050602	0.017093670
2668.979055	0.016980715
2670.907508	0.016387889
2672.835961	0.015564293
2674.764414	0.015186917
2676.692868	0.015333095
2678.621321	0.015631050
2680.549774	0.015830243
2682.478227	0.016014770
2684.406680	0.016266905
2686.335133	0.016341392
2688.263586	0.016078884
2690.192039	0.015672326
2692.120492	0.015379528
2694.048945	0.015324470
2695.977398	0.015359965
2697.905851	0.015184877
2699.834304	0.014905974
2701.762757	0.014839410
2703.691211	0.014814280
2705.619664	0.014705581
2707.548117	0.014693385
2709.476570	0.014707848
2711.405023	0.014650899
2713.333476	0.014689392
2715.261929	0.014745058
2717.190382	0.014509969
2719.118835	0.014090320
2721.047288	0.013966729
2722.975741	0.014243874
2724.904194	0.014438001
2726.832647	0.014385726
2728.761101	0.014301957
2730.689554	0.014170107
2732.618007	0.013929692
2734.546460	0.013615613
2736.474913	0.013359905
2738.403366	0.013437564
2740.331819	0.013775068
2742.260272	0.013913198
2744.188725	0.013732187
2746.117178	0.013610526
2748.045631	0.013767825
2749.974084	0.013972269
2751.902537	0.014028861
2753.830991	0.013888812
2755.759444	0.013575451
2757.687897	0.013259289
2759.616350	0.012982128
2761.544803	0.012860114
2763.473256	0.012933977
2765.401709	0.012889497
2767.330162	0.012724023
2769.258615	0.012770357
2771.187068	0.012999843
2773.115521	0.013137049
2775.043974	0.013114989
2776.972427	0.012973086
2778.900880	0.012697068
2780.829334	0.012383114
2782.757787	0.012217482
2784.686240	0.012253635
2786.614693	0.012268873
2788.543146	0.012101953
2790.471599	0.011941525
2792.400052	0.011894123
2794.328505	0.011903826
2796.256958	0.011971084
2798.185411	0.011947095
2800.113864	0.011705009
2802.042317	0.011362315
2803.970770	0.011173414
2805.899224	0.011418376
2807.827677	0.011971822
2809.756130	0.012369218
2811.684583	0.012474460
2813.613036	0.012311171
2815.541489	0.011787383
2817.469942	0.011082476
2819.398395	0.010732486
2821.326848	0.011242506
2823.255301	0.012085707
2825.183754	0.012259358
2827.112207	0.011853865
2829.040660	0.011307762
2830.969113	0.010774623
2832.897567	0.010565094
2834.826020	0.010740601
2836.754473	0.010913651
2838.682926	0.010872349
2840.611379	0.010919495
2842.539832	0.011239303
2844.468285	0.011295694
2846.396738	0.010865919
2848.325191	0.010566273
2850.253644	0.010724007
2852.182097	0.011057547
2854.110550	0.011308411
2856.039003	0.011260375
2857.967457	0.010888897
2859.895910	0.010601211
2861.824363	0.010757589
2863.752816	0.011179992
2865.681269	0.011473201
2867.609722	0.011433382
2869.538175	0.011372930
2871.466628	0.011586525
2873.395081	0.011648596
2875.323534	0.011393325
2877.251987	0.011080503
2879.180440	0.010735898
2881.108893	0.010550917
2883.037347	0.010742348
2884.965800	0.011118303
2886.894253	0.011289215
2888.822706	0.011092410
2890.751159	0.010996967
2892.679612	0.011317157
2894.608065	0.011260434
2896.536518	0.010442284
2898.464971	0.009950094
2900.393424	0.010254697
2902.321877	0.010616357
2904.250330	0.010799712
2906.178783	0.010944374
2908.107236	0.010986596
2910.035690	0.011189640
2911.964143	0.011435424
2913.892596	0.011003760
2915.821049	0.010165368
2917.749502	0.009957224
2919.677955	0.010385273
2921.606408	0.010621549
2923.534861	0.010580835
2925.463314	0.010577526
2927.391767	0.010545022
2929.320220	0.010478867
2931.248673	0.010573560
2933.177126	0.010975511
2935.105580	0.011507285
2937.034033	0.011594133
2938.962486	0.011266577
2940.890939	0.011178746
2942.819392	0.011459614
2944.747845	0.011670122
2946.676298	0.011565702
2948.604751	0.011329156
2950.533204	0.011198785
2952.461657	0.011282571
2954.390110	0.011470139
2956.318563	0.011477989
2958.247016	0.011330457
2960.175469	0.011182125
2962.103923	0.011193873
2964.032376	0.011234929
2965.960829	0.011018085
2967.889282	0.010791243
2969.817735	0.010821631
2971.746188	0.010946340
2973.674641	0.010933110
2975.603094	0.010818657
2977.531547	0.010881827
2979.460000	0.011179912
2981.388453	0.011422735
2983.316906	0.011575913
2985.245359	0.011670212
2987.173813	0.011664985
2989.102266	0.011797290
2991.030719	0.011924145
2992.959172	0.011654409
2994.887625	0.011234159
2996.816078	0.010988628
2998.744531	0.010878677
3000.672984	0.011117574
3002.601437	0.011802044
3004.529890	0.012420667
3006.458343	0.012531560
3008.386796	0.012444688
3010.315249	0.012495439
3012.243703	0.012562957
3014.172156	0.012487196
3016.100609	0.012323699
3018.029062	0.012167481
3019.957515	0.012077239
3021.885968	0.012103336
3023.814421	0.012222739
3025.742874	0.012356027
3027.671327	0.012505895
3029.599780	0.012686687
3031.528233	0.012758235
3033.456686	0.012753507
3035.385139	0.012850236
3037.313592	0.012945974
3039.242046	0.012996254
3041.170499	0.013153153
3043.098952	0.013396581
3045.027405	0.013490392
3046.955858	0.013298102
3048.884311	0.013184861
3050.812764	0.013466687
3052.741217	0.013711173
3054.669670	0.013632906
3056.598123	0.013543946
3058.526576	0.013593159
3060.455029	0.013885726
3062.383482	0.014331175
3064.311936	0.014472581
3066.240389	0.014290811
3068.168842	0.014115503
3070.097295	0.014031267
3072.025748	0.014030757
3073.954201	0.014157715
3075.882654	0.014338641
3077.811107	0.014495874
3079.739560	0.014764210
3081.668013	0.015180401
3083.596466	0.015524500
3085.524919	0.015734429
3087.453372	0.015894199
3089.381825	0.016043602
3091.310279	0.016231379
3093.238732	0.016381368
3095.167185	0.016374998
3097.095638	0.016220629
3099.024091	0.015973918
3100.952544	0.015797617
3102.880997	0.015896980
3104.809450	0.016424514
3106.737903	0.017055664
3108.666356	0.017208569
3110.594809	0.017127546
3112.523262	0.017288698
3114.451715	0.017418567
3116.380169	0.017519357
3118.308622	0.017867493
3120.237075	0.018190159
3122.165528	0.018306855
3124.093981	0.018474229
3126.022434	0.018775225
3127.950887	0.018944481
3129.879340	0.018830424
3131.807793	0.018786192
3133.736246	0.019400975
3135.664699	0.020238545
3137.593152	0.020319728
3139.521605	0.019937113
3141.450058	0.019870812
3143.378512	0.019851791
3145.306965	0.019667078
3147.235418	0.019605385
3149.163871	0.019606315
3151.092324	0.019741798
3153.020777	0.020281209
3154.949230	0.020912496
3156.877683	0.021287013
3158.806136	0.021574199
3160.734589	0.021913009
3162.663042	0.022116354
3164.591495	0.022098422
3166.519948	0.022114277
3168.448402	0.022266882
3170.376855	0.022378383
3172.305308	0.022345597
3174.233761	0.022334035
3176.162214	0.022580367
3178.090667	0.022935607
3180.019120	0.023214364
3181.947573	0.023540631
3183.876026	0.023706714
3185.804479	0.023509139
3187.732932	0.023389051
3189.661385	0.023655433
3191.589838	0.024110744
3193.518292	0.024461247
3195.446745	0.024495063
3197.375198	0.024355942
3199.303651	0.024400417
3201.232104	0.024753429
3203.160557	0.025265306
3205.089010	0.025512544
3207.017463	0.025479982
3208.945916	0.025688503
3210.874369	0.026022030
3212.802822	0.025910523
3214.731275	0.025367046
3216.659728	0.024971552
3218.588181	0.025218045
3220.516635	0.026030507
3222.445088	0.026884630
3224.373541	0.027479362
3226.301994	0.027992779
3228.230447	0.028234025
3230.158900	0.027630450
3232.087353	0.026696488
3234.015806	0.026518762
3235.944259	0.027161416
3237.872712	0.028054032
3239.801165	0.028737364
3241.729618	0.028838931
3243.658071	0.028505346
3245.586525	0.028124828
3247.514978	0.027877340
3249.443431	0.028018510
3251.371884	0.028132707
3253.300337	0.027623927
3255.228790	0.027387936
3257.157243	0.028239759
3259.085696	0.029239332
3261.014149	0.029597105
3262.942602	0.029753229
3264.871055	0.029723084
3266.799508	0.029040791
3268.727961	0.028186200
3270.656414	0.027809132
3272.584868	0.027908491
3274.513321	0.028602783
3276.441774	0.029729947
3278.370227	0.030415563
3280.298680	0.030301159
3282.227133	0.030106332
3284.155586	0.030394342
3286.084039	0.030698927
3288.012492	0.030572802
3289.940945	0.030266233
3291.869398	0.030045966
3293.797851	0.030012343
3295.726304	0.030069338
3297.654758	0.030158048
3299.583211	0.030638194
3301.511664	0.031147001
3303.440117	0.030783372
3305.368570	0.030136023
3307.297023	0.030046705
3309.225476	0.030311761
3311.153929	0.030857977
3313.082382	0.031574819
3315.010835	0.032082349
3316.939288	0.032331280
3318.867741	0.032307748
3320.796194	0.032143887
3322.724648	0.032174282
3324.653101	0.032178603
3326.581554	0.031872001
3328.510007	0.031636551
3330.438460	0.031714991
3332.366913	0.031851467
3334.295366	0.031866174
3336.223819	0.032082062
3338.152272	0.032635059
3340.080725	0.032967798
3342.009178	0.033056207
3343.937631	0.033349272
3345.866084	0.033746939
3347.794537	0.034191594
3349.722991	0.034734569
3351.651444	0.035110079
3353.579897	0.035276376
3355.508350	0.035256989
3357.436803	0.034951638
3359.365256	0.034697000
3361.293709	0.034643315
3363.222162	0.034483466
3365.150615	0.034509342
3367.079068	0.034985989
3369.007521	0.035249300
3370.935974	0.035147339
3372.864427	0.035325576
3374.792881	0.035792563
3376.721334	0.036162972
3378.649787	0.036472887
3380.578240	0.036772352
3382.506693	0.036905371
3384.435146	0.036718104
3386.363599	0.036499251
3388.292052	0.036693703
3390.220505	0.036816619
3392.148958	0.036359139
3394.077411	0.035978585
3396.005864	0.036232628
3397.934317	0.036679950
3399.862770	0.036843829
3401.791224	0.036914963
3403.719677	0.037047554
3405.648130	0.037106711
3407.576583	0.036803499
3409.505036	0.036541197
3411.433489	0.036799993
3413.361942	0.037459981
3415.290395	0.037996650
3417.218848	0.038013466
3419.147301	0.037769925
3421.075754	0.037497837
3423.004207	0.037082773
3424.932660	0.036743350
3426.861114	0.036711633
3428.789567	0.037093841
3430.718020	0.037556686
3432.646473	0.037377432
3434.574926	0.036801830
3436.503379	0.036572669
3438.431832	0.036604963
3440.360285	0.036488406
3442.288738	0.036331430
3444.217191	0.036413278
3446.145644	0.036485095
3448.074097	0.036401909
3450.002550	0.036458295
3451.931004	0.036565494
3453.859457	0.036392152
3455.787910	0.036022436
3457.716363	0.035797086
3459.644816	0.035665818
3461.573269	0.035502937
3463.501722	0.035636626
3465.430175	0.036161404
3467.358628	0.036459170
3469.287081	0.036011171
3471.215534	0.035376318
3473.143987	0.035367377
3475.072440	0.035482425
3477.000893	0.034914672
3478.929347	0.034043226
3480.857800	0.033646300
3482.786253	0.034065932
3484.714706	0.034724005
3486.643159	0.034541328
3488.571612	0.033751238
3490.500065	0.033556987
3492.428518	0.033945456
3494.356971	0.033956435
3496.285424	0.033569388
3498.213877	0.033485807
3500.142330	0.033529319
3502.070783	0.033100165
3503.999237	0.032518577
3505.927690	0.032175567
3507.856143	0.031973865
3509.784596	0.031982798
3511.713049	0.032185692
3513.641502	0.032289479
3515.569955	0.032127555
3517.498408	0.031892721
3519.426861	0.031890236
3521.355314	0.031935290
3523.283767	0.031488258
3525.212220	0.030744409
3527.140673	0.030629938
3529.069126	0.031300537
3530.997580	0.031746406
3532.926033	0.031109758
3534.854486	0.029609339
3536.782939	0.028122244
3538.711392	0.027252149
3540.639845	0.027075721
3542.568298	0.027383545
3544.496751	0.027866481
3546.425204	0.028308442
3548.353657	0.028529001
3550.282110	0.028320236
3552.210563	0.027666165
3554.139016	0.026837541
3556.067470	0.026280887
3557.995923	0.026287388
3559.924376	0.026607126
3561.852829	0.026705358
3563.781282	0.026404250
3565.709735	0.025872914
3567.638188	0.025360005
3569.566641	0.024941152
3571.495094	0.024678165
3573.423547	0.024652721
3575.352000	0.024669180
3577.280453	0.024461618
3579.208906	0.023955625
3581.137360	0.023279587
3583.065813	0.022705670
3584.994266	0.022435546
3586.922719	0.022494230
3588.851172	0.022524264
3590.779625	0.022081548
3592.708078	0.021320015
3594.636531	0.020958219
3596.564984	0.021358902
3598.493437	0.021714186
3600.421890	0.021208651
3602.350343	0.020309933
3604.278796	0.019722434
3606.207249	0.019361921
3608.135703	0.018951507
3610.064156	0.018471312
3611.992609	0.018110834
3613.921062	0.018292857
3615.849515	0.019011728
3617.777968	0.019633051
3619.706421	0.019645860
3621.634874	0.019302303
3623.563327	0.019238606
3625.491780	0.019674389
3627.420233	0.020133063
3629.348686	0.019846614
3631.277139	0.018760709
3633.205593	0.017564615
3635.134046	0.016778827
3637.062499	0.016558144
3638.990952	0.016682589
3640.919405	0.016685566
3642.847858	0.016395254
3644.776311	0.016139237
3646.704764	0.016158825
3648.633217	0.016126364
3650.561670	0.015590460
3652.490123	0.014910765
3654.418576	0.014284424
3656.347029	0.013613484
3658.275482	0.013257847
3660.203936	0.013388873
3662.132389	0.013513138
3664.060842	0.013311689
3665.989295	0.013038433
3667.917748	0.012967524
3669.846201	0.013374508
3671.774654	0.014302325
3673.703107	0.014815034
3675.631560	0.014186540
3677.560013	0.013222379
3679.488466	0.012717261
3681.416919	0.012374280
3683.345372	0.011893018
3685.273826	0.011163593
3687.202279	0.010250806
3689.130732	0.009964221
3691.059185	0.010906242
3692.987638	0.011927092
3694.916091	0.011840678
3696.844544	0.011265112
3698.772997	0.011157035
3700.701450	0.011366408
3702.629903	0.011492667
3704.558356	0.011583321
3706.486809	0.011598052
3708.415262	0.011592952
3710.343716	0.011752244
3712.272169	0.011918829
3714.200622	0.012008571
3716.129075	0.012174039
3718.057528	0.012242467
3719.985981	0.011774784
3721.914434	0.011030707
3723.842887	0.010897078
3725.771340	0.011470025
3727.699793	0.012031670
3729.628246	0.012007382
3731.556699	0.011746241
3733.485152	0.011917204
3735.413605	0.012338028
3737.342059	0.012376597
3739.270512	0.012077124
3741.198965	0.011883309
3743.127418	0.012090532
3745.055871	0.012596248
3746.984324	0.012582842
3748.912777	0.011686414
3750.841230	0.010884901
3752.769683	0.010909496
3754.698136	0.011381682
3756.626589	0.011809348
3758.555042	0.012102621
3760.483495	0.012065359
3762.411949	0.011666799
3764.340402	0.011403900
3766.268855	0.011664636
3768.197308	0.012283407
3770.125761	0.012871889
3772.054214	0.013291415
3773.982667	0.013679155
3775.911120	0.014231661
3777.839573	0.014901236
3779.768026	0.015235320
3781.696479	0.014929081
3783.624932	0.014301619
3785.553385	0.013716458
3787.481838	0.013308794
3789.410292	0.013219485
3791.338745	0.013283316
3793.267198	0.013180473
3795.195651	0.012888575
3797.124104	0.012349627
3799.052557	0.011570963
3800.981010	0.011363959
3802.909463	0.012265588
3804.837916	0.013053820
3806.766369	0.012922411
3808.694822	0.012740617
3810.623275	0.012911311
3812.551728	0.012925666
3814.480182	0.012611475
3816.408635	0.012470531
3818.337088	0.012865208
3820.265541	0.013442312
3822.193994	0.013612853
3824.122447	0.013433112
3826.050900	0.013285297
3827.979353	0.012965070
3829.907806	0.012211506
3831.836259	0.011652825
3833.764712	0.011893354
3835.693165	0.012569167
3837.621618	0.013108333
3839.550071	0.013323443
3841.478525	0.013159025
3843.406978	0.012656665
3845.335431	0.012258377
3847.263884	0.012302965
3849.192337	0.012588944
3851.120790	0.012623182
3853.049243	0.012229698
3854.977696	0.011822910
3856.906149	0.011642227
3858.834602	0.011558552
3860.763055	0.011443931
3862.691508	0.011179332
3864.619961	0.011155577
3866.548415	0.011995697
3868.476868	0.013261708
3870.405321	0.013752463
3872.333774	0.013215431
3874.262227	0.012491096
3876.190680	0.012073535
3878.119133	0.011833039
3880.047586	0.011412511
3881.976039	0.010664971
3883.904492	0.009793926
3885.832945	0.009273686
3887.761398	0.009496867
3889.689851	0.010139787
3891.618305	0.010497105
3893.546758	0.010452515
3895.475211	0.010539662
3897.403664	0.010854532
3899.332117	0.010941971
3901.260570	0.010669481
3903.189023	0.010475556
3905.117476	0.010673614
3907.045929	0.010934168
3908.974382	0.010859784
3910.902835	0.010696270
3912.831288	0.010686273
3914.759741	0.010745922
3916.688194	0.010925675
3918.616648	0.011164886
3920.545101	0.011295868
3922.473554	0.011484069
3924.402007	0.011778266
3926.330460	0.011736584
3928.258913	0.011048565
3930.187366	0.010295876
3932.115819	0.010304818
3934.044272	0.010907973
3935.972725	0.011255284
3937.901178	0.011116324
3939.829631	0.010926730
3941.758084	0.010872771
3943.686538	0.010673555
3945.614991	0.010295644
3947.543444	0.010073651
3949.471897	0.010112752
3951.400350	0.010375119
3953.328803	0.010741573
3955.257256	0.010676564
3957.185709	0.009808528
3959.114162	0.008855040
3961.042615	0.008797908
3962.971068	0.009564319
3964.899521	0.010252065
3966.827974	0.010565808
3968.756427	0.010856233
3970.684881	0.011128452
3972.613334	0.011238085
3974.541787	0.011345462
3976.470240	0.011464040
3978.398693	0.011285947
3980.327146	0.010816942
3982.255599	0.010461603
3984.184052	0.010562044
3986.112505	0.010595943
3988.040958	0.009976092
3989.969411	0.009325398
3991.897864	0.009459943
3993.826317	0.010230089
3995.754771	0.010568509
3997.683224	0.009870488
3999.611677	0.009050299
4001.540130	0.009067688
4003.468583	0.009721385
4005.397036	0.010157890
4007.325489	0.009836584
4009.253942	0.009002067
4011.182395	0.008604015
4013.110848	0.008798636
4015.039301	0.009149156
4016.967754	0.009956157
4018.896207	0.010963616
4020.824661	0.011073458
4022.753114	0.010719885
4024.681567	0.010833779
4026.610020	0.010848138
4028.538473	0.010576440
4030.466926	0.010200546
4032.395379	0.009501668
4034.323832	0.008791660
4036.252285	0.008918003
4038.180738	0.009622457
4040.109191	0.009994309
4042.037644	0.009575618
4043.966097	0.008896419
4045.894550	0.008916707
4047.823004	0.009232091
4049.751457	0.009032848
4051.679910	0.008364477
4053.608363	0.007936847
4055.536816	0.008347852
4057.465269	0.008743225
4059.393722	0.008670135
4061.322175	0.008861712
4063.250628	0.008959745
4065.179081	0.008636224
4067.107534	0.008394030
4069.035987	0.008285553
4070.964440	0.008447999
4072.892894	0.008897677
4074.821347	0.009161372
4076.749800	0.009160919
4078.678253	0.009200570
4080.606706	0.009164760
4082.535159	0.009065564
4084.463612	0.008943323
4086.392065	0.008786495
4088.320518	0.008976545
4090.248971	0.009256762
4092.177424	0.008987787
4094.105877	0.007936125
4096.034330	0.006681844
4097.962783	0.006284064
4099.891237	0.006964151
4101.819690	0.007810391
4103.748143	0.008213805
4105.676596	0.008314304
4107.605049	0.008257692
4109.533502	0.008230856
4111.461955	0.008525399
4113.390408	0.008517929
4115.318861	0.008234984
4117.247314	0.008195049
4119.175767	0.008305668
4121.104220	0.008385600
4123.032673	0.008316021
4124.961127	0.007759530
4126.889580	0.006646039
4128.818033	0.005822422
4130.746486	0.005650022
4132.674939	0.005709846
4134.603392	0.006286376
4136.531845	0.007269992
4138.460298	0.008195577
4140.388751	0.008668073
4142.317204	0.008775808
4144.245657	0.009136676
4146.174110	0.009773978
4148.102563	0.009693737
4150.031017	0.008878980
4151.959470	0.008288272
4153.887923	0.008333447
4155.816376	0.008401520
4157.744829	0.007944367
4159.673282	0.007191736
4161.601735	0.006961262
4163.530188	0.007554392
4165.458641	0.008010413
4167.387094	0.007780771
4169.315547	0.007483192
4171.244000	0.007662667
4173.172453	0.007646941
4175.100906	0.007281463
4177.029360	0.007162221
4178.957813	0.007336394
4180.886266	0.007276198
4182.814719	0.006834043
4184.743172	0.006508278
4186.671625	0.007162048
4188.600078	0.008247778
4190.528531	0.008335503
4192.456984	0.007603068
4194.385437	0.007054316
4196.313890	0.007328539
4198.242343	0.008069097
4200.170796	0.008362827
4202.099250	0.008110720
4204.027703	0.007726149
4205.956156	0.007294663
4207.884609	0.006831280
4209.813062	0.006075933
4211.741515	0.005335358
4213.669968	0.005316219
4215.598421	0.005738604
4217.526874	0.005890724
4219.455327	0.005666590
4221.383780	0.005791890
4223.312233	0.006195168
4225.240686	0.006392294
4227.169139	0.006295089
4229.097593	0.006115094
4231.026046	0.006004611
4232.954499	0.005938275
4234.882952	0.005742472
4236.811405	0.005295848
4238.739858	0.004765572
4240.668311	0.004750498
4242.596764	0.005365747
4244.525217	0.006373021
4246.453670	0.007193572
4248.382123	0.006994669
4250.310576	0.006069804
4252.239029	0.005612628
4254.167483	0.005603139
4256.095936	0.005496481
4258.024389	0.005838486
4259.952842	0.006637822
4261.881295	0.006698041
4263.809748	0.006111651
4265.738201	0.005843397
4267.666654	0.006435082
4269.595107	0.007227707
4271.523560	0.006965533
4273.452013	0.006455769
4275.380466	0.006574395
4277.308919	0.007042312
4279.237373	0.007396816
4281.165826	0.007138325
4283.094279	0.006414808
4285.022732	0.005661457
4286.951185	0.005468959
4288.879638	0.006107118
4290.808091	0.007130619
4292.736544	0.007442249
4294.664997	0.006850072
4296.593450	0.006518365
4298.521903	0.006714023
4300.450356	0.006761005
4302.378809	0.006669180
4304.307262	0.006748031
4306.235716	0.006841065
4308.164169	0.006621069
4310.092622	0.006216557
4312.021075	0.005801556
4313.949528	0.005341795
4315.877981	0.004869745
4317.806434	0.004688279
4319.734887	0.005251057
4321.663340	0.006061789
4323.591793	0.006509606
4325.520246	0.006501230
4327.448699	0.006719201
4329.377152	0.006998692
4331.305606	0.006369988
4333.234059	0.005697158
4335.162512	0.005869170
4337.090965	0.006115252
4339.019418	0.006183565
4340.947871	0.006648693
4342.876324	0.007235812
4344.804777	0.007741479
4346.733230	0.007740683
4348.661683	0.006700436
4350.590136	0.005213764
4352.518589	0.004967974
4354.447042	0.005651835
4356.375495	0.005801240
4358.303949	0.005574401
4360.232402	0.005972632
4362.160855	0.006966623
4364.089308	0.007936873
4366.017761	0.008230809
4367.946214	0.007504062
4369.874667	0.006437520
4371.803120	0.006304293
4373.731573	0.006670344
4375.660026	0.006105230
4377.588479	0.005371498
4379.516932	0.005357597
4381.445385	0.005871442
4383.373839	0.006087853
4385.302292	0.006076658
4387.230745	0.006416929
4389.159198	0.007065467
4391.087651	0.006940840
4393.016104	0.005918762
4394.944557	0.005396853
4396.873010	0.005737802
4398.801463	0.005939104
4400.729916	0.005590620
4402.658369	0.005361288
4404.586822	0.005252198
4406.515275	0.005803957
4408.443729	0.007106213
4410.372182	0.007949807
4412.300635	0.007545376
4414.229088	0.006036148
4416.157541	0.004572660
4418.085994	0.004503166
4420.014447	0.006128778
4421.942900	0.007820499
4423.871353	0.008687345
4425.799806	0.008851961
4427.728259	0.008826987
4429.656712	0.008592860
4431.585165	0.007703224
4433.513618	0.006685608
4435.442072	0.006804226
4437.370525	0.007549343
4439.298978	0.006966121
4441.227431	0.005654144
4443.155884	0.005711422
4445.084337	0.006393965
4447.012790	0.005650212
4448.941243	0.004774186
4450.869696	0.005300442
4452.798149	0.006164982
4454.726602	0.006181459
4456.655055	0.005441425
4458.583508	0.005058530
4460.511962	0.005973620
4462.440415	0.006519082
4464.368868	0.006887130
4466.297321	0.007235333
4468.225774	0.006834167
4470.154227	0.006474074
4472.082680	0.006888913
4474.011133	0.007286638
4475.939586	0.006940844
4477.868039	0.007045221
4479.796492	0.007480830
4481.724945	0.007600786
4483.653398	0.007536369
4485.581851	0.007680244
4487.510305	0.007826961
4489.438758	0.007847915
4491.367211	0.007818733
4493.295664	0.007664346
4495.224117	0.007162795
4497.152570	0.006729590
4499.081023	0.006960435
4501.009476	0.007486119
4502.937929	0.007527640
4504.866382	0.006895077
4506.794835	0.006242345
4508.723288	0.006142186
4510.651741	0.006455644
4512.580195	0.006707346
4514.508648	0.007017180
4516.437101	0.007702718
4518.365554	0.007987604
4520.294007	0.007772448
4522.222460	0.007629416
4524.150913	0.007254451
4526.079366	0.006778250
4528.007819	0.006536958
4529.936272	0.006126232
4531.864725	0.005305291
4533.793178	0.004368333
4535.721631	0.004062237
4537.650084	0.004447193
4539.578538	0.005089049
4541.506991	0.005950266
4543.435444	0.006768569
4545.363897	0.006907045
4547.292350	0.006820643
4549.220803	0.007141429
4551.149256	0.007524676
4553.077709	0.007448286
4555.006162	0.006511949
4556.934615	0.005583789
4558.863068	0.005578938
4560.791521	0.005631225
4562.719974	0.005057275
4564.648428	0.005152868
4566.576881	0.006287538
4568.505334	0.007427542
4570.433787	0.008064109
4572.362240	0.008806467
4574.290693	0.009702977
4576.219146	0.008663112
4578.147599	0.006347835
4580.076052	0.005092655
4582.004505	0.005367876
4583.932958	0.006350101
4585.861411	0.007237070
4587.789864	0.007787426
4589.718318	0.007676096
4591.646771	0.007301370
4593.575224	0.006807704
4595.503677	0.006458847
4597.432130	0.007035034
4599.360583	0.007255412
4601.289036	0.006654705
4603.217489	0.006280212
[truncated: 1,501 more rows]
