# Supplementary material for: Adaptive Method for Quantitative Estimation of Glucose and Fructose Concentrations in Aqueous Solutions Based on Infrared Nanoantenna Optics
Source: Sensors (Basel). 2019 Jul 11;19(14):3053. doi: 10.3390/s19143053 (PMC6678705; doi:10.3390/s19143053)
Supplement: Supplementary file 1 [file sensors-19-03053-s001.zip › 00_Measurement_Data/Fructose cycles/2 c=25 gl/res4 sc50_50 ap100x100 par pol/2 c25 gl.19.txt]

748.239793	0.032857534
750.168246	0.031023789
752.096699	0.038285457
754.025152	0.041767422
755.953605	0.025272943
757.882058	0.012621750
759.810511	0.006454324
761.738964	0.013280021
763.667418	0.007283048
765.595871	0.011218905
767.524324	0.024773374
769.452777	0.038331989
771.381230	0.032215431
773.309683	0.019465107
775.238136	0.007883463
777.166589	0.026178965
779.095042	0.031111550
781.023495	0.035678186
782.951948	0.026272891
784.880401	0.013477993
786.808854	0.015738646
788.737308	0.027078331
790.665761	0.034280870
792.594214	0.035054088
794.522667	0.028982038
796.451120	0.027365351
798.379573	0.023638600
800.308026	0.029909145
802.236479	0.042859364
804.164932	0.054410052
806.093385	0.051978569
808.021838	0.045991268
809.950291	0.033506341
811.878744	0.019831421
813.807197	0.017600944
815.735651	0.023508333
817.664104	0.023865664
819.592557	0.016827084
821.521010	0.024067150
823.449463	0.034331501
825.377916	0.032004334
827.306369	0.034254491
829.234822	0.036542583
831.163275	0.035171412
833.091728	0.034109786
835.020181	0.030401913
836.948634	0.021449992
838.877087	0.017948303
840.805541	0.017417248
842.733994	0.015730910
844.662447	0.011412413
846.590900	0.010462729
848.519353	0.008900866
850.447806	0.015262218
852.376259	0.023035301
854.304712	0.020631608
856.233165	0.012496141
858.161618	0.018328585
860.090071	0.024028474
862.018524	0.024049796
863.946977	0.021364689
865.875430	0.024741139
867.803884	0.028250018
869.732337	0.026672333
871.660790	0.023728196
873.589243	0.024801509
875.517696	0.030978061
877.446149	0.040565703
879.374602	0.048421044
881.303055	0.048090883
883.231508	0.041924480
885.159961	0.038776629
887.088414	0.039417874
889.016867	0.040556699
890.945320	0.043784000
892.873774	0.048819900
894.802227	0.052346475
896.730680	0.055018470
898.659133	0.059570499
900.587586	0.065092884
902.516039	0.067772061
904.444492	0.068538152
906.372945	0.071764469
908.301398	0.076619133
910.229851	0.080459334
912.158304	0.083947763
914.086757	0.087175310
916.015210	0.090510570
917.943664	0.096097261
919.872117	0.103789791
921.800570	0.110506848
923.729023	0.113755547
925.657476	0.115952522
927.585929	0.120564990
929.514382	0.126504570
931.442835	0.132329836
933.371288	0.138381734
935.299741	0.143854529
937.228194	0.148637787
939.156647	0.153404564
941.085100	0.158340603
943.013553	0.163906112
944.942007	0.169533297
946.870460	0.174787700
948.798913	0.180372536
950.727366	0.186704651
952.655819	0.194109172
954.584272	0.201646417
956.512725	0.207694709
958.441178	0.213054374
960.369631	0.219479069
962.298084	0.226677477
964.226537	0.233359054
966.154990	0.239422947
968.083443	0.245461434
970.011897	0.251643747
971.940350	0.258409351
973.868803	0.265595436
975.797256	0.271761060
977.725709	0.276749104
979.654162	0.282496899
981.582615	0.290028900
983.511068	0.297433048
985.439521	0.303169578
987.367974	0.308241814
989.296427	0.313174129
991.224880	0.318208814
993.153333	0.324375123
995.081786	0.331403136
997.010240	0.337783515
998.938693	0.342715383
1000.867146	0.346851259
1002.795599	0.351026475
1004.724052	0.355519533
1006.652505	0.360758781
1008.580958	0.366129667
1010.509411	0.369891107
1012.437864	0.372320294
1014.366317	0.375224888
1016.294770	0.378703147
1018.223223	0.382009298
1020.151676	0.385332614
1022.080130	0.389151424
1024.008583	0.393163323
1025.937036	0.396425784
1027.865489	0.398370117
1029.793942	0.399156928
1031.722395	0.399987251
1033.650848	0.401409566
1035.579301	0.402018905
1037.507754	0.401782066
1039.436207	0.402527720
1041.364660	0.404507130
1043.293113	0.406394184
1045.221566	0.406878114
1047.150019	0.405688047
1049.078473	0.404306412
1051.006926	0.403701842
1052.935379	0.402988106
1054.863832	0.401724190
1056.792285	0.400443614
1058.720738	0.399616897
1060.649191	0.399100482
1062.577644	0.398123562
1064.506097	0.396546602
1066.434550	0.395094812
1068.363003	0.394150496
1070.291456	0.393577576
1072.219909	0.393424034
1074.148363	0.393538535
1076.076816	0.393342674
1078.005269	0.392515063
1079.933722	0.391173601
1081.862175	0.389591783
1083.790628	0.387531102
1085.719081	0.385445237
1087.647534	0.384575129
1089.575987	0.384097397
1091.504440	0.382844567
1093.432893	0.381542414
1095.361346	0.380217224
1097.289799	0.378092468
1099.218253	0.375728339
1101.146706	0.373901129
1103.075159	0.372070163
1105.003612	0.369569570
1106.932065	0.367102802
1108.860518	0.365671158
1110.788971	0.364464551
1112.717424	0.362033844
1114.645877	0.358755201
1116.574330	0.356012166
1118.502783	0.354108393
1120.431236	0.351918459
1122.359689	0.348659217
1124.288142	0.345132440
1126.216596	0.342292368
1128.145049	0.340145141
1130.073502	0.338100225
1132.001955	0.335392267
1133.930408	0.332077920
1135.858861	0.329112083
1137.787314	0.326920509
1139.715767	0.325138956
1141.644220	0.323251724
1143.572673	0.320825338
1145.501126	0.317812800
1147.429579	0.314692616
1149.358032	0.311930418
1151.286486	0.309180617
1153.214939	0.306208342
1155.143392	0.303832859
1157.071845	0.302022874
1159.000298	0.299589634
1160.928751	0.296558529
1162.857204	0.293815225
1164.785657	0.291216940
1166.714110	0.288207859
1168.642563	0.284950852
1170.571016	0.281844169
1172.499469	0.279234231
1174.427922	0.277093053
1176.356375	0.274673283
1178.284829	0.271910638
1180.213282	0.269454151
1182.141735	0.267063379
1184.070188	0.264369816
1185.998641	0.261804253
1187.927094	0.259547472
1189.855547	0.257043540
1191.784000	0.254002303
1193.712453	0.250870168
1195.640906	0.248058692
1197.569359	0.245684654
1199.497812	0.243696183
1201.426265	0.241620317
1203.354719	0.239221320
1205.283172	0.236580417
1207.211625	0.233928382
1209.140078	0.231315151
1211.068531	0.228998810
1212.996984	0.227121815
1214.925437	0.225192189
1216.853890	0.222880378
1218.782343	0.220354408
1220.710796	0.217810288
1222.639249	0.215630323
1224.567702	0.214060590
1226.496155	0.212625802
1228.424609	0.210859880
1230.353062	0.208925873
1232.281515	0.206949621
1234.209968	0.204652503
1236.138421	0.202078491
1238.066874	0.199802220
1239.995327	0.198088065
1241.923780	0.196752235
1243.852233	0.195630968
1245.780686	0.194313839
1247.709139	0.192483276
1249.637592	0.190393224
1251.566045	0.188387796
1253.494498	0.186515510
1255.422952	0.184698328
1257.351405	0.182893738
1259.279858	0.180953592
1261.208311	0.178851679
1263.136764	0.176937923
1265.065217	0.175365359
1266.993670	0.173873603
1268.922123	0.172248051
1270.850576	0.170529291
1272.779029	0.168929964
1274.707482	0.167456686
1276.635935	0.166084588
1278.564388	0.164768696
1280.492842	0.163226649
1282.421295	0.161501259
1284.349748	0.160038948
1286.278201	0.158769459
1288.206654	0.157267809
1290.135107	0.155646414
1292.063560	0.154225364
1293.992013	0.152964205
1295.920466	0.151725724
1297.848919	0.150342017
1299.777372	0.148673028
1301.705825	0.146868363
1303.634278	0.145164117
1305.562731	0.143658012
1307.491185	0.142370462
1309.419638	0.141281858
1311.348091	0.140203416
1313.276544	0.139106721
1315.204997	0.137986869
1317.133450	0.136619285
1319.061903	0.135197505
1320.990356	0.133946851
1322.918809	0.132610559
1324.847262	0.131192639
1326.775715	0.129875496
1328.704168	0.128507867
1330.632621	0.127009660
1332.561075	0.125662521
1334.489528	0.124807917
1336.417981	0.124551386
1338.346434	0.124291979
1340.274887	0.123300031
1342.203340	0.121480174
1344.131793	0.119446196
1346.060246	0.117968217
1347.988699	0.117031612
1349.917152	0.116079397
1351.845605	0.114867851
1353.774058	0.113514982
1355.702511	0.112312347
1357.630965	0.111393325
1359.559418	0.110473514
1361.487871	0.109249979
1363.416324	0.108133152
1365.344777	0.107335478
1367.273230	0.106574118
1369.201683	0.106227010
1371.130136	0.106194220
1373.058589	0.105491154
1374.987042	0.104080595
1376.915495	0.102473445
1378.843948	0.100901134
1380.772401	0.099678479
1382.700854	0.098839089
1384.629308	0.097908460
1386.557761	0.096542902
1388.486214	0.095486894
1390.414667	0.095168762
1392.343120	0.094732396
1394.271573	0.093919873
1396.200026	0.093194038
1398.128479	0.092351332
1400.056932	0.091539793
1401.985385	0.090839088
1403.913838	0.089746058
1405.842291	0.088636614
1407.770744	0.087625541
1409.699198	0.086523995
1411.627651	0.085900709
1413.556104	0.085898317
1415.484557	0.085649930
1417.413010	0.084455803
1419.341463	0.083262220
1421.269916	0.082835823
1423.198369	0.082146496
1425.126822	0.081244476
1427.055275	0.080632076
1428.983728	0.080103815
1430.912181	0.079958819
1432.840634	0.079960190
1434.769087	0.079013884
1436.697541	0.077403709
1438.625994	0.076396987
1440.554447	0.075616494
1442.482900	0.074983835
1444.411353	0.074804984
1446.339806	0.074404597
1448.268259	0.073566869
1450.196712	0.072838068
1452.125165	0.072542548
1454.053618	0.072311349
1455.982071	0.071515881
1457.910524	0.071016178
1459.838977	0.071247414
1461.767431	0.070684947
1463.695884	0.069098227
1465.624337	0.068033792
1467.552790	0.068188310
1469.481243	0.068278655
1471.409696	0.067476995
1473.338149	0.066640601
1475.266602	0.066104621
1477.195055	0.065245502
1479.123508	0.064133011
1481.051961	0.063337073
1482.980414	0.063313089
1484.908867	0.063640796
1486.837321	0.063670322
1488.765774	0.063126892
1490.694227	0.062330399
1492.622680	0.061768107
1494.551133	0.060901433
1496.479586	0.059738390
1498.408039	0.059075203
1500.336492	0.059040464
1502.264945	0.059461944
1504.193398	0.059513211
1506.121851	0.058672301
1508.050304	0.058167230
1509.978757	0.057824351
1511.907210	0.057077829
1513.835664	0.056625858
1515.764117	0.056501545
1517.692570	0.056344025
1519.621023	0.055545211
1521.549476	0.054354735
1523.477929	0.053880580
1525.406382	0.053652581
1527.334835	0.053352308
1529.263288	0.053115312
1531.191741	0.052597277
1533.120194	0.052196816
1535.048647	0.052931540
1536.977100	0.053918604
1538.905554	0.054067317
1540.834007	0.053906921
1542.762460	0.053103246
1544.690913	0.051430345
1546.619366	0.049985960
1548.547819	0.049115639
1550.476272	0.048867922
1552.404725	0.049235795
1554.333178	0.049985431
1556.261631	0.050438505
1558.190084	0.049644608
1560.118537	0.048842799
1562.046990	0.048617918
1563.975443	0.048178133
1565.903897	0.047943920
1567.832350	0.047702346
1569.760803	0.047361083
1571.689256	0.047769770
1573.617709	0.048267879
1575.546162	0.048072238
1577.474615	0.047719877
1579.403068	0.047208689
1581.331521	0.046477009
1583.259974	0.046146978
1585.188427	0.046166137
1587.116880	0.046046201
1589.045333	0.045796912
1590.973787	0.045773629
1592.902240	0.046064898
1594.830693	0.046477705
1596.759146	0.046899695
1598.687599	0.047194980
1600.616052	0.047175322
1602.544505	0.046976067
1604.472958	0.046974782
1606.401411	0.047330059
1608.329864	0.047965989
1610.258317	0.048724517
1612.186770	0.049390409
1614.115223	0.049593430
1616.043677	0.049482800
1617.972130	0.050080508
1619.900583	0.051027223
1621.829036	0.051262572
1623.757489	0.051466472
1625.685942	0.052031662
1627.614395	0.052401986
1629.542848	0.052927222
1631.471301	0.053810865
1633.399754	0.054316621
1635.328207	0.054324709
1637.256660	0.054546144
1639.185113	0.054650262
1641.113566	0.054712843
1643.042020	0.055193953
1644.970473	0.055511780
1646.898926	0.055663668
1648.827379	0.056522094
1650.755832	0.056594111
1652.684285	0.054968905
1654.612738	0.054058481
1656.541191	0.054084703
1658.469644	0.053841479
1660.398097	0.053368766
1662.326550	0.052811392
1664.255003	0.052490637
1666.183456	0.052178953
1668.111910	0.051378623
1670.040363	0.050801218
1671.968816	0.050672695
1673.897269	0.049854614
1675.825722	0.048802700
1677.754175	0.048491478
1679.682628	0.048187524
1681.611081	0.047034934
1683.539534	0.045423176
1685.467987	0.044918384
1687.396440	0.044954341
1689.324893	0.044344764
1691.253346	0.043750733
1693.181799	0.043302413
1695.110253	0.042742420
1697.038706	0.042674500
1698.967159	0.042355593
1700.895612	0.041395128
1702.824065	0.040544510
1704.752518	0.039364707
1706.680971	0.038365111
1708.609424	0.038016662
1710.537877	0.037777852
1712.466330	0.037258942
1714.394783	0.036615808
1716.323236	0.036206856
1718.251689	0.036192991
1720.180143	0.036270019
1722.108596	0.035928525
1724.037049	0.035259921
1725.965502	0.034702811
1727.893955	0.034438446
1729.822408	0.034538079
1731.750861	0.034441229
1733.679314	0.033722490
1735.607767	0.033341665
1737.536220	0.033286411
1739.464673	0.033050913
1741.393126	0.033019487
1743.321579	0.033199612
1745.250032	0.033207744
1747.178486	0.032914624
1749.106939	0.032531343
1751.035392	0.032390885
1752.963845	0.032412931
1754.892298	0.032386877
1756.820751	0.032613095
1758.749204	0.033221360
1760.677657	0.033541247
1762.606110	0.033516999
1764.534563	0.033585500
1766.463016	0.033841744
1768.391469	0.034438737
1770.319922	0.034993958
1772.248376	0.035013001
1774.176829	0.035032567
1776.105282	0.035370603
1778.033735	0.035751536
1779.962188	0.036085937
1781.890641	0.036436696
1783.819094	0.036740121
1785.747547	0.037148133
1787.676000	0.037793409
1789.604453	0.038269095
1791.532906	0.038373943
1793.461359	0.038546104
1795.389812	0.038895965
1797.318266	0.039131947
1799.246719	0.039161999
1801.175172	0.039161272
1803.103625	0.039392427
1805.032078	0.039749447
1806.960531	0.039946545
1808.888984	0.039963439
1810.817437	0.040050820
1812.745890	0.040300708
1814.674343	0.040461071
1816.602796	0.040458594
1818.531249	0.040544588
1820.459702	0.040741865
1822.388155	0.040795110
1824.316609	0.040805314
1826.245062	0.041244503
1828.173515	0.041753773
1830.101968	0.041741706
1832.030421	0.041384865
1833.958874	0.040960114
1835.887327	0.040738840
1837.815780	0.040834635
1839.744233	0.041073401
1841.672686	0.041122947
1843.601139	0.040910527
1845.529592	0.040743783
1847.458045	0.040438283
1849.386499	0.039915010
1851.314952	0.039586842
1853.243405	0.039511435
1855.171858	0.039338119
1857.100311	0.038933307
1859.028764	0.038576562
1860.957217	0.038433280
1862.885670	0.038375240
1864.814123	0.038255520
1866.742576	0.037894018
1868.671029	0.037360724
1870.599482	0.037039705
1872.527935	0.036807526
1874.456388	0.036370929
1876.384842	0.035905328
1878.313295	0.035639003
1880.241748	0.035525844
1882.170201	0.035328530
1884.098654	0.034954350
1886.027107	0.034600560
1887.955560	0.034395687
1889.884013	0.034351129
1891.812466	0.034271475
1893.740919	0.033892296
1895.669372	0.033491354
1897.597825	0.033299919
1899.526278	0.033050127
1901.454732	0.032624558
1903.383185	0.032224353
1905.311638	0.032042772
1907.240091	0.032011349
1909.168544	0.031765580
1911.096997	0.031140486
1913.025450	0.030574210
1914.953903	0.030439356
1916.882356	0.030497616
1918.810809	0.030452836
1920.739262	0.030116178
1922.667715	0.029463375
1924.596168	0.028786113
1926.524622	0.028249441
1928.453075	0.027936036
1930.381528	0.027707668
1932.309981	0.027263870
1934.238434	0.026772413
1936.166887	0.026664110
1938.095340	0.026979458
1940.023793	0.027165901
1941.952246	0.026715787
1943.880699	0.025974860
1945.809152	0.025582464
1947.737605	0.025661835
1949.666058	0.025837140
1951.594511	0.025792712
1953.522965	0.025579739
1955.451418	0.025138753
1957.379871	0.024399260
1959.308324	0.023740023
1961.236777	0.023574213
1963.165230	0.023726460
1965.093683	0.023709062
1967.022136	0.023312626
1968.950589	0.022745479
1970.879042	0.022373822
1972.807495	0.022354171
1974.735948	0.022527482
1976.664401	0.022590742
1978.592855	0.022308260
1980.521308	0.021777632
1982.449761	0.021453837
1984.378214	0.021472180
1986.306667	0.021448178
1988.235120	0.021264115
1990.163573	0.021094216
1992.092026	0.020849070
1994.020479	0.020434551
1995.948932	0.020021610
1997.877385	0.019819057
1999.805838	0.019874901
2001.734291	0.020099642
2003.662744	0.020187428
2005.591198	0.019874703
2007.519651	0.019414702
2009.448104	0.019206580
2011.376557	0.019174732
2013.305010	0.019027203
2015.233463	0.018838651
2017.161916	0.018813891
2019.090369	0.018779468
2021.018822	0.018605916
2022.947275	0.018582072
2024.875728	0.018810488
2026.804181	0.018896641
2028.732634	0.018630331
2030.661088	0.018290853
2032.589541	0.018030588
2034.517994	0.017765738
2036.446447	0.017511940
2038.374900	0.017283380
2040.303353	0.017026713
2042.231806	0.016797986
2044.160259	0.016643608
2046.088712	0.016545881
2048.017165	0.016522145
2049.945618	0.016473040
2051.874071	0.016248930
2053.802524	0.015918884
2055.730978	0.015740179
2057.659431	0.015800061
2059.587884	0.015918635
2061.516337	0.015901428
2063.444790	0.015733629
2065.373243	0.015635816
2067.301696	0.015698316
2069.230149	0.015729107
2071.158602	0.015712047
2073.087055	0.015670458
2075.015508	0.015485252
2076.943961	0.015257899
2078.872414	0.015073719
2080.800867	0.014750338
2082.729321	0.014373240
2084.657774	0.014206340
2086.586227	0.014160883
2088.514680	0.014115727
2090.443133	0.014121402
2092.371586	0.014165794
2094.300039	0.014243966
2096.228492	0.014393383
2098.156945	0.014607526
2100.085398	0.014833678
2102.013851	0.015028848
2103.942304	0.014885534
2105.870757	0.014255082
2107.799211	0.013766331
2109.727664	0.013663464
2111.656117	0.013608398
2113.584570	0.013655259
2115.513023	0.013777351
2117.441476	0.013741937
2119.369929	0.013533152
2121.298382	0.013144902
2123.226835	0.012858729
2125.155288	0.012995463
2127.083741	0.013296138
2129.012194	0.013412854
2130.940647	0.013277687
2132.869100	0.013089941
2134.797554	0.013071437
2136.726007	0.013118207
2138.654460	0.013291033
2140.582913	0.013489362
2142.511366	0.013355323
2144.439819	0.013185306
2146.368272	0.013287477
2148.296725	0.013126886
2150.225178	0.012530491
2152.153631	0.012173206
2154.082084	0.012306333
2156.010537	0.012543861
2157.938990	0.012652922
2159.867444	0.012659926
2161.795897	0.012661490
2163.724350	0.012698051
2165.652803	0.012664626
2167.581256	0.012439644
2169.509709	0.012059889
2171.438162	0.011800706
2173.366615	0.011895730
2175.295068	0.012211864
2177.223521	0.012427961
2179.151974	0.012419154
2181.080427	0.012440930
2183.008880	0.012557600
2184.937334	0.012423784
2186.865787	0.011968184
2188.794240	0.011529857
2190.722693	0.011391521
2192.651146	0.011544057
2194.579599	0.011700394
2196.508052	0.011638958
2198.436505	0.011380997
2200.364958	0.011062474
2202.293411	0.010949344
2204.221864	0.011041228
2206.150317	0.011000844
2208.078770	0.010977902
2210.007223	0.011035514
2211.935677	0.010979879
2213.864130	0.010853640
2215.792583	0.010736614
2217.721036	0.010626902
2219.649489	0.010670988
2221.577942	0.010862377
2223.506395	0.010837830
2225.434848	0.010483677
2227.363301	0.010253059
2229.291754	0.010390174
2231.220207	0.010568409
2233.148660	0.010490847
2235.077113	0.010225527
2237.005567	0.009960191
2238.934020	0.009751854
2240.862473	0.009665329
2242.790926	0.009662002
2244.719379	0.009553615
2246.647832	0.009398969
2248.576285	0.009403788
2250.504738	0.009623962
2252.433191	0.009767013
2254.361644	0.009771559
2256.290097	0.009848591
2258.218550	0.010047858
2260.147003	0.010102605
2262.075456	0.009826235
2264.003910	0.009416255
2265.932363	0.009171070
2267.860816	0.009150251
2269.789269	0.009257669
2271.717722	0.009291060
2273.646175	0.009167952
2275.574628	0.009111472
2277.503081	0.009262634
2279.431534	0.009398743
2281.359987	0.009298165
2283.288440	0.009030077
2285.216893	0.008834621
2287.145346	0.008834242
2289.073800	0.008968108
2291.002253	0.009070442
2292.930706	0.008913844
2294.859159	0.008471702
2296.787612	0.007984341
2298.716065	0.007747353
2300.644518	0.007874948
2302.572971	0.008234955
2304.501424	0.008584364
2306.429877	0.008834879
2308.358330	0.008895503
2310.286783	0.008576931
2312.215236	0.007992603
2314.143690	0.007577619
2316.072143	0.007559140
2318.000596	0.007825903
2319.929049	0.008133880
2321.857502	0.008254497
2323.785955	0.008253166
2325.714408	0.008260801
2327.642861	0.008406850
2329.571314	0.008649644
2331.499767	0.008440636
2333.428220	0.007566058
2335.356673	0.006831550
2337.285126	0.007035867
2339.213579	0.007817024
2341.142033	0.008020823
2343.070486	0.007352050
2344.998939	0.006702673
2346.927392	0.006871411
2348.855845	0.007658740
2350.784298	0.008322904
2352.712751	0.008360918
2354.641204	0.007881904
2356.569657	0.007211668
2358.498110	0.007054058
2360.426563	0.008172285
2362.355016	0.009672110
2364.283469	0.009808633
2366.211923	0.008789929
2368.140376	0.007916888
2370.068829	0.007221180
2371.997282	0.006640948
2373.925735	0.006586626
2375.854188	0.006928560
2377.782641	0.007149309
2379.711094	0.007188612
2381.639547	0.007191028
2383.568000	0.006996857
2385.496453	0.006513573
2387.424906	0.006103844
2389.353359	0.006104633
2391.281812	0.006406902
2393.210266	0.006595749
2395.138719	0.006453896
2397.067172	0.006219250
2398.995625	0.006130030
2400.924078	0.006184371
2402.852531	0.006292129
2404.780984	0.006278286
2406.709437	0.006115138
2408.637890	0.006014907
2410.566343	0.005965632
2412.494796	0.005828467
2414.423249	0.005721905
2416.351702	0.005758615
2418.280156	0.005980615
2420.208609	0.006231535
2422.137062	0.006019829
2424.065515	0.005393453
2425.993968	0.005060341
2427.922421	0.005226447
2429.850874	0.005635486
2431.779327	0.006216878
2433.707780	0.006558500
2435.636233	0.006360365
2437.564686	0.006007876
2439.493139	0.006013968
2441.421592	0.006384661
2443.350045	0.006584849
2445.278499	0.006188686
2447.206952	0.005566900
2449.135405	0.005317612
2451.063858	0.005507194
2452.992311	0.005882952
2454.920764	0.006261959
2456.849217	0.006577380
2458.777670	0.006671299
2460.706123	0.006414445
2462.634576	0.006111626
2464.563029	0.006080506
2466.491482	0.006168419
2468.419935	0.006332749
2470.348389	0.006597947
2472.276842	0.006694837
2474.205295	0.006581755
2476.133748	0.006590830
2478.062201	0.006637041
2479.990654	0.006497352
2481.919107	0.006353433
2483.847560	0.006347804
2485.776013	0.006494681
2487.704466	0.006750339
2489.632919	0.007093277
2491.561372	0.007361077
2493.489825	0.007354817
2495.418279	0.007160436
2497.346732	0.007016715
2499.275185	0.007153832
2501.203638	0.007519520
2503.132091	0.007736044
2505.060544	0.007794312
2506.988997	0.007874034
2508.917450	0.007972872
2510.845903	0.008049226
2512.774356	0.008280700
2514.702809	0.008665998
2516.631262	0.008806312
2518.559715	0.008586576
2520.488168	0.008613861
2522.416622	0.009266566
2524.345075	0.009998051
2526.273528	0.010243669
2528.201981	0.010391339
2530.130434	0.010722926
2532.058887	0.010828238
2533.987340	0.010641171
2535.915793	0.010455952
2537.844246	0.010537618
2539.772699	0.010990871
2541.701152	0.011602262
2543.629605	0.012115468
2545.558058	0.012511142
2547.486512	0.012760403
2549.414965	0.012937444
2551.343418	0.013139336
2553.271871	0.013219610
2555.200324	0.013155521
2557.128777	0.013223163
2559.057230	0.013507362
2560.985683	0.013858589
2562.914136	0.014151352
2564.842589	0.014427653
2566.771042	0.014966091
2568.699495	0.015775423
2570.627948	0.016292119
2572.556401	0.016208455
2574.484855	0.015970845
2576.413308	0.016054604
2578.341761	0.016371228
2580.270214	0.016675241
2582.198667	0.016933063
2584.127120	0.017102800
2586.055573	0.017199775
2587.984026	0.017483728
2589.912479	0.017909210
2591.840932	0.018009599
2593.769385	0.017795863
2595.697838	0.017722834
2597.626291	0.017902873
2599.554745	0.018207306
2601.483198	0.018535709
2603.411651	0.018784909
2605.340104	0.018936260
2607.268557	0.019015472
2609.197010	0.019002667
2611.125463	0.018926714
2613.053916	0.018978443
2614.982369	0.019224796
2616.910822	0.019181997
2618.839275	0.018646041
2620.767728	0.018260026
2622.696181	0.018423105
2624.624635	0.018752977
2626.553088	0.018881628
2628.481541	0.018846830
2630.409994	0.018641975
2632.338447	0.018185269
2634.266900	0.017780131
2636.195353	0.017778346
2638.123806	0.017925862
2640.052259	0.017978428
2641.980712	0.017991459
2643.909165	0.017916841
2645.837618	0.017843839
2647.766071	0.017934529
2649.694524	0.018081959
2651.622978	0.018010614
2653.551431	0.017610038
2655.479884	0.017217210
2657.408337	0.017116962
2659.336790	0.017115403
2661.265243	0.017161015
2663.193696	0.017349442
2665.122149	0.017348563
2667.050602	0.016927006
2668.979055	0.016540159
2670.907508	0.016484467
2672.835961	0.016501721
2674.764414	0.016415751
2676.692868	0.016275255
2678.621321	0.016099427
2680.549774	0.016002480
2682.478227	0.016178632
2684.406680	0.016431667
2686.335133	0.016330168
2688.263586	0.015874064
2690.192039	0.015422830
2692.120492	0.015191907
2694.048945	0.015155653
2695.977398	0.015219986
2697.905851	0.015266538
2699.834304	0.015115083
2701.762757	0.014726294
2703.691211	0.014493775
2705.619664	0.014735254
2707.548117	0.015061272
2709.476570	0.015158158
2711.405023	0.015267210
2713.333476	0.015373662
2715.261929	0.015245936
2717.190382	0.014842439
2719.118835	0.014392311
2721.047288	0.014171373
2722.975741	0.014176964
2724.904194	0.014137740
2726.832647	0.013776452
2728.761101	0.013279890
2730.689554	0.013193246
2732.618007	0.013539127
2734.546460	0.013834204
2736.474913	0.013989450
2738.403366	0.014278160
2740.331819	0.014372646
2742.260272	0.013769913
2744.188725	0.012869981
2746.117178	0.012438049
2748.045631	0.012669725
2749.974084	0.013248371
2751.902537	0.013720792
2753.830991	0.013903196
2755.759444	0.014008118
2757.687897	0.013996550
2759.616350	0.013644625
2761.544803	0.013137730
2763.473256	0.012870987
2765.401709	0.012955252
2767.330162	0.013090434
2769.258615	0.013077775
2771.187068	0.012938265
2773.115521	0.012764254
2775.043974	0.012881956
2776.972427	0.013013253
2778.900880	0.012673573
2780.829334	0.012337903
2782.757787	0.012483551
2784.686240	0.012697821
2786.614693	0.012635024
2788.543146	0.012481355
2790.471599	0.012307834
2792.400052	0.012018631
2794.328505	0.011839522
2796.256958	0.011864542
2798.185411	0.011861320
2800.113864	0.011812005
2802.042317	0.011793328
2803.970770	0.011857949
2805.899224	0.011952360
2807.827677	0.011924339
2809.756130	0.011883031
2811.684583	0.012014600
2813.613036	0.012183076
2815.541489	0.012156257
2817.469942	0.011994229
2819.398395	0.011861755
2821.326848	0.011697151
2823.255301	0.011647807
2825.183754	0.011849365
2827.112207	0.012048437
2829.040660	0.012093405
2830.969113	0.012067926
2832.897567	0.011981390
2834.826020	0.011852741
2836.754473	0.011685346
2838.682926	0.011641738
2840.611379	0.011681706
2842.539832	0.011451151
2844.468285	0.011115497
2846.396738	0.011247513
2848.325191	0.011768442
2850.253644	0.011989380
2852.182097	0.011794403
2854.110550	0.011426271
2856.039003	0.010999770
2857.967457	0.010530543
2859.895910	0.010212721
2861.824363	0.010244588
2863.752816	0.010562635
2865.681269	0.010778012
2867.609722	0.010592663
2869.538175	0.010383536
2871.466628	0.010320440
2873.395081	0.010255083
2875.323534	0.010367760
2877.251987	0.010602710
2879.180440	0.010650965
2881.108893	0.010523372
2883.037347	0.010476743
2884.965800	0.010696370
2886.894253	0.011136470
2888.822706	0.011600141
2890.751159	0.011799550
2892.679612	0.011743237
2894.608065	0.011548102
2896.536518	0.011134367
2898.464971	0.010541541
2900.393424	0.010212532
2902.321877	0.010345195
2904.250330	0.010524711
2906.178783	0.010494294
2908.107236	0.010388562
2910.035690	0.010385118
2911.964143	0.010619828
2913.892596	0.011023750
2915.821049	0.011179887
2917.749502	0.011007730
2919.677955	0.010799523
2921.606408	0.010670313
2923.534861	0.010798650
2925.463314	0.011213388
2927.391767	0.011493463
2929.320220	0.011219711
2931.248673	0.010738962
2933.177126	0.010735325
2935.105580	0.011023582
2937.034033	0.011062506
2938.962486	0.011089672
2940.890939	0.011258804
2942.819392	0.011265309
2944.747845	0.011183821
2946.676298	0.011288728
2948.604751	0.011329328
2950.533204	0.011051181
2952.461657	0.010748681
2954.390110	0.010840928
2956.318563	0.011208772
2958.247016	0.011365610
2960.175469	0.011201696
2962.103923	0.011005372
2964.032376	0.011043237
2965.960829	0.011245382
2967.889282	0.011489644
2969.817735	0.011525959
2971.746188	0.011355726
2973.674641	0.011370514
2975.603094	0.011607495
2977.531547	0.011856562
2979.460000	0.012147743
2981.388453	0.012245811
2983.316906	0.012057270
2985.245359	0.011920786
2987.173813	0.012070580
2989.102266	0.012387231
2991.030719	0.012503380
2992.959172	0.012218735
2994.887625	0.011939677
2996.816078	0.011921679
2998.744531	0.011838705
3000.672984	0.011817398
3002.601437	0.012137351
3004.529890	0.012458150
3006.458343	0.012460154
3008.386796	0.012375577
3010.315249	0.012430878
3012.243703	0.012461059
3014.172156	0.012227566
3016.100609	0.011833155
3018.029062	0.011747587
3019.957515	0.012222837
3021.885968	0.012929684
3023.814421	0.013226481
3025.742874	0.012806005
3027.671327	0.012252696
3029.599780	0.012345672
3031.528233	0.012944152
3033.456686	0.013243616
3035.385139	0.013230403
3037.313592	0.013469430
3039.242046	0.013846298
3041.170499	0.014003021
3043.098952	0.013888902
3045.027405	0.013746185
3046.955858	0.013904214
3048.884311	0.014072100
3050.812764	0.013838704
3052.741217	0.013608060
3054.669670	0.013780630
3056.598123	0.014032411
3058.526576	0.014012328
3060.455029	0.013982615
3062.383482	0.014152670
3064.311936	0.014276575
3066.240389	0.014290669
3068.168842	0.014329136
3070.097295	0.014366456
3072.025748	0.014528349
3073.954201	0.014960063
3075.882654	0.015342452
3077.811107	0.015292048
3079.739560	0.014963610
3081.668013	0.014853988
3083.596466	0.015197743
3085.524919	0.015673978
3087.453372	0.015687026
3089.381825	0.015374776
3091.310279	0.015515125
3093.238732	0.016087521
3095.167185	0.016325437
3097.095638	0.016172627
3099.024091	0.016092986
3100.952544	0.016105574
3102.880997	0.016274983
3104.809450	0.016736533
3106.737903	0.017347667
3108.666356	0.017903397
3110.594809	0.018095024
3112.523262	0.017872294
3114.451715	0.017751494
3116.380169	0.017882636
3118.308622	0.017892018
3120.237075	0.017744377
3122.165528	0.017656427
3124.093981	0.017612888
3126.022434	0.017651891
3127.950887	0.017917885
3129.879340	0.018138738
3131.807793	0.018050270
3133.736246	0.018262036
3135.664699	0.019143311
3137.593152	0.019661088
3139.521605	0.019252652
3141.450058	0.018712377
3143.378512	0.018705975
3145.306965	0.019109633
3147.235418	0.019541601
3149.163871	0.019934054
3151.092324	0.020313049
3153.020777	0.020484537
3154.949230	0.020360962
3156.877683	0.020287134
3158.806136	0.020447118
3160.734589	0.020599179
3162.663042	0.020811254
3164.591495	0.021235222
3166.519948	0.021650797
3168.448402	0.021862887
3170.376855	0.021860473
3172.305308	0.021619378
3174.233761	0.021449445
3176.162214	0.021768758
3178.090667	0.022433126
3180.019120	0.023031577
3181.947573	0.023328248
3183.876026	0.023468310
3185.804479	0.023954013
3187.732932	0.024879877
3189.661385	0.025354825
3191.589838	0.024879027
3193.518292	0.024382936
3195.446745	0.024335273
3197.375198	0.024207506
3199.303651	0.024062548
3201.232104	0.024309637
3203.160557	0.024920106
3205.089010	0.025496379
3207.017463	0.025553664
3208.945916	0.025199221
3210.874369	0.024982898
3212.802822	0.024973447
3214.731275	0.025076210
3216.659728	0.025540130
3218.588181	0.026138984
3220.516635	0.026343741
3222.445088	0.026322223
3224.373541	0.026438614
3226.301994	0.026852017
3228.230447	0.027508577
3230.158900	0.028055195
3232.087353	0.028092802
3234.015806	0.027656242
3235.944259	0.027327042
3237.872712	0.027421990
3239.801165	0.027595539
3241.729618	0.027529377
3243.658071	0.027241251
3245.586525	0.027006958
3247.514978	0.027100280
3249.443431	0.027634770
3251.371884	0.028496275
3253.300337	0.029268976
3255.228790	0.029582415
3257.157243	0.029356983
3259.085696	0.028900156
3261.014149	0.028812872
3262.942602	0.029224820
3264.871055	0.029497879
3266.799508	0.029513525
3268.727961	0.029771073
3270.656414	0.030221026
3272.584868	0.030561477
3274.513321	0.030600471
3276.441774	0.030251490
3278.370227	0.029846117
3280.298680	0.029663388
3282.227133	0.029509723
3284.155586	0.029267415
3286.084039	0.029269949
3288.012492	0.029677875
3289.940945	0.029927816
3291.869398	0.029717142
3293.797851	0.029583240
3295.726304	0.029826032
3297.654758	0.030183271
3299.583211	0.030298613
3301.511664	0.030000247
3303.440117	0.029867470
3305.368570	0.030371664
3307.297023	0.031089125
3309.225476	0.031384617
3311.153929	0.030833865
3313.082382	0.030028535
3315.010835	0.030261375
3316.939288	0.031444609
3318.867741	0.032228962
3320.796194	0.031950980
3322.724648	0.031240225
3324.653101	0.031156821
3326.581554	0.031784367
3328.510007	0.032278530
3330.438460	0.032484274
3332.366913	0.032586705
3334.295366	0.032570366
3336.223819	0.032669507
3338.152272	0.032895450
3340.080725	0.033121835
3342.009178	0.033372212
3343.937631	0.033407006
3345.866084	0.032912835
3347.794537	0.032266077
3349.722991	0.032204416
3351.651444	0.032705653
3353.579897	0.033249576
3355.508350	0.033572938
3357.436803	0.034042314
3359.365256	0.035026059
3361.293709	0.035959043
3363.222162	0.036258038
3365.150615	0.036034260
3367.079068	0.035503369
3369.007521	0.035039037
3370.935974	0.035138633
3372.864427	0.035703823
3374.792881	0.036135286
3376.721334	0.036277536
3378.649787	0.036306381
3380.578240	0.036160424
3382.506693	0.035949837
3384.435146	0.035831749
3386.363599	0.035766099
3388.292052	0.036116518
3390.220505	0.037100703
3392.148958	0.037662856
3394.077411	0.037038013
3396.005864	0.036139861
3397.934317	0.035937097
3399.862770	0.036279250
3401.791224	0.036764544
3403.719677	0.037090026
3405.648130	0.037280768
3407.576583	0.037475631
3409.505036	0.037785508
3411.433489	0.037817560
3413.361942	0.037528243
3415.290395	0.037307024
3417.218848	0.036979474
3419.147301	0.036595251
3421.075754	0.036834560
3423.004207	0.037501711
3424.932660	0.037820112
3426.861114	0.037642248
3428.789567	0.037423480
3430.718020	0.037522506
3432.646473	0.037702873
3434.574926	0.037589412
3436.503379	0.037197258
3438.431832	0.036780316
3440.360285	0.036474142
3442.288738	0.036413215
3444.217191	0.036691774
3446.145644	0.036963068
3448.074097	0.037128642
3450.002550	0.037331559
3451.931004	0.037143920
3453.859457	0.036452018
3455.787910	0.035969887
3457.716363	0.035889972
3459.644816	0.035794757
3461.573269	0.035638433
3463.501722	0.035574056
3465.430175	0.035396319
3467.358628	0.034750286
3469.287081	0.034169510
3471.215534	0.034223244
3473.143987	0.034646668
3475.072440	0.035143115
3477.000893	0.035612345
3478.929347	0.035810683
3480.857800	0.035498284
3482.786253	0.034873255
3484.714706	0.034365620
3486.643159	0.034073282
3488.571612	0.033924352
3490.500065	0.033847447
3492.428518	0.033904713
3494.356971	0.034092918
3496.285424	0.034058087
3498.213877	0.033879519
3500.142330	0.033939995
3502.070783	0.034049060
3503.999237	0.033904906
3505.927690	0.033487614
3507.856143	0.032793615
3509.784596	0.032037135
3511.713049	0.031469055
3513.641502	0.031085007
3515.569955	0.030825300
3517.498408	0.030594766
3519.426861	0.030436339
3521.355314	0.030481227
3523.283767	0.030610165
3525.212220	0.030635823
3527.140673	0.030571835
3529.069126	0.030395279
3530.997580	0.029939318
3532.926033	0.029318092
3534.854486	0.028884696
3536.782939	0.028749866
3538.711392	0.028772049
3540.639845	0.028822672
3542.568298	0.028708242
3544.496751	0.028132930
3546.425204	0.027377035
3548.353657	0.027143514
3550.282110	0.027341884
3552.210563	0.027402058
3554.139016	0.027176991
3556.067470	0.026820162
3557.995923	0.026683033
3559.924376	0.026979160
3561.852829	0.027263807
3563.781282	0.027056102
3565.709735	0.026414018
3567.638188	0.025613146
3569.566641	0.024851643
3571.495094	0.024304606
3573.423547	0.024133850
3575.352000	0.024236191
3577.280453	0.024177432
3579.208906	0.023770973
3581.137360	0.023459719
3583.065813	0.023578275
3584.994266	0.023676690
3586.922719	0.023297478
3588.851172	0.022786608
3590.779625	0.022404253
3592.708078	0.022007700
3594.636531	0.021544894
3596.564984	0.021031275
3598.493437	0.020694731
3600.421890	0.020784523
3602.350343	0.020934511
3604.278796	0.020570276
3606.207249	0.019659713
3608.135703	0.018680915
3610.064156	0.018170355
3611.992609	0.018367438
3613.921062	0.019274551
3615.849515	0.020122357
3617.777968	0.019899320
3619.706421	0.019084873
3621.634874	0.018492404
3623.563327	0.017934212
3625.491780	0.017522220
3627.420233	0.017449439
3629.348686	0.017311759
3631.277139	0.017113475
3633.205593	0.017400587
3635.134046	0.017921759
3637.062499	0.018063892
3638.990952	0.017948909
3640.919405	0.017743811
3642.847858	0.017249601
3644.776311	0.016843133
3646.704764	0.016875483
3648.633217	0.016725477
3650.561670	0.015958125
3652.490123	0.015296248
3654.418576	0.015049111
3656.347029	0.015081921
3658.275482	0.015185636
3660.203936	0.014704127
3662.132389	0.013627339
3664.060842	0.013022741
3665.989295	0.013550059
3667.917748	0.014422025
3669.846201	0.014101842
3671.774654	0.012605058
3673.703107	0.011373647
3675.631560	0.011232716
3677.560013	0.011896588
3679.488466	0.012272687
3681.416919	0.012202550
3683.345372	0.012243651
3685.273826	0.012644283
3687.202279	0.013151265
3689.130732	0.013465182
3691.059185	0.013509149
3692.987638	0.013406253
3694.916091	0.013290114
3696.844544	0.012943573
3698.772997	0.012275603
3700.701450	0.011761482
3702.629903	0.011744649
3704.558356	0.011770613
3706.486809	0.011614862
3708.415262	0.011708777
3710.343716	0.011834697
3712.272169	0.011312190
3714.200622	0.010851253
3716.129075	0.011166144
3718.057528	0.011735777
3719.985981	0.011848092
3721.914434	0.011659088
3723.842887	0.011835048
3725.771340	0.012423829
3727.699793	0.012992320
3729.628246	0.013320872
3731.556699	0.012999694
3733.485152	0.011875153
3735.413605	0.011294533
3737.342059	0.012324223
3739.270512	0.013543912
3741.198965	0.013599905
3743.127418	0.012945124
3745.055871	0.012661120
3746.984324	0.012809254
3748.912777	0.012834827
3750.841230	0.012838895
3752.769683	0.013136201
3754.698136	0.013663149
3756.626589	0.013948639
3758.555042	0.013460750
3760.483495	0.012571953
3762.411949	0.012180963
3764.340402	0.012408926
3766.268855	0.012702666
3768.197308	0.012499072
3770.125761	0.012164160
3772.054214	0.012525423
3773.982667	0.013369236
3775.911120	0.013790769
3777.839573	0.013399271
3779.768026	0.012909523
3781.696479	0.012860209
3783.624932	0.012823185
3785.553385	0.012818055
3787.481838	0.013100872
3789.410292	0.013298336
3791.338745	0.013132505
3793.267198	0.012833377
3795.195651	0.012772944
3797.124104	0.013382586
3799.052557	0.014422994
3800.981010	0.014878689
3802.909463	0.014457921
3804.837916	0.013424058
3806.766369	0.012273366
3808.694822	0.012056942
3810.623275	0.012876857
3812.551728	0.013568247
3814.480182	0.013385834
3816.408635	0.012927717
3818.337088	0.012770542
3820.265541	0.012880947
3822.193994	0.013342888
3824.122447	0.013630781
3826.050900	0.013264518
3827.979353	0.012711015
3829.907806	0.012443991
3831.836259	0.012593149
3833.764712	0.012998063
3835.693165	0.013378964
3837.621618	0.013802860
3839.550071	0.014195870
3841.478525	0.014135971
3843.406978	0.013537247
3845.335431	0.012662689
3847.263884	0.011939987
3849.192337	0.011719831
3851.120790	0.011770122
3853.049243	0.011512580
3854.977696	0.011006980
3856.906149	0.010665195
3858.834602	0.010794029
3860.763055	0.011477614
3862.691508	0.012387873
3864.619961	0.013181521
3866.548415	0.013793188
3868.476868	0.014038966
3870.405321	0.013869110
3872.333774	0.013347389
3874.262227	0.012612938
3876.190680	0.012198237
3878.119133	0.012132102
3880.047586	0.011979111
3881.976039	0.011853451
3883.904492	0.012159555
3885.832945	0.012447534
3887.761398	0.012309336
3889.689851	0.011863055
3891.618305	0.011337985
3893.546758	0.010885707
3895.475211	0.010457427
3897.403664	0.010125744
3899.332117	0.010155149
3901.260570	0.010527662
3903.189023	0.010856400
3905.117476	0.011142306
3907.045929	0.011366346
3908.974382	0.011417744
3910.902835	0.011497711
3912.831288	0.011604316
3914.759741	0.011491654
3916.688194	0.011476442
3918.616648	0.011929192
3920.545101	0.012274181
3922.473554	0.011908973
3924.402007	0.011202294
3926.330460	0.010691122
3928.258913	0.010349864
3930.187366	0.010036019
3932.115819	0.009630755
3934.044272	0.009176231
3935.972725	0.009150382
3937.901178	0.009890146
3939.829631	0.010899072
3941.758084	0.011384437
3943.686538	0.011349911
3945.614991	0.011277867
3947.543444	0.011171222
3949.471897	0.010845867
3951.400350	0.010438499
3953.328803	0.010232263
3955.257256	0.010078709
3957.185709	0.009699974
3959.114162	0.009487204
3961.042615	0.009819263
3962.971068	0.010396098
3964.899521	0.010803925
3966.827974	0.010928120
3968.756427	0.011126187
3970.684881	0.011527564
3972.613334	0.011468224
3974.541787	0.010956907
3976.470240	0.010848736
3978.398693	0.011022150
3980.327146	0.010902788
3982.255599	0.010491485
3984.184052	0.010024342
3986.112505	0.009929103
3988.040958	0.010481518
3989.969411	0.011045799
3991.897864	0.010949026
3993.826317	0.010566054
3995.754771	0.010275563
3997.683224	0.010191766
3999.611677	0.010391388
4001.540130	0.010437059
4003.468583	0.010048614
4005.397036	0.010211307
4007.325489	0.010851654
4009.253942	0.011088253
4011.182395	0.011168000
4013.110848	0.011334614
4015.039301	0.011163713
4016.967754	0.010437591
4018.896207	0.009313731
4020.824661	0.008426544
4022.753114	0.008183082
4024.681567	0.008277120
4026.610020	0.008866064
4028.538473	0.009944481
4030.466926	0.010559059
4032.395379	0.010209298
4034.323832	0.009287467
4036.252285	0.008701543
4038.180738	0.009028715
4040.109191	0.009933617
4042.037644	0.010551278
4043.966097	0.010476414
4045.894550	0.009852512
4047.823004	0.008979813
4049.751457	0.008738611
4051.679910	0.009227901
4053.608363	0.009240977
4055.536816	0.008536031
4057.465269	0.008014543
4059.393722	0.007879850
4061.322175	0.007956860
4063.250628	0.008152612
4065.179081	0.008580677
4067.107534	0.009385094
4069.035987	0.009687328
4070.964440	0.009507481
4072.892894	0.009361153
4074.821347	0.008762322
4076.749800	0.007867854
4078.678253	0.007881772
4080.606706	0.008734517
4082.535159	0.009313921
4084.463612	0.009520034
4086.392065	0.009522524
4088.320518	0.009025213
4090.248971	0.008213537
4092.177424	0.007741820
4094.105877	0.007723845
4096.034330	0.007849281
4097.962783	0.008199180
4099.891237	0.008856962
4101.819690	0.009179232
4103.748143	0.008773952
4105.676596	0.008631952
4107.605049	0.008759933
4109.533502	0.008437349
4111.461955	0.007803211
4113.390408	0.007709767
4115.318861	0.008101814
4117.247314	0.008328960
4119.175767	0.008268693
4121.104220	0.008328682
4123.032673	0.008334432
4124.961127	0.007947263
4126.889580	0.007526694
4128.818033	0.007603815
4130.746486	0.007840610
4132.674939	0.007463749
4134.603392	0.006992138
4136.531845	0.006920125
4138.460298	0.007064891
4140.388751	0.007768787
4142.317204	0.008900572
4144.245657	0.009335421
4146.174110	0.009048660
4148.102563	0.008577527
4150.031017	0.008426514
4151.959470	0.008538172
4153.887923	0.008574567
4155.816376	0.008493369
4157.744829	0.008314922
4159.673282	0.007946633
4161.601735	0.007640465
4163.530188	0.007597036
4165.458641	0.007446703
4167.387094	0.007192502
4169.315547	0.007471413
4171.244000	0.007876771
4173.172453	0.007887911
4175.100906	0.008091143
4177.029360	0.008184708
4178.957813	0.007663493
4180.886266	0.007006433
4182.814719	0.006562812
4184.743172	0.006676932
4186.671625	0.007394172
4188.600078	0.007726756
4190.528531	0.007133008
4192.456984	0.006586269
4194.385437	0.006430038
4196.313890	0.006105130
4198.242343	0.005924893
4200.170796	0.006322032
4202.099250	0.007042997
4204.027703	0.007644109
4205.956156	0.007993490
4207.884609	0.008087276
4209.813062	0.007981027
4211.741515	0.007969212
4213.669968	0.008002626
4215.598421	0.007338203
4217.526874	0.005715008
4219.455327	0.005188524
4221.383780	0.006624974
4223.312233	0.007636054
4225.240686	0.006986377
4227.169139	0.005913297
4229.097593	0.005456125
4231.026046	0.005253095
4232.954499	0.004495729
4234.882952	0.003877489
4236.811405	0.004507576
4238.739858	0.005669079
4240.668311	0.006138176
4242.596764	0.006132370
4244.525217	0.006004792
4246.453670	0.005996105
4248.382123	0.006049098
4250.310576	0.006098038
4252.239029	0.005948817
4254.167483	0.005777784
4256.095936	0.005955209
4258.024389	0.006463934
4259.952842	0.007088000
4261.881295	0.007242416
4263.809748	0.007163228
4265.738201	0.007729372
4267.666654	0.007812914
4269.595107	0.006991581
4271.523560	0.006620660
4273.452013	0.006633421
4275.380466	0.005928786
4277.308919	0.005511398
4279.237373	0.005857844
4281.165826	0.006002041
4283.094279	0.005603261
4285.022732	0.005677552
4286.951185	0.005946450
4288.879638	0.005959500
4290.808091	0.006601956
4292.736544	0.007719066
4294.664997	0.007810579
4296.593450	0.006708074
4298.521903	0.005831498
4300.450356	0.005747324
4302.378809	0.005577900
4304.307262	0.004916837
4306.235716	0.004187412
4308.164169	0.003791729
4310.092622	0.003887274
4312.021075	0.004651532
4313.949528	0.005679798
4315.877981	0.006264329
4317.806434	0.006424931
4319.734887	0.006401422
4321.663340	0.006195984
4323.591793	0.005765275
4325.520246	0.005575944
4327.448699	0.005963014
4329.377152	0.006296668
4331.305606	0.006186736
4333.234059	0.005944032
4335.162512	0.005848947
4337.090965	0.005609917
4339.019418	0.005671303
4340.947871	0.006156513
4342.876324	0.006328728
4344.804777	0.006253142
4346.733230	0.006814665
4348.661683	0.007219607
4350.590136	0.006602968
4352.518589	0.005848265
4354.447042	0.005892668
4356.375495	0.006346711
4358.303949	0.006633223
4360.232402	0.006619345
4362.160855	0.006535162
4364.089308	0.006752637
4366.017761	0.006857870
4367.946214	0.006828204
4369.874667	0.006984528
4371.803120	0.006882560
4373.731573	0.006573537
4375.660026	0.006677204
4377.588479	0.006588014
4379.516932	0.005797433
4381.445385	0.005220395
4383.373839	0.005072748
4385.302292	0.004806934
4387.230745	0.004692761
4389.159198	0.005086408
4391.087651	0.005839302
4393.016104	0.006657908
4394.944557	0.007048161
4396.873010	0.006695355
4398.801463	0.006443892
4400.729916	0.006627623
4402.658369	0.006644410
4404.586822	0.006152523
4406.515275	0.005741969
4408.443729	0.005607971
4410.372182	0.005533734
4412.300635	0.006113975
4414.229088	0.006763771
4416.157541	0.006148302
4418.085994	0.005364491
4420.014447	0.005527792
4421.942900	0.005773719
4423.871353	0.005685803
4425.799806	0.005857619
4427.728259	0.006640851
4429.656712	0.007363620
4431.585165	0.007291878
4433.513618	0.006796234
4435.442072	0.006658988
4437.370525	0.006472921
4439.298978	0.005891935
4441.227431	0.005814153
4443.155884	0.006565024
4445.084337	0.006689826
4447.012790	0.005832525
4448.941243	0.005581514
4450.869696	0.006316971
4452.798149	0.006607332
4454.726602	0.005714757
4456.655055	0.004763446
4458.583508	0.004574939
4460.511962	0.004791098
4462.440415	0.004620791
4464.368868	0.004374741
4466.297321	0.004473001
4468.225774	0.004810787
4470.154227	0.005367157
4472.082680	0.005971458
4474.011133	0.006598873
4475.939586	0.006694626
4477.868039	0.005760793
4479.796492	0.004844420
4481.724945	0.005597814
4483.653398	0.006965758
4485.581851	0.007110806
4487.510305	0.006184864
4489.438758	0.005764272
4491.367211	0.006487404
4493.295664	0.006966446
4495.224117	0.006724857
4497.152570	0.006664749
4499.081023	0.006183910
4501.009476	0.004791936
4502.937929	0.004893327
4504.866382	0.006350060
4506.794835	0.006790490
4508.723288	0.006239235
4510.651741	0.006435410
4512.580195	0.007454544
4514.508648	0.008162972
4516.437101	0.007921712
4518.365554	0.007150185
4520.294007	0.006429016
4522.222460	0.005903422
4524.150913	0.005722450
4526.079366	0.006155857
4528.007819	0.007028810
4529.936272	0.008000743
4531.864725	0.008055209
4533.793178	0.007318960
4535.721631	0.007064417
4537.650084	0.007354614
4539.578538	0.007492417
4541.506991	0.007226259
4543.435444	0.006985315
4545.363897	0.007109211
4547.292350	0.007426332
4549.220803	0.007596157
4551.149256	0.007850082
4553.077709	0.008113194
4555.006162	0.007968573
4556.934615	0.007684699
4558.863068	0.007455625
4560.791521	0.007074807
4562.719974	0.006778038
4564.648428	0.007127369
4566.576881	0.007653921
4568.505334	0.007588742
4570.433787	0.007037946
4572.362240	0.006491345
4574.290693	0.006252011
4576.219146	0.006213381
4578.147599	0.006520823
4580.076052	0.006828196
4582.004505	0.006486297
4583.932958	0.006156370
4585.861411	0.007079238
4587.789864	0.007600082
4589.718318	0.007354019
4591.646771	0.006855726
4593.575224	0.005602475
4595.503677	0.004858854
4597.432130	0.005946028
4599.360583	0.007235383
4601.289036	0.007492602
4603.217489	0.007573473
[truncated: 1,501 more rows]
