# Supplementary material for: Adaptive Method for Quantitative Estimation of Glucose and Fructose Concentrations in Aqueous Solutions Based on Infrared Nanoantenna Optics
Source: Sensors (Basel). 2019 Jul 11;19(14):3053. doi: 10.3390/s19143053 (PMC6678705; doi:10.3390/s19143053)
Supplement: Supplementary file 1 [file sensors-19-03053-s001.zip › 00_Measurement_Data/Fructose cycles/2 c=25 gl/res4 sc50_50 ap100x100 par pol/2 c25 gl.2.txt]

748.239793	0.017704286
750.168246	0.025144026
752.096699	0.033012673
754.025152	0.036137793
755.953605	0.020538306
757.882058	0.017982453
759.810511	0.019465324
761.738964	0.027346352
763.667418	0.034117311
765.595871	0.030091820
767.524324	0.015579675
769.452777	0.007396316
771.381230	0.015546755
773.309683	0.025315087
775.238136	0.033053227
777.166589	0.046088185
779.095042	0.044419996
781.023495	0.037625525
782.951948	0.036683194
784.880401	0.037236206
786.808854	0.038453542
788.737308	0.032123700
790.665761	0.035755366
792.594214	0.031350154
794.522667	0.019509213
796.451120	0.017347310
798.379573	0.016093072
800.308026	0.015961433
802.236479	0.024304729
804.164932	0.030362910
806.093385	0.032802451
808.021838	0.020919314
809.950291	0.031976797
811.878744	0.039099850
813.807197	0.027936386
815.735651	0.026049457
817.664104	0.040292535
819.592557	0.040823113
821.521010	0.026619675
823.449463	0.025081968
825.377916	0.023636770
827.306369	0.019241914
829.234822	0.013570506
831.163275	0.020976299
833.091728	0.022852879
835.020181	0.016250337
836.948634	0.015701335
838.877087	0.026965484
840.805541	0.023385564
842.733994	0.013894045
844.662447	0.027525313
846.590900	0.028089508
848.519353	0.021684544
850.447806	0.020608321
852.376259	0.013051724
854.304712	0.007498332
856.233165	0.014620960
858.161618	0.016392246
860.090071	0.017447351
862.018524	0.024352496
863.946977	0.028268982
865.875430	0.028859539
867.803884	0.028808041
869.732337	0.029351909
871.660790	0.029891763
873.589243	0.030269351
875.517696	0.031126393
877.446149	0.030835083
879.374602	0.031856954
881.303055	0.035421196
883.231508	0.038130596
885.159961	0.039739721
887.088414	0.042503182
889.016867	0.045492727
890.945320	0.048046343
892.873774	0.051744532
894.802227	0.055879600
896.730680	0.057602368
898.659133	0.058094881
900.587586	0.061102550
902.516039	0.064997919
904.444492	0.067746967
906.372945	0.071866781
908.301398	0.076894604
910.229851	0.080815159
912.158304	0.083936431
914.086757	0.087012142
916.015210	0.091665067
917.943664	0.097539209
919.872117	0.101453349
921.800570	0.104164630
923.729023	0.108966768
925.657476	0.115113914
927.585929	0.120630838
929.514382	0.126214936
931.442835	0.132510334
933.371288	0.137487143
935.299741	0.140635014
937.228194	0.145572200
939.156647	0.153582364
941.085100	0.161353573
943.013553	0.166856825
944.942007	0.171176955
946.870460	0.176344782
948.798913	0.182936996
950.727366	0.190114379
952.655819	0.197542861
954.584272	0.204671621
956.512725	0.210440800
958.441178	0.215128750
960.369631	0.220065847
962.298084	0.225652650
964.226537	0.231460214
966.154990	0.237556592
968.083443	0.244042560
970.011897	0.250712365
971.940350	0.257565767
973.868803	0.264514685
975.797256	0.271102667
977.725709	0.277045250
979.654162	0.282825589
981.582615	0.289034039
983.511068	0.295529574
985.439521	0.301915884
987.367974	0.308234006
989.296427	0.314365387
991.224880	0.319522172
993.153333	0.324242473
995.081786	0.329993397
997.010240	0.336186826
998.938693	0.341693014
1000.867146	0.346719205
1002.795599	0.351066470
1004.724052	0.354620099
1006.652505	0.358485848
1008.580958	0.363421530
1010.509411	0.369246036
1012.437864	0.374694824
1014.366317	0.378285468
1016.294770	0.380657941
1018.223223	0.383413345
1020.151676	0.386646181
1022.080130	0.389299124
1024.008583	0.391231775
1025.937036	0.393575728
1027.865489	0.396100521
1029.793942	0.397612363
1031.722395	0.399049550
1033.650848	0.401360333
1035.579301	0.403068870
1037.507754	0.403682321
1039.436207	0.404508710
1041.364660	0.405674219
1043.293113	0.406250864
1045.221566	0.405989647
1047.150019	0.405508220
1049.078473	0.405260444
1051.006926	0.404978216
1052.935379	0.403970540
1054.863832	0.402129948
1056.792285	0.400520325
1058.720738	0.399636179
1060.649191	0.398646653
1062.577644	0.397243202
1064.506097	0.396499485
1066.434550	0.396876305
1068.363003	0.396902472
1070.291456	0.395652115
1072.219909	0.394079059
1074.148363	0.393001229
1076.076816	0.392286837
1078.005269	0.391553551
1079.933722	0.390551269
1081.862175	0.389575958
1083.790628	0.388737440
1085.719081	0.387510270
1087.647534	0.386152089
1089.575987	0.385232270
1091.504440	0.384579986
1093.432893	0.383955985
1095.361346	0.383021683
1097.289799	0.381249845
1099.218253	0.378458470
1101.146706	0.375121891
1103.075159	0.372200787
1105.003612	0.370248497
1106.932065	0.368662864
1108.860518	0.366715133
1110.788971	0.364616841
1112.717424	0.362384140
1114.645877	0.359689236
1116.574330	0.356748611
1118.502783	0.353813738
1120.431236	0.350850523
1122.359689	0.348034173
1124.288142	0.345783621
1126.216596	0.343781173
1128.145049	0.341305405
1130.073502	0.338493496
1132.001955	0.335491002
1133.930408	0.332231253
1135.858861	0.329326391
1137.787314	0.327104807
1139.715767	0.325035870
1141.644220	0.322523355
1143.572673	0.319411576
1145.501126	0.316260904
1147.429579	0.313830078
1149.358032	0.312018812
1151.286486	0.309794217
1153.214939	0.306706727
1155.143392	0.303671181
1157.071845	0.301461130
1159.000298	0.299730718
1160.928751	0.297383428
1162.857204	0.293969482
1164.785657	0.290433317
1166.714110	0.287408710
1168.642563	0.284695119
1170.571016	0.282006115
1172.499469	0.279356152
1174.427922	0.277103454
1176.356375	0.274831116
1178.284829	0.272017568
1180.213282	0.269048095
1182.141735	0.266077399
1184.070188	0.263029039
1185.998641	0.260300070
1187.927094	0.258220792
1189.855547	0.256059617
1191.784000	0.253044903
1193.712453	0.250146210
1195.640906	0.248253614
1197.569359	0.246465877
1199.497812	0.243964061
1201.426265	0.241044730
1203.354719	0.238366485
1205.283172	0.236043781
1207.211625	0.233658716
1209.140078	0.230826840
1211.068531	0.227968276
1212.996984	0.225742474
1214.925437	0.224024609
1216.853890	0.222321659
1218.782343	0.220371187
1220.710796	0.217992455
1222.639249	0.215291932
1224.567702	0.212884918
1226.496155	0.211140826
1228.424609	0.209540427
1230.353062	0.207628250
1232.281515	0.205587476
1234.209968	0.203547254
1236.138421	0.201598868
1238.066874	0.199884966
1239.995327	0.198294759
1241.923780	0.196610674
1243.852233	0.194943473
1245.780686	0.193512753
1247.709139	0.192050338
1249.637592	0.190210193
1251.566045	0.188040897
1253.494498	0.185699195
1255.422952	0.183489174
1257.351405	0.181649446
1259.279858	0.180002138
1261.208311	0.178245902
1263.136764	0.176576748
1265.065217	0.175196394
1266.993670	0.173725128
1268.922123	0.172026157
1270.850576	0.170459732
1272.779029	0.169088140
1274.707482	0.167616680
1276.635935	0.166081727
1278.564388	0.164622724
1280.492842	0.163202181
1282.421295	0.161764294
1284.349748	0.160214067
1286.278201	0.158504799
1288.206654	0.156790435
1290.135107	0.155184612
1292.063560	0.153563246
1293.992013	0.151850179
1295.920466	0.150227189
1297.848919	0.148784876
1299.777372	0.147521630
1301.705825	0.146315157
1303.634278	0.145007685
1305.562731	0.143729314
1307.491185	0.142408460
1309.419638	0.140779540
1311.348091	0.139130011
1313.276544	0.137685046
1315.204997	0.136270896
1317.133450	0.134852752
1319.061903	0.133409277
1320.990356	0.132082120
1322.918809	0.131096810
1324.847262	0.130308896
1326.775715	0.129351646
1328.704168	0.128184006
1330.632621	0.126975253
1332.561075	0.125591666
1334.489528	0.124002732
1336.417981	0.122660942
1338.346434	0.121616334
1340.274887	0.120296724
1342.203340	0.118863635
1344.131793	0.118081719
1346.060246	0.117650792
1347.988699	0.116938680
1349.917152	0.115787797
1351.845605	0.114475504
1353.774058	0.113306306
1355.702511	0.112178482
1357.630965	0.110995419
1359.559418	0.109803952
1361.487871	0.108577363
1363.416324	0.107321687
1365.344777	0.106335342
1367.273230	0.105781302
1369.201683	0.105149135
1371.130136	0.104318313
1373.058589	0.103467792
1374.987042	0.102010652
1376.915495	0.100117095
1378.843948	0.098809049
1380.772401	0.098148882
1382.700854	0.097635671
1384.629308	0.096903063
1386.557761	0.095878534
1388.486214	0.094651394
1390.414667	0.093559548
1392.343120	0.092702031
1394.271573	0.091634825
1396.200026	0.090410516
1398.128479	0.089779742
1400.056932	0.089466728
1401.985385	0.089013986
1403.913838	0.088677339
1405.842291	0.088215299
1407.770744	0.087561175
1409.699198	0.086845584
1411.627651	0.085846506
1413.556104	0.084611796
1415.484557	0.083602771
1417.413010	0.083067283
1419.341463	0.082479022
1421.269916	0.081476420
1423.198369	0.080627307
1425.126822	0.079845861
1427.055275	0.079175912
1428.983728	0.078760952
1430.912181	0.077995144
1432.840634	0.076906294
1434.769087	0.076123491
1436.697541	0.075548954
1438.625994	0.074879989
1440.554447	0.074466415
1442.482900	0.074090764
1444.411353	0.073549710
1446.339806	0.073118910
1448.268259	0.072617762
1450.196712	0.071850955
1452.125165	0.071144007
1454.053618	0.070739858
1455.982071	0.070519507
1457.910524	0.069734000
1459.838977	0.068436816
1461.767431	0.067708813
1463.695884	0.067419596
1465.624337	0.066737004
1467.552790	0.065703847
1469.481243	0.065032795
1471.409696	0.064661138
1473.338149	0.064049244
1475.266602	0.063377857
1477.195055	0.062884584
1479.123508	0.062475316
1481.051961	0.062157765
1482.980414	0.061771538
1484.908867	0.061429922
1486.837321	0.061125044
1488.765774	0.060468942
1490.694227	0.059502717
1492.622680	0.058761328
1494.551133	0.058449790
1496.479586	0.057945948
1498.408039	0.057119321
1500.336492	0.056542225
1502.264945	0.056251485
1504.193398	0.056014478
1506.121851	0.055399757
1508.050304	0.054132722
1509.978757	0.053421270
1511.907210	0.053451631
1513.835664	0.053362444
1515.764117	0.052795067
1517.692570	0.051690437
1519.621023	0.050666533
1521.549476	0.050363615
1523.477929	0.050529752
1525.406382	0.050775751
1527.334835	0.050427899
1529.263288	0.049739853
1531.191741	0.049593981
1533.120194	0.049839873
1535.048647	0.049680904
1536.977100	0.049540140
1538.905554	0.049633797
1540.834007	0.049145360
1542.762460	0.048510522
1544.690913	0.048266463
1546.619366	0.047999546
1548.547819	0.047733624
1550.476272	0.047402091
1552.404725	0.047090188
1554.333178	0.047057562
1556.261631	0.047217742
1558.190084	0.047485825
1560.118537	0.046935234
1562.046990	0.046004713
1563.975443	0.045746349
1565.903897	0.045759488
1567.832350	0.045836680
1569.760803	0.045994587
1571.689256	0.045961250
1573.617709	0.046049859
1575.546162	0.046282712
1577.474615	0.046220735
1579.403068	0.046175793
1581.331521	0.046411503
1583.259974	0.046489272
1585.188427	0.046136275
1587.116880	0.045676794
1589.045333	0.045496784
1590.973787	0.045521040
1592.902240	0.045660641
1594.830693	0.045957431
1596.759146	0.046211414
1598.687599	0.046312988
1600.616052	0.046383269
1602.544505	0.046487030
1604.472958	0.046764676
1606.401411	0.047318418
1608.329864	0.047905996
1610.258317	0.048263125
1612.186770	0.048456095
1614.115223	0.048711542
1616.043677	0.048964918
1617.972130	0.048778843
1619.900583	0.048579101
1621.829036	0.049074784
1623.757489	0.050071400
1625.685942	0.051211428
1627.614395	0.052198652
1629.542848	0.052394349
1631.471301	0.052054200
1633.399754	0.052083641
1635.328207	0.052651599
1637.256660	0.052972309
1639.185113	0.052997578
1641.113566	0.053043492
1643.042020	0.053024717
1644.970473	0.052990817
1646.898926	0.052770335
1648.827379	0.052060205
1650.755832	0.051543675
1652.684285	0.051421430
1654.612738	0.051184375
1656.541191	0.051190943
1658.469644	0.051490191
1660.398097	0.051668216
1662.326550	0.051603939
1664.255003	0.051138520
1666.183456	0.050617963
1668.111910	0.050435200
1670.040363	0.050154980
1671.968816	0.049484704
1673.897269	0.048809495
1675.825722	0.048062339
1677.754175	0.047126032
1679.682628	0.046152242
1681.611081	0.045099042
1683.539534	0.044142045
1685.467987	0.043286040
1687.396440	0.042829260
1689.324893	0.042738069
1691.253346	0.042339221
1693.181799	0.041639559
1695.110253	0.040728446
1697.038706	0.039368525
1698.967159	0.038217876
1700.895612	0.037698209
1702.824065	0.037538078
1704.752518	0.037592676
1706.680971	0.037259419
1708.609424	0.036592733
1710.537877	0.036027681
1712.466330	0.035443224
1714.394783	0.034839202
1716.323236	0.034565698
1718.251689	0.034471560
1720.180143	0.034065221
1722.108596	0.033800982
1724.037049	0.033803865
1725.965502	0.033745095
1727.893955	0.033591576
1729.822408	0.033325873
1731.750861	0.032922737
1733.679314	0.032528095
1735.607767	0.032065518
1737.536220	0.031888869
1739.464673	0.032176834
1741.393126	0.032392845
1743.321579	0.032125238
1745.250032	0.031487778
1747.178486	0.030970376
1749.106939	0.030988794
1751.035392	0.031370409
1752.963845	0.031521775
1754.892298	0.031456515
1756.820751	0.031562854
1758.749204	0.031931721
1760.677657	0.032492422
1762.606110	0.033019867
1764.534563	0.033426080
1766.463016	0.033754822
1768.391469	0.033904865
1770.319922	0.034118157
1772.248376	0.034437235
1774.176829	0.034419727
1776.105282	0.034377187
1778.033735	0.034661099
1779.962188	0.035081591
1781.890641	0.035391044
1783.819094	0.035677996
1785.747547	0.035954207
1787.676000	0.036077429
1789.604453	0.036234431
1791.532906	0.036543477
1793.461359	0.036813017
1795.389812	0.037099365
1797.318266	0.037504200
1799.246719	0.037873492
1801.175172	0.038125768
1803.103625	0.038382966
1805.032078	0.038746521
1806.960531	0.039103672
1808.888984	0.039366741
1810.817437	0.039568420
1812.745890	0.039722819
1814.674343	0.039832927
1816.602796	0.039893586
1818.531249	0.039939314
1820.459702	0.040006358
1822.388155	0.040049158
1824.316609	0.040022999
1826.245062	0.039951716
1828.173515	0.040108439
1830.101968	0.040492848
1832.030421	0.040667202
1833.958874	0.040572152
1835.887327	0.040364444
1837.815780	0.040152732
1839.744233	0.039964646
1841.672686	0.039898824
1843.601139	0.039947804
1845.529592	0.039808974
1847.458045	0.039503295
1849.386499	0.039260287
1851.314952	0.039199177
1853.243405	0.039262258
1855.171858	0.039271269
1857.100311	0.039306212
1859.028764	0.039450549
1860.957217	0.039469235
1862.885670	0.039153185
1864.814123	0.038632348
1866.742576	0.038167883
1868.671029	0.037861522
1870.599482	0.037583746
1872.527935	0.037196238
1874.456388	0.036711123
1876.384842	0.036274537
1878.313295	0.035949457
1880.241748	0.035625838
1882.170201	0.035294916
1884.098654	0.034928139
1886.027107	0.034455694
1887.955560	0.034044243
1889.884013	0.033749200
1891.812466	0.033386122
1893.740919	0.033102337
1895.669372	0.033185538
1897.597825	0.033447031
1899.526278	0.033342578
1901.454732	0.032839403
1903.383185	0.032271769
1905.311638	0.031680770
1907.240091	0.031068912
1909.168544	0.030658001
1911.096997	0.030547811
1913.025450	0.030525809
1914.953903	0.030404130
1916.882356	0.030259471
1918.810809	0.030153075
1920.739262	0.030037437
1922.667715	0.029672818
1924.596168	0.028973734
1926.524622	0.028495360
1928.453075	0.028339917
1930.381528	0.028087506
1932.309981	0.027734537
1934.238434	0.027415955
1936.166887	0.027013958
1938.095340	0.026566269
1940.023793	0.026287213
1941.952246	0.026124297
1943.880699	0.025847377
1945.809152	0.025491402
1947.737605	0.025284171
1949.666058	0.025297409
1951.594511	0.025278559
1953.522965	0.025003580
1955.451418	0.024664871
1957.379871	0.024433516
1959.308324	0.024165345
1961.236777	0.023855709
1963.165230	0.023675365
1965.093683	0.023551190
1967.022136	0.023307871
1968.950589	0.023011243
1970.879042	0.022879833
1972.807495	0.022881581
1974.735948	0.022889901
1976.664401	0.022873666
1978.592855	0.022667559
1980.521308	0.022194659
1982.449761	0.021692922
1984.378214	0.021324063
1986.306667	0.021082770
1988.235120	0.020965874
1990.163573	0.020986378
1992.092026	0.021071689
1994.020479	0.021004373
1995.948932	0.020696525
1997.877385	0.020262858
1999.805838	0.019920820
2001.734291	0.019772027
2003.662744	0.019632149
2005.591198	0.019386571
2007.519651	0.019211709
2009.448104	0.019132130
2011.376557	0.018965378
2013.305010	0.018708730
2015.233463	0.018457923
2017.161916	0.018262971
2019.090369	0.018123472
2021.018822	0.018030597
2022.947275	0.018060006
2024.875728	0.018110380
2026.804181	0.018003421
2028.732634	0.017907806
2030.661088	0.017903544
2032.589541	0.017763017
2034.517994	0.017513324
2036.446447	0.017394507
2038.374900	0.017331397
2040.303353	0.017146496
2042.231806	0.016899286
2044.160259	0.016654132
2046.088712	0.016378239
2048.017165	0.016212933
2049.945618	0.016206419
2051.874071	0.016209336
2053.802524	0.016301669
2055.730978	0.016568651
2057.659431	0.016667088
2059.587884	0.016267734
2061.516337	0.015663167
2063.444790	0.015357161
2065.373243	0.015404645
2067.301696	0.015533075
2069.230149	0.015596488
2071.158602	0.015568051
2073.087055	0.015483264
2075.015508	0.015446528
2076.943961	0.015402456
2078.872414	0.015155068
2080.800867	0.014755729
2082.729321	0.014447360
2084.657774	0.014274119
2086.586227	0.014110188
2088.514680	0.014013286
2090.443133	0.014172617
2092.371586	0.014501138
2094.300039	0.014677216
2096.228492	0.014633068
2098.156945	0.014626561
2100.085398	0.014782303
2102.013851	0.014839104
2103.942304	0.014624668
2105.870757	0.014348925
2107.799211	0.014117233
2109.727664	0.013879974
2111.656117	0.013660912
2113.584570	0.013507777
2115.513023	0.013444238
2117.441476	0.013378497
2119.369929	0.013278526
2121.298382	0.013354635
2123.226835	0.013598653
2125.155288	0.013623875
2127.083741	0.013399205
2129.012194	0.013298064
2130.940647	0.013336227
2132.869100	0.013240171
2134.797554	0.012993797
2136.726007	0.012789509
2138.654460	0.012752206
2140.582913	0.012814128
2142.511366	0.012735848
2144.439819	0.012482532
2146.368272	0.012383185
2148.296725	0.012390315
2150.225178	0.012140236
2152.153631	0.011905130
2154.082084	0.012044513
2156.010537	0.012226606
2157.938990	0.012221151
2159.867444	0.012244274
2161.795897	0.012374093
2163.724350	0.012426907
2165.652803	0.012209136
2167.581256	0.011846298
2169.509709	0.011739536
2171.438162	0.011983562
2173.366615	0.012271143
2175.295068	0.012328329
2177.223521	0.011974905
2179.151974	0.011345487
2181.080427	0.010990786
2183.008880	0.011258977
2184.937334	0.011753812
2186.865787	0.011916852
2188.794240	0.011810531
2190.722693	0.011630014
2192.651146	0.011308679
2194.579599	0.011091045
2196.508052	0.011168159
2198.436505	0.011299185
2200.364958	0.011288764
2202.293411	0.011075106
2204.221864	0.010822911
2206.150317	0.010879873
2208.078770	0.011129654
2210.007223	0.011170042
2211.935677	0.010954004
2213.864130	0.010762261
2215.792583	0.010836162
2217.721036	0.010848791
2219.649489	0.010500449
2221.577942	0.010259328
2223.506395	0.010296330
2225.434848	0.010244745
2227.363301	0.010112775
2229.291754	0.010041838
2231.220207	0.009947464
2233.148660	0.009892927
2235.077113	0.010034934
2237.005567	0.010206364
2238.934020	0.010088788
2240.862473	0.009832695
2242.790926	0.009839877
2244.719379	0.010000431
2246.647832	0.010022840
2248.576285	0.010061903
2250.504738	0.010183020
2252.433191	0.010095429
2254.361644	0.009833503
2256.290097	0.009643838
2258.218550	0.009550573
2260.147003	0.009383472
2262.075456	0.009252820
2264.003910	0.009383385
2265.932363	0.009536932
2267.860816	0.009311402
2269.789269	0.008840627
2271.717722	0.008607988
2273.646175	0.008655153
2275.574628	0.008702487
2277.503081	0.008657787
2279.431534	0.008577592
2281.359987	0.008607609
2283.288440	0.008863671
2285.216893	0.009279882
2287.145346	0.009673956
2289.073800	0.009737398
2291.002253	0.009390657
2292.930706	0.008980598
2294.859159	0.008848855
2296.787612	0.008993711
2298.716065	0.009088207
2300.644518	0.008958453
2302.572971	0.008843372
2304.501424	0.008858944
2306.429877	0.008738168
2308.358330	0.008345116
2310.286783	0.007961978
2312.215236	0.007794884
2314.143690	0.007645702
2316.072143	0.007342196
2318.000596	0.007221616
2319.929049	0.007616036
2321.857502	0.008147582
2323.785955	0.008234180
2325.714408	0.008033868
2327.642861	0.008231579
2329.571314	0.008879947
2331.499767	0.009050378
2333.428220	0.008118359
2335.356673	0.006655945
2337.285126	0.005802342
2339.213579	0.006317208
2341.142033	0.007759519
2343.070486	0.008883562
2344.998939	0.009104801
2346.927392	0.008693235
2348.855845	0.008157937
2350.784298	0.007715074
2352.712751	0.007295338
2354.641204	0.007121583
2356.569657	0.007735449
2358.498110	0.008971447
2360.426563	0.009447913
2362.355016	0.008577651
2364.283469	0.007616108
2366.211923	0.007368563
2368.140376	0.007572557
2370.068829	0.007581567
2371.997282	0.007285619
2373.925735	0.007025454
2375.854188	0.006981322
2377.782641	0.007078343
2379.711094	0.007028594
2381.639547	0.006643166
2383.568000	0.006229779
2385.496453	0.006148283
2387.424906	0.006300707
2389.353359	0.006380101
2391.281812	0.006290233
2393.210266	0.006055863
2395.138719	0.005746269
2397.067172	0.005561467
2398.995625	0.005658470
2400.924078	0.005960814
2402.852531	0.006168864
2404.780984	0.006130445
2406.709437	0.006098565
2408.637890	0.006210051
2410.566343	0.006286739
2412.494796	0.006142911
2414.423249	0.005894341
2416.351702	0.005637177
2418.280156	0.005405053
2420.208609	0.005386985
2422.137062	0.005648813
2424.065515	0.005873305
2425.993968	0.005854161
2427.922421	0.005757702
2429.850874	0.005504427
2431.779327	0.005090087
2433.707780	0.005004734
2435.636233	0.005337950
2437.564686	0.005687683
2439.493139	0.005870867
2441.421592	0.006062714
2443.350045	0.006396961
2445.278499	0.006647517
2447.206952	0.006604250
2449.135405	0.006356473
2451.063858	0.006206754
2452.992311	0.006312735
2454.920764	0.006445864
2456.849217	0.006317934
2458.777670	0.005945439
2460.706123	0.005641250
2462.634576	0.005804749
2464.563029	0.006205833
2466.491482	0.006241781
2468.419935	0.006010721
2470.348389	0.006075111
2472.276842	0.006408515
2474.205295	0.006551652
2476.133748	0.006309113
2478.062201	0.005989482
2479.990654	0.005997257
2481.919107	0.006314534
2483.847560	0.006693159
2485.776013	0.006932866
2487.704466	0.006946009
2489.632919	0.006873026
2491.561372	0.006966271
2493.489825	0.007279063
2495.418279	0.007739827
2497.346732	0.008209382
2499.275185	0.008466302
2501.203638	0.008365287
2503.132091	0.007992071
2505.060544	0.007714588
2506.988997	0.007859486
2508.917450	0.008290118
2510.845903	0.008750993
2512.774356	0.009284141
2514.702809	0.009676574
2516.631262	0.009590486
2518.559715	0.009443964
2520.488168	0.009511528
2522.416622	0.009516930
2524.345075	0.009575639
2526.273528	0.009861818
2528.201981	0.010114546
2530.130434	0.010257197
2532.058887	0.010469491
2533.987340	0.010695900
2535.915793	0.010893744
2537.844246	0.011193671
2539.772699	0.011508022
2541.701152	0.011709904
2543.629605	0.011922357
2545.558058	0.012118091
2547.486512	0.012188986
2549.414965	0.012174959
2551.343418	0.012237853
2553.271871	0.012578795
2555.200324	0.013029833
2557.128777	0.013471685
2559.057230	0.014036539
2560.985683	0.014469760
2562.914136	0.014685768
2564.842589	0.014906702
2566.771042	0.015094433
2568.699495	0.015244704
2570.627948	0.015403858
2572.556401	0.015500321
2574.484855	0.015528356
2576.413308	0.015548948
2578.341761	0.015700933
2580.270214	0.016089547
2582.198667	0.016548574
2584.127120	0.016857874
2586.055573	0.017072199
2587.984026	0.017369295
2589.912479	0.017573290
2591.840932	0.017563516
2593.769385	0.017757131
2595.697838	0.018081438
2597.626291	0.018023737
2599.554745	0.017861214
2601.483198	0.018090375
2603.411651	0.018512685
2605.340104	0.018699786
2607.268557	0.018665846
2609.197010	0.018624289
2611.125463	0.018496051
2613.053916	0.018295888
2614.982369	0.018281542
2616.910822	0.018455392
2618.839275	0.018518684
2620.767728	0.018389929
2622.696181	0.018285895
2624.624635	0.018335236
2626.553088	0.018310407
2628.481541	0.018042902
2630.409994	0.017893765
2632.338447	0.018172996
2634.266900	0.018526832
2636.195353	0.018493770
2638.123806	0.018130558
2640.052259	0.018016832
2641.980712	0.018344516
2643.909165	0.018473344
2645.837618	0.018137682
2647.766071	0.017857475
2649.694524	0.017864637
2651.622978	0.017906355
2653.551431	0.017994586
2655.479884	0.018251462
2657.408337	0.018396636
2659.336790	0.018096305
2661.265243	0.017543772
2663.193696	0.017136641
2665.122149	0.017037243
2667.050602	0.017164949
2668.979055	0.017183084
2670.907508	0.016915670
2672.835961	0.016634755
2674.764414	0.016534355
2676.692868	0.016486211
2678.621321	0.016390357
2680.549774	0.016397476
2682.478227	0.016635528
2684.406680	0.016829588
2686.335133	0.016667454
2688.263586	0.016270109
2690.192039	0.016016420
2692.120492	0.015937744
2694.048945	0.015789440
2695.977398	0.015486518
2697.905851	0.015169342
2699.834304	0.014934203
2701.762757	0.014705164
2703.691211	0.014361286
2705.619664	0.014083831
2707.548117	0.014126261
2709.476570	0.014296407
2711.405023	0.014318628
2713.333476	0.014264096
2715.261929	0.014313723
2717.190382	0.014399822
2719.118835	0.014433593
2721.047288	0.014516774
2722.975741	0.014615393
2724.904194	0.014627954
2726.832647	0.014577389
2728.761101	0.014341453
2730.689554	0.013941295
2732.618007	0.013660080
2734.546460	0.013638322
2736.474913	0.013773840
2738.403366	0.013903554
2740.331819	0.013961606
2742.260272	0.013962554
2744.188725	0.013910233
2746.117178	0.013843946
2748.045631	0.013824163
2749.974084	0.013801986
2751.902537	0.013809484
2753.830991	0.013778556
2755.759444	0.013534989
2757.687897	0.013168823
2759.616350	0.012848991
2761.544803	0.012671878
2763.473256	0.012677864
2765.401709	0.012603484
2767.330162	0.012397422
2769.258615	0.012435149
2771.187068	0.012725370
2773.115521	0.012971990
2775.043974	0.013002555
2776.972427	0.012801355
2778.900880	0.012591735
2780.829334	0.012407333
2782.757787	0.012133481
2784.686240	0.011893582
2786.614693	0.011828471
2788.543146	0.012005430
2790.471599	0.012211882
2792.400052	0.012136270
2794.328505	0.011967358
2796.256958	0.011966317
2798.185411	0.011870130
2800.113864	0.011743777
2802.042317	0.011931455
2803.970770	0.012019117
2805.899224	0.011682504
2807.827677	0.011399033
2809.756130	0.011433782
2811.684583	0.011530805
2813.613036	0.011499412
2815.541489	0.011476087
2817.469942	0.011715739
2819.398395	0.012063372
2821.326848	0.011993971
2823.255301	0.011559828
2825.183754	0.011248640
2827.112207	0.011034435
2829.040660	0.010786072
2830.969113	0.010695211
2832.897567	0.010973991
2834.826020	0.011474815
2836.754473	0.011775140
2838.682926	0.011639793
2840.611379	0.011135829
2842.539832	0.010777018
2844.468285	0.011006693
2846.396738	0.011406193
2848.325191	0.011241260
2850.253644	0.010750717
2852.182097	0.010843219
2854.110550	0.011242794
2856.039003	0.011303411
2857.967457	0.011250620
2859.895910	0.011045758
2861.824363	0.010798770
2863.752816	0.011050850
2865.681269	0.011401600
2867.609722	0.011210853
2869.538175	0.010988833
2871.466628	0.011207364
2873.395081	0.011636768
2875.323534	0.011986902
2877.251987	0.011956781
2879.180440	0.011408717
2881.108893	0.010881451
2883.037347	0.010865195
2884.965800	0.011095605
2886.894253	0.011196320
2888.822706	0.011088025
2890.751159	0.011015833
2892.679612	0.011109825
2894.608065	0.011153884
2896.536518	0.011015235
2898.464971	0.010843737
2900.393424	0.010629483
2902.321877	0.010453823
2904.250330	0.010555275
2906.178783	0.010881641
2908.107236	0.011078146
2910.035690	0.011242070
2911.964143	0.011549150
2913.892596	0.011676735
2915.821049	0.011392706
2917.749502	0.010763757
2919.677955	0.010209708
2921.606408	0.010156565
2923.534861	0.010519666
2925.463314	0.010807417
2927.391767	0.010806939
2929.320220	0.010606827
2931.248673	0.010328147
2933.177126	0.010368390
2935.105580	0.011010297
2937.034033	0.011799747
2938.962486	0.011926817
2940.890939	0.011317585
2942.819392	0.010825540
2944.747845	0.010916754
2946.676298	0.011039647
2948.604751	0.010805486
2950.533204	0.010420466
2952.461657	0.010284264
2954.390110	0.010697786
2956.318563	0.011274808
2958.247016	0.011557283
2960.175469	0.011645233
2962.103923	0.011688436
2964.032376	0.011800897
2965.960829	0.011852756
2967.889282	0.011693242
2969.817735	0.011444677
2971.746188	0.011207353
2973.674641	0.011234731
2975.603094	0.011464666
2977.531547	0.011373671
2979.460000	0.011083950
2981.388453	0.011037521
2983.316906	0.011261478
2985.245359	0.011572011
2987.173813	0.011888483
2989.102266	0.012081038
2991.030719	0.012199274
2992.959172	0.012441497
2994.887625	0.012486775
2996.816078	0.012071962
2998.744531	0.011640563
3000.672984	0.011501347
3002.601437	0.011635694
3004.529890	0.011848383
3006.458343	0.011894621
3008.386796	0.011770816
3010.315249	0.011618367
3012.243703	0.011746828
3014.172156	0.012293296
3016.100609	0.012747950
3018.029062	0.012650626
3019.957515	0.012259990
3021.885968	0.012057834
3023.814421	0.012180368
3025.742874	0.012488440
3027.671327	0.012488423
3029.599780	0.012072187
3031.528233	0.011969008
3033.456686	0.012450447
3035.385139	0.012971094
3037.313592	0.013200839
3039.242046	0.013307604
3041.170499	0.013270678
3043.098952	0.012908386
3045.027405	0.012673967
3046.955858	0.012983362
3048.884311	0.013371314
3050.812764	0.013367998
3052.741217	0.013139729
3054.669670	0.013108608
3056.598123	0.013346039
3058.526576	0.013428525
3060.455029	0.013156214
3062.383482	0.012934714
3064.311936	0.013111555
3066.240389	0.013586229
3068.168842	0.014033707
3070.097295	0.014356933
3072.025748	0.014598516
3073.954201	0.014645720
3075.882654	0.014708403
3077.811107	0.015074996
3079.739560	0.015328981
3081.668013	0.015198901
3083.596466	0.015027038
3085.524919	0.014928596
3087.453372	0.014751647
3089.381825	0.014629734
3091.310279	0.015031323
3093.238732	0.015910953
3095.167185	0.016498221
3097.095638	0.016555361
3099.024091	0.016580680
3100.952544	0.016823145
3102.880997	0.017067760
3104.809450	0.017100273
3106.737903	0.017135097
3108.666356	0.017446309
3110.594809	0.017850127
3112.523262	0.018000429
3114.451715	0.017928720
3116.380169	0.017860947
3118.308622	0.017736143
3120.237075	0.017531538
3122.165528	0.017446116
3124.093981	0.017672664
3126.022434	0.018281875
3127.950887	0.018966516
3129.879340	0.019250374
3131.807793	0.019015634
3133.736246	0.018547615
3135.664699	0.018478399
3137.593152	0.019251551
3139.521605	0.020389156
3141.450058	0.021060402
3143.378512	0.021100694
3145.306965	0.020908143
3147.235418	0.020854365
3149.163871	0.020742012
3151.092324	0.020358499
3153.020777	0.020321172
3154.949230	0.020995047
3156.877683	0.021562543
3158.806136	0.021410253
3160.734589	0.021011861
3162.663042	0.020958664
3164.591495	0.021307841
3166.519948	0.021775441
3168.448402	0.022094686
3170.376855	0.022351623
3172.305308	0.022700043
3174.233761	0.022974694
3176.162214	0.022991426
3178.090667	0.022962924
3180.019120	0.023190510
3181.947573	0.023636824
3183.876026	0.024020230
3185.804479	0.024074145
3187.732932	0.023934973
3189.661385	0.023803439
3191.589838	0.023882698
3193.518292	0.024263171
3195.446745	0.024390828
3197.375198	0.024097348
3199.303651	0.024226012
3201.232104	0.024814295
3203.160557	0.025048861
3205.089010	0.024979146
3207.017463	0.025115624
3208.945916	0.025311738
3210.874369	0.025267623
3212.802822	0.025311127
3214.731275	0.025636259
3216.659728	0.025797153
3218.588181	0.025719736
3220.516635	0.025844617
3222.445088	0.026146565
3224.373541	0.026250219
3226.301994	0.026262775
3228.230447	0.026540006
3230.158900	0.027067782
3232.087353	0.027393915
3234.015806	0.027311446
3235.944259	0.027107863
3237.872712	0.027002493
3239.801165	0.027124545
3241.729618	0.027488125
3243.658071	0.027798994
3245.586525	0.027959691
3247.514978	0.028183825
3249.443431	0.028125972
3251.371884	0.027480265
3253.300337	0.027127935
3255.228790	0.027780050
3257.157243	0.028625157
3259.085696	0.028737932
3261.014149	0.028476449
3262.942602	0.028284660
3264.871055	0.028010791
3266.799508	0.027830368
3268.727961	0.028034387
3270.656414	0.028414009
3272.584868	0.028543778
3274.513321	0.028306119
3276.441774	0.028179001
3278.370227	0.028637340
3280.298680	0.029354386
3282.227133	0.029570382
3284.155586	0.029352242
3286.084039	0.029372947
3288.012492	0.029487982
3289.940945	0.029473962
3291.869398	0.029967934
3293.797851	0.030741282
3295.726304	0.030625597
3297.654758	0.029930983
3299.583211	0.029724380
3301.511664	0.029939789
3303.440117	0.030351613
3305.368570	0.030885909
3307.297023	0.030958066
3309.225476	0.030482007
3311.153929	0.030326070
3313.082382	0.030758236
3315.010835	0.031031962
3316.939288	0.030987626
3318.867741	0.031439465
3320.796194	0.032328196
3322.724648	0.032408725
3324.653101	0.031757262
3326.581554	0.031651013
3328.510007	0.032089457
3330.438460	0.032400180
3332.366913	0.032744862
3334.295366	0.033352762
3336.223819	0.033714004
3338.152272	0.033338416
3340.080725	0.032657661
3342.009178	0.032662887
3343.937631	0.033609301
3345.866084	0.034333203
3347.794537	0.033775430
3349.722991	0.032551371
3351.651444	0.032029256
3353.579897	0.032701742
3355.508350	0.033892281
3357.436803	0.034732517
3359.365256	0.035028484
3361.293709	0.035129990
3363.222162	0.035236273
3365.150615	0.035231166
3367.079068	0.035387132
3369.007521	0.036027357
3370.935974	0.036579840
3372.864427	0.036379486
3374.792881	0.035833180
3376.721334	0.035772808
3378.649787	0.036256265
3380.578240	0.036716405
3382.506693	0.036965504
3384.435146	0.037089534
3386.363599	0.036888272
3388.292052	0.036401831
3390.220505	0.036064718
3392.148958	0.036279779
3394.077411	0.036942396
3396.005864	0.037109759
3397.934317	0.036591075
3399.862770	0.036364067
3401.791224	0.036323640
3403.719677	0.035891350
3405.648130	0.036152620
3407.576583	0.037299216
3409.505036	0.037998501
3411.433489	0.037897654
3413.361942	0.037839685
3415.290395	0.037876245
3417.218848	0.037399914
3419.147301	0.036569256
3421.075754	0.035878312
3423.004207	0.035552550
3424.932660	0.035823356
3426.861114	0.036561925
3428.789567	0.037034452
3430.718020	0.037042990
3432.646473	0.037346113
3434.574926	0.037842523
3436.503379	0.037739143
3438.431832	0.037171766
3440.360285	0.036584165
3442.288738	0.036468793
3444.217191	0.036920298
3446.145644	0.036886320
3448.074097	0.035925996
3450.002550	0.035218954
3451.931004	0.035460565
3453.859457	0.036065433
3455.787910	0.036408678
3457.716363	0.036353227
3459.644816	0.036082715
3461.573269	0.035842475
3463.501722	0.035717376
3465.430175	0.035778299
3467.358628	0.035870899
3469.287081	0.035479158
3471.215534	0.034600522
3473.143987	0.034128938
3475.072440	0.034474384
3477.000893	0.034744166
3478.929347	0.034430128
3480.857800	0.034064811
3482.786253	0.034015995
3484.714706	0.034352023
3486.643159	0.034947418
3488.571612	0.035215620
3490.500065	0.034673210
3492.428518	0.033742141
3494.356971	0.033248667
3496.285424	0.033161521
3498.213877	0.032891318
3500.142330	0.032494087
3502.070783	0.032163937
3503.999237	0.031871922
3505.927690	0.031867761
3507.856143	0.032098886
3509.784596	0.031952295
3511.713049	0.031358782
3513.641502	0.030930839
3515.569955	0.030962275
3517.498408	0.031022813
3519.426861	0.030629493
3521.355314	0.030179786
3523.283767	0.030201761
3525.212220	0.030352425
3527.140673	0.030187109
3529.069126	0.029726744
3530.997580	0.029216969
3532.926033	0.028839506
3534.854486	0.028644830
3536.782939	0.028698275
3538.711392	0.028820550
3540.639845	0.028442096
3542.568298	0.027413912
3544.496751	0.026398722
3546.425204	0.025818123
3548.353657	0.025509585
3550.282110	0.025487164
3552.210563	0.025703829
3554.139016	0.025871586
3556.067470	0.026075132
3557.995923	0.026289159
3559.924376	0.026089601
3561.852829	0.025528636
3563.781282	0.025105480
3565.709735	0.024913240
3567.638188	0.024847817
3569.566641	0.024930542
3571.495094	0.024818106
3573.423547	0.024261301
3575.352000	0.023669638
3577.280453	0.023332750
3579.208906	0.023000836
3581.137360	0.022668852
3583.065813	0.022657352
3584.994266	0.023053391
3586.922719	0.023496458
3588.851172	0.023337703
3590.779625	0.022550976
3592.708078	0.021477528
3594.636531	0.020441493
3596.564984	0.020033726
3598.493437	0.020417150
3600.421890	0.021053819
3602.350343	0.021257978
3604.278796	0.020826498
3606.207249	0.020151330
3608.135703	0.019503724
3610.064156	0.018694431
3611.992609	0.017789008
3613.921062	0.017312612
3615.849515	0.017631156
3617.777968	0.018529873
3619.706421	0.019247785
3621.634874	0.019430434
3623.563327	0.019254772
3625.491780	0.018807556
3627.420233	0.018316949
3629.348686	0.017798619
3631.277139	0.017254114
3633.205593	0.017076354
3635.134046	0.016866555
3637.062499	0.016259633
3638.990952	0.015830971
3640.919405	0.016042965
3642.847858	0.016406925
3644.776311	0.016317036
3646.704764	0.016149348
3648.633217	0.016185347
3650.561670	0.015356016
3652.490123	0.013750852
3654.418576	0.012742201
3656.347029	0.012694602
3658.275482	0.013020991
3660.203936	0.013025174
3662.132389	0.012747901
3664.060842	0.012670302
3665.989295	0.012944262
3667.917748	0.013291286
3669.846201	0.013308505
3671.774654	0.012757147
3673.703107	0.011963834
3675.631560	0.011424313
3677.560013	0.011401344
3679.488466	0.011626238
3681.416919	0.011668480
3683.345372	0.011348902
3685.273826	0.010545375
3687.202279	0.009268811
3689.130732	0.008345428
3691.059185	0.008837249
3692.987638	0.010263802
3694.916091	0.011190131
3696.844544	0.011019188
3698.772997	0.010410317
3700.701450	0.010196951
3702.629903	0.010746351
3704.558356	0.011700590
3706.486809	0.012286033
3708.415262	0.012151589
3710.343716	0.011590556
3712.272169	0.011175725
3714.200622	0.011143192
3716.129075	0.011416666
3718.057528	0.011908081
3719.985981	0.012236106
3721.914434	0.011902417
3723.842887	0.011142972
3725.771340	0.010743137
3727.699793	0.010813415
3729.628246	0.010587823
3731.556699	0.009874275
3733.485152	0.009555451
3735.413605	0.010459987
3737.342059	0.011827277
3739.270512	0.012475662
3741.198965	0.012560461
3743.127418	0.012565131
3745.055871	0.012717815
3746.984324	0.013008112
3748.912777	0.012995215
3750.841230	0.012515330
3752.769683	0.012447971
3754.698136	0.013339813
3756.626589	0.014440415
3758.555042	0.014503418
3760.483495	0.013592844
3762.411949	0.012878451
3764.340402	0.012751624
3766.268855	0.013063454
3768.197308	0.013831769
3770.125761	0.014625480
3772.054214	0.014485863
3773.982667	0.013515934
3775.911120	0.012749736
3777.839573	0.012891696
3779.768026	0.013732332
3781.696479	0.014422843
3783.624932	0.014496456
3785.553385	0.013949095
3787.481838	0.013176116
3789.410292	0.012680474
3791.338745	0.012476158
3793.267198	0.012390831
3795.195651	0.012593437
3797.124104	0.013032896
3799.052557	0.013188389
3800.981010	0.012983278
3802.909463	0.012736276
3804.837916	0.012582460
3806.766369	0.012570788
3808.694822	0.012612442
3810.623275	0.012552985
3812.551728	0.012352187
3814.480182	0.012035823
3816.408635	0.011593305
3818.337088	0.011016857
3820.265541	0.010628970
3822.193994	0.010770923
3824.122447	0.011136007
3826.050900	0.011392138
3827.979353	0.011733945
3829.907806	0.012312128
3831.836259	0.012670123
3833.764712	0.012428653
3835.693165	0.012150069
3837.621618	0.012361435
3839.550071	0.012502186
3841.478525	0.011939459
3843.406978	0.011320717
3845.335431	0.011308649
3847.263884	0.011769532
3849.192337	0.012261652
3851.120790	0.012664616
3853.049243	0.013224950
3854.977696	0.013633942
3856.906149	0.013184620
3858.834602	0.012195007
3860.763055	0.011451489
3862.691508	0.011265568
3864.619961	0.011475037
3866.548415	0.011637480
3868.476868	0.011353375
3870.405321	0.010856323
3872.333774	0.010763151
3874.262227	0.011119614
3876.190680	0.011443383
3878.119133	0.011528616
3880.047586	0.011459675
3881.976039	0.011420615
3883.904492	0.011639019
3885.832945	0.011961979
3887.761398	0.011959232
3889.689851	0.011586461
3891.618305	0.011070994
3893.546758	0.010553407
3895.475211	0.010216399
3897.403664	0.010301519
3899.332117	0.010616359
3901.260570	0.010808717
3903.189023	0.011103834
3905.117476	0.011251668
3907.045929	0.010799967
3908.974382	0.010284824
3910.902835	0.010310202
3912.831288	0.010802836
3914.759741	0.011244629
3916.688194	0.011362840
3918.616648	0.011536689
3920.545101	0.011941172
3922.473554	0.012006971
3924.402007	0.011498170
3926.330460	0.011019388
3928.258913	0.011093928
3930.187366	0.011488833
3932.115819	0.011522174
3934.044272	0.011044939
3935.972725	0.010534511
3937.901178	0.010369599
3939.829631	0.010521690
3941.758084	0.010468422
3943.686538	0.010050240
3945.614991	0.009918245
3947.543444	0.010294684
3949.471897	0.010363410
3951.400350	0.009616067
3953.328803	0.008877190
3955.257256	0.009092750
3957.185709	0.010089198
3959.114162	0.010879318
3961.042615	0.011206649
3962.971068	0.011638441
3964.899521	0.012044454
3966.827974	0.011854969
3968.756427	0.011123457
3970.684881	0.010571791
3972.613334	0.010541116
3974.541787	0.010757963
3976.470240	0.011042133
3978.398693	0.011432385
3980.327146	0.011660446
3982.255599	0.011201204
3984.184052	0.010262698
3986.112505	0.009722492
3988.040958	0.009871402
3989.969411	0.010277279
3991.897864	0.010509393
3993.826317	0.010351881
3995.754771	0.009836061
3997.683224	0.009455226
3999.611677	0.009537421
4001.540130	0.009820550
4003.468583	0.009829825
4005.397036	0.009738759
4007.325489	0.010131252
4009.253942	0.010614190
4011.182395	0.010517496
4013.110848	0.009841520
4015.039301	0.008916534
4016.967754	0.008643252
4018.896207	0.009298095
4020.824661	0.009783438
4022.753114	0.009708104
4024.681567	0.009606011
4026.610020	0.009575831
4028.538473	0.009426733
4030.466926	0.009098600
4032.395379	0.008995760
4034.323832	0.009058237
4036.252285	0.008545198
4038.180738	0.007802281
4040.109191	0.007439640
4042.037644	0.007483647
4043.966097	0.007701556
4045.894550	0.008182604
4047.823004	0.008820198
4049.751457	0.008941852
4051.679910	0.008328579
4053.608363	0.008093719
4055.536816	0.008764606
4057.465269	0.009488665
4059.393722	0.009879278
4061.322175	0.009989005
4063.250628	0.009638201
4065.179081	0.009015908
4067.107534	0.008672639
4069.035987	0.008786773
4070.964440	0.008968613
4072.892894	0.008894692
4074.821347	0.008753668
4076.749800	0.008655020
4078.678253	0.008940577
4080.606706	0.009738874
4082.535159	0.010204945
4084.463612	0.010078295
4086.392065	0.010156812
4088.320518	0.010287339
4090.248971	0.009707898
4092.177424	0.008904459
4094.105877	0.008910694
4096.034330	0.009366147
4097.962783	0.009664894
4099.891237	0.009807228
4101.819690	0.009604650
4103.748143	0.009248724
4105.676596	0.008933035
4107.605049	0.008113882
4109.533502	0.007180311
4111.461955	0.006972669
4113.390408	0.007259226
4115.318861	0.007376587
4117.247314	0.007504568
4119.175767	0.007644984
4121.104220	0.007306262
4123.032673	0.006889248
4124.961127	0.007286219
4126.889580	0.008232174
4128.818033	0.008596959
4130.746486	0.008175218
4132.674939	0.007882946
4134.603392	0.007836633
4136.531845	0.007639831
4138.460298	0.007868262
4140.388751	0.008026700
4142.317204	0.007473748
4144.245657	0.006889072
4146.174110	0.006752356
4148.102563	0.007337639
4150.031017	0.008076966
4151.959470	0.008026867
4153.887923	0.007899537
4155.816376	0.007772435
4157.744829	0.007172520
4159.673282	0.007101002
4161.601735	0.007504508
4163.530188	0.007513598
4165.458641	0.007682622
4167.387094	0.008428900
4169.315547	0.008496569
4171.244000	0.007769768
4173.172453	0.007482458
4175.100906	0.007703157
4177.029360	0.007665342
4178.957813	0.007108793
4180.886266	0.006593666
4182.814719	0.006859220
4184.743172	0.007167477
4186.671625	0.007045456
4188.600078	0.006935516
4190.528531	0.007142268
4192.456984	0.007458104
4194.385437	0.007444068
4196.313890	0.007412540
4198.242343	0.007336705
4200.170796	0.007029458
4202.099250	0.007311140
4204.027703	0.007435754
4205.956156	0.006343002
4207.884609	0.004962155
4209.813062	0.004505644
4211.741515	0.004952918
4213.669968	0.005591001
4215.598421	0.006096133
4217.526874	0.006798675
4219.455327	0.007559470
4221.383780	0.007943271
4223.312233	0.007716793
4225.240686	0.006923367
4227.169139	0.006422132
4229.097593	0.006596750
4231.026046	0.006849430
4232.954499	0.006926873
4234.882952	0.006765469
4236.811405	0.005911944
4238.739858	0.005117401
4240.668311	0.005667187
4242.596764	0.006622073
4244.525217	0.006933483
4246.453670	0.006505610
4248.382123	0.006509185
4250.310576	0.007497306
4252.239029	0.008147708
4254.167483	0.007564406
4256.095936	0.006424961
4258.024389	0.005827221
4259.952842	0.005783959
4261.881295	0.006051280
4263.809748	0.006502033
4265.738201	0.006898893
4267.666654	0.007035044
4269.595107	0.007119929
4271.523560	0.007047265
4273.452013	0.006651161
4275.380466	0.006477143
4277.308919	0.006646398
4279.237373	0.007065405
4281.165826	0.007321052
4283.094279	0.007177402
4285.022732	0.007325703
4286.951185	0.007580915
4288.879638	0.007052524
4290.808091	0.006544729
4292.736544	0.006818908
4294.664997	0.006971423
4296.593450	0.006439502
4298.521903	0.005826858
4300.450356	0.005682142
4302.378809	0.005791525
4304.307262	0.005774987
4306.235716	0.005811009
4308.164169	0.006042329
4310.092622	0.006506884
4312.021075	0.007155905
4313.949528	0.007307209
4315.877981	0.006668804
4317.806434	0.005530870
4319.734887	0.004135652
4321.663340	0.003469630
4323.591793	0.004295280
4325.520246	0.006949958
4327.448699	0.009129026
4329.377152	0.008948825
4331.305606	0.007338163
4333.234059	0.006060420
4335.162512	0.005482310
4337.090965	0.005642018
4339.019418	0.006633986
4340.947871	0.007025181
4342.876324	0.007165790
4344.804777	0.007887539
4346.733230	0.008628479
4348.661683	0.008890999
4350.590136	0.008411969
4352.518589	0.007663983
4354.447042	0.007636885
4356.375495	0.008134352
4358.303949	0.007661317
4360.232402	0.006508215
4362.160855	0.005412006
4364.089308	0.004771304
4366.017761	0.004971161
4367.946214	0.005601581
4369.874667	0.005337862
4371.803120	0.004797724
4373.731573	0.005623474
4375.660026	0.007263783
4377.588479	0.007746330
4379.516932	0.006653245
4381.445385	0.005749831
4383.373839	0.005602376
4385.302292	0.005309120
4387.230745	0.005191518
4389.159198	0.005334921
4391.087651	0.005844756
4393.016104	0.006133898
4394.944557	0.006003391
4396.873010	0.005861859
4398.801463	0.005508639
4400.729916	0.005144177
4402.658369	0.005275633
4404.586822	0.005667889
4406.515275	0.005734634
4408.443729	0.005926063
4410.372182	0.006681067
4412.300635	0.007489657
4414.229088	0.007702537
4416.157541	0.007793899
4418.085994	0.008016217
4420.014447	0.007599561
4421.942900	0.006713426
4423.871353	0.006914645
4425.799806	0.007696302
4427.728259	0.007695892
4429.656712	0.007029977
4431.585165	0.006470832
4433.513618	0.006416107
4435.442072	0.006586081
4437.370525	0.006272110
4439.298978	0.005717334
4441.227431	0.005696314
4443.155884	0.006052383
4445.084337	0.006163841
4447.012790	0.005633792
4448.941243	0.005007887
4450.869696	0.005120910
4452.798149	0.006025219
4454.726602	0.006878267
4456.655055	0.006927650
4458.583508	0.006478770
4460.511962	0.005799945
4462.440415	0.005442889
4464.368868	0.005838148
4466.297321	0.006263840
4468.225774	0.006535590
4470.154227	0.007228315
4472.082680	0.007903195
4474.011133	0.007756598
4475.939586	0.006745637
4477.868039	0.006035913
4479.796492	0.006585896
4481.724945	0.007586325
4483.653398	0.008130253
4485.581851	0.008338142
4487.510305	0.008294256
4489.438758	0.008462644
4491.367211	0.008282933
4493.295664	0.007378025
4495.224117	0.006152492
4497.152570	0.005841682
4499.081023	0.006133351
4501.009476	0.005675619
4502.937929	0.005199447
4504.866382	0.005348958
4506.794835	0.005809067
4508.723288	0.006296470
4510.651741	0.006720603
4512.580195	0.007394460
4514.508648	0.007569048
4516.437101	0.006725613
4518.365554	0.006022449
4520.294007	0.005719518
4522.222460	0.006021008
4524.150913	0.006345974
4526.079366	0.006293823
4528.007819	0.005806823
4529.936272	0.005644157
4531.864725	0.005528584
4533.793178	0.005305674
4535.721631	0.005373927
4537.650084	0.005773504
4539.578538	0.006285738
4541.506991	0.007374980
4543.435444	0.008717539
4545.363897	0.009190972
4547.292350	0.008492867
4549.220803	0.007393113
4551.149256	0.006185816
4553.077709	0.005026754
4555.006162	0.004615588
4556.934615	0.005050450
4558.863068	0.006085352
4560.791521	0.007309970
4562.719974	0.007870978
4564.648428	0.007513000
4566.576881	0.007041382
4568.505334	0.006670172
4570.433787	0.006135071
4572.362240	0.006065651
4574.290693	0.006896790
4576.219146	0.007198783
4578.147599	0.007285440
4580.076052	0.007612807
4582.004505	0.006715875
4583.932958	0.004916172
4585.861411	0.004087494
4587.789864	0.005004230
4589.718318	0.005658346
4591.646771	0.005369937
4593.575224	0.005577158
4595.503677	0.006124970
4597.432130	0.006502981
4599.360583	0.006781382
4601.289036	0.007078818
4603.217489	0.007019490
[truncated: 1,501 more rows]
