# Supplementary material for: Adaptive Method for Quantitative Estimation of Glucose and Fructose Concentrations in Aqueous Solutions Based on Infrared Nanoantenna Optics
Source: Sensors (Basel). 2019 Jul 11;19(14):3053. doi: 10.3390/s19143053 (PMC6678705; doi:10.3390/s19143053)
Supplement: Supplementary file 1 [file sensors-19-03053-s001.zip › 00_Measurement_Data/Fructose cycles/2 c=25 gl/res4 sc50_50 ap100x100 par pol/2 c25 gl.20.txt]

748.239793	0.008830809
750.168246	0.018722884
752.096699	0.023068076
754.025152	0.025805356
755.953605	0.025809975
757.882058	0.024952531
759.810511	0.034594078
761.738964	0.042654313
763.667418	0.033500638
765.595871	0.017872840
767.524324	0.024770116
769.452777	0.015364049
771.381230	0.014431395
773.309683	0.022658840
775.238136	0.031226385
777.166589	0.043584712
779.095042	0.044677239
781.023495	0.041341763
782.951948	0.027688593
784.880401	0.012075885
786.808854	0.002347712
788.737308	0.020082142
790.665761	0.046537988
792.594214	0.060416870
794.522667	0.049404677
796.451120	0.030551260
798.379573	0.028892793
800.308026	0.035296392
802.236479	0.027993776
804.164932	0.010281969
806.093385	0.019735498
808.021838	0.021008089
809.950291	0.010491074
811.878744	0.023393264
813.807197	0.036191482
815.735651	0.023713164
817.664104	0.007605517
819.592557	0.008940859
821.521010	0.007429487
823.449463	0.019449830
825.377916	0.029007822
827.306369	0.030579504
829.234822	0.030761052
831.163275	0.033986807
833.091728	0.038342278
835.020181	0.036323864
836.948634	0.026134031
838.877087	0.014776705
840.805541	0.009026508
842.733994	0.015268422
844.662447	0.025743481
846.590900	0.029395349
848.519353	0.026411956
850.447806	0.027794149
852.376259	0.031601615
854.304712	0.031857509
856.233165	0.030132093
858.161618	0.028477741
860.090071	0.024396570
862.018524	0.022372136
863.946977	0.024930436
865.875430	0.025135688
867.803884	0.019299516
869.732337	0.017833842
871.660790	0.023505170
873.589243	0.033581123
875.517696	0.039191473
877.446149	0.040896717
879.374602	0.042493515
881.303055	0.042994607
883.231508	0.041515615
885.159961	0.039485019
887.088414	0.040481549
889.016867	0.046388920
890.945320	0.051361054
892.873774	0.051749412
894.802227	0.051095858
896.730680	0.051611856
898.659133	0.052359413
900.587586	0.055686336
902.516039	0.062498178
904.444492	0.069977209
906.372945	0.076156460
908.301398	0.079969950
910.229851	0.081089482
912.158304	0.082567386
914.086757	0.086393155
916.015210	0.089535676
917.943664	0.091167703
919.872117	0.095736817
921.800570	0.104114391
923.729023	0.112069823
925.657476	0.118032344
927.585929	0.122721396
929.514382	0.125494540
931.442835	0.127062991
933.371288	0.130613908
935.299741	0.137419015
937.228194	0.145635009
939.156647	0.153690785
941.085100	0.159787551
943.013553	0.162673339
944.942007	0.164992288
946.870460	0.169999719
948.798913	0.176938280
950.727366	0.183705062
952.655819	0.190547436
954.584272	0.198562309
956.512725	0.206994742
958.441178	0.214693397
960.369631	0.221702889
962.298084	0.228084028
964.226537	0.233273625
966.154990	0.237232462
968.083443	0.241624609
970.011897	0.248077318
971.940350	0.256009489
973.868803	0.263813585
975.797256	0.270770013
977.725709	0.276934892
979.654162	0.282591641
981.582615	0.288408697
983.511068	0.294528425
985.439521	0.300481558
987.367974	0.306357682
989.296427	0.312332332
991.224880	0.318383515
993.153333	0.324462593
995.081786	0.330855548
997.010240	0.337919563
998.938693	0.344472170
1000.867146	0.349222481
1002.795599	0.352832913
1004.724052	0.356669515
1006.652505	0.361118615
1008.580958	0.365333915
1010.509411	0.368988425
1012.437864	0.372666657
1014.366317	0.376494855
1016.294770	0.380577415
1018.223223	0.384995967
1020.151676	0.388841629
1022.080130	0.391357839
1024.008583	0.393132895
1025.937036	0.394872755
1027.865489	0.396544695
1029.793942	0.398084372
1031.722395	0.399433076
1033.650848	0.400591046
1035.579301	0.401723742
1037.507754	0.402800471
1039.436207	0.403946251
1041.364660	0.404812962
1043.293113	0.404851526
1045.221566	0.404906958
1047.150019	0.405244470
1049.078473	0.404748261
1051.006926	0.403505892
1052.935379	0.402218908
1054.863832	0.400797635
1056.792285	0.399513245
1058.720738	0.398758501
1060.649191	0.398002893
1062.577644	0.397237122
1064.506097	0.397067994
1066.434550	0.396816760
1068.363003	0.395635217
1070.291456	0.394075543
1072.219909	0.393193007
1074.148363	0.393125594
1076.076816	0.392727137
1078.005269	0.391009122
1079.933722	0.388966680
1081.862175	0.388276339
1083.790628	0.388028741
1085.719081	0.386753738
1087.647534	0.385145694
1089.575987	0.383702606
1091.504440	0.382666618
1093.432893	0.381970018
1095.361346	0.380418807
1097.289799	0.378356159
1099.218253	0.376891017
1101.146706	0.375394374
1103.075159	0.372707605
1105.003612	0.369014353
1106.932065	0.366087854
1108.860518	0.364951432
1110.788971	0.364487529
1112.717424	0.363188267
1114.645877	0.360631913
1116.574330	0.357459307
1118.502783	0.354292423
1120.431236	0.351121217
1122.359689	0.348133206
1124.288142	0.345705539
1126.216596	0.343828619
1128.145049	0.342132390
1130.073502	0.339706242
1132.001955	0.336277395
1133.930408	0.333108544
1135.858861	0.330863655
1137.787314	0.328551859
1139.715767	0.325391650
1141.644220	0.321960300
1143.572673	0.319146216
1145.501126	0.316892862
1147.429579	0.314596057
1149.358032	0.312018961
1151.286486	0.309369743
1153.214939	0.306890935
1155.143392	0.304637700
1157.071845	0.302486897
1159.000298	0.300076693
1160.928751	0.297350734
1162.857204	0.294707745
1164.785657	0.292045861
1166.714110	0.289024353
1168.642563	0.285941631
1170.571016	0.283333510
1172.499469	0.281186223
1174.427922	0.278707922
1176.356375	0.275417984
1178.284829	0.272013307
1180.213282	0.269064456
1182.141735	0.266334444
1184.070188	0.263761163
1185.998641	0.261345446
1187.927094	0.258649260
1189.855547	0.255570382
1191.784000	0.252697885
1193.712453	0.250438839
1195.640906	0.248510882
1197.569359	0.246404380
1199.497812	0.243987903
1201.426265	0.241348937
1203.354719	0.238779977
1205.283172	0.236113131
1207.211625	0.233408049
1209.140078	0.231138766
1211.068531	0.229318440
1212.996984	0.227282062
1214.925437	0.224813178
1216.853890	0.222370550
1218.782343	0.220255092
1220.710796	0.218257770
1222.639249	0.216143832
1224.567702	0.214050204
1226.496155	0.212233573
1228.424609	0.210444242
1230.353062	0.208073676
1232.281515	0.205480561
1234.209968	0.203566253
1236.138421	0.202193007
1238.066874	0.200741693
1239.995327	0.199072629
1241.923780	0.197194487
1243.852233	0.195227712
1245.780686	0.193459541
1247.709139	0.191933960
1249.637592	0.190408602
1251.566045	0.188727275
1253.494498	0.186774984
1255.422952	0.184831917
1257.351405	0.183196172
1259.279858	0.181622759
1261.208311	0.180120781
1263.136764	0.178590253
1265.065217	0.176646322
1266.993670	0.174530551
1268.922123	0.172556028
1270.850576	0.170683190
1272.779029	0.169015214
1274.707482	0.167534038
1276.635935	0.166199416
1278.564388	0.165013790
1280.492842	0.163674623
1282.421295	0.161955252
1284.349748	0.160210386
1286.278201	0.158797190
1288.206654	0.157517761
1290.135107	0.156050652
1292.063560	0.154530764
1293.992013	0.153161004
1295.920466	0.151781872
1297.848919	0.150252014
1299.777372	0.148545310
1301.705825	0.146759152
1303.634278	0.145195112
1305.562731	0.143845662
1307.491185	0.142609507
1309.419638	0.141714230
1311.348091	0.140948012
1313.276544	0.140265167
1315.204997	0.139715821
1317.133450	0.138577238
1319.061903	0.136843666
1320.990356	0.135163128
1322.918809	0.133468330
1324.847262	0.131620243
1326.775715	0.129870236
1328.704168	0.128343225
1330.632621	0.127008244
1332.561075	0.126171440
1334.489528	0.126219958
1336.417981	0.126635417
1338.346434	0.126038253
1340.274887	0.124330230
1342.203340	0.122111171
1344.131793	0.119591922
1346.060246	0.117634594
1347.988699	0.116648212
1349.917152	0.115997747
1351.845605	0.115035295
1353.774058	0.113845646
1355.702511	0.113135010
1357.630965	0.113059737
1359.559418	0.112745441
1361.487871	0.111593820
1363.416324	0.110710002
1365.344777	0.110161319
1367.273230	0.108639412
1369.201683	0.107255340
1371.130136	0.106888928
1373.058589	0.106261052
1374.987042	0.105312072
1376.915495	0.104172863
1378.843948	0.102285512
1380.772401	0.100502215
1382.700854	0.099705987
1384.629308	0.099223040
1386.557761	0.098266177
1388.486214	0.097720221
1390.414667	0.097899273
1392.343120	0.097621545
1394.271573	0.097205713
1396.200026	0.096931793
1398.128479	0.095312871
1400.056932	0.093108699
1401.985385	0.091549687
1403.913838	0.089946054
1405.842291	0.088784665
1407.770744	0.088168822
1409.699198	0.087314926
1411.627651	0.086730801
1413.556104	0.087301455
1415.484557	0.088463962
1417.413010	0.088395208
1419.341463	0.087473825
1421.269916	0.086803652
1423.198369	0.085206732
1425.126822	0.083442368
1427.055275	0.082485676
1428.983728	0.081632018
1430.912181	0.081562243
1432.840634	0.081949055
1434.769087	0.080479868
1436.697541	0.078179523
1438.625994	0.077722244
1440.554447	0.077421658
1442.482900	0.076469645
1444.411353	0.075871713
1446.339806	0.075174063
1448.268259	0.074448861
1450.196712	0.074533515
1452.125165	0.075729407
1454.053618	0.077083997
1455.982071	0.076647379
1457.910524	0.075426035
1459.838977	0.075136051
1461.767431	0.073593929
1463.695884	0.070478283
1465.624337	0.068574049
1467.552790	0.069025412
1469.481243	0.069616295
1471.409696	0.069310762
1473.338149	0.069464073
1475.266602	0.069339111
1477.195055	0.067855120
1479.123508	0.066001482
1481.051961	0.064600833
1482.980414	0.064229749
1484.908867	0.064657107
1486.837321	0.064996399
1488.765774	0.064713463
1490.694227	0.064485535
1492.622680	0.064789556
1494.551133	0.064163059
1496.479586	0.062714264
1498.408039	0.061884735
1500.336492	0.061955258
1502.264945	0.062935606
1504.193398	0.063502252
1506.121851	0.062833220
1508.050304	0.063239560
1509.978757	0.063382402
1511.907210	0.061685815
1513.835664	0.060065702
1515.764117	0.059771206
1517.692570	0.061192043
1519.621023	0.062371049
1521.549476	0.061809193
1523.477929	0.060975060
1525.406382	0.059175815
1527.334835	0.056885466
1529.263288	0.055753265
1531.191741	0.054814965
1533.120194	0.054060403
1535.048647	0.055621330
1536.977100	0.057896651
1538.905554	0.058602955
1540.834007	0.059037756
1542.762460	0.058058172
1544.690913	0.055205774
1546.619366	0.053011321
1548.547819	0.051760409
1550.476272	0.051410072
1552.404725	0.052146129
1554.333178	0.053773139
1556.261631	0.054975569
1558.190084	0.053447213
1560.118537	0.051790014
1562.046990	0.051334631
1563.975443	0.050032459
1565.903897	0.048834167
1567.832350	0.048141211
1569.760803	0.048176944
1571.689256	0.049680803
1573.617709	0.050390761
1575.546162	0.049263950
1577.474615	0.048519637
1579.403068	0.047938578
1581.331521	0.046490896
1583.259974	0.045465004
1585.188427	0.045603380
1587.116880	0.046228137
1589.045333	0.046626255
1590.973787	0.046738196
1592.902240	0.046739206
1594.830693	0.046741378
1596.759146	0.046829518
1598.687599	0.046963807
1600.616052	0.047129888
1602.544505	0.047439732
1604.472958	0.047819685
1606.401411	0.048057046
1608.329864	0.048270892
1610.258317	0.048852589
1612.186770	0.050008394
1614.115223	0.051102333
1616.043677	0.051715694
1617.972130	0.053019360
1619.900583	0.054572549
1621.829036	0.054662846
1623.757489	0.054359615
1625.685942	0.054193452
1627.614395	0.053569768
1629.542848	0.053799581
1631.471301	0.055321682
1633.399754	0.056349717
1635.328207	0.056511242
1637.256660	0.057313584
1639.185113	0.057720061
1641.113566	0.057459578
1643.042020	0.057681017
1644.970473	0.058055978
1646.898926	0.059276983
1648.827379	0.062341604
1650.755832	0.062658951
1652.684285	0.058717083
1654.612738	0.056601901
1656.541191	0.056507267
1658.469644	0.055561494
1660.398097	0.054032516
1662.326550	0.053041890
1664.255003	0.053689390
1666.183456	0.054682042
1668.111910	0.054143563
1670.040363	0.053463854
1671.968816	0.053118832
1673.897269	0.051076878
1675.825722	0.048948802
1677.754175	0.048954103
1679.682628	0.049933687
1681.611081	0.050322268
1683.539534	0.049648900
1685.467987	0.049051840
1687.396440	0.047959596
1689.324893	0.045858454
1691.253346	0.044757079
1693.181799	0.044599053
1695.110253	0.044638809
1697.038706	0.045651533
1698.967159	0.045858826
1700.895612	0.044985361
1702.824065	0.044414781
1704.752518	0.042499647
1706.680971	0.040168364
1708.609424	0.038917653
1710.537877	0.038475487
1712.466330	0.038745381
1714.394783	0.039485980
1716.323236	0.039582986
1718.251689	0.038748667
1720.180143	0.037813287
1722.108596	0.036654804
1724.037049	0.035508178
1725.965502	0.035017163
1727.893955	0.035133217
1729.822408	0.035730608
1731.750861	0.035921909
1733.679314	0.035267979
1735.607767	0.035342723
1737.536220	0.035469644
1739.464673	0.034759250
1741.393126	0.034369674
1743.321579	0.034608275
1745.250032	0.035141405
1747.178486	0.035698589
1749.106939	0.035491806
1751.035392	0.034710508
1752.963845	0.034410678
1754.892298	0.034469772
1756.820751	0.034600489
1758.749204	0.034888376
1760.677657	0.034658436
1762.606110	0.034201350
1764.534563	0.034365885
1766.463016	0.035035312
1768.391469	0.036146779
1770.319922	0.037103903
1772.248376	0.037322056
1774.176829	0.037333019
1776.105282	0.037167527
1778.033735	0.036752775
1779.962188	0.036536235
1781.890641	0.036602259
1783.819094	0.036597628
1785.747547	0.036745559
1787.676000	0.037427418
1789.604453	0.038101994
1791.532906	0.038538191
1793.461359	0.039346371
1795.389812	0.040241014
1797.318266	0.040447008
1799.246719	0.040035285
1801.175172	0.039680552
1803.103625	0.039864138
1805.032078	0.040300701
1806.960531	0.040738948
1808.888984	0.041138027
1810.817437	0.041345574
1812.745890	0.041291386
1814.674343	0.040981933
1816.602796	0.040679377
1818.531249	0.040799424
1820.459702	0.041241862
1822.388155	0.041628618
1824.316609	0.042012937
1826.245062	0.042644423
1828.173515	0.042776715
1830.101968	0.042296153
1832.030421	0.042087119
1833.958874	0.041828722
1835.887327	0.041281037
1837.815780	0.041002668
1839.744233	0.041257218
1841.672686	0.041447699
1843.601139	0.041223526
1845.529592	0.041187253
1847.458045	0.041101232
1849.386499	0.040592495
1851.314952	0.039954484
1853.243405	0.039392501
1855.171858	0.039060552
1857.100311	0.038955875
1859.028764	0.038847335
1860.957217	0.038674094
1862.885670	0.038752660
1864.814123	0.039142594
1866.742576	0.039201349
1868.671029	0.038746700
1870.599482	0.038270064
1872.527935	0.037661299
1874.456388	0.036907148
1876.384842	0.036385648
1878.313295	0.036026258
1880.241748	0.035669249
1882.170201	0.035362769
1884.098654	0.035203326
1886.027107	0.035105541
1887.955560	0.034797046
1889.884013	0.034635525
1891.812466	0.034787126
1893.740919	0.034458037
1895.669372	0.033712588
1897.597825	0.033181682
1899.526278	0.032898139
1901.454732	0.032715261
1903.383185	0.032455329
1905.311638	0.032045163
1907.240091	0.031677246
1909.168544	0.031544063
1911.096997	0.031509094
1913.025450	0.031347848
1914.953903	0.031051794
1916.882356	0.030664559
1918.810809	0.030445350
1920.739262	0.030133307
1922.667715	0.029493477
1924.596168	0.029227171
1926.524622	0.029236371
1928.453075	0.028977560
1930.381528	0.028662857
1932.309981	0.028415797
1934.238434	0.028013423
1936.166887	0.027484402
1938.095340	0.027164456
1940.023793	0.027041258
1941.952246	0.026841588
1943.880699	0.026638340
1945.809152	0.026415644
1947.737605	0.026080159
1949.666058	0.025693424
1951.594511	0.025210155
1953.522965	0.024702741
1955.451418	0.024401838
1957.379871	0.024390921
1959.308324	0.024423169
1961.236777	0.024301531
1963.165230	0.024160568
1965.093683	0.024084425
1967.022136	0.023967756
1968.950589	0.023797369
1970.879042	0.023602629
1972.807495	0.023367334
1974.735948	0.023090294
1976.664401	0.022840682
1978.592855	0.022629648
1980.521308	0.022289433
1982.449761	0.021872373
1984.378214	0.021690002
1986.306667	0.021723855
1988.235120	0.021669133
1990.163573	0.021439299
1992.092026	0.021261975
1994.020479	0.021209197
1995.948932	0.020996843
1997.877385	0.020598596
1999.805838	0.020163245
2001.734291	0.019727724
2003.662744	0.019444920
2005.591198	0.019444857
2007.519651	0.019604454
2009.448104	0.019638913
2011.376557	0.019321773
2013.305010	0.018851889
2015.233463	0.018573014
2017.161916	0.018503588
2019.090369	0.018539032
2021.018822	0.018542040
2022.947275	0.018454181
2024.875728	0.018449005
2026.804181	0.018557394
2028.732634	0.018536126
2030.661088	0.018272342
2032.589541	0.017968943
2034.517994	0.017718429
2036.446447	0.017403958
2038.374900	0.017141258
2040.303353	0.017090831
2042.231806	0.017099673
2044.160259	0.017037194
2046.088712	0.017079094
2048.017165	0.017296629
2049.945618	0.017307848
2051.874071	0.016836835
2053.802524	0.016248282
2055.730978	0.015950579
2057.659431	0.015832283
2059.587884	0.015732661
2061.516337	0.015721409
2063.444790	0.015787203
2065.373243	0.015765369
2067.301696	0.015489851
2069.230149	0.015134447
2071.158602	0.015164110
2073.087055	0.015553928
2075.015508	0.015715057
2076.943961	0.015444338
2078.872414	0.015116902
2080.800867	0.014867240
2082.729321	0.014598186
2084.657774	0.014486476
2086.586227	0.014575848
2088.514680	0.014672433
2090.443133	0.014762404
2092.371586	0.014882087
2094.300039	0.014964478
2096.228492	0.014865750
2098.156945	0.014556372
2100.085398	0.014290819
2102.013851	0.014163800
2103.942304	0.013933870
2105.870757	0.013668629
2107.799211	0.013563294
2109.727664	0.013590123
2111.656117	0.013711513
2113.584570	0.013702333
2115.513023	0.013324717
2117.441476	0.012993663
2119.369929	0.013135168
2121.298382	0.013476295
2123.226835	0.013583813
2125.155288	0.013467412
2127.083741	0.013379436
2129.012194	0.013258129
2130.940647	0.012930349
2132.869100	0.012665027
2134.797554	0.012719799
2136.726007	0.012876987
2138.654460	0.012982222
2140.582913	0.013086440
2142.511366	0.013093395
2144.439819	0.012902308
2146.368272	0.012707712
2148.296725	0.012579774
2150.225178	0.012314321
2152.153631	0.012029809
2154.082084	0.011965736
2156.010537	0.012036918
2157.938990	0.012072194
2159.867444	0.012047129
2161.795897	0.012066757
2163.724350	0.012132162
2165.652803	0.012118866
2167.581256	0.012034590
2169.509709	0.011996622
2171.438162	0.011999394
2173.366615	0.011986862
2175.295068	0.011989938
2177.223521	0.011918373
2179.151974	0.011667363
2181.080427	0.011409845
2183.008880	0.011294545
2184.937334	0.011337371
2186.865787	0.011502556
2188.794240	0.011674165
2190.722693	0.011755053
2192.651146	0.011552655
2194.579599	0.011076666
2196.508052	0.010803729
2198.436505	0.010798567
2200.364958	0.010757021
2202.293411	0.010955065
2204.221864	0.011417613
2206.150317	0.011441071
2208.078770	0.011080725
2210.007223	0.010892505
2211.935677	0.010755128
2213.864130	0.010498433
2215.792583	0.010395080
2217.721036	0.010651398
2219.649489	0.010876732
2221.577942	0.010629995
2223.506395	0.010225719
2225.434848	0.010158175
2227.363301	0.010359324
2229.291754	0.010562492
2231.220207	0.010564523
2233.148660	0.010316214
2235.077113	0.010136273
2237.005567	0.010339770
2238.934020	0.010630443
2240.862473	0.010601436
2242.790926	0.010306724
2244.719379	0.009944347
2246.647832	0.009640886
2248.576285	0.009592169
2250.504738	0.009799355
2252.433191	0.010011173
2254.361644	0.010081746
2256.290097	0.009949385
2258.218550	0.009739569
2260.147003	0.009730605
2262.075456	0.009949504
2264.003910	0.010180573
2265.932363	0.010120184
2267.860816	0.009597740
2269.789269	0.009020212
2271.717722	0.008815478
2273.646175	0.008822489
2275.574628	0.008840173
2277.503081	0.008887357
2279.431534	0.008915697
2281.359987	0.008824125
2283.288440	0.008638657
2285.216893	0.008510482
2287.145346	0.008549181
2289.073800	0.008635697
2291.002253	0.008586680
2292.930706	0.008462997
2294.859159	0.008468870
2296.787612	0.008628177
2298.716065	0.008832744
2300.644518	0.008986775
2302.572971	0.008978015
2304.501424	0.008745210
2306.429877	0.008435889
2308.358330	0.008196961
2310.286783	0.008001652
2312.215236	0.007904012
2314.143690	0.008045293
2316.072143	0.008320665
2318.000596	0.008381026
2319.929049	0.008201169
2321.857502	0.008177290
2323.785955	0.008453584
2325.714408	0.008792092
2327.642861	0.008902105
2329.571314	0.008360129
2331.499767	0.007245066
2333.428220	0.006437795
2335.356673	0.006565832
2337.285126	0.007564364
2339.213579	0.008841428
2341.142033	0.009638810
2343.070486	0.009436469
2344.998939	0.008433850
2346.927392	0.007662710
2348.855845	0.007633055
2350.784298	0.007882265
2352.712751	0.007664553
2354.641204	0.006766164
2356.569657	0.005648893
2358.498110	0.005089050
2360.426563	0.005446258
2362.355016	0.006208858
2364.283469	0.006677729
2366.211923	0.006831497
2368.140376	0.006827915
2370.068829	0.006505471
2371.997282	0.006098520
2373.925735	0.005995622
2375.854188	0.006106982
2377.782641	0.006220072
2379.711094	0.006273840
2381.639547	0.006309049
2383.568000	0.006395999
2385.496453	0.006514495
2387.424906	0.006526171
2389.353359	0.006350396
2391.281812	0.006099236
2393.210266	0.005982949
2395.138719	0.005993305
2397.067172	0.005998396
2398.995625	0.006113783
2400.924078	0.006424218
2402.852531	0.006626768
2404.780984	0.006437119
2406.709437	0.006210106
2408.637890	0.006301470
2410.566343	0.006505511
2412.494796	0.006441720
2414.423249	0.006119248
2416.351702	0.005826595
2418.280156	0.005696845
2420.208609	0.005528456
2422.137062	0.005307481
2424.065515	0.005345494
2425.993968	0.005633181
2427.922421	0.005954840
2429.850874	0.006106317
2431.779327	0.005934038
2433.707780	0.005711968
2435.636233	0.005905427
2437.564686	0.006302118
2439.493139	0.006133138
2441.421592	0.005647185
2443.350045	0.005495125
2445.278499	0.005649359
2447.206952	0.005776321
2449.135405	0.005843536
2451.063858	0.005849350
2452.992311	0.005961665
2454.920764	0.006238402
2456.849217	0.006326775
2458.777670	0.006081280
2460.706123	0.005875277
2462.634576	0.005899632
2464.563029	0.006033148
2466.491482	0.006108567
2468.419935	0.006167885
2470.348389	0.006344584
2472.276842	0.006560154
2474.205295	0.006606006
2476.133748	0.006522770
2478.062201	0.006654740
2479.990654	0.006971888
2481.919107	0.006997803
2483.847560	0.006703316
2485.776013	0.006617017
2487.704466	0.006897449
2489.632919	0.007115341
2491.561372	0.007148392
2493.489825	0.007281700
2495.418279	0.007501575
2497.346732	0.007531316
2499.275185	0.007457489
2501.203638	0.007538790
2503.132091	0.007840299
2505.060544	0.008223292
2506.988997	0.008348472
2508.917450	0.008241223
2510.845903	0.008268736
2512.774356	0.008499990
2514.702809	0.008717992
2516.631262	0.008854469
2518.559715	0.009068058
2520.488168	0.009360117
2522.416622	0.009642940
2524.345075	0.009887586
2526.273528	0.010136243
2528.201981	0.010624604
2530.130434	0.011257770
2532.058887	0.011440818
2533.987340	0.011104275
2535.915793	0.010764235
2537.844246	0.010562723
2539.772699	0.010554835
2541.701152	0.010973237
2543.629605	0.011591815
2545.558058	0.012132885
2547.486512	0.012649351
2549.414965	0.012975956
2551.343418	0.013023959
2553.271871	0.012924181
2555.200324	0.012655783
2557.128777	0.012484931
2559.057230	0.012938392
2560.985683	0.013889062
2562.914136	0.014688777
2564.842589	0.015084605
2566.771042	0.015284771
2568.699495	0.015503901
2570.627948	0.015705051
2572.556401	0.015884621
2574.484855	0.016117036
2576.413308	0.016221242
2578.341761	0.016156379
2580.270214	0.016302552
2582.198667	0.016737051
2584.127120	0.017176013
2586.055573	0.017383786
2587.984026	0.017411442
2589.912479	0.017487712
2591.840932	0.017607570
2593.769385	0.017865283
2595.697838	0.018257150
2597.626291	0.018372325
2599.554745	0.018321332
2601.483198	0.018370256
2603.411651	0.018232808
2605.340104	0.017933888
2607.268557	0.017849194
2609.197010	0.017992495
2611.125463	0.018249467
2613.053916	0.018616155
2614.982369	0.018931981
2616.910822	0.018793330
2618.839275	0.018116822
2620.767728	0.017788364
2622.696181	0.018478848
2624.624635	0.019351788
2626.553088	0.019537026
2628.481541	0.019328231
2630.409994	0.019180505
2632.338447	0.019083958
2634.266900	0.018874431
2636.195353	0.018549174
2638.123806	0.018276254
2640.052259	0.018092737
2641.980712	0.017770369
2643.909165	0.017297400
2645.837618	0.017212305
2647.766071	0.017747378
2649.694524	0.018178772
2651.622978	0.018043093
2653.551431	0.017880738
2655.479884	0.017950764
2657.408337	0.017881576
2659.336790	0.017542643
2661.265243	0.017171375
2663.193696	0.016886542
2665.122149	0.016608292
2667.050602	0.016430387
2668.979055	0.016512400
2670.907508	0.016812297
2672.835961	0.017164337
2674.764414	0.017343083
2676.692868	0.017171394
2678.621321	0.016762890
2680.549774	0.016400475
2682.478227	0.016183985
2684.406680	0.016106362
2686.335133	0.015983634
2688.263586	0.015620017
2690.192039	0.015116695
2692.120492	0.014781517
2694.048945	0.014987547
2695.977398	0.015482260
2697.905851	0.015711168
2699.834304	0.015500931
2701.762757	0.014968414
2703.691211	0.014619159
2705.619664	0.014613437
2707.548117	0.014565912
2709.476570	0.014454353
2711.405023	0.014379693
2713.333476	0.014163878
2715.261929	0.013938566
2717.190382	0.014115935
2719.118835	0.014553416
2721.047288	0.014708714
2722.975741	0.014383856
2724.904194	0.013789189
2726.832647	0.013362622
2728.761101	0.013255488
2730.689554	0.013337688
2732.618007	0.013596212
2734.546460	0.013916942
2736.474913	0.014023829
2738.403366	0.013867470
2740.331819	0.013663761
2742.260272	0.013528312
2744.188725	0.013397211
2746.117178	0.013304289
2748.045631	0.013306068
2749.974084	0.013217233
2751.902537	0.012975459
2753.830991	0.012863015
2755.759444	0.012880351
2757.687897	0.012827123
2759.616350	0.012818908
2761.544803	0.012865776
2763.473256	0.012790474
2765.401709	0.012804650
2767.330162	0.013002625
2769.258615	0.012986683
2771.187068	0.012845336
2773.115521	0.012982044
2775.043974	0.013162178
2776.972427	0.013112457
2778.900880	0.012980820
2780.829334	0.012864938
2782.757787	0.012734438
2784.686240	0.012521344
2786.614693	0.012284068
2788.543146	0.012147202
2790.471599	0.012068962
2792.400052	0.012010149
2794.328505	0.012068762
2796.256958	0.012148567
2798.185411	0.011994013
2800.113864	0.011547837
2802.042317	0.011292459
2803.970770	0.011583422
2805.899224	0.011853051
2807.827677	0.011627452
2809.756130	0.011541550
2811.684583	0.012081772
2813.613036	0.012427905
2815.541489	0.012124687
2817.469942	0.011908021
2819.398395	0.012059296
2821.326848	0.012004915
2823.255301	0.011527527
2825.183754	0.011118222
2827.112207	0.011038585
2829.040660	0.011160033
2830.969113	0.011432014
2832.897567	0.011701499
2834.826020	0.011721434
2836.754473	0.011452327
2838.682926	0.011282247
2840.611379	0.011237986
2842.539832	0.010918354
2844.468285	0.010671786
2846.396738	0.010890280
2848.325191	0.011205313
2850.253644	0.011424426
2852.182097	0.011736422
2854.110550	0.011826029
2856.039003	0.011491532
2857.967457	0.011240856
2859.895910	0.011406428
2861.824363	0.011647546
2863.752816	0.011489039
2865.681269	0.011197152
2867.609722	0.011313787
2869.538175	0.011570058
2871.466628	0.011667316
2873.395081	0.011810391
2875.323534	0.011862203
2877.251987	0.011559364
2879.180440	0.011015982
2881.108893	0.010726316
2883.037347	0.010898827
2884.965800	0.011064082
2886.894253	0.010971083
2888.822706	0.010881715
2890.751159	0.010882653
2892.679612	0.010751311
2894.608065	0.010484746
2896.536518	0.010596449
2898.464971	0.011100531
2900.393424	0.011391862
2902.321877	0.011282808
2904.250330	0.011067943
2906.178783	0.010940164
2908.107236	0.010814914
2910.035690	0.010785591
2911.964143	0.011188386
2913.892596	0.011775912
2915.821049	0.011905757
2917.749502	0.011636622
2919.677955	0.011497974
2921.606408	0.011607970
2923.534861	0.011560448
2925.463314	0.011157137
2927.391767	0.010696025
2929.320220	0.010440076
2931.248673	0.010477083
2933.177126	0.010840980
2935.105580	0.011162544
2937.034033	0.010994941
2938.962486	0.010855654
2940.890939	0.011264799
2942.819392	0.011630720
2944.747845	0.011458236
2946.676298	0.011160231
2948.604751	0.011282880
2950.533204	0.011718278
2952.461657	0.011927218
2954.390110	0.011639871
2956.318563	0.011162422
2958.247016	0.010850972
2960.175469	0.010886911
2962.103923	0.011124969
2964.032376	0.011278779
2965.960829	0.011425949
2967.889282	0.011705870
2969.817735	0.011992803
2971.746188	0.012046286
2973.674641	0.011823559
2975.603094	0.011550900
2977.531547	0.011385433
2979.460000	0.011282243
2981.388453	0.011312910
2983.316906	0.011466168
2985.245359	0.011552311
2987.173813	0.011444565
2989.102266	0.011209602
2991.030719	0.011078109
2992.959172	0.011259099
2994.887625	0.011666755
2996.816078	0.011898246
2998.744531	0.011911807
3000.672984	0.011978760
3002.601437	0.012101339
3004.529890	0.012151450
3006.458343	0.012112126
3008.386796	0.012042635
3010.315249	0.011998107
3012.243703	0.011949505
3014.172156	0.012010946
3016.100609	0.012256343
3018.029062	0.012459419
3019.957515	0.012529806
3021.885968	0.012561112
3023.814421	0.012475825
3025.742874	0.012474287
3027.671327	0.012836120
3029.599780	0.013231626
3031.528233	0.013331271
3033.456686	0.013114774
3035.385139	0.012759748
3037.313592	0.012607425
3039.242046	0.012773508
3041.170499	0.013227845
3043.098952	0.013683527
3045.027405	0.013605606
3046.955858	0.013288281
3048.884311	0.013393599
3050.812764	0.013682547
3052.741217	0.013683360
3054.669670	0.013574266
3056.598123	0.013720414
3058.526576	0.014096340
3060.455029	0.014289225
3062.383482	0.014199209
3064.311936	0.014213442
3066.240389	0.014529867
3068.168842	0.014821968
3070.097295	0.014803735
3072.025748	0.014598402
3073.954201	0.014317854
3075.882654	0.014088131
3077.811107	0.014306382
3079.739560	0.014831371
3081.668013	0.015206855
3083.596466	0.015497678
3085.524919	0.015621095
3087.453372	0.015555941
3089.381825	0.015846839
3091.310279	0.016436737
3093.238732	0.016673038
3095.167185	0.016575037
3097.095638	0.016572449
3099.024091	0.016735824
3100.952544	0.016872630
3102.880997	0.016887836
3104.809450	0.016792636
3106.737903	0.016557829
3108.666356	0.016338199
3110.594809	0.016421847
3112.523262	0.016765337
3114.451715	0.017251737
3116.380169	0.017946810
3118.308622	0.018414306
3120.237075	0.018167915
3122.165528	0.017703667
3124.093981	0.017736914
3126.022434	0.018240780
3127.950887	0.018736515
3129.879340	0.018999426
3131.807793	0.019100452
3133.736246	0.019231725
3135.664699	0.019342160
3137.593152	0.019281123
3139.521605	0.019346535
3141.450058	0.019560719
3143.378512	0.019495977
3145.306965	0.019212488
3147.235418	0.019216664
3149.163871	0.019747870
3151.092324	0.020507209
3153.020777	0.020859441
3154.949230	0.020756915
3156.877683	0.020748142
3158.806136	0.020993311
3160.734589	0.021254506
3162.663042	0.021452364
3164.591495	0.021771135
3166.519948	0.022297865
3168.448402	0.022489952
3170.376855	0.021912076
3172.305308	0.021359954
3174.233761	0.021710858
3176.162214	0.022553230
3178.090667	0.022977522
3180.019120	0.022888720
3181.947573	0.022679355
3183.876026	0.022589769
3185.804479	0.022798469
3187.732932	0.023373617
3189.661385	0.023924915
3191.589838	0.024054790
3193.518292	0.024021711
3195.446745	0.023896059
3197.375198	0.023598395
3199.303651	0.023791499
3201.232104	0.024679849
3203.160557	0.025500003
3205.089010	0.025909683
3207.017463	0.026153322
3208.945916	0.026130941
3210.874369	0.025779517
3212.802822	0.025597852
3214.731275	0.025895214
3216.659728	0.026164398
3218.588181	0.025993964
3220.516635	0.025962986
3222.445088	0.026610820
3224.373541	0.027294338
3226.301994	0.027444484
3228.230447	0.027418718
3230.158900	0.027356103
3232.087353	0.027026884
3234.015806	0.026478222
3235.944259	0.026195677
3237.872712	0.026655050
3239.801165	0.027659118
3241.729618	0.028592099
3243.658071	0.029249044
3245.586525	0.029742450
3247.514978	0.029737052
3249.443431	0.029059155
3251.371884	0.028296506
3253.300337	0.027830003
3255.228790	0.027607221
3257.157243	0.027674003
3259.085696	0.027953012
3261.014149	0.028247220
3262.942602	0.028709110
3264.871055	0.029345034
3266.799508	0.029705442
3268.727961	0.029852506
3270.656414	0.030090915
3272.584868	0.030027453
3274.513321	0.029358411
3276.441774	0.028749650
3278.370227	0.028928144
3280.298680	0.029610617
3282.227133	0.030199651
3284.155586	0.030326573
3286.084039	0.029846705
3288.012492	0.029433483
3289.940945	0.029729484
3291.869398	0.030280728
3293.797851	0.030403923
3295.726304	0.030265860
3297.654758	0.030395897
3299.583211	0.030665407
3301.511664	0.030633394
3303.440117	0.030505041
3305.368570	0.030881559
3307.297023	0.031587981
3309.225476	0.031876020
3311.153929	0.031676918
3313.082382	0.031456433
3315.010835	0.031530034
3316.939288	0.031888850
3318.867741	0.032214049
3320.796194	0.032153741
3322.724648	0.031819660
3324.653101	0.031683229
3326.581554	0.031952251
3328.510007	0.032415945
3330.438460	0.032890312
3332.366913	0.033367444
3334.295366	0.033411011
3336.223819	0.032835059
3338.152272	0.032543354
3340.080725	0.032961197
3342.009178	0.033457343
3343.937631	0.033585977
3345.866084	0.033570006
3347.794537	0.033878129
3349.722991	0.034287948
3351.651444	0.034110192
3353.579897	0.033513289
3355.508350	0.033312567
3357.436803	0.033616897
3359.365256	0.033967987
3361.293709	0.034223452
3363.222162	0.034495629
3365.150615	0.034976903
3367.079068	0.035567526
3369.007521	0.035753999
3370.935974	0.035576113
3372.864427	0.035485726
3374.792881	0.035411753
3376.721334	0.035247974
3378.649787	0.035328690
3380.578240	0.035725914
3382.506693	0.036247965
3384.435146	0.036869463
3386.363599	0.037435297
3388.292052	0.037601527
3390.220505	0.037115682
3392.148958	0.036393754
3394.077411	0.036243439
3396.005864	0.036339998
3397.934317	0.036025427
3399.862770	0.035771016
3401.791224	0.036215730
3403.719677	0.036903653
3405.648130	0.037518997
3407.576583	0.037920251
3409.505036	0.038003668
3411.433489	0.037761182
3413.361942	0.037318710
3415.290395	0.036779642
3417.218848	0.036616918
3419.147301	0.037029859
3421.075754	0.037369467
3423.004207	0.037211385
3424.932660	0.037040062
3426.861114	0.037311889
3428.789567	0.037868321
3430.718020	0.038222063
3432.646473	0.038120054
3434.574926	0.037626848
3436.503379	0.037009917
3438.431832	0.036689706
3440.360285	0.036695246
3442.288738	0.036889207
3444.217191	0.037305523
3446.145644	0.037707869
3448.074097	0.037867192
3450.002550	0.037621822
3451.931004	0.036953241
3453.859457	0.036011335
3455.787910	0.035138268
3457.716363	0.035074472
3459.644816	0.035645533
3461.573269	0.035667624
3463.501722	0.035059832
3465.430175	0.034629971
3467.358628	0.034490943
3469.287081	0.034377508
3471.215534	0.034624439
3473.143987	0.035552327
3475.072440	0.036605660
3477.000893	0.036955230
3478.929347	0.036230195
3480.857800	0.034908574
3482.786253	0.034352995
3484.714706	0.034927208
3486.643159	0.035434972
3488.571612	0.035354082
3490.500065	0.035064619
3492.428518	0.034736831
3494.356971	0.034403950
3496.285424	0.034156576
3498.213877	0.034024335
3500.142330	0.033952318
3502.070783	0.033870596
3503.999237	0.033787381
3505.927690	0.033600915
3507.856143	0.033069007
3509.784596	0.032496896
3511.713049	0.032287627
3513.641502	0.032208592
3515.569955	0.031975400
3517.498408	0.031634782
3519.426861	0.031408604
3521.355314	0.031237068
3523.283767	0.030957267
3525.212220	0.030667638
3527.140673	0.030400187
3529.069126	0.030097801
3530.997580	0.029770549
3532.926033	0.029435674
3534.854486	0.029168559
3536.782939	0.029227208
3538.711392	0.029634112
3540.639845	0.029871840
3542.568298	0.029626716
3544.496751	0.029127469
3546.425204	0.028791167
3548.353657	0.028828219
3550.282110	0.028959651
3552.210563	0.028892903
3554.139016	0.028499151
3556.067470	0.027602162
3557.995923	0.026539817
3559.924376	0.026008187
3561.852829	0.026062161
3563.781282	0.026088912
3565.709735	0.025816061
3567.638188	0.025657244
3569.566641	0.025553364
3571.495094	0.025046963
3573.423547	0.024345918
3575.352000	0.024008319
3577.280453	0.024065157
3579.208906	0.024128782
3581.137360	0.024082331
3583.065813	0.023927214
3584.994266	0.023189940
3586.922719	0.022013268
3588.851172	0.021762375
3590.779625	0.022394180
3592.708078	0.022595400
3594.636531	0.022306398
3596.564984	0.022083297
3598.493437	0.021861816
3600.421890	0.021784432
3602.350343	0.021946006
3604.278796	0.021746391
3606.207249	0.020977635
3608.135703	0.020407937
3610.064156	0.020370301
3611.992609	0.020380713
3613.921062	0.020447262
3615.849515	0.020323444
3617.777968	0.019449174
3619.706421	0.018779956
3621.634874	0.019239359
3623.563327	0.019994460
3625.491780	0.019872960
3627.420233	0.018591741
3629.348686	0.017520364
3631.277139	0.017481325
3633.205593	0.017539727
3635.134046	0.017516892
3637.062499	0.017520988
3638.990952	0.017141581
3640.919405	0.016452665
3642.847858	0.015941823
3644.776311	0.015728828
3646.704764	0.015710512
3648.633217	0.015973981
3650.561670	0.016410712
3652.490123	0.016526923
3654.418576	0.016006898
3656.347029	0.015268118
3658.275482	0.014772424
3660.203936	0.014173453
3662.132389	0.013309408
3664.060842	0.012679339
3665.989295	0.012508921
3667.917748	0.012074304
3669.846201	0.011055104
3671.774654	0.010550577
3673.703107	0.010893521
3675.631560	0.011462585
3677.560013	0.011899087
3679.488466	0.012130442
3681.416919	0.011961950
3683.345372	0.011619796
3685.273826	0.011458601
3687.202279	0.011460446
3689.130732	0.011654789
3691.059185	0.012133902
3692.987638	0.012426063
3694.916091	0.012194986
3696.844544	0.011790033
3698.772997	0.011598960
3700.701450	0.011793679
3702.629903	0.012362025
3704.558356	0.012597558
3706.486809	0.012278823
3708.415262	0.012368931
3710.343716	0.013257300
3712.272169	0.013757103
3714.200622	0.013202874
3716.129075	0.012331025
3718.057528	0.011814605
3719.985981	0.011835725
3721.914434	0.012125931
3723.842887	0.012278440
3725.771340	0.012287391
3727.699793	0.012452083
3729.628246	0.012625666
3731.556699	0.012593932
3733.485152	0.012653077
3735.413605	0.012703513
3737.342059	0.012398409
3739.270512	0.012159290
3741.198965	0.012193197
3743.127418	0.012467396
3745.055871	0.013449124
3746.984324	0.014481930
3748.912777	0.013950530
3750.841230	0.012681775
3752.769683	0.012115488
3754.698136	0.012306578
3756.626589	0.013278417
3758.555042	0.014403154
3760.483495	0.014613025
3762.411949	0.014092678
3764.340402	0.013577650
3766.268855	0.013555852
3768.197308	0.014072886
3770.125761	0.014595710
3772.054214	0.014840518
3773.982667	0.014942658
3775.911120	0.015000110
3777.839573	0.014950125
3779.768026	0.014983465
3781.696479	0.015213609
3783.624932	0.015112981
3785.553385	0.014602512
3787.481838	0.014124924
3789.410292	0.013674863
3791.338745	0.013087105
3793.267198	0.012707095
3795.195651	0.013075228
3797.124104	0.014095482
3799.052557	0.014761981
3800.981010	0.014568713
3802.909463	0.014147701
3804.837916	0.013346285
3806.766369	0.012245031
3808.694822	0.011918123
3810.623275	0.012544071
3812.551728	0.013419263
3814.480182	0.014057218
3816.408635	0.014797741
3818.337088	0.015765889
3820.265541	0.015956372
3822.193994	0.015594155
3824.122447	0.015381575
3826.050900	0.014718812
3827.979353	0.013529793
3829.907806	0.012372070
3831.836259	0.011892186
3833.764712	0.012573972
3835.693165	0.013792795
3837.621618	0.013887206
3839.550071	0.012777767
3841.478525	0.011978177
3843.406978	0.012048936
3845.335431	0.012673904
3847.263884	0.013369691
3849.192337	0.013699086
3851.120790	0.013268329
3853.049243	0.012320742
3854.977696	0.012110561
3856.906149	0.013011919
3858.834602	0.014300842
3860.763055	0.015405747
3862.691508	0.015523094
3864.619961	0.014458979
3866.548415	0.013120641
3868.476868	0.011760389
3870.405321	0.010853008
3872.333774	0.010930773
3874.262227	0.011440216
3876.190680	0.011906309
3878.119133	0.011944500
3880.047586	0.011641171
3881.976039	0.011839621
3883.904492	0.012513545
3885.832945	0.012868429
3887.761398	0.012681144
3889.689851	0.012162583
3891.618305	0.011753371
3893.546758	0.011487648
3895.475211	0.010966823
3897.403664	0.010376845
3899.332117	0.010179806
3901.260570	0.010406068
3903.189023	0.010728822
3905.117476	0.011144853
3907.045929	0.011643074
3908.974382	0.011742919
3910.902835	0.011329752
3912.831288	0.010773423
3914.759741	0.010322429
3916.688194	0.010146608
3918.616648	0.010375285
3920.545101	0.010669415
3922.473554	0.010769778
3924.402007	0.010975694
3926.330460	0.011424842
3928.258913	0.011961697
3930.187366	0.012692585
3932.115819	0.013286338
3934.044272	0.012820286
3935.972725	0.011636036
3937.901178	0.010917583
3939.829631	0.010708409
3941.758084	0.010425304
3943.686538	0.010331886
3945.614991	0.010736655
3947.543444	0.011100083
3949.471897	0.011191389
3951.400350	0.011655118
3953.328803	0.012435335
3955.257256	0.012666478
3957.185709	0.012167847
3959.114162	0.011389617
3961.042615	0.010683712
3962.971068	0.010489548
3964.899521	0.010760784
3966.827974	0.011022523
3968.756427	0.011291991
3970.684881	0.011799140
3972.613334	0.012206485
3974.541787	0.011837694
3976.470240	0.010845538
3978.398693	0.010162380
3980.327146	0.010048309
3982.255599	0.009896592
3984.184052	0.009416667
3986.112505	0.009116807
3988.040958	0.009054666
3989.969411	0.009058417
3991.897864	0.009168058
3993.826317	0.009267324
3995.754771	0.009585358
3997.683224	0.010369411
3999.611677	0.011019590
4001.540130	0.011022376
4003.468583	0.010726135
4005.397036	0.010400974
4007.325489	0.009987640
4009.253942	0.009950765
4011.182395	0.010144382
4013.110848	0.009291612
4015.039301	0.008037241
4016.967754	0.008342810
4018.896207	0.009606451
4020.824661	0.010228833
4022.753114	0.010259038
4024.681567	0.010299847
4026.610020	0.010154864
4028.538473	0.009370892
4030.466926	0.008572587
4032.395379	0.008392621
4034.323832	0.008122500
4036.252285	0.007761670
4038.180738	0.008449643
4040.109191	0.009846034
4042.037644	0.010565420
4043.966097	0.010199010
4045.894550	0.009424978
4047.823004	0.009097070
4049.751457	0.008940399
4051.679910	0.008647724
4053.608363	0.008478470
4055.536816	0.008388294
4057.465269	0.008438984
4059.393722	0.008651482
4061.322175	0.008554267
4063.250628	0.008216301
4065.179081	0.008429665
4067.107534	0.008978197
4069.035987	0.009487287
4070.964440	0.009800886
4072.892894	0.009494619
4074.821347	0.008871725
4076.749800	0.008679500
4078.678253	0.008903268
4080.606706	0.008817190
4082.535159	0.008209851
4084.463612	0.007901531
4086.392065	0.008210736
4088.320518	0.008565453
4090.248971	0.008672072
4092.177424	0.008894405
4094.105877	0.008871551
4096.034330	0.008327141
4097.962783	0.007990411
4099.891237	0.008121642
4101.819690	0.007996988
4103.748143	0.007485204
4105.676596	0.007164714
4107.605049	0.007590835
4109.533502	0.008132448
4111.461955	0.008086587
4113.390408	0.007975446
4115.318861	0.008596822
4117.247314	0.009613080
4119.175767	0.010220444
4121.104220	0.009901006
4123.032673	0.008876839
4124.961127	0.008049576
4126.889580	0.007899283
4128.818033	0.008067646
4130.746486	0.008019683
4132.674939	0.007521469
4134.603392	0.007102183
4136.531845	0.007357102
4138.460298	0.008234044
4140.388751	0.008606471
4142.317204	0.008140299
4144.245657	0.007922710
4146.174110	0.008446976
4148.102563	0.008728246
4150.031017	0.008079503
4151.959470	0.007387903
4153.887923	0.007300494
4155.816376	0.007619044
4157.744829	0.007928642
4159.673282	0.008099490
4161.601735	0.008462483
4163.530188	0.008715530
4165.458641	0.008184494
4167.387094	0.006837020
4169.315547	0.005851979
4171.244000	0.005916702
4173.172453	0.006486954
4175.100906	0.006992495
4177.029360	0.007314078
4178.957813	0.007355113
4180.886266	0.007131204
4182.814719	0.006669808
4184.743172	0.006319869
4186.671625	0.006478031
4188.600078	0.006842141
4190.528531	0.007199693
4192.456984	0.007515872
4194.385437	0.007791596
4196.313890	0.008364147
4198.242343	0.008633739
4200.170796	0.007777105
4202.099250	0.006770138
4204.027703	0.006585918
4205.956156	0.006780738
4207.884609	0.006709483
4209.813062	0.006427823
4211.741515	0.006388834
4213.669968	0.006503173
4215.598421	0.006993955
4217.526874	0.007406889
4219.455327	0.006955349
4221.383780	0.006151317
4223.312233	0.005878209
4225.240686	0.006620919
4227.169139	0.007943741
4229.097593	0.008200590
4231.026046	0.007248104
4232.954499	0.006546627
4234.882952	0.006980181
4236.811405	0.007588593
4238.739858	0.007470336
4240.668311	0.007290182
4242.596764	0.007292838
4244.525217	0.007002933
4246.453670	0.006675880
4248.382123	0.006451807
4250.310576	0.006379503
4252.239029	0.006717174
4254.167483	0.006996691
4256.095936	0.006878940
4258.024389	0.006979660
4259.952842	0.007121287
4261.881295	0.006953647
4263.809748	0.006699732
4265.738201	0.006665877
4267.666654	0.006811976
4269.595107	0.007519044
4271.523560	0.008530927
4273.452013	0.008600269
4275.380466	0.006964779
4277.308919	0.005259034
4279.237373	0.005017293
4281.165826	0.005540970
4283.094279	0.006123960
4285.022732	0.006648575
4286.951185	0.007171483
4288.879638	0.007250587
4290.808091	0.007180793
4292.736544	0.007389265
4294.664997	0.007740603
4296.593450	0.007786403
4298.521903	0.007533874
4300.450356	0.007410785
4302.378809	0.007660592
4304.307262	0.007503411
4306.235716	0.006699146
4308.164169	0.005928961
4310.092622	0.005438124
4312.021075	0.005674486
4313.949528	0.006462793
4315.877981	0.006345888
4317.806434	0.005069512
4319.734887	0.004540861
4321.663340	0.005329721
4323.591793	0.006535681
4325.520246	0.007308575
4327.448699	0.007022872
4329.377152	0.006054396
4331.305606	0.005889287
4333.234059	0.006708103
4335.162512	0.007374335
4337.090965	0.007565079
4339.019418	0.007329792
4340.947871	0.006760949
4342.876324	0.005988608
4344.804777	0.005392782
4346.733230	0.005697102
4348.661683	0.006627199
4350.590136	0.007250066
4352.518589	0.006947044
4354.447042	0.006072704
4356.375495	0.005685424
4358.303949	0.006089443
4360.232402	0.006834352
4362.160855	0.007085709
4364.089308	0.006986211
4366.017761	0.006832371
4367.946214	0.006515723
4369.874667	0.005906136
4371.803120	0.005066582
4373.731573	0.004692737
4375.660026	0.005161029
4377.588479	0.005728259
4379.516932	0.005413105
4381.445385	0.004708313
4383.373839	0.004639730
4385.302292	0.004999677
4387.230745	0.004985997
4389.159198	0.004722076
4391.087651	0.004799247
4393.016104	0.004851762
4394.944557	0.004826468
4396.873010	0.005362543
4398.801463	0.006209477
4400.729916	0.006488650
4402.658369	0.006719562
4404.586822	0.007422957
4406.515275	0.008007470
4408.443729	0.008114165
4410.372182	0.007887023
4412.300635	0.007552976
4414.229088	0.007074519
4416.157541	0.006688955
4418.085994	0.006700369
4420.014447	0.006296224
4421.942900	0.005741501
4423.871353	0.005764657
4425.799806	0.006126079
4427.728259	0.006940353
4429.656712	0.007361236
4431.585165	0.007647141
4433.513618	0.008093876
4435.442072	0.007827041
4437.370525	0.007533981
4439.298978	0.007218466
4441.227431	0.006336040
4443.155884	0.006083564
4445.084337	0.006811971
4447.012790	0.007526014
4448.941243	0.007480690
4450.869696	0.007001800
4452.798149	0.006184659
4454.726602	0.005481389
4456.655055	0.005624189
4458.583508	0.006409056
4460.511962	0.006691171
4462.440415	0.005955423
4464.368868	0.004672502
4466.297321	0.003766602
4468.225774	0.004692450
4470.154227	0.005832505
4472.082680	0.006049871
4474.011133	0.006412542
4475.939586	0.006868811
4477.868039	0.006634069
4479.796492	0.005900762
4481.724945	0.005733414
4483.653398	0.006574905
4485.581851	0.008108848
4487.510305	0.009301300
4489.438758	0.009126890
4491.367211	0.007516799
4493.295664	0.005916530
4495.224117	0.005742700
4497.152570	0.006598763
4499.081023	0.007344582
4501.009476	0.007522957
4502.937929	0.007590635
4504.866382	0.008215218
4506.794835	0.009140993
4508.723288	0.009554370
4510.651741	0.009292196
4512.580195	0.008595280
4514.508648	0.007659732
4516.437101	0.006641316
4518.365554	0.006590839
4520.294007	0.007046788
4522.222460	0.006484109
4524.150913	0.006051196
4526.079366	0.006877946
4528.007819	0.006776331
4529.936272	0.005254692
4531.864725	0.004634405
4533.793178	0.005101675
4535.721631	0.005214390
4537.650084	0.004992743
4539.578538	0.005440378
4541.506991	0.006351609
4543.435444	0.006670681
4545.363897	0.006776777
4547.292350	0.007136063
4549.220803	0.007396740
4551.149256	0.007052448
4553.077709	0.006322616
4555.006162	0.005271612
4556.934615	0.004609652
4558.863068	0.004771158
4560.791521	0.005822150
4562.719974	0.006789295
4564.648428	0.007116273
4566.576881	0.006601258
4568.505334	0.006160163
4570.433787	0.006596492
4572.362240	0.006947960
4574.290693	0.006757632
4576.219146	0.006988113
4578.147599	0.007725244
4580.076052	0.008162533
4582.004505	0.008175903
4583.932958	0.008253603
4585.861411	0.008377601
4587.789864	0.007543793
4589.718318	0.005829342
4591.646771	0.005041820
4593.575224	0.006150048
4595.503677	0.007119741
4597.432130	0.006877400
4599.360583	0.006207108
4601.289036	0.005502729
4603.217489	0.004804468
[truncated: 1,501 more rows]
