# Supplementary material for: Adaptive Method for Quantitative Estimation of Glucose and Fructose Concentrations in Aqueous Solutions Based on Infrared Nanoantenna Optics
Source: Sensors (Basel). 2019 Jul 11;19(14):3053. doi: 10.3390/s19143053 (PMC6678705; doi:10.3390/s19143053)
Supplement: Supplementary file 1 [file sensors-19-03053-s001.zip › 00_Measurement_Data/Fructose cycles/2 c=25 gl/res4 sc50_50 ap100x100 par pol/2 c25 gl.21.txt]

748.239793	0.021489456
750.168246	0.010827538
752.096699	0.015353449
754.025152	0.027293600
755.953605	0.033514466
757.882058	0.029897748
759.810511	0.031394240
761.738964	0.030184476
763.667418	0.018562069
765.595871	0.017928943
767.524324	0.021608662
769.452777	0.015201895
771.381230	0.029048011
773.309683	0.038171548
775.238136	0.035211239
777.166589	0.035106599
779.095042	0.023672227
781.023495	0.011731568
782.951948	0.007747232
784.880401	0.020606656
786.808854	0.028392062
788.737308	0.023923574
790.665761	0.023339758
792.594214	0.027478769
794.522667	0.036027987
796.451120	0.041879769
798.379573	0.024788938
800.308026	0.016115580
802.236479	0.037293419
804.164932	0.037142202
806.093385	0.027174646
808.021838	0.025344709
809.950291	0.027223462
811.878744	0.024615271
813.807197	0.022048917
815.735651	0.015167097
817.664104	0.020770386
819.592557	0.027884800
821.521010	0.033169046
823.449463	0.027210567
825.377916	0.033384893
827.306369	0.022028502
829.234822	0.022929110
831.163275	0.016827164
833.091728	0.004783116
835.020181	0.017211733
836.948634	0.031301137
838.877087	0.046243917
840.805541	0.054609679
842.733994	0.046410531
844.662447	0.029851265
846.590900	0.025007095
848.519353	0.028022949
850.447806	0.026032794
852.376259	0.018597322
854.304712	0.010333626
856.233165	0.010592197
858.161618	0.019288059
860.090071	0.026163876
862.018524	0.026071725
863.946977	0.026261920
865.875430	0.025044953
867.803884	0.024057904
869.732337	0.026891068
871.660790	0.028091086
873.589243	0.025781767
875.517696	0.027208084
877.446149	0.033268571
879.374602	0.037886985
881.303055	0.037692234
883.231508	0.036787178
885.159961	0.038379952
887.088414	0.039250690
889.016867	0.040234767
890.945320	0.046119351
892.873774	0.052713983
894.802227	0.054201551
896.730680	0.053766645
898.659133	0.055663072
900.587586	0.060766723
902.516039	0.067104578
904.444492	0.072204381
906.372945	0.076379657
908.301398	0.079357252
910.229851	0.081752613
912.158304	0.085563473
914.086757	0.089959882
916.015210	0.093405589
917.943664	0.097418480
919.872117	0.102415495
921.800570	0.105866671
923.729023	0.107869364
925.657476	0.110783242
927.585929	0.116119698
929.514382	0.124029458
931.442835	0.132129103
933.371288	0.137977585
935.299741	0.141558781
937.228194	0.144376069
939.156647	0.147883222
941.085100	0.153263569
943.013553	0.161128044
944.942007	0.169441074
946.870460	0.176534966
948.798913	0.182761714
950.727366	0.187935963
952.655819	0.193118304
954.584272	0.199760169
956.512725	0.206495896
958.441178	0.212358505
960.369631	0.218529716
962.298084	0.225688979
964.226537	0.233064130
966.154990	0.239600837
968.083443	0.245368093
970.011897	0.251286924
971.940350	0.257762581
973.868803	0.264909714
975.797256	0.272956520
977.725709	0.280760497
979.654162	0.286389261
981.582615	0.290505171
983.511068	0.295208246
985.439521	0.301056564
987.367974	0.307751685
989.296427	0.314348936
991.224880	0.320151359
993.153333	0.325774491
995.081786	0.331668258
997.010240	0.337444127
998.938693	0.342237353
1000.867146	0.346007645
1002.795599	0.349803120
1004.724052	0.354378581
1006.652505	0.359879196
1008.580958	0.365359366
1010.509411	0.369688660
1012.437864	0.373571247
1014.366317	0.378035694
1016.294770	0.382201463
1018.223223	0.384851962
1020.151676	0.386571139
1022.080130	0.388898432
1024.008583	0.392208308
1025.937036	0.395154297
1027.865489	0.396977395
1029.793942	0.398437738
1031.722395	0.399745554
1033.650848	0.400608718
1035.579301	0.401353419
1037.507754	0.402323127
1039.436207	0.403458446
1041.364660	0.404701680
1043.293113	0.405636877
1045.221566	0.405386925
1047.150019	0.404358059
1049.078473	0.403948098
1051.006926	0.404000998
1052.935379	0.403206587
1054.863832	0.401236892
1056.792285	0.398907095
1058.720738	0.397380561
1060.649191	0.396910578
1062.577644	0.396483511
1064.506097	0.396029979
1066.434550	0.396401018
1068.363003	0.396762490
1070.291456	0.395662159
1072.219909	0.393662006
1074.148363	0.392055780
1076.076816	0.391228855
1078.005269	0.391119808
1079.933722	0.390700221
1081.862175	0.389035523
1083.790628	0.386996567
1085.719081	0.385555148
1087.647534	0.384871751
1089.575987	0.384691566
1091.504440	0.384100795
1093.432893	0.382493049
1095.361346	0.380246937
1097.289799	0.378058016
1099.218253	0.376288801
1101.146706	0.374623179
1103.075159	0.372505128
1105.003612	0.370061457
1106.932065	0.367866218
1108.860518	0.366127729
1110.788971	0.364650965
1112.717424	0.362902552
1114.645877	0.360275477
1116.574330	0.356895298
1118.502783	0.353766471
1120.431236	0.351477414
1122.359689	0.349313825
1124.288142	0.346704751
1126.216596	0.344059587
1128.145049	0.341268599
1130.073502	0.338137597
1132.001955	0.335574269
1133.930408	0.333725899
1135.858861	0.331671834
1137.787314	0.329166502
1139.715767	0.326389223
1141.644220	0.323594570
1143.572673	0.320976019
1145.501126	0.318167299
1147.429579	0.314961374
1149.358032	0.311843842
1151.286486	0.309211940
1153.214939	0.306761414
1155.143392	0.304084837
1157.071845	0.301398516
1159.000298	0.298914939
1160.928751	0.296273917
1162.857204	0.293403596
1164.785657	0.290594310
1166.714110	0.287834048
1168.642563	0.285225421
1170.571016	0.282838672
1172.499469	0.280288666
1174.427922	0.277360857
1176.356375	0.274555236
1178.284829	0.272341847
1180.213282	0.270202130
1182.141735	0.267790854
1184.070188	0.265211940
1185.998641	0.262058139
1187.927094	0.258687615
1189.855547	0.255975425
1191.784000	0.253582716
1193.712453	0.251007557
1195.640906	0.248491377
1197.569359	0.246046096
1199.497812	0.243437558
1201.426265	0.240573987
1203.354719	0.238033131
1205.283172	0.235776633
1207.211625	0.233759433
1209.140078	0.231380627
1211.068531	0.228717238
1212.996984	0.226536557
1214.925437	0.224698335
1216.853890	0.222479537
1218.782343	0.219956100
1220.710796	0.217549235
1222.639249	0.215271324
1224.567702	0.213049635
1226.496155	0.211034834
1228.424609	0.209461644
1230.353062	0.208111525
1232.281515	0.206429929
1234.209968	0.204356372
1236.138421	0.202265263
1238.066874	0.200396553
1239.995327	0.198776931
1241.923780	0.197238952
1243.852233	0.195515901
1245.780686	0.193465278
1247.709139	0.191412285
1249.637592	0.189656541
1251.566045	0.187968597
1253.494498	0.186138451
1255.422952	0.184582844
1257.351405	0.183546349
1259.279858	0.182459801
1261.208311	0.180937529
1263.136764	0.179044947
1265.065217	0.176895678
1266.993670	0.174929902
1268.922123	0.173179522
1270.850576	0.171107456
1272.779029	0.168929935
1274.707482	0.167187780
1276.635935	0.165900826
1278.564388	0.164798483
1280.492842	0.163765296
1282.421295	0.162836313
1284.349748	0.161769554
1286.278201	0.160322815
1288.206654	0.158701748
1290.135107	0.157042265
1292.063560	0.155081257
1293.992013	0.152737841
1295.920466	0.150553688
1297.848919	0.149057180
1299.777372	0.147934884
1301.705825	0.146682814
1303.634278	0.145348683
1305.562731	0.143942341
1307.491185	0.142628312
1309.419638	0.141845122
1311.348091	0.141182587
1313.276544	0.140654102
1315.204997	0.140480027
1317.133450	0.139529705
1319.061903	0.137644261
1320.990356	0.135664091
1322.918809	0.133585289
1324.847262	0.131511375
1326.775715	0.129738227
1328.704168	0.128140599
1330.632621	0.126962766
1332.561075	0.126821071
1334.489528	0.127519831
1336.417981	0.127818465
1338.346434	0.126844838
1340.274887	0.125594676
1342.203340	0.124118060
1344.131793	0.121399097
1346.060246	0.118497729
1347.988699	0.116564594
1349.917152	0.115595385
1351.845605	0.115054034
1353.774058	0.114256337
1355.702511	0.113462687
1357.630965	0.113183007
1359.559418	0.112658545
1361.487871	0.111338787
1363.416324	0.110753804
1365.344777	0.110679030
1367.273230	0.109260283
1369.201683	0.108002014
1371.130136	0.107795238
1373.058589	0.106942654
1374.987042	0.105754457
1376.915495	0.104541846
1378.843948	0.102538489
1380.772401	0.100850739
1382.700854	0.100257501
1384.629308	0.099502712
1386.557761	0.098165885
1388.486214	0.098034255
1390.414667	0.098906629
1392.343120	0.098519668
1394.271573	0.098003924
1396.200026	0.098556049
1398.128479	0.097832471
1400.056932	0.096024990
1401.985385	0.094224803
1403.913838	0.091588870
1405.842291	0.089521453
1407.770744	0.088654235
1409.699198	0.087727763
1411.627651	0.087208748
1413.556104	0.087844834
1415.484557	0.088221908
1417.413010	0.086900465
1419.341463	0.086259522
1421.269916	0.087112978
1423.198369	0.086167239
1425.126822	0.084159926
1427.055275	0.082987376
1428.983728	0.082181379
1430.912181	0.082630709
1432.840634	0.083489507
1434.769087	0.081725955
1436.697541	0.079247557
1438.625994	0.079111010
1440.554447	0.078376807
1442.482900	0.076402232
1444.411353	0.075332552
1446.339806	0.074768960
1448.268259	0.074429400
1450.196712	0.075126827
1452.125165	0.076875508
1454.053618	0.077901408
1455.982071	0.076466531
1457.910524	0.075645782
1459.838977	0.077132367
1461.767431	0.075933531
1463.695884	0.071688190
1465.624337	0.069316335
1467.552790	0.070368864
1469.481243	0.071328782
1471.409696	0.070819788
1473.338149	0.071175970
1475.266602	0.071562566
1477.195055	0.069927856
1479.123508	0.067211770
1481.051961	0.065121643
1482.980414	0.064884514
1484.908867	0.065860227
1486.837321	0.066482045
1488.765774	0.066430569
1490.694227	0.066771917
1492.622680	0.067309588
1494.551133	0.065778695
1496.479586	0.063287415
1498.408039	0.062552601
1500.336492	0.063336007
1502.264945	0.064510144
1504.193398	0.064508334
1506.121851	0.063652739
1508.050304	0.065291308
1509.978757	0.066452153
1511.907210	0.064708859
1513.835664	0.062938400
1515.764117	0.062518582
1517.692570	0.063220680
1519.621023	0.063311398
1521.549476	0.062583439
1523.477929	0.062346719
1525.406382	0.060575143
1527.334835	0.058365840
1529.263288	0.057882648
1531.191741	0.056992225
1533.120194	0.055725846
1535.048647	0.057286151
1536.977100	0.059265308
1538.905554	0.059120756
1540.834007	0.060436305
1542.762460	0.061470073
1544.690913	0.058817890
1546.619366	0.055381116
1548.547819	0.052683149
1550.476272	0.051463444
1552.404725	0.052314918
1554.333178	0.054488640
1556.261631	0.055286694
1558.190084	0.052807838
1560.118537	0.052114315
1562.046990	0.053386878
1563.975443	0.052574109
1565.903897	0.051124219
1567.832350	0.049853895
1569.760803	0.049174976
1571.689256	0.050411072
1573.617709	0.050788693
1575.546162	0.049113717
1577.474615	0.048575558
1579.403068	0.048669271
1581.331521	0.047497142
1583.259974	0.046314903
1585.188427	0.045937549
1587.116880	0.046008661
1589.045333	0.046399295
1590.973787	0.046976101
1592.902240	0.047274075
1594.830693	0.047223240
1596.759146	0.047179729
1598.687599	0.047146432
1600.616052	0.047130764
1602.544505	0.047571510
1604.472958	0.048520360
1606.401411	0.049249437
1608.329864	0.049474746
1610.258317	0.049958177
1612.186770	0.050979864
1614.115223	0.051366597
1616.043677	0.051318299
1617.972130	0.053012893
1619.900583	0.054927923
1621.829036	0.054571334
1623.757489	0.054465525
1625.685942	0.055406064
1627.614395	0.055399712
1629.542848	0.055439115
1631.471301	0.056286555
1633.399754	0.056196343
1635.328207	0.055745799
1637.256660	0.057440821
1639.185113	0.058896467
1641.113566	0.058682956
1643.042020	0.058313604
1644.970473	0.057914902
1646.898926	0.059234455
1648.827379	0.063452013
1650.755832	0.063245140
1652.684285	0.057873532
1654.612738	0.056790210
1656.541191	0.058307689
1658.469644	0.057131406
1660.398097	0.054471716
1662.326550	0.053095017
1664.255003	0.054260813
1666.183456	0.055539802
1668.111910	0.054892585
1670.040363	0.054843958
1671.968816	0.055453736
1673.897269	0.053543013
1675.825722	0.051384486
1677.754175	0.051719263
1679.682628	0.052503619
1681.611081	0.051649511
1683.539534	0.050028972
1685.467987	0.050210387
1687.396440	0.050204661
1689.324893	0.047986250
1691.253346	0.046223730
1693.181799	0.045451902
1695.110253	0.045342088
1697.038706	0.046750750
1698.967159	0.046759363
1700.895612	0.045256995
1702.824065	0.044669941
1704.752518	0.043054130
1706.680971	0.041077204
1708.609424	0.040023852
1710.537877	0.039385878
1712.466330	0.039169021
1714.394783	0.039143298
1716.323236	0.038696058
1718.251689	0.038447142
1720.180143	0.038353693
1722.108596	0.037170887
1724.037049	0.035682421
1725.965502	0.035308074
1727.893955	0.035780456
1729.822408	0.036359057
1731.750861	0.035951946
1733.679314	0.034967542
1735.607767	0.035629917
1737.536220	0.036165241
1739.464673	0.035207078
1741.393126	0.034799267
1743.321579	0.035459060
1745.250032	0.036168817
1747.178486	0.036254611
1749.106939	0.035561997
1751.035392	0.035017062
1752.963845	0.034939114
1754.892298	0.034445252
1756.820751	0.033813160
1758.749204	0.033942014
1760.677657	0.034237247
1762.606110	0.034636941
1764.534563	0.035290398
1766.463016	0.035524193
1768.391469	0.035748802
1770.319922	0.036228620
1772.248376	0.036775034
1774.176829	0.037655134
1776.105282	0.038054522
1778.033735	0.037398413
1779.962188	0.036623362
1781.890641	0.036447417
1783.819094	0.036522154
1785.747547	0.036794744
1787.676000	0.037552480
1789.604453	0.038204201
1791.532906	0.038762834
1793.461359	0.040047672
1795.389812	0.041222990
1797.318266	0.041112132
1799.246719	0.040413454
1801.175172	0.040299963
1803.103625	0.040699389
1805.032078	0.040844280
1806.960531	0.040799890
1808.888984	0.040870138
1810.817437	0.041057378
1812.745890	0.041260716
1814.674343	0.041055303
1816.602796	0.040582500
1818.531249	0.040685210
1820.459702	0.041368432
1822.388155	0.041944906
1824.316609	0.042515613
1826.245062	0.043528497
1828.173515	0.043930281
1830.101968	0.043402214
1832.030421	0.042976022
1833.958874	0.042356644
1835.887327	0.041519698
1837.815780	0.041246682
1839.744233	0.041529667
1841.672686	0.041466258
1843.601139	0.041102238
1845.529592	0.041458484
1847.458045	0.041696299
1849.386499	0.041003849
1851.314952	0.040128663
1853.243405	0.039635394
1855.171858	0.039484732
1857.100311	0.039406769
1859.028764	0.039219085
1860.957217	0.039014872
1862.885670	0.039127164
1864.814123	0.039578728
1866.742576	0.039680973
1868.671029	0.039354779
1870.599482	0.039062448
1872.527935	0.038279790
1874.456388	0.037064355
1876.384842	0.036376562
1878.313295	0.036220819
1880.241748	0.036045428
1882.170201	0.035654251
1884.098654	0.035294451
1886.027107	0.035156053
1887.955560	0.034907859
1889.884013	0.034770187
1891.812466	0.034921356
1893.740919	0.034564774
1895.669372	0.033919167
1897.597825	0.033652071
1899.526278	0.033499401
1901.454732	0.033161551
1903.383185	0.032719150
1905.311638	0.032239418
1907.240091	0.031717524
1909.168544	0.031384733
1911.096997	0.031310122
1913.025450	0.031218847
1914.953903	0.030961078
1916.882356	0.030619806
1918.810809	0.030550560
1920.739262	0.030375084
1922.667715	0.029707167
1924.596168	0.029305089
1926.524622	0.029167362
1928.453075	0.028786531
1930.381528	0.028380763
1932.309981	0.028047753
1934.238434	0.027633186
1936.166887	0.027252756
1938.095340	0.027092939
1940.023793	0.026819399
1941.952246	0.026335459
1943.880699	0.026279688
1945.809152	0.026419032
1947.737605	0.026016528
1949.666058	0.025334287
1951.594511	0.024858307
1953.522965	0.024648545
1955.451418	0.024571698
1957.379871	0.024450732
1959.308324	0.024154728
1961.236777	0.023922093
1963.165230	0.023982855
1965.093683	0.023997433
1967.022136	0.023829585
1968.950589	0.023712704
1970.879042	0.023422439
1972.807495	0.022886008
1974.735948	0.022412097
1976.664401	0.022178449
1978.592855	0.022177069
1980.521308	0.022121202
1982.449761	0.021957740
1984.378214	0.021936925
1986.306667	0.021940647
1988.235120	0.021801123
1990.163573	0.021505564
1992.092026	0.021146564
1994.020479	0.020964742
1995.948932	0.020807363
1997.877385	0.020512156
1999.805838	0.020222554
2001.734291	0.019975848
2003.662744	0.019660896
2005.591198	0.019282755
2007.519651	0.019054567
2009.448104	0.018976420
2011.376557	0.018924346
2013.305010	0.019009251
2015.233463	0.019162785
2017.161916	0.019131331
2019.090369	0.018942203
2021.018822	0.018882567
2022.947275	0.019009255
2024.875728	0.018992435
2026.804181	0.018810693
2028.732634	0.018659731
2030.661088	0.018277396
2032.589541	0.017669091
2034.517994	0.017294539
2036.446447	0.017107356
2038.374900	0.016846973
2040.303353	0.016689807
2042.231806	0.016775794
2044.160259	0.016810641
2046.088712	0.016637102
2048.017165	0.016532587
2049.945618	0.016622417
2051.874071	0.016698748
2053.802524	0.016575074
2055.730978	0.016238466
2057.659431	0.015786627
2059.587884	0.015401850
2061.516337	0.015379713
2063.444790	0.015638199
2065.373243	0.015719695
2067.301696	0.015511205
2069.230149	0.015268791
2071.158602	0.015140680
2073.087055	0.015143409
2075.015508	0.015239711
2076.943961	0.015228217
2078.872414	0.015004645
2080.800867	0.014882220
2082.729321	0.015043906
2084.657774	0.015122372
2086.586227	0.014820999
2088.514680	0.014313894
2090.443133	0.014018739
2092.371586	0.014104928
2094.300039	0.014207300
2096.228492	0.014056784
2098.156945	0.013954722
2100.085398	0.014121196
2102.013851	0.014319437
2103.942304	0.014310050
2105.870757	0.014095932
2107.799211	0.013860452
2109.727664	0.013693031
2111.656117	0.013553004
2113.584570	0.013568667
2115.513023	0.013681185
2117.441476	0.013716876
2119.369929	0.013625412
2121.298382	0.013316488
2123.226835	0.013006555
2125.155288	0.012981977
2127.083741	0.013036249
2129.012194	0.012905929
2130.940647	0.012769046
2132.869100	0.012741080
2134.797554	0.012696212
2136.726007	0.012725045
2138.654460	0.012837969
2140.582913	0.012802212
2142.511366	0.012694209
2144.439819	0.012674295
2146.368272	0.012657525
2148.296725	0.012563226
2150.225178	0.012461400
2152.153631	0.012517713
2154.082084	0.012601613
2156.010537	0.012570038
2157.938990	0.012654434
2159.867444	0.012714368
2161.795897	0.012322971
2163.724350	0.011992711
2165.652803	0.012280060
2167.581256	0.012537150
2169.509709	0.012129429
2171.438162	0.011481374
2173.366615	0.011259290
2175.295068	0.011576530
2177.223521	0.012038125
2179.151974	0.012252670
2181.080427	0.012335432
2183.008880	0.012349017
2184.937334	0.011944042
2186.865787	0.011361731
2188.794240	0.011181385
2190.722693	0.011168966
2192.651146	0.011024687
2194.579599	0.011021255
2196.508052	0.011177164
2198.436505	0.011062304
2200.364958	0.010717491
2202.293411	0.010587156
2204.221864	0.010605724
2206.150317	0.010582631
2208.078770	0.010655514
2210.007223	0.010770973
2211.935677	0.010757515
2213.864130	0.010662843
2215.792583	0.010565086
2217.721036	0.010512014
2219.649489	0.010552882
2221.577942	0.010651630
2223.506395	0.010745034
2225.434848	0.010727021
2227.363301	0.010636259
2229.291754	0.010560648
2231.220207	0.010344150
2233.148660	0.010091729
2235.077113	0.010126969
2237.005567	0.010347095
2238.934020	0.010447580
2240.862473	0.010536361
2242.790926	0.010741787
2244.719379	0.010605988
2246.647832	0.010075299
2248.576285	0.009806902
2250.504738	0.009740614
2252.433191	0.009439696
2254.361644	0.009261380
2256.290097	0.009590985
2258.218550	0.010095757
2260.147003	0.010262001
2262.075456	0.010031000
2264.003910	0.009645910
2265.932363	0.009332381
2267.860816	0.009235810
2269.789269	0.009308657
2271.717722	0.009293852
2273.646175	0.009005219
2275.574628	0.008714322
2277.503081	0.008766811
2279.431534	0.009087139
2281.359987	0.009338207
2283.288440	0.009380532
2285.216893	0.009235031
2287.145346	0.008883560
2289.073800	0.008431773
2291.002253	0.008153412
2292.930706	0.008237598
2294.859159	0.008592899
2296.787612	0.008891520
2298.716065	0.008866938
2300.644518	0.008597620
2302.572971	0.008352793
2304.501424	0.008264448
2306.429877	0.008336850
2308.358330	0.008535295
2310.286783	0.008643248
2312.215236	0.008393567
2314.143690	0.007840400
2316.072143	0.007403554
2318.000596	0.007375069
2319.929049	0.007621296
2321.857502	0.007890962
2323.785955	0.008194651
2325.714408	0.008593491
2327.642861	0.008974413
2329.571314	0.009207277
2331.499767	0.009182462
2333.428220	0.008931384
2335.356673	0.008687714
2337.285126	0.008449800
2339.213579	0.007998357
2341.142033	0.007326515
2343.070486	0.006755887
2344.998939	0.006897465
2346.927392	0.007536553
2348.855845	0.007714522
2350.784298	0.007501215
2352.712751	0.007703251
2354.641204	0.008639402
2356.569657	0.009517745
2358.498110	0.009113079
2360.426563	0.007532678
2362.355016	0.006700754
2364.283469	0.006854138
2366.211923	0.007126251
2368.140376	0.007400806
2370.068829	0.007416702
2371.997282	0.006927078
2373.925735	0.006610124
2375.854188	0.006839327
2377.782641	0.007080480
2379.711094	0.006991961
2381.639547	0.006780233
2383.568000	0.006630693
2385.496453	0.006541556
2387.424906	0.006372025
2389.353359	0.006069317
2391.281812	0.005923069
2393.210266	0.006104593
2395.138719	0.006302611
2397.067172	0.006184699
2398.995625	0.005879846
2400.924078	0.005728838
2402.852531	0.005846689
2404.780984	0.006044255
2406.709437	0.006294800
2408.637890	0.006423673
2410.566343	0.006075121
2412.494796	0.005494708
2414.423249	0.005312265
2416.351702	0.005587178
2418.280156	0.005961740
2420.208609	0.006123297
2422.137062	0.005944435
2424.065515	0.005685874
2425.993968	0.005523399
2427.922421	0.005382344
2429.850874	0.005326483
2431.779327	0.005554267
2433.707780	0.005909959
2435.636233	0.006008089
2437.564686	0.005887812
2439.493139	0.005834793
2441.421592	0.005903967
2443.350045	0.006030165
2445.278499	0.006197117
2447.206952	0.006319338
2449.135405	0.006221039
2451.063858	0.006006834
2452.992311	0.005822516
2454.920764	0.005720658
2456.849217	0.005754324
2458.777670	0.005805971
2460.706123	0.005965727
2462.634576	0.006303511
2464.563029	0.006509354
2466.491482	0.006456949
2468.419935	0.006569029
2470.348389	0.006937307
2472.276842	0.007016253
2474.205295	0.006807284
2476.133748	0.006584465
2478.062201	0.006427539
2479.990654	0.006661242
2481.919107	0.007285429
2483.847560	0.007772260
2485.776013	0.007814543
2487.704466	0.007532430
2489.632919	0.007274023
2491.561372	0.007215231
2493.489825	0.007230761
2495.418279	0.007380118
2497.346732	0.007642378
2499.275185	0.007769112
2501.203638	0.007795440
2503.132091	0.007775891
2505.060544	0.007832563
2506.988997	0.008164986
2508.917450	0.008498607
2510.845903	0.008650707
2512.774356	0.008846885
2514.702809	0.009050685
2516.631262	0.009136563
2518.559715	0.009288919
2520.488168	0.009619419
2522.416622	0.009838214
2524.345075	0.009816106
2526.273528	0.009845464
2528.201981	0.010125298
2530.130434	0.010488058
2532.058887	0.010567344
2533.987340	0.010340673
2535.915793	0.010245878
2537.844246	0.010536521
2539.772699	0.010957383
2541.701152	0.011260449
2543.629605	0.011436831
2545.558058	0.011522432
2547.486512	0.011762188
2549.414965	0.012251629
2551.343418	0.012686515
2553.271871	0.012822862
2555.200324	0.012706042
2557.128777	0.012834668
2559.057230	0.013558390
2560.985683	0.014448085
2562.914136	0.014931279
2564.842589	0.014861909
2566.771042	0.014643444
2568.699495	0.014764387
2570.627948	0.015204761
2572.556401	0.015563671
2574.484855	0.015759246
2576.413308	0.016021140
2578.341761	0.016255815
2580.270214	0.016417097
2582.198667	0.016726565
2584.127120	0.017081140
2586.055573	0.017387267
2587.984026	0.017765392
2589.912479	0.017989757
2591.840932	0.017997095
2593.769385	0.018196113
2595.697838	0.018556042
2597.626291	0.018656194
2599.554745	0.018445347
2601.483198	0.018218067
2603.411651	0.018186780
2605.340104	0.018365055
2607.268557	0.018635698
2609.197010	0.018777208
2611.125463	0.018738240
2613.053916	0.018707363
2614.982369	0.018779660
2616.910822	0.018914148
2618.839275	0.018991251
2620.767728	0.018992968
2622.696181	0.018894153
2624.624635	0.018676633
2626.553088	0.018515019
2628.481541	0.018515952
2630.409994	0.018516203
2632.338447	0.018254407
2634.266900	0.017764449
2636.195353	0.017425623
2638.123806	0.017393392
2640.052259	0.017594790
2641.980712	0.017902067
2643.909165	0.018028770
2645.837618	0.018039446
2647.766071	0.018161312
2649.694524	0.018197952
2651.622978	0.018054450
2653.551431	0.017879680
2655.479884	0.017633151
2657.408337	0.017405441
2659.336790	0.017367765
2661.265243	0.017401025
2663.193696	0.017169911
2665.122149	0.016735386
2667.050602	0.016627699
2668.979055	0.016865723
2670.907508	0.016936116
2672.835961	0.016783275
2674.764414	0.016698349
2676.692868	0.016653845
2678.621321	0.016390547
2680.549774	0.015907135
2682.478227	0.015428525
2684.406680	0.015247898
2686.335133	0.015619077
2688.263586	0.016232753
2690.192039	0.016539244
2692.120492	0.016546339
2694.048945	0.016334215
2695.977398	0.015926355
2697.905851	0.015468228
2699.834304	0.015054844
2701.762757	0.014882824
2703.691211	0.015052806
2705.619664	0.015186477
2707.548117	0.014970459
2709.476570	0.014618802
2711.405023	0.014315965
2713.333476	0.014048037
2715.261929	0.013985802
2717.190382	0.014136455
2719.118835	0.014425456
2721.047288	0.014763951
2722.975741	0.014868776
2724.904194	0.014650719
2726.832647	0.014357688
2728.761101	0.014211989
2730.689554	0.014204060
2732.618007	0.014146717
2734.546460	0.013941511
2736.474913	0.013662785
2738.403366	0.013561106
2740.331819	0.013780340
2742.260272	0.013904222
2744.188725	0.013583729
2746.117178	0.013178366
2748.045631	0.012962950
2749.974084	0.012735532
2751.902537	0.012458555
2753.830991	0.012356344
2755.759444	0.012480008
2757.687897	0.012572070
2759.616350	0.012393842
2761.544803	0.012303086
2763.473256	0.012674849
2765.401709	0.012929697
2767.330162	0.012695893
2769.258615	0.012362322
2771.187068	0.012235411
2773.115521	0.012367667
2775.043974	0.012669068
2776.972427	0.012949894
2778.900880	0.013042980
2780.829334	0.012804093
2782.757787	0.012412519
2784.686240	0.012432200
2786.614693	0.012917932
2788.543146	0.013077057
2790.471599	0.012629992
2792.400052	0.012246887
2794.328505	0.012067890
2796.256958	0.011929625
2798.185411	0.012004587
2800.113864	0.012150399
2802.042317	0.012015991
2803.970770	0.011671436
2805.899224	0.011452566
2807.827677	0.011494431
2809.756130	0.011583357
2811.684583	0.011673500
2813.613036	0.011878708
2815.541489	0.012078458
2817.469942	0.012240335
2819.398395	0.012330569
2821.326848	0.012286759
2823.255301	0.012259524
2825.183754	0.012155186
2827.112207	0.011928266
2829.040660	0.011954323
2830.969113	0.011979883
2832.897567	0.011482774
2834.826020	0.011005043
2836.754473	0.011215494
2838.682926	0.011870973
2840.611379	0.012420493
2842.539832	0.012471272
2844.468285	0.011997866
2846.396738	0.011498012
2848.325191	0.011176220
2850.253644	0.010764791
2852.182097	0.010407688
2854.110550	0.010544147
2856.039003	0.011003952
2857.967457	0.011392513
2859.895910	0.011564706
2861.824363	0.011616415
2863.752816	0.011704478
2865.681269	0.011670061
2867.609722	0.011329863
2869.538175	0.010845637
2871.466628	0.010595516
2873.395081	0.010696707
2875.323534	0.011017273
2877.251987	0.011397153
2879.180440	0.011529256
2881.108893	0.011273425
2883.037347	0.010926149
2884.965800	0.010744672
2886.894253	0.010888208
2888.822706	0.011353169
2890.751159	0.011697986
2892.679612	0.011494693
2894.608065	0.011062253
2896.536518	0.010865776
2898.464971	0.010870990
2900.393424	0.011072826
2902.321877	0.011286848
2904.250330	0.011164677
2906.178783	0.011071595
2908.107236	0.011346707
2910.035690	0.011626548
2911.964143	0.011760748
2913.892596	0.011899865
2915.821049	0.011711974
2917.749502	0.010975989
2919.677955	0.010308806
2921.606408	0.010252403
2923.534861	0.010475168
2925.463314	0.010560581
2927.391767	0.010600049
2929.320220	0.010809579
2931.248673	0.011101317
2933.177126	0.011188768
2935.105580	0.010959887
2937.034033	0.010624076
2938.962486	0.010503595
2940.890939	0.010751387
2942.819392	0.011068888
2944.747845	0.011199866
2946.676298	0.011291134
2948.604751	0.011235781
2950.533204	0.010762203
2952.461657	0.010244118
2954.390110	0.010363781
2956.318563	0.011157283
2958.247016	0.011830260
2960.175469	0.011761127
2962.103923	0.011205288
2964.032376	0.010699302
2965.960829	0.010487761
2967.889282	0.010648493
2969.817735	0.010896804
2971.746188	0.011135290
2973.674641	0.011407684
2975.603094	0.011351712
2977.531547	0.011126354
2979.460000	0.011215805
2981.388453	0.011410556
2983.316906	0.011374149
2985.245359	0.011159910
2987.173813	0.011016493
2989.102266	0.011073444
2991.030719	0.011217975
2992.959172	0.011461311
2994.887625	0.011750805
2996.816078	0.011907415
2998.744531	0.011780154
3000.672984	0.011364770
3002.601437	0.011173936
3004.529890	0.011529291
3006.458343	0.011993302
3008.386796	0.012131354
3010.315249	0.012243585
3012.243703	0.012595149
3014.172156	0.012959151
3016.100609	0.013141715
3018.029062	0.013077106
3019.957515	0.012904885
3021.885968	0.012838079
3023.814421	0.012722745
3025.742874	0.012469499
3027.671327	0.012449401
3029.599780	0.012813716
3031.528233	0.013243242
3033.456686	0.013512405
3035.385139	0.013668274
3037.313592	0.013685008
3039.242046	0.013663244
3041.170499	0.013856491
3043.098952	0.013982185
3045.027405	0.013615930
3046.955858	0.013169475
3048.884311	0.013063345
3050.812764	0.013102055
3052.741217	0.013169778
3054.669670	0.013530495
3056.598123	0.014178338
3058.526576	0.014502755
3060.455029	0.014298485
3062.383482	0.014106023
3064.311936	0.014215993
3066.240389	0.014512701
3068.168842	0.014882728
3070.097295	0.015111904
3072.025748	0.015085867
3073.954201	0.015045526
3075.882654	0.015146159
3077.811107	0.015266673
3079.739560	0.015418407
3081.668013	0.015661763
3083.596466	0.015866181
3085.524919	0.016055442
3087.453372	0.016439371
3089.381825	0.016745338
3091.310279	0.016455844
3093.238732	0.015998960
3095.167185	0.016132602
3097.095638	0.016575111
3099.024091	0.016538087
3100.952544	0.016048422
3102.880997	0.015991256
3104.809450	0.016540926
3106.737903	0.016874935
3108.666356	0.017040938
3110.594809	0.017650614
3112.523262	0.018226702
3114.451715	0.018141989
3116.380169	0.017937383
3118.308622	0.018043825
3120.237075	0.018044325
3122.165528	0.017930930
3124.093981	0.018077200
3126.022434	0.018375102
3127.950887	0.018643223
3129.879340	0.018995330
3131.807793	0.019473668
3133.736246	0.019871512
3135.664699	0.019991823
3137.593152	0.019850191
3139.521605	0.019642705
3141.450058	0.019508027
3143.378512	0.019295437
3145.306965	0.019077204
3147.235418	0.019235814
3149.163871	0.019549388
3151.092324	0.019787055
3153.020777	0.020371756
3154.949230	0.020973064
3156.877683	0.020882895
3158.806136	0.020683009
3160.734589	0.021032499
3162.663042	0.021464838
3164.591495	0.021514114
3166.519948	0.021567063
3168.448402	0.021842381
3170.376855	0.021947037
3172.305308	0.021990607
3174.233761	0.022340601
3176.162214	0.022669286
3178.090667	0.022626353
3180.019120	0.022493534
3181.947573	0.022664865
3183.876026	0.023267278
3185.804479	0.024083737
3187.732932	0.024570081
3189.661385	0.024327228
3191.589838	0.023697419
3193.518292	0.023251627
3195.446745	0.023200501
3197.375198	0.023662517
3199.303651	0.024326222
3201.232104	0.024626289
3203.160557	0.024744865
3205.089010	0.025025718
3207.017463	0.025540983
3208.945916	0.026332984
3210.874369	0.027004644
3212.802822	0.027061600
3214.731275	0.026705625
3216.659728	0.026531275
3218.588181	0.026708016
3220.516635	0.026723951
3222.445088	0.026285646
3224.373541	0.025833488
3226.301994	0.025773397
3228.230447	0.025964469
3230.158900	0.026106147
3232.087353	0.026189215
3234.015806	0.026291059
3235.944259	0.026598847
3237.872712	0.027132120
3239.801165	0.027554065
3241.729618	0.027962057
3243.658071	0.028449059
3245.586525	0.028697409
3247.514978	0.028636906
3249.443431	0.028466905
3251.371884	0.028396387
3253.300337	0.028333886
3255.228790	0.028249258
3257.157243	0.028246121
3259.085696	0.028161693
3261.014149	0.028082678
3262.942602	0.028232638
3264.871055	0.028501580
3266.799508	0.028853221
3268.727961	0.029086461
3270.656414	0.029135846
3272.584868	0.029502459
3274.513321	0.030014582
3276.441774	0.029995842
3278.370227	0.029629108
3280.298680	0.029408392
3282.227133	0.029339720
3284.155586	0.029263346
3286.084039	0.029223561
3288.012492	0.029425075
3289.940945	0.029737609
3291.869398	0.029776426
3293.797851	0.029678809
3295.726304	0.029713001
3297.654758	0.029793050
3299.583211	0.029802166
3301.511664	0.029803518
3303.440117	0.029957047
3305.368570	0.030286966
3307.297023	0.030655732
3309.225476	0.030885875
3311.153929	0.030992938
3313.082382	0.031215882
3315.010835	0.031542901
3316.939288	0.031807743
3318.867741	0.031892143
3320.796194	0.031569190
3322.724648	0.031064043
3324.653101	0.031115554
3326.581554	0.031943694
3328.510007	0.032837324
3330.438460	0.033165541
3332.366913	0.033292290
3334.295366	0.033722539
3336.223819	0.034055762
3338.152272	0.033826366
3340.080725	0.033337265
3342.009178	0.033134751
3343.937631	0.033514049
3345.866084	0.034203619
3347.794537	0.034671485
3349.722991	0.034688570
3351.651444	0.034300450
3353.579897	0.033920500
3355.508350	0.034154125
3357.436803	0.034857456
3359.365256	0.035042953
3361.293709	0.034512844
3363.222162	0.034085538
3365.150615	0.034307320
3367.079068	0.035254106
3369.007521	0.036314707
3370.935974	0.036461323
3372.864427	0.035792973
3374.792881	0.035490882
3376.721334	0.035982206
3378.649787	0.036275066
3380.578240	0.035736784
3382.506693	0.035302266
3384.435146	0.035803050
3386.363599	0.036537614
3388.292052	0.036659542
3390.220505	0.036478981
3392.148958	0.036410846
3394.077411	0.036442146
3396.005864	0.036579970
3397.934317	0.036838960
3399.862770	0.037178908
3401.791224	0.037711039
3403.719677	0.038224392
3405.648130	0.038707074
3407.576583	0.038891263
3409.505036	0.038484152
3411.433489	0.037599247
3413.361942	0.037144795
3415.290395	0.037500031
3417.218848	0.038082134
3419.147301	0.038262133
3421.075754	0.037884396
3423.004207	0.037237674
3424.932660	0.036862757
3426.861114	0.037130103
3428.789567	0.037672054
3430.718020	0.037861619
3432.646473	0.037734639
3434.574926	0.037630972
3436.503379	0.037651666
3438.431832	0.037789524
3440.360285	0.038062125
3442.288738	0.038344063
3444.217191	0.038254034
3446.145644	0.037786774
3448.074097	0.037628204
3450.002550	0.037673872
3451.931004	0.037420847
3453.859457	0.037216675
3455.787910	0.037219245
3457.716363	0.037107147
3459.644816	0.036726944
3461.573269	0.036223281
3463.501722	0.035898414
3465.430175	0.035750695
3467.358628	0.035680827
3469.287081	0.035899162
3471.215534	0.036262915
3473.143987	0.036233325
3475.072440	0.035934269
3477.000893	0.035810772
3478.929347	0.035602193
3480.857800	0.035153233
3482.786253	0.034963209
3484.714706	0.035104237
3486.643159	0.035032071
3488.571612	0.034680430
3490.500065	0.034351692
3492.428518	0.034206811
3494.356971	0.034042709
3496.285424	0.033565983
3498.213877	0.033124823
3500.142330	0.033020351
3502.070783	0.033063881
3503.999237	0.033330262
3505.927690	0.033683922
3507.856143	0.033410482
3509.784596	0.032664943
3511.713049	0.032061718
3513.641502	0.031571172
3515.569955	0.031186143
3517.498408	0.031140631
3519.426861	0.031325929
3521.355314	0.031351026
3523.283767	0.031346291
3525.212220	0.031574793
3527.140673	0.031671356
3529.069126	0.031219749
3530.997580	0.030273782
3532.926033	0.029185135
3534.854486	0.028405078
3536.782939	0.028476136
3538.711392	0.029307701
3540.639845	0.029998692
3542.568298	0.030232256
3544.496751	0.030257503
3546.425204	0.030011825
3548.353657	0.029373297
3550.282110	0.028275384
3552.210563	0.027174138
3554.139016	0.026799001
3556.067470	0.026874920
3557.995923	0.026857020
3559.924376	0.026918191
3561.852829	0.027100783
3563.781282	0.026833704
3565.709735	0.026085922
3567.638188	0.025900422
3569.566641	0.026264800
3571.495094	0.026026713
3573.423547	0.025232596
3575.352000	0.024643367
3577.280453	0.024350503
3579.208906	0.024226278
3581.137360	0.024190670
3583.065813	0.023975255
3584.994266	0.023424232
3586.922719	0.022875657
3588.851172	0.022641938
3590.779625	0.022258203
3592.708078	0.021754822
3594.636531	0.021954887
3596.564984	0.022782428
3598.493437	0.023148131
3600.421890	0.022769269
3602.350343	0.022368580
3604.278796	0.022208177
3606.207249	0.021867605
3608.135703	0.021225348
3610.064156	0.020671902
3611.992609	0.020640336
3613.921062	0.021029126
3615.849515	0.020722879
3617.777968	0.019312816
3619.706421	0.018307572
3621.634874	0.018534418
3623.563327	0.019056330
3625.491780	0.018699246
3627.420233	0.017350266
3629.348686	0.016912423
3631.277139	0.018126579
3633.205593	0.018829746
3635.134046	0.018184038
3637.062499	0.017209325
3638.990952	0.016640091
3640.919405	0.016794780
3642.847858	0.017402755
3644.776311	0.017520746
3646.704764	0.016287077
3648.633217	0.014568958
3650.561670	0.014479541
3652.490123	0.015761396
3654.418576	0.016203782
3656.347029	0.015678925
3658.275482	0.015311294
3660.203936	0.015026345
3662.132389	0.014641445
3664.060842	0.014219464
3665.989295	0.013614469
3667.917748	0.013145535
3669.846201	0.013384002
3671.774654	0.013746639
3673.703107	0.013336202
3675.631560	0.013283086
3677.560013	0.014054005
3679.488466	0.013937881
3681.416919	0.013001949
3683.345372	0.012230017
3685.273826	0.011685119
3687.202279	0.011326491
3689.130732	0.011444143
3691.059185	0.011970223
3692.987638	0.012108707
3694.916091	0.011385335
3696.844544	0.010491331
3698.772997	0.010156780
3700.701450	0.010447112
3702.629903	0.011430795
3704.558356	0.012719374
3706.486809	0.013490190
3708.415262	0.013734949
3710.343716	0.013708031
3712.272169	0.013317342
3714.200622	0.012853540
3716.129075	0.012569038
3718.057528	0.012624016
3719.985981	0.013297954
3721.914434	0.014081485
3723.842887	0.013885433
3725.771340	0.013061665
3727.699793	0.012951401
3729.628246	0.013498212
3731.556699	0.013734503
3733.485152	0.013512962
3735.413605	0.013708217
3737.342059	0.014694223
3739.270512	0.015401693
3741.198965	0.015002308
3743.127418	0.014141088
3745.055871	0.014325325
3746.984324	0.015363894
3748.912777	0.015742315
3750.841230	0.015670674
3752.769683	0.015797336
3754.698136	0.015061466
3756.626589	0.013650244
3758.555042	0.012904596
3760.483495	0.012926839
3762.411949	0.012898048
3764.340402	0.012873294
3766.268855	0.013429785
3768.197308	0.013981545
3770.125761	0.013889928
3772.054214	0.013845755
3773.982667	0.014091408
3775.911120	0.014131006
3777.839573	0.013978151
3779.768026	0.014142836
3781.696479	0.014373012
3783.624932	0.014032675
3785.553385	0.013677848
3787.481838	0.013761244
3789.410292	0.013709946
3791.338745	0.013267166
3793.267198	0.012718898
3795.195651	0.012382423
3797.124104	0.012640788
3799.052557	0.013111812
3800.981010	0.013355234
3802.909463	0.013794247
3804.837916	0.013595433
3806.766369	0.012430720
3808.694822	0.011830577
3810.623275	0.012117330
3812.551728	0.012611462
3814.480182	0.013251900
3816.408635	0.014369408
3818.337088	0.015123270
3820.265541	0.014341716
3822.193994	0.013629073
3824.122447	0.013883476
3826.050900	0.013974683
3827.979353	0.013708894
3829.907806	0.013327258
3831.836259	0.013126142
3833.764712	0.013619765
3835.693165	0.014535952
3837.621618	0.015276139
3839.550071	0.015446800
3841.478525	0.014492125
3843.406978	0.013147234
3845.335431	0.012750645
3847.263884	0.013276993
3849.192337	0.013785121
3851.120790	0.013238556
3853.049243	0.011880198
3854.977696	0.011438936
3856.906149	0.012064960
3858.834602	0.012628909
3860.763055	0.013199610
3862.691508	0.013972994
3864.619961	0.014367901
3866.548415	0.014036794
3868.476868	0.013397808
3870.405321	0.013265015
3872.333774	0.013461325
3874.262227	0.013333645
3876.190680	0.013276547
3878.119133	0.013022495
3880.047586	0.012235736
3881.976039	0.011595936
3883.904492	0.011302578
3885.832945	0.011555261
3887.761398	0.012556901
3889.689851	0.013225475
3891.618305	0.012909808
3893.546758	0.012470353
3895.475211	0.012182356
3897.403664	0.011958085
3899.332117	0.012186811
3901.260570	0.012661881
3903.189023	0.012560214
3905.117476	0.012193915
3907.045929	0.011995140
3908.974382	0.011365710
3910.902835	0.010536175
3912.831288	0.010695728
3914.759741	0.011974946
3916.688194	0.013077908
3918.616648	0.013140930
3920.545101	0.012532826
3922.473554	0.011710986
3924.402007	0.011148548
3926.330460	0.011124568
3928.258913	0.011313827
3930.187366	0.011357544
3932.115819	0.011202066
3934.044272	0.011054319
3935.972725	0.011102233
3937.901178	0.011158431
3939.829631	0.010969096
3941.758084	0.010694599
3943.686538	0.010608183
3945.614991	0.010503146
3947.543444	0.010062275
3949.471897	0.009728622
3951.400350	0.010100086
3953.328803	0.010804150
3955.257256	0.010806993
3957.185709	0.010079913
3959.114162	0.009662669
3961.042615	0.010116495
3962.971068	0.011212979
3964.899521	0.012026001
3966.827974	0.011620632
3968.756427	0.010393914
3970.684881	0.009587266
3972.613334	0.009558099
3974.541787	0.009685433
3976.470240	0.009959661
3978.398693	0.010676196
3980.327146	0.011208603
3982.255599	0.010838896
3984.184052	0.009993169
3986.112505	0.009408129
3988.040958	0.009399349
3989.969411	0.010075921
3991.897864	0.010947502
3993.826317	0.010985474
3995.754771	0.010090555
3997.683224	0.009462853
3999.611677	0.009768600
4001.540130	0.010266036
4003.468583	0.010031428
4005.397036	0.009619897
4007.325489	0.009587646
4009.253942	0.009635533
4011.182395	0.009797408
4013.110848	0.010015328
4015.039301	0.009949915
4016.967754	0.009866416
4018.896207	0.009994316
4020.824661	0.010389039
4022.753114	0.010847404
4024.681567	0.010786445
4026.610020	0.010094175
4028.538473	0.009313636
4030.466926	0.009183525
4032.395379	0.009576415
4034.323832	0.009478164
4036.252285	0.008717023
4038.180738	0.007988881
4040.109191	0.007460713
4042.037644	0.006848191
4043.966097	0.007152199
4045.894550	0.008715612
4047.823004	0.009985154
4049.751457	0.009835171
4051.679910	0.008709209
4053.608363	0.007937932
4055.536816	0.008422419
4057.465269	0.009528756
4059.393722	0.010031707
4061.322175	0.010099599
4063.250628	0.010111728
4065.179081	0.009630099
4067.107534	0.008873840
4069.035987	0.008173918
4070.964440	0.007472094
4072.892894	0.007225696
4074.821347	0.007536128
4076.749800	0.007825736
4078.678253	0.008018312
4080.606706	0.008300922
4082.535159	0.008206442
4084.463612	0.007789298
4086.392065	0.007377351
4088.320518	0.007248136
4090.248971	0.007557197
4092.177424	0.007857314
4094.105877	0.007990450
4096.034330	0.008116540
4097.962783	0.008598977
4099.891237	0.009622734
4101.819690	0.009960284
4103.748143	0.009056699
4105.676596	0.007532203
4107.605049	0.006845737
4109.533502	0.007569106
4111.461955	0.008302861
4113.390408	0.007737970
4115.318861	0.007103608
4117.247314	0.007558753
4119.175767	0.008406824
4121.104220	0.008635923
4123.032673	0.007920128
4124.961127	0.006663691
4126.889580	0.006253819
4128.818033	0.007653320
4130.746486	0.009765593
4132.674939	0.010869252
4134.603392	0.010630507
4136.531845	0.009678808
4138.460298	0.008822337
4140.388751	0.008504288
4142.317204	0.008309123
4144.245657	0.007597845
4146.174110	0.006992149
4148.102563	0.007390191
4150.031017	0.008067464
4151.959470	0.008087108
4153.887923	0.007802074
4155.816376	0.007742690
4157.744829	0.007653079
4159.673282	0.007317620
4161.601735	0.006949353
4163.530188	0.006617317
4165.458641	0.006630568
4167.387094	0.007028253
4169.315547	0.007414445
4171.244000	0.006941186
4173.172453	0.005841879
4175.100906	0.005240368
4177.029360	0.005470377
4178.957813	0.006037834
4180.886266	0.006819531
4182.814719	0.007314231
4184.743172	0.007068151
4186.671625	0.006657753
4188.600078	0.006722406
4190.528531	0.006787016
4192.456984	0.006959239
4194.385437	0.007057994
4196.313890	0.006730906
4198.242343	0.006326217
4200.170796	0.006534265
4202.099250	0.006680306
4204.027703	0.006161659
4205.956156	0.005864521
4207.884609	0.006084178
4209.813062	0.006258364
4211.741515	0.006417303
4213.669968	0.006924171
4215.598421	0.007618817
4217.526874	0.008146385
4219.455327	0.008009370
4221.383780	0.007572517
4223.312233	0.007373856
4225.240686	0.007367648
4227.169139	0.007480739
4229.097593	0.007869349
4231.026046	0.007865166
4232.954499	0.007074014
4234.882952	0.006334757
4236.811405	0.006784137
4238.739858	0.007858739
4240.668311	0.007994235
4242.596764	0.007283461
4244.525217	0.007033896
4246.453670	0.007314333
4248.382123	0.007078261
4250.310576	0.005794773
4252.239029	0.004476572
4254.167483	0.003991802
4256.095936	0.003833529
4258.024389	0.003992862
4259.952842	0.004427115
4261.881295	0.004455770
4263.809748	0.004354917
4265.738201	0.004841744
4267.666654	0.005547198
4269.595107	0.005528803
4271.523560	0.005336467
4273.452013	0.005624825
4275.380466	0.005558086
4277.308919	0.005130476
4279.237373	0.005116142
4281.165826	0.005306276
4283.094279	0.005284723
4285.022732	0.005661401
4286.951185	0.006432673
4288.879638	0.006442210
4290.808091	0.005738233
4292.736544	0.005510922
4294.664997	0.005673207
4296.593450	0.005573419
4298.521903	0.005398492
4300.450356	0.005215020
4302.378809	0.005181763
4304.307262	0.005298407
4306.235716	0.005355328
4308.164169	0.005363005
4310.092622	0.005465023
4312.021075	0.005473077
4313.949528	0.005367000
4315.877981	0.005884640
4317.806434	0.006998094
4319.734887	0.007633714
4321.663340	0.006869027
4323.591793	0.006051567
4325.520246	0.006028480
4327.448699	0.005719430
4329.377152	0.004837916
4331.305606	0.004668602
4333.234059	0.005311154
4335.162512	0.006162339
4337.090965	0.006831301
4339.019418	0.007024943
4340.947871	0.006846271
4342.876324	0.006496215
4344.804777	0.006022100
4346.733230	0.005191043
4348.661683	0.004446785
4350.590136	0.004550826
4352.518589	0.004848112
4354.447042	0.004536105
4356.375495	0.004379289
4358.303949	0.004555951
4360.232402	0.005071349
4362.160855	0.005506247
4364.089308	0.005773136
4366.017761	0.005421981
4367.946214	0.005415907
4369.874667	0.005567229
4371.803120	0.005371770
4373.731573	0.004970455
4375.660026	0.004758144
4377.588479	0.004959142
4379.516932	0.005120676
4381.445385	0.005507350
4383.373839	0.006074253
4385.302292	0.006556306
4387.230745	0.007670146
4389.159198	0.008408722
4391.087651	0.007617910
4393.016104	0.006917754
4394.944557	0.006865158
4396.873010	0.006282059
4398.801463	0.005185334
4400.729916	0.004635467
4402.658369	0.004957368
4404.586822	0.005221804
4406.515275	0.005428788
4408.443729	0.006193350
4410.372182	0.006522722
4412.300635	0.005967846
4414.229088	0.005597057
4416.157541	0.005887025
4418.085994	0.006114887
4420.014447	0.005769219
4421.942900	0.005406295
4423.871353	0.005245345
4425.799806	0.004863707
4427.728259	0.004696251
4429.656712	0.005397557
4431.585165	0.005887018
4433.513618	0.005239777
4435.442072	0.004309421
4437.370525	0.004475288
4439.298978	0.005295065
4441.227431	0.006842693
4443.155884	0.008080448
4445.084337	0.007926991
4447.012790	0.007787770
4448.941243	0.008220300
4450.869696	0.008205822
4452.798149	0.008123872
4454.726602	0.007863191
4456.655055	0.007717790
4458.583508	0.007508316
4460.511962	0.006788010
4462.440415	0.006151053
4464.368868	0.006012829
4466.297321	0.006002420
4468.225774	0.005684489
4470.154227	0.005310002
4472.082680	0.005339738
4474.011133	0.005933796
4475.939586	0.006430504
4477.868039	0.006607411
4479.796492	0.006616645
4481.724945	0.006462081
4483.653398	0.006873731
4485.581851	0.007464977
4487.510305	0.007410994
4489.438758	0.007315405
4491.367211	0.006769489
4493.295664	0.006124192
4495.224117	0.006449118
4497.152570	0.007501330
4499.081023	0.007983697
4501.009476	0.008061228
4502.937929	0.008635653
4504.866382	0.008992255
4506.794835	0.008300138
4508.723288	0.007200649
4510.651741	0.006534320
4512.580195	0.006472873
4514.508648	0.006457529
4516.437101	0.006327031
4518.365554	0.006470075
4520.294007	0.006779303
4522.222460	0.007128638
4524.150913	0.007408416
4526.079366	0.006873723
4528.007819	0.005987061
4529.936272	0.006266601
4531.864725	0.007464899
4533.793178	0.008541860
4535.721631	0.008698441
4537.650084	0.007609187
4539.578538	0.006475626
4541.506991	0.006622224
4543.435444	0.007168107
4545.363897	0.007092550
4547.292350	0.006796687
4549.220803	0.006822059
4551.149256	0.007409148
4553.077709	0.007872250
4555.006162	0.007903263
4556.934615	0.007866913
4558.863068	0.007405466
4560.791521	0.006786935
4562.719974	0.007181758
4564.648428	0.007990701
4566.576881	0.008219123
4568.505334	0.007889940
4570.433787	0.007047225
4572.362240	0.006044437
4574.290693	0.005401593
4576.219146	0.005396835
4578.147599	0.005959294
4580.076052	0.006200657
4582.004505	0.006056537
4583.932958	0.006276787
4585.861411	0.006195946
4587.789864	0.005811185
4589.718318	0.006151873
4591.646771	0.006847962
4593.575224	0.007127030
4595.503677	0.007172856
4597.432130	0.007334263
4599.360583	0.007576960
4601.289036	0.007358348
4603.217489	0.006613378
[truncated: 1,501 more rows]
