# Supplementary material for: Adaptive Method for Quantitative Estimation of Glucose and Fructose Concentrations in Aqueous Solutions Based on Infrared Nanoantenna Optics
Source: Sensors (Basel). 2019 Jul 11;19(14):3053. doi: 10.3390/s19143053 (PMC6678705; doi:10.3390/s19143053)
Supplement: Supplementary file 1 [file sensors-19-03053-s001.zip › 00_Measurement_Data/Fructose cycles/2 c=25 gl/res4 sc50_50 ap100x100 par pol/2 c25 gl.22.txt]

748.239793	0.043776460
750.168246	0.041468401
752.096699	0.032053273
754.025152	0.032326497
755.953605	0.022761730
757.882058	0.033744380
759.810511	0.048683647
761.738964	0.039188392
763.667418	0.027164867
765.595871	0.017861733
767.524324	0.010754329
769.452777	0.007005556
771.381230	0.028934386
773.309683	0.042024538
775.238136	0.038282331
777.166589	0.029861212
779.095042	0.026172644
781.023495	0.028763274
782.951948	0.022094518
784.880401	0.023538563
786.808854	0.026767980
788.737308	0.028482411
790.665761	0.030788297
792.594214	0.024944007
794.522667	0.018758362
796.451120	0.015332171
798.379573	0.040230628
800.308026	0.058869530
802.236479	0.043309193
804.164932	0.013086516
806.093385	0.010825911
808.021838	0.017371949
809.950291	0.024068948
811.878744	0.021655241
813.807197	0.014291403
815.735651	0.019018101
817.664104	0.029914949
819.592557	0.040665548
821.521010	0.034528296
823.449463	0.023100480
825.377916	0.033673070
827.306369	0.037975788
829.234822	0.028510449
831.163275	0.011834456
833.091728	0.021000147
835.020181	0.019949459
836.948634	0.010512503
838.877087	0.019871196
840.805541	0.025376763
842.733994	0.026692700
844.662447	0.028876826
846.590900	0.032847654
848.519353	0.031022817
850.447806	0.021346845
852.376259	0.012016380
854.304712	0.011302552
856.233165	0.014729043
858.161618	0.019721298
860.090071	0.022265142
862.018524	0.023814969
863.946977	0.027434576
865.875430	0.030122295
867.803884	0.030230930
869.732337	0.030377351
871.660790	0.028613301
873.589243	0.023564324
875.517696	0.020603344
877.446149	0.020595977
879.374602	0.024236854
881.303055	0.030510915
883.231508	0.036617357
885.159961	0.043191139
887.088414	0.051699396
889.016867	0.056848206
890.945320	0.054536458
892.873774	0.050677504
894.802227	0.049523152
896.730680	0.050105184
898.659133	0.052232236
900.587586	0.054972794
902.516039	0.057073716
904.444492	0.059865199
906.372945	0.064175561
908.301398	0.069576591
910.229851	0.076697245
912.158304	0.084664337
914.086757	0.090213060
916.015210	0.093231134
917.943664	0.096372664
919.872117	0.100605346
921.800570	0.105779521
923.729023	0.110998802
925.657476	0.115295507
927.585929	0.119423889
929.514382	0.124484561
931.442835	0.130172998
933.371288	0.135692045
935.299741	0.140522376
937.228194	0.144618049
939.156647	0.149080887
941.085100	0.155312300
943.013553	0.162899554
944.942007	0.170599118
946.870460	0.178755522
948.798913	0.187293723
950.727366	0.193630487
952.655819	0.197269216
954.584272	0.201279581
956.512725	0.206825912
958.441178	0.212854311
960.369631	0.219173655
962.298084	0.225560859
964.226537	0.231783628
966.154990	0.238332301
968.083443	0.244891837
970.011897	0.251005292
971.940350	0.257390916
973.868803	0.264149785
975.797256	0.270359337
977.725709	0.276128471
979.654162	0.282892942
981.582615	0.290329784
983.511068	0.296276838
985.439521	0.301147819
987.367974	0.306762964
989.296427	0.312907398
991.224880	0.318996668
993.153333	0.324733287
995.081786	0.329522729
997.010240	0.333923310
998.938693	0.339654535
1000.867146	0.346912295
1002.795599	0.353396416
1004.724052	0.357185900
1006.652505	0.359585851
1008.580958	0.363178104
1010.509411	0.367873877
1012.437864	0.372204900
1014.366317	0.376275808
1016.294770	0.380333841
1018.223223	0.383981258
1020.151676	0.387139827
1022.080130	0.389410108
1024.008583	0.390872419
1025.937036	0.393013865
1027.865489	0.396081090
1029.793942	0.398508638
1031.722395	0.399516284
1033.650848	0.399524629
1035.579301	0.399691701
1037.507754	0.401200533
1039.436207	0.403824568
1041.364660	0.406003177
1043.293113	0.406525105
1045.221566	0.406362653
1047.150019	0.406621546
1049.078473	0.406410128
1051.006926	0.405481040
1052.935379	0.404057533
1054.863832	0.401717633
1056.792285	0.399253964
1058.720738	0.397586942
1060.649191	0.396573156
1062.577644	0.395777524
1064.506097	0.394899517
1066.434550	0.394332021
1068.363003	0.394354224
1070.291456	0.394575834
1072.219909	0.394475788
1074.148363	0.393393368
1076.076816	0.391770214
1078.005269	0.391019344
1079.933722	0.390735745
1081.862175	0.389454484
1083.790628	0.387599081
1085.719081	0.386407793
1087.647534	0.385610491
1089.575987	0.384321183
1091.504440	0.382812262
1093.432893	0.381639838
1095.361346	0.380335927
1097.289799	0.378529698
1099.218253	0.376970947
1101.146706	0.375886142
1103.075159	0.373911411
1105.003612	0.370589644
1106.932065	0.367576569
1108.860518	0.365829527
1110.788971	0.364416897
1112.717424	0.362304419
1114.645877	0.359475672
1116.574330	0.356574297
1118.502783	0.353899091
1120.431236	0.351153731
1122.359689	0.348353952
1124.288142	0.345972866
1126.216596	0.343937814
1128.145049	0.341600180
1130.073502	0.338793010
1132.001955	0.335863978
1133.930408	0.332989573
1135.858861	0.330296367
1137.787314	0.327973366
1139.715767	0.325903833
1141.644220	0.323704600
1143.572673	0.321194768
1145.501126	0.318566650
1147.429579	0.315923661
1149.358032	0.313168555
1151.286486	0.310485095
1153.214939	0.308019072
1155.143392	0.305434734
1157.071845	0.302522302
1159.000298	0.299567908
1160.928751	0.296769679
1162.857204	0.293955266
1164.785657	0.291097283
1166.714110	0.288351417
1168.642563	0.285732388
1170.571016	0.283197939
1172.499469	0.280472845
1174.427922	0.277293265
1176.356375	0.274118632
1178.284829	0.271516442
1180.213282	0.269292295
1182.141735	0.266966820
1184.070188	0.264351696
1185.998641	0.261556774
1187.927094	0.258808225
1189.855547	0.256008118
1191.784000	0.252956957
1193.712453	0.250042379
1195.640906	0.247760296
1197.569359	0.246058181
1199.497812	0.244528294
1201.426265	0.242575780
1203.354719	0.240283504
1205.283172	0.237292111
1207.211625	0.233980492
1209.140078	0.231205955
1211.068531	0.229222536
1212.996984	0.227276102
1214.925437	0.224767670
1216.853890	0.222137406
1218.782343	0.220132709
1220.710796	0.218611360
1222.639249	0.216753036
1224.567702	0.214224532
1226.496155	0.211624354
1228.424609	0.209554061
1230.353062	0.207783967
1232.281515	0.205898911
1234.209968	0.203939378
1236.138421	0.202066466
1238.066874	0.200064391
1239.995327	0.197923660
1241.923780	0.196229160
1243.852233	0.194952339
1245.780686	0.193458706
1247.709139	0.191787153
1249.637592	0.190222442
1251.566045	0.188707694
1253.494498	0.187000275
1255.422952	0.185031995
1257.351405	0.183110431
1259.279858	0.181371614
1261.208311	0.179605678
1263.136764	0.177781522
1265.065217	0.176003799
1266.993670	0.174316451
1268.922123	0.172759488
1270.850576	0.171236604
1272.779029	0.169672936
1274.707482	0.168075532
1276.635935	0.166501880
1278.564388	0.164940134
1280.492842	0.163436681
1282.421295	0.162080333
1284.349748	0.160839394
1286.278201	0.159532219
1288.206654	0.157919168
1290.135107	0.155966014
1292.063560	0.154065087
1293.992013	0.152652815
1295.920466	0.151559502
1297.848919	0.150206044
1299.777372	0.148503900
1301.705825	0.146772638
1303.634278	0.145286933
1305.562731	0.144172132
1307.491185	0.143214762
1309.419638	0.142141968
1311.348091	0.140874282
1313.276544	0.139405489
1315.204997	0.137910277
1317.133450	0.136690110
1319.061903	0.135582715
1320.990356	0.134141177
1322.918809	0.132485807
1324.847262	0.131064966
1326.775715	0.129942104
1328.704168	0.128877804
1330.632621	0.127601370
1332.561075	0.126208842
1334.489528	0.125328407
1336.417981	0.125439435
1338.346434	0.125612140
1340.274887	0.124241188
1342.203340	0.121589862
1344.131793	0.119330324
1346.060246	0.117933139
1347.988699	0.116934478
1349.917152	0.116091192
1351.845605	0.115434401
1353.774058	0.114679143
1355.702511	0.113467641
1357.630965	0.112251297
1359.559418	0.111618258
1361.487871	0.110993087
1363.416324	0.109682955
1365.344777	0.108278118
1367.273230	0.107376710
1369.201683	0.106854752
1371.130136	0.106585629
1373.058589	0.106168948
1374.987042	0.104939885
1376.915495	0.103044577
1378.843948	0.101140685
1380.772401	0.099538289
1382.700854	0.098538645
1384.629308	0.098265164
1386.557761	0.097984053
1388.486214	0.096991621
1390.414667	0.095866397
1392.343120	0.095414266
1394.271573	0.095439397
1396.200026	0.095063902
1398.128479	0.093863100
1400.056932	0.092468925
1401.985385	0.091389805
1403.913838	0.090247497
1405.842291	0.088733904
1407.770744	0.087225549
1409.699198	0.086104833
1411.627651	0.085371524
1413.556104	0.085115291
1415.484557	0.085417822
1417.413010	0.085582331
1419.341463	0.084869690
1421.269916	0.083728835
1423.198369	0.082643665
1425.126822	0.081579298
1427.055275	0.080666788
1428.983728	0.079957642
1430.912181	0.079579093
1432.840634	0.079594307
1434.769087	0.079179406
1436.697541	0.077728488
1438.625994	0.076322526
1440.554447	0.075749747
1442.482900	0.075694099
1444.411353	0.075753443
1446.339806	0.075458303
1448.268259	0.074584506
1450.196712	0.073633596
1452.125165	0.073528722
1454.053618	0.074555725
1455.982071	0.075317614
1457.910524	0.073784485
1459.838977	0.070908614
1461.767431	0.069124915
1463.695884	0.068610661
1465.624337	0.068484589
1467.552790	0.068462878
1469.481243	0.068722740
1471.409696	0.068962961
1473.338149	0.068599112
1475.266602	0.067480221
1477.195055	0.066054821
1479.123508	0.064873286
1481.051961	0.064051792
1482.980414	0.063654147
1484.908867	0.063988388
1486.837321	0.064805403
1488.765774	0.064699315
1490.694227	0.063060418
1492.622680	0.061713640
1494.551133	0.061752249
1496.479586	0.062088117
1498.408039	0.061297480
1500.336492	0.059943978
1502.264945	0.059725452
1504.193398	0.061198551
1506.121851	0.062969476
1508.050304	0.062087573
1509.978757	0.058983192
1511.907210	0.056856517
1513.835664	0.056755312
1515.764117	0.057708774
1517.692570	0.058275107
1519.621023	0.057805836
1521.549476	0.056958258
1523.477929	0.056482323
1525.406382	0.055914558
1527.334835	0.054732375
1529.263288	0.053666167
1531.191741	0.053257570
1533.120194	0.052921761
1535.048647	0.052735571
1536.977100	0.053788215
1538.905554	0.056012262
1540.834007	0.057228621
1542.762460	0.055772197
1544.690913	0.053400662
1546.619366	0.051709026
1548.547819	0.050892372
1550.476272	0.050418954
1552.404725	0.050069511
1554.333178	0.050254241
1556.261631	0.050914943
1558.190084	0.050756231
1560.118537	0.049234599
1562.046990	0.048010290
1563.975443	0.047581922
1565.903897	0.047720246
1567.832350	0.047972608
1569.760803	0.047810961
1571.689256	0.047498897
1573.617709	0.047568463
1575.546162	0.047828395
1577.474615	0.047727030
1579.403068	0.047143422
1581.331521	0.046480846
1583.259974	0.046260197
1585.188427	0.046470325
1587.116880	0.046620723
1589.045333	0.046592969
1590.973787	0.046649847
1592.902240	0.046681203
1594.830693	0.046500951
1596.759146	0.046353456
1598.687599	0.046510506
1600.616052	0.046877034
1602.544505	0.047166292
1604.472958	0.047337212
1606.401411	0.047614250
1608.329864	0.048090287
1610.258317	0.048678596
1612.186770	0.049431771
1614.115223	0.050321061
1616.043677	0.050978404
1617.972130	0.051327229
1619.900583	0.051811289
1621.829036	0.052413017
1623.757489	0.052821983
1625.685942	0.053009484
1627.614395	0.053101733
1629.542848	0.053230997
1631.471301	0.054007821
1633.399754	0.055661246
1635.328207	0.056933850
1637.256660	0.056430191
1639.185113	0.055198606
1641.113566	0.054630838
1643.042020	0.055077013
1644.970473	0.056269318
1646.898926	0.057503901
1648.827379	0.058384035
1650.755832	0.059103515
1652.684285	0.058718875
1654.612738	0.056546748
1656.541191	0.054490864
1658.469644	0.053633742
1660.398097	0.053474396
1662.326550	0.053101182
1664.255003	0.052458767
1666.183456	0.052286122
1668.111910	0.052585781
1670.040363	0.052504458
1671.968816	0.051641785
1673.897269	0.050364733
1675.825722	0.049134970
1677.754175	0.048479170
1679.682628	0.048535861
1681.611081	0.048889592
1683.539534	0.048412248
1685.467987	0.046649210
1687.396440	0.044874903
1689.324893	0.043614637
1691.253346	0.042917438
1693.181799	0.043028809
1695.110253	0.043790616
1697.038706	0.044302050
1698.967159	0.043288339
1700.895612	0.041301925
1702.824065	0.039851096
1704.752518	0.038881268
1706.680971	0.038180940
1708.609424	0.037853815
1710.537877	0.037906483
1712.466330	0.038318038
1714.394783	0.038781449
1716.323236	0.038475532
1718.251689	0.037167318
1720.180143	0.035863377
1722.108596	0.035037685
1724.037049	0.034502767
1725.965502	0.034232087
1727.893955	0.034307327
1729.822408	0.034725238
1731.750861	0.035125274
1733.679314	0.034982111
1735.607767	0.034474868
1737.536220	0.034119893
1739.464673	0.033876721
1741.393126	0.033700060
1743.321579	0.033704210
1745.250032	0.033844754
1747.178486	0.033876188
1749.106939	0.033722762
1751.035392	0.033620916
1752.963845	0.033649374
1754.892298	0.033658847
1756.820751	0.033566412
1758.749204	0.033414561
1760.677657	0.033233371
1762.606110	0.033147357
1764.534563	0.033278205
1766.463016	0.033531480
1768.391469	0.033960138
1770.319922	0.034748778
1772.248376	0.035581805
1774.176829	0.035865121
1776.105282	0.035771970
1778.033735	0.035869945
1779.962188	0.036205947
1781.890641	0.036392711
1783.819094	0.036341507
1785.747547	0.036396183
1787.676000	0.036764760
1789.604453	0.037280850
1791.532906	0.037683338
1793.461359	0.038007781
1795.389812	0.038493801
1797.318266	0.039134182
1799.246719	0.039601598
1801.175172	0.039679062
1803.103625	0.039710723
1805.032078	0.040010590
1806.960531	0.040359054
1808.888984	0.040535621
1810.817437	0.040664382
1812.745890	0.040823951
1814.674343	0.040853940
1816.602796	0.040705428
1818.531249	0.040580045
1820.459702	0.040684469
1822.388155	0.040991824
1824.316609	0.041265618
1826.245062	0.041432150
1828.173515	0.041452724
1830.101968	0.041164100
1832.030421	0.040721145
1833.958874	0.040495213
1835.887327	0.040584590
1837.815780	0.040774867
1839.744233	0.040950682
1841.672686	0.041155238
1843.601139	0.041215695
1845.529592	0.040988594
1847.458045	0.040558256
1849.386499	0.040033292
1851.314952	0.039591186
1853.243405	0.039394733
1855.171858	0.039346576
1857.100311	0.039177328
1859.028764	0.038822323
1860.957217	0.038524330
1862.885670	0.038556233
1864.814123	0.038937058
1866.742576	0.039092153
1868.671029	0.038397510
1870.599482	0.037450947
1872.527935	0.037107978
1874.456388	0.037097245
1876.384842	0.036929011
1878.313295	0.036597457
1880.241748	0.036206968
1882.170201	0.035766728
1884.098654	0.035343330
1886.027107	0.035000212
1887.955560	0.034650996
1889.884013	0.034206275
1891.812466	0.033843905
1893.740919	0.033741817
1895.669372	0.033702884
1897.597825	0.033439882
1899.526278	0.033051386
1901.454732	0.032817204
1903.383185	0.032687351
1905.311638	0.032426890
1907.240091	0.032081909
1909.168544	0.031827927
1911.096997	0.031575788
1913.025450	0.031229340
1914.953903	0.030874491
1916.882356	0.030466111
1918.810809	0.030050889
1920.739262	0.029779995
1922.667715	0.029510133
1924.596168	0.029109897
1926.524622	0.028675431
1928.453075	0.028294340
1930.381528	0.028048981
1932.309981	0.028049931
1934.238434	0.028099421
1936.166887	0.027901391
1938.095340	0.027614787
1940.023793	0.027367460
1941.952246	0.026971446
1943.880699	0.026638024
1945.809152	0.026537459
1947.737605	0.026350886
1949.666058	0.026002886
1951.594511	0.025649279
1953.522965	0.025337409
1955.451418	0.025021365
1957.379871	0.024636529
1959.308324	0.024190830
1961.236777	0.023794282
1963.165230	0.023631906
1965.093683	0.023680644
1967.022136	0.023543227
1968.950589	0.023100188
1970.879042	0.022775691
1972.807495	0.022770351
1974.735948	0.022907678
1976.664401	0.022922484
1978.592855	0.022615748
1980.521308	0.022064259
1982.449761	0.021631185
1984.378214	0.021577340
1986.306667	0.021648206
1988.235120	0.021419162
1990.163573	0.020997137
1992.092026	0.020774681
1994.020479	0.020728737
1995.948932	0.020510647
1997.877385	0.020083908
1999.805838	0.019702449
2001.734291	0.019526461
2003.662744	0.019524891
2005.591198	0.019473614
2007.519651	0.019357959
2009.448104	0.019423854
2011.376557	0.019477623
2013.305010	0.019199505
2015.233463	0.018923150
2017.161916	0.019057440
2019.090369	0.019294916
2021.018822	0.019119449
2022.947275	0.018612623
2024.875728	0.018123049
2026.804181	0.017812843
2028.732634	0.017638398
2030.661088	0.017445257
2032.589541	0.017238006
2034.517994	0.017184759
2036.446447	0.017205654
2038.374900	0.017104967
2040.303353	0.016932148
2042.231806	0.016791826
2044.160259	0.016668478
2046.088712	0.016511204
2048.017165	0.016296804
2049.945618	0.016095215
2051.874071	0.016064055
2053.802524	0.016223133
2055.730978	0.016327161
2057.659431	0.016172525
2059.587884	0.016014893
2061.516337	0.016106246
2063.444790	0.016042180
2065.373243	0.015651036
2067.301696	0.015474848
2069.230149	0.015574988
2071.158602	0.015603557
2073.087055	0.015576107
2075.015508	0.015490798
2076.943961	0.015281630
2078.872414	0.015109237
2080.800867	0.015009142
2082.729321	0.014812020
2084.657774	0.014531540
2086.586227	0.014460049
2088.514680	0.014739210
2090.443133	0.014992579
2092.371586	0.014802566
2094.300039	0.014385574
2096.228492	0.014262174
2098.156945	0.014519198
2100.085398	0.014843049
2102.013851	0.014971629
2103.942304	0.014720638
2105.870757	0.014138236
2107.799211	0.013782091
2109.727664	0.013921125
2111.656117	0.014095441
2113.584570	0.013912524
2115.513023	0.013468374
2117.441476	0.013129110
2119.369929	0.013183917
2121.298382	0.013443492
2123.226835	0.013581240
2125.155288	0.013678228
2127.083741	0.013751929
2129.012194	0.013593601
2130.940647	0.013224646
2132.869100	0.012846941
2134.797554	0.012616958
2136.726007	0.012695883
2138.654460	0.012919338
2140.582913	0.012854055
2142.511366	0.012619362
2144.439819	0.012610626
2146.368272	0.012686281
2148.296725	0.012607309
2150.225178	0.012526048
2152.153631	0.012491405
2154.082084	0.012407761
2156.010537	0.012416661
2157.938990	0.012490974
2159.867444	0.012271077
2161.795897	0.011683722
2163.724350	0.011148414
2165.652803	0.010981849
2167.581256	0.011162864
2169.509709	0.011558963
2171.438162	0.011942488
2173.366615	0.012075836
2175.295068	0.011978286
2177.223521	0.011740577
2179.151974	0.011402368
2181.080427	0.011180446
2183.008880	0.011219764
2184.937334	0.011387499
2186.865787	0.011613927
2188.794240	0.011854841
2190.722693	0.011883493
2192.651146	0.011539099
2194.579599	0.010877589
2196.508052	0.010337830
2198.436505	0.010289961
2200.364958	0.010471584
2202.293411	0.010582436
2204.221864	0.010712637
2206.150317	0.011029661
2208.078770	0.011242144
2210.007223	0.010930771
2211.935677	0.010493067
2213.864130	0.010448142
2215.792583	0.010601201
2217.721036	0.010753503
2219.649489	0.010870603
2221.577942	0.010813175
2223.506395	0.010708337
2225.434848	0.010809169
2227.363301	0.010910953
2229.291754	0.010685825
2231.220207	0.010422407
2233.148660	0.010600624
2235.077113	0.010988628
2237.005567	0.010968499
2238.934020	0.010497258
2240.862473	0.010057883
2242.790926	0.009946053
2244.719379	0.009991976
2246.647832	0.009844509
2248.576285	0.009520829
2250.504738	0.009262459
2252.433191	0.009061425
2254.361644	0.008961760
2256.290097	0.009120743
2258.218550	0.009388210
2260.147003	0.009430440
2262.075456	0.009333186
2264.003910	0.009302063
2265.932363	0.009267529
2267.860816	0.009179994
2269.789269	0.009135501
2271.717722	0.009134270
2273.646175	0.009080535
2275.574628	0.009013840
2277.503081	0.008973626
2279.431534	0.008898664
2281.359987	0.008861937
2283.288440	0.008923545
2285.216893	0.008917638
2287.145346	0.008754699
2289.073800	0.008554835
2291.002253	0.008376244
2292.930706	0.008218898
2294.859159	0.008165855
2296.787612	0.008258623
2298.716065	0.008371731
2300.644518	0.008268119
2302.572971	0.007971614
2304.501424	0.007870972
2306.429877	0.007989265
2308.358330	0.007972184
2310.286783	0.007839351
2312.215236	0.007849641
2314.143690	0.008069875
2316.072143	0.008233446
2318.000596	0.007971870
2319.929049	0.007422705
2321.857502	0.007098388
2323.785955	0.007246893
2325.714408	0.007530313
2327.642861	0.007362319
2329.571314	0.006764364
2331.499767	0.006516065
2333.428220	0.007062521
2335.356673	0.007957004
2337.285126	0.008309294
2339.213579	0.007729264
2341.142033	0.006797208
2343.070486	0.006336108
2344.998939	0.006517059
2346.927392	0.006775659
2348.855845	0.006744249
2350.784298	0.006484860
2352.712751	0.006099785
2354.641204	0.006193026
2356.569657	0.007379408
2358.498110	0.008751440
2360.426563	0.008970260
2362.355016	0.008232912
2364.283469	0.007544798
2366.211923	0.007496527
2368.140376	0.007729868
2370.068829	0.007538793
2371.997282	0.006994273
2373.925735	0.006493515
2375.854188	0.006301624
2377.782641	0.006535779
2379.711094	0.006863743
2381.639547	0.006804637
2383.568000	0.006390238
2385.496453	0.006014883
2387.424906	0.005894987
2389.353359	0.005936917
2391.281812	0.005999326
2393.210266	0.005990143
2395.138719	0.005800090
2397.067172	0.005560070
2398.995625	0.005627415
2400.924078	0.006067060
2402.852531	0.006474396
2404.780984	0.006480573
2406.709437	0.006287210
2408.637890	0.005997014
2410.566343	0.005707536
2412.494796	0.005818575
2414.423249	0.006165210
2416.351702	0.006127865
2418.280156	0.005904781
2420.208609	0.005852964
2422.137062	0.005777704
2424.065515	0.005775766
2425.993968	0.006126890
2427.922421	0.006541712
2429.850874	0.006613196
2431.779327	0.006396674
2433.707780	0.006080913
2435.636233	0.005707226
2437.564686	0.005424621
2439.493139	0.005376395
2441.421592	0.005569095
2443.350045	0.005857549
2445.278499	0.006121889
2447.206952	0.006199055
2449.135405	0.005991918
2451.063858	0.005735147
2452.992311	0.005608432
2454.920764	0.005693931
2456.849217	0.006082708
2458.777670	0.006431529
2460.706123	0.006436802
2462.634576	0.006214766
2464.563029	0.005955209
2466.491482	0.005879832
2468.419935	0.006022934
2470.348389	0.006232251
2472.276842	0.006298384
2474.205295	0.006200247
2476.133748	0.006222696
2478.062201	0.006389428
2479.990654	0.006426254
2481.919107	0.006551662
2483.847560	0.006982985
2485.776013	0.007286881
2487.704466	0.007183885
2489.632919	0.007056995
2491.561372	0.007123618
2493.489825	0.007165805
2495.418279	0.007240366
2497.346732	0.007379845
2499.275185	0.007396278
2501.203638	0.007368860
2503.132091	0.007510231
2505.060544	0.007938276
2506.988997	0.008589435
2508.917450	0.008975976
2510.845903	0.008807065
2512.774356	0.008556843
2514.702809	0.008649304
2516.631262	0.008815931
2518.559715	0.008841948
2520.488168	0.008903867
2522.416622	0.009204810
2524.345075	0.009636583
2526.273528	0.009900707
2528.201981	0.009913597
2530.130434	0.009889597
2532.058887	0.010116227
2533.987340	0.010643431
2535.915793	0.011130054
2537.844246	0.011240300
2539.772699	0.011145311
2541.701152	0.011266175
2543.629605	0.011662334
2545.558058	0.011979497
2547.486512	0.012031031
2549.414965	0.012159348
2551.343418	0.012525498
2553.271871	0.012925522
2555.200324	0.013328435
2557.128777	0.013672778
2559.057230	0.013832678
2560.985683	0.013904212
2562.914136	0.014067726
2564.842589	0.014432087
2566.771042	0.014817552
2568.699495	0.015006898
2570.627948	0.015165229
2572.556401	0.015452011
2574.484855	0.015602821
2576.413308	0.015587386
2578.341761	0.015917463
2580.270214	0.016506299
2582.198667	0.016788114
2584.127120	0.016917743
2586.055573	0.017178472
2587.984026	0.017443458
2589.912479	0.017609820
2591.840932	0.017721286
2593.769385	0.017791448
2595.697838	0.017837808
2597.626291	0.018024430
2599.554745	0.018337671
2601.483198	0.018496389
2603.411651	0.018471109
2605.340104	0.018470053
2607.268557	0.018568717
2609.197010	0.018731814
2611.125463	0.018820975
2613.053916	0.018727919
2614.982369	0.018635068
2616.910822	0.018807156
2618.839275	0.019050736
2620.767728	0.018964391
2622.696181	0.018710569
2624.624635	0.018633429
2626.553088	0.018634548
2628.481541	0.018607883
2630.409994	0.018551456
2632.338447	0.018359788
2634.266900	0.018028740
2636.195353	0.017844338
2638.123806	0.018003272
2640.052259	0.018044326
2641.980712	0.017669531
2643.909165	0.017424542
2645.837618	0.017407335
2647.766071	0.017254896
2649.694524	0.017245056
2651.622978	0.017549468
2653.551431	0.017760776
2655.479884	0.017694937
2657.408337	0.017552396
2659.336790	0.017607329
2661.265243	0.017874029
2663.193696	0.018016428
2665.122149	0.017933479
2667.050602	0.017906116
2668.979055	0.017934270
2670.907508	0.017739005
2672.835961	0.017387403
2674.764414	0.017141551
2676.692868	0.017054336
2678.621321	0.017033912
2680.549774	0.016827371
2682.478227	0.016321924
2684.406680	0.015823748
2686.335133	0.015572355
2688.263586	0.015545329
2690.192039	0.015652381
2692.120492	0.015888439
2694.048945	0.016042313
2695.977398	0.015712595
2697.905851	0.015113335
2699.834304	0.014758391
2701.762757	0.014726369
2703.691211	0.014888619
2705.619664	0.015073171
2707.548117	0.015128164
2709.476570	0.015122874
2711.405023	0.015093158
2713.333476	0.014958049
2715.261929	0.014696392
2717.190382	0.014289029
2719.118835	0.013953646
2721.047288	0.013897331
2722.975741	0.013788957
2724.904194	0.013564643
2726.832647	0.013584301
2728.761101	0.013730793
2730.689554	0.013735358
2732.618007	0.013799133
2734.546460	0.014117624
2736.474913	0.014289115
2738.403366	0.013880910
2740.331819	0.013343940
2742.260272	0.013262128
2744.188725	0.013386646
2746.117178	0.013445131
2748.045631	0.013538291
2749.974084	0.013504219
2751.902537	0.013392222
2753.830991	0.013550631
2755.759444	0.013736333
2757.687897	0.013749146
2759.616350	0.013878224
2761.544803	0.013899400
2763.473256	0.013253789
2765.401709	0.012395998
2767.330162	0.012143539
2769.258615	0.012425461
2771.187068	0.012886892
2773.115521	0.013164491
2775.043974	0.013060266
2776.972427	0.012848692
2778.900880	0.012785458
2780.829334	0.012864741
2782.757787	0.012792152
2784.686240	0.012466629
2786.614693	0.012288664
2788.543146	0.012420968
2790.471599	0.012465871
2792.400052	0.012226712
2794.328505	0.011990810
2796.256958	0.011912824
2798.185411	0.012002589
2800.113864	0.012321444
2802.042317	0.012588602
2803.970770	0.012394123
2805.899224	0.011965148
2807.827677	0.011800251
2809.756130	0.011973059
2811.684583	0.012169161
2813.613036	0.012203186
2815.541489	0.012140066
2817.469942	0.012086204
2819.398395	0.012008587
2821.326848	0.011843475
2823.255301	0.011779412
2825.183754	0.011846408
2827.112207	0.011796166
2829.040660	0.011557665
2830.969113	0.011308443
2832.897567	0.011251235
2834.826020	0.011305637
2836.754473	0.011356038
2838.682926	0.011385468
2840.611379	0.011271656
2842.539832	0.011235898
2844.468285	0.011497141
2846.396738	0.011548410
2848.325191	0.011116811
2850.253644	0.010702793
2852.182097	0.010508800
2854.110550	0.010263569
2856.039003	0.010143186
2857.967457	0.010368855
2859.895910	0.010608889
2861.824363	0.010758898
2863.752816	0.010892934
2865.681269	0.010768783
2867.609722	0.010495056
2869.538175	0.010573948
2871.466628	0.010798580
2873.395081	0.010667847
2875.323534	0.010424973
2877.251987	0.010616405
2879.180440	0.011045091
2881.108893	0.011254235
2883.037347	0.011264746
2884.965800	0.011277705
2886.894253	0.011205915
2888.822706	0.011130495
2890.751159	0.011260701
2892.679612	0.011245864
2894.608065	0.010890290
2896.536518	0.010751193
2898.464971	0.011099277
2900.393424	0.011412896
2902.321877	0.011175047
2904.250330	0.010739317
2906.178783	0.010823393
2908.107236	0.011096199
2910.035690	0.011082856
2911.964143	0.011088016
2913.892596	0.011110549
2915.821049	0.010728591
2917.749502	0.010397595
2919.677955	0.010684447
2921.606408	0.011175700
2923.534861	0.011338723
2925.463314	0.011187407
2927.391767	0.010998107
2929.320220	0.010867861
2931.248673	0.010589984
2933.177126	0.010105283
2935.105580	0.009893241
2937.034033	0.010215388
2938.962486	0.010443179
2940.890939	0.010348304
2942.819392	0.010551787
2944.747845	0.011047879
2946.676298	0.011196266
2948.604751	0.011240842
2950.533204	0.011685800
2952.461657	0.011945902
2954.390110	0.011611687
2956.318563	0.011204482
2958.247016	0.010855473
2960.175469	0.010437329
2962.103923	0.010258961
2964.032376	0.010509645
2965.960829	0.010811941
2967.889282	0.011006665
2969.817735	0.011421891
2971.746188	0.011818506
2973.674641	0.011803318
2975.603094	0.011822544
2977.531547	0.012134420
2979.460000	0.012217358
2981.388453	0.011962824
2983.316906	0.011828420
2985.245359	0.011891330
2987.173813	0.011969082
2989.102266	0.011872042
2991.030719	0.011665596
2992.959172	0.011807562
2994.887625	0.012270080
2996.816078	0.012474754
2998.744531	0.012153278
3000.672984	0.011607356
3002.601437	0.011393133
3004.529890	0.011641227
3006.458343	0.011994175
3008.386796	0.012223984
3010.315249	0.012378165
3012.243703	0.012488837
3014.172156	0.012618287
3016.100609	0.012618396
3018.029062	0.012472647
3019.957515	0.012696452
3021.885968	0.013238671
3023.814421	0.013305281
3025.742874	0.012972415
3027.671327	0.012994651
3029.599780	0.013208229
3031.528233	0.012996012
3033.456686	0.012485655
3035.385139	0.012091063
3037.313592	0.011934139
3039.242046	0.012172395
3041.170499	0.012890463
3043.098952	0.013591312
3045.027405	0.013652765
3046.955858	0.013297130
3048.884311	0.013109310
3050.812764	0.013103890
3052.741217	0.013014956
3054.669670	0.012903699
3056.598123	0.013002532
3058.526576	0.013263247
3060.455029	0.013589206
3062.383482	0.014179892
3064.311936	0.014924668
3066.240389	0.015260957
3068.168842	0.015033089
3070.097295	0.014632192
3072.025748	0.014312102
3073.954201	0.014119466
3075.882654	0.014222197
3077.811107	0.014584097
3079.739560	0.014853735
3081.668013	0.015069007
3083.596466	0.015441729
3085.524919	0.015723851
3087.453372	0.015867818
3089.381825	0.016267890
3091.310279	0.016694171
3093.238732	0.016540660
3095.167185	0.016120935
3097.095638	0.016111534
3099.024091	0.016466614
3100.952544	0.016794572
3102.880997	0.016800566
3104.809450	0.016428800
3106.737903	0.016064988
3108.666356	0.016310068
3110.594809	0.017168468
3112.523262	0.017739125
3114.451715	0.017575858
3116.380169	0.017409749
3118.308622	0.017626677
3120.237075	0.017771514
3122.165528	0.017728971
3124.093981	0.017843833
3126.022434	0.018185843
3127.950887	0.018574320
3129.879340	0.019015143
3131.807793	0.019613607
3133.736246	0.019989764
3135.664699	0.019722562
3137.593152	0.019261435
3139.521605	0.019230977
3141.450058	0.019634148
3143.378512	0.020209899
3145.306965	0.020573786
3147.235418	0.020447981
3149.163871	0.020245027
3151.092324	0.020422734
3153.020777	0.020809166
3154.949230	0.021191694
3156.877683	0.021560775
3158.806136	0.021749729
3160.734589	0.021426249
3162.663042	0.020604767
3164.591495	0.020158812
3166.519948	0.020901812
3168.448402	0.022327831
3170.376855	0.023239825
3172.305308	0.023240393
3174.233761	0.022838509
3176.162214	0.022642016
3178.090667	0.022758143
3180.019120	0.023029255
3181.947573	0.023358829
3183.876026	0.023652378
3185.804479	0.023796860
3187.732932	0.023757519
3189.661385	0.023643281
3191.589838	0.023855252
3193.518292	0.024465987
3195.446745	0.024848398
3197.375198	0.024753548
3199.303651	0.024582803
3201.232104	0.024485864
3203.160557	0.024389325
3205.089010	0.024387252
3207.017463	0.024528148
3208.945916	0.024743931
3210.874369	0.025070479
3212.802822	0.025274513
3214.731275	0.025054106
3216.659728	0.024969811
3218.588181	0.025456529
3220.516635	0.025803791
3222.445088	0.025626637
3224.373541	0.025492704
3226.301994	0.025714524
3228.230447	0.026195282
3230.158900	0.026832251
3232.087353	0.027510021
3234.015806	0.027883317
3235.944259	0.027635792
3237.872712	0.027307171
3239.801165	0.027508436
3241.729618	0.027963467
3243.658071	0.028234677
3245.586525	0.028223250
3247.514978	0.028120404
3249.443431	0.028039129
3251.371884	0.027903358
3253.300337	0.027756914
3255.228790	0.027664447
3257.157243	0.027572207
3259.085696	0.027583709
3261.014149	0.027936192
3262.942602	0.028409386
3264.871055	0.028646665
3266.799508	0.028869530
3268.727961	0.029326269
3270.656414	0.029980090
3272.584868	0.030486878
3274.513321	0.030358901
3276.441774	0.030057704
3278.370227	0.030305240
3280.298680	0.030561697
3282.227133	0.030324835
3284.155586	0.030152908
3286.084039	0.030100729
3288.012492	0.029708024
3289.940945	0.029193560
3291.869398	0.028935079
3293.797851	0.029000437
3295.726304	0.029350311
3297.654758	0.029700805
3299.583211	0.029772565
3301.511664	0.029870080
3303.440117	0.030383145
3305.368570	0.030951999
3307.297023	0.031180296
3309.225476	0.031266045
3311.153929	0.031443726
3313.082382	0.031727273
3315.010835	0.031996932
3316.939288	0.032073569
3318.867741	0.031868715
3320.796194	0.031576049
3322.724648	0.031601317
3324.653101	0.031904604
3326.581554	0.032164514
3328.510007	0.032294337
3330.438460	0.032143094
3332.366913	0.031740468
3334.295366	0.031458423
3336.223819	0.031433638
3338.152272	0.031634685
3340.080725	0.032077856
3342.009178	0.032677338
3343.937631	0.033345636
3345.866084	0.033951104
3347.794537	0.034086220
3349.722991	0.033870660
3351.651444	0.033990722
3353.579897	0.034583662
3355.508350	0.035049889
3357.436803	0.034905944
3359.365256	0.034847043
3361.293709	0.035640314
3363.222162	0.036360465
3365.150615	0.036024436
3367.079068	0.035337240
3369.007521	0.035037685
3370.935974	0.035038043
3372.864427	0.035239272
3374.792881	0.035604674
3376.721334	0.036060918
3378.649787	0.036396101
3380.578240	0.036421448
3382.506693	0.036454976
3384.435146	0.036891814
3386.363599	0.037504077
3388.292052	0.037645243
3390.220505	0.037135448
3392.148958	0.036525711
3394.077411	0.036321055
3396.005864	0.036446940
3397.934317	0.036516290
3399.862770	0.036440764
3401.791224	0.036676191
3403.719677	0.037222423
3405.648130	0.037591547
3407.576583	0.037167963
3409.505036	0.036390267
3411.433489	0.036234770
3413.361942	0.036819216
3415.290395	0.037461787
3417.218848	0.037828188
3419.147301	0.037838995
3421.075754	0.037413176
3423.004207	0.036934491
3424.932660	0.036880266
3426.861114	0.037232243
3428.789567	0.037431702
3430.718020	0.037154965
3432.646473	0.037032809
3434.574926	0.037415229
3436.503379	0.037722267
3438.431832	0.037808787
3440.360285	0.038133431
3442.288738	0.038602121
3444.217191	0.038677029
3446.145644	0.038112756
3448.074097	0.037332863
3450.002550	0.036965292
3451.931004	0.036910973
3453.859457	0.036781214
3455.787910	0.036578119
3457.716363	0.036392521
3459.644816	0.036281087
3461.573269	0.036192872
3463.501722	0.036021125
3465.430175	0.035744123
3467.358628	0.035395082
3469.287081	0.035206180
3471.215534	0.035439644
3473.143987	0.035919238
3475.072440	0.036202207
3477.000893	0.036192480
3478.929347	0.036038287
3480.857800	0.035739545
3482.786253	0.035379585
3484.714706	0.035180379
3486.643159	0.034890465
3488.571612	0.034163684
3490.500065	0.033383589
3492.428518	0.033036683
3494.356971	0.033151064
3496.285424	0.033381265
3498.213877	0.033313274
3500.142330	0.033169791
3502.070783	0.033201780
3503.999237	0.032975633
3505.927690	0.032301653
3507.856143	0.031627901
3509.784596	0.031354174
3511.713049	0.031381004
3513.641502	0.031359889
3515.569955	0.031389631
3517.498408	0.031650115
3519.426861	0.031943101
3521.355314	0.031931959
3523.283767	0.031242035
3525.212220	0.030152710
3527.140673	0.029639799
3529.069126	0.029723516
3530.997580	0.029752024
3532.926033	0.029853329
3534.854486	0.030001318
3536.782939	0.029533850
3538.711392	0.028723946
3540.639845	0.028485581
3542.568298	0.028639603
3544.496751	0.028257003
3546.425204	0.027301103
3548.353657	0.026608672
3550.282110	0.026441252
3552.210563	0.026466969
3554.139016	0.026535388
3556.067470	0.026639352
3557.995923	0.026525738
3559.924376	0.026039766
3561.852829	0.025708981
3563.781282	0.026187278
3565.709735	0.026887847
3567.638188	0.026288962
3569.566641	0.024587462
3571.495094	0.023382662
3573.423547	0.023079576
3575.352000	0.023128031
3577.280453	0.023109822
3579.208906	0.022950336
3581.137360	0.022738626
3583.065813	0.022748984
3584.994266	0.023091240
3586.922719	0.023198167
3588.851172	0.022562617
3590.779625	0.021787586
3592.708078	0.021418529
3594.636531	0.021337591
3596.564984	0.021505317
3598.493437	0.021860791
3600.421890	0.021960717
3602.350343	0.021770736
3604.278796	0.021759404
3606.207249	0.021870937
3608.135703	0.021604354
3610.064156	0.021127475
3611.992609	0.021082945
3613.921062	0.021333940
3615.849515	0.021134751
3617.777968	0.020275109
3619.706421	0.019079035
3621.634874	0.018139882
3623.563327	0.017995309
3625.491780	0.018385274
3627.420233	0.018261602
3629.348686	0.017259276
3631.277139	0.016373124
3633.205593	0.016159600
3635.134046	0.016408559
3637.062499	0.016647438
3638.990952	0.016580539
3640.919405	0.016345520
3642.847858	0.016070370
3644.776311	0.015844630
3646.704764	0.015833268
3648.633217	0.015823355
3650.561670	0.015397848
3652.490123	0.015032917
3654.418576	0.015108928
3656.347029	0.015036707
3658.275482	0.014439558
3660.203936	0.013620216
3662.132389	0.012887536
3664.060842	0.012665236
3665.989295	0.013186029
3667.917748	0.013771883
3669.846201	0.013664643
3671.774654	0.013594509
3673.703107	0.014367494
3675.631560	0.014993769
3677.560013	0.014394382
3679.488466	0.013262928
3681.416919	0.012311307
3683.345372	0.011734572
3685.273826	0.011688815
3687.202279	0.011904872
3689.130732	0.011689452
3691.059185	0.011096693
3692.987638	0.010899829
3694.916091	0.011190414
3696.844544	0.011708343
3698.772997	0.012262717
3700.701450	0.012439355
3702.629903	0.011995528
3704.558356	0.011432742
3706.486809	0.011339488
3708.415262	0.011546280
3710.343716	0.011654152
3712.272169	0.011883457
3714.200622	0.012497399
3716.129075	0.013032898
3718.057528	0.012714434
3719.985981	0.011472622
3721.914434	0.010368729
3723.842887	0.010363713
3725.771340	0.011283335
3727.699793	0.012044181
3729.628246	0.012012984
3731.556699	0.011712146
3733.485152	0.011696590
3735.413605	0.011807208
3737.342059	0.011895914
3739.270512	0.012393792
3741.198965	0.013329864
3743.127418	0.013965244
3745.055871	0.013697468
3746.984324	0.012826540
3748.912777	0.011762226
3750.841230	0.011092177
3752.769683	0.011547744
3754.698136	0.012435244
3756.626589	0.012742644
3758.555042	0.012783309
3760.483495	0.013149469
3762.411949	0.013456238
3764.340402	0.013546154
3766.268855	0.013893813
3768.197308	0.014129678
3770.125761	0.013531631
3772.054214	0.012799961
3773.982667	0.012810620
3775.911120	0.013372212
3777.839573	0.013848688
3779.768026	0.013743647
3781.696479	0.013248272
3783.624932	0.013084722
3785.553385	0.013283736
3787.481838	0.013208771
3789.410292	0.012817408
3791.338745	0.012658795
3793.267198	0.012880178
3795.195651	0.013126362
3797.124104	0.013115744
3799.052557	0.012801436
3800.981010	0.012221984
3802.909463	0.011880057
3804.837916	0.012155389
3806.766369	0.012513788
3808.694822	0.012469974
3810.623275	0.012265482
3812.551728	0.012363859
3814.480182	0.012820634
3816.408635	0.013289622
3818.337088	0.013768874
3820.265541	0.014493844
3822.193994	0.014831742
3824.122447	0.014327713
3826.050900	0.013778577
3827.979353	0.013513775
3829.907806	0.013054420
3831.836259	0.012586341
3833.764712	0.012849640
3835.693165	0.013818640
3837.621618	0.014693641
3839.550071	0.014600104
3841.478525	0.013658610
3843.406978	0.012794875
3845.335431	0.012469945
3847.263884	0.012474407
3849.192337	0.012292404
3851.120790	0.011739699
3853.049243	0.011526280
3854.977696	0.012203735
3856.906149	0.012768723
3858.834602	0.012616894
3860.763055	0.012202227
3862.691508	0.011946395
3864.619961	0.012041603
3866.548415	0.012425917
3868.476868	0.012463575
3870.405321	0.011812916
3872.333774	0.011153201
3874.262227	0.010946970
3876.190680	0.010862592
3878.119133	0.010885213
3880.047586	0.011140656
3881.976039	0.011352766
3883.904492	0.011429881
3885.832945	0.011581151
3887.761398	0.011877865
3889.689851	0.012131508
3891.618305	0.012212969
3893.546758	0.012217626
3895.475211	0.012079581
3897.403664	0.011543124
3899.332117	0.010932355
3901.260570	0.011190278
3903.189023	0.012321077
3905.117476	0.012887061
3907.045929	0.012355357
3908.974382	0.011672696
3910.902835	0.011244706
3912.831288	0.010596737
3914.759741	0.009742394
3916.688194	0.009719052
3918.616648	0.010917385
3920.545101	0.012067954
3922.473554	0.012103552
3924.402007	0.011275340
3926.330460	0.010285541
3928.258913	0.009867776
3930.187366	0.010308355
3932.115819	0.011088996
3934.044272	0.011429480
3935.972725	0.011179251
3937.901178	0.010786526
3939.829631	0.010766826
3941.758084	0.011236042
3943.686538	0.011640272
3945.614991	0.011407532
3947.543444	0.010907824
3949.471897	0.010846168
3951.400350	0.011114717
3953.328803	0.011175043
3955.257256	0.011025826
3957.185709	0.010693871
3959.114162	0.010160050
3961.042615	0.010062881
3962.971068	0.010782924
3964.899521	0.011699487
3966.827974	0.012226388
3968.756427	0.012267563
3970.684881	0.011743956
3972.613334	0.010862134
3974.541787	0.010186813
3976.470240	0.010244008
3978.398693	0.010971221
3980.327146	0.011625613
3982.255599	0.011910551
3984.184052	0.011812254
3986.112505	0.011323635
3988.040958	0.010906535
3989.969411	0.010716215
3991.897864	0.010320622
3993.826317	0.009864783
3995.754771	0.009878939
3997.683224	0.010193706
3999.611677	0.010497618
4001.540130	0.010835666
4003.468583	0.010885447
4005.397036	0.010109217
4007.325489	0.008933184
4009.253942	0.008468372
4011.182395	0.009370267
4013.110848	0.010941616
4015.039301	0.011448925
4016.967754	0.010527033
4018.896207	0.009249697
4020.824661	0.008467084
4022.753114	0.008349840
4024.681567	0.008554368
4026.610020	0.008748299
4028.538473	0.008846647
4030.466926	0.009135352
4032.395379	0.009537971
4034.323832	0.009603292
4036.252285	0.009661769
4038.180738	0.009768946
4040.109191	0.009741570
4042.037644	0.009701034
4043.966097	0.009489581
4045.894550	0.009148301
4047.823004	0.009269903
4049.751457	0.009437780
4051.679910	0.009014355
4053.608363	0.008549044
4055.536816	0.008528640
4057.465269	0.008855413
4059.393722	0.009493313
4061.322175	0.010109916
4063.250628	0.010184774
4065.179081	0.009931078
4067.107534	0.009759986
4069.035987	0.009685718
4070.964440	0.009658261
4072.892894	0.009223393
4074.821347	0.008342297
4076.749800	0.007355699
4078.678253	0.006551218
4080.606706	0.006604974
4082.535159	0.007313942
4084.463612	0.007733946
4086.392065	0.007621394
4088.320518	0.007577773
4090.248971	0.008314662
4092.177424	0.009432710
4094.105877	0.009887671
4096.034330	0.009501042
4097.962783	0.008929606
4099.891237	0.008179257
4101.819690	0.007642520
4103.748143	0.007671824
4105.676596	0.007651479
4107.605049	0.007388920
4109.533502	0.007295764
4111.461955	0.007473768
4113.390408	0.007730023
4115.318861	0.007778917
4117.247314	0.007593197
4119.175767	0.007263888
4121.104220	0.007019242
4123.032673	0.007098595
4124.961127	0.007035188
4126.889580	0.006895349
4128.818033	0.007469546
4130.746486	0.008282468
4132.674939	0.008438611
4134.603392	0.008305158
4136.531845	0.008240152
4138.460298	0.008179529
4140.388751	0.008374047
4142.317204	0.008492516
4144.245657	0.008479254
4146.174110	0.008378354
4148.102563	0.007994912
4150.031017	0.007422547
4151.959470	0.006716322
4153.887923	0.006242646
4155.816376	0.006398817
4157.744829	0.006907305
4159.673282	0.007313570
4161.601735	0.007261620
4163.530188	0.006897972
4165.458641	0.006637526
4167.387094	0.006729549
4169.315547	0.006701611
4171.244000	0.006401171
4173.172453	0.006605503
4175.100906	0.007414978
4177.029360	0.008116895
4178.957813	0.008330574
4180.886266	0.007810044
4182.814719	0.007153284
4184.743172	0.007382639
4186.671625	0.007373884
4188.600078	0.006384992
4190.528531	0.005587111
4192.456984	0.005476157
4194.385437	0.005896875
4196.313890	0.006371199
4198.242343	0.006396900
4200.170796	0.006148760
4202.099250	0.006092388
4204.027703	0.006694933
4205.956156	0.007807978
4207.884609	0.008142295
4209.813062	0.007502244
4211.741515	0.007379745
4213.669968	0.007785892
4215.598421	0.007519199
4217.526874	0.006874706
4219.455327	0.006411351
4221.383780	0.005907257
4223.312233	0.005593531
4225.240686	0.005541340
4227.169139	0.005790480
4229.097593	0.006551302
4231.026046	0.007639354
4232.954499	0.008083052
4234.882952	0.007390930
4236.811405	0.006999392
4238.739858	0.007466221
4240.668311	0.007765493
4242.596764	0.007655676
4244.525217	0.007415149
4246.453670	0.007299736
4248.382123	0.007184237
4250.310576	0.006941725
4252.239029	0.006881760
4254.167483	0.006967068
4256.095936	0.006566488
4258.024389	0.005866273
4259.952842	0.005947350
4261.881295	0.005957909
4263.809748	0.005220791
4265.738201	0.004979222
4267.666654	0.005598830
4269.595107	0.006556417
4271.523560	0.006871509
4273.452013	0.006291923
4275.380466	0.005820782
4277.308919	0.006055263
4279.237373	0.006597025
4281.165826	0.007022838
4283.094279	0.006890322
4285.022732	0.005736028
4286.951185	0.004659751
4288.879638	0.004204799
4290.808091	0.004498535
4292.736544	0.005597141
4294.664997	0.006261359
4296.593450	0.006107652
4298.521903	0.005846312
4300.450356	0.006004091
4302.378809	0.006479181
4304.307262	0.006893531
4306.235716	0.007266195
4308.164169	0.007428499
4310.092622	0.007376319
4312.021075	0.007636908
4313.949528	0.007940399
4315.877981	0.007632728
4317.806434	0.006904447
4319.734887	0.006317560
4321.663340	0.006184828
4323.591793	0.006229032
4325.520246	0.006477580
4327.448699	0.007125475
4329.377152	0.007121905
4331.305606	0.006081067
4333.234059	0.005542916
4335.162512	0.006038280
4337.090965	0.006419143
4339.019418	0.005970290
4340.947871	0.005150953
4342.876324	0.004896406
4344.804777	0.005833196
4346.733230	0.006831193
4348.661683	0.006731733
4350.590136	0.006196562
4352.518589	0.005849975
4354.447042	0.005604899
4356.375495	0.005510032
4358.303949	0.005522547
4360.232402	0.005191725
4362.160855	0.004968616
4364.089308	0.004979860
4366.017761	0.004787829
4367.946214	0.004807225
4369.874667	0.005759364
4371.803120	0.006727990
4373.731573	0.006758775
4375.660026	0.006448060
4377.588479	0.006119777
4379.516932	0.005646933
4381.445385	0.005303570
4383.373839	0.005360367
4385.302292	0.005694560
4387.230745	0.006607676
4389.159198	0.007170390
4391.087651	0.006616260
4393.016104	0.005395704
4394.944557	0.004846949
4396.873010	0.005471559
4398.801463	0.006392996
4400.729916	0.007161197
4402.658369	0.007614754
4404.586822	0.007042988
4406.515275	0.005521491
4408.443729	0.004515503
4410.372182	0.005230584
4412.300635	0.007248009
4414.229088	0.008150898
4416.157541	0.007141004
4418.085994	0.005676279
4420.014447	0.005457724
4421.942900	0.005979156
4423.871353	0.005956171
4425.799806	0.006094099
4427.728259	0.007325642
4429.656712	0.008795275
4431.585165	0.009187484
4433.513618	0.008805404
4435.442072	0.008269853
4437.370525	0.007350222
4439.298978	0.006609775
4441.227431	0.006632440
4443.155884	0.006946938
4445.084337	0.006796700
4447.012790	0.006007857
4448.941243	0.005526986
4450.869696	0.006015003
4452.798149	0.006805931
4454.726602	0.006994647
4456.655055	0.006647631
4458.583508	0.006620105
4460.511962	0.006904094
4462.440415	0.007381176
4464.368868	0.007604986
4466.297321	0.007025894
4468.225774	0.006370981
4470.154227	0.006176687
4472.082680	0.006503298
4474.011133	0.007296661
4475.939586	0.007913080
4477.868039	0.008110061
4479.796492	0.008366575
4481.724945	0.008455292
4483.653398	0.008003959
4485.581851	0.007520138
4487.510305	0.007385119
4489.438758	0.007547226
4491.367211	0.007426352
4493.295664	0.007061145
4495.224117	0.006480881
4497.152570	0.006134654
4499.081023	0.006656258
4501.009476	0.007600489
4502.937929	0.008268484
4504.866382	0.008462517
4506.794835	0.008542461
4508.723288	0.008036124
4510.651741	0.006604627
4512.580195	0.005387145
4514.508648	0.005478141
4516.437101	0.006741150
4518.365554	0.008427045
4520.294007	0.009521483
4522.222460	0.009332942
4524.150913	0.008250583
4526.079366	0.007147679
4528.007819	0.006315779
4529.936272	0.006502253
4531.864725	0.006882356
4533.793178	0.006639780
4535.721631	0.006076540
4537.650084	0.005207155
4539.578538	0.005010794
4541.506991	0.005820577
4543.435444	0.006821927
4545.363897	0.008179629
4547.292350	0.009168824
4549.220803	0.008518442
4551.149256	0.007103543
4553.077709	0.006700966
4555.006162	0.007203798
4556.934615	0.007780461
4558.863068	0.008148946
4560.791521	0.007832441
4562.719974	0.006785185
4564.648428	0.006353681
4566.576881	0.007063700
4568.505334	0.007711729
4570.433787	0.007701403
4572.362240	0.007465951
4574.290693	0.007713034
4576.219146	0.008535138
4578.147599	0.009542523
4580.076052	0.010303092
4582.004505	0.010211523
4583.932958	0.009396108
4585.861411	0.009441622
4587.789864	0.009751800
4589.718318	0.008674193
4591.646771	0.007385752
4593.575224	0.007049469
4595.503677	0.006506569
4597.432130	0.005420831
4599.360583	0.004731460
4601.289036	0.004883077
4603.217489	0.005734890
[truncated: 1,501 more rows]
