# Supplementary material for: Adaptive Method for Quantitative Estimation of Glucose and Fructose Concentrations in Aqueous Solutions Based on Infrared Nanoantenna Optics
Source: Sensors (Basel). 2019 Jul 11;19(14):3053. doi: 10.3390/s19143053 (PMC6678705; doi:10.3390/s19143053)
Supplement: Supplementary file 1 [file sensors-19-03053-s001.zip › 00_Measurement_Data/Fructose cycles/2 c=25 gl/res4 sc50_50 ap100x100 par pol/2 c25 gl.23.txt]

748.239793	0.022791266
750.168246	0.008443423
752.096699	0.020867540
754.025152	0.026171116
755.953605	0.014679782
757.882058	0.020653417
759.810511	0.037173115
761.738964	0.034321170
763.667418	0.029139709
765.595871	0.030083606
767.524324	0.023899235
769.452777	0.029457875
771.381230	0.026384311
773.309683	0.016096525
775.238136	0.023631187
777.166589	0.011609701
779.095042	0.018887732
781.023495	0.032392357
782.951948	0.039957795
784.880401	0.042161278
786.808854	0.042386875
788.737308	0.046577465
790.665761	0.040266927
792.594214	0.025634017
794.522667	0.011667176
796.451120	0.018116126
798.379573	0.021233737
800.308026	0.025459034
802.236479	0.039041311
804.164932	0.033800825
806.093385	0.017591527
808.021838	0.015737999
809.950291	0.016572937
811.878744	0.024487494
813.807197	0.020865239
815.735651	0.015358835
817.664104	0.020742465
819.592557	0.022335730
821.521010	0.019116212
823.449463	0.013522844
825.377916	0.013496456
827.306369	0.017711997
829.234822	0.022135157
831.163275	0.023456629
833.091728	0.027191289
835.020181	0.029190941
836.948634	0.014518206
838.877087	0.006290756
840.805541	0.011048327
842.733994	0.016916666
844.662447	0.015749559
846.590900	0.009318308
848.519353	0.009972490
850.447806	0.012355902
852.376259	0.015190885
854.304712	0.015151529
856.233165	0.013689830
858.161618	0.017892880
860.090071	0.023766575
862.018524	0.027117124
863.946977	0.022693187
865.875430	0.020624220
867.803884	0.024877599
869.732337	0.028091788
871.660790	0.028360846
873.589243	0.031758849
875.517696	0.034364436
877.446149	0.035922885
879.374602	0.038798559
881.303055	0.040252969
883.231508	0.039738320
885.159961	0.040824085
887.088414	0.044186693
889.016867	0.048870377
890.945320	0.051531617
892.873774	0.052304767
894.802227	0.055056695
896.730680	0.060630731
898.659133	0.065552868
900.587586	0.066663399
902.516039	0.065759316
904.444492	0.067383543
906.372945	0.072232537
908.301398	0.076924935
910.229851	0.080125041
912.158304	0.083124518
914.086757	0.087331712
916.015210	0.092831582
917.943664	0.097311378
919.872117	0.100988217
921.800570	0.106427155
923.729023	0.112545229
925.657476	0.116807051
927.585929	0.119512185
929.514382	0.122577757
931.442835	0.127562866
933.371288	0.133992463
935.299741	0.139966637
937.228194	0.144457892
939.156647	0.148919910
941.085100	0.155414373
943.013553	0.163369596
944.942007	0.170717865
946.870460	0.176375985
948.798913	0.181128308
950.727366	0.187118113
952.655819	0.194618478
954.584272	0.201465443
956.512725	0.207684070
958.441178	0.215289518
960.369631	0.223003879
962.298084	0.228467047
964.226537	0.232717887
966.154990	0.236827299
968.083443	0.240878060
970.011897	0.246907473
971.940350	0.255666912
973.868803	0.264288545
975.797256	0.270619541
977.725709	0.275511295
979.654162	0.280723900
981.582615	0.287108839
983.511068	0.294263005
985.439521	0.301490575
987.367974	0.308011889
989.296427	0.312572122
991.224880	0.316284329
993.153333	0.321951568
995.081786	0.328951657
997.010240	0.334904760
998.938693	0.339939415
1000.867146	0.345237136
1002.795599	0.350722373
1004.724052	0.355580807
1006.652505	0.359557658
1008.580958	0.363377094
1010.509411	0.367149442
1012.437864	0.370192796
1014.366317	0.373250037
1016.294770	0.377375960
1018.223223	0.382032633
1020.151676	0.385911465
1022.080130	0.388300776
1024.008583	0.390036196
1025.937036	0.392392635
1027.865489	0.395202935
1029.793942	0.397323489
1031.722395	0.398954749
1033.650848	0.400860280
1035.579301	0.402268708
1037.507754	0.403075248
1039.436207	0.404129922
1041.364660	0.405258656
1043.293113	0.405945271
1045.221566	0.406236708
1047.150019	0.406599283
1049.078473	0.407009244
1051.006926	0.406781673
1052.935379	0.405402899
1054.863832	0.403272539
1056.792285	0.401397467
1058.720738	0.399934769
1060.649191	0.398395211
1062.577644	0.396910727
1064.506097	0.395844966
1066.434550	0.395282656
1068.363003	0.395261198
1070.291456	0.395213217
1072.219909	0.394777209
1074.148363	0.394501537
1076.076816	0.394018710
1078.005269	0.392681062
1079.933722	0.390897006
1081.862175	0.389436632
1083.790628	0.388700217
1085.719081	0.387819469
1087.647534	0.386003405
1089.575987	0.384049267
1091.504440	0.382728219
1093.432893	0.381595433
1095.361346	0.380016118
1097.289799	0.378251731
1099.218253	0.376772702
1101.146706	0.374943465
1103.075159	0.372169763
1105.003612	0.369494110
1106.932065	0.367864877
1108.860518	0.366526872
1110.788971	0.364381015
1112.717424	0.361719519
1114.645877	0.359469295
1116.574330	0.357163161
1118.502783	0.354286730
1120.431236	0.351624250
1122.359689	0.349163115
1124.288142	0.346271694
1126.216596	0.343513668
1128.145049	0.341207951
1130.073502	0.338566124
1132.001955	0.335454524
1133.930408	0.332447648
1135.858861	0.329939038
1137.787314	0.327834487
1139.715767	0.325485468
1141.644220	0.322594911
1143.572673	0.319379479
1145.501126	0.316379726
1147.429579	0.314102054
1149.358032	0.312108636
1151.286486	0.309748322
1153.214939	0.307129622
1155.143392	0.304626584
1157.071845	0.302154899
1159.000298	0.299439549
1160.928751	0.296671867
1162.857204	0.294194072
1164.785657	0.291711241
1166.714110	0.288637310
1168.642563	0.285329431
1170.571016	0.282312721
1172.499469	0.279373676
1174.427922	0.276585788
1176.356375	0.273982495
1178.284829	0.271226346
1180.213282	0.268488556
1182.141735	0.266012073
1184.070188	0.263386071
1185.998641	0.260412544
1187.927094	0.257838279
1189.855547	0.255970746
1191.784000	0.254096031
1193.712453	0.251887321
1195.640906	0.249488205
1197.569359	0.246813923
1199.497812	0.243861794
1201.426265	0.240712821
1203.354719	0.238038227
1205.283172	0.235848173
1207.211625	0.233992919
1209.140078	0.231970593
1211.068531	0.229721144
1212.996984	0.227412015
1214.925437	0.224864587
1216.853890	0.222090095
1218.782343	0.219671056
1220.710796	0.217777297
1222.639249	0.215905532
1224.567702	0.213944376
1226.496155	0.212129891
1228.424609	0.210234597
1230.353062	0.208043426
1232.281515	0.205901101
1234.209968	0.203745201
1236.138421	0.201213285
1238.066874	0.198789924
1239.995327	0.197056085
1241.923780	0.195931286
1243.852233	0.194989488
1245.780686	0.193581387
1247.709139	0.191693932
1249.637592	0.189957455
1251.566045	0.188377231
1253.494498	0.186347067
1255.422952	0.184093669
1257.351405	0.182452261
1259.279858	0.181173623
1261.208311	0.179508403
1263.136764	0.177596837
1265.065217	0.175773174
1266.993670	0.174028113
1268.922123	0.172525957
1270.850576	0.171327874
1272.779029	0.170015514
1274.707482	0.168176621
1276.635935	0.166078687
1278.564388	0.164275423
1280.492842	0.162917301
1282.421295	0.161733314
1284.349748	0.160510957
1286.278201	0.159158438
1288.206654	0.157624617
1290.135107	0.156003445
1292.063560	0.154419258
1293.992013	0.152809605
1295.920466	0.151168063
1297.848919	0.149685815
1299.777372	0.148314312
1301.705825	0.146869168
1303.634278	0.145494476
1305.562731	0.144227773
1307.491185	0.142856345
1309.419638	0.141604438
1311.348091	0.140741333
1313.276544	0.140115291
1315.204997	0.139502153
1317.133450	0.138623536
1319.061903	0.137052730
1320.990356	0.134803504
1322.918809	0.132629886
1324.847262	0.130989492
1326.775715	0.129549727
1328.704168	0.128083259
1330.632621	0.126648694
1332.561075	0.125404492
1334.489528	0.124811620
1336.417981	0.125012577
1338.346434	0.124977104
1340.274887	0.123717979
1342.203340	0.121492714
1344.131793	0.119253993
1346.060246	0.117571756
1347.988699	0.116335586
1349.917152	0.115259342
1351.845605	0.114215955
1353.774058	0.113205753
1355.702511	0.112435378
1357.630965	0.111989111
1359.559418	0.111606881
1361.487871	0.110964492
1363.416324	0.110023297
1365.344777	0.108691469
1367.273230	0.106991455
1369.201683	0.105626032
1371.130136	0.105106041
1373.058589	0.105085447
1374.987042	0.104787834
1376.915495	0.103447802
1378.843948	0.101396903
1380.772401	0.099691816
1382.700854	0.098883413
1384.629308	0.098796450
1386.557761	0.098485552
1388.486214	0.097322263
1390.414667	0.095936529
1392.343120	0.095362768
1394.271573	0.095971592
1396.200026	0.096624210
1398.128479	0.095578246
1400.056932	0.093302928
1401.985385	0.091401383
1403.913838	0.090218574
1405.842291	0.089289211
1407.770744	0.088072218
1409.699198	0.086823970
1411.627651	0.086213209
1413.556104	0.086438127
1415.484557	0.087282106
1417.413010	0.087902330
1419.341463	0.087536104
1421.269916	0.086125955
1423.198369	0.083961368
1425.126822	0.082163304
1427.055275	0.081326261
1428.983728	0.080857724
1430.912181	0.080500826
1432.840634	0.080224648
1434.769087	0.079694532
1436.697541	0.078933463
1438.625994	0.078137130
1440.554447	0.076848701
1442.482900	0.075521909
1444.411353	0.074841224
1446.339806	0.074474685
1448.268259	0.074011907
1450.196712	0.073407978
1452.125165	0.073153175
1454.053618	0.073831782
1455.982071	0.075066306
1457.910524	0.075634271
1459.838977	0.074333802
1461.767431	0.071946852
1463.695884	0.069941238
1465.624337	0.068802729
1467.552790	0.068322174
1469.481243	0.068423994
1471.409696	0.069159590
1473.338149	0.069774397
1475.266602	0.068842083
1477.195055	0.066762842
1479.123508	0.064937271
1481.051961	0.063721403
1482.980414	0.063092761
1484.908867	0.063211478
1486.837321	0.064206347
1488.765774	0.065125078
1490.694227	0.064553171
1492.622680	0.063213065
1494.551133	0.062461521
1496.479586	0.062430266
1498.408039	0.062081169
1500.336492	0.060899734
1502.264945	0.060148317
1504.193398	0.060804088
1506.121851	0.062717468
1508.050304	0.064100385
1509.978757	0.062458776
1511.907210	0.059659444
1513.835664	0.058335233
1515.764117	0.058430176
1517.692570	0.058941815
1519.621023	0.059232235
1521.549476	0.059416603
1523.477929	0.059517208
1525.406382	0.058653895
1527.334835	0.057160597
1529.263288	0.056050409
1531.191741	0.055364314
1533.120194	0.054761358
1535.048647	0.054581113
1536.977100	0.055208489
1538.905554	0.057221394
1540.834007	0.060139105
1542.762460	0.060034040
1544.690913	0.056242909
1546.619366	0.052329980
1548.547819	0.050050322
1550.476272	0.049125042
1552.404725	0.049006477
1554.333178	0.049689192
1556.261631	0.051048853
1558.190084	0.051925175
1560.118537	0.051760234
1562.046990	0.050751358
1563.975443	0.049448449
1565.903897	0.048731320
1567.832350	0.048397385
1569.760803	0.048104130
1571.689256	0.048171680
1573.617709	0.048349906
1575.546162	0.048459563
1577.474615	0.048542943
1579.403068	0.048043244
1581.331521	0.047057565
1583.259974	0.046288267
1585.188427	0.045953967
1587.116880	0.046101410
1589.045333	0.046546236
1590.973787	0.046818975
1592.902240	0.046732306
1594.830693	0.046535764
1596.759146	0.046464372
1598.687599	0.046553832
1600.616052	0.046895336
1602.544505	0.047501095
1604.472958	0.048107035
1606.401411	0.048495091
1608.329864	0.048720401
1610.258317	0.048930880
1612.186770	0.049422722
1614.115223	0.050433829
1616.043677	0.051730368
1617.972130	0.052871659
1619.900583	0.053525593
1621.829036	0.053790260
1623.757489	0.054041497
1625.685942	0.053965077
1627.614395	0.053423382
1629.542848	0.053059962
1631.471301	0.053344086
1633.399754	0.054395553
1635.328207	0.055848762
1637.256660	0.056423731
1639.185113	0.055569790
1641.113566	0.054884154
1643.042020	0.055683129
1644.970473	0.057570074
1646.898926	0.059273500
1648.827379	0.059880517
1650.755832	0.059256058
1652.684285	0.058154378
1654.612738	0.057395231
1656.541191	0.055904634
1658.469644	0.053971536
1660.398097	0.052765831
1662.326550	0.052340884
1664.255003	0.052478075
1666.183456	0.052935530
1668.111910	0.053455979
1670.040363	0.053876884
1671.968816	0.053548284
1673.897269	0.051987201
1675.825722	0.050182387
1677.754175	0.049382042
1679.682628	0.049681280
1681.611081	0.050639082
1683.539534	0.050990161
1685.467987	0.049853425
1687.396440	0.047751494
1689.324893	0.045489103
1691.253346	0.043960195
1693.181799	0.043434884
1695.110253	0.043802503
1697.038706	0.044800155
1698.967159	0.044841461
1700.895612	0.043774914
1702.824065	0.042802017
1704.752518	0.041577291
1706.680971	0.040154368
1708.609424	0.038818400
1710.537877	0.037712071
1712.466330	0.037238710
1714.394783	0.037705481
1716.323236	0.038621072
1718.251689	0.038717959
1720.180143	0.037594851
1722.108596	0.036054429
1724.037049	0.034835741
1725.965502	0.034217246
1727.893955	0.034211837
1729.822408	0.034822017
1731.750861	0.035544064
1733.679314	0.035728838
1735.607767	0.035560727
1737.536220	0.035101444
1739.464673	0.034434449
1741.393126	0.034035616
1743.321579	0.034160312
1745.250032	0.034859117
1747.178486	0.035584796
1749.106939	0.035452645
1751.035392	0.034604147
1752.963845	0.033877581
1754.892298	0.033496715
1756.820751	0.033431947
1758.749204	0.033689663
1760.677657	0.033914048
1762.606110	0.033920333
1764.534563	0.033843175
1766.463016	0.033989795
1768.391469	0.034789898
1770.319922	0.035972297
1772.248376	0.036603399
1774.176829	0.036333609
1776.105282	0.035769258
1778.033735	0.035653315
1779.962188	0.036054172
1781.890641	0.036446255
1783.819094	0.036513735
1785.747547	0.036638454
1787.676000	0.037188500
1789.604453	0.037948865
1791.532906	0.038666762
1793.461359	0.039278172
1795.389812	0.039529320
1797.318266	0.039407682
1799.246719	0.039250139
1801.175172	0.039271947
1803.103625	0.039521627
1805.032078	0.039920896
1806.960531	0.040403206
1808.888984	0.040845305
1810.817437	0.041030549
1812.745890	0.040913295
1814.674343	0.040642623
1816.602796	0.040451802
1818.531249	0.040492147
1820.459702	0.040645462
1822.388155	0.040832829
1824.316609	0.041204311
1826.245062	0.041906375
1828.173515	0.042493980
1830.101968	0.042442854
1832.030421	0.041903894
1833.958874	0.041266013
1835.887327	0.040803280
1837.815780	0.040572356
1839.744233	0.040609844
1841.672686	0.040913150
1843.601139	0.041231107
1845.529592	0.041097309
1847.458045	0.040266592
1849.386499	0.039468840
1851.314952	0.039277032
1853.243405	0.039249107
1855.171858	0.039017338
1857.100311	0.038846787
1859.028764	0.038937915
1860.957217	0.039086942
1862.885670	0.039076108
1864.814123	0.038916171
1866.742576	0.038637131
1868.671029	0.038246349
1870.599482	0.037787914
1872.527935	0.037207063
1874.456388	0.036563449
1876.384842	0.036059368
1878.313295	0.035799041
1880.241748	0.035739541
1882.170201	0.035627436
1884.098654	0.035246499
1886.027107	0.034730222
1887.955560	0.034259845
1889.884013	0.033976842
1891.812466	0.033844538
1893.740919	0.033592869
1895.669372	0.033288628
1897.597825	0.033018623
1899.526278	0.032723509
1901.454732	0.032517873
1903.383185	0.032359682
1905.311638	0.032110844
1907.240091	0.031770948
1909.168544	0.031405270
1911.096997	0.031096037
1913.025450	0.030801166
1914.953903	0.030534383
1916.882356	0.030362004
1918.810809	0.030166445
1920.739262	0.029728243
1922.667715	0.029233385
1924.596168	0.028992452
1926.524622	0.028764406
1928.453075	0.028428853
1930.381528	0.028148709
1932.309981	0.027845105
1934.238434	0.027408162
1936.166887	0.026994616
1938.095340	0.026768664
1940.023793	0.026671601
1941.952246	0.026602153
1943.880699	0.026506076
1945.809152	0.026176127
1947.737605	0.025719665
1949.666058	0.025526190
1951.594511	0.025586547
1953.522965	0.025535213
1955.451418	0.025180334
1957.379871	0.024811344
1959.308324	0.024673339
1961.236777	0.024489367
1963.165230	0.024046239
1965.093683	0.023593361
1967.022136	0.023328466
1968.950589	0.023225201
1970.879042	0.023223197
1972.807495	0.023233967
1974.735948	0.023098722
1976.664401	0.022673860
1978.592855	0.022137010
1980.521308	0.021826083
1982.449761	0.021742586
1984.378214	0.021649778
1986.306667	0.021363653
1988.235120	0.020972863
1990.163573	0.020855397
1992.092026	0.021104183
1994.020479	0.021260841
1995.948932	0.020912418
1997.877385	0.020232936
1999.805838	0.019696271
2001.734291	0.019548053
2003.662744	0.019650325
2005.591198	0.019690285
2007.519651	0.019537818
2009.448104	0.019487457
2011.376557	0.019685704
2013.305010	0.019619508
2015.233463	0.019094003
2017.161916	0.018672891
2019.090369	0.018582964
2021.018822	0.018640412
2022.947275	0.018700365
2024.875728	0.018524583
2026.804181	0.018112261
2028.732634	0.017792039
2030.661088	0.017764643
2032.589541	0.017854383
2034.517994	0.017785460
2036.446447	0.017625818
2038.374900	0.017513368
2040.303353	0.017314697
2042.231806	0.017021971
2044.160259	0.016861083
2046.088712	0.016831988
2048.017165	0.016720645
2049.945618	0.016581746
2051.874071	0.016660182
2053.802524	0.016778568
2055.730978	0.016455369
2057.659431	0.015844923
2059.587884	0.015677545
2061.516337	0.015983563
2063.444790	0.016085368
2065.373243	0.015801251
2067.301696	0.015513004
2069.230149	0.015328666
2071.158602	0.015142428
2073.087055	0.014986778
2075.015508	0.014880990
2076.943961	0.014850229
2078.872414	0.014780761
2080.800867	0.014567382
2082.729321	0.014534817
2084.657774	0.014768873
2086.586227	0.014910253
2088.514680	0.014888937
2090.443133	0.014768286
2092.371586	0.014565491
2094.300039	0.014469808
2096.228492	0.014530866
2098.156945	0.014416058
2100.085398	0.014023916
2102.013851	0.013792891
2103.942304	0.013901903
2105.870757	0.013962377
2107.799211	0.013830224
2109.727664	0.013716167
2111.656117	0.013606992
2113.584570	0.013485085
2115.513023	0.013572429
2117.441476	0.013823154
2119.369929	0.013926384
2121.298382	0.013740272
2123.226835	0.013385743
2125.155288	0.013096486
2127.083741	0.013027547
2129.012194	0.013224188
2130.940647	0.013468619
2132.869100	0.013382433
2134.797554	0.012947995
2136.726007	0.012533714
2138.654460	0.012308234
2140.582913	0.012213323
2142.511366	0.012376553
2144.439819	0.012747767
2146.368272	0.012924048
2148.296725	0.012731336
2150.225178	0.012437541
2152.153631	0.012238278
2154.082084	0.012090775
2156.010537	0.012080598
2157.938990	0.012157979
2159.867444	0.012171006
2161.795897	0.012172149
2163.724350	0.012267956
2165.652803	0.012454370
2167.581256	0.012451019
2169.509709	0.012258583
2171.438162	0.012165077
2173.366615	0.012032764
2175.295068	0.011770098
2177.223521	0.011639849
2179.151974	0.011612498
2181.080427	0.011544836
2183.008880	0.011565521
2184.937334	0.011780886
2186.865787	0.011999047
2188.794240	0.011950430
2190.722693	0.011587920
2192.651146	0.011240356
2194.579599	0.011213717
2196.508052	0.011334702
2198.436505	0.011303419
2200.364958	0.011112522
2202.293411	0.010942989
2204.221864	0.010858295
2206.150317	0.010747737
2208.078770	0.010596222
2210.007223	0.010506501
2211.935677	0.010467307
2213.864130	0.010478385
2215.792583	0.010620288
2217.721036	0.010688354
2219.649489	0.010414396
2221.577942	0.010166388
2223.506395	0.010337175
2225.434848	0.010530656
2227.363301	0.010458206
2229.291754	0.010467215
2231.220207	0.010523438
2233.148660	0.010497454
2235.077113	0.010478344
2237.005567	0.010219940
2238.934020	0.009826039
2240.862473	0.009672692
2242.790926	0.009636439
2244.719379	0.009535857
2246.647832	0.009434015
2248.576285	0.009356693
2250.504738	0.009356440
2252.433191	0.009479892
2254.361644	0.009780291
2256.290097	0.010055394
2258.218550	0.009943165
2260.147003	0.009448243
2262.075456	0.008965687
2264.003910	0.008779440
2265.932363	0.008951126
2267.860816	0.009305943
2269.789269	0.009466418
2271.717722	0.009307444
2273.646175	0.009117011
2275.574628	0.009067050
2277.503081	0.009047633
2279.431534	0.008946406
2281.359987	0.008714435
2283.288440	0.008446883
2285.216893	0.008340710
2287.145346	0.008444274
2289.073800	0.008630183
2291.002253	0.008803438
2292.930706	0.008919530
2294.859159	0.009023238
2296.787612	0.009129957
2298.716065	0.009057997
2300.644518	0.008725329
2302.572971	0.008418039
2304.501424	0.008394329
2306.429877	0.008578067
2308.358330	0.008738022
2310.286783	0.008677684
2312.215236	0.008400850
2314.143690	0.008137375
2316.072143	0.008057511
2318.000596	0.008067542
2319.929049	0.008064233
2321.857502	0.008160267
2323.785955	0.008419508
2325.714408	0.008520201
2327.642861	0.008112547
2329.571314	0.007422290
2331.499767	0.007013603
2333.428220	0.007385368
2335.356673	0.008289075
2337.285126	0.008819173
2339.213579	0.008661125
2341.142033	0.008407598
2343.070486	0.008550259
2344.998939	0.008533626
2346.927392	0.008051275
2348.855845	0.007718700
2350.784298	0.007584956
2352.712751	0.007091712
2354.641204	0.006249948
2356.569657	0.005837598
2358.498110	0.006016784
2360.426563	0.006099414
2362.355016	0.005767507
2364.283469	0.005515250
2366.211923	0.005915672
2368.140376	0.006804523
2370.068829	0.007503554
2371.997282	0.007599829
2373.925735	0.007221929
2375.854188	0.006722074
2377.782641	0.006300767
2379.711094	0.005986283
2381.639547	0.005896750
2383.568000	0.006124199
2385.496453	0.006461467
2387.424906	0.006597228
2389.353359	0.006440324
2391.281812	0.006111304
2393.210266	0.005879499
2395.138719	0.005917349
2397.067172	0.006079001
2398.995625	0.006186322
2400.924078	0.006216730
2402.852531	0.006130869
2404.780984	0.005952101
2406.709437	0.005900350
2408.637890	0.005970503
2410.566343	0.005982646
2412.494796	0.006009870
2414.423249	0.006123876
2416.351702	0.006247730
2418.280156	0.006344912
2420.208609	0.006335742
2422.137062	0.006079476
2424.065515	0.005787526
2425.993968	0.005720846
2427.922421	0.005807880
2429.850874	0.005992539
2431.779327	0.006290067
2433.707780	0.006478530
2435.636233	0.006270444
2437.564686	0.005870795
2439.493139	0.005887977
2441.421592	0.006279281
2443.350045	0.006454024
2445.278499	0.006293660
2447.206952	0.006113435
2449.135405	0.006050210
2451.063858	0.005991160
2452.992311	0.005818975
2454.920764	0.005636277
2456.849217	0.005684385
2458.777670	0.005876001
2460.706123	0.005958632
2462.634576	0.005995144
2464.563029	0.006167004
2466.491482	0.006413744
2468.419935	0.006636366
2470.348389	0.006692344
2472.276842	0.006520336
2474.205295	0.006396221
2476.133748	0.006460766
2478.062201	0.006587753
2479.990654	0.006700807
2481.919107	0.006845444
2483.847560	0.007091427
2485.776013	0.007411956
2487.704466	0.007685694
2489.632919	0.007787090
2491.561372	0.007604566
2493.489825	0.007176130
2495.418279	0.006780976
2497.346732	0.006672524
2499.275185	0.006937038
2501.203638	0.007477085
2503.132091	0.007947577
2505.060544	0.008189114
2506.988997	0.008414337
2508.917450	0.008673181
2510.845903	0.008786376
2512.774356	0.008792208
2514.702809	0.008931196
2516.631262	0.009239918
2518.559715	0.009452020
2520.488168	0.009457280
2522.416622	0.009625345
2524.345075	0.010128618
2526.273528	0.010527963
2528.201981	0.010524377
2530.130434	0.010548884
2532.058887	0.010884028
2533.987340	0.011135305
2535.915793	0.011200157
2537.844246	0.011370469
2539.772699	0.011567917
2541.701152	0.011565270
2543.629605	0.011495196
2545.558058	0.011644797
2547.486512	0.012023140
2549.414965	0.012469089
2551.343418	0.012839087
2553.271871	0.013023658
2555.200324	0.013113028
2557.128777	0.013304424
2559.057230	0.013558895
2560.985683	0.013814484
2562.914136	0.014211308
2564.842589	0.014597831
2566.771042	0.014773203
2568.699495	0.014963068
2570.627948	0.015259409
2572.556401	0.015547892
2574.484855	0.015712507
2576.413308	0.015846012
2578.341761	0.016211301
2580.270214	0.016708508
2582.198667	0.017035643
2584.127120	0.016986223
2586.055573	0.016705839
2587.984026	0.016711351
2589.912479	0.017095665
2591.840932	0.017536363
2593.769385	0.017777441
2595.697838	0.017893385
2597.626291	0.018011168
2599.554745	0.018038569
2601.483198	0.018068163
2603.411651	0.018172631
2605.340104	0.018199947
2607.268557	0.018240312
2609.197010	0.018393448
2611.125463	0.018515052
2613.053916	0.018585809
2614.982369	0.018641921
2616.910822	0.018675268
2618.839275	0.018723579
2620.767728	0.018722801
2622.696181	0.018634940
2624.624635	0.018349363
2626.553088	0.017851938
2628.481541	0.017644120
2630.409994	0.017998848
2632.338447	0.018393017
2634.266900	0.018418074
2636.195353	0.018369786
2638.123806	0.018526250
2640.052259	0.018562000
2641.980712	0.018267712
2643.909165	0.018052615
2645.837618	0.017989829
2647.766071	0.017682463
2649.694524	0.017332120
2651.622978	0.017304897
2653.551431	0.017392216
2655.479884	0.017468404
2657.408337	0.017567009
2659.336790	0.017345104
2661.265243	0.016822562
2663.193696	0.016761720
2665.122149	0.017022330
2667.050602	0.016784107
2668.979055	0.016519031
2670.907508	0.016807422
2672.835961	0.017079808
2674.764414	0.016998570
2676.692868	0.016806204
2678.621321	0.016600162
2680.549774	0.016396904
2682.478227	0.016332455
2684.406680	0.016250744
2686.335133	0.015897714
2688.263586	0.015484244
2690.192039	0.015347068
2692.120492	0.015295310
2694.048945	0.015051783
2695.977398	0.014763766
2697.905851	0.014612239
2699.834304	0.014498444
2701.762757	0.014404249
2703.691211	0.014436792
2705.619664	0.014598909
2707.548117	0.014770955
2709.476570	0.014797036
2711.405023	0.014679722
2713.333476	0.014422324
2715.261929	0.014151763
2717.190382	0.014235550
2719.118835	0.014435275
2721.047288	0.014254111
2722.975741	0.013833909
2724.904194	0.013655215
2726.832647	0.013868399
2728.761101	0.014114722
2730.689554	0.014026268
2732.618007	0.013683351
2734.546460	0.013402901
2736.474913	0.013406978
2738.403366	0.013532826
2740.331819	0.013639044
2742.260272	0.013684787
2744.188725	0.013635278
2746.117178	0.013463247
2748.045631	0.013399893
2749.974084	0.013520968
2751.902537	0.013339595
2753.830991	0.013059300
2755.759444	0.013360860
2757.687897	0.013813606
2759.616350	0.013645340
2761.544803	0.013022143
2763.473256	0.012545818
2765.401709	0.012461419
2767.330162	0.012642120
2769.258615	0.012855275
2771.187068	0.012879374
2773.115521	0.012681843
2775.043974	0.012253223
2776.972427	0.011730328
2778.900880	0.011591419
2780.829334	0.012004199
2782.757787	0.012460127
2784.686240	0.012453675
2786.614693	0.012258358
2788.543146	0.012465107
2790.471599	0.012891466
2792.400052	0.012901535
2794.328505	0.012363668
2796.256958	0.011669025
2798.185411	0.011444775
2800.113864	0.011784698
2802.042317	0.012015329
2803.970770	0.011732768
2805.899224	0.011408677
2807.827677	0.011603165
2809.756130	0.012302903
2811.684583	0.012895324
2813.613036	0.012806428
2815.541489	0.012282978
2817.469942	0.011989775
2819.398395	0.012127733
2821.326848	0.012317352
2823.255301	0.012256606
2825.183754	0.012065180
2827.112207	0.011823189
2829.040660	0.011544644
2830.969113	0.011479721
2832.897567	0.011667695
2834.826020	0.011685507
2836.754473	0.011536160
2838.682926	0.011702115
2840.611379	0.011946597
2842.539832	0.011860643
2844.468285	0.011755749
2846.396738	0.011750178
2848.325191	0.011654023
2850.253644	0.011449032
2852.182097	0.011189451
2854.110550	0.011023455
2856.039003	0.011127573
2857.967457	0.011373824
2859.895910	0.011313357
2861.824363	0.011005594
2863.752816	0.010908032
2865.681269	0.011041320
2867.609722	0.011141608
2869.538175	0.011193586
2871.466628	0.011297660
2873.395081	0.011292243
2875.323534	0.011172730
2877.251987	0.011183862
2879.180440	0.011361744
2881.108893	0.011437275
2883.037347	0.011115180
2884.965800	0.010645273
2886.894253	0.010502111
2888.822706	0.010623367
2890.751159	0.010657902
2892.679612	0.010618513
2894.608065	0.010682360
2896.536518	0.010842796
2898.464971	0.011026948
2900.393424	0.011189348
2902.321877	0.011355194
2904.250330	0.011448406
2906.178783	0.011132595
2908.107236	0.010641036
2910.035690	0.010551688
2911.964143	0.010717629
2913.892596	0.010712805
2915.821049	0.010804101
2917.749502	0.011107310
2919.677955	0.011453277
2921.606408	0.011661353
2923.534861	0.011558832
2925.463314	0.011342575
2927.391767	0.011392811
2929.320220	0.011540713
2931.248673	0.011380574
2933.177126	0.011017754
2935.105580	0.010764809
2937.034033	0.010764701
2938.962486	0.011065499
2940.890939	0.011483591
2942.819392	0.011361898
2944.747845	0.010691768
2946.676298	0.010524628
2948.604751	0.010967169
2950.533204	0.011087677
2952.461657	0.010943490
2954.390110	0.011034506
2956.318563	0.011065443
2958.247016	0.010916340
2960.175469	0.010979256
2962.103923	0.011130086
2964.032376	0.011104175
2965.960829	0.011078941
2967.889282	0.011238026
2969.817735	0.011340650
2971.746188	0.011195383
2973.674641	0.011130440
2975.603094	0.011329753
2977.531547	0.011582834
2979.460000	0.011802707
2981.388453	0.011890751
2983.316906	0.011866326
2985.245359	0.011960341
2987.173813	0.012248336
2989.102266	0.012554781
2991.030719	0.012515486
2992.959172	0.012204056
2994.887625	0.012053707
2996.816078	0.012172610
2998.744531	0.012071486
3000.672984	0.011683893
3002.601437	0.011574711
3004.529890	0.011732108
3006.458343	0.011780632
3008.386796	0.011851362
3010.315249	0.012007611
3012.243703	0.011910193
3014.172156	0.011786928
3016.100609	0.012209860
3018.029062	0.012836190
3019.957515	0.013033492
3021.885968	0.012934286
3023.814421	0.012765470
3025.742874	0.012364324
3027.671327	0.011960407
3029.599780	0.012099291
3031.528233	0.012820558
3033.456686	0.013520515
3035.385139	0.013531826
3037.313592	0.013003622
3039.242046	0.012763148
3041.170499	0.012898631
3043.098952	0.012774674
3045.027405	0.012465224
3046.955858	0.012634180
3048.884311	0.013346206
3050.812764	0.013951386
3052.741217	0.014164971
3054.669670	0.014289360
3056.598123	0.014386812
3058.526576	0.014303230
3060.455029	0.014161697
3062.383482	0.014279624
3064.311936	0.014766722
3066.240389	0.015146463
3068.168842	0.014949475
3070.097295	0.014513920
3072.025748	0.014395361
3073.954201	0.014687512
3075.882654	0.015040324
3077.811107	0.015190512
3079.739560	0.015321836
3081.668013	0.015491558
3083.596466	0.015558106
3085.524919	0.015737604
3087.453372	0.016121188
3089.381825	0.016227396
3091.310279	0.015933806
3093.238732	0.015933307
3095.167185	0.016387045
3097.095638	0.016676391
3099.024091	0.016757566
3100.952544	0.017012516
3102.880997	0.017110247
3104.809450	0.016788637
3106.737903	0.016532058
3108.666356	0.016556237
3110.594809	0.016659372
3112.523262	0.017001983
3114.451715	0.017714448
3116.380169	0.018412000
3118.308622	0.018830437
3120.237075	0.018959185
3122.165528	0.018700076
3124.093981	0.018378032
3126.022434	0.018514033
3127.950887	0.019055309
3129.879340	0.019542115
3131.807793	0.019516876
3133.736246	0.019156951
3135.664699	0.018961441
3137.593152	0.018953267
3139.521605	0.019077463
3141.450058	0.019365601
3143.378512	0.019708484
3145.306965	0.020131258
3147.235418	0.020749204
3149.163871	0.021192415
3151.092324	0.020892614
3153.020777	0.020191118
3154.949230	0.020172030
3156.877683	0.020921797
3158.806136	0.021400252
3160.734589	0.021225004
3162.663042	0.020904627
3164.591495	0.020866461
3166.519948	0.021258967
3168.448402	0.021964535
3170.376855	0.022531334
3172.305308	0.022477577
3174.233761	0.022021582
3176.162214	0.022067016
3178.090667	0.022863414
3180.019120	0.023551691
3181.947573	0.023631897
3183.876026	0.023659732
3185.804479	0.023861064
3187.732932	0.023935782
3189.661385	0.024045367
3191.589838	0.024080176
3193.518292	0.023596505
3195.446745	0.022901617
3197.375198	0.022766223
3199.303651	0.023235554
3201.232104	0.023599267
3203.160557	0.023845367
3205.089010	0.024560655
3207.017463	0.025490403
3208.945916	0.026106719
3210.874369	0.026296565
3212.802822	0.026100356
3214.731275	0.025917608
3216.659728	0.026210658
3218.588181	0.026636036
3220.516635	0.026523065
3222.445088	0.025967691
3224.373541	0.025508340
3226.301994	0.025262212
3228.230447	0.025146833
3230.158900	0.025439702
3232.087353	0.026220834
3234.015806	0.026908394
3235.944259	0.027252788
3237.872712	0.027488269
3239.801165	0.027622031
3241.729618	0.027923729
3243.658071	0.028504623
3245.586525	0.028666014
3247.514978	0.028102465
3249.443431	0.027331581
3251.371884	0.027088461
3253.300337	0.027746525
3255.228790	0.028648220
3257.157243	0.028953429
3259.085696	0.028930932
3261.014149	0.029060720
3262.942602	0.029235246
3264.871055	0.029346028
3266.799508	0.029636580
3268.727961	0.030324601
3270.656414	0.031067625
3272.584868	0.031087887
3274.513321	0.030486966
3276.441774	0.030270068
3278.370227	0.030307831
3280.298680	0.029932674
3282.227133	0.029700929
3284.155586	0.030005326
3286.084039	0.030301744
3288.012492	0.030396922
3289.940945	0.030397534
3291.869398	0.030205036
3293.797851	0.030008988
3295.726304	0.030121349
3297.654758	0.030331474
3299.583211	0.030449545
3301.511664	0.030697690
3303.440117	0.031066731
3305.368570	0.031523842
3307.297023	0.032089554
3309.225476	0.032154482
3311.153929	0.031561445
3313.082382	0.031327635
3315.010835	0.031644024
3316.939288	0.031803925
3318.867741	0.031922556
3320.796194	0.032377236
3322.724648	0.032678548
3324.653101	0.032377403
3326.581554	0.031911857
3328.510007	0.031836078
3330.438460	0.032445654
3332.366913	0.033489622
3334.295366	0.034095980
3336.223819	0.034051608
3338.152272	0.033885345
3340.080725	0.033673652
3342.009178	0.033182301
3343.937631	0.032678150
3345.866084	0.032679524
3347.794537	0.033091117
3349.722991	0.033412185
3351.651444	0.033665951
3353.579897	0.034286395
3355.508350	0.035171229
3357.436803	0.035685763
3359.365256	0.035646610
3361.293709	0.035461999
3363.222162	0.035454631
3365.150615	0.035562228
3367.079068	0.035545684
3369.007521	0.035223871
3370.935974	0.034804586
3372.864427	0.034847986
3374.792881	0.035464052
3376.721334	0.036182437
3378.649787	0.036622822
3380.578240	0.036661867
3382.506693	0.036441814
3384.435146	0.036310609
3386.363599	0.036362831
3388.292052	0.036452025
3390.220505	0.036660861
3392.148958	0.036982823
3394.077411	0.036956981
3396.005864	0.036524825
3397.934317	0.036298413
3399.862770	0.036520846
3401.791224	0.036998671
3403.719677	0.037162673
3405.648130	0.036916949
3407.576583	0.036544256
3409.505036	0.036664750
3411.433489	0.037414767
3413.361942	0.037982617
3415.290395	0.037899598
3417.218848	0.037568439
3419.147301	0.037056293
3421.075754	0.036553629
3423.004207	0.036471948
3424.932660	0.036575638
3426.861114	0.036715619
3428.789567	0.037006099
3430.718020	0.037413526
3432.646473	0.037881300
3434.574926	0.038152475
3436.503379	0.037915509
3438.431832	0.037538383
3440.360285	0.037344262
3442.288738	0.037030980
3444.217191	0.036871467
3446.145644	0.037354700
3448.074097	0.037898619
3450.002550	0.037612624
3451.931004	0.036626160
3453.859457	0.035708636
3455.787910	0.035305154
3457.716363	0.035195313
3459.644816	0.035166573
3461.573269	0.035333127
3463.501722	0.035622954
3465.430175	0.035805527
3467.358628	0.035796527
3469.287081	0.035626527
3471.215534	0.035445847
3473.143987	0.035286952
3475.072440	0.034988657
3477.000893	0.034736156
3478.929347	0.034762736
3480.857800	0.034836005
3482.786253	0.034910362
3484.714706	0.035166606
3486.643159	0.035321910
3488.571612	0.034851808
3490.500065	0.033744287
3492.428518	0.032777112
3494.356971	0.032707889
3496.285424	0.033364270
3498.213877	0.033801120
3500.142330	0.033634052
3502.070783	0.033490233
3503.999237	0.033685699
3505.927690	0.033657469
3507.856143	0.033084095
3509.784596	0.032359749
3511.713049	0.031857885
3513.641502	0.031536080
3515.569955	0.031236336
3517.498408	0.030927816
3519.426861	0.030746561
3521.355314	0.030803436
3523.283767	0.030936841
3525.212220	0.030721020
3527.140673	0.029973151
3529.069126	0.029116770
3530.997580	0.028806172
3532.926033	0.029231714
3534.854486	0.029757259
3536.782939	0.029811272
3538.711392	0.029431896
3540.639845	0.028743854
3542.568298	0.028111987
3544.496751	0.027875189
3546.425204	0.027741225
3548.353657	0.027490683
3550.282110	0.027418062
3552.210563	0.027581507
3554.139016	0.027502948
3556.067470	0.027038308
3557.995923	0.026760150
3559.924376	0.026913907
3561.852829	0.027108412
3563.781282	0.027138498
3565.709735	0.026984584
3567.638188	0.026473453
3569.566641	0.025635401
3571.495094	0.024800321
3573.423547	0.024245704
3575.352000	0.023966303
3577.280453	0.023771491
3579.208906	0.023589822
3581.137360	0.023564292
3583.065813	0.023887681
3584.994266	0.024319567
3586.922719	0.024203990
3588.851172	0.023499187
3590.779625	0.022876719
3592.708078	0.022580061
3594.636531	0.022453096
3596.564984	0.022379898
3598.493437	0.022160172
3600.421890	0.021703236
3602.350343	0.021478515
3604.278796	0.021806493
3606.207249	0.022051869
3608.135703	0.021329558
3610.064156	0.019774539
3611.992609	0.018220797
3613.921062	0.017398031
3615.849515	0.017747369
3617.777968	0.018865537
3619.706421	0.019552579
3621.634874	0.019256454
3623.563327	0.018849177
3625.491780	0.018886650
3627.420233	0.019009626
3629.348686	0.018924695
3631.277139	0.018577233
3633.205593	0.017965777
3635.134046	0.017463755
3637.062499	0.017250627
3638.990952	0.017168622
3640.919405	0.017242432
3642.847858	0.017557980
3644.776311	0.018059067
3646.704764	0.018585375
3648.633217	0.018908605
3650.561670	0.018753847
3652.490123	0.017737756
3654.418576	0.016135527
3656.347029	0.014729291
3658.275482	0.014073907
3660.203936	0.013961961
3662.132389	0.013999128
3664.060842	0.013997867
3665.989295	0.013947529
3667.917748	0.013834774
3669.846201	0.013422200
3671.774654	0.012779304
3673.703107	0.012509230
3675.631560	0.012855320
3677.560013	0.013093711
3679.488466	0.012750014
3681.416919	0.012279609
3683.345372	0.011876595
3685.273826	0.011285398
3687.202279	0.010691494
3689.130732	0.010894738
3691.059185	0.011901928
3692.987638	0.012473712
3694.916091	0.012102735
3696.844544	0.011549884
3698.772997	0.011514178
3700.701450	0.011634720
3702.629903	0.011144553
3704.558356	0.010432761
3706.486809	0.010535859
3708.415262	0.011526449
3710.343716	0.012329312
3712.272169	0.012180058
3714.200622	0.011918415
3716.129075	0.012189851
3718.057528	0.012699596
3719.985981	0.013008513
3721.914434	0.012921448
3723.842887	0.012530654
3725.771340	0.012183927
3727.699793	0.012196747
3729.628246	0.012232385
3731.556699	0.011882914
3733.485152	0.011636130
3735.413605	0.012075434
3737.342059	0.012676684
3739.270512	0.012758176
3741.198965	0.012571350
3743.127418	0.012691804
3745.055871	0.013251565
3746.984324	0.013215556
3748.912777	0.012263055
3750.841230	0.011567930
3752.769683	0.011699745
3754.698136	0.012008183
3756.626589	0.012084231
3758.555042	0.012205032
3760.483495	0.012656569
3762.411949	0.013222943
3764.340402	0.013480407
3766.268855	0.013345881
3768.197308	0.012997787
3770.125761	0.012676965
3772.054214	0.012712759
3773.982667	0.013009279
3775.911120	0.013149398
3777.839573	0.013214163
3779.768026	0.013577444
3781.696479	0.013938487
3783.624932	0.014002102
3785.553385	0.014178820
3787.481838	0.014385125
3789.410292	0.014159669
3791.338745	0.013696226
3793.267198	0.013512460
3795.195651	0.013826228
3797.124104	0.014318645
3799.052557	0.014738335
3800.981010	0.015103983
3802.909463	0.014978285
3804.837916	0.013977734
3806.766369	0.012858036
3808.694822	0.012354817
3810.623275	0.012512267
3812.551728	0.012947743
3814.480182	0.013219618
3816.408635	0.013516952
3818.337088	0.014425370
3820.265541	0.015433928
3822.193994	0.015572483
3824.122447	0.014989856
3826.050900	0.014300131
3827.979353	0.013968190
3829.907806	0.014296817
3831.836259	0.015050696
3833.764712	0.015398935
3835.693165	0.014787374
3837.621618	0.013531698
3839.550071	0.012560433
3841.478525	0.012574731
3843.406978	0.013091238
3845.335431	0.013226512
3847.263884	0.013041244
3849.192337	0.012842712
3851.120790	0.012339675
3853.049243	0.011764674
3854.977696	0.011953405
3856.906149	0.012207165
3858.834602	0.012054809
3860.763055	0.011901512
3862.691508	0.012020046
3864.619961	0.012276220
3866.548415	0.012449781
3868.476868	0.012571072
3870.405321	0.012782300
3872.333774	0.012766005
3874.262227	0.012382543
3876.190680	0.011917715
3878.119133	0.011426981
3880.047586	0.011111386
3881.976039	0.011279443
3883.904492	0.011679446
3885.832945	0.012110980
3887.761398	0.012752675
3889.689851	0.013421657
3891.618305	0.013851221
3893.546758	0.013792435
3895.475211	0.013255793
3897.403664	0.012684662
3899.332117	0.012029555
3901.260570	0.011201112
3903.189023	0.010943472
3905.117476	0.011588247
3907.045929	0.012323161
3908.974382	0.012465550
3910.902835	0.012220083
3912.831288	0.012019934
3914.759741	0.012021141
3916.688194	0.012329842
3918.616648	0.012721046
3920.545101	0.012649940
3922.473554	0.012194828
3924.402007	0.011727843
3926.330460	0.011338739
3928.258913	0.011187873
3930.187366	0.011337858
3932.115819	0.011529432
3934.044272	0.011631708
3935.972725	0.011567323
3937.901178	0.011194178
3939.829631	0.010819148
3941.758084	0.010805888
3943.686538	0.010932228
3945.614991	0.010955763
3947.543444	0.010900582
3949.471897	0.010693324
3951.400350	0.010616709
3953.328803	0.011037223
3955.257256	0.011473492
3957.185709	0.011302454
3959.114162	0.010854451
3961.042615	0.010675144
3962.971068	0.010548442
3964.899521	0.010247195
3966.827974	0.010042508
3968.756427	0.009980852
3970.684881	0.009822370
3972.613334	0.009634961
3974.541787	0.009751689
3976.470240	0.010131644
3978.398693	0.010317679
3980.327146	0.010442279
3982.255599	0.010648096
3984.184052	0.010331672
3986.112505	0.009765212
3988.040958	0.010117372
3989.969411	0.011150218
3991.897864	0.011710456
3993.826317	0.011525104
3995.754771	0.010877495
3997.683224	0.010342860
3999.611677	0.010341672
4001.540130	0.010628797
4003.468583	0.010798629
4005.397036	0.010708081
4007.325489	0.010230446
4009.253942	0.009882725
4011.182395	0.010164684
4013.110848	0.010294557
4015.039301	0.009979116
4016.967754	0.010154674
4018.896207	0.010902707
4020.824661	0.011540285
4022.753114	0.011537519
4024.681567	0.011011338
4026.610020	0.010102411
4028.538473	0.009063941
4030.466926	0.008696221
4032.395379	0.009164434
4034.323832	0.009787059
4036.252285	0.009701322
4038.180738	0.008721460
4040.109191	0.008079956
4042.037644	0.008342877
4043.966097	0.008411849
4045.894550	0.008200716
4047.823004	0.008648038
4049.751457	0.009540196
4051.679910	0.010388531
4053.608363	0.010559211
4055.536816	0.009841555
4057.465269	0.009078693
4059.393722	0.009075234
4061.322175	0.009302979
4063.250628	0.008907546
4065.179081	0.008348727
4067.107534	0.008276629
4069.035987	0.008484702
4070.964440	0.008612684
4072.892894	0.008587572
4074.821347	0.008478006
4076.749800	0.008502115
4078.678253	0.008877685
4080.606706	0.009205614
4082.535159	0.008876061
4084.463612	0.008694970
4086.392065	0.009169966
4088.320518	0.008959936
4090.248971	0.007862025
4092.177424	0.007187359
4094.105877	0.007081648
4096.034330	0.007428817
4097.962783	0.008003878
4099.891237	0.008057363
4101.819690	0.007679152
4103.748143	0.007106119
4105.676596	0.006619585
4107.605049	0.006728727
4109.533502	0.007293837
4111.461955	0.007687374
4113.390408	0.007511611
4115.318861	0.006965582
4117.247314	0.006813955
4119.175767	0.007467480
4121.104220	0.008319200
4123.032673	0.008885487
4124.961127	0.008776115
4126.889580	0.008252112
4128.818033	0.008252980
4130.746486	0.008276317
4132.674939	0.007951994
4134.603392	0.007872680
4136.531845	0.008340129
4138.460298	0.008512202
4140.388751	0.007770843
4142.317204	0.007113600
4144.245657	0.007117158
4146.174110	0.007161276
4148.102563	0.007100753
4150.031017	0.007265313
4151.959470	0.007301489
4153.887923	0.006857343
4155.816376	0.006534073
4157.744829	0.006815469
4159.673282	0.007069523
4161.601735	0.007227601
4163.530188	0.007162433
4165.458641	0.007025917
4167.387094	0.007508673
4169.315547	0.008166441
4171.244000	0.008385457
4173.172453	0.007938317
4175.100906	0.007110740
4177.029360	0.006676262
4178.957813	0.007031946
4180.886266	0.007670077
4182.814719	0.007758061
4184.743172	0.007434070
4186.671625	0.007836988
4188.600078	0.008930475
4190.528531	0.009291875
4192.456984	0.008788957
4194.385437	0.008684480
4196.313890	0.009230021
4198.242343	0.009436538
4200.170796	0.008754062
4202.099250	0.007917453
4204.027703	0.007863740
4205.956156	0.008026569
4207.884609	0.007609797
4209.813062	0.007088766
4211.741515	0.006830729
4213.669968	0.006871243
4215.598421	0.006892331
4217.526874	0.006891783
4219.455327	0.006628786
4221.383780	0.006411044
4223.312233	0.006462587
4225.240686	0.006417971
4227.169139	0.006388284
4229.097593	0.006353628
4231.026046	0.006212045
4232.954499	0.006073557
4234.882952	0.005758133
4236.811405	0.005680731
4238.739858	0.006376522
4240.668311	0.007014140
4242.596764	0.006967421
4244.525217	0.006548518
4246.453670	0.005993134
4248.382123	0.005553928
4250.310576	0.005370225
4252.239029	0.005469973
4254.167483	0.005497829
4256.095936	0.005420289
4258.024389	0.005751621
4259.952842	0.006641072
4261.881295	0.007461105
4263.809748	0.007200749
4265.738201	0.006318153
4267.666654	0.006216428
4269.595107	0.007054796
4271.523560	0.008033652
4273.452013	0.008027794
4275.380466	0.006704242
4277.308919	0.005417759
4279.237373	0.005351675
4281.165826	0.005898945
4283.094279	0.005565596
4285.022732	0.004923279
4286.951185	0.004821220
4288.879638	0.004686929
4290.808091	0.005662509
4292.736544	0.006827688
4294.664997	0.007113875
4296.593450	0.006756377
4298.521903	0.006463071
4300.450356	0.006402257
4302.378809	0.006337572
4304.307262	0.006297661
4306.235716	0.006367348
4308.164169	0.006671879
4310.092622	0.006818578
4312.021075	0.006458240
4313.949528	0.005847733
4315.877981	0.005384534
4317.806434	0.005772216
4319.734887	0.006435658
4321.663340	0.007213090
4323.591793	0.007886687
4325.520246	0.007808380
4327.448699	0.007700623
4329.377152	0.007642889
4331.305606	0.007253660
4333.234059	0.006984617
4335.162512	0.006930363
4337.090965	0.006694467
4339.019418	0.006152172
4340.947871	0.005659855
4342.876324	0.005260195
4344.804777	0.005154446
4346.733230	0.005380773
4348.661683	0.005671763
4350.590136	0.006448814
4352.518589	0.007330438
4354.447042	0.007289646
4356.375495	0.006406482
4358.303949	0.005827409
4360.232402	0.005904949
4362.160855	0.006198385
4364.089308	0.006445508
4366.017761	0.006746210
4367.946214	0.006910780
4369.874667	0.006851465
4371.803120	0.006256052
4373.731573	0.006123160
4375.660026	0.007049732
4377.588479	0.008320423
4379.516932	0.008769357
4381.445385	0.007728823
4383.373839	0.006249986
4385.302292	0.005396383
4387.230745	0.005215305
4389.159198	0.005366909
4391.087651	0.006083198
4393.016104	0.006312692
4394.944557	0.005884815
4396.873010	0.005547914
4398.801463	0.005836057
4400.729916	0.006469783
4402.658369	0.006898187
4404.586822	0.007234421
4406.515275	0.007819511
4408.443729	0.008056814
4410.372182	0.007328504
4412.300635	0.006336123
4414.229088	0.005574009
4416.157541	0.005249801
4418.085994	0.005269302
4420.014447	0.005128997
4421.942900	0.004632239
4423.871353	0.004186916
4425.799806	0.004037073
4427.728259	0.004062714
4429.656712	0.004210705
4431.585165	0.005278893
4433.513618	0.006839743
4435.442072	0.007802252
4437.370525	0.008276241
4439.298978	0.007886464
4441.227431	0.006742496
4443.155884	0.005733756
4445.084337	0.005390884
4447.012790	0.005427775
4448.941243	0.005524136
4450.869696	0.005256701
4452.798149	0.004699341
4454.726602	0.004709429
4456.655055	0.005348436
4458.583508	0.005915754
4460.511962	0.006328662
4462.440415	0.006244717
4464.368868	0.006103665
4466.297321	0.006276982
4468.225774	0.006794571
4470.154227	0.007695636
4472.082680	0.007907768
4474.011133	0.006841392
4475.939586	0.005930894
4477.868039	0.006163992
4479.796492	0.006350294
4481.724945	0.006677237
4483.653398	0.007073757
4485.581851	0.006757418
4487.510305	0.005702862
4489.438758	0.005250143
4491.367211	0.006302814
4493.295664	0.007576964
4495.224117	0.007599818
4497.152570	0.007211994
4499.081023	0.007218210
4501.009476	0.007102019
4502.937929	0.006971852
4504.866382	0.007329911
4506.794835	0.007782110
4508.723288	0.007513779
4510.651741	0.006649947
4512.580195	0.006180819
4514.508648	0.006577691
4516.437101	0.007312068
4518.365554	0.007747508
4520.294007	0.007529766
4522.222460	0.007036047
4524.150913	0.006781132
4526.079366	0.006382017
4528.007819	0.005725478
4529.936272	0.005731591
4531.864725	0.006747753
4533.793178	0.007529324
4535.721631	0.007464216
4537.650084	0.006737354
4539.578538	0.006208253
4541.506991	0.006483384
4543.435444	0.006905612
4545.363897	0.007010760
4547.292350	0.006983337
4549.220803	0.007024530
4551.149256	0.007030540
4553.077709	0.007128040
4555.006162	0.007360592
4556.934615	0.007872822
4558.863068	0.008297462
4560.791521	0.008049300
4562.719974	0.007030300
4564.648428	0.006843035
4566.576881	0.007471719
4568.505334	0.007648515
4570.433787	0.008144616
4572.362240	0.008332736
4574.290693	0.007731908
4576.219146	0.006757118
4578.147599	0.006625485
4580.076052	0.006910920
4582.004505	0.006734212
4583.932958	0.006507768
4585.861411	0.006375500
4587.789864	0.006294296
4589.718318	0.006152452
4591.646771	0.006229234
4593.575224	0.006646401
4595.503677	0.007249539
4597.432130	0.007464448
4599.360583	0.007026759
4601.289036	0.006200606
4603.217489	0.005296720
[truncated: 1,501 more rows]
