# Supplementary material for: Adaptive Method for Quantitative Estimation of Glucose and Fructose Concentrations in Aqueous Solutions Based on Infrared Nanoantenna Optics
Source: Sensors (Basel). 2019 Jul 11;19(14):3053. doi: 10.3390/s19143053 (PMC6678705; doi:10.3390/s19143053)
Supplement: Supplementary file 1 [file sensors-19-03053-s001.zip › 00_Measurement_Data/Fructose cycles/2 c=25 gl/res4 sc50_50 ap100x100 par pol/2 c25 gl.24.txt]

748.239793	0.028005503
750.168246	0.031462632
752.096699	0.035873190
754.025152	0.036244102
755.953605	0.038493488
757.882058	0.036139403
759.810511	0.028097460
761.738964	0.025842326
763.667418	0.024441069
765.595871	0.031336058
767.524324	0.036112491
769.452777	0.031566650
771.381230	0.030326489
773.309683	0.029217385
775.238136	0.029835343
777.166589	0.028634895
779.095042	0.023247063
781.023495	0.033425361
782.951948	0.037736446
784.880401	0.021270907
786.808854	0.005715543
788.737308	0.019080082
790.665761	0.033383500
792.594214	0.026492849
794.522667	0.024457308
796.451120	0.032049965
798.379573	0.029619688
800.308026	0.029680936
802.236479	0.038403720
804.164932	0.044864997
806.093385	0.043026082
808.021838	0.044114895
809.950291	0.043169852
811.878744	0.033078648
813.807197	0.021229776
815.735651	0.019665461
817.664104	0.016976798
819.592557	0.023323430
821.521010	0.037777957
823.449463	0.047797397
825.377916	0.045714386
827.306369	0.025288317
829.234822	0.022426495
831.163275	0.029544635
833.091728	0.031553254
835.020181	0.029500511
836.948634	0.027465342
838.877087	0.028770860
840.805541	0.026792791
842.733994	0.026467310
844.662447	0.025939215
846.590900	0.021311849
848.519353	0.016725894
850.447806	0.012097709
852.376259	0.008286773
854.304712	0.009469546
856.233165	0.013644557
858.161618	0.020677185
860.090071	0.023811104
862.018524	0.019324046
863.946977	0.015758993
865.875430	0.019334193
867.803884	0.025474235
869.732337	0.028068604
871.660790	0.028273966
873.589243	0.031282123
875.517696	0.035993800
877.446149	0.036755159
879.374602	0.035285078
881.303055	0.036097974
883.231508	0.037300590
885.159961	0.039619703
887.088414	0.042135805
889.016867	0.042757861
890.945320	0.042852044
892.873774	0.045262072
894.802227	0.049440175
896.730680	0.052663684
898.659133	0.055570681
900.587586	0.058860522
902.516039	0.061286144
904.444492	0.063788950
906.372945	0.067636393
908.301398	0.072222278
910.229851	0.077896282
912.158304	0.083893575
914.086757	0.087798588
916.015210	0.090452105
917.943664	0.094816670
919.872117	0.100449212
921.800570	0.104652576
923.729023	0.107626282
925.657476	0.112539157
927.585929	0.119978167
929.514382	0.126827702
931.442835	0.131591335
933.371288	0.135990053
935.299741	0.141569972
937.228194	0.147197664
939.156647	0.151321217
941.085100	0.155943975
943.013553	0.162699759
944.942007	0.169690162
946.870460	0.175869390
948.798913	0.181576014
950.727366	0.186786741
952.655819	0.192263782
954.584272	0.198997483
956.512725	0.206771806
958.441178	0.214819744
960.369631	0.222292706
962.298084	0.228839606
964.226537	0.235337675
966.154990	0.241869882
968.083443	0.247208163
970.011897	0.251880944
971.940350	0.257762432
973.868803	0.264417946
975.797256	0.270254523
977.725709	0.275642276
979.654162	0.281740278
981.582615	0.288603336
983.511068	0.295473605
985.439521	0.302002817
987.367974	0.308067888
989.296427	0.313610017
991.224880	0.319311440
993.153333	0.325468689
995.081786	0.331884146
997.010240	0.338477910
998.938693	0.344222128
1000.867146	0.347815335
1002.795599	0.350161850
1004.724052	0.353716999
1006.652505	0.358752221
1008.580958	0.363645822
1010.509411	0.368080705
1012.437864	0.372759789
1014.366317	0.377316922
1016.294770	0.380446374
1018.223223	0.382301569
1020.151676	0.384409189
1022.080130	0.387302816
1024.008583	0.390424430
1025.937036	0.393407583
1027.865489	0.396371931
1029.793942	0.398755759
1031.722395	0.399900615
1033.650848	0.400683701
1035.579301	0.402088970
1037.507754	0.403794944
1039.436207	0.405258805
1041.364660	0.406085044
1043.293113	0.405942291
1045.221566	0.405326694
1047.150019	0.404788554
1049.078473	0.404202968
1051.006926	0.403150111
1052.935379	0.401341915
1054.863832	0.399455726
1056.792285	0.398096949
1058.720738	0.397240758
1060.649191	0.396935076
1062.577644	0.396563560
1064.506097	0.395638138
1066.434550	0.394907296
1068.363003	0.394946128
1070.291456	0.395038128
1072.219909	0.394418716
1074.148363	0.393261343
1076.076816	0.392044574
1078.005269	0.391280204
1079.933722	0.390812367
1081.862175	0.389930725
1083.790628	0.388742208
1085.719081	0.387763917
1087.647534	0.386831373
1089.575987	0.385417253
1091.504440	0.383919716
1093.432893	0.382686049
1095.361346	0.380749643
1097.289799	0.378031909
1099.218253	0.375753582
1101.146706	0.374238580
1103.075159	0.372745335
1105.003612	0.370685160
1106.932065	0.368248194
1108.860518	0.366008997
1110.788971	0.363981426
1112.717424	0.361595869
1114.645877	0.358890384
1116.574330	0.356301188
1118.502783	0.353531420
1120.431236	0.350444525
1122.359689	0.347639591
1124.288142	0.345490068
1126.216596	0.343670875
1128.145049	0.341544271
1130.073502	0.338817060
1132.001955	0.335586548
1133.930408	0.332329482
1135.858861	0.329491377
1137.787314	0.326919556
1139.715767	0.324672639
1141.644220	0.322730899
1143.572673	0.320377618
1145.501126	0.317480028
1147.429579	0.314544618
1149.358032	0.311813623
1151.286486	0.309205800
1153.214939	0.306602180
1155.143392	0.304061085
1157.071845	0.301437914
1159.000298	0.298639506
1160.928751	0.296064973
1162.857204	0.293783724
1164.785657	0.291174084
1166.714110	0.288061351
1168.642563	0.285331279
1170.571016	0.283288747
1172.499469	0.280954838
1174.427922	0.277981222
1176.356375	0.274893820
1178.284829	0.271761954
1180.213282	0.268709660
1182.141735	0.266267329
1184.070188	0.264031738
1185.998641	0.261127561
1187.927094	0.258117378
1189.855547	0.255938351
1191.784000	0.253982663
1193.712453	0.251435578
1195.640906	0.248630777
1197.569359	0.245843381
1199.497812	0.243118703
1201.426265	0.240783393
1203.354719	0.238950863
1205.283172	0.237058982
1207.211625	0.234830186
1209.140078	0.232373908
1211.068531	0.229872838
1212.996984	0.227190107
1214.925437	0.224445254
1216.853890	0.222140774
1218.782343	0.220185786
1220.710796	0.217836797
1222.639249	0.215048462
1224.567702	0.212914243
1226.496155	0.211741120
1228.424609	0.210375711
1230.353062	0.208246887
1232.281515	0.206050038
1234.209968	0.204156771
1236.138421	0.202120826
1238.066874	0.199886769
1239.995327	0.197929576
1241.923780	0.196323216
1243.852233	0.194810554
1245.780686	0.193182230
1247.709139	0.191455439
1249.637592	0.189741999
1251.566045	0.187963426
1253.494498	0.185980052
1255.422952	0.184053034
1257.351405	0.182536319
1259.279858	0.181404725
1261.208311	0.180407748
1263.136764	0.178993523
1265.065217	0.176932812
1266.993670	0.174857691
1268.922123	0.173174948
1270.850576	0.171485543
1272.779029	0.169627398
1274.707482	0.167935237
1276.635935	0.166611746
1278.564388	0.165269226
1280.492842	0.163542971
1282.421295	0.161812112
1284.349748	0.160615802
1286.278201	0.159744397
1288.206654	0.158510029
1290.135107	0.156629309
1292.063560	0.154511228
1293.992013	0.152555421
1295.920466	0.150752097
1297.848919	0.149097711
1299.777372	0.147672728
1301.705825	0.146389216
1303.634278	0.145146921
1305.562731	0.143901482
1307.491185	0.142684773
1309.419638	0.141884625
1311.348091	0.141521037
1313.276544	0.141186848
1315.204997	0.140502542
1317.133450	0.139153197
1319.061903	0.137351826
1320.990356	0.135372952
1322.918809	0.133265451
1324.847262	0.131293774
1326.775715	0.129554108
1328.704168	0.128045946
1330.632621	0.127031550
1332.561075	0.126686886
1334.489528	0.126843482
1336.417981	0.127086133
1338.346434	0.126460627
1340.274887	0.124629326
1342.203340	0.122120515
1344.131793	0.119573772
1346.060246	0.117692985
1347.988699	0.116645366
1349.917152	0.116139293
1351.845605	0.115733743
1353.774058	0.114827856
1355.702511	0.113496438
1357.630965	0.112533748
1359.559418	0.112116396
1361.487871	0.111446224
1363.416324	0.110497974
1365.344777	0.109467685
1367.273230	0.108090684
1369.201683	0.107388765
1371.130136	0.107684784
1373.058589	0.107472725
1374.987042	0.106253155
1376.915495	0.104344189
1378.843948	0.102055714
1380.772401	0.100244932
1382.700854	0.099477932
1384.629308	0.099279240
1386.557761	0.098681211
1388.486214	0.097903952
1390.414667	0.097562209
1392.343120	0.097422004
1394.271573	0.097673453
1396.200026	0.097788647
1398.128479	0.096171319
1400.056932	0.094037570
1401.985385	0.092750475
1403.913838	0.091262959
1405.842291	0.089687817
1407.770744	0.088421255
1409.699198	0.087154061
1411.627651	0.086345732
1413.556104	0.086644165
1415.484557	0.087567881
1417.413010	0.087693773
1419.341463	0.087338939
1421.269916	0.087210894
1423.198369	0.086015925
1425.126822	0.084161021
1427.055275	0.082574777
1428.983728	0.081070215
1430.912181	0.080591843
1432.840634	0.081111781
1434.769087	0.080563210
1436.697541	0.078916885
1438.625994	0.077881232
1440.554447	0.076708123
1442.482900	0.075417131
1444.411353	0.074949495
1446.339806	0.074816242
1448.268259	0.074796014
1450.196712	0.075051822
1452.125165	0.075626627
1454.053618	0.076230086
1455.982071	0.075846426
1457.910524	0.074932218
1459.838977	0.074314676
1461.767431	0.072917283
1463.695884	0.070731424
1465.624337	0.069416955
1467.552790	0.069631286
1469.481243	0.070098557
1471.409696	0.070194431
1473.338149	0.070274450
1475.266602	0.069335394
1477.195055	0.067402035
1479.123508	0.065817110
1481.051961	0.064879172
1482.980414	0.064687997
1484.908867	0.065121010
1486.837321	0.065707467
1488.765774	0.065635249
1490.694227	0.064721778
1492.622680	0.063963838
1494.551133	0.063120708
1496.479586	0.062056448
1498.408039	0.061266676
1500.336492	0.061072554
1502.264945	0.061927654
1504.193398	0.062896460
1506.121851	0.063107468
1508.050304	0.063351594
1509.978757	0.062307965
1511.907210	0.060331374
1513.835664	0.059566557
1515.764117	0.060103763
1517.692570	0.061172429
1519.621023	0.061314840
1521.549476	0.060344025
1523.477929	0.059732147
1525.406382	0.058517020
1527.334835	0.056860883
1529.263288	0.056115642
1531.191741	0.055486053
1533.120194	0.054704964
1535.048647	0.055469643
1536.977100	0.057098947
1538.905554	0.058357459
1540.834007	0.059517063
1542.762460	0.058237180
1544.690913	0.054712772
1546.619366	0.052056029
1548.547819	0.050870262
1550.476272	0.050801892
1552.404725	0.051533088
1554.333178	0.052812133
1556.261631	0.053634774
1558.190084	0.052173432
1560.118537	0.050795682
1562.046990	0.050817158
1563.975443	0.050223138
1565.903897	0.049628198
1567.832350	0.049310382
1569.760803	0.049046934
1571.689256	0.049470425
1573.617709	0.049358107
1575.546162	0.048210785
1577.474615	0.047784314
1579.403068	0.047815938
1581.331521	0.047175832
1583.259974	0.046420448
1585.188427	0.045977842
1587.116880	0.045760006
1589.045333	0.045721084
1590.973787	0.045879453
1592.902240	0.046243545
1594.830693	0.046667188
1596.759146	0.046925779
1598.687599	0.047040846
1600.616052	0.047291938
1602.544505	0.047839548
1604.472958	0.048476353
1606.401411	0.048867304
1608.329864	0.048961263
1610.258317	0.049103051
1612.186770	0.049749076
1614.115223	0.050502293
1616.043677	0.050805666
1617.972130	0.051489159
1619.900583	0.052465808
1621.829036	0.052748200
1623.757489	0.053316202
1625.685942	0.054081619
1627.614395	0.053825386
1629.542848	0.053657591
1631.471301	0.054632790
1633.399754	0.055831969
1635.328207	0.056743450
1637.256660	0.057566304
1639.185113	0.057188552
1641.113566	0.056241512
1643.042020	0.056257110
1644.970473	0.056965716
1646.898926	0.058429129
1648.827379	0.060812611
1650.755832	0.060557093
1652.684285	0.057266343
1654.612738	0.055918477
1656.541191	0.055891361
1658.469644	0.054860748
1660.398097	0.053546291
1662.326550	0.052925415
1664.255003	0.053471468
1666.183456	0.054049373
1668.111910	0.053641383
1670.040363	0.053526625
1671.968816	0.053726215
1673.897269	0.052404232
1675.825722	0.050707132
1677.754175	0.050434686
1679.682628	0.050817955
1681.611081	0.050478563
1683.539534	0.048871670
1685.467987	0.047708638
1687.396440	0.047076382
1689.324893	0.045752980
1691.253346	0.044800580
1693.181799	0.044488326
1695.110253	0.044552822
1697.038706	0.045379262
1698.967159	0.044876050
1700.895612	0.043146551
1702.824065	0.042409979
1704.752518	0.041411169
1706.680971	0.039983362
1708.609424	0.038871836
1710.537877	0.038365237
1712.466330	0.038849838
1714.394783	0.040006347
1716.323236	0.040357716
1718.251689	0.039011970
1720.180143	0.037120275
1722.108596	0.035557311
1724.037049	0.034606002
1725.965502	0.034341708
1727.893955	0.034444701
1729.822408	0.034901153
1731.750861	0.035274241
1733.679314	0.035151340
1735.607767	0.035352051
1737.536220	0.035381895
1739.464673	0.034961887
1741.393126	0.035023801
1743.321579	0.035377402
1745.250032	0.035598025
1747.178486	0.035686243
1749.106939	0.035247304
1751.035392	0.034441207
1752.963845	0.034064118
1754.892298	0.033965953
1756.820751	0.033867158
1758.749204	0.033963393
1760.677657	0.033850312
1762.606110	0.033799492
1764.534563	0.034317836
1766.463016	0.034992278
1768.391469	0.035831932
1770.319922	0.036614984
1772.248376	0.036755621
1774.176829	0.036530599
1776.105282	0.036242038
1778.033735	0.036170628
1779.962188	0.036557008
1781.890641	0.037003305
1783.819094	0.037122775
1785.747547	0.037414372
1787.676000	0.038097125
1789.604453	0.038435265
1791.532906	0.038444106
1793.461359	0.038952809
1795.389812	0.039738502
1797.318266	0.040184148
1799.246719	0.040270466
1801.175172	0.040224031
1803.103625	0.040253077
1805.032078	0.040347114
1806.960531	0.040532067
1808.888984	0.040715415
1810.817437	0.040725399
1812.745890	0.040648252
1814.674343	0.040485263
1816.602796	0.040235288
1818.531249	0.040259808
1820.459702	0.040782865
1822.388155	0.041495644
1824.316609	0.042013854
1826.245062	0.042458080
1828.173515	0.042527642
1830.101968	0.042115282
1832.030421	0.041836184
1833.958874	0.041685328
1835.887327	0.041540157
1837.815780	0.041470546
1839.744233	0.041579682
1841.672686	0.041788008
1843.601139	0.041962471
1845.529592	0.042135533
1847.458045	0.041741636
1849.386499	0.040814795
1851.314952	0.040083442
1853.243405	0.039652735
1855.171858	0.039292049
1857.100311	0.038973082
1859.028764	0.038821824
1860.957217	0.038890891
1862.885670	0.039170988
1864.814123	0.039589260
1866.742576	0.039728560
1868.671029	0.039345142
1870.599482	0.038689349
1872.527935	0.037828699
1874.456388	0.036967281
1876.384842	0.036510512
1878.313295	0.036297310
1880.241748	0.035869341
1882.170201	0.035279267
1884.098654	0.035073053
1886.027107	0.035287488
1887.955560	0.035246421
1889.884013	0.034934435
1891.812466	0.034702778
1893.740919	0.034258492
1895.669372	0.033705670
1897.597825	0.033358816
1899.526278	0.033108473
1901.454732	0.032904629
1903.383185	0.032758877
1905.311638	0.032531086
1907.240091	0.032032382
1909.168544	0.031422295
1911.096997	0.031095793
1913.025450	0.031068821
1914.953903	0.031038413
1916.882356	0.030829120
1918.810809	0.030735826
1920.739262	0.030608831
1922.667715	0.029988548
1924.596168	0.029217836
1926.524622	0.028640229
1928.453075	0.028309483
1930.381528	0.028211359
1932.309981	0.028084960
1934.238434	0.027641550
1936.166887	0.027114155
1938.095340	0.027067378
1940.023793	0.027323872
1941.952246	0.027224172
1943.880699	0.026800353
1945.809152	0.026298104
1947.737605	0.025734369
1949.666058	0.025306702
1951.594511	0.025157182
1953.522965	0.025099337
1955.451418	0.024956124
1957.379871	0.024786348
1959.308324	0.024584483
1961.236777	0.024329428
1963.165230	0.024087584
1965.093683	0.023926407
1967.022136	0.023881301
1968.950589	0.023756256
1970.879042	0.023298634
1972.807495	0.022786213
1974.735948	0.022551259
1976.664401	0.022458337
1978.592855	0.022272544
1980.521308	0.021892494
1982.449761	0.021477390
1984.378214	0.021273768
1986.306667	0.021201042
1988.235120	0.021115430
1990.163573	0.021032125
1992.092026	0.020884247
1994.020479	0.020606810
1995.948932	0.020260341
1997.877385	0.019924879
1999.805838	0.019567864
2001.734291	0.019235600
2003.662744	0.019094815
2005.591198	0.019042859
2007.519651	0.018930718
2009.448104	0.018881766
2011.376557	0.018904351
2013.305010	0.018983070
2015.233463	0.019156417
2017.161916	0.019241141
2019.090369	0.019066621
2021.018822	0.018609621
2022.947275	0.018012818
2024.875728	0.017607562
2026.804181	0.017539605
2028.732634	0.017655220
2030.661088	0.017793933
2032.589541	0.017825987
2034.517994	0.017622521
2036.446447	0.017336458
2038.374900	0.017153304
2040.303353	0.016968371
2042.231806	0.016903363
2044.160259	0.017134070
2046.088712	0.017313490
2048.017165	0.017064484
2049.945618	0.016541101
2051.874071	0.016129375
2053.802524	0.015906809
2055.730978	0.015763454
2057.659431	0.015733602
2059.587884	0.015816374
2061.516337	0.015903676
2063.444790	0.016014948
2065.373243	0.016166003
2067.301696	0.016176188
2069.230149	0.015943240
2071.158602	0.015706697
2073.087055	0.015626345
2075.015508	0.015559723
2076.943961	0.015448190
2078.872414	0.015267376
2080.800867	0.014987386
2082.729321	0.014809311
2084.657774	0.014873145
2086.586227	0.015025101
2088.514680	0.014964533
2090.443133	0.014620644
2092.371586	0.014292952
2094.300039	0.014247986
2096.228492	0.014392861
2098.156945	0.014376806
2100.085398	0.014115654
2102.013851	0.013859146
2103.942304	0.013728383
2105.870757	0.013663250
2107.799211	0.013584532
2109.727664	0.013615155
2111.656117	0.013880628
2113.584570	0.014065564
2115.513023	0.013895586
2117.441476	0.013559709
2119.369929	0.013287730
2121.298382	0.013070774
2123.226835	0.012922847
2125.155288	0.013006966
2127.083741	0.013236601
2129.012194	0.013237967
2130.940647	0.012983462
2132.869100	0.012905169
2134.797554	0.013121614
2136.726007	0.013273790
2138.654460	0.013260472
2140.582913	0.013274618
2142.511366	0.013249468
2144.439819	0.013052148
2146.368272	0.012837861
2148.296725	0.012730651
2150.225178	0.012752743
2152.153631	0.012859486
2154.082084	0.012909008
2156.010537	0.012867749
2157.938990	0.012686784
2159.867444	0.012300775
2161.795897	0.012024759
2163.724350	0.012070891
2165.652803	0.012076874
2167.581256	0.011838584
2169.509709	0.011660817
2171.438162	0.011605478
2173.366615	0.011565968
2175.295068	0.011707558
2177.223521	0.012055029
2179.151974	0.012199271
2181.080427	0.011981262
2183.008880	0.011804602
2184.937334	0.011804394
2186.865787	0.011763859
2188.794240	0.011792809
2190.722693	0.011917064
2192.651146	0.011796338
2194.579599	0.011514792
2196.508052	0.011414519
2198.436505	0.011401817
2200.364958	0.011386129
2202.293411	0.011378783
2204.221864	0.011081132
2206.150317	0.010568540
2208.078770	0.010379005
2210.007223	0.010541818
2211.935677	0.010602897
2213.864130	0.010423581
2215.792583	0.010353151
2217.721036	0.010547671
2219.649489	0.010780226
2221.577942	0.010860551
2223.506395	0.010734721
2225.434848	0.010481113
2227.363301	0.010152174
2229.291754	0.009886418
2231.220207	0.009985626
2233.148660	0.010449576
2235.077113	0.010902073
2237.005567	0.010970294
2238.934020	0.010698193
2240.862473	0.010364171
2242.790926	0.010069179
2244.719379	0.009901341
2246.647832	0.009764244
2248.576285	0.009559925
2250.504738	0.009668800
2252.433191	0.010018331
2254.361644	0.010114668
2256.290097	0.009728319
2258.218550	0.009200703
2260.147003	0.008907696
2262.075456	0.008896620
2264.003910	0.008967964
2265.932363	0.008901632
2267.860816	0.008818609
2269.789269	0.008926484
2271.717722	0.009039695
2273.646175	0.009059362
2275.574628	0.009231622
2277.503081	0.009534174
2279.431534	0.009533071
2281.359987	0.009148311
2283.288440	0.008790445
2285.216893	0.008671125
2287.145346	0.008695177
2289.073800	0.008815117
2291.002253	0.008964610
2292.930706	0.008955562
2294.859159	0.008805805
2296.787612	0.008634184
2298.716065	0.008375744
2300.644518	0.008065630
2302.572971	0.007890619
2304.501424	0.007963371
2306.429877	0.008288022
2308.358330	0.008634888
2310.286783	0.008744986
2312.215236	0.008624938
2314.143690	0.008371902
2316.072143	0.008121498
2318.000596	0.008090521
2319.929049	0.008285888
2321.857502	0.008491281
2323.785955	0.008603074
2325.714408	0.008713416
2327.642861	0.008804941
2329.571314	0.008727977
2331.499767	0.008504182
2333.428220	0.008177280
2335.356673	0.007685702
2337.285126	0.007286944
2339.213579	0.007271466
2341.142033	0.007444104
2343.070486	0.007371049
2344.998939	0.007291900
2346.927392	0.007500425
2348.855845	0.007593265
2350.784298	0.007417224
2352.712751	0.007108236
2354.641204	0.006608089
2356.569657	0.006328448
2358.498110	0.006795561
2360.426563	0.007183854
2362.355016	0.006676352
2364.283469	0.006320621
2366.211923	0.007090083
2368.140376	0.008019851
2370.068829	0.008104475
2371.997282	0.007715445
2373.925735	0.007306029
2375.854188	0.006913224
2377.782641	0.006543252
2379.711094	0.006339141
2381.639547	0.006344556
2383.568000	0.006412785
2385.496453	0.006431757
2387.424906	0.006345901
2389.353359	0.006178903
2391.281812	0.006149830
2393.210266	0.006255080
2395.138719	0.006206006
2397.067172	0.006065799
2398.995625	0.006092257
2400.924078	0.006233944
2402.852531	0.006262685
2404.780984	0.006149278
2406.709437	0.006044596
2408.637890	0.006102182
2410.566343	0.006316642
2412.494796	0.006537852
2414.423249	0.006565589
2416.351702	0.006295510
2418.280156	0.005858992
2420.208609	0.005668564
2422.137062	0.005782816
2424.065515	0.005774651
2425.993968	0.005578469
2427.922421	0.005434612
2429.850874	0.005567649
2431.779327	0.005915063
2433.707780	0.006035864
2435.636233	0.005702408
2437.564686	0.005289585
2439.493139	0.005193119
2441.421592	0.005345123
2443.350045	0.005502476
2445.278499	0.005501377
2447.206952	0.005527344
2449.135405	0.005780929
2451.063858	0.006160994
2452.992311	0.006388171
2454.920764	0.006409434
2456.849217	0.006338419
2458.777670	0.006164873
2460.706123	0.005944335
2462.634576	0.005869776
2464.563029	0.005927865
2466.491482	0.005944835
2468.419935	0.006080753
2470.348389	0.006456060
2472.276842	0.006688350
2474.205295	0.006728237
2476.133748	0.006696726
2478.062201	0.006641737
2479.990654	0.006782498
2481.919107	0.007081310
2483.847560	0.007315829
2485.776013	0.007298675
2487.704466	0.007041603
2489.632919	0.006845062
2491.561372	0.006910948
2493.489825	0.007066108
2495.418279	0.007205084
2497.346732	0.007501045
2499.275185	0.007792860
2501.203638	0.007835665
2503.132091	0.007793089
2505.060544	0.007831668
2506.988997	0.008069942
2508.917450	0.008554729
2510.845903	0.008990947
2512.774356	0.009211735
2514.702809	0.009366380
2516.631262	0.009339372
2518.559715	0.009049764
2520.488168	0.008815220
2522.416622	0.008894606
2524.345075	0.009342559
2526.273528	0.009898920
2528.201981	0.010243905
2530.130434	0.010433928
2532.058887	0.010640323
2533.987340	0.010965048
2535.915793	0.011124209
2537.844246	0.010899393
2539.772699	0.010730225
2541.701152	0.010980977
2543.629605	0.011375625
2545.558058	0.011552091
2547.486512	0.011700183
2549.414965	0.012008403
2551.343418	0.012302473
2553.271871	0.012602950
2555.200324	0.013001715
2557.128777	0.013282496
2559.057230	0.013448124
2560.985683	0.013789094
2562.914136	0.014140842
2564.842589	0.014300132
2566.771042	0.014449581
2568.699495	0.014740613
2570.627948	0.015277442
2572.556401	0.015885659
2574.484855	0.016216867
2576.413308	0.016183494
2578.341761	0.015988067
2580.270214	0.016067324
2582.198667	0.016447172
2584.127120	0.016721534
2586.055573	0.016782658
2587.984026	0.017048098
2589.912479	0.017708059
2591.840932	0.018139392
2593.769385	0.018099926
2595.697838	0.017997939
2597.626291	0.017822552
2599.554745	0.017501235
2601.483198	0.017307464
2603.411651	0.017482175
2605.340104	0.018065121
2607.268557	0.018777436
2609.197010	0.019115429
2611.125463	0.019045588
2613.053916	0.019012433
2614.982369	0.019077951
2616.910822	0.019132011
2618.839275	0.019183312
2620.767728	0.019139227
2622.696181	0.019099861
2624.624635	0.019082773
2626.553088	0.018735554
2628.481541	0.018107684
2630.409994	0.017818429
2632.338447	0.018096849
2634.266900	0.018535243
2636.195353	0.018871786
2638.123806	0.018988105
2640.052259	0.018780023
2641.980712	0.018393211
2643.909165	0.017921805
2645.837618	0.017437706
2647.766071	0.017220449
2649.694524	0.017404737
2651.622978	0.017775431
2653.551431	0.017890543
2655.479884	0.017576031
2657.408337	0.017136993
2659.336790	0.016825810
2661.265243	0.016654685
2663.193696	0.016699243
2665.122149	0.016862134
2667.050602	0.016998768
2668.979055	0.017132368
2670.907508	0.017099816
2672.835961	0.016884714
2674.764414	0.016771056
2676.692868	0.016667571
2678.621321	0.016445311
2680.549774	0.016355284
2682.478227	0.016493924
2684.406680	0.016472278
2686.335133	0.016018817
2688.263586	0.015485021
2690.192039	0.015434201
2692.120492	0.015882323
2694.048945	0.016118448
2695.977398	0.015648570
2697.905851	0.015044820
2699.834304	0.015033400
2701.762757	0.015430014
2703.691211	0.015647486
2705.619664	0.015489089
2707.548117	0.015130838
2709.476570	0.014709619
2711.405023	0.014277439
2713.333476	0.014019961
2715.261929	0.014121274
2717.190382	0.014476267
2719.118835	0.014702374
2721.047288	0.014645062
2722.975741	0.014488045
2724.904194	0.014278932
2726.832647	0.014056759
2728.761101	0.014084565
2730.689554	0.014212636
2732.618007	0.014173259
2734.546460	0.014247909
2736.474913	0.014372122
2738.403366	0.014035236
2740.331819	0.013466135
2742.260272	0.013330560
2744.188725	0.013487147
2746.117178	0.013398710
2748.045631	0.013145542
2749.974084	0.012940962
2751.902537	0.012845807
2753.830991	0.012927375
2755.759444	0.012960957
2757.687897	0.012696539
2759.616350	0.012368942
2761.544803	0.012325689
2763.473256	0.012532351
2765.401709	0.012705886
2767.330162	0.012674502
2769.258615	0.012644544
2771.187068	0.012730233
2773.115521	0.012624884
2775.043974	0.012304133
2776.972427	0.012052145
2778.900880	0.011867073
2780.829334	0.011650668
2782.757787	0.011408043
2784.686240	0.011302122
2786.614693	0.011472243
2788.543146	0.011689380
2790.471599	0.011754376
2792.400052	0.011697392
2794.328505	0.011583569
2796.256958	0.011495201
2798.185411	0.011547520
2800.113864	0.011608779
2802.042317	0.011542907
2803.970770	0.011673708
2805.899224	0.012157646
2807.827677	0.012396840
2809.756130	0.011992242
2811.684583	0.011497783
2813.613036	0.011568058
2815.541489	0.012040582
2817.469942	0.012170300
2819.398395	0.011761106
2821.326848	0.011603676
2823.255301	0.012006932
2825.183754	0.012301529
2827.112207	0.012156188
2829.040660	0.011854546
2830.969113	0.011632417
2832.897567	0.011505510
2834.826020	0.011287373
2836.754473	0.010934724
2838.682926	0.010791847
2840.611379	0.011017581
2842.539832	0.011407644
2844.468285	0.011621954
2846.396738	0.011403903
2848.325191	0.011068081
2850.253644	0.011072455
2852.182097	0.011296962
2854.110550	0.011494438
2856.039003	0.011589816
2857.967457	0.011525738
2859.895910	0.011375556
2861.824363	0.011417861
2863.752816	0.011561432
2865.681269	0.011573872
2867.609722	0.011521513
2869.538175	0.011404662
2871.466628	0.011241485
2873.395081	0.011128896
2875.323534	0.011017614
2877.251987	0.010931184
2879.180440	0.011042459
2881.108893	0.011286641
2883.037347	0.011404773
2884.965800	0.011306361
2886.894253	0.011086438
2888.822706	0.010944680
2890.751159	0.011058059
2892.679612	0.011325303
2894.608065	0.011464780
2896.536518	0.011261076
2898.464971	0.010932188
2900.393424	0.010817715
2902.321877	0.010854554
2904.250330	0.010885295
2906.178783	0.010883092
2908.107236	0.010846176
2910.035690	0.011025104
2911.964143	0.011293296
2913.892596	0.011257889
2915.821049	0.011215335
2917.749502	0.011415681
2919.677955	0.011483626
2921.606408	0.011426668
2923.534861	0.011414801
2925.463314	0.011369628
2927.391767	0.011179777
2929.320220	0.010929234
2931.248673	0.011063641
2933.177126	0.011570376
2935.105580	0.011661660
2937.034033	0.011084042
2938.962486	0.010529751
2940.890939	0.010553025
2942.819392	0.010911879
2944.747845	0.011161599
2946.676298	0.011144854
2948.604751	0.010952703
2950.533204	0.010752225
2952.461657	0.010638330
2954.390110	0.010817379
2956.318563	0.011303766
2958.247016	0.011598280
2960.175469	0.011425285
2962.103923	0.011292567
2964.032376	0.011610555
2965.960829	0.011854637
2967.889282	0.011551202
2969.817735	0.011270913
2971.746188	0.011512966
2973.674641	0.011754151
2975.603094	0.011611889
2977.531547	0.011575042
2979.460000	0.011790900
2981.388453	0.011878546
2983.316906	0.011729904
2985.245359	0.011409385
2987.173813	0.011221185
2989.102266	0.011441345
2991.030719	0.011940730
2992.959172	0.012351647
2994.887625	0.012407903
2996.816078	0.012168265
2998.744531	0.011825653
3000.672984	0.011397624
3002.601437	0.011006355
3004.529890	0.010962503
3006.458343	0.011386679
3008.386796	0.011846161
3010.315249	0.012045546
3012.243703	0.012238573
3014.172156	0.012481617
3016.100609	0.012569893
3018.029062	0.012501824
3019.957515	0.012541992
3021.885968	0.012826326
3023.814421	0.013034660
3025.742874	0.012913723
3027.671327	0.012653491
3029.599780	0.012453590
3031.528233	0.012373456
3033.456686	0.012540086
3035.385139	0.012782998
3037.313592	0.012791744
3039.242046	0.012777260
3041.170499	0.012950949
3043.098952	0.013092423
3045.027405	0.013086855
3046.955858	0.013244757
3048.884311	0.013499143
3050.812764	0.013506071
3052.741217	0.013524693
3054.669670	0.013723576
3056.598123	0.013880152
3058.526576	0.014012889
3060.455029	0.014190665
3062.383482	0.014270619
3064.311936	0.014173020
3066.240389	0.013988114
3068.168842	0.013950544
3070.097295	0.014256591
3072.025748	0.014648961
3073.954201	0.014725280
3075.882654	0.014555384
3077.811107	0.014578303
3079.739560	0.014887262
3081.668013	0.015054594
3083.596466	0.015135247
3085.524919	0.015514230
3087.453372	0.015952442
3089.381825	0.016156847
3091.310279	0.016269404
3093.238732	0.016429804
3095.167185	0.016604243
3097.095638	0.016770199
3099.024091	0.016876375
3100.952544	0.016673630
3102.880997	0.016190862
3104.809450	0.015924897
3106.737903	0.016142974
3108.666356	0.016621567
3110.594809	0.017181674
3112.523262	0.017619282
3114.451715	0.017741904
3116.380169	0.017913336
3118.308622	0.018515926
3120.237075	0.019268909
3122.165528	0.019685058
3124.093981	0.019658985
3126.022434	0.019424291
3127.950887	0.019091554
3129.879340	0.018735688
3131.807793	0.018786235
3133.736246	0.019313747
3135.664699	0.019658731
3137.593152	0.019635398
3139.521605	0.019607879
3141.450058	0.019544221
3143.378512	0.019468026
3145.306965	0.019598382
3147.235418	0.019860804
3149.163871	0.020233134
3151.092324	0.020834342
3153.020777	0.021354280
3154.949230	0.021348773
3156.877683	0.021039123
3158.806136	0.021124640
3160.734589	0.021685604
3162.663042	0.022018071
3164.591495	0.021721473
3166.519948	0.021297323
3168.448402	0.021391904
3170.376855	0.022016235
3172.305308	0.022700943
3174.233761	0.022935728
3176.162214	0.022645209
3178.090667	0.022464035
3180.019120	0.022936849
3181.947573	0.023587422
3183.876026	0.023772240
3185.804479	0.023699675
3187.732932	0.023614706
3189.661385	0.023275588
3191.589838	0.022828758
3193.518292	0.022955412
3195.446745	0.023572780
3197.375198	0.023857722
3199.303651	0.023903593
3201.232104	0.024211379
3203.160557	0.024498079
3205.089010	0.024334541
3207.017463	0.024049718
3208.945916	0.024486674
3210.874369	0.025662886
3212.802822	0.026569894
3214.731275	0.026824148
3216.659728	0.026727870
3218.588181	0.026213143
3220.516635	0.025399223
3222.445088	0.025063818
3224.373541	0.025442457
3226.301994	0.025850901
3228.230447	0.026050283
3230.158900	0.026554018
3232.087353	0.027393870
3234.015806	0.027955120
3235.944259	0.027925268
3237.872712	0.027369261
3239.801165	0.026723344
3241.729618	0.026707076
3243.658071	0.027085762
3245.586525	0.027240366
3247.514978	0.027508048
3249.443431	0.027932432
3251.371884	0.027962262
3253.300337	0.027781446
3255.228790	0.027831640
3257.157243	0.028003206
3259.085696	0.028112276
3261.014149	0.028085779
3262.942602	0.028180284
3264.871055	0.028766051
3266.799508	0.029447187
3268.727961	0.029466698
3270.656414	0.028742166
3272.584868	0.028054507
3274.513321	0.028218370
3276.441774	0.029165948
3278.370227	0.030104794
3280.298680	0.030255014
3282.227133	0.029686764
3284.155586	0.029125419
3286.084039	0.028947979
3288.012492	0.029050855
3289.940945	0.029373173
3291.869398	0.029904827
3293.797851	0.030446321
3295.726304	0.030744335
3297.654758	0.030767776
3299.583211	0.030855246
3301.511664	0.031221097
3303.440117	0.031370532
3305.368570	0.030992243
3307.297023	0.030590741
3309.225476	0.030674748
3311.153929	0.030979425
3313.082382	0.030901853
3315.010835	0.030675968
3316.939288	0.030739939
3318.867741	0.030711966
3320.796194	0.030568829
3322.724648	0.031043196
3324.653101	0.031960763
3326.581554	0.032500304
3328.510007	0.032871388
3330.438460	0.033495843
3332.366913	0.033927366
3334.295366	0.033701781
3336.223819	0.033054244
3338.152272	0.032633167
3340.080725	0.032974686
3342.009178	0.033765525
3343.937631	0.033956233
3345.866084	0.033279791
3347.794537	0.032780547
3349.722991	0.033183772
3351.651444	0.033805665
3353.579897	0.033879489
3355.508350	0.033832319
3357.436803	0.034309369
3359.365256	0.035030194
3361.293709	0.035335496
3363.222162	0.035365406
3365.150615	0.035655923
3367.079068	0.036075611
3369.007521	0.036022089
3370.935974	0.035298605
3372.864427	0.034629587
3374.792881	0.034983426
3376.721334	0.036067899
3378.649787	0.036581714
3380.578240	0.036290333
3382.506693	0.036271144
3384.435146	0.036960319
3386.363599	0.037495375
3388.292052	0.037176248
3390.220505	0.036572073
3392.148958	0.036550373
3394.077411	0.037000764
3396.005864	0.037313648
3397.934317	0.037436090
3399.862770	0.037490852
3401.791224	0.037322707
3403.719677	0.036879286
3405.648130	0.036938705
3407.576583	0.037218668
3409.505036	0.037164252
3411.433489	0.037346583
3413.361942	0.038010154
3415.290395	0.038074404
3417.218848	0.037462547
3419.147301	0.037305336
3421.075754	0.037732936
3423.004207	0.037996762
3424.932660	0.037814908
3426.861114	0.037455503
3428.789567	0.037316844
3430.718020	0.037542585
3432.646473	0.037907179
3434.574926	0.037999723
3436.503379	0.037625335
3438.431832	0.037194129
3440.360285	0.037398014
3442.288738	0.038152754
3444.217191	0.038474023
3446.145644	0.037898473
3448.074097	0.037099265
3450.002550	0.036659442
3451.931004	0.036657240
3453.859457	0.036953256
3455.787910	0.037306771
3457.716363	0.037637509
3459.644816	0.037761129
3461.573269	0.037417728
3463.501722	0.036964659
3465.430175	0.036935277
3467.358628	0.036989346
3469.287081	0.036625460
3471.215534	0.036233258
3473.143987	0.036206443
3475.072440	0.036155865
3477.000893	0.035732239
3478.929347	0.035087116
3480.857800	0.034530092
3482.786253	0.034161732
3484.714706	0.033761185
3486.643159	0.033445965
3488.571612	0.033680823
3490.500065	0.034031607
3492.428518	0.033621099
3494.356971	0.032902934
3496.285424	0.033006351
3498.213877	0.033771694
3500.142330	0.034039613
3502.070783	0.033626392
3503.999237	0.033331115
3505.927690	0.033231415
3507.856143	0.032898996
3509.784596	0.032633185
3511.713049	0.032488670
3513.641502	0.031861953
3515.569955	0.030892694
3517.498408	0.030396271
3519.426861	0.030647621
3521.355314	0.031183848
3523.283767	0.031760201
3525.212220	0.032298163
3527.140673	0.032399863
3529.069126	0.031963140
3530.997580	0.031214787
3532.926033	0.030419996
3534.854486	0.029777281
3536.782939	0.029327437
3538.711392	0.029091259
3540.639845	0.028920727
3542.568298	0.028522328
3544.496751	0.027804108
3546.425204	0.027045339
3548.353657	0.026587531
3550.282110	0.026426248
3552.210563	0.026523963
3554.139016	0.026844539
3556.067470	0.027053377
3557.995923	0.027026052
3559.924376	0.027006822
3561.852829	0.027182449
3563.781282	0.027311847
3565.709735	0.026791744
3567.638188	0.025814196
3569.566641	0.025268139
3571.495094	0.025155149
3573.423547	0.025052864
3575.352000	0.024829568
3577.280453	0.024521194
3579.208906	0.024320530
3581.137360	0.024168001
3583.065813	0.023745863
3584.994266	0.023273263
3586.922719	0.023357250
3588.851172	0.023909148
3590.779625	0.023970107
3592.708078	0.023019958
3594.636531	0.021572301
3596.564984	0.020523630
3598.493437	0.020236999
3600.421890	0.020495964
3602.350343	0.021073628
3604.278796	0.021576989
3606.207249	0.021323154
3608.135703	0.020412380
3610.064156	0.019848261
3611.992609	0.019657180
3613.921062	0.019335760
3615.849515	0.019546479
3617.777968	0.020644311
3619.706421	0.021416819
3621.634874	0.021073202
3623.563327	0.020618921
3625.491780	0.020652834
3627.420233	0.020162839
3629.348686	0.018849695
3631.277139	0.018034941
3633.205593	0.017876154
3635.134046	0.018021673
3637.062499	0.018307466
3638.990952	0.018155305
3640.919405	0.017341888
3642.847858	0.016588027
3644.776311	0.016562970
3646.704764	0.017194845
3648.633217	0.017983604
3650.561670	0.018111540
3652.490123	0.017264266
3654.418576	0.015767256
3656.347029	0.014485041
3658.275482	0.014168853
3660.203936	0.014387101
3662.132389	0.014522391
3664.060842	0.014696050
3665.989295	0.015087031
3667.917748	0.015091229
3669.846201	0.014229126
3671.774654	0.013206961
3673.703107	0.012456480
3675.631560	0.012276317
3677.560013	0.012745901
3679.488466	0.012739066
3681.416919	0.012167437
3683.345372	0.012106117
3685.273826	0.012883288
3687.202279	0.013778261
3689.130732	0.014044981
3691.059185	0.013822826
3692.987638	0.013419131
3694.916091	0.012532479
3696.844544	0.011446891
3698.772997	0.010870033
3700.701450	0.010730709
3702.629903	0.010542274
3704.558356	0.010303201
3706.486809	0.010462091
3708.415262	0.011282930
3710.343716	0.012396115
3712.272169	0.013023735
3714.200622	0.012700953
3716.129075	0.011719617
3718.057528	0.010853780
3719.985981	0.010876281
3721.914434	0.011923714
3723.842887	0.013089961
3725.771340	0.013180938
3727.699793	0.012507057
3729.628246	0.012042072
3731.556699	0.011724724
3733.485152	0.011086714
3735.413605	0.010674909
3737.342059	0.011569189
3739.270512	0.013107192
3741.198965	0.013903828
3743.127418	0.013632309
3745.055871	0.013550182
3746.984324	0.014237165
3748.912777	0.014592210
3750.841230	0.014082680
3752.769683	0.013375410
3754.698136	0.013204806
3756.626589	0.013590178
3758.555042	0.013926575
3760.483495	0.013949250
3762.411949	0.013821612
3764.340402	0.013552116
3766.268855	0.013594709
3768.197308	0.014141858
3770.125761	0.014431900
3772.054214	0.014239057
3773.982667	0.013919230
3775.911120	0.013425572
3777.839573	0.012698079
3779.768026	0.012307427
3781.696479	0.012608086
3783.624932	0.013051881
3785.553385	0.013266850
3787.481838	0.013413307
3789.410292	0.013543588
3791.338745	0.013702421
3793.267198	0.013974249
3795.195651	0.014221413
3797.124104	0.014176846
3799.052557	0.013488566
3800.981010	0.012391009
3802.909463	0.011896768
3804.837916	0.012150383
3806.766369	0.012769933
3808.694822	0.013468770
3810.623275	0.013673054
3812.551728	0.013307860
3814.480182	0.013011339
3816.408635	0.013252334
3818.337088	0.013493598
3820.265541	0.012787746
3822.193994	0.011888925
3824.122447	0.011633231
3826.050900	0.011802047
3827.979353	0.012376213
3829.907806	0.012987302
3831.836259	0.013342869
3833.764712	0.013635322
3835.693165	0.013886189
3837.621618	0.014227159
3839.550071	0.014771560
3841.478525	0.014817089
3843.406978	0.014159855
3845.335431	0.013809768
3847.263884	0.014232814
3849.192337	0.014869673
3851.120790	0.015062056
3853.049243	0.014781890
3854.977696	0.014284735
3856.906149	0.013565931
3858.834602	0.012909669
3860.763055	0.012853041
3862.691508	0.013233024
3864.619961	0.013382967
3866.548415	0.013126562
3868.476868	0.012761103
3870.405321	0.012714165
3872.333774	0.012778259
3874.262227	0.012602804
3876.190680	0.012418502
3878.119133	0.011781643
3880.047586	0.010700640
3881.976039	0.010133160
3883.904492	0.010187360
3885.832945	0.010654548
3887.761398	0.011377439
3889.689851	0.011778865
3891.618305	0.011874351
3893.546758	0.012047101
3895.475211	0.012232382
3897.403664	0.012468648
3899.332117	0.012613007
3901.260570	0.012097538
3903.189023	0.011182881
3905.117476	0.010878429
3907.045929	0.011129257
3908.974382	0.011178038
3910.902835	0.011134924
3912.831288	0.011657199
3914.759741	0.012594298
3916.688194	0.013154843
3918.616648	0.013256466
3920.545101	0.013260026
3922.473554	0.012968939
3924.402007	0.012297112
3926.330460	0.011597261
3928.258913	0.011046132
3930.187366	0.010765883
3932.115819	0.010900293
3934.044272	0.011200083
3935.972725	0.011386050
3937.901178	0.011617390
3939.829631	0.012031635
3941.758084	0.012497284
3943.686538	0.012746205
3945.614991	0.012436720
3947.543444	0.011472564
3949.471897	0.010368941
3951.400350	0.009729904
3953.328803	0.009334597
3955.257256	0.008809764
3957.185709	0.008622197
3959.114162	0.009107825
3961.042615	0.009888381
3962.971068	0.010651871
3964.899521	0.011044251
3966.827974	0.010600512
3968.756427	0.009766538
3970.684881	0.009446246
3972.613334	0.009687308
3974.541787	0.010011110
3976.470240	0.010296249
3978.398693	0.010487157
3980.327146	0.010496276
3982.255599	0.010258223
3984.184052	0.009525169
3986.112505	0.008780471
3988.040958	0.008947319
3989.969411	0.009748157
3991.897864	0.010176361
3993.826317	0.010162441
3995.754771	0.010356071
3997.683224	0.011120130
3999.611677	0.011762080
4001.540130	0.011364272
4003.468583	0.010317961
4005.397036	0.009602844
4007.325489	0.009152868
4009.253942	0.008876013
4011.182395	0.008943786
4013.110848	0.009479851
4015.039301	0.010030997
4016.967754	0.009919785
4018.896207	0.009623309
4020.824661	0.009849363
4022.753114	0.009781907
4024.681567	0.009205521
4026.610020	0.009273590
4028.538473	0.009859820
4030.466926	0.010067955
4032.395379	0.009589983
4034.323832	0.008684279
4036.252285	0.008260261
4038.180738	0.008662390
4040.109191	0.008844861
4042.037644	0.008752604
4043.966097	0.008965246
4045.894550	0.009056133
4047.823004	0.008839927
4049.751457	0.009065833
4051.679910	0.009640784
4053.608363	0.009704552
4055.536816	0.009267239
4057.465269	0.009008911
4059.393722	0.008982240
4061.322175	0.008565844
4063.250628	0.008016555
4065.179081	0.008282833
4067.107534	0.009060581
4069.035987	0.009300960
4070.964440	0.009288756
4072.892894	0.009378322
4074.821347	0.009406073
4076.749800	0.009019008
4078.678253	0.008212613
4080.606706	0.007850228
4082.535159	0.008024246
4084.463612	0.007744587
4086.392065	0.007425629
4088.320518	0.007974682
4090.248971	0.008538369
4092.177424	0.008320526
4094.105877	0.007896342
4096.034330	0.007777865
4097.962783	0.007935035
4099.891237	0.008280179
4101.819690	0.008521457
4103.748143	0.008598969
4105.676596	0.008686462
4107.605049	0.008783473
4109.533502	0.008639405
4111.461955	0.008652014
4113.390408	0.008772167
4115.318861	0.008206785
4117.247314	0.007396347
4119.175767	0.007746460
4121.104220	0.008929322
4123.032673	0.009240361
4124.961127	0.008812716
4126.889580	0.008907114
4128.818033	0.009199507
4130.746486	0.008826725
4132.674939	0.008292014
4134.603392	0.008430614
4136.531845	0.008819668
4138.460298	0.008625013
4140.388751	0.007924890
4142.317204	0.007120684
4144.245657	0.006994807
4146.174110	0.007910972
4148.102563	0.008234362
4150.031017	0.007558482
4151.959470	0.007189711
4153.887923	0.007379950
4155.816376	0.007270025
4157.744829	0.007039152
4159.673282	0.007215202
4161.601735	0.007501563
4163.530188	0.007181953
4165.458641	0.006555294
4167.387094	0.006313548
4169.315547	0.006454363
4171.244000	0.006975642
4173.172453	0.007556749
4175.100906	0.007686044
4177.029360	0.007866814
4178.957813	0.008435475
4180.886266	0.008669060
4182.814719	0.008371991
4184.743172	0.008222369
4186.671625	0.008442430
4188.600078	0.008819828
4190.528531	0.009283729
4192.456984	0.009170339
4194.385437	0.008482993
4196.313890	0.007903120
4198.242343	0.007472715
4200.170796	0.007196266
4202.099250	0.006978505
4204.027703	0.006484982
4205.956156	0.006691879
4207.884609	0.007228801
4209.813062	0.007152759
4211.741515	0.007067639
4213.669968	0.007025345
4215.598421	0.006496157
4217.526874	0.006028880
4219.455327	0.006541179
4221.383780	0.007506773
4223.312233	0.008007878
4225.240686	0.007441674
4227.169139	0.006391111
4229.097593	0.006132797
4231.026046	0.006747655
4232.954499	0.007194719
4234.882952	0.007468648
4236.811405	0.007578447
4238.739858	0.007350460
4240.668311	0.006856978
4242.596764	0.006349355
4244.525217	0.006129032
4246.453670	0.006283684
4248.382123	0.006339264
4250.310576	0.005787623
4252.239029	0.004971835
4254.167483	0.004660726
4256.095936	0.005083238
4258.024389	0.005941249
4259.952842	0.006630008
4261.881295	0.007119504
4263.809748	0.007670802
4265.738201	0.007867037
4267.666654	0.007558647
4269.595107	0.007009247
4271.523560	0.006522452
4273.452013	0.006268950
4275.380466	0.005921654
4277.308919	0.005651460
4279.237373	0.005725247
4281.165826	0.005921360
4283.094279	0.005984896
4285.022732	0.006041330
4286.951185	0.005956286
4288.879638	0.005711284
4290.808091	0.005506961
4292.736544	0.005521344
4294.664997	0.005918217
4296.593450	0.006143152
4298.521903	0.005923041
4300.450356	0.005854693
4302.378809	0.005762796
4304.307262	0.005879909
4306.235716	0.006166513
4308.164169	0.006340078
4310.092622	0.006453210
4312.021075	0.006528961
4313.949528	0.006685411
4315.877981	0.006725577
4317.806434	0.006642797
4319.734887	0.006350548
4321.663340	0.005853164
4323.591793	0.005618338
4325.520246	0.005869472
4327.448699	0.006253978
4329.377152	0.006143387
4331.305606	0.005362575
4333.234059	0.004791465
4335.162512	0.004984900
4337.090965	0.005515870
4339.019418	0.006127862
4340.947871	0.006484544
4342.876324	0.006322335
4344.804777	0.005612139
4346.733230	0.004949671
4348.661683	0.004973930
4350.590136	0.005297964
4352.518589	0.005630129
4354.447042	0.006080733
4356.375495	0.006169742
4358.303949	0.005920583
4360.232402	0.005594500
4362.160855	0.005378481
4364.089308	0.005539908
4366.017761	0.005202680
4367.946214	0.004327105
4369.874667	0.004371531
4371.803120	0.005177581
4373.731573	0.005888625
4375.660026	0.006477862
4377.588479	0.006889879
4379.516932	0.007227141
4381.445385	0.007240003
4383.373839	0.007180104
4385.302292	0.006926227
4387.230745	0.006027596
4389.159198	0.004944134
4391.087651	0.005163025
4393.016104	0.006413393
4394.944557	0.006885173
4396.873010	0.005809996
4398.801463	0.004521482
4400.729916	0.004407769
4402.658369	0.005370294
4404.586822	0.006899113
4406.515275	0.007760164
4408.443729	0.007428700
4410.372182	0.006259039
4412.300635	0.005405167
4414.229088	0.005035268
4416.157541	0.005097311
4418.085994	0.005209820
4420.014447	0.005744376
4421.942900	0.006507223
4423.871353	0.006700492
4425.799806	0.006437149
4427.728259	0.006824249
4429.656712	0.007890449
4431.585165	0.008140486
4433.513618	0.007758609
4435.442072	0.008067980
4437.370525	0.008736777
4439.298978	0.008578580
4441.227431	0.007678772
4443.155884	0.006574457
4445.084337	0.006005502
4447.012790	0.006528470
4448.941243	0.006910517
4450.869696	0.006433370
4452.798149	0.006780227
4454.726602	0.008206808
4456.655055	0.009002391
4458.583508	0.008640005
4460.511962	0.007655798
4462.440415	0.006719255
4464.368868	0.006667145
4466.297321	0.006516068
4468.225774	0.005480973
4470.154227	0.005309331
4472.082680	0.006122380
4474.011133	0.006159937
4475.939586	0.005425772
4477.868039	0.005243094
4479.796492	0.005924643
4481.724945	0.006515296
4483.653398	0.007099406
4485.581851	0.007425039
4487.510305	0.006939693
4489.438758	0.005911424
4491.367211	0.005697499
4493.295664	0.006275492
4495.224117	0.007076828
4497.152570	0.007781877
4499.081023	0.007930642
4501.009476	0.007299178
4502.937929	0.006601479
4504.866382	0.006167862
4506.794835	0.006024275
4508.723288	0.006232067
4510.651741	0.005927749
4512.580195	0.005174194
4514.508648	0.004845948
4516.437101	0.004866130
4518.365554	0.005315659
4520.294007	0.006130296
4522.222460	0.006483813
4524.150913	0.006582003
4526.079366	0.007407004
4528.007819	0.007908987
4529.936272	0.007251065
4531.864725	0.006553127
4533.793178	0.006736233
4535.721631	0.007205779
4537.650084	0.007080963
4539.578538	0.006384129
4541.506991	0.006101970
4543.435444	0.006528382
4545.363897	0.007313432
4547.292350	0.007909617
4549.220803	0.008019293
4551.149256	0.007615945
4553.077709	0.007201566
4555.006162	0.007312926
4556.934615	0.007694926
4558.863068	0.007393723
4560.791521	0.007002449
4562.719974	0.007502337
4564.648428	0.007831747
4566.576881	0.006143457
4568.505334	0.004427066
4570.433787	0.004997671
4572.362240	0.005875576
4574.290693	0.006362047
4576.219146	0.007138166
4578.147599	0.007427827
4580.076052	0.006507304
4582.004505	0.005123101
4583.932958	0.004278207
4585.861411	0.004524080
4587.789864	0.005596142
4589.718318	0.006148973
4591.646771	0.005714722
4593.575224	0.005235830
4595.503677	0.005663435
4597.432130	0.006405266
4599.360583	0.006969729
4601.289036	0.007663395
4603.217489	0.008466045
[truncated: 1,501 more rows]
