# Supplementary material for: Adaptive Method for Quantitative Estimation of Glucose and Fructose Concentrations in Aqueous Solutions Based on Infrared Nanoantenna Optics
Source: Sensors (Basel). 2019 Jul 11;19(14):3053. doi: 10.3390/s19143053 (PMC6678705; doi:10.3390/s19143053)
Supplement: Supplementary file 1 [file sensors-19-03053-s001.zip › 00_Measurement_Data/Fructose cycles/2 c=25 gl/res4 sc50_50 ap100x100 par pol/2 c25 gl.25.txt]

748.239793	0.013347287
750.168246	0.013604222
752.096699	0.023881027
754.025152	0.022045145
755.953605	0.016174898
757.882058	0.023248410
759.810511	0.028242789
761.738964	0.033126835
763.667418	0.031222899
765.595871	0.022783224
767.524324	0.029083004
769.452777	0.035091698
771.381230	0.023833046
773.309683	0.011366296
775.238136	0.029104704
777.166589	0.032332309
779.095042	0.024806438
781.023495	0.032855000
782.951948	0.026179861
784.880401	0.029545514
786.808854	0.028855780
788.737308	0.025009513
790.665761	0.029713705
792.594214	0.030701209
794.522667	0.030949794
796.451120	0.031477649
798.379573	0.026705485
800.308026	0.023332369
802.236479	0.034222927
804.164932	0.041207712
806.093385	0.032716017
808.021838	0.029598765
809.950291	0.023965383
811.878744	0.011891799
813.807197	0.012894833
815.735651	0.021870248
817.664104	0.022986101
819.592557	0.026632790
821.521010	0.030327322
823.449463	0.019396476
825.377916	0.016239051
827.306369	0.013468598
829.234822	0.007846653
831.163275	0.018729601
833.091728	0.017000575
835.020181	0.016318090
836.948634	0.029245907
838.877087	0.029531194
840.805541	0.023068856
842.733994	0.017592460
844.662447	0.019230155
846.590900	0.018820880
848.519353	0.015032561
850.447806	0.016822090
852.376259	0.018080177
854.304712	0.018337276
856.233165	0.019997193
858.161618	0.020595098
860.090071	0.019684253
862.018524	0.019895161
863.946977	0.020441368
865.875430	0.020801954
867.803884	0.023240693
869.732337	0.027240736
871.660790	0.026157444
873.589243	0.024937972
875.517696	0.024769956
877.446149	0.023810640
879.374602	0.023463856
881.303055	0.026259843
883.231508	0.031939823
885.159961	0.038077537
887.088414	0.042543106
889.016867	0.045600232
890.945320	0.049522296
892.873774	0.053024165
894.802227	0.054925572
896.730680	0.056421831
898.659133	0.058195531
900.587586	0.061370090
902.516039	0.066317886
904.444492	0.069446698
906.372945	0.070228666
908.301398	0.072860435
910.229851	0.076901495
912.158304	0.079824433
914.086757	0.084109887
916.015210	0.090537362
917.943664	0.095353790
919.872117	0.098053262
921.800570	0.101309970
923.729023	0.107233986
925.657476	0.114527144
927.585929	0.119860053
929.514382	0.123511925
931.442835	0.127992764
933.371288	0.133359134
935.299741	0.139043540
937.228194	0.145761460
939.156647	0.152658403
941.085100	0.157492518
943.013553	0.161081374
944.942007	0.166606620
946.870460	0.174288124
948.798913	0.181465775
950.727366	0.187465936
952.655819	0.194384485
954.584272	0.202637762
956.512725	0.210315824
958.441178	0.216618240
960.369631	0.221895516
962.298084	0.227063149
964.226537	0.233017847
966.154990	0.239020571
968.083443	0.244710460
970.011897	0.251170009
971.940350	0.258650005
973.868803	0.266196162
975.797256	0.273022741
977.725709	0.278721929
979.654162	0.282932311
981.582615	0.286780864
983.511068	0.292574018
985.439521	0.300785929
987.367974	0.309440553
989.296427	0.316260606
991.224880	0.320711553
993.153333	0.324241906
995.081786	0.328612685
997.010240	0.334291309
998.938693	0.340564877
1000.867146	0.346392691
1002.795599	0.351031542
1004.724052	0.354956359
1006.652505	0.358962148
1008.580958	0.363267809
1010.509411	0.367899805
1012.437864	0.371995211
1014.366317	0.375194490
1016.294770	0.378126353
1018.223223	0.380825788
1020.151676	0.383597285
1022.080130	0.386927366
1024.008583	0.390815467
1025.937036	0.394840062
1027.865489	0.397737384
1029.793942	0.399069160
1031.722395	0.400066078
1033.650848	0.401051432
1035.579301	0.401386827
1037.507754	0.401864767
1039.436207	0.403210521
1041.364660	0.404761434
1043.293113	0.405870140
1045.221566	0.405776501
1047.150019	0.404423118
1049.078473	0.403501600
1051.006926	0.403751075
1052.935379	0.403903037
1054.863832	0.403368384
1056.792285	0.402166426
1058.720738	0.400267631
1060.649191	0.398644388
1062.577644	0.398003548
1064.506097	0.397932857
1066.434550	0.397337914
1068.363003	0.395855099
1070.291456	0.394786358
1072.219909	0.394410849
1074.148363	0.393885523
1076.076816	0.393406421
1078.005269	0.392921716
1079.933722	0.391601473
1081.862175	0.389653474
1083.790628	0.387726247
1085.719081	0.385947227
1087.647534	0.384818792
1089.575987	0.384223312
1091.504440	0.383622080
1093.432893	0.382825732
1095.361346	0.380930960
1097.289799	0.378355920
1099.218253	0.376562297
1101.146706	0.374960005
1103.075159	0.372606099
1105.003612	0.369981706
1106.932065	0.367781281
1108.860518	0.366050988
1110.788971	0.364254862
1112.717424	0.361993700
1114.645877	0.359466851
1116.574330	0.356634796
1118.502783	0.353509337
1120.431236	0.351111352
1122.359689	0.349695772
1124.288142	0.348137885
1126.216596	0.345785946
1128.145049	0.342739195
1130.073502	0.339423209
1132.001955	0.336136788
1133.930408	0.332863361
1135.858861	0.330010831
1137.787314	0.327997506
1139.715767	0.326184124
1141.644220	0.323723942
1143.572673	0.320889533
1145.501126	0.318185389
1147.429579	0.315389305
1149.358032	0.312476486
1151.286486	0.309668750
1153.214939	0.306773454
1155.143392	0.303672731
1157.071845	0.300628930
1159.000298	0.297993064
1160.928751	0.295642227
1162.857204	0.292998731
1164.785657	0.290087730
1166.714110	0.287484020
1168.642563	0.285442770
1170.571016	0.283556461
1172.499469	0.281036228
1174.427922	0.277892917
1176.356375	0.274923742
1178.284829	0.272310972
1180.213282	0.269534945
1182.141735	0.266460299
1184.070188	0.263608128
1185.998641	0.261350483
1187.927094	0.259342581
1189.855547	0.256970823
1191.784000	0.254228979
1193.712453	0.251439273
1195.640906	0.248645842
1197.569359	0.245984331
1199.497812	0.243644178
1201.426265	0.241488054
1203.354719	0.239322454
1205.283172	0.236772105
1207.211625	0.234099239
1209.140078	0.231637925
1211.068531	0.229442641
1212.996984	0.227393463
1214.925437	0.225095361
1216.853890	0.222612917
1218.782343	0.220395476
1220.710796	0.218241185
1222.639249	0.215934396
1224.567702	0.213819936
1226.496155	0.211825132
1228.424609	0.209635288
1230.353062	0.207625002
1232.281515	0.206037611
1234.209968	0.204311356
1236.138421	0.202206850
1238.066874	0.200124308
1239.995327	0.198363960
1241.923780	0.196977749
1243.852233	0.195634454
1245.780686	0.193906561
1247.709139	0.192091718
1249.637592	0.190379634
1251.566045	0.188397542
1253.494498	0.186256066
1255.422952	0.184634969
1257.351405	0.183486894
1259.279858	0.181943864
1261.208311	0.179929495
1263.136764	0.177991360
1265.065217	0.176191211
1266.993670	0.174610853
1268.922123	0.173166767
1270.850576	0.171377867
1272.779029	0.169450462
1274.707482	0.167870611
1276.635935	0.166474894
1278.564388	0.165065870
1280.492842	0.163846418
1282.421295	0.162729278
1284.349748	0.161288708
1286.278201	0.159556031
1288.206654	0.157957464
1290.135107	0.156437740
1292.063560	0.154760391
1293.992013	0.153248683
1295.920466	0.151926816
1297.848919	0.150277093
1299.777372	0.148412660
1301.705825	0.146950498
1303.634278	0.145958096
1305.562731	0.144912094
1307.491185	0.143620878
1309.419638	0.142422542
1311.348091	0.141252652
1313.276544	0.140354201
1315.204997	0.139815196
1317.133450	0.138506234
1319.061903	0.136415616
1320.990356	0.134553194
1322.918809	0.132922262
1324.847262	0.131346554
1326.775715	0.129873961
1328.704168	0.128383175
1330.632621	0.127102688
1332.561075	0.126513749
1334.489528	0.126648858
1336.417981	0.126679465
1338.346434	0.125714660
1340.274887	0.124501131
1342.203340	0.123080008
1344.131793	0.120475404
1346.060246	0.117931180
1347.988699	0.116778754
1349.917152	0.116470896
1351.845605	0.115832552
1353.774058	0.114582144
1355.702511	0.113634832
1357.630965	0.113292240
1359.559418	0.112349778
1361.487871	0.110468455
1363.416324	0.109696098
1365.344777	0.109991148
1367.273230	0.109186448
1369.201683	0.108199678
1371.130136	0.107744701
1373.058589	0.106624387
1374.987042	0.105530031
1376.915495	0.104454041
1378.843948	0.102415919
1380.772401	0.100852638
1382.700854	0.100624785
1384.629308	0.099962763
1386.557761	0.098090991
1388.486214	0.097308502
1390.414667	0.098062590
1392.343120	0.097699724
1394.271573	0.096477799
1396.200026	0.096023537
1398.128479	0.095381171
1400.056932	0.094539218
1401.985385	0.093246058
1403.913838	0.090480067
1405.842291	0.088469401
1407.770744	0.088073507
1409.699198	0.087446444
1411.627651	0.086839996
1413.556104	0.087385446
1415.484557	0.087685183
1417.413010	0.085951358
1419.341463	0.084898926
1421.269916	0.086102478
1423.198369	0.086087212
1425.126822	0.084572218
1427.055275	0.082927711
1428.983728	0.081246756
1430.912181	0.081382245
1432.840634	0.082577616
1434.769087	0.080877833
1436.697541	0.077847049
1438.625994	0.077585533
1440.554447	0.077806354
1442.482900	0.076841399
1444.411353	0.075693250
1446.339806	0.074209258
1448.268259	0.073255673
1450.196712	0.074068114
1452.125165	0.075946711
1454.053618	0.076430760
1455.982071	0.074001871
1457.910524	0.072631642
1459.838977	0.074648216
1461.767431	0.074571855
1463.695884	0.070950352
1465.624337	0.068875901
1467.552790	0.070538491
1469.481243	0.071883067
1471.409696	0.070632085
1473.338149	0.069578543
1475.266602	0.069169037
1477.195055	0.067774087
1479.123508	0.065926373
1481.051961	0.064700432
1482.980414	0.064787462
1484.908867	0.065552309
1486.837321	0.065738365
1488.765774	0.065127224
1490.694227	0.064855680
1492.622680	0.065153413
1494.551133	0.063885726
1496.479586	0.061686628
1498.408039	0.061229009
1500.336492	0.062631719
1502.264945	0.064203084
1504.193398	0.063095443
1506.121851	0.059724487
1508.050304	0.059754621
1509.978757	0.061695974
1511.907210	0.061329156
1513.835664	0.059979334
1515.764117	0.059815686
1517.692570	0.061746296
1519.621023	0.063152269
1521.549476	0.062121581
1523.477929	0.060920447
1525.406382	0.059221011
1527.334835	0.057701997
1529.263288	0.057506166
1531.191741	0.056342747
1533.120194	0.054853804
1535.048647	0.056750953
1536.977100	0.059131775
1538.905554	0.057964388
1540.834007	0.056657646
1542.762460	0.056254145
1544.690913	0.054719739
1546.619366	0.053049799
1548.547819	0.051502075
1550.476272	0.050791342
1552.404725	0.051709794
1554.333178	0.053363051
1556.261631	0.052987631
1558.190084	0.049610164
1560.118537	0.049213402
1562.046990	0.051576328
1563.975443	0.051580060
1565.903897	0.050103042
1567.832350	0.048486590
1569.760803	0.047770936
1571.689256	0.049148127
1573.617709	0.049363106
1575.546162	0.047224741
1577.474615	0.046558112
1579.403068	0.047258567
1581.331521	0.046901390
1583.259974	0.046208903
1585.188427	0.046249636
1587.116880	0.046787757
1589.045333	0.047278885
1590.973787	0.047403555
1592.902240	0.046935700
1594.830693	0.046208862
1596.759146	0.046055250
1598.687599	0.046553936
1600.616052	0.047219697
1602.544505	0.047907580
1604.472958	0.048431914
1606.401411	0.048383273
1608.329864	0.048046730
1610.258317	0.048455000
1612.186770	0.049837932
1614.115223	0.050744191
1616.043677	0.051003750
1617.972130	0.052893005
1619.900583	0.055046964
1621.829036	0.054544818
1623.757489	0.053905126
1625.685942	0.054500777
1627.614395	0.054587174
1629.542848	0.055109348
1631.471301	0.056377511
1633.399754	0.055743914
1635.328207	0.053886931
1637.256660	0.054727133
1639.185113	0.056616597
1641.113566	0.057344638
1643.042020	0.057415992
1644.970473	0.056628823
1646.898926	0.057186343
1648.827379	0.061109629
1650.755832	0.061425086
1652.684285	0.056556202
1654.612738	0.055539474
1656.541191	0.057350930
1658.469644	0.056731317
1660.398097	0.054478925
1662.326550	0.053217161
1664.255003	0.054232322
1666.183456	0.055288769
1668.111910	0.054309461
1670.040363	0.053714141
1671.968816	0.054087900
1673.897269	0.052612901
1675.825722	0.050978467
1677.754175	0.051643152
1679.682628	0.052698892
1681.611081	0.051846284
1683.539534	0.049724475
1685.467987	0.049219940
1687.396440	0.048926923
1689.324893	0.046903946
1691.253346	0.045474675
1693.181799	0.044794906
1695.110253	0.044186626
1697.038706	0.044850804
1698.967159	0.044918366
1700.895612	0.044180248
1702.824065	0.044060521
1704.752518	0.042364053
1706.680971	0.040243030
1708.609424	0.039542347
1710.537877	0.039527144
1712.466330	0.039600112
1714.394783	0.039374631
1716.323236	0.038402714
1718.251689	0.037543103
1720.180143	0.037170347
1722.108596	0.036137708
1724.037049	0.034875281
1725.965502	0.034618404
1727.893955	0.035199810
1729.822408	0.035936754
1731.750861	0.035691809
1733.679314	0.034854487
1735.607767	0.035764094
1737.536220	0.036690187
1739.464673	0.035908736
1741.393126	0.035323910
1743.321579	0.035663351
1745.250032	0.036048543
1747.178486	0.036005080
1749.106939	0.035464354
1751.035392	0.034954254
1752.963845	0.034557387
1754.892298	0.033707675
1756.820751	0.033036921
1758.749204	0.033318914
1760.677657	0.033498347
1762.606110	0.033400062
1764.534563	0.033658639
1766.463016	0.034103367
1768.391469	0.035002157
1770.319922	0.035873070
1772.248376	0.036111671
1774.176829	0.036588609
1776.105282	0.037129197
1778.033735	0.037000496
1779.962188	0.036670577
1781.890641	0.036679450
1783.819094	0.036820311
1785.747547	0.037235495
1787.676000	0.038144864
1789.604453	0.038545229
1791.532906	0.038255345
1793.461359	0.038684119
1795.389812	0.039723825
1797.318266	0.040110432
1799.246719	0.039839696
1801.175172	0.039728969
1803.103625	0.040055275
1805.032078	0.040316321
1806.960531	0.040334426
1808.888984	0.040344827
1810.817437	0.040594965
1812.745890	0.041075245
1814.674343	0.041186679
1816.602796	0.040789384
1818.531249	0.040747996
1820.459702	0.041464813
1822.388155	0.042203657
1824.316609	0.042432893
1826.245062	0.042571899
1828.173515	0.042337421
1830.101968	0.041855793
1832.030421	0.041919280
1833.958874	0.041833911
1835.887327	0.041370600
1837.815780	0.041437324
1839.744233	0.042119484
1841.672686	0.042208392
1843.601139	0.041374762
1845.529592	0.040900581
1847.458045	0.040675778
1849.386499	0.040077221
1851.314952	0.039486933
1853.243405	0.039203245
1855.171858	0.039082192
1857.100311	0.038815089
1859.028764	0.038363103
1860.957217	0.038216889
1862.885670	0.038831405
1864.814123	0.039638091
1866.742576	0.039398722
1868.671029	0.038477514
1870.599482	0.038195424
1872.527935	0.038005091
1874.456388	0.037223481
1876.384842	0.036477689
1878.313295	0.036024321
1880.241748	0.035653152
1882.170201	0.035312667
1884.098654	0.035140276
1886.027107	0.035246216
1887.955560	0.035303276
1889.884013	0.035338473
1891.812466	0.035386857
1893.740919	0.034752041
1895.669372	0.033735648
1897.597825	0.033108499
1899.526278	0.032868914
1901.454732	0.032822318
1903.383185	0.032681208
1905.311638	0.032232352
1907.240091	0.031639561
1909.168544	0.031189086
1911.096997	0.030988108
1913.025450	0.030922551
1914.953903	0.030586213
1916.882356	0.029853025
1918.810809	0.029511772
1920.739262	0.029575221
1922.667715	0.029452542
1924.596168	0.029447470
1926.524622	0.029351864
1928.453075	0.028787283
1930.381528	0.028226614
1932.309981	0.028031642
1934.238434	0.027927192
1936.166887	0.027556373
1938.095340	0.027209282
1940.023793	0.026991725
1941.952246	0.026679415
1943.880699	0.026532894
1945.809152	0.026460860
1947.737605	0.026202334
1949.666058	0.025994174
1951.594511	0.025738025
1953.522965	0.025252894
1955.451418	0.024871876
1957.379871	0.024779478
1959.308324	0.024649739
1961.236777	0.024516001
1963.165230	0.024536539
1965.093683	0.024271680
1967.022136	0.023721913
1968.950589	0.023509828
1970.879042	0.023460297
1972.807495	0.023072137
1974.735948	0.022555968
1976.664401	0.022308327
1978.592855	0.022262102
1980.521308	0.022114363
1982.449761	0.021768156
1984.378214	0.021254022
1986.306667	0.020753305
1988.235120	0.020694111
1990.163573	0.020965019
1992.092026	0.020943817
1994.020479	0.020666812
1995.948932	0.020483784
1997.877385	0.020400347
1999.805838	0.020256562
2001.734291	0.020037977
2003.662744	0.019868150
2005.591198	0.019744290
2007.519651	0.019548874
2009.448104	0.019201523
2011.376557	0.018879032
2013.305010	0.018851165
2015.233463	0.018904353
2017.161916	0.018698988
2019.090369	0.018405396
2021.018822	0.018286383
2022.947275	0.018235354
2024.875728	0.018053887
2026.804181	0.017809400
2028.732634	0.017707147
2030.661088	0.017790621
2032.589541	0.017915841
2034.517994	0.017892540
2036.446447	0.017673234
2038.374900	0.017375544
2040.303353	0.017077278
2042.231806	0.016852448
2044.160259	0.016789639
2046.088712	0.016825836
2048.017165	0.016853005
2049.945618	0.016708018
2051.874071	0.016364517
2053.802524	0.016131202
2055.730978	0.016103396
2057.659431	0.016154617
2059.587884	0.016250761
2061.516337	0.016197072
2063.444790	0.015951548
2065.373243	0.015790973
2067.301696	0.015660584
2069.230149	0.015518953
2071.158602	0.015534285
2073.087055	0.015424483
2075.015508	0.015010327
2076.943961	0.014726947
2078.872414	0.014735883
2080.800867	0.014746716
2082.729321	0.014703506
2084.657774	0.014749881
2086.586227	0.014781382
2088.514680	0.014607160
2090.443133	0.014393035
2092.371586	0.014395768
2094.300039	0.014483614
2096.228492	0.014425581
2098.156945	0.014246919
2100.085398	0.014077878
2102.013851	0.014022156
2103.942304	0.014041395
2105.870757	0.013898901
2107.799211	0.013575743
2109.727664	0.013287053
2111.656117	0.013334532
2113.584570	0.013770028
2115.513023	0.014092220
2117.441476	0.013986757
2119.369929	0.013750167
2121.298382	0.013627782
2123.226835	0.013597658
2125.155288	0.013585366
2127.083741	0.013370612
2129.012194	0.012827300
2130.940647	0.012380772
2132.869100	0.012462237
2134.797554	0.012746763
2136.726007	0.012856982
2138.654460	0.012877798
2140.582913	0.012806907
2142.511366	0.012657712
2144.439819	0.012652889
2146.368272	0.012792236
2148.296725	0.012798230
2150.225178	0.012610368
2152.153631	0.012514293
2154.082084	0.012644210
2156.010537	0.012739350
2157.938990	0.012555193
2159.867444	0.012233933
2161.795897	0.012134341
2163.724350	0.012235552
2165.652803	0.012274090
2167.581256	0.012246882
2169.509709	0.012181064
2171.438162	0.011934140
2173.366615	0.011617815
2175.295068	0.011636069
2177.223521	0.011924719
2179.151974	0.011974139
2181.080427	0.011709054
2183.008880	0.011422847
2184.937334	0.011286178
2186.865787	0.011237380
2188.794240	0.011044340
2190.722693	0.010823395
2192.651146	0.010944239
2194.579599	0.011218517
2196.508052	0.011200252
2198.436505	0.010967919
2200.364958	0.010825097
2202.293411	0.010824719
2204.221864	0.010862087
2206.150317	0.010822198
2208.078770	0.010833276
2210.007223	0.011024359
2211.935677	0.011076690
2213.864130	0.010782418
2215.792583	0.010436918
2217.721036	0.010327281
2219.649489	0.010359887
2221.577942	0.010285143
2223.506395	0.010100720
2225.434848	0.009996086
2227.363301	0.010130554
2229.291754	0.010451409
2231.220207	0.010630945
2233.148660	0.010545061
2235.077113	0.010344774
2237.005567	0.010114769
2238.934020	0.009926854
2240.862473	0.009841427
2242.790926	0.009866253
2244.719379	0.009967711
2246.647832	0.010036801
2248.576285	0.009968841
2250.504738	0.009858497
2252.433191	0.009798599
2254.361644	0.009791201
2256.290097	0.009833764
2258.218550	0.010003113
2260.147003	0.010146796
2262.075456	0.010061736
2264.003910	0.009897142
2265.932363	0.009812469
2267.860816	0.009657796
2269.789269	0.009357692
2271.717722	0.009127802
2273.646175	0.009086365
2275.574628	0.009130972
2277.503081	0.009138650
2279.431534	0.009037959
2281.359987	0.008859458
2283.288440	0.008691669
2285.216893	0.008518423
2287.145346	0.008292137
2289.073800	0.008129683
2291.002253	0.008184643
2292.930706	0.008413257
2294.859159	0.008506819
2296.787612	0.008318829
2298.716065	0.008197809
2300.644518	0.008479675
2302.572971	0.008902958
2304.501424	0.008953246
2306.429877	0.008579588
2308.358330	0.008241932
2310.286783	0.008330058
2312.215236	0.008576958
2314.143690	0.008461083
2316.072143	0.008125416
2318.000596	0.008043200
2319.929049	0.008209554
2321.857502	0.008154365
2323.785955	0.007711452
2325.714408	0.007401983
2327.642861	0.007497221
2329.571314	0.007713603
2331.499767	0.008061497
2333.428220	0.008532854
2335.356673	0.008931011
2337.285126	0.009323118
2339.213579	0.009443296
2341.142033	0.008923703
2343.070486	0.008428736
2344.998939	0.008661555
2346.927392	0.008892590
2348.855845	0.008654196
2350.784298	0.008484440
2352.712751	0.008588458
2354.641204	0.008945893
2356.569657	0.008795177
2358.498110	0.007389462
2360.426563	0.006339526
2362.355016	0.006645967
2364.283469	0.006651961
2366.211923	0.006164496
2368.140376	0.006401636
2370.068829	0.007420804
2371.997282	0.008212490
2373.925735	0.008012635
2375.854188	0.007279864
2377.782641	0.006715957
2379.711094	0.006592016
2381.639547	0.006725942
2383.568000	0.006811508
2385.496453	0.006684663
2387.424906	0.006441134
2389.353359	0.006347458
2391.281812	0.006518512
2393.210266	0.006722273
2395.138719	0.006566216
2397.067172	0.006026756
2398.995625	0.005570759
2400.924078	0.005527819
2402.852531	0.005842103
2404.780984	0.006329429
2406.709437	0.006726068
2408.637890	0.006708339
2410.566343	0.006587786
2412.494796	0.006764731
2414.423249	0.006888524
2416.351702	0.006586068
2418.280156	0.006204295
2420.208609	0.006061007
2422.137062	0.006143606
2424.065515	0.006370831
2425.993968	0.006574866
2427.922421	0.006496320
2429.850874	0.006026019
2431.779327	0.005571904
2433.707780	0.005522582
2435.636233	0.005717081
2437.564686	0.005945234
2439.493139	0.006131136
2441.421592	0.006224279
2443.350045	0.006227590
2445.278499	0.006074931
2447.206952	0.005867015
2449.135405	0.005886914
2451.063858	0.006093535
2452.992311	0.006185148
2454.920764	0.006155399
2456.849217	0.006235639
2458.777670	0.006357561
2460.706123	0.006416726
2462.634576	0.006468453
2464.563029	0.006527081
2466.491482	0.006568774
2468.419935	0.006442084
2470.348389	0.006176646
2472.276842	0.006097948
2474.205295	0.006275028
2476.133748	0.006555418
2478.062201	0.006691578
2479.990654	0.006509477
2481.919107	0.006356318
2483.847560	0.006574550
2485.776013	0.006885680
2487.704466	0.007119788
2489.632919	0.007541422
2491.561372	0.007981891
2493.489825	0.007953381
2495.418279	0.007696947
2497.346732	0.007708422
2499.275185	0.007947186
2501.203638	0.008041143
2503.132091	0.007938773
2505.060544	0.008074030
2506.988997	0.008590298
2508.917450	0.009111689
2510.845903	0.009345882
2512.774356	0.009483626
2514.702809	0.009627691
2516.631262	0.009612497
2518.559715	0.009578930
2520.488168	0.009675274
2522.416622	0.009752952
2524.345075	0.009911774
2526.273528	0.010182715
2528.201981	0.010178134
2530.130434	0.009880790
2532.058887	0.009897806
2533.987340	0.010466525
2535.915793	0.010999838
2537.844246	0.011264652
2539.772699	0.011560576
2541.701152	0.011978151
2543.629605	0.012350600
2545.558058	0.012502285
2547.486512	0.012624673
2549.414965	0.013013279
2551.343418	0.013549202
2553.271871	0.013801048
2555.200324	0.013614594
2557.128777	0.013468969
2559.057230	0.013716474
2560.985683	0.014016898
2562.914136	0.014186866
2564.842589	0.014541340
2566.771042	0.015104583
2568.699495	0.015510889
2570.627948	0.015640281
2572.556401	0.015677731
2574.484855	0.015814418
2576.413308	0.016047997
2578.341761	0.016209902
2580.270214	0.016466687
2582.198667	0.017069981
2584.127120	0.017563509
2586.055573	0.017561765
2587.984026	0.017449401
2589.912479	0.017481972
2591.840932	0.017531715
2593.769385	0.017684503
2595.697838	0.018122945
2597.626291	0.018698083
2599.554745	0.019176900
2601.483198	0.019466801
2603.411651	0.019395323
2605.340104	0.019016277
2607.268557	0.018753951
2609.197010	0.018722605
2611.125463	0.018803228
2613.053916	0.018890738
2614.982369	0.018759543
2616.910822	0.018583899
2618.839275	0.018746480
2620.767728	0.018925630
2622.696181	0.018764155
2624.624635	0.018663201
2626.553088	0.018780582
2628.481541	0.018744985
2630.409994	0.018485976
2632.338447	0.018180713
2634.266900	0.018036706
2636.195353	0.018216588
2638.123806	0.018409785
2640.052259	0.018275686
2641.980712	0.018122505
2643.909165	0.018263413
2645.837618	0.018291537
2647.766071	0.017925953
2649.694524	0.017489789
2651.622978	0.017247107
2653.551431	0.017186731
2655.479884	0.017261086
2657.408337	0.017472614
2659.336790	0.017687947
2661.265243	0.017577840
2663.193696	0.017115243
2665.122149	0.016684424
2667.050602	0.016521858
2668.979055	0.016533770
2670.907508	0.016662266
2672.835961	0.016781550
2674.764414	0.016793294
2676.692868	0.016909402
2678.621321	0.016916178
2680.549774	0.016440298
2682.478227	0.015919032
2684.406680	0.015909299
2686.335133	0.016288444
2688.263586	0.016536538
2690.192039	0.016335728
2692.120492	0.015965555
2694.048945	0.015830617
2695.977398	0.015849745
2697.905851	0.015729200
2699.834304	0.015488325
2701.762757	0.015327700
2703.691211	0.015175366
2705.619664	0.014875182
2707.548117	0.014606518
2709.476570	0.014601657
2711.405023	0.014831218
2713.333476	0.015118397
2715.261929	0.015169560
2717.190382	0.014855756
2719.118835	0.014544376
2721.047288	0.014502811
2722.975741	0.014440495
2724.904194	0.014250523
2726.832647	0.014256896
2728.761101	0.014497852
2730.689554	0.014623204
2732.618007	0.014416166
2734.546460	0.014083806
2736.474913	0.013857541
2738.403366	0.013625300
2740.331819	0.013295235
2742.260272	0.012881084
2744.188725	0.012626752
2746.117178	0.012768915
2748.045631	0.013101517
2749.974084	0.013274858
2751.902537	0.013198904
2753.830991	0.013209117
2755.759444	0.013456999
2757.687897	0.013413509
2759.616350	0.012851709
2761.544803	0.012343053
2763.473256	0.012351002
2765.401709	0.012756485
2767.330162	0.013156713
2769.258615	0.013262307
2771.187068	0.012977093
2773.115521	0.012584292
2775.043974	0.012400395
2776.972427	0.012346320
2778.900880	0.012319252
2780.829334	0.012203454
2782.757787	0.011910055
2784.686240	0.011723000
2786.614693	0.011816020
2788.543146	0.011972531
2790.471599	0.012048209
2792.400052	0.012176707
2794.328505	0.012313238
2796.256958	0.012272000
2798.185411	0.012230908
2800.113864	0.012270250
2802.042317	0.012159918
2803.970770	0.011753938
2805.899224	0.011315297
2807.827677	0.011385760
2809.756130	0.011755750
2811.684583	0.011988748
2813.613036	0.012333458
2815.541489	0.012704092
2817.469942	0.012621551
2819.398395	0.012184497
2821.326848	0.011688907
2823.255301	0.011345556
2825.183754	0.011305547
2827.112207	0.011354899
2829.040660	0.011283512
2830.969113	0.011196970
2832.897567	0.011256959
2834.826020	0.011411631
2836.754473	0.011419713
2838.682926	0.011163502
2840.611379	0.010984430
2842.539832	0.011211522
2844.468285	0.011380066
2846.396738	0.011112524
2848.325191	0.010728777
2850.253644	0.010555997
2852.182097	0.010623743
2854.110550	0.010672023
2856.039003	0.010718898
2857.967457	0.011048560
2859.895910	0.011321192
2861.824363	0.011114449
2863.752816	0.010767656
2865.681269	0.010628660
2867.609722	0.010592301
2869.538175	0.010489102
2871.466628	0.010506582
2873.395081	0.010775825
2875.323534	0.011091238
2877.251987	0.011298792
2879.180440	0.011273741
2881.108893	0.011116731
2883.037347	0.011218115
2884.965800	0.011423802
2886.894253	0.011086388
2888.822706	0.010346481
2890.751159	0.009997931
2892.679612	0.010240256
2894.608065	0.010525694
2896.536518	0.010644143
2898.464971	0.010838719
2900.393424	0.011033815
2902.321877	0.010989237
2904.250330	0.010793378
2906.178783	0.010642073
2908.107236	0.010587586
2910.035690	0.010785331
2911.964143	0.011159581
2913.892596	0.011464326
2915.821049	0.011651637
2917.749502	0.011670276
2919.677955	0.011350115
2921.606408	0.011036540
2923.534861	0.011100967
2925.463314	0.011230469
2927.391767	0.011327147
2929.320220	0.011560491
2931.248673	0.011658000
2933.177126	0.011504093
2935.105580	0.011263285
2937.034033	0.011146666
2938.962486	0.011367224
2940.890939	0.011583658
2942.819392	0.011472459
2944.747845	0.011381678
2946.676298	0.011297642
2948.604751	0.010865278
2950.533204	0.010277981
2952.461657	0.009853255
2954.390110	0.009739614
2956.318563	0.010045830
2958.247016	0.010556350
2960.175469	0.011179788
2962.103923	0.011968129
2964.032376	0.012424670
2965.960829	0.012265574
2967.889282	0.011864343
2969.817735	0.011472824
2971.746188	0.011384514
2973.674641	0.011620054
2975.603094	0.011779352
2977.531547	0.011796188
2979.460000	0.011787741
2981.388453	0.011857418
2983.316906	0.011893605
2985.245359	0.011481537
2987.173813	0.011064038
2989.102266	0.011450704
2991.030719	0.012459457
2992.959172	0.013433743
2994.887625	0.013828710
2996.816078	0.013508650
2998.744531	0.012867371
3000.672984	0.012293573
3002.601437	0.012121061
3004.529890	0.012246185
3006.458343	0.012172857
3008.386796	0.011763018
3010.315249	0.011485589
3012.243703	0.011714760
3014.172156	0.012195951
3016.100609	0.012521560
3018.029062	0.012639665
3019.957515	0.012739509
3021.885968	0.012741600
3023.814421	0.012463950
3025.742874	0.012236596
3027.671327	0.012536417
3029.599780	0.013097809
3031.528233	0.013225757
3033.456686	0.012935700
3035.385139	0.012774617
3037.313592	0.012856485
3039.242046	0.013046673
3041.170499	0.013296014
3043.098952	0.013405058
3045.027405	0.013223636
3046.955858	0.012998707
3048.884311	0.013121055
3050.812764	0.013649602
3052.741217	0.014169211
3054.669670	0.014282890
3056.598123	0.014106134
3058.526576	0.013910753
3060.455029	0.013830853
3062.383482	0.013906847
3064.311936	0.013910263
3066.240389	0.013724593
3068.168842	0.013768733
3070.097295	0.014210929
3072.025748	0.014585790
3073.954201	0.014667206
3075.882654	0.014637454
3077.811107	0.014662149
3079.739560	0.014937451
3081.668013	0.015343797
3083.596466	0.015654530
3085.524919	0.015980711
3087.453372	0.016202588
3089.381825	0.016026935
3091.310279	0.015576452
3093.238732	0.015194751
3095.167185	0.015267598
3097.095638	0.016073758
3099.024091	0.017066697
3100.952544	0.017213371
3102.880997	0.016614864
3104.809450	0.016246624
3106.737903	0.016607422
3108.666356	0.017356111
3110.594809	0.017791975
3112.523262	0.017607180
3114.451715	0.017187895
3116.380169	0.017167112
3118.308622	0.017650604
3120.237075	0.018148717
3122.165528	0.018350966
3124.093981	0.018387392
3126.022434	0.018301440
3127.950887	0.018186042
3129.879340	0.018396894
3131.807793	0.018846503
3133.736246	0.019041555
3135.664699	0.018976023
3137.593152	0.018948661
3139.521605	0.019040629
3141.450058	0.019257130
3143.378512	0.019468211
3145.306965	0.019599568
3147.235418	0.019943446
3149.163871	0.020623768
3151.092324	0.021219792
3153.020777	0.021306170
3154.949230	0.020901948
3156.877683	0.020573897
3158.806136	0.020822061
3160.734589	0.021197360
3162.663042	0.021309795
3164.591495	0.021577381
3166.519948	0.022067057
3168.448402	0.022491332
3170.376855	0.022681190
3172.305308	0.022652727
3174.233761	0.022608804
3176.162214	0.022457583
3178.090667	0.022360560
3180.019120	0.022759106
3181.947573	0.023352992
3183.876026	0.023503678
3185.804479	0.023325598
3187.732932	0.023256231
3189.661385	0.023541616
3191.589838	0.024208466
3193.518292	0.024680018
3195.446745	0.024622111
3197.375198	0.024581242
3199.303651	0.024874978
3201.232104	0.025256265
3203.160557	0.025287312
3205.089010	0.024814658
3207.017463	0.024537651
3208.945916	0.025193807
3210.874369	0.026361667
3212.802822	0.027005648
3214.731275	0.026866972
3216.659728	0.026260585
3218.588181	0.025738485
3220.516635	0.026017416
3222.445088	0.026764333
3224.373541	0.027052574
3226.301994	0.027048176
3228.230447	0.027131584
3230.158900	0.027092410
3232.087353	0.026880950
3234.015806	0.026662800
3235.944259	0.026637478
3237.872712	0.026718682
3239.801165	0.026788369
3241.729618	0.027125729
3243.658071	0.027612938
3245.586525	0.027934933
3247.514978	0.028238649
3249.443431	0.028443778
3251.371884	0.028256660
3253.300337	0.027888507
3255.228790	0.027814554
3257.157243	0.028242754
3259.085696	0.029014153
3261.014149	0.029301187
3262.942602	0.028773222
3264.871055	0.028436476
3266.799508	0.028816158
3268.727961	0.029394442
3270.656414	0.029809363
3272.584868	0.029748039
3274.513321	0.029243769
3276.441774	0.029126449
3278.370227	0.029417016
3280.298680	0.029358979
3282.227133	0.029074535
3284.155586	0.029029589
3286.084039	0.029091008
3288.012492	0.029106986
3289.940945	0.029199312
3291.869398	0.029405577
3293.797851	0.029623089
3295.726304	0.029564383
3297.654758	0.029248450
3299.583211	0.029251901
3301.511664	0.029546630
3303.440117	0.029617738
3305.368570	0.029716188
3307.297023	0.030261472
3309.225476	0.031025926
3311.153929	0.031644240
3313.082382	0.032094177
3315.010835	0.032221597
3316.939288	0.031779811
3318.867741	0.031347316
3320.796194	0.031425036
3322.724648	0.031628892
3324.653101	0.031618912
3326.581554	0.031366833
3328.510007	0.031070091
3330.438460	0.031138057
3332.366913	0.031710196
3334.295366	0.032531064
3336.223819	0.033230949
3338.152272	0.033404585
3340.080725	0.033239029
3342.009178	0.033215672
3343.937631	0.033124462
3345.866084	0.032933619
3347.794537	0.033041354
3349.722991	0.033283230
3351.651444	0.033519395
3353.579897	0.033795714
3355.508350	0.033835698
3357.436803	0.033701591
3359.365256	0.033734757
3361.293709	0.034022760
3363.222162	0.034462247
3365.150615	0.034807850
3367.079068	0.035046574
3369.007521	0.035430003
3370.935974	0.035902668
3372.864427	0.036274310
3374.792881	0.036478784
3376.721334	0.036339302
3378.649787	0.036107771
3380.578240	0.036124539
3382.506693	0.036097314
3384.435146	0.036231264
3386.363599	0.037010659
3388.292052	0.037576009
3390.220505	0.036984365
3392.148958	0.036268272
3394.077411	0.036567684
3396.005864	0.037028305
3397.934317	0.036987737
3399.862770	0.036941465
3401.791224	0.037004054
3403.719677	0.036944699
3405.648130	0.037095781
3407.576583	0.037319355
3409.505036	0.037300855
3411.433489	0.037074469
3413.361942	0.036990289
3415.290395	0.036960404
3417.218848	0.036955401
3419.147301	0.037161730
3421.075754	0.037331950
3423.004207	0.037337374
3424.932660	0.037430674
3426.861114	0.037668366
3428.789567	0.037789278
3430.718020	0.037519276
3432.646473	0.036969706
3434.574926	0.036772031
3436.503379	0.037318081
3438.431832	0.037929263
3440.360285	0.037751622
3442.288738	0.037190139
3444.217191	0.037138537
3446.145644	0.037619423
3448.074097	0.038321491
3450.002550	0.038828749
3451.931004	0.038708143
3453.859457	0.038098872
3455.787910	0.037229043
3457.716363	0.036222070
3459.644816	0.035508778
3461.573269	0.035331558
3463.501722	0.035248607
3465.430175	0.035311513
3467.358628	0.035980336
3469.287081	0.036620535
3471.215534	0.036582086
3473.143987	0.036249071
3475.072440	0.035726689
3477.000893	0.034816518
3478.929347	0.033917777
3480.857800	0.033675089
3482.786253	0.034161121
3484.714706	0.034657393
3486.643159	0.034548342
3488.571612	0.034107175
3490.500065	0.033824649
3492.428518	0.033756860
3494.356971	0.033536199
3496.285424	0.033064522
3498.213877	0.032700341
3500.142330	0.032334663
3502.070783	0.031942930
3503.999237	0.032321334
3505.927690	0.033257287
3507.856143	0.033206508
3509.784596	0.032164361
3511.713049	0.031471699
3513.641502	0.031486928
3515.569955	0.031543281
3517.498408	0.031193776
3519.426861	0.030652344
3521.355314	0.030153278
3523.283767	0.030034184
3525.212220	0.030483972
3527.140673	0.030904571
3529.069126	0.030878527
3530.997580	0.030752845
3532.926033	0.030552467
3534.854486	0.029807018
3536.782939	0.028769113
3538.711392	0.028213095
3540.639845	0.028241329
3542.568298	0.028348673
3544.496751	0.028256964
3546.425204	0.028270928
3548.353657	0.028423218
3550.282110	0.028202340
3552.210563	0.027625592
3554.139016	0.027177602
3556.067470	0.026836803
3557.995923	0.026488753
3559.924376	0.026436679
3561.852829	0.026727781
3563.781282	0.026622709
3565.709735	0.025647333
3567.638188	0.024916882
3569.566641	0.025122797
3571.495094	0.025185799
3573.423547	0.024601938
3575.352000	0.024107648
3577.280453	0.024019958
3579.208906	0.024005940
3581.137360	0.024154874
3583.065813	0.024781128
3584.994266	0.025043149
3586.922719	0.024098204
3588.851172	0.023061231
3590.779625	0.022617064
3592.708078	0.022230893
3594.636531	0.021886991
3596.564984	0.021699455
3598.493437	0.021571783
3600.421890	0.021801300
3602.350343	0.022354480
3604.278796	0.022437826
3606.207249	0.021714063
3608.135703	0.020926334
3610.064156	0.020609099
3611.992609	0.020573191
3613.921062	0.020889720
3615.849515	0.021159466
3617.777968	0.020510841
3619.706421	0.019488871
3621.634874	0.018959317
3623.563327	0.018620260
3625.491780	0.017917566
3627.420233	0.016762467
3629.348686	0.016186455
3631.277139	0.016505923
3633.205593	0.016928295
3635.134046	0.017390175
3637.062499	0.017707946
3638.990952	0.017517557
3640.919405	0.017122012
3642.847858	0.016567610
3644.776311	0.015700776
3646.704764	0.015100477
3648.633217	0.015432019
3650.561670	0.016288731
3652.490123	0.016798072
3654.418576	0.016175332
3656.347029	0.014825558
3658.275482	0.013886397
3660.203936	0.013341567
3662.132389	0.012864067
3664.060842	0.012657620
3665.989295	0.012605091
3667.917748	0.012080998
3669.846201	0.011528154
3671.774654	0.012088394
3673.703107	0.013085189
3675.631560	0.013595888
3677.560013	0.013940182
3679.488466	0.013884353
3681.416919	0.013242308
3683.345372	0.012395209
3685.273826	0.011670219
3687.202279	0.011274202
3689.130732	0.011118950
3691.059185	0.010986224
3692.987638	0.011159864
3694.916091	0.011636886
3696.844544	0.011864769
3698.772997	0.011560969
3700.701450	0.011139574
3702.629903	0.011246763
3704.558356	0.011816431
3706.486809	0.012409865
3708.415262	0.013193927
3710.343716	0.013986130
3712.272169	0.013858915
3714.200622	0.012981361
3716.129075	0.012175259
3718.057528	0.011900377
3719.985981	0.012329435
3721.914434	0.013150976
3723.842887	0.013567425
3725.771340	0.013338741
3727.699793	0.013131850
3729.628246	0.013120490
3731.556699	0.013063964
3733.485152	0.013266214
3735.413605	0.014009054
3737.342059	0.014911318
3739.270512	0.015109980
3741.198965	0.014227125
3743.127418	0.013074280
3745.055871	0.013253452
3746.984324	0.014469973
3748.912777	0.014545108
3750.841230	0.013814795
3752.769683	0.013859955
3754.698136	0.013941363
3756.626589	0.013385592
3758.555042	0.013010624
3760.483495	0.013347433
3762.411949	0.013709622
3764.340402	0.013719753
3766.268855	0.013892349
3768.197308	0.014044202
3770.125761	0.013806639
3772.054214	0.013836290
3773.982667	0.014188532
3775.911120	0.014032233
3777.839573	0.013240092
3779.768026	0.012786106
3781.696479	0.012820255
3783.624932	0.012362079
3785.553385	0.011715676
3787.481838	0.011841533
3789.410292	0.012625307
3791.338745	0.013578101
3793.267198	0.014396405
3795.195651	0.014888303
3797.124104	0.014993545
3799.052557	0.014375348
3800.981010	0.013601232
3802.909463	0.014183661
3804.837916	0.015155507
3806.766369	0.014821344
3808.694822	0.013925982
3810.623275	0.013401250
3812.551728	0.013281328
3814.480182	0.013560354
3816.408635	0.014407127
3818.337088	0.014969545
3820.265541	0.013672581
3822.193994	0.012227257
3824.122447	0.012346460
3826.050900	0.012976453
3827.979353	0.013206786
3829.907806	0.013067747
3831.836259	0.012874384
3833.764712	0.013230923
3835.693165	0.014369799
3837.621618	0.015659885
3839.550071	0.016038556
3841.478525	0.015228895
3843.406978	0.014245870
3845.335431	0.013882576
3847.263884	0.013922188
3849.192337	0.013952890
3851.120790	0.013776297
3853.049243	0.013356120
3854.977696	0.012971013
3856.906149	0.012758057
3858.834602	0.012675744
3860.763055	0.012814475
3862.691508	0.012923977
3864.619961	0.013122684
3866.548415	0.013393980
3868.476868	0.013119664
3870.405321	0.012856858
3872.333774	0.013084387
3874.262227	0.013042779
3876.190680	0.012818612
3878.119133	0.012440844
3880.047586	0.011791626
3881.976039	0.011392923
3883.904492	0.011252679
3885.832945	0.011491497
3887.761398	0.012391235
3889.689851	0.013176663
3891.618305	0.013152427
3893.546758	0.012604821
3895.475211	0.011818319
3897.403664	0.011308498
3899.332117	0.011633281
3901.260570	0.012204738
3903.189023	0.011830865
3905.117476	0.010931442
3907.045929	0.010398267
3908.974382	0.010198811
3910.902835	0.010334923
3912.831288	0.010655117
3914.759741	0.010653914
3916.688194	0.010559887
3918.616648	0.010912230
3920.545101	0.011332978
3922.473554	0.011331305
3924.402007	0.011260280
3926.330460	0.011313492
3928.258913	0.010812216
3930.187366	0.009655901
3932.115819	0.009000822
3934.044272	0.009764655
3935.972725	0.011509790
3937.901178	0.012823009
3939.829631	0.013047998
3941.758084	0.012623354
3943.686538	0.011985471
3945.614991	0.011399942
3947.543444	0.011145038
3949.471897	0.011181699
3951.400350	0.011316204
3953.328803	0.011463888
3955.257256	0.011329152
3957.185709	0.010720294
3959.114162	0.009897217
3961.042615	0.009249552
3962.971068	0.009022946
3964.899521	0.009144401
3966.827974	0.009356267
3968.756427	0.009671405
3970.684881	0.010220028
3972.613334	0.011020225
3974.541787	0.011729331
3976.470240	0.011839746
3978.398693	0.010833680
3980.327146	0.009414628
3982.255599	0.009048553
3984.184052	0.009640669
3986.112505	0.010527756
3988.040958	0.011277459
3989.969411	0.010989976
3991.897864	0.009830034
3993.826317	0.009207280
3995.754771	0.009330292
3997.683224	0.009581602
3999.611677	0.009977525
4001.540130	0.010559093
4003.468583	0.010666564
4005.397036	0.010143994
4007.325489	0.009446372
4009.253942	0.008726455
4011.182395	0.008298717
4013.110848	0.008497472
4015.039301	0.009191123
4016.967754	0.009971743
4018.896207	0.010361085
4020.824661	0.009858009
4022.753114	0.008714951
4024.681567	0.007775916
4026.610020	0.007556067
4028.538473	0.008204385
4030.466926	0.009290583
4032.395379	0.009838698
4034.323832	0.009581788
4036.252285	0.009235772
4038.180738	0.009339873
4040.109191	0.009817549
4042.037644	0.010073712
4043.966097	0.009969783
4045.894550	0.009564878
4047.823004	0.009041606
4049.751457	0.008341607
4051.679910	0.007713901
4053.608363	0.007822938
4055.536816	0.008626466
4057.465269	0.009027859
4059.393722	0.008991194
4061.322175	0.009505258
4063.250628	0.010030501
4065.179081	0.009809161
4067.107534	0.009187224
4069.035987	0.008437873
4070.964440	0.007968629
4072.892894	0.007748775
4074.821347	0.007671648
4076.749800	0.007763703
4078.678253	0.008111686
4080.606706	0.008721885
4082.535159	0.009000284
4084.463612	0.008851733
4086.392065	0.009008203
4088.320518	0.009604922
4090.248971	0.009700427
4092.177424	0.009126049
4094.105877	0.009072053
4096.034330	0.009689246
4097.962783	0.009839139
4099.891237	0.009325241
4101.819690	0.008263733
4103.748143	0.007431068
4105.676596	0.007602541
4107.605049	0.008009992
4109.533502	0.007832654
4111.461955	0.007519067
4113.390408	0.008116779
4115.318861	0.009680564
4117.247314	0.011009071
4119.175767	0.010929459
4121.104220	0.009526440
4123.032673	0.007762221
4124.961127	0.006754965
4126.889580	0.007025766
4128.818033	0.007732100
4130.746486	0.008350827
4132.674939	0.008890273
4134.603392	0.008699829
4136.531845	0.007583225
4138.460298	0.006696393
4140.388751	0.006926378
4142.317204	0.007474715
4144.245657	0.007621397
4146.174110	0.007141495
4148.102563	0.006188122
4150.031017	0.006052877
4151.959470	0.006858741
4153.887923	0.007388058
4155.816376	0.007194104
4157.744829	0.007018349
4159.673282	0.007171268
4161.601735	0.007395760
4163.530188	0.007620736
4165.458641	0.007703381
4167.387094	0.007514018
4169.315547	0.007365715
4171.244000	0.007523932
4173.172453	0.007362078
4175.100906	0.007046978
4177.029360	0.007279498
4178.957813	0.007566574
4180.886266	0.007541563
4182.814719	0.007522919
4184.743172	0.007547210
4186.671625	0.007128452
4188.600078	0.006745689
4190.528531	0.007056139
4192.456984	0.007320325
4194.385437	0.006743119
4196.313890	0.005827301
4198.242343	0.005642685
4200.170796	0.006276576
4202.099250	0.006836440
4204.027703	0.007215858
4205.956156	0.007665649
4207.884609	0.007390499
4209.813062	0.006316939
4211.741515	0.005695218
4213.669968	0.006225425
4215.598421	0.007789465
4217.526874	0.009127418
4219.455327	0.008959001
4221.383780	0.007531994
4223.312233	0.006287011
4225.240686	0.005904506
4227.169139	0.005844232
4229.097593	0.005950764
4231.026046	0.006382836
4232.954499	0.006560358
4234.882952	0.005917704
4236.811405	0.005565804
4238.739858	0.006174254
4240.668311	0.006442749
4242.596764	0.006344022
4244.525217	0.006918816
4246.453670	0.007625263
4248.382123	0.007402681
4250.310576	0.006913506
4252.239029	0.006809086
4254.167483	0.006585652
4256.095936	0.006609919
4258.024389	0.007139989
4259.952842	0.007382905
4261.881295	0.006707857
4263.809748	0.005472515
4265.738201	0.004573735
4267.666654	0.004516996
4269.595107	0.005089461
4271.523560	0.005812284
4273.452013	0.006128705
4275.380466	0.006026741
4277.308919	0.006064407
4279.237373	0.006032229
4281.165826	0.005441402
4283.094279	0.004783901
4285.022732	0.004230110
4286.951185	0.004519241
4288.879638	0.005828175
4290.808091	0.007234583
4292.736544	0.007175785
4294.664997	0.006387084
4296.593450	0.006563935
4298.521903	0.007483786
4300.450356	0.007644600
4302.378809	0.006555772
4304.307262	0.005635396
4306.235716	0.005590100
4308.164169	0.005851992
4310.092622	0.006543994
4312.021075	0.007426820
4313.949528	0.007595328
4315.877981	0.006990370
4317.806434	0.006411462
4319.734887	0.006688988
4321.663340	0.007145662
4323.591793	0.007382862
4325.520246	0.007992952
4327.448699	0.008676689
4329.377152	0.008433723
4331.305606	0.007171050
4333.234059	0.005820310
4335.162512	0.004938531
4337.090965	0.004710036
4339.019418	0.004970766
4340.947871	0.005396944
4342.876324	0.005603735
4344.804777	0.005492141
4346.733230	0.005112873
4348.661683	0.004739627
4350.590136	0.005224986
4352.518589	0.006336352
4354.447042	0.007261648
4356.375495	0.007780882
4358.303949	0.007819615
4360.232402	0.007051674
4362.160855	0.005883913
4364.089308	0.005533739
4366.017761	0.006097129
4367.946214	0.006467166
4369.874667	0.006468344
4371.803120	0.006479007
4373.731573	0.006900366
4375.660026	0.007055407
4377.588479	0.006796918
4379.516932	0.006641371
4381.445385	0.006742696
4383.373839	0.006879863
4385.302292	0.006944456
4387.230745	0.006982000
4389.159198	0.007030958
4391.087651	0.006700111
4393.016104	0.005988944
4394.944557	0.006032274
4396.873010	0.006860935
4398.801463	0.007182366
4400.729916	0.007191901
4402.658369	0.007771894
4404.586822	0.007833015
4406.515275	0.006486921
4408.443729	0.005110932
4410.372182	0.005020234
4412.300635	0.005765846
4414.229088	0.006299970
4416.157541	0.006294877
4418.085994	0.006098209
4420.014447	0.006179863
4421.942900	0.006638799
4423.871353	0.007077103
4425.799806	0.006694829
4427.728259	0.005802795
4429.656712	0.005719800
4431.585165	0.006407416
4433.513618	0.006760944
4435.442072	0.006297083
4437.370525	0.005582584
4439.298978	0.005648840
4441.227431	0.006492037
4443.155884	0.006492197
4445.084337	0.005825032
4447.012790	0.005776837
4448.941243	0.006095108
4450.869696	0.006336871
4452.798149	0.006551941
4454.726602	0.006709826
4456.655055	0.006848966
4458.583508	0.006925018
4460.511962	0.006496705
4462.440415	0.005744355
4464.368868	0.005996037
4466.297321	0.006663213
4468.225774	0.006174650
4470.154227	0.005120298
4472.082680	0.004721504
4474.011133	0.004743521
4475.939586	0.005254251
4477.868039	0.005995259
4479.796492	0.006340798
4481.724945	0.006110902
4483.653398	0.005783345
4485.581851	0.006096363
4487.510305	0.006655600
4489.438758	0.006742857
4491.367211	0.006504676
4493.295664	0.006355820
4495.224117	0.006569519
4497.152570	0.006829167
4499.081023	0.006493284
4501.009476	0.005768578
4502.937929	0.005647315
4504.866382	0.005979973
4506.794835	0.005562237
4508.723288	0.004862957
4510.651741	0.004943376
4512.580195	0.006214540
4514.508648	0.008313090
4516.437101	0.009451185
4518.365554	0.008942169
4520.294007	0.007908947
4522.222460	0.007660482
4524.150913	0.008780681
4526.079366	0.010498730
4528.007819	0.010821573
4529.936272	0.009978944
4531.864725	0.009560099
4533.793178	0.008848364
4535.721631	0.007801016
4537.650084	0.007230068
4539.578538	0.007470447
4541.506991	0.007739862
4543.435444	0.007905971
4545.363897	0.008232937
4547.292350	0.008118146
4549.220803	0.007685536
4551.149256	0.007121626
4553.077709	0.006112393
4555.006162	0.005594688
4556.934615	0.005800678
4558.863068	0.005652510
4560.791521	0.005773494
4562.719974	0.006611220
4564.648428	0.006938664
4566.576881	0.007033226
4568.505334	0.007515036
4570.433787	0.007401766
4572.362240	0.006774984
4574.290693	0.006429363
4576.219146	0.006213231
4578.147599	0.006312615
4580.076052	0.006810091
4582.004505	0.007821850
4583.932958	0.008278839
4585.861411	0.007095779
4587.789864	0.005495164
4589.718318	0.005241459
4591.646771	0.005664275
4593.575224	0.005624518
4595.503677	0.006112787
4597.432130	0.007309261
4599.360583	0.007625758
4601.289036	0.006916534
4603.217489	0.006176379
[truncated: 1,501 more rows]
