# Supplementary material for: Adaptive Method for Quantitative Estimation of Glucose and Fructose Concentrations in Aqueous Solutions Based on Infrared Nanoantenna Optics
Source: Sensors (Basel). 2019 Jul 11;19(14):3053. doi: 10.3390/s19143053 (PMC6678705; doi:10.3390/s19143053)
Supplement: Supplementary file 1 [file sensors-19-03053-s001.zip › 00_Measurement_Data/Fructose cycles/2 c=25 gl/res4 sc50_50 ap100x100 par pol/2 c25 gl.26.txt]

748.239793	0.018467592
750.168246	0.020306500
752.096699	0.026035165
754.025152	0.026243158
755.953605	0.021145634
757.882058	0.028375493
759.810511	0.035345830
761.738964	0.031446185
763.667418	0.026674684
765.595871	0.030206081
767.524324	0.035272282
769.452777	0.032503150
771.381230	0.024657099
773.309683	0.028018435
775.238136	0.027652455
777.166589	0.027564954
779.095042	0.022787957
781.023495	0.020472445
782.951948	0.009987055
784.880401	0.020152451
786.808854	0.035038456
788.737308	0.035263330
790.665761	0.025008442
792.594214	0.013376513
794.522667	0.024763051
796.451120	0.031331092
798.379573	0.021153457
800.308026	0.024322089
802.236479	0.020662252
804.164932	0.007463150
806.093385	0.018914485
808.021838	0.024135623
809.950291	0.018653914
811.878744	0.035425916
813.807197	0.026252523
815.735651	0.020781478
817.664104	0.026207928
819.592557	0.041547496
821.521010	0.036420293
823.449463	0.025371257
825.377916	0.033533860
827.306369	0.027431980
829.234822	0.023283375
831.163275	0.032604657
833.091728	0.034644421
835.020181	0.018072678
836.948634	0.021109609
838.877087	0.030291591
840.805541	0.026311142
842.733994	0.027827388
844.662447	0.033273589
846.590900	0.031213760
848.519353	0.022712499
850.447806	0.022783354
852.376259	0.025072772
854.304712	0.024466278
856.233165	0.026788782
858.161618	0.024059458
860.090071	0.019846393
862.018524	0.021615559
863.946977	0.027012387
865.875430	0.029780135
867.803884	0.029404420
869.732337	0.028293315
871.660790	0.029337198
873.589243	0.031063464
875.517696	0.030781092
877.446149	0.030072549
879.374602	0.030784007
881.303055	0.033535384
883.231508	0.038122118
885.159961	0.040909234
887.088414	0.042389881
889.016867	0.046044391
890.945320	0.050497569
892.873774	0.052826598
894.802227	0.054150667
896.730680	0.056330528
898.659133	0.058653671
900.587586	0.060734469
902.516039	0.063310415
904.444492	0.066801079
906.372945	0.070603237
908.301398	0.073420033
910.229851	0.074755497
912.158304	0.076661229
914.086757	0.081921190
916.015210	0.089324266
917.943664	0.095385000
919.872117	0.098863564
921.800570	0.100545578
923.729023	0.102678753
925.657476	0.107552789
927.585929	0.115044400
929.514382	0.123491481
931.442835	0.131280869
933.371288	0.136532739
935.299741	0.139819652
937.228194	0.144359931
939.156647	0.150604576
941.085100	0.156451643
943.013553	0.162130862
944.942007	0.168950394
946.870460	0.176412597
948.798913	0.183126926
950.727366	0.188570932
952.655819	0.193750754
954.584272	0.199451983
956.512725	0.205438316
958.441178	0.212116450
960.369631	0.219469637
962.298084	0.226320520
964.226537	0.232207388
966.154990	0.237781316
968.083443	0.243788704
970.011897	0.250405431
971.940350	0.257416993
973.868803	0.264047444
975.797256	0.269571513
977.725709	0.274496168
979.654162	0.280311227
981.582615	0.287405133
983.511068	0.294233024
985.439521	0.300783485
987.367974	0.307929486
989.296427	0.314238280
991.224880	0.319112629
993.153333	0.324200779
995.081786	0.330211163
997.010240	0.336201459
998.938693	0.341175467
1000.867146	0.345048249
1002.795599	0.348783135
1004.724052	0.353333712
1006.652505	0.358361095
1008.580958	0.363270402
1010.509411	0.367964804
1012.437864	0.372247756
1014.366317	0.376029253
1016.294770	0.379455328
1018.223223	0.382604092
1020.151676	0.385043472
1022.080130	0.386848718
1024.008583	0.389450520
1025.937036	0.393277973
1027.865489	0.396666765
1029.793942	0.398431301
1031.722395	0.399390370
1033.650848	0.400413424
1035.579301	0.401354700
1037.507754	0.402541846
1039.436207	0.404307365
1041.364660	0.405552924
1043.293113	0.405244350
1045.221566	0.404489905
1047.150019	0.404648989
1049.078473	0.404934883
1051.006926	0.404344380
1052.935379	0.403230906
1054.863832	0.401985019
1056.792285	0.400176287
1058.720738	0.397711247
1060.649191	0.395863831
1062.577644	0.395261943
1064.506097	0.394965470
1066.434550	0.394612938
1068.363003	0.394226283
1070.291456	0.393547922
1072.219909	0.393178612
1074.148363	0.393342137
1076.076816	0.393038750
1078.005269	0.391822249
1079.933722	0.390120506
1081.862175	0.388675809
1083.790628	0.387899518
1085.719081	0.387320757
1087.647534	0.386324406
1089.575987	0.384717971
1091.504440	0.383033901
1093.432893	0.381779224
1095.361346	0.380507946
1097.289799	0.378852725
1099.218253	0.376875430
1101.146706	0.374777079
1103.075159	0.372758240
1105.003612	0.370540887
1106.932065	0.368187875
1108.860518	0.366070330
1110.788971	0.363817513
1112.717424	0.361289352
1114.645877	0.358925581
1116.574330	0.356499791
1118.502783	0.353738457
1120.431236	0.351032138
1122.359689	0.348479092
1124.288142	0.345942408
1126.216596	0.343410432
1128.145049	0.340783387
1130.073502	0.338141114
1132.001955	0.335434228
1133.930408	0.332599521
1135.858861	0.329942435
1137.787314	0.327418745
1139.715767	0.324917853
1141.644220	0.322745919
1143.572673	0.320731193
1145.501126	0.318330258
1147.429579	0.315506369
1149.358032	0.312380850
1151.286486	0.309191883
1153.214939	0.306627274
1155.143392	0.304588020
1157.071845	0.302234232
1159.000298	0.299609691
1160.928751	0.296895683
1162.857204	0.293912709
1164.785657	0.291076005
1166.714110	0.288454711
1168.642563	0.285447657
1170.571016	0.282279253
1172.499469	0.279626280
1174.427922	0.277193516
1176.356375	0.274590731
1178.284829	0.272281140
1180.213282	0.270135343
1182.141735	0.267461151
1184.070188	0.264414757
1185.998641	0.261517644
1187.927094	0.259077758
1189.855547	0.256867141
1191.784000	0.254284143
1193.712453	0.251467317
1195.640906	0.248897418
1197.569359	0.246503443
1199.497812	0.244150192
1201.426265	0.241773874
1203.354719	0.239401922
1205.283172	0.237002179
1207.211625	0.234670579
1209.140078	0.232202366
1211.068531	0.229707971
1212.996984	0.227536708
1214.925437	0.225234851
1216.853890	0.222439170
1218.782343	0.219891921
1220.710796	0.218000099
1222.639249	0.216131225
1224.567702	0.213850409
1226.496155	0.211440921
1228.424609	0.209446788
1230.353062	0.207962960
1232.281515	0.206351057
1234.209968	0.204161912
1236.138421	0.201927409
1238.066874	0.200239465
1239.995327	0.198774844
1241.923780	0.196957558
1243.852233	0.194966450
1245.780686	0.193287179
1247.709139	0.191879600
1249.637592	0.190344557
1251.566045	0.188483372
1253.494498	0.186399132
1255.422952	0.184579343
1257.351405	0.183181122
1259.279858	0.181767836
1261.208311	0.180226311
1263.136764	0.178605884
1265.065217	0.176697627
1266.993670	0.174477682
1268.922123	0.172300920
1270.850576	0.170581430
1272.779029	0.169247806
1274.707482	0.167835802
1276.635935	0.166346148
1278.564388	0.165055916
1280.492842	0.163847402
1282.421295	0.162560552
1284.349748	0.161131933
1286.278201	0.159375668
1288.206654	0.157440782
1290.135107	0.155621067
1292.063560	0.153840840
1293.992013	0.152216628
1295.920466	0.150929868
1297.848919	0.149624676
1299.777372	0.148110822
1301.705825	0.146647334
1303.634278	0.145223364
1305.562731	0.143569306
1307.491185	0.141875610
1309.419638	0.140667915
1311.348091	0.139736190
1313.276544	0.138957918
1315.204997	0.138443261
1317.133450	0.137400523
1319.061903	0.135790467
1320.990356	0.134349018
1322.918809	0.132892370
1324.847262	0.131326929
1326.775715	0.129975989
1328.704168	0.128601655
1330.632621	0.127090633
1332.561075	0.126089141
1334.489528	0.125839695
1336.417981	0.125417069
1338.346434	0.124235511
1340.274887	0.123170562
1342.203340	0.121975504
1344.131793	0.119781733
1346.060246	0.117677629
1347.988699	0.116495132
1349.917152	0.115757592
1351.845605	0.114891626
1353.774058	0.113791473
1355.702511	0.113103084
1357.630965	0.113157682
1359.559418	0.112676747
1361.487871	0.110784560
1363.416324	0.109336711
1365.344777	0.108929329
1367.273230	0.107935533
1369.201683	0.106923781
1371.130136	0.106271431
1373.058589	0.104855835
1374.987042	0.103544086
1376.915495	0.102872230
1378.843948	0.101709038
1380.772401	0.100453116
1382.700854	0.099784926
1384.629308	0.098782763
1386.557761	0.097200923
1388.486214	0.096914724
1390.414667	0.097971700
1392.343120	0.097845219
1394.271573	0.096783869
1396.200026	0.096300483
1398.128479	0.095463939
1400.056932	0.094151326
1401.985385	0.092525363
1403.913838	0.090073407
1405.842291	0.088399284
1407.770744	0.087904900
1409.699198	0.087147474
1411.627651	0.086596511
1413.556104	0.087137602
1415.484557	0.087395258
1417.413010	0.085966878
1419.341463	0.085080609
1421.269916	0.085654654
1423.198369	0.084899180
1425.126822	0.083165348
1427.055275	0.081913680
1428.983728	0.080849253
1430.912181	0.080888845
1432.840634	0.081513666
1434.769087	0.080053784
1436.697541	0.077846453
1438.625994	0.077718526
1440.554447	0.077573128
1442.482900	0.076456681
1444.411353	0.075548403
1446.339806	0.074580505
1448.268259	0.073944449
1450.196712	0.074719876
1452.125165	0.076591358
1454.053618	0.077459790
1455.982071	0.075579271
1457.910524	0.073932193
1459.838977	0.074792974
1461.767431	0.073947869
1463.695884	0.070324488
1465.624337	0.068099514
1467.552790	0.069193706
1469.481243	0.070296668
1471.409696	0.069406830
1473.338149	0.068849787
1475.266602	0.068958610
1477.195055	0.067849807
1479.123508	0.065735362
1481.051961	0.064000145
1482.980414	0.063772961
1484.908867	0.064435303
1486.837321	0.064408682
1488.765774	0.063693859
1490.694227	0.063847095
1492.622680	0.064548455
1494.551133	0.063306808
1496.479586	0.060843494
1498.408039	0.060015664
1500.336492	0.061139088
1502.264945	0.062811315
1504.193398	0.062884428
1506.121851	0.061127003
1508.050304	0.061208066
1509.978757	0.062175456
1511.907210	0.061394684
1513.835664	0.059969984
1515.764117	0.059362747
1517.692570	0.060303044
1519.621023	0.061157126
1521.549476	0.060812928
1523.477929	0.060333841
1525.406382	0.058601253
1527.334835	0.056578584
1529.263288	0.055938587
1531.191741	0.054908220
1533.120194	0.053751744
1535.048647	0.055433583
1536.977100	0.057755500
1538.905554	0.057159264
1540.834007	0.056101810
1542.762460	0.055985499
1544.690913	0.054939631
1546.619366	0.053266380
1548.547819	0.051530890
1550.476272	0.050712578
1552.404725	0.051354107
1554.333178	0.052749712
1556.261631	0.053216502
1558.190084	0.051879682
1560.118537	0.052095436
1562.046990	0.052936435
1563.975443	0.051384613
1565.903897	0.049522217
1567.832350	0.048751339
1569.760803	0.049087755
1571.689256	0.050509263
1573.617709	0.050417498
1575.546162	0.048290793
1577.474615	0.047263220
1579.403068	0.047238126
1581.331521	0.046546068
1583.259974	0.045891505
1585.188427	0.045839697
1587.116880	0.045962069
1589.045333	0.045941893
1590.973787	0.045838896
1592.902240	0.045818813
1594.830693	0.046107765
1596.759146	0.046661723
1598.687599	0.047052950
1600.616052	0.047194652
1602.544505	0.047416724
1604.472958	0.047788829
1606.401411	0.048044588
1608.329864	0.048253119
1610.258317	0.048969362
1612.186770	0.050157811
1614.115223	0.050544497
1616.043677	0.050218236
1617.972130	0.051521804
1619.900583	0.053604010
1621.829036	0.053745963
1623.757489	0.053365815
1625.685942	0.053630862
1627.614395	0.053612914
1629.542848	0.054256793
1631.471301	0.055901941
1633.399754	0.056184102
1635.328207	0.054879144
1637.256660	0.055083811
1639.185113	0.056147732
1641.113566	0.056645408
1643.042020	0.057077717
1644.970473	0.057083838
1646.898926	0.057848860
1648.827379	0.060741164
1650.755832	0.060322456
1652.684285	0.055622321
1654.612738	0.054423541
1656.541191	0.055979416
1658.469644	0.055747356
1660.398097	0.054168701
1662.326550	0.053187240
1664.255003	0.053758737
1666.183456	0.054215606
1668.111910	0.053100761
1670.040363	0.052430119
1671.968816	0.052658919
1673.897269	0.051498581
1675.825722	0.050108291
1677.754175	0.050302207
1679.682628	0.050894856
1681.611081	0.050371937
1683.539534	0.048720770
1685.467987	0.047815252
1687.396440	0.047289055
1689.324893	0.046044800
1691.253346	0.045550715
1693.181799	0.045578506
1695.110253	0.045316439
1697.038706	0.045540933
1698.967159	0.044891112
1700.895612	0.043425966
1702.824065	0.042524628
1704.752518	0.040908046
1706.680971	0.039470300
1708.609424	0.039181050
1710.537877	0.039199300
1712.466330	0.039152879
1714.394783	0.038780209
1716.323236	0.037660740
1718.251689	0.036687251
1720.180143	0.036369599
1722.108596	0.035716537
1724.037049	0.034856912
1725.965502	0.034648772
1727.893955	0.035024874
1729.822408	0.035691503
1731.750861	0.035760507
1733.679314	0.035006322
1735.607767	0.035043761
1737.536220	0.035057712
1739.464673	0.034179404
1741.393126	0.033706177
1743.321579	0.033878945
1745.250032	0.033983532
1747.178486	0.033740096
1749.106939	0.033240605
1751.035392	0.033311322
1752.963845	0.034032539
1754.892298	0.034286883
1756.820751	0.034052610
1758.749204	0.033962749
1760.677657	0.033624064
1762.606110	0.033520352
1764.534563	0.034170374
1766.463016	0.034723490
1768.391469	0.035094175
1770.319922	0.035594065
1772.248376	0.036155242
1774.176829	0.036718518
1776.105282	0.036786385
1778.033735	0.036369413
1779.962188	0.036253866
1781.890641	0.036524370
1783.819094	0.036530197
1785.747547	0.036518849
1787.676000	0.037153210
1789.604453	0.037852969
1791.532906	0.038224965
1793.461359	0.038950320
1795.389812	0.039806541
1797.318266	0.039886586
1799.246719	0.039336286
1801.175172	0.039111931
1803.103625	0.039647896
1805.032078	0.040327713
1806.960531	0.040674217
1808.888984	0.040763762
1810.817437	0.040793862
1812.745890	0.040803727
1814.674343	0.040560354
1816.602796	0.040266715
1818.531249	0.040507272
1820.459702	0.041137122
1822.388155	0.041498393
1824.316609	0.041623622
1826.245062	0.042018823
1828.173515	0.042125646
1830.101968	0.041830000
1832.030421	0.041976172
1833.958874	0.042116694
1835.887327	0.041752219
1837.815780	0.041425612
1839.744233	0.041483197
1841.672686	0.041392643
1843.601139	0.041035511
1845.529592	0.041058641
1847.458045	0.040946715
1849.386499	0.040210497
1851.314952	0.039392546
1853.243405	0.038965955
1855.171858	0.038929604
1857.100311	0.038886771
1859.028764	0.038518630
1860.957217	0.038035974
1862.885670	0.037943732
1864.814123	0.038279366
1866.742576	0.038392380
1868.671029	0.038220573
1870.599482	0.038215555
1872.527935	0.037917241
1874.456388	0.037114054
1876.384842	0.036427677
1878.313295	0.036006473
1880.241748	0.035704408
1882.170201	0.035604354
1884.098654	0.035734944
1886.027107	0.035770427
1887.955560	0.035368413
1889.884013	0.035009760
1891.812466	0.034940671
1893.740919	0.034505062
1895.669372	0.033837471
1897.597825	0.033402167
1899.526278	0.033077490
1901.454732	0.032757889
1903.383185	0.032510214
1905.311638	0.032385953
1907.240091	0.032223318
1909.168544	0.031829149
1911.096997	0.031362709
1913.025450	0.031091781
1914.953903	0.030763783
1916.882356	0.030130493
1918.810809	0.029818844
1920.739262	0.029867144
1922.667715	0.029539555
1924.596168	0.028969742
1926.524622	0.028493550
1928.453075	0.028133800
1930.381528	0.027977372
1932.309981	0.027977834
1934.238434	0.027901269
1936.166887	0.027616531
1938.095340	0.027313706
1940.023793	0.027001871
1941.952246	0.026679954
1943.880699	0.026650613
1945.809152	0.026754785
1947.737605	0.026585389
1949.666058	0.026167424
1951.594511	0.025607534
1953.522965	0.025065403
1955.451418	0.024781084
1957.379871	0.024595106
1959.308324	0.024203438
1961.236777	0.023939081
1963.165230	0.024099566
1965.093683	0.024172651
1967.022136	0.023840524
1968.950589	0.023529729
1970.879042	0.023330420
1972.807495	0.022907656
1974.735948	0.022359900
1976.664401	0.022049828
1978.592855	0.022008430
1980.521308	0.021939402
1982.449761	0.021691179
1984.378214	0.021439333
1986.306667	0.021286026
1988.235120	0.021099379
1990.163573	0.020786382
1992.092026	0.020563632
1994.020479	0.020619117
1995.948932	0.020620622
1997.877385	0.020406405
1999.805838	0.020127432
2001.734291	0.019840289
2003.662744	0.019744288
2005.591198	0.019864172
2007.519651	0.019937413
2009.448104	0.019921020
2011.376557	0.019858001
2013.305010	0.019573338
2015.233463	0.018958397
2017.161916	0.018394688
2019.090369	0.018206695
2021.018822	0.018173696
2022.947275	0.018123608
2024.875728	0.018087380
2026.804181	0.017992698
2028.732634	0.017833415
2030.661088	0.017774651
2032.589541	0.017874194
2034.517994	0.018003276
2036.446447	0.018007692
2038.374900	0.017791020
2040.303353	0.017537624
2042.231806	0.017462267
2044.160259	0.017292935
2046.088712	0.016857792
2048.017165	0.016489845
2049.945618	0.016324317
2051.874071	0.016242335
2053.802524	0.016240656
2055.730978	0.016187226
2057.659431	0.016075218
2059.587884	0.016235024
2061.516337	0.016588215
2063.444790	0.016625267
2065.373243	0.016319549
2067.301696	0.015981333
2069.230149	0.015649317
2071.158602	0.015416368
2073.087055	0.015399909
2075.015508	0.015445118
2076.943961	0.015324722
2078.872414	0.014982699
2080.800867	0.014704931
2082.729321	0.014719964
2084.657774	0.014853889
2086.586227	0.014890262
2088.514680	0.014791291
2090.443133	0.014595311
2092.371586	0.014460512
2094.300039	0.014586953
2096.228492	0.014837276
2098.156945	0.014867908
2100.085398	0.014614972
2102.013851	0.014267847
2103.942304	0.014069092
2105.870757	0.013947106
2107.799211	0.013703085
2109.727664	0.013442826
2111.656117	0.013343970
2113.584570	0.013470900
2115.513023	0.013633871
2117.441476	0.013601607
2119.369929	0.013406220
2121.298382	0.013132962
2123.226835	0.012955053
2125.155288	0.013110351
2127.083741	0.013446946
2129.012194	0.013501118
2130.940647	0.013235697
2132.869100	0.012889195
2134.797554	0.012600490
2136.726007	0.012540516
2138.654460	0.012731981
2140.582913	0.013051922
2142.511366	0.013238808
2144.439819	0.012937017
2146.368272	0.012422014
2148.296725	0.012408151
2150.225178	0.012778530
2152.153631	0.012883683
2154.082084	0.012724966
2156.010537	0.012603679
2157.938990	0.012527921
2159.867444	0.012506398
2161.795897	0.012488117
2163.724350	0.012302405
2165.652803	0.011989998
2167.581256	0.011789253
2169.509709	0.011771380
2171.438162	0.011718634
2173.366615	0.011512123
2175.295068	0.011447432
2177.223521	0.011754928
2179.151974	0.012104833
2181.080427	0.012072324
2183.008880	0.011815734
2184.937334	0.011682092
2186.865787	0.011602201
2188.794240	0.011500109
2190.722693	0.011466397
2192.651146	0.011483626
2194.579599	0.011639964
2196.508052	0.011868545
2198.436505	0.011878791
2200.364958	0.011672772
2202.293411	0.011527852
2204.221864	0.011385103
2206.150317	0.011063470
2208.078770	0.010906518
2210.007223	0.011157469
2211.935677	0.011379167
2213.864130	0.011342066
2215.792583	0.011181773
2217.721036	0.010911080
2219.649489	0.010642089
2221.577942	0.010530113
2223.506395	0.010559283
2225.434848	0.010610616
2227.363301	0.010523153
2229.291754	0.010410463
2231.220207	0.010444179
2233.148660	0.010401623
2235.077113	0.010232266
2237.005567	0.010134498
2238.934020	0.009949887
2240.862473	0.009546740
2242.790926	0.009265938
2244.719379	0.009449068
2246.647832	0.009893570
2248.576285	0.009969110
2250.504738	0.009680061
2252.433191	0.009566690
2254.361644	0.009675812
2256.290097	0.009666321
2258.218550	0.009503610
2260.147003	0.009232047
2262.075456	0.009021342
2264.003910	0.009087810
2265.932363	0.009239556
2267.860816	0.009237591
2269.789269	0.009212061
2271.717722	0.009312470
2273.646175	0.009373378
2275.574628	0.009181686
2277.503081	0.008943720
2279.431534	0.008971656
2281.359987	0.009073883
2283.288440	0.008866128
2285.216893	0.008546542
2287.145346	0.008576846
2289.073800	0.008896942
2291.002253	0.009118142
2292.930706	0.009014499
2294.859159	0.008728017
2296.787612	0.008553115
2298.716065	0.008364576
2300.644518	0.008022577
2302.572971	0.007916328
2304.501424	0.008226128
2306.429877	0.008601932
2308.358330	0.008783561
2310.286783	0.008791552
2312.215236	0.008846256
2314.143690	0.009027303
2316.072143	0.008783711
2318.000596	0.007884651
2319.929049	0.007350283
2321.857502	0.007854455
2323.785955	0.008548030
2325.714408	0.008445768
2327.642861	0.008032121
2329.571314	0.007927007
2331.499767	0.007903478
2333.428220	0.007686785
2335.356673	0.007018839
2337.285126	0.006182064
2339.213579	0.005965734
2341.142033	0.006739649
2343.070486	0.007595079
2344.998939	0.007631393
2346.927392	0.007491183
2348.855845	0.007793458
2350.784298	0.008004879
2352.712751	0.007629223
2354.641204	0.007329002
2356.569657	0.007699362
2358.498110	0.007992838
2360.426563	0.007530745
2362.355016	0.006891431
2364.283469	0.006774713
2366.211923	0.007020040
2368.140376	0.006909654
2370.068829	0.006562889
2371.997282	0.006557320
2373.925735	0.006726533
2375.854188	0.006548649
2377.782641	0.006334977
2379.711094	0.006555495
2381.639547	0.006812281
2383.568000	0.006638574
2385.496453	0.006328345
2387.424906	0.006255841
2389.353359	0.006273087
2391.281812	0.006114669
2393.210266	0.005943384
2395.138719	0.006120388
2397.067172	0.006598198
2398.995625	0.006850439
2400.924078	0.006657181
2402.852531	0.006366014
2404.780984	0.006197203
2406.709437	0.006023384
2408.637890	0.005942161
2410.566343	0.005923726
2412.494796	0.005785299
2414.423249	0.005677811
2416.351702	0.005760113
2418.280156	0.006023061
2420.208609	0.006209532
2422.137062	0.006108000
2424.065515	0.005808541
2425.993968	0.005448718
2427.922421	0.005261338
2429.850874	0.005468841
2431.779327	0.005915052
2433.707780	0.006362284
2435.636233	0.006600239
2437.564686	0.006372555
2439.493139	0.005957337
2441.421592	0.005909071
2443.350045	0.006117966
2445.278499	0.006230900
2447.206952	0.006112532
2449.135405	0.005904195
2451.063858	0.005779470
2452.992311	0.005638334
2454.920764	0.005452834
2456.849217	0.005594587
2458.777670	0.006099956
2460.706123	0.006361888
2462.634576	0.006180965
2464.563029	0.006005134
2466.491482	0.006033424
2468.419935	0.006142432
2470.348389	0.006176477
2472.276842	0.006165865
2474.205295	0.006323878
2476.133748	0.006654700
2478.062201	0.006799802
2479.990654	0.006631875
2481.919107	0.006500992
2483.847560	0.006609350
2485.776013	0.006864067
2487.704466	0.007061820
2489.632919	0.007018551
2491.561372	0.006873502
2493.489825	0.006808077
2495.418279	0.006841922
2497.346732	0.006990273
2499.275185	0.007188682
2501.203638	0.007401154
2503.132091	0.007724731
2505.060544	0.008030361
2506.988997	0.008181596
2508.917450	0.008377275
2510.845903	0.008705316
2512.774356	0.008942010
2514.702809	0.008939776
2516.631262	0.008869392
2518.559715	0.008990882
2520.488168	0.009132161
2522.416622	0.008960840
2524.345075	0.008837052
2526.273528	0.009055357
2528.201981	0.009296683
2530.130434	0.009583350
2532.058887	0.010088104
2533.987340	0.010567920
2535.915793	0.010895723
2537.844246	0.011179035
2539.772699	0.011514268
2541.701152	0.011856014
2543.629605	0.012062810
2545.558058	0.012265788
2547.486512	0.012648033
2549.414965	0.013201410
2551.343418	0.013650879
2553.271871	0.013739742
2555.200324	0.013448223
2557.128777	0.013156156
2559.057230	0.013452071
2560.985683	0.014223550
2562.914136	0.014788651
2564.842589	0.015011249
2566.771042	0.015169711
2568.699495	0.015184158
2570.627948	0.015053319
2572.556401	0.015172311
2574.484855	0.015560023
2576.413308	0.016001716
2578.341761	0.016504994
2580.270214	0.016947145
2582.198667	0.017031368
2584.127120	0.016721509
2586.055573	0.016489655
2587.984026	0.016787447
2589.912479	0.017273791
2591.840932	0.017473416
2593.769385	0.017627472
2595.697838	0.017793952
2597.626291	0.017587744
2599.554745	0.017365130
2601.483198	0.017758206
2603.411651	0.018504249
2605.340104	0.018866630
2607.268557	0.018692659
2609.197010	0.018599765
2611.125463	0.018968057
2613.053916	0.019330891
2614.982369	0.019064749
2616.910822	0.018427709
2618.839275	0.018172102
2620.767728	0.018339910
2622.696181	0.018553074
2624.624635	0.018757069
2626.553088	0.018976910
2628.481541	0.019084457
2630.409994	0.018873621
2632.338447	0.018439602
2634.266900	0.018281626
2636.195353	0.018529419
2638.123806	0.018695183
2640.052259	0.018387727
2641.980712	0.017863926
2643.909165	0.017648486
2645.837618	0.017790496
2647.766071	0.017993847
2649.694524	0.018089557
2651.622978	0.018078055
2653.551431	0.018129036
2655.479884	0.018297981
2657.408337	0.018300695
2659.336790	0.017870890
2661.265243	0.017432043
2663.193696	0.017309489
2665.122149	0.017137738
2667.050602	0.016990149
2668.979055	0.017116649
2670.907508	0.017163029
2672.835961	0.016957132
2674.764414	0.016723810
2676.692868	0.016515896
2678.621321	0.016498955
2680.549774	0.016693613
2682.478227	0.016593998
2684.406680	0.016164033
2686.335133	0.015863294
2688.263586	0.015706746
2690.192039	0.015655039
2692.120492	0.015689516
2694.048945	0.015497463
2695.977398	0.015054963
2697.905851	0.014727268
2699.834304	0.014772510
2701.762757	0.015034117
2703.691211	0.015118012
2705.619664	0.015083501
2707.548117	0.015009766
2709.476570	0.014618598
2711.405023	0.014130445
2713.333476	0.014018558
2715.261929	0.014158359
2717.190382	0.014159358
2719.118835	0.013924656
2721.047288	0.013658180
2722.975741	0.013572810
2724.904194	0.013716019
2726.832647	0.013907950
2728.761101	0.013818691
2730.689554	0.013478288
2732.618007	0.013261333
2734.546460	0.013213322
2736.474913	0.013264970
2738.403366	0.013486479
2740.331819	0.013690381
2742.260272	0.013543526
2744.188725	0.013128874
2746.117178	0.012736910
2748.045631	0.012616328
2749.974084	0.012826322
2751.902537	0.013170829
2753.830991	0.013381155
2755.759444	0.013301759
2757.687897	0.012950541
2759.616350	0.012484266
2761.544803	0.012119705
2763.473256	0.011938308
2765.401709	0.011961982
2767.330162	0.012224911
2769.258615	0.012591994
2771.187068	0.012782916
2773.115521	0.012765846
2775.043974	0.012552748
2776.972427	0.012193423
2778.900880	0.012030971
2780.829334	0.012196600
2782.757787	0.012498606
2784.686240	0.012619504
2786.614693	0.012419216
2788.543146	0.012179782
2790.471599	0.012094342
2792.400052	0.012235382
2794.328505	0.012594685
2796.256958	0.012760762
2798.185411	0.012543210
2800.113864	0.012252224
2802.042317	0.012172759
2803.970770	0.012277624
2805.899224	0.012368216
2807.827677	0.012350354
2809.756130	0.012045798
2811.684583	0.011485181
2813.613036	0.011125247
2815.541489	0.011178217
2817.469942	0.011495981
2819.398395	0.011765953
2821.326848	0.011774410
2823.255301	0.011634930
2825.183754	0.011652407
2827.112207	0.011798299
2829.040660	0.011941555
2830.969113	0.011924280
2832.897567	0.011792742
2834.826020	0.011712961
2836.754473	0.011544148
2838.682926	0.011282311
2840.611379	0.011159014
2842.539832	0.011220132
2844.468285	0.011271114
2846.396738	0.011105785
2848.325191	0.010894901
2850.253644	0.010884479
2852.182097	0.011059743
2854.110550	0.011234785
2856.039003	0.011217182
2857.967457	0.011241036
2859.895910	0.011404086
2861.824363	0.011374393
2863.752816	0.011337793
2865.681269	0.011392885
2867.609722	0.011038069
2869.538175	0.010449809
2871.466628	0.010149031
2873.395081	0.010083252
2875.323534	0.010277062
2877.251987	0.010814390
2879.180440	0.011265191
2881.108893	0.011214602
2883.037347	0.010757854
2884.965800	0.010348468
2886.894253	0.010209702
2888.822706	0.010279790
2890.751159	0.010478575
2892.679612	0.010699764
2894.608065	0.011057855
2896.536518	0.011435684
2898.464971	0.011578691
2900.393424	0.011659106
2902.321877	0.011549396
2904.250330	0.010944478
2906.178783	0.010356291
2908.107236	0.010606422
2910.035690	0.011524005
2911.964143	0.012116823
2913.892596	0.011975530
2915.821049	0.011748911
2917.749502	0.011839239
2919.677955	0.011861709
2921.606408	0.011596140
2923.534861	0.011180264
2925.463314	0.010662683
2927.391767	0.010366403
2929.320220	0.010576501
2931.248673	0.010901514
2933.177126	0.010979028
2935.105580	0.010972066
2937.034033	0.010873758
2938.962486	0.010723814
2940.890939	0.010953813
2942.819392	0.011389553
2944.747845	0.011378909
2946.676298	0.010992388
2948.604751	0.010723624
2950.533204	0.010747704
2952.461657	0.010890964
2954.390110	0.011075757
2956.318563	0.011491254
2958.247016	0.011706008
2960.175469	0.011301352
2962.103923	0.011057822
2964.032376	0.011308612
2965.960829	0.011557182
2967.889282	0.011631832
2969.817735	0.011469707
2971.746188	0.011242799
2973.674641	0.011216708
2975.603094	0.011216987
2977.531547	0.011229060
2979.460000	0.011357591
2981.388453	0.011622568
2983.316906	0.011984487
2985.245359	0.012159938
2987.173813	0.012060245
2989.102266	0.011897556
2991.030719	0.011749302
2992.959172	0.011637742
2994.887625	0.011609444
2996.816078	0.011663012
2998.744531	0.011731835
3000.672984	0.011877466
3002.601437	0.012320522
3004.529890	0.012804508
3006.458343	0.012882634
3008.386796	0.012661498
3010.315249	0.012396315
3012.243703	0.012112042
3014.172156	0.011915284
3016.100609	0.012124741
3018.029062	0.012677688
3019.957515	0.012897871
3021.885968	0.012720718
3023.814421	0.012755790
3025.742874	0.012973662
3027.671327	0.012986608
3029.599780	0.012923989
3031.528233	0.012989261
3033.456686	0.013080854
3035.385139	0.013180967
3037.313592	0.013218270
3039.242046	0.013007884
3041.170499	0.012745013
3043.098952	0.012755049
3045.027405	0.013061537
3046.955858	0.013506559
3048.884311	0.013915242
3050.812764	0.014225991
3052.741217	0.014524479
3054.669670	0.014651661
3056.598123	0.014364650
3058.526576	0.014050358
3060.455029	0.014158462
3062.383482	0.014335886
3064.311936	0.014260664
3066.240389	0.014190637
3068.168842	0.014214824
3070.097295	0.014321545
3072.025748	0.014521354
3073.954201	0.014492333
3075.882654	0.014303800
3077.811107	0.014594251
3079.739560	0.015228846
3081.668013	0.015546506
3083.596466	0.015529283
3085.524919	0.015549392
3087.453372	0.015778182
3089.381825	0.016021473
3091.310279	0.016052071
3093.238732	0.015959313
3095.167185	0.015954010
3097.095638	0.016139155
3099.024091	0.016306525
3100.952544	0.016169064
3102.880997	0.015934151
3104.809450	0.016085921
3106.737903	0.016729912
3108.666356	0.017540060
3110.594809	0.017953904
3112.523262	0.017982692
3114.451715	0.018112460
3116.380169	0.018194968
3118.308622	0.017996438
3120.237075	0.017849930
3122.165528	0.017957436
3124.093981	0.018193513
3126.022434	0.018337082
3127.950887	0.018281687
3129.879340	0.018346982
3131.807793	0.018812090
3133.736246	0.019269656
3135.664699	0.019377114
3137.593152	0.019416109
3139.521605	0.019466583
3141.450058	0.019376775
3143.378512	0.019273652
3145.306965	0.019297162
3147.235418	0.019443080
3149.163871	0.019830260
3151.092324	0.020479418
3153.020777	0.020935940
3154.949230	0.020971950
3156.877683	0.020805407
3158.806136	0.020820953
3160.734589	0.021436365
3162.663042	0.022175429
3164.591495	0.022270665
3166.519948	0.021988181
3168.448402	0.021810766
3170.376855	0.021855019
3172.305308	0.022246920
3174.233761	0.023133511
3176.162214	0.024197998
3178.090667	0.024608470
3180.019120	0.024029177
3181.947573	0.023368225
3183.876026	0.023439847
3185.804479	0.023694852
3187.732932	0.023385426
3189.661385	0.022877548
3191.589838	0.022726821
3193.518292	0.023206688
3195.446745	0.024344418
3197.375198	0.025294408
3199.303651	0.025363920
3201.232104	0.025115861
3203.160557	0.025184600
3205.089010	0.025440246
3207.017463	0.025685316
3208.945916	0.025908079
3210.874369	0.025827622
3212.802822	0.025433345
3214.731275	0.025324678
3216.659728	0.025576767
3218.588181	0.025643555
3220.516635	0.025609817
3222.445088	0.025911160
3224.373541	0.026344126
3226.301994	0.026505981
3228.230447	0.026341071
3230.158900	0.026119733
3232.087353	0.026382629
3234.015806	0.027163668
3235.944259	0.027809015
3237.872712	0.028062560
3239.801165	0.028277231
3241.729618	0.028329557
3243.658071	0.027821459
3245.586525	0.027283208
3247.514978	0.027316535
3249.443431	0.027485767
3251.371884	0.027338538
3253.300337	0.027139496
3255.228790	0.027276523
3257.157243	0.027708493
3259.085696	0.028337702
3261.014149	0.029174279
3262.942602	0.029802553
3264.871055	0.029603345
3266.799508	0.028868254
3268.727961	0.028519498
3270.656414	0.028631689
3272.584868	0.028835516
3274.513321	0.029206118
3276.441774	0.029630303
3278.370227	0.029802073
3280.298680	0.029890925
3282.227133	0.030215690
3284.155586	0.030445483
3286.084039	0.030104062
3288.012492	0.029981518
3289.940945	0.030681951
3291.869398	0.030987374
3293.797851	0.030375024
3295.726304	0.029905699
3297.654758	0.029880499
3299.583211	0.029872606
3301.511664	0.029698882
3303.440117	0.029491840
3305.368570	0.029610004
3307.297023	0.030367721
3309.225476	0.031401791
3311.153929	0.031816814
3313.082382	0.031651057
3315.010835	0.031735849
3316.939288	0.031961672
3318.867741	0.031778660
3320.796194	0.031455789
3322.724648	0.031356622
3324.653101	0.031257246
3326.581554	0.031176111
3328.510007	0.031286776
3330.438460	0.031386338
3332.366913	0.031677518
3334.295366	0.032427974
3336.223819	0.033258047
3338.152272	0.033760536
3340.080725	0.034000888
3342.009178	0.034273639
3343.937631	0.034657173
3345.866084	0.034910899
3347.794537	0.034675211
3349.722991	0.033942852
3351.651444	0.033139478
3353.579897	0.032806195
3355.508350	0.033378493
3357.436803	0.034472290
3359.365256	0.035064418
3361.293709	0.035074335
3363.222162	0.035121243
3365.150615	0.035244077
3367.079068	0.035202581
3369.007521	0.035061572
3370.935974	0.035184205
3372.864427	0.035783462
3374.792881	0.036280390
3376.721334	0.036191739
3378.649787	0.035826959
3380.578240	0.035404854
3382.506693	0.035199940
3384.435146	0.035899658
3386.363599	0.037242923
3388.292052	0.037956875
3390.220505	0.037612539
3392.148958	0.037070438
3394.077411	0.036986317
3396.005864	0.037001476
3397.934317	0.036920991
3399.862770	0.037161745
3401.791224	0.037552040
3403.719677	0.037358388
3405.648130	0.036863819
3407.576583	0.036441512
3409.505036	0.036345396
3411.433489	0.036686979
3413.361942	0.037391406
3415.290395	0.038158871
3417.218848	0.038611207
3419.147301	0.038668595
3421.075754	0.038379360
3423.004207	0.037594106
3424.932660	0.036520097
3426.861114	0.036141861
3428.789567	0.036893617
3430.718020	0.037716005
3432.646473	0.037708431
3434.574926	0.037366103
3436.503379	0.037366785
3438.431832	0.037664972
3440.360285	0.037771832
3442.288738	0.037639666
3444.217191	0.037405632
3446.145644	0.036837481
3448.074097	0.036344685
3450.002550	0.036522791
3451.931004	0.036911968
3453.859457	0.036921591
3455.787910	0.036554646
3457.716363	0.036033466
3459.644816	0.035427298
3461.573269	0.034791268
3463.501722	0.034617402
3465.430175	0.035209142
3467.358628	0.036042370
3469.287081	0.036611062
3471.215534	0.036816791
3473.143987	0.036654253
3475.072440	0.036037941
3477.000893	0.035116434
3478.929347	0.034462888
3480.857800	0.034453005
3482.786253	0.034874994
3484.714706	0.035169777
3486.643159	0.035095606
3488.571612	0.034849394
3490.500065	0.034352850
3492.428518	0.033493288
3494.356971	0.032780133
3496.285424	0.032831039
3498.213877	0.033293601
3500.142330	0.033247326
3502.070783	0.032892872
3503.999237	0.033095639
3505.927690	0.033405419
3507.856143	0.032893363
3509.784596	0.032125808
3511.713049	0.031932704
3513.641502	0.032142814
3515.569955	0.032191809
3517.498408	0.031673472
3519.426861	0.030833520
3521.355314	0.030187184
3523.283767	0.029952725
3525.212220	0.030082081
3527.140673	0.030183464
3529.069126	0.030125609
3530.997580	0.030123329
3532.926033	0.030035704
3534.854486	0.029977381
3536.782939	0.030277161
3538.711392	0.030391786
3540.639845	0.029812032
3542.568298	0.028943952
3544.496751	0.028119491
3546.425204	0.027487848
3548.353657	0.027195107
3550.282110	0.026943220
3552.210563	0.026534973
3554.139016	0.026230713
3556.067470	0.026157677
3557.995923	0.026290625
3559.924376	0.026748253
3561.852829	0.027447809
3563.781282	0.027603339
3565.709735	0.026632950
3567.638188	0.025517056
3569.566641	0.025021836
3571.495094	0.024500653
3573.423547	0.023977417
3575.352000	0.023993723
3577.280453	0.024010032
3579.208906	0.023609923
3581.137360	0.023508523
3583.065813	0.023799796
3584.994266	0.023607435
3586.922719	0.022972502
3588.851172	0.022760279
3590.779625	0.022854999
3592.708078	0.023005664
3594.636531	0.023223277
3596.564984	0.022930643
3598.493437	0.021912554
3600.421890	0.021056723
3602.350343	0.021009779
3604.278796	0.021333477
3606.207249	0.021203166
3608.135703	0.020428816
3610.064156	0.019635547
3611.992609	0.019587668
3613.921062	0.020288318
3615.849515	0.020589082
3617.777968	0.019796150
3619.706421	0.019180039
3621.634874	0.019556327
3623.563327	0.019954763
3625.491780	0.019598681
3627.420233	0.018671505
3629.348686	0.018060297
3631.277139	0.018131241
3633.205593	0.018201998
3635.134046	0.017920550
3637.062499	0.017316999
3638.990952	0.016651828
3640.919405	0.016447859
3642.847858	0.016677132
3644.776311	0.016779412
3646.704764	0.016588220
3648.633217	0.016552972
3650.561670	0.016752720
3652.490123	0.016747111
3654.418576	0.016161261
3656.347029	0.015253064
3658.275482	0.014495639
3660.203936	0.014020977
3662.132389	0.014024023
3664.060842	0.014367072
3665.989295	0.014200024
3667.917748	0.013208462
3669.846201	0.012611181
3671.774654	0.013201497
3673.703107	0.013603611
3675.631560	0.013065339
3677.560013	0.012522073
3679.488466	0.012081817
3681.416919	0.011607834
3683.345372	0.011438178
3685.273826	0.011697701
3687.202279	0.011937396
3689.130732	0.012114954
3691.059185	0.012674749
3692.987638	0.012873512
3694.916091	0.012082119
3696.844544	0.011146844
3698.772997	0.010926296
3700.701450	0.011378063
3702.629903	0.012001275
3704.558356	0.012116602
3706.486809	0.011644321
3708.415262	0.011183639
3710.343716	0.010969219
3712.272169	0.010847678
3714.200622	0.010811964
3716.129075	0.010771899
3718.057528	0.010969349
3719.985981	0.011566349
3721.914434	0.011967042
3723.842887	0.011636377
3725.771340	0.011181740
3727.699793	0.011622042
3729.628246	0.012455737
3731.556699	0.012582977
3733.485152	0.012328127
3735.413605	0.012158502
3737.342059	0.011963520
3739.270512	0.012318368
3741.198965	0.013416398
3743.127418	0.014362775
3745.055871	0.014900123
3746.984324	0.015540996
3748.912777	0.015891258
3750.841230	0.015621389
3752.769683	0.015205381
3754.698136	0.014888437
3756.626589	0.014379220
3758.555042	0.013453283
3760.483495	0.012698205
3762.411949	0.012750529
3764.340402	0.013454318
3766.268855	0.014329715
3768.197308	0.014978223
3770.125761	0.015276032
3772.054214	0.015109515
3773.982667	0.014448169
3775.911120	0.013865626
3777.839573	0.013730956
3779.768026	0.013878557
3781.696479	0.014166417
3783.624932	0.014295807
3785.553385	0.013976877
3787.481838	0.013399124
3789.410292	0.013117850
3791.338745	0.013398286
3793.267198	0.013762892
3795.195651	0.013718778
3797.124104	0.013662146
3799.052557	0.013675403
3800.981010	0.013225608
3802.909463	0.013063677
3804.837916	0.013871375
3806.766369	0.014730220
3808.694822	0.014673245
3810.623275	0.013767440
3812.551728	0.012690837
3814.480182	0.012122116
3816.408635	0.012381172
3818.337088	0.012885766
3820.265541	0.012920915
3822.193994	0.013085579
3824.122447	0.013316887
3826.050900	0.013234580
3827.979353	0.013507394
3829.907806	0.013896177
3831.836259	0.013781946
3833.764712	0.013716844
3835.693165	0.013891815
3837.621618	0.013583262
3839.550071	0.012874003
3841.478525	0.012540173
3843.406978	0.012647920
3845.335431	0.012853609
3847.263884	0.013239557
3849.192337	0.014333550
3851.120790	0.016007813
3853.049243	0.016789841
3854.977696	0.015885990
3856.906149	0.014393005
3858.834602	0.013281764
3860.763055	0.012799697
3862.691508	0.012479984
3864.619961	0.012237337
3866.548415	0.012470898
3868.476868	0.012800096
3870.405321	0.012829117
3872.333774	0.012649620
3874.262227	0.012170498
3876.190680	0.011707288
3878.119133	0.011493621
3880.047586	0.011760304
3881.976039	0.012836536
3883.904492	0.013911936
3885.832945	0.013913345
3887.761398	0.013081604
3889.689851	0.012109035
3891.618305	0.011829671
3893.546758	0.012543042
3895.475211	0.013593557
3897.403664	0.014269970
3899.332117	0.014170712
3901.260570	0.013400211
3903.189023	0.012447213
3905.117476	0.011784473
3907.045929	0.011559833
3908.974382	0.011682932
3910.902835	0.012169069
3912.831288	0.012967692
3914.759741	0.013659019
3916.688194	0.013591123
3918.616648	0.012632480
3920.545101	0.011667103
3922.473554	0.011499751
3924.402007	0.011939427
3926.330460	0.012352816
3928.258913	0.012559528
3930.187366	0.012674956
3932.115819	0.012530533
3934.044272	0.012060646
3935.972725	0.011506760
3937.901178	0.011010345
3939.829631	0.010713946
3941.758084	0.010812583
3943.686538	0.011281136
3945.614991	0.011808748
3947.543444	0.012103022
3949.471897	0.011887870
3951.400350	0.010870866
3953.328803	0.009610404
3955.257256	0.009153541
3957.185709	0.009587123
3959.114162	0.010117617
3961.042615	0.010346909
3962.971068	0.010535236
3964.899521	0.010776963
3966.827974	0.010904321
3968.756427	0.010754450
3970.684881	0.010418800
3972.613334	0.009933354
3974.541787	0.009290694
3976.470240	0.008946132
3978.398693	0.009217934
3980.327146	0.009700377
3982.255599	0.009925446
3984.184052	0.009905018
3986.112505	0.009674154
3988.040958	0.009360432
3989.969411	0.009160828
3991.897864	0.009065698
3993.826317	0.009178525
3995.754771	0.009739325
3997.683224	0.010689499
3999.611677	0.011113746
4001.540130	0.010505076
4003.468583	0.009633335
4005.397036	0.009530845
4007.325489	0.010132197
4009.253942	0.010700718
4011.182395	0.010694534
4013.110848	0.010206309
4015.039301	0.009711036
4016.967754	0.009574377
4018.896207	0.009572550
4020.824661	0.009543236
4022.753114	0.009456590
4024.681567	0.009331756
4026.610020	0.009307940
4028.538473	0.009636043
4030.466926	0.010205399
4032.395379	0.010363375
4034.323832	0.009784061
4036.252285	0.008843793
4038.180738	0.008285178
4040.109191	0.008528866
4042.037644	0.009150491
4043.966097	0.009648646
4045.894550	0.009768506
4047.823004	0.009330267
4049.751457	0.008739265
4051.679910	0.008173027
4053.608363	0.007672190
4055.536816	0.007862998
4057.465269	0.008688251
4059.393722	0.009128820
4061.322175	0.009450340
4063.250628	0.010182516
4065.179081	0.010064451
4067.107534	0.008795305
4069.035987	0.007664049
4070.964440	0.007256899
4072.892894	0.007541895
4074.821347	0.008284319
4076.749800	0.009067766
4078.678253	0.009326003
4080.606706	0.008986963
4082.535159	0.008264606
4084.463612	0.007829555
4086.392065	0.008007324
4088.320518	0.008360591
4090.248971	0.008728017
4092.177424	0.008865345
4094.105877	0.008566030
4096.034330	0.008545448
4097.962783	0.009127617
4099.891237	0.009658278
4101.819690	0.009614551
4103.748143	0.009207821
4105.676596	0.008992203
4107.605049	0.008481426
4109.533502	0.007154572
4111.461955	0.006088815
4113.390408	0.006489051
4115.318861	0.007380835
4117.247314	0.007599403
4119.175767	0.008103599
4121.104220	0.008964506
4123.032673	0.008726078
4124.961127	0.007837458
4126.889580	0.007536997
4128.818033	0.007700922
4130.746486	0.008006183
4132.674939	0.007889771
4134.603392	0.007087786
4136.531845	0.006661993
4138.460298	0.007272674
4140.388751	0.008234739
4142.317204	0.008299227
4144.245657	0.007628423
4146.174110	0.007541758
4148.102563	0.007867160
4150.031017	0.007739894
4151.959470	0.007515924
4153.887923	0.007852692
4155.816376	0.008152599
4157.744829	0.008646077
4159.673282	0.008992419
4161.601735	0.008404334
4163.530188	0.007151086
4165.458641	0.006280848
4167.387094	0.006429221
4169.315547	0.007049564
4171.244000	0.007144530
4173.172453	0.007017506
4175.100906	0.007031427
4177.029360	0.007335672
4178.957813	0.007816216
4180.886266	0.007921259
4182.814719	0.007636104
4184.743172	0.007240904
4186.671625	0.007167222
4188.600078	0.007134560
4190.528531	0.006676251
4192.456984	0.006152808
4194.385437	0.005731533
4196.313890	0.005496330
4198.242343	0.005858862
4200.170796	0.006539413
4202.099250	0.006765724
4204.027703	0.006164559
4205.956156	0.005690085
4207.884609	0.006056879
4209.813062	0.006732013
4211.741515	0.007357176
4213.669968	0.007413423
4215.598421	0.006987969
4217.526874	0.007085038
4219.455327	0.007866484
4221.383780	0.008157397
4223.312233	0.007223801
4225.240686	0.005622114
4227.169139	0.005376460
4229.097593	0.006546515
4231.026046	0.007279880
4232.954499	0.006878823
4234.882952	0.006277234
4236.811405	0.005768348
4238.739858	0.005251188
4240.668311	0.005448188
4242.596764	0.006035176
4244.525217	0.006063204
4246.453670	0.005474789
4248.382123	0.005812502
4250.310576	0.007347824
4252.239029	0.007912167
4254.167483	0.007057219
4256.095936	0.006699529
4258.024389	0.006980720
4259.952842	0.006486384
4261.881295	0.005614180
4263.809748	0.005351096
4265.738201	0.005809866
4267.666654	0.006069060
4269.595107	0.005709891
4271.523560	0.005249863
4273.452013	0.004824279
4275.380466	0.004592612
4277.308919	0.004961501
4279.237373	0.005420183
4281.165826	0.005801675
4283.094279	0.006606923
4285.022732	0.007172956
4286.951185	0.006962344
4288.879638	0.006879745
4290.808091	0.007051317
4292.736544	0.006698033
4294.664997	0.006109146
4296.593450	0.005872624
4298.521903	0.006082401
4300.450356	0.006444850
4302.378809	0.006210247
4304.307262	0.005826065
4306.235716	0.005697420
4308.164169	0.005857600
4310.092622	0.006533588
4312.021075	0.006764793
4313.949528	0.006336111
4315.877981	0.006578676
4317.806434	0.007155288
4319.734887	0.007011993
4321.663340	0.006282567
4323.591793	0.005852789
4325.520246	0.005780448
4327.448699	0.005488284
4329.377152	0.005207930
4331.305606	0.005649441
4333.234059	0.006090990
4335.162512	0.006079078
4337.090965	0.006108006
4339.019418	0.006258074
4340.947871	0.006038715
4342.876324	0.005765993
4344.804777	0.006272703
4346.733230	0.007262104
4348.661683	0.007864554
4350.590136	0.007997162
4352.518589	0.007893851
4354.447042	0.007470275
4356.375495	0.006914278
4358.303949	0.006879427
4360.232402	0.007015045
4362.160855	0.006798027
4364.089308	0.006106871
4366.017761	0.005886769
4367.946214	0.007016172
4369.874667	0.008338571
4371.803120	0.008789469
4373.731573	0.008362543
4375.660026	0.007657120
4377.588479	0.006994748
4379.516932	0.006350665
4381.445385	0.006040392
4383.373839	0.006332808
4385.302292	0.006604005
4387.230745	0.006699692
4389.159198	0.006655026
4391.087651	0.006483489
4393.016104	0.006145629
4394.944557	0.005644200
4396.873010	0.005338263
4398.801463	0.005797224
4400.729916	0.007022972
4402.658369	0.007599320
4404.586822	0.007231039
4406.515275	0.006596613
4408.443729	0.006014827
4410.372182	0.005556527
4412.300635	0.005274203
4414.229088	0.005155376
4416.157541	0.005262692
4418.085994	0.005484841
4420.014447	0.005855953
4421.942900	0.006271357
4423.871353	0.006619297
4425.799806	0.006836785
4427.728259	0.007057070
4429.656712	0.007107633
4431.585165	0.006842989
4433.513618	0.006007284
4435.442072	0.005040078
4437.370525	0.004858315
4439.298978	0.005350741
4441.227431	0.005895941
4443.155884	0.005944487
4445.084337	0.005798171
4447.012790	0.005363076
4448.941243	0.004953653
4450.869696	0.005324865
4452.798149	0.006202787
4454.726602	0.006511214
4456.655055	0.006074719
4458.583508	0.005650572
4460.511962	0.006153048
4462.440415	0.007329898
4464.368868	0.008288237
4466.297321	0.008847853
4468.225774	0.008651619
4470.154227	0.008036814
4472.082680	0.007490716
4474.011133	0.007017299
4475.939586	0.006787936
4477.868039	0.007530792
4479.796492	0.008999445
4481.724945	0.009687885
4483.653398	0.009021216
4485.581851	0.007861922
4487.510305	0.007385009
4489.438758	0.007343800
4491.367211	0.007036190
4493.295664	0.007046792
4495.224117	0.007313655
4497.152570	0.006587350
4499.081023	0.005710476
4501.009476	0.005371151
4502.937929	0.005093521
4504.866382	0.005492638
4506.794835	0.006156216
4508.723288	0.005931504
4510.651741	0.005109374
4512.580195	0.005185310
4514.508648	0.006411470
4516.437101	0.007287494
4518.365554	0.006931983
4520.294007	0.006049013
4522.222460	0.006038269
4524.150913	0.007422882
4526.079366	0.009042635
4528.007819	0.009431976
4529.936272	0.009013631
4531.864725	0.008965146
4533.793178	0.008738702
4535.721631	0.008249837
4537.650084	0.008214056
4539.578538	0.007908459
4541.506991	0.006631577
4543.435444	0.005730072
4545.363897	0.006048450
4547.292350	0.006331800
4549.220803	0.005379308
4551.149256	0.003966554
4553.077709	0.004166794
4555.006162	0.005664334
4556.934615	0.007038453
4558.863068	0.007476157
4560.791521	0.007152144
4562.719974	0.007225760
4564.648428	0.007966475
4566.576881	0.008385554
4568.505334	0.007864989
4570.433787	0.007293685
4572.362240	0.006746336
4574.290693	0.006394558
4576.219146	0.006973608
4578.147599	0.007677622
4580.076052	0.008308842
4582.004505	0.009011555
4583.932958	0.008660936
4585.861411	0.007590225
4587.789864	0.007000031
4589.718318	0.006986504
4591.646771	0.007021852
4593.575224	0.007738098
4595.503677	0.008800168
4597.432130	0.009251683
4599.360583	0.008850751
4601.289036	0.007542776
4603.217489	0.006710002
[truncated: 1,501 more rows]
