# Supplementary material for: Adaptive Method for Quantitative Estimation of Glucose and Fructose Concentrations in Aqueous Solutions Based on Infrared Nanoantenna Optics
Source: Sensors (Basel). 2019 Jul 11;19(14):3053. doi: 10.3390/s19143053 (PMC6678705; doi:10.3390/s19143053)
Supplement: Supplementary file 1 [file sensors-19-03053-s001.zip › 00_Measurement_Data/Fructose cycles/2 c=25 gl/res4 sc50_50 ap100x100 par pol/2 c25 gl.27.txt]

748.239793	0.047406204
750.168246	0.029718308
752.096699	0.044413116
754.025152	0.049234450
755.953605	0.042344633
757.882058	0.036341283
759.810511	0.035659667
761.738964	0.037758786
763.667418	0.040476386
765.595871	0.037827287
767.524324	0.023905572
769.452777	0.016875410
771.381230	0.027104814
773.309683	0.027534040
775.238136	0.021892628
777.166589	0.021690741
779.095042	0.033268929
781.023495	0.041450083
782.951948	0.042714357
784.880401	0.034333263
786.808854	0.022990996
788.737308	0.012843573
790.665761	0.020071877
792.594214	0.017979270
794.522667	0.009766321
796.451120	0.015842916
798.379573	0.025559256
800.308026	0.031032680
802.236479	0.032416966
804.164932	0.032626223
806.093385	0.031875666
808.021838	0.027983528
809.950291	0.029735833
811.878744	0.039162315
813.807197	0.043743916
815.735651	0.036301758
817.664104	0.026394924
819.592557	0.008467857
821.521010	0.018128468
823.449463	0.033981767
825.377916	0.037135120
827.306369	0.041637525
829.234822	0.061127868
831.163275	0.067021728
833.091728	0.047625400
835.020181	0.021071887
836.948634	0.010563650
838.877087	0.017815871
840.805541	0.023791699
842.733994	0.028271621
844.662447	0.025490344
846.590900	0.019677293
848.519353	0.015749443
850.447806	0.020526513
852.376259	0.013504132
854.304712	0.010022450
856.233165	0.011862134
858.161618	0.019307252
860.090071	0.025092417
862.018524	0.024183674
863.946977	0.020290308
865.875430	0.020387650
867.803884	0.026091749
869.732337	0.032898899
871.660790	0.034657206
873.589243	0.033965189
875.517696	0.036190554
877.446149	0.037757769
879.374602	0.035914592
881.303055	0.035872724
883.231508	0.038671996
885.159961	0.041635554
887.088414	0.044289183
889.016867	0.045904614
890.945320	0.045900747
892.873774	0.046468742
894.802227	0.049756218
896.730680	0.055188302
898.659133	0.061746314
900.587586	0.067476705
902.516039	0.070665136
904.444492	0.072592832
906.372945	0.073851340
908.301398	0.074758813
910.229851	0.077305868
912.158304	0.081591517
914.086757	0.085953586
916.015210	0.090473339
917.943664	0.095571198
919.872117	0.100477681
921.800570	0.104511596
923.729023	0.108294599
925.657476	0.113282703
927.585929	0.118727438
929.514382	0.123246372
931.442835	0.127729103
933.371288	0.132484406
935.299741	0.137524262
937.228194	0.144488931
939.156647	0.152714372
941.085100	0.159031808
943.013553	0.163566098
944.942007	0.169334754
946.870460	0.176923826
948.798913	0.184078604
950.727366	0.189578757
952.655819	0.194915593
954.584272	0.201318160
956.512725	0.208106026
958.441178	0.214337513
960.369631	0.219805852
962.298084	0.225249618
964.226537	0.231105715
966.154990	0.237265348
968.083443	0.244006306
970.011897	0.250807226
971.940350	0.257154107
973.868803	0.263696611
975.797256	0.270408720
977.725709	0.276408643
979.654162	0.281806320
981.582615	0.287761509
983.511068	0.294386029
985.439521	0.300990582
987.367974	0.307542473
989.296427	0.313756078
991.224880	0.319522679
993.153333	0.325465232
995.081786	0.331549674
997.010240	0.336963713
998.938693	0.341254950
1000.867146	0.344942987
1002.795599	0.348827541
1004.724052	0.353477478
1006.652505	0.358717322
1008.580958	0.363637567
1010.509411	0.368174732
1012.437864	0.372483522
1014.366317	0.375894517
1016.294770	0.378501832
1018.223223	0.381621033
1020.151676	0.385369152
1022.080130	0.388239533
1024.008583	0.390511066
1025.937036	0.393716097
1027.865489	0.397122741
1029.793942	0.398994803
1031.722395	0.399621427
1033.650848	0.400320321
1035.579301	0.401065171
1037.507754	0.401827067
1039.436207	0.403369457
1041.364660	0.405204386
1043.293113	0.406002760
1045.221566	0.405830503
1047.150019	0.405654877
1049.078473	0.405468851
1051.006926	0.404753983
1052.935379	0.403328240
1054.863832	0.401555687
1056.792285	0.400138319
1058.720738	0.398775846
1060.649191	0.397097915
1062.577644	0.395910263
1064.506097	0.395461857
1066.434550	0.395196468
1068.363003	0.395200431
1070.291456	0.395516068
1072.219909	0.395475626
1074.148363	0.394819230
1076.076816	0.393667489
1078.005269	0.392232478
1079.933722	0.390991002
1081.862175	0.390010804
1083.790628	0.388937354
1085.719081	0.387621522
1087.647534	0.386323959
1089.575987	0.385263830
1091.504440	0.383999228
1093.432893	0.382185251
1095.361346	0.380239666
1097.289799	0.378547758
1099.218253	0.376957089
1101.146706	0.375097215
1103.075159	0.372860104
1105.003612	0.370463639
1106.932065	0.368107349
1108.860518	0.365712941
1110.788971	0.363088042
1112.717424	0.360576719
1114.645877	0.358383179
1116.574330	0.355915397
1118.502783	0.353366524
1120.431236	0.351521939
1122.359689	0.349931955
1124.288142	0.347542346
1126.216596	0.344252944
1128.145049	0.340767086
1130.073502	0.337719053
1132.001955	0.335381240
1133.930408	0.333203524
1135.858861	0.330582082
1137.787314	0.327960581
1139.715767	0.325329363
1141.644220	0.322262764
1143.572673	0.319401294
1145.501126	0.317167521
1147.429579	0.315220505
1149.358032	0.313250065
1151.286486	0.310688347
1153.214939	0.307347059
1155.143392	0.304118305
1157.071845	0.301480949
1159.000298	0.298804969
1160.928751	0.295932263
1162.857204	0.293379575
1164.785657	0.291086763
1166.714110	0.288741529
1168.642563	0.286384165
1170.571016	0.283737898
1172.499469	0.280336916
1174.427922	0.276580930
1176.356375	0.273426503
1178.284829	0.271147579
1180.213282	0.269087642
1182.141735	0.266732007
1184.070188	0.264263004
1185.998641	0.261629075
1187.927094	0.258791417
1189.855547	0.256321281
1191.784000	0.254232913
1193.712453	0.251880556
1195.640906	0.249083877
1197.569359	0.246303767
1199.497812	0.244016245
1201.426265	0.242002040
1203.354719	0.239792392
1205.283172	0.237192973
1207.211625	0.234613389
1209.140078	0.232081845
1211.068531	0.229404360
1212.996984	0.226818249
1214.925437	0.224408418
1216.853890	0.222140655
1218.782343	0.220242545
1220.710796	0.218570650
1222.639249	0.216516033
1224.567702	0.213971764
1226.496155	0.211487278
1228.424609	0.209373891
1230.353062	0.207530767
1232.281515	0.205641583
1234.209968	0.203388393
1236.138421	0.201086670
1238.066874	0.199212745
1239.995327	0.197704419
1241.923780	0.196465880
1243.852233	0.195393652
1245.780686	0.193956718
1247.709139	0.191984937
1249.637592	0.189966694
1251.566045	0.188188940
1253.494498	0.186482221
1255.422952	0.184761330
1257.351405	0.182996690
1259.279858	0.181179672
1261.208311	0.179616451
1263.136764	0.178110838
1265.065217	0.176137596
1266.993670	0.174061656
1268.922123	0.172341064
1270.850576	0.170724854
1272.779029	0.169098079
1274.707482	0.167742565
1276.635935	0.166715980
1278.564388	0.165428326
1280.492842	0.163605228
1282.421295	0.161903575
1284.349748	0.160617456
1286.278201	0.159191206
1288.206654	0.157472774
1290.135107	0.155809924
1292.063560	0.154108077
1293.992013	0.152254850
1295.920466	0.150617808
1297.848919	0.149254218
1299.777372	0.147819519
1301.705825	0.146453917
1303.634278	0.145346642
1305.562731	0.143989816
1307.491185	0.142314568
1309.419638	0.141086861
1311.348091	0.140352309
1313.276544	0.139888510
1315.204997	0.139351502
1317.133450	0.137799248
1319.061903	0.135553017
1320.990356	0.133638501
1322.918809	0.131993473
1324.847262	0.130535677
1326.775715	0.129451752
1328.704168	0.128387377
1330.632621	0.127100736
1332.561075	0.126093671
1334.489528	0.125725418
1336.417981	0.125455320
1338.346434	0.124576524
1340.274887	0.123581655
1342.203340	0.122492500
1344.131793	0.120598830
1346.060246	0.118472703
1347.988699	0.116757475
1349.917152	0.115443349
1351.845605	0.114361182
1353.774058	0.113277569
1355.702511	0.112388536
1357.630965	0.111890726
1359.559418	0.111191891
1361.487871	0.109890848
1363.416324	0.109143779
1365.344777	0.108909398
1367.273230	0.107745215
1369.201683	0.106580369
1371.130136	0.106026605
1373.058589	0.104985520
1374.987042	0.104062669
1376.915495	0.103422202
1378.843948	0.101933986
1380.772401	0.100274533
1382.700854	0.099318050
1384.629308	0.098269112
1386.557761	0.096641354
1388.486214	0.095864311
1390.414667	0.096122250
1392.343120	0.095590837
1394.271573	0.094661497
1396.200026	0.094486035
1398.128479	0.094005108
1400.056932	0.093184568
1401.985385	0.092072003
1403.913838	0.089990921
1405.842291	0.088554844
1407.770744	0.088093027
1409.699198	0.087219544
1411.627651	0.086549185
1413.556104	0.086956143
1415.484557	0.087077595
1417.413010	0.085350208
1419.341463	0.083919249
1421.269916	0.084374979
1423.198369	0.084134348
1425.126822	0.082898214
1427.055275	0.081711322
1428.983728	0.080529615
1430.912181	0.080732092
1432.840634	0.081721611
1434.769087	0.080231763
1436.697541	0.077422537
1438.625994	0.076902770
1440.554447	0.076953560
1442.482900	0.076117203
1444.411353	0.075321503
1446.339806	0.074364111
1448.268259	0.073545769
1450.196712	0.073748253
1452.125165	0.074699566
1454.053618	0.074755065
1455.982071	0.072812125
1457.910524	0.071734682
1459.838977	0.072961703
1461.767431	0.072611421
1463.695884	0.070054822
1465.624337	0.068791933
1467.552790	0.069797195
1469.481243	0.070166454
1471.409696	0.068892919
1473.338149	0.068040468
1475.266602	0.067509137
1477.195055	0.066347122
1479.123508	0.065098830
1481.051961	0.064102948
1482.980414	0.063748144
1484.908867	0.063838594
1486.837321	0.063695140
1488.765774	0.063148193
1490.694227	0.062953286
1492.622680	0.063275293
1494.551133	0.062247250
1496.479586	0.060087897
1498.408039	0.059016816
1500.336492	0.059585694
1502.264945	0.060724441
1504.193398	0.060127545
1506.121851	0.057964858
1508.050304	0.058265090
1509.978757	0.059647601
1511.907210	0.059147853
1513.835664	0.057883967
1515.764117	0.057233803
1517.692570	0.057805646
1519.621023	0.057982724
1521.549476	0.056948133
1523.477929	0.056359928
1525.406382	0.055300687
1527.334835	0.054017752
1529.263288	0.053787675
1531.191741	0.053408645
1533.120194	0.053060766
1535.048647	0.054629609
1536.977100	0.055603921
1538.905554	0.054110181
1540.834007	0.053722151
1542.762460	0.054184917
1544.690913	0.053012826
1546.619366	0.051440399
1548.547819	0.050077781
1550.476272	0.049475461
1552.404725	0.049955197
1554.333178	0.050726455
1556.261631	0.050222527
1558.190084	0.047914226
1560.118537	0.047873396
1562.046990	0.049791351
1563.975443	0.049709380
1565.903897	0.048381630
1567.832350	0.046918988
1569.760803	0.046182863
1571.689256	0.047265798
1573.617709	0.047934785
1575.546162	0.047199674
1577.474615	0.047277957
1579.403068	0.047693107
1581.331521	0.046976008
1583.259974	0.046076193
1585.188427	0.045863446
1587.116880	0.046077330
1589.045333	0.046338990
1590.973787	0.046765991
1592.902240	0.047274247
1594.830693	0.047375467
1596.759146	0.047120091
1598.687599	0.046986461
1600.616052	0.047143828
1602.544505	0.047579769
1604.472958	0.048179209
1606.401411	0.048616193
1608.329864	0.048896935
1610.258317	0.049437303
1612.186770	0.050180566
1614.115223	0.050099410
1616.043677	0.049305625
1617.972130	0.050009016
1619.900583	0.051580228
1621.829036	0.051730271
1623.757489	0.052019197
1625.685942	0.053197060
1627.614395	0.053679921
1629.542848	0.054069765
1631.471301	0.054831229
1633.399754	0.054511923
1635.328207	0.053753097
1637.256660	0.054768872
1639.185113	0.055818688
1641.113566	0.055747908
1643.042020	0.055638704
1644.970473	0.055606026
1646.898926	0.057011262
1648.827379	0.060568783
1650.755832	0.060490947
1652.684285	0.055758841
1654.612738	0.054017428
1656.541191	0.055311389
1658.469644	0.055349667
1660.398097	0.053727921
1662.326550	0.052210044
1664.255003	0.052668132
1666.183456	0.053647097
1668.111910	0.052763008
1670.040363	0.051661413
1671.968816	0.051530484
1673.897269	0.050494641
1675.825722	0.049415872
1677.754175	0.049886838
1679.682628	0.050688971
1681.611081	0.050250188
1683.539534	0.048397921
1685.467987	0.047369193
1687.396440	0.047011483
1689.324893	0.045657564
1691.253346	0.044584848
1693.181799	0.043833796
1695.110253	0.042880889
1697.038706	0.042729001
1698.967159	0.042139776
1700.895612	0.041505083
1702.824065	0.042047597
1704.752518	0.041284841
1706.680971	0.039576616
1708.609424	0.038692489
1710.537877	0.038609173
1712.466330	0.038843963
1714.394783	0.038482506
1716.323236	0.036961686
1718.251689	0.035776768
1720.180143	0.035677914
1722.108596	0.035193391
1724.037049	0.034333404
1725.965502	0.034152638
1727.893955	0.034476586
1729.822408	0.034697924
1731.750861	0.033957228
1733.679314	0.032718159
1735.607767	0.032972287
1737.536220	0.033349812
1739.464673	0.032761715
1741.393126	0.032923993
1743.321579	0.033945318
1745.250032	0.034503616
1747.178486	0.034099046
1749.106939	0.033135109
1751.035392	0.032733750
1752.963845	0.033189096
1754.892298	0.033484638
1756.820751	0.033457834
1758.749204	0.033672970
1760.677657	0.033694919
1762.606110	0.033805601
1764.534563	0.034429509
1766.463016	0.034951132
1768.391469	0.035435449
1770.319922	0.035847079
1772.248376	0.035948757
1774.176829	0.036237743
1776.105282	0.036485575
1778.033735	0.036272720
1779.962188	0.036062419
1781.890641	0.036222201
1783.819094	0.036364805
1785.747547	0.036608197
1787.676000	0.037306964
1789.604453	0.037682034
1791.532906	0.037640370
1793.461359	0.038368531
1795.389812	0.039554011
1797.318266	0.039925706
1799.246719	0.039549537
1801.175172	0.039346594
1803.103625	0.039704308
1805.032078	0.040184874
1806.960531	0.040485498
1808.888984	0.040592313
1810.817437	0.040623132
1812.745890	0.040706649
1814.674343	0.040616713
1816.602796	0.040421266
1818.531249	0.040631983
1820.459702	0.041144758
1822.388155	0.041405804
1824.316609	0.041491840
1826.245062	0.041879538
1828.173515	0.041898929
1830.101968	0.041397963
1832.030421	0.041322038
1833.958874	0.041349124
1835.887327	0.041046720
1837.815780	0.040750492
1839.744233	0.040635832
1841.672686	0.040371757
1843.601139	0.040079884
1845.529592	0.040319256
1847.458045	0.040429771
1849.386499	0.040093061
1851.314952	0.039834872
1853.243405	0.039665166
1855.171858	0.039415780
1857.100311	0.039066706
1859.028764	0.038727041
1860.957217	0.038583647
1862.885670	0.038773164
1864.814123	0.039106011
1866.742576	0.038894415
1868.671029	0.038220663
1870.599482	0.037950918
1872.527935	0.037751444
1874.456388	0.037072651
1876.384842	0.036370944
1878.313295	0.036023512
1880.241748	0.035910521
1882.170201	0.035762750
1884.098654	0.035543013
1886.027107	0.035337016
1887.955560	0.034929674
1889.884013	0.034498222
1891.812466	0.034318652
1893.740919	0.034043361
1895.669372	0.033735123
1897.597825	0.033427168
1899.526278	0.032855138
1901.454732	0.032341417
1903.383185	0.032287251
1905.311638	0.032533854
1907.240091	0.032512993
1909.168544	0.031960208
1911.096997	0.031226628
1913.025450	0.030708550
1914.953903	0.030391062
1916.882356	0.029996576
1918.810809	0.029777877
1920.739262	0.029715637
1922.667715	0.029275265
1924.596168	0.028639538
1926.524622	0.028053835
1928.453075	0.027655572
1930.381528	0.027614046
1932.309981	0.027760977
1934.238434	0.027882665
1936.166887	0.027880227
1938.095340	0.027745685
1940.023793	0.027391722
1941.952246	0.026879605
1943.880699	0.026617423
1945.809152	0.026568141
1947.737605	0.026438864
1949.666058	0.026115462
1951.594511	0.025545483
1953.522965	0.025007160
1955.451418	0.024766918
1957.379871	0.024704050
1959.308324	0.024536243
1961.236777	0.024332866
1963.165230	0.024416789
1965.093683	0.024615578
1967.022136	0.024472985
1968.950589	0.024041640
1970.879042	0.023618259
1972.807495	0.023338908
1974.735948	0.023152579
1976.664401	0.022937268
1978.592855	0.022581942
1980.521308	0.022017455
1982.449761	0.021517336
1984.378214	0.021434432
1986.306667	0.021637307
1988.235120	0.021679321
1990.163573	0.021400580
1992.092026	0.021107245
1994.020479	0.020900043
1995.948932	0.020667668
1997.877385	0.020650469
1999.805838	0.020729890
2001.734291	0.020485593
2003.662744	0.020051103
2005.591198	0.019713584
2007.519651	0.019502074
2009.448104	0.019407514
2011.376557	0.019327711
2013.305010	0.019049814
2015.233463	0.018625244
2017.161916	0.018308744
2019.090369	0.018264756
2021.018822	0.018471692
2022.947275	0.018602621
2024.875728	0.018349195
2026.804181	0.017899722
2028.732634	0.017605210
2030.661088	0.017422181
2032.589541	0.017110152
2034.517994	0.016804537
2036.446447	0.016836299
2038.374900	0.017139524
2040.303353	0.017357230
2042.231806	0.017288037
2044.160259	0.017056184
2046.088712	0.016860804
2048.017165	0.016692964
2049.945618	0.016522596
2051.874071	0.016432850
2053.802524	0.016503520
2055.730978	0.016705595
2057.659431	0.016757224
2059.587884	0.016475921
2061.516337	0.016042141
2063.444790	0.015656915
2065.373243	0.015527262
2067.301696	0.015695708
2069.230149	0.015765596
2071.158602	0.015549690
2073.087055	0.015319161
2075.015508	0.015231766
2076.943961	0.015192859
2078.872414	0.015074052
2080.800867	0.014855326
2082.729321	0.014691412
2084.657774	0.014636903
2086.586227	0.014726183
2088.514680	0.014912633
2090.443133	0.014802425
2092.371586	0.014398475
2094.300039	0.014222565
2096.228492	0.014279886
2098.156945	0.014258383
2100.085398	0.014223746
2102.013851	0.014335944
2103.942304	0.014550934
2105.870757	0.014641596
2107.799211	0.014319085
2109.727664	0.013789694
2111.656117	0.013660920
2113.584570	0.014030298
2115.513023	0.014360147
2117.441476	0.014293987
2119.369929	0.013963309
2121.298382	0.013725935
2123.226835	0.013652946
2125.155288	0.013427049
2127.083741	0.013107768
2129.012194	0.013057420
2130.940647	0.013176719
2132.869100	0.013175779
2134.797554	0.013146443
2136.726007	0.013340108
2138.654460	0.013616718
2140.582913	0.013576032
2142.511366	0.013185153
2144.439819	0.012788196
2146.368272	0.012666280
2148.296725	0.012679826
2150.225178	0.012559840
2152.153631	0.012315070
2154.082084	0.011950908
2156.010537	0.011563154
2157.938990	0.011513107
2159.867444	0.011863491
2161.795897	0.012184423
2163.724350	0.012183783
2165.652803	0.012048709
2167.581256	0.012004195
2169.509709	0.011925608
2171.438162	0.011752195
2173.366615	0.011685896
2175.295068	0.011613546
2177.223521	0.011364946
2179.151974	0.011321011
2181.080427	0.011749603
2183.008880	0.012222529
2184.937334	0.012275392
2186.865787	0.011917758
2188.794240	0.011524344
2190.722693	0.011390923
2192.651146	0.011362083
2194.579599	0.011354909
2196.508052	0.011417374
2198.436505	0.011320927
2200.364958	0.011192239
2202.293411	0.011211474
2204.221864	0.011122205
2206.150317	0.011009310
2208.078770	0.011063956
2210.007223	0.011163552
2211.935677	0.011129119
2213.864130	0.010851466
2215.792583	0.010546717
2217.721036	0.010439929
2219.649489	0.010308943
2221.577942	0.010193354
2223.506395	0.010466554
2225.434848	0.010793427
2227.363301	0.010658927
2229.291754	0.010459458
2231.220207	0.010563133
2233.148660	0.010535195
2235.077113	0.010269064
2237.005567	0.010189531
2238.934020	0.010143122
2240.862473	0.009832602
2242.790926	0.009562757
2244.719379	0.009641207
2246.647832	0.009976612
2248.576285	0.010067827
2250.504738	0.009556716
2252.433191	0.008857214
2254.361644	0.008561507
2256.290097	0.008664982
2258.218550	0.008920349
2260.147003	0.009269553
2262.075456	0.009585173
2264.003910	0.009595832
2265.932363	0.009409783
2267.860816	0.009276544
2269.789269	0.009095346
2271.717722	0.008838566
2273.646175	0.008695815
2275.574628	0.008602696
2277.503081	0.008482163
2279.431534	0.008517235
2281.359987	0.008730549
2283.288440	0.008914252
2285.216893	0.008920536
2287.145346	0.008778644
2289.073800	0.008636456
2291.002253	0.008594687
2292.930706	0.008614141
2294.859159	0.008539335
2296.787612	0.008346486
2298.716065	0.008224075
2300.644518	0.008221335
2302.572971	0.008209211
2304.501424	0.008111319
2306.429877	0.007997113
2308.358330	0.008072447
2310.286783	0.008342521
2312.215236	0.008586988
2314.143690	0.008659348
2316.072143	0.008373068
2318.000596	0.007784579
2319.929049	0.007383495
2321.857502	0.007064709
2323.785955	0.006300128
2325.714408	0.005655654
2327.642861	0.005967645
2329.571314	0.007089962
2331.499767	0.008150688
2333.428220	0.008433266
2335.356673	0.008038035
2337.285126	0.007567834
2339.213579	0.007398219
2341.142033	0.007367009
2343.070486	0.007069046
2344.998939	0.006631650
2346.927392	0.006505577
2348.855845	0.006466052
2350.784298	0.006057435
2352.712751	0.005520226
2354.641204	0.005509623
2356.569657	0.006103290
2358.498110	0.006621568
2360.426563	0.006885251
2362.355016	0.007255560
2364.283469	0.007380261
2366.211923	0.006779740
2368.140376	0.005872835
2370.068829	0.005324860
2371.997282	0.005476063
2373.925735	0.006079094
2375.854188	0.006473685
2377.782641	0.006562859
2379.711094	0.006705468
2381.639547	0.006932889
2383.568000	0.007017920
2385.496453	0.006916263
2387.424906	0.006765845
2389.353359	0.006609543
2391.281812	0.006382187
2393.210266	0.006096380
2395.138719	0.005930060
2397.067172	0.005930818
2398.995625	0.005990507
2400.924078	0.006098285
2402.852531	0.006306394
2404.780984	0.006490755
2406.709437	0.006613964
2408.637890	0.006555002
2410.566343	0.006231704
2412.494796	0.006013755
2414.423249	0.006052931
2416.351702	0.006070662
2418.280156	0.006028999
2420.208609	0.005938732
2422.137062	0.005814346
2424.065515	0.005931505
2425.993968	0.006406344
2427.922421	0.006631058
2429.850874	0.006089546
2431.779327	0.005365033
2433.707780	0.005283285
2435.636233	0.005752525
2437.564686	0.006222398
2439.493139	0.006301384
2441.421592	0.006060893
2443.350045	0.005851680
2445.278499	0.005815716
2447.206952	0.005994584
2449.135405	0.006208720
2451.063858	0.006158752
2452.992311	0.005943843
2454.920764	0.005902890
2456.849217	0.006082865
2458.777670	0.006105626
2460.706123	0.005996366
2462.634576	0.006246583
2464.563029	0.006497297
2466.491482	0.006033727
2468.419935	0.005385411
2470.348389	0.005427756
2472.276842	0.006131897
2474.205295	0.006815460
2476.133748	0.006895577
2478.062201	0.006545157
2479.990654	0.006451113
2481.919107	0.006743893
2483.847560	0.007014133
2485.776013	0.006987533
2487.704466	0.006982740
2489.632919	0.007343707
2491.561372	0.007693026
2493.489825	0.007645873
2495.418279	0.007465083
2497.346732	0.007620969
2499.275185	0.008047329
2501.203638	0.008240092
2503.132091	0.008087079
2505.060544	0.007911881
2506.988997	0.008086539
2508.917450	0.008559059
2510.845903	0.008813673
2512.774356	0.008717130
2514.702809	0.008574805
2516.631262	0.008514466
2518.559715	0.008733271
2520.488168	0.009244752
2522.416622	0.009641705
2524.345075	0.009884696
2526.273528	0.010176485
2528.201981	0.010279289
2530.130434	0.010146851
2532.058887	0.010056972
2533.987340	0.010174041
2535.915793	0.010520739
2537.844246	0.010814239
2539.772699	0.010891039
2541.701152	0.011085833
2543.629605	0.011468741
2545.558058	0.011698679
2547.486512	0.011815939
2549.414965	0.012195915
2551.343418	0.012792474
2553.271871	0.013355797
2555.200324	0.013739634
2557.128777	0.013833932
2559.057230	0.013835150
2560.985683	0.014077367
2562.914136	0.014509862
2564.842589	0.014861170
2566.771042	0.015059385
2568.699495	0.015306309
2570.627948	0.015559297
2572.556401	0.015610501
2574.484855	0.015682854
2576.413308	0.015912052
2578.341761	0.016010676
2580.270214	0.015806612
2582.198667	0.015584371
2584.127120	0.015863122
2586.055573	0.016512534
2587.984026	0.016810302
2589.912479	0.016757272
2591.840932	0.016829761
2593.769385	0.017098621
2595.697838	0.017486673
2597.626291	0.017810214
2599.554745	0.017990282
2601.483198	0.018100189
2603.411651	0.018002789
2605.340104	0.017875049
2607.268557	0.017960323
2609.197010	0.017981123
2611.125463	0.017982893
2613.053916	0.018231265
2614.982369	0.018710686
2616.910822	0.019230420
2618.839275	0.019346973
2620.767728	0.018950066
2622.696181	0.018590186
2624.624635	0.018508278
2626.553088	0.018435204
2628.481541	0.018327048
2630.409994	0.018313697
2632.338447	0.018243462
2634.266900	0.017993856
2636.195353	0.017748671
2638.123806	0.017685715
2640.052259	0.017833943
2641.980712	0.018137349
2643.909165	0.018429024
2645.837618	0.018526923
2647.766071	0.018373607
2649.694524	0.018043375
2651.622978	0.017810304
2653.551431	0.017631805
2655.479884	0.017207924
2657.408337	0.016961450
2659.336790	0.017197577
2661.265243	0.017363852
2663.193696	0.017226132
2665.122149	0.017102536
2667.050602	0.017119845
2668.979055	0.017111059
2670.907508	0.016915945
2672.835961	0.016538493
2674.764414	0.016248668
2676.692868	0.016266193
2678.621321	0.016333854
2680.549774	0.016240153
2682.478227	0.016046815
2684.406680	0.015825599
2686.335133	0.015684804
2688.263586	0.015596607
2690.192039	0.015547615
2692.120492	0.015669366
2694.048945	0.015865464
2695.977398	0.015905142
2697.905851	0.015866296
2699.834304	0.015905678
2701.762757	0.015934795
2703.691211	0.015923357
2705.619664	0.015906107
2707.548117	0.015775241
2709.476570	0.015393781
2711.405023	0.014957917
2713.333476	0.014817162
2715.261929	0.014846477
2717.190382	0.014673358
2719.118835	0.014379321
2721.047288	0.014313084
2722.975741	0.014420410
2724.904194	0.014464885
2726.832647	0.014412322
2728.761101	0.014269742
2730.689554	0.013987725
2732.618007	0.013791704
2734.546460	0.013851190
2736.474913	0.014053880
2738.403366	0.014166734
2740.331819	0.014059221
2742.260272	0.013964407
2744.188725	0.014007889
2746.117178	0.013991787
2748.045631	0.013911643
2749.974084	0.013824543
2751.902537	0.013745471
2753.830991	0.013683732
2755.759444	0.013490546
2757.687897	0.013134381
2759.616350	0.012986963
2761.544803	0.013209394
2763.473256	0.013293855
2765.401709	0.012981101
2767.330162	0.012655482
2769.258615	0.012501074
2771.187068	0.012394353
2773.115521	0.012514348
2775.043974	0.012688377
2776.972427	0.012274074
2778.900880	0.011721127
2780.829334	0.011986883
2782.757787	0.012663543
2784.686240	0.012909812
2786.614693	0.012699300
2788.543146	0.012324834
2790.471599	0.011917329
2792.400052	0.011585405
2794.328505	0.011586508
2796.256958	0.011845576
2798.185411	0.011835192
2800.113864	0.011565531
2802.042317	0.011453348
2803.970770	0.011424979
2805.899224	0.011401510
2807.827677	0.011601634
2809.756130	0.011868353
2811.684583	0.012000125
2813.613036	0.012128220
2815.541489	0.012149082
2817.469942	0.011895235
2819.398395	0.011696453
2821.326848	0.011808098
2823.255301	0.011838978
2825.183754	0.011579940
2827.112207	0.011458575
2829.040660	0.011471109
2830.969113	0.011265627
2832.897567	0.011130814
2834.826020	0.011440097
2836.754473	0.011906957
2838.682926	0.012046361
2840.611379	0.011809311
2842.539832	0.011580139
2844.468285	0.011363372
2846.396738	0.010732045
2848.325191	0.010011910
2850.253644	0.010017578
2852.182097	0.010616576
2854.110550	0.011125413
2856.039003	0.011308259
2857.967457	0.011320156
2859.895910	0.011267922
2861.824363	0.011082371
2863.752816	0.010874988
2865.681269	0.010799840
2867.609722	0.010824625
2869.538175	0.010868629
2871.466628	0.010765859
2873.395081	0.010620599
2875.323534	0.010777080
2877.251987	0.011087446
2879.180440	0.011085049
2881.108893	0.010729401
2883.037347	0.010650434
2884.965800	0.011058118
2886.894253	0.011331799
2888.822706	0.011280598
2890.751159	0.011066071
2892.679612	0.010724523
2894.608065	0.010570625
2896.536518	0.010733693
2898.464971	0.010922904
2900.393424	0.010967022
2902.321877	0.010909775
2904.250330	0.010864233
2906.178783	0.010914291
2908.107236	0.011094632
2910.035690	0.011243461
2911.964143	0.011133651
2913.892596	0.011076875
2915.821049	0.011199709
2917.749502	0.011127364
2919.677955	0.011028931
2921.606408	0.011280982
2923.534861	0.011554283
2925.463314	0.011408756
2927.391767	0.011060716
2929.320220	0.011072773
2931.248673	0.011348656
2933.177126	0.011301293
2935.105580	0.011015771
2937.034033	0.010821162
2938.962486	0.010852558
2940.890939	0.011090104
2942.819392	0.011198632
2944.747845	0.011051458
2946.676298	0.011083494
2948.604751	0.011386078
2950.533204	0.011569511
2952.461657	0.011554951
2954.390110	0.011460240
2956.318563	0.011227122
2958.247016	0.010995162
2960.175469	0.011048801
2962.103923	0.011300404
2964.032376	0.011435390
2965.960829	0.011408102
2967.889282	0.011461147
2969.817735	0.011681016
2971.746188	0.011993607
2973.674641	0.012242114
2975.603094	0.012151279
2977.531547	0.011751041
2979.460000	0.011445601
2981.388453	0.011458053
2983.316906	0.011648502
2985.245359	0.011822029
2987.173813	0.011950182
2989.102266	0.011965212
2991.030719	0.012058775
2992.959172	0.012410160
2994.887625	0.012664141
2996.816078	0.012371493
2998.744531	0.011851487
3000.672984	0.011680408
3002.601437	0.011737945
3004.529890	0.011717741
3006.458343	0.011633733
3008.386796	0.011683146
3010.315249	0.012012996
3012.243703	0.012412227
3014.172156	0.012595833
3016.100609	0.012540561
3018.029062	0.012310163
3019.957515	0.012128281
3021.885968	0.012223114
3023.814421	0.012443807
3025.742874	0.012573821
3027.671327	0.012657773
3029.599780	0.012679382
3031.528233	0.012552064
3033.456686	0.012355872
3035.385139	0.012188061
3037.313592	0.012165125
3039.242046	0.012373851
3041.170499	0.012726074
3043.098952	0.013064415
3045.027405	0.013331482
3046.955858	0.013562446
3048.884311	0.013873343
3050.812764	0.014226006
3052.741217	0.014264636
3054.669670	0.013835595
3056.598123	0.013489557
3058.526576	0.013872607
3060.455029	0.014654791
3062.383482	0.014960879
3064.311936	0.014831395
3066.240389	0.014880508
3068.168842	0.015027299
3070.097295	0.014937610
3072.025748	0.014677881
3073.954201	0.014335867
3075.882654	0.013984350
3077.811107	0.013976111
3079.739560	0.014467091
3081.668013	0.015165500
3083.596466	0.015728930
3085.524919	0.015943199
3087.453372	0.015999889
3089.381825	0.016359035
3091.310279	0.016807938
3093.238732	0.016717950
3095.167185	0.016411450
3097.095638	0.016611006
3099.024091	0.017017098
3100.952544	0.017027283
3102.880997	0.016727392
3104.809450	0.016502963
3106.737903	0.016549731
3108.666356	0.016739838
3110.594809	0.016934438
3112.523262	0.017151782
3114.451715	0.017405972
3116.380169	0.017498925
3118.308622	0.017233886
3120.237075	0.017102227
3122.165528	0.017809249
3124.093981	0.018913513
3126.022434	0.019359482
3127.950887	0.019094335
3129.879340	0.018714363
3131.807793	0.018596379
3133.736246	0.018928232
3135.664699	0.019546984
3137.593152	0.020127611
3139.521605	0.020515924
3141.450058	0.020574987
3143.378512	0.020527644
3145.306965	0.020720560
3147.235418	0.020912431
3149.163871	0.020892644
3151.092324	0.020896850
3153.020777	0.020875368
3154.949230	0.020671284
3156.877683	0.020513698
3158.806136	0.020477992
3160.734589	0.020468220
3162.663042	0.020649510
3164.591495	0.021175815
3166.519948	0.021820903
3168.448402	0.022295404
3170.376855	0.022737404
3172.305308	0.023182400
3174.233761	0.023310557
3176.162214	0.023308553
3178.090667	0.023634685
3180.019120	0.023901870
3181.947573	0.023628732
3183.876026	0.023142822
3185.804479	0.022912465
3187.732932	0.023014426
3189.661385	0.023032097
3191.589838	0.023011778
3193.518292	0.023496661
3195.446745	0.024253858
3197.375198	0.024871640
3199.303651	0.025226370
3201.232104	0.025118211
3203.160557	0.024977772
3205.089010	0.025434420
3207.017463	0.026006252
3208.945916	0.025909197
3210.874369	0.025541497
3212.802822	0.025723489
3214.731275	0.026313772
3216.659728	0.026550466
3218.588181	0.026277607
3220.516635	0.026078286
3222.445088	0.026290076
3224.373541	0.026765214
3226.301994	0.027203424
3228.230447	0.027357450
3230.158900	0.027455769
3232.087353	0.027887449
3234.015806	0.028228365
3235.944259	0.027965285
3237.872712	0.027505722
3239.801165	0.027154075
3241.729618	0.026956659
3243.658071	0.027311375
3245.586525	0.028099572
3247.514978	0.028677395
3249.443431	0.028654248
3251.371884	0.028134992
3253.300337	0.027841916
3255.228790	0.028031018
3257.157243	0.027968641
3259.085696	0.027732765
3261.014149	0.028241580
3262.942602	0.029233970
3264.871055	0.029487453
3266.799508	0.028906774
3268.727961	0.028631166
3270.656414	0.028748054
3272.584868	0.028261049
3274.513321	0.027519921
3276.441774	0.027826397
3278.370227	0.029017579
3280.298680	0.029641882
3282.227133	0.029403161
3284.155586	0.029309623
3286.084039	0.029654486
3288.012492	0.029981907
3289.940945	0.029945225
3291.869398	0.029628059
3293.797851	0.029562412
3295.726304	0.030021893
3297.654758	0.030653393
3299.583211	0.031068521
3301.511664	0.031098027
3303.440117	0.030683622
3305.368570	0.030413520
3307.297023	0.030907402
3309.225476	0.031607416
3311.153929	0.031947933
3313.082382	0.032182589
3315.010835	0.032492213
3316.939288	0.032753777
3318.867741	0.032954760
3320.796194	0.032847665
3322.724648	0.032299653
3324.653101	0.031819493
3326.581554	0.031796359
3328.510007	0.032294806
3330.438460	0.033039499
3332.366913	0.033383660
3334.295366	0.033124380
3336.223819	0.032679517
3338.152272	0.032602988
3340.080725	0.033040520
3342.009178	0.033411089
3343.937631	0.033260502
3345.866084	0.033107229
3347.794537	0.033461563
3349.722991	0.033893131
3351.651444	0.033954903
3353.579897	0.033761803
3355.508350	0.033639275
3357.436803	0.033982333
3359.365256	0.034619130
3361.293709	0.034789715
3363.222162	0.034531750
3365.150615	0.034436673
3367.079068	0.034595031
3369.007521	0.035054561
3370.935974	0.035583124
3372.864427	0.035731345
3374.792881	0.035885852
3376.721334	0.036346879
3378.649787	0.036466043
3380.578240	0.036119971
3382.506693	0.036047649
3384.435146	0.036468621
3386.363599	0.036912907
3388.292052	0.037026167
3390.220505	0.036892012
3392.148958	0.036970347
3394.077411	0.037365481
3396.005864	0.037446551
3397.934317	0.037179857
3399.862770	0.037118640
3401.791224	0.037310798
3403.719677	0.037409917
3405.648130	0.037338480
3407.576583	0.036914963
3409.505036	0.036610842
3411.433489	0.036731303
3413.361942	0.036861688
3415.290395	0.036884651
3417.218848	0.036862042
3419.147301	0.036487278
3421.075754	0.036131307
3423.004207	0.036314540
3424.932660	0.036490567
3426.861114	0.036521371
3428.789567	0.036886889
3430.718020	0.037308987
3432.646473	0.037247676
3434.574926	0.036911502
3436.503379	0.036946140
3438.431832	0.037373886
3440.360285	0.037510097
3442.288738	0.037300348
3444.217191	0.037223108
3446.145644	0.037285741
3448.074097	0.037588369
3450.002550	0.037956223
3451.931004	0.037689466
3453.859457	0.036843587
3455.787910	0.036214121
3457.716363	0.036183644
3459.644816	0.036162067
3461.573269	0.035748057
3463.501722	0.035246614
3465.430175	0.034723237
3467.358628	0.034384601
3469.287081	0.034656066
3471.215534	0.035070367
3473.143987	0.034872122
3475.072440	0.034382451
3477.000893	0.034237672
3478.929347	0.034284655
3480.857800	0.034215510
3482.786253	0.034039058
3484.714706	0.033882760
3486.643159	0.033965528
3488.571612	0.034207154
3490.500065	0.034153190
3492.428518	0.033741765
3494.356971	0.033306316
3496.285424	0.033107400
3498.213877	0.033299327
3500.142330	0.033643123
3502.070783	0.033761878
3503.999237	0.033630259
3505.927690	0.033273835
3507.856143	0.032877892
3509.784596	0.032903522
3511.713049	0.033079773
3513.641502	0.032807764
3515.569955	0.032156322
3517.498408	0.031431679
3519.426861	0.030882336
3521.355314	0.030492628
3523.283767	0.030127300
3525.212220	0.029881278
3527.140673	0.029884024
3529.069126	0.030076811
3530.997580	0.030163893
3532.926033	0.029986650
3534.854486	0.029742060
3536.782939	0.029684119
3538.711392	0.029727209
3540.639845	0.029633978
3542.568298	0.029339973
3544.496751	0.028654749
3546.425204	0.027779458
3548.353657	0.027428806
3550.282110	0.027228186
3552.210563	0.026422611
3554.139016	0.025731150
3556.067470	0.025893359
3557.995923	0.026327513
3559.924376	0.026472425
3561.852829	0.026585737
3563.781282	0.026735406
3565.709735	0.026632644
3567.638188	0.026688430
3569.566641	0.027180493
3571.495094	0.027257916
3573.423547	0.026335249
3575.352000	0.024901725
3577.280453	0.023738956
3579.208906	0.023208635
3581.137360	0.023278322
3583.065813	0.023803098
3584.994266	0.024277518
3586.922719	0.024073547
3588.851172	0.023524309
3590.779625	0.023138538
3592.708078	0.022730330
3594.636531	0.022232523
3596.564984	0.021939944
3598.493437	0.021881236
3600.421890	0.021770058
3602.350343	0.021636959
3604.278796	0.021373300
3606.207249	0.020593721
3608.135703	0.019678436
3610.064156	0.019258151
3611.992609	0.019316562
3613.921062	0.019892039
3615.849515	0.020597864
3617.777968	0.020355804
3619.706421	0.019489832
3621.634874	0.019317379
3623.563327	0.019906376
3625.491780	0.020180725
3627.420233	0.018890867
3629.348686	0.016820947
3631.277139	0.015878385
3633.205593	0.015946422
3635.134046	0.016292818
3637.062499	0.016678529
3638.990952	0.017021161
3640.919405	0.017355803
3642.847858	0.017505517
3644.776311	0.017098619
3646.704764	0.016164610
3648.633217	0.015403264
3650.561670	0.015149762
3652.490123	0.015023465
3654.418576	0.014709629
3656.347029	0.014441439
3658.275482	0.014317604
3660.203936	0.013953184
3662.132389	0.013720503
3664.060842	0.014154232
3665.989295	0.014860380
3667.917748	0.015036667
3669.846201	0.014735356
3671.774654	0.014654062
3673.703107	0.014431576
3675.631560	0.013838475
3677.560013	0.013299206
3679.488466	0.012798452
3681.416919	0.012320461
3683.345372	0.011882339
3685.273826	0.011538566
3687.202279	0.011504588
3689.130732	0.011462748
3691.059185	0.010839886
3692.987638	0.010117047
3694.916091	0.010063966
3696.844544	0.010764704
3698.772997	0.011696448
3700.701450	0.012252351
3702.629903	0.012313896
3704.558356	0.012103738
3706.486809	0.011766991
3708.415262	0.011188893
3710.343716	0.010418396
3712.272169	0.010033734
3714.200622	0.010330142
3716.129075	0.010945033
3718.057528	0.011780986
3719.985981	0.012835634
3721.914434	0.013400864
3723.842887	0.012988985
3725.771340	0.012332504
3727.699793	0.012202177
3729.628246	0.012458554
3731.556699	0.012624211
3733.485152	0.012618631
3735.413605	0.012640935
3737.342059	0.012898293
3739.270512	0.012949101
3741.198965	0.012099176
3743.127418	0.011042245
3745.055871	0.011358696
3746.984324	0.012745867
3748.912777	0.013192560
3750.841230	0.012842756
3752.769683	0.013024172
3754.698136	0.013080185
3756.626589	0.012602515
3758.555042	0.012249619
3760.483495	0.012405260
3762.411949	0.012606136
3764.340402	0.012675270
3766.268855	0.013093112
3768.197308	0.013496545
3770.125761	0.013337136
3772.054214	0.013353635
3773.982667	0.013754462
3775.911120	0.013774481
3777.839573	0.013272466
3779.768026	0.013196257
3781.696479	0.013858108
3783.624932	0.014250955
3785.553385	0.013848132
3787.481838	0.013255045
3789.410292	0.013152419
3791.338745	0.013514986
3793.267198	0.013552685
3795.195651	0.013002271
3797.124104	0.012851309
3799.052557	0.013331079
3800.981010	0.013301654
3802.909463	0.012740606
3804.837916	0.012351321
3806.766369	0.012075934
3808.694822	0.011836426
3810.623275	0.011877966
3812.551728	0.012277486
3814.480182	0.012542158
3816.408635	0.012650009
3818.337088	0.013074951
3820.265541	0.013207508
3822.193994	0.012903033
3824.122447	0.012730692
3826.050900	0.012604604
3827.979353	0.012749152
3829.907806	0.013266673
3831.836259	0.013893503
3833.764712	0.014551045
3835.693165	0.015033290
3837.621618	0.014589535
3839.550071	0.013114274
3841.478525	0.011882396
3843.406978	0.011695983
3845.335431	0.012091915
3847.263884	0.012296702
3849.192337	0.012140993
3851.120790	0.012005621
3853.049243	0.012270488
3854.977696	0.012630008
3856.906149	0.012522303
3858.834602	0.011920321
3860.763055	0.011326870
3862.691508	0.011145480
3864.619961	0.011590980
3866.548415	0.012230498
3868.476868	0.012417346
3870.405321	0.012775662
3872.333774	0.013513966
3874.262227	0.013788443
3876.190680	0.013675239
3878.119133	0.013097129
3880.047586	0.012041274
3881.976039	0.011374445
3883.904492	0.011190285
3885.832945	0.011330085
3887.761398	0.011773801
3889.689851	0.011624145
3891.618305	0.010942323
3893.546758	0.011086502
3895.475211	0.012059035
3897.403664	0.012497643
3899.332117	0.011893360
3901.260570	0.011364652
3903.189023	0.011525005
3905.117476	0.011814170
3907.045929	0.011917590
3908.974382	0.012131615
3910.902835	0.012671947
3912.831288	0.013247705
3914.759741	0.013355444
3916.688194	0.012900743
3918.616648	0.012168131
3920.545101	0.011285456
3922.473554	0.010497281
3924.402007	0.010284492
3926.330460	0.010867514
3928.258913	0.011642727
3930.187366	0.011580363
3932.115819	0.010723955
3934.044272	0.010217465
3935.972725	0.010356333
3937.901178	0.010330150
3939.829631	0.010006914
3941.758084	0.010203632
3943.686538	0.011044541
3945.614991	0.011700788
3947.543444	0.011677658
3949.471897	0.011120080
3951.400350	0.010296121
3953.328803	0.009763481
3955.257256	0.009767072
3957.185709	0.009939293
3959.114162	0.009829114
3961.042615	0.009385326
3962.971068	0.009142008
3964.899521	0.009454662
3966.827974	0.009952715
3968.756427	0.010329921
3970.684881	0.010708810
3972.613334	0.010994866
3974.541787	0.010864404
3976.470240	0.010422965
3978.398693	0.010301723
3980.327146	0.010572369
3982.255599	0.010635741
3984.184052	0.010292188
3986.112505	0.009734404
3988.040958	0.009141583
3989.969411	0.009110880
3991.897864	0.010034170
3993.826317	0.010816560
3995.754771	0.010003947
3997.683224	0.008563071
3999.611677	0.008441507
4001.540130	0.009512280
4003.468583	0.010430169
4005.397036	0.010807073
4007.325489	0.010546539
4009.253942	0.010134215
4011.182395	0.010198639
4013.110848	0.010354126
4015.039301	0.010046189
4016.967754	0.009250458
4018.896207	0.008519774
4020.824661	0.008489039
4022.753114	0.008943332
4024.681567	0.009128312
4026.610020	0.008991459
4028.538473	0.009070165
4030.466926	0.009750764
4032.395379	0.010564543
4034.323832	0.010863090
4036.252285	0.010596184
4038.180738	0.010129312
4040.109191	0.009110254
4042.037644	0.008248363
4043.966097	0.008683069
4045.894550	0.009601765
4047.823004	0.009721358
4049.751457	0.009362303
4051.679910	0.009211541
4053.608363	0.009232258
4055.536816	0.009228458
4057.465269	0.009417975
4059.393722	0.009899225
4061.322175	0.009771843
4063.250628	0.008923152
4065.179081	0.008695730
4067.107534	0.009237427
4069.035987	0.009421163
4070.964440	0.009316590
4072.892894	0.009636525
4074.821347	0.009752420
4076.749800	0.009093759
4078.678253	0.008361456
4080.606706	0.008212875
4082.535159	0.008080050
4084.463612	0.007956020
4086.392065	0.008575437
4088.320518	0.009539433
4090.248971	0.009656962
4092.177424	0.008882578
4094.105877	0.008335223
4096.034330	0.008546354
4097.962783	0.008968073
4099.891237	0.008899898
4101.819690	0.008437016
4103.748143	0.008120278
4105.676596	0.008365976
4107.605049	0.009133615
4109.533502	0.009646383
4111.461955	0.009428124
4113.390408	0.008391674
4115.318861	0.007335242
4117.247314	0.007329035
4119.175767	0.008037021
4121.104220	0.008566784
4123.032673	0.008532515
4124.961127	0.007965134
4126.889580	0.007409851
4128.818033	0.006706159
4130.746486	0.005792113
4132.674939	0.005805281
4134.603392	0.006762186
4136.531845	0.007746348
4138.460298	0.008204437
4140.388751	0.007961362
4142.317204	0.007466814
4144.245657	0.007463372
4146.174110	0.007876878
4148.102563	0.008153910
4150.031017	0.007876008
4151.959470	0.007236389
4153.887923	0.006714327
4155.816376	0.006563240
4157.744829	0.006840758
4159.673282	0.007594261
4161.601735	0.008244816
4163.530188	0.008294148
4165.458641	0.008008271
4167.387094	0.007544225
4169.315547	0.006755840
4171.244000	0.006212203
4173.172453	0.006440417
4175.100906	0.006784178
4177.029360	0.006668782
4178.957813	0.006694844
4180.886266	0.007171600
4182.814719	0.007610340
4184.743172	0.008072798
4186.671625	0.008259690
4188.600078	0.007761776
4190.528531	0.007173703
4192.456984	0.006711065
4194.385437	0.006091937
4196.313890	0.005616617
4198.242343	0.005766009
4200.170796	0.006348717
4202.099250	0.006917157
4204.027703	0.007441820
4205.956156	0.007752903
4207.884609	0.007789747
4209.813062	0.007855571
4211.741515	0.007678030
4213.669968	0.007024106
4215.598421	0.006660801
4217.526874	0.007096841
4219.455327	0.007728358
4221.383780	0.007729648
4223.312233	0.007188921
4225.240686	0.006849259
4227.169139	0.006889060
4229.097593	0.007272180
4231.026046	0.007781398
4232.954499	0.007979653
4234.882952	0.008372701
4236.811405	0.008681277
4238.739858	0.008004864
4240.668311	0.006578270
4242.596764	0.005693846
4244.525217	0.005867803
4246.453670	0.006682640
4248.382123	0.007376198
4250.310576	0.007761090
4252.239029	0.007930269
4254.167483	0.007670521
4256.095936	0.007039965
4258.024389	0.006597228
4259.952842	0.006857897
4261.881295	0.007122412
4263.809748	0.006283403
4265.738201	0.004679600
4267.666654	0.003911847
4269.595107	0.004821864
4271.523560	0.006534090
4273.452013	0.007435985
4275.380466	0.006694571
4277.308919	0.006051808
4279.237373	0.006891154
4281.165826	0.007971083
4283.094279	0.008030790
4285.022732	0.007814735
4286.951185	0.007837147
4288.879638	0.007559164
4290.808091	0.006888885
4292.736544	0.005986716
4294.664997	0.005280129
4296.593450	0.004689307
4298.521903	0.004430338
4300.450356	0.005351624
4302.378809	0.007008710
4304.307262	0.007557193
4306.235716	0.006856983
4308.164169	0.006310725
4310.092622	0.005994391
4312.021075	0.005656633
4313.949528	0.005664511
4315.877981	0.006022698
4317.806434	0.006154536
4319.734887	0.005515661
4321.663340	0.004921349
4323.591793	0.005305722
4325.520246	0.005896724
4327.448699	0.005822758
4329.377152	0.005136435
4331.305606	0.005227074
4333.234059	0.006370277
4335.162512	0.006264891
4337.090965	0.005048275
4339.019418	0.004485195
4340.947871	0.005051249
4342.876324	0.005670031
4344.804777	0.005478632
4346.733230	0.005033137
4348.661683	0.005103410
4350.590136	0.005701907
4352.518589	0.006560785
4354.447042	0.007215898
4356.375495	0.007298246
4358.303949	0.006944682
4360.232402	0.006387760
4362.160855	0.005590360
4364.089308	0.005193655
4366.017761	0.005750429
4367.946214	0.006690418
4369.874667	0.007142649
4371.803120	0.007050168
4373.731573	0.006719500
4375.660026	0.006014082
4377.588479	0.005661931
4379.516932	0.006181985
4381.445385	0.006777103
4383.373839	0.006665907
4385.302292	0.006616743
4387.230745	0.006509631
4389.159198	0.005903523
4391.087651	0.005704160
4393.016104	0.006428412
4394.944557	0.006878019
4396.873010	0.006415938
4398.801463	0.005981391
4400.729916	0.005911813
4402.658369	0.005877553
4404.586822	0.005708624
4406.515275	0.005791700
4408.443729	0.006161756
4410.372182	0.006340576
4412.300635	0.006463112
4414.229088	0.006612530
4416.157541	0.006401717
4418.085994	0.005618135
4420.014447	0.004881543
4421.942900	0.005509872
4423.871353	0.007575938
4425.799806	0.008817769
4427.728259	0.007825903
4429.656712	0.006315445
4431.585165	0.006159526
4433.513618	0.007157013
4435.442072	0.007731663
4437.370525	0.007215250
4439.298978	0.006116054
4441.227431	0.005254388
4443.155884	0.004632170
4445.084337	0.004119202
4447.012790	0.004453673
4448.941243	0.006343870
4450.869696	0.007892898
4452.798149	0.007550084
4454.726602	0.006866315
4456.655055	0.006876345
4458.583508	0.006554755
4460.511962	0.006253128
4462.440415	0.006722331
4464.368868	0.007462711
4466.297321	0.007665742
4468.225774	0.007030712
4470.154227	0.006481816
4472.082680	0.006422937
4474.011133	0.006557154
4475.939586	0.007558516
4477.868039	0.008549160
4479.796492	0.008178920
4481.724945	0.007476295
4483.653398	0.008079338
4485.581851	0.009063695
4487.510305	0.008786188
4489.438758	0.008078244
4491.367211	0.008038730
4493.295664	0.008365397
4495.224117	0.008295183
4497.152570	0.007788329
4499.081023	0.008007623
4501.009476	0.008823899
4502.937929	0.009137182
4504.866382	0.008678501
4506.794835	0.007888117
4508.723288	0.007418150
4510.651741	0.007314723
4512.580195	0.007235374
4514.508648	0.007234345
4516.437101	0.007664474
4518.365554	0.007763217
4520.294007	0.006471141
4522.222460	0.005129432
4524.150913	0.005519759
4526.079366	0.006849555
4528.007819	0.007377842
4529.936272	0.007068163
4531.864725	0.006987244
4533.793178	0.006743560
4535.721631	0.005879272
4537.650084	0.005408476
4539.578538	0.006142511
4541.506991	0.006868708
4543.435444	0.007207889
4545.363897	0.007927378
4547.292350	0.008423272
4549.220803	0.008569704
4551.149256	0.008591659
4553.077709	0.007950120
4555.006162	0.006997819
4556.934615	0.006354145
4558.863068	0.005941178
4560.791521	0.005705697
4562.719974	0.005778588
4564.648428	0.006455567
4566.576881	0.007454469
4568.505334	0.007722819
4570.433787	0.007658506
4572.362240	0.007869682
4574.290693	0.007956502
4576.219146	0.007371607
4578.147599	0.006289521
4580.076052	0.005059280
4582.004505	0.004545520
4583.932958	0.005032130
4585.861411	0.006007677
4587.789864	0.006713742
4589.718318	0.006714133
4591.646771	0.005660912
4593.575224	0.004305835
4595.503677	0.004011386
4597.432130	0.004895223
4599.360583	0.006178094
4601.289036	0.006654460
4603.217489	0.006082845
[truncated: 1,501 more rows]
