# Supplementary material for: Adaptive Method for Quantitative Estimation of Glucose and Fructose Concentrations in Aqueous Solutions Based on Infrared Nanoantenna Optics
Source: Sensors (Basel). 2019 Jul 11;19(14):3053. doi: 10.3390/s19143053 (PMC6678705; doi:10.3390/s19143053)
Supplement: Supplementary file 1 [file sensors-19-03053-s001.zip › 00_Measurement_Data/Fructose cycles/2 c=25 gl/res4 sc50_50 ap100x100 par pol/2 c25 gl.28.txt]

748.239793	0.043352015
750.168246	0.039057579
752.096699	0.031100042
754.025152	0.028710505
755.953605	0.035720367
757.882058	0.034952376
759.810511	0.023295999
761.738964	0.025552502
763.667418	0.026074398
765.595871	0.019579533
767.524324	0.018961802
769.452777	0.020917140
771.381230	0.011571962
773.309683	0.010906722
775.238136	0.008469420
777.166589	0.018704558
779.095042	0.013672897
781.023495	0.007854142
782.951948	0.011390666
784.880401	0.021027202
786.808854	0.025490319
788.737308	0.025969157
790.665761	0.019794228
792.594214	0.028643392
794.522667	0.028224735
796.451120	0.022880439
798.379573	0.024808209
800.308026	0.029674776
802.236479	0.031816881
804.164932	0.031773001
806.093385	0.035502575
808.021838	0.028620267
809.950291	0.013270726
811.878744	0.021611061
813.807197	0.038656391
815.735651	0.049744062
817.664104	0.048851073
819.592557	0.041612580
821.521010	0.037294392
823.449463	0.059775405
825.377916	0.061644997
827.306369	0.035403650
829.234822	0.037878733
831.163275	0.027449835
833.091728	0.031306550
835.020181	0.028136864
836.948634	0.012121868
838.877087	0.006471362
840.805541	0.007922890
842.733994	0.010967966
844.662447	0.017830554
846.590900	0.022828275
848.519353	0.023783915
850.447806	0.018688839
852.376259	0.021026175
854.304712	0.026240828
856.233165	0.026967414
858.161618	0.023229899
860.090071	0.018079214
862.018524	0.015790032
863.946977	0.017811362
865.875430	0.022801675
867.803884	0.030378330
869.732337	0.035942975
871.660790	0.036703516
873.589243	0.037753228
875.517696	0.040096305
877.446149	0.039645549
879.374602	0.038043536
881.303055	0.037775401
883.231508	0.037077755
885.159961	0.036457315
887.088414	0.039039530
889.016867	0.044017654
890.945320	0.047047213
892.873774	0.047006957
894.802227	0.047037818
896.730680	0.048249923
898.659133	0.051096428
900.587586	0.057346188
902.516039	0.064627931
904.444492	0.068857424
906.372945	0.070684575
908.301398	0.072584681
910.229851	0.074403495
912.158304	0.078152798
914.086757	0.085444957
916.015210	0.092935815
917.943664	0.098574691
919.872117	0.103717566
921.800570	0.108068511
923.729023	0.110751092
925.657476	0.113455199
927.585929	0.118348181
929.514382	0.125284523
931.442835	0.131898075
933.371288	0.137199908
935.299741	0.142129123
937.228194	0.147310555
939.156647	0.153446361
941.085100	0.160707116
943.013553	0.166959465
944.942007	0.171068504
946.870460	0.175236806
948.798913	0.180563331
950.727366	0.186771318
952.655819	0.193838447
954.584272	0.200467303
956.512725	0.206724748
958.441178	0.213603958
960.369631	0.220310986
962.298084	0.226748586
964.226537	0.233064696
966.154990	0.238786146
968.083443	0.244379357
970.011897	0.250821054
971.940350	0.258333832
973.868803	0.265391260
975.797256	0.270500660
977.725709	0.274507523
979.654162	0.279547304
981.582615	0.286378920
983.511068	0.293781638
985.439521	0.301068217
987.367974	0.308186293
989.296427	0.314136356
991.224880	0.318710268
993.153333	0.323415965
995.081786	0.329269916
997.010240	0.335568249
998.938693	0.341074616
1000.867146	0.345685124
1002.795599	0.350115448
1004.724052	0.354807049
1006.652505	0.359881788
1008.580958	0.364658147
1010.509411	0.368271679
1012.437864	0.371315956
1014.366317	0.374841154
1016.294770	0.378655106
1018.223223	0.382347673
1020.151676	0.386082947
1022.080130	0.389252305
1024.008583	0.391708493
1025.937036	0.394178480
1027.865489	0.395692259
1029.793942	0.396145016
1031.722395	0.397611856
1033.650848	0.399904162
1035.579301	0.401171893
1037.507754	0.401796788
1039.436207	0.403393388
1041.364660	0.405554533
1043.293113	0.406356364
1045.221566	0.405704975
1047.150019	0.405098438
1049.078473	0.404853791
1051.006926	0.404395521
1052.935379	0.403564662
1054.863832	0.402601749
1056.792285	0.401778013
1058.720738	0.400683761
1060.649191	0.398923427
1062.577644	0.397415727
1064.506097	0.397233576
1066.434550	0.397278041
1068.363003	0.395503759
1070.291456	0.392978281
1072.219909	0.392293453
1074.148363	0.392805517
1076.076816	0.392617673
1078.005269	0.391902238
1079.933722	0.391272426
1081.862175	0.390531868
1083.790628	0.389068574
1085.719081	0.386957616
1087.647534	0.385758072
1089.575987	0.385419935
1091.504440	0.384006619
1093.432893	0.381805927
1095.361346	0.380060911
1097.289799	0.378405631
1099.218253	0.376307011
1101.146706	0.373773605
1103.075159	0.371130437
1105.003612	0.368941784
1106.932065	0.367360294
1108.860518	0.366140157
1110.788971	0.364942938
1112.717424	0.362791121
1114.645877	0.359288245
1116.574330	0.355814070
1118.502783	0.353195161
1120.431236	0.350855023
1122.359689	0.348459125
1124.288142	0.346198529
1126.216596	0.344026029
1128.145049	0.341572464
1130.073502	0.339102775
1132.001955	0.336847275
1133.930408	0.334098965
1135.858861	0.330901504
1137.787314	0.328119934
1139.715767	0.325538874
1141.644220	0.322660774
1143.572673	0.320060045
1145.501126	0.317929119
1147.429579	0.315519035
1149.358032	0.312603593
1151.286486	0.309499651
1153.214939	0.306477875
1155.143392	0.303898036
1157.071845	0.301924199
1159.000298	0.300089538
1160.928751	0.297759175
1162.857204	0.294848740
1164.785657	0.291837543
1166.714110	0.289221346
1168.642563	0.286792904
1170.571016	0.284040779
1172.499469	0.280933410
1174.427922	0.277458340
1176.356375	0.273729056
1178.284829	0.270458758
1180.213282	0.268037498
1182.141735	0.266048908
1184.070188	0.264047712
1185.998641	0.261807978
1187.927094	0.259352803
1189.855547	0.256795853
1191.784000	0.253924757
1193.712453	0.250981420
1195.640906	0.248655736
1197.569359	0.246767476
1199.497812	0.244573936
1201.426265	0.241744459
1203.354719	0.239160284
1205.283172	0.236764073
1207.211625	0.234437883
1209.140078	0.231999084
1211.068531	0.229531422
1212.996984	0.227215230
1214.925437	0.224759549
1216.853890	0.222089976
1218.782343	0.219633013
1220.710796	0.217509955
1222.639249	0.215830147
1224.567702	0.214456022
1226.496155	0.212704882
1228.424609	0.210503250
1230.353062	0.208369896
1232.281515	0.206324086
1234.209968	0.203900293
1236.138421	0.201228738
1238.066874	0.199051440
1239.995327	0.197402686
1241.923780	0.195758611
1243.852233	0.194138631
1245.780686	0.192676514
1247.709139	0.191411778
1249.637592	0.190327451
1251.566045	0.189132407
1253.494498	0.187558755
1255.422952	0.185717508
1257.351405	0.183807969
1259.279858	0.181924686
1261.208311	0.180152878
1263.136764	0.178330749
1265.065217	0.176333562
1266.993670	0.174455523
1268.922123	0.172813028
1270.850576	0.171284199
1272.779029	0.169833958
1274.707482	0.168152019
1276.635935	0.166330010
1278.564388	0.164750740
1280.492842	0.163361937
1282.421295	0.162098899
1284.349748	0.160981044
1286.278201	0.159814909
1288.206654	0.158378005
1290.135107	0.156505823
1292.063560	0.154423505
1293.992013	0.152647436
1295.920466	0.151246503
1297.848919	0.149924666
1299.777372	0.148460135
1301.705825	0.146867022
1303.634278	0.145429462
1305.562731	0.144216254
1307.491185	0.143215820
1309.419638	0.142675951
1311.348091	0.142112330
1313.276544	0.141280770
1315.204997	0.140421167
1317.133450	0.139013395
1319.061903	0.137291878
1320.990356	0.135804638
1322.918809	0.134100869
1324.847262	0.132238746
1326.775715	0.130678251
1328.704168	0.129196972
1330.632621	0.127651945
1332.561075	0.126723588
1334.489528	0.127054200
1336.417981	0.128087282
1338.346434	0.128335327
1340.274887	0.127281994
1342.203340	0.124677986
1344.131793	0.120942540
1346.060246	0.118070357
1347.988699	0.116749212
1349.917152	0.116046339
1351.845605	0.115210988
1353.774058	0.114133738
1355.702511	0.113336302
1357.630965	0.113318093
1359.559418	0.113612592
1361.487871	0.113296844
1363.416324	0.112833798
1365.344777	0.111983888
1367.273230	0.109810278
1369.201683	0.108227096
1371.130136	0.108080782
1373.058589	0.107608877
1374.987042	0.106703386
1376.915495	0.105232760
1378.843948	0.102712713
1380.772401	0.100766011
1382.700854	0.100374214
1384.629308	0.100207277
1386.557761	0.099352568
1388.486214	0.099130034
1390.414667	0.099700227
1392.343120	0.099430464
1394.271573	0.099284485
1396.200026	0.099921875
1398.128479	0.098872937
1400.056932	0.096567236
1401.985385	0.094500639
1403.913838	0.092194758
1405.842291	0.090711050
1407.770744	0.089909546
1409.699198	0.088518538
1411.627651	0.087535612
1413.556104	0.088041916
1415.484557	0.088938527
1417.413010	0.088717900
1419.341463	0.088909477
1421.269916	0.089749202
1423.198369	0.088389084
1425.126822	0.086111613
1427.055275	0.084713124
1428.983728	0.083534174
1430.912181	0.083708756
1432.840634	0.084734604
1434.769087	0.083207496
1436.697541	0.080296874
1438.625994	0.079414852
1440.554447	0.078518227
1442.482900	0.076881163
1444.411353	0.075975254
1446.339806	0.075340681
1448.268259	0.075060718
1450.196712	0.075902790
1452.125165	0.077771656
1454.053618	0.079486743
1455.982071	0.079548769
1457.910524	0.079379469
1459.838977	0.079674192
1461.767431	0.077273540
1463.695884	0.072970919
1465.624337	0.070908494
1467.552790	0.071944930
1469.481243	0.072750494
1471.409696	0.072251208
1473.338149	0.072457619
1475.266602	0.072133645
1477.195055	0.069838665
1479.123508	0.067109190
1481.051961	0.065152958
1482.980414	0.064702593
1484.908867	0.065549739
1486.837321	0.066863142
1488.765774	0.068033569
1490.694227	0.068830349
1492.622680	0.068940006
1494.551133	0.067313828
1496.479586	0.065297574
1498.408039	0.064687468
1500.336492	0.065073952
1502.264945	0.066255465
1504.193398	0.067384228
1506.121851	0.068434685
1508.050304	0.071128838
1509.978757	0.071166545
1511.907210	0.067498662
1513.835664	0.064506754
1515.764117	0.064068772
1517.692570	0.066190340
1519.621023	0.068223089
1521.549476	0.068161234
1523.477929	0.067172743
1525.406382	0.064324304
1527.334835	0.061188668
1529.263288	0.060032606
1531.191741	0.059003532
1533.120194	0.057913840
1535.048647	0.059761051
1536.977100	0.062918440
1538.905554	0.065117210
1540.834007	0.067742884
1542.762460	0.066724285
1544.690913	0.061163351
1546.619366	0.056357119
1548.547819	0.053672839
1550.476272	0.053181686
1552.404725	0.054516774
1554.333178	0.056429286
1556.261631	0.057192609
1558.190084	0.055525821
1560.118537	0.055054273
1562.046990	0.055276483
1563.975443	0.053273089
1565.903897	0.051336106
1567.832350	0.050257359
1569.760803	0.049973156
1571.689256	0.051266514
1573.617709	0.051579289
1575.546162	0.050109413
1577.474615	0.049605343
1579.403068	0.049254321
1581.331521	0.047652286
1583.259974	0.046318885
1585.188427	0.046034478
1587.116880	0.046441481
1589.045333	0.047046177
1590.973787	0.047330398
1592.902240	0.047123421
1594.830693	0.046848912
1596.759146	0.046977155
1598.687599	0.047436394
1600.616052	0.047945373
1602.544505	0.048483372
1604.472958	0.049067061
1606.401411	0.049413655
1608.329864	0.049392674
1610.258317	0.049613338
1612.186770	0.050603081
1614.115223	0.051504031
1616.043677	0.052186731
1617.972130	0.054396588
1619.900583	0.056567896
1621.829036	0.056161523
1623.757489	0.055673428
1625.685942	0.055933502
1627.614395	0.055271532
1629.542848	0.055250406
1631.471301	0.056685958
1633.399754	0.057369310
1635.328207	0.057348929
1637.256660	0.058759339
1639.185113	0.059310257
1641.113566	0.058310688
1643.042020	0.057765964
1644.970473	0.057976514
1646.898926	0.060569394
1648.827379	0.066196039
1650.755832	0.066868410
1652.684285	0.061374996
1654.612738	0.059338164
1656.541191	0.059823103
1658.469644	0.058247138
1660.398097	0.055646587
1662.326550	0.054137625
1664.255003	0.054917403
1666.183456	0.056034345
1668.111910	0.055555005
1670.040363	0.055761222
1671.968816	0.056805413
1673.897269	0.055355560
1675.825722	0.053244799
1677.754175	0.053270400
1679.682628	0.054003492
1681.611081	0.053841613
1683.539534	0.053037334
1685.467987	0.053189032
1687.396440	0.052441157
1689.324893	0.049518507
1691.253346	0.047372572
1693.181799	0.046370428
1695.110253	0.046181537
1697.038706	0.048064679
1698.967159	0.048964139
1700.895612	0.047835559
1702.824065	0.046929728
1704.752518	0.044565648
1706.680971	0.041787196
1708.609424	0.040191963
1710.537877	0.039521776
1712.466330	0.039920826
1714.394783	0.040987365
1716.323236	0.041205384
1718.251689	0.040343974
1720.180143	0.039160043
1722.108596	0.037297573
1724.037049	0.035464119
1725.965502	0.035008002
1727.893955	0.035806052
1729.822408	0.037119813
1731.750861	0.037768744
1733.679314	0.037712343
1735.607767	0.038551312
1737.536220	0.038488466
1739.464673	0.036820460
1741.393126	0.036100458
1743.321579	0.036854956
1745.250032	0.037817821
1747.178486	0.037979212
1749.106939	0.036896415
1751.035392	0.035575595
1752.963845	0.034845535
1754.892298	0.034258831
1756.820751	0.033977248
1758.749204	0.034299839
1760.677657	0.034346905
1762.606110	0.034532961
1764.534563	0.035295859
1766.463016	0.035767280
1768.391469	0.036342487
1770.319922	0.037241668
1772.248376	0.037820742
1774.176829	0.038290095
1776.105282	0.038524419
1778.033735	0.038212191
1779.962188	0.037709288
1781.890641	0.037283771
1783.819094	0.036921289
1785.747547	0.037113067
1787.676000	0.038124453
1789.604453	0.039035246
1791.532906	0.039722372
1793.461359	0.040984850
1795.389812	0.041958153
1797.318266	0.041624676
1799.246719	0.040797465
1801.175172	0.040573236
1803.103625	0.040881462
1805.032078	0.041000817
1806.960531	0.041004192
1808.888984	0.041203175
1810.817437	0.041456793
1812.745890	0.041529935
1814.674343	0.041167468
1816.602796	0.040592588
1818.531249	0.040520284
1820.459702	0.041018385
1822.388155	0.041499928
1824.316609	0.041963194
1826.245062	0.042913590
1828.173515	0.043422572
1830.101968	0.043031938
1832.030421	0.042685881
1833.958874	0.042196192
1835.887327	0.041648939
1837.815780	0.041790761
1839.744233	0.042466842
1841.672686	0.042656694
1843.601139	0.042335045
1845.529592	0.042512562
1847.458045	0.042388313
1849.386499	0.041348882
1851.314952	0.040304795
1853.243405	0.039681885
1855.171858	0.039298866
1857.100311	0.039055925
1859.028764	0.038992625
1860.957217	0.039125755
1862.885670	0.039536543
1864.814123	0.040190537
1866.742576	0.040440414
1868.671029	0.040006123
1870.599482	0.039276190
1872.527935	0.038125355
1874.456388	0.036785454
1876.384842	0.036018156
1878.313295	0.035884205
1880.241748	0.036010936
1882.170201	0.036040563
1884.098654	0.035939869
1886.027107	0.035934649
1887.955560	0.035836395
1889.884013	0.035644595
1891.812466	0.035380829
1893.740919	0.034651570
1895.669372	0.033915143
1897.597825	0.033506695
1899.526278	0.033078380
1901.454732	0.032794055
1903.383185	0.032891311
1905.311638	0.033059686
1907.240091	0.032889288
1909.168544	0.032364167
1911.096997	0.031748697
1913.025450	0.031386122
1914.953903	0.031263262
1916.882356	0.031002477
1918.810809	0.030899154
1920.739262	0.030920608
1922.667715	0.030562093
1924.596168	0.030195670
1926.524622	0.029874094
1928.453075	0.029366894
1930.381528	0.028825471
1932.309981	0.028322430
1934.238434	0.027933305
1936.166887	0.027707998
1938.095340	0.027658565
1940.023793	0.027582383
1941.952246	0.027327321
1943.880699	0.027190126
1945.809152	0.027099669
1947.737605	0.026702272
1949.666058	0.026007833
1951.594511	0.025293952
1953.522965	0.024898034
1955.451418	0.024658957
1957.379871	0.024281669
1959.308324	0.023929093
1961.236777	0.023844149
1963.165230	0.023929974
1965.093683	0.023922872
1967.022136	0.023759443
1968.950589	0.023542179
1970.879042	0.023231460
1972.807495	0.022854241
1974.735948	0.022569645
1976.664401	0.022358086
1978.592855	0.022064352
1980.521308	0.021653514
1982.449761	0.021295816
1984.378214	0.021162264
1986.306667	0.021298461
1988.235120	0.021545265
1990.163573	0.021503218
1992.092026	0.021165472
1994.020479	0.020995686
1995.948932	0.020960571
1997.877385	0.020775033
1999.805838	0.020432089
2001.734291	0.020105505
2003.662744	0.019932425
2005.591198	0.019740444
2007.519651	0.019371612
2009.448104	0.019051632
2011.376557	0.019012388
2013.305010	0.019160416
2015.233463	0.019236172
2017.161916	0.019129777
2019.090369	0.018902572
2021.018822	0.018584704
2022.947275	0.018227931
2024.875728	0.017986277
2026.804181	0.017882967
2028.732634	0.017829390
2030.661088	0.017799858
2032.589541	0.017655216
2034.517994	0.017280292
2036.446447	0.016999021
2038.374900	0.017065357
2040.303353	0.017220806
2042.231806	0.017360494
2044.160259	0.017476741
2046.088712	0.017320238
2048.017165	0.016918283
2049.945618	0.016632950
2051.874071	0.016506931
2053.802524	0.016271291
2055.730978	0.015916554
2057.659431	0.015778529
2059.587884	0.015976943
2061.516337	0.016152853
2063.444790	0.016009659
2065.373243	0.015770245
2067.301696	0.015682155
2069.230149	0.015580933
2071.158602	0.015416143
2073.087055	0.015403727
2075.015508	0.015509280
2076.943961	0.015478950
2078.872414	0.015350414
2080.800867	0.015322605
2082.729321	0.015250795
2084.657774	0.014821764
2086.586227	0.014193433
2088.514680	0.014029382
2090.443133	0.014512694
2092.371586	0.014953120
2094.300039	0.014828186
2096.228492	0.014393708
2098.156945	0.014104831
2100.085398	0.014109760
2102.013851	0.014225702
2103.942304	0.014275541
2105.870757	0.014224416
2107.799211	0.014055297
2109.727664	0.013777099
2111.656117	0.013400800
2113.584570	0.013046315
2115.513023	0.012884894
2117.441476	0.012973187
2119.369929	0.013150981
2121.298382	0.013235543
2123.226835	0.013293871
2125.155288	0.013318934
2127.083741	0.013149397
2129.012194	0.013052797
2130.940647	0.013274695
2132.869100	0.013256306
2134.797554	0.012722892
2136.726007	0.012317100
2138.654460	0.012390841
2140.582913	0.012683966
2142.511366	0.012931334
2144.439819	0.012911439
2146.368272	0.012510882
2148.296725	0.011960937
2150.225178	0.011661930
2152.153631	0.011837441
2154.082084	0.012278204
2156.010537	0.012595393
2157.938990	0.012709421
2159.867444	0.012609159
2161.795897	0.012365433
2163.724350	0.012372051
2165.652803	0.012629352
2167.581256	0.012615578
2169.509709	0.012182133
2171.438162	0.011747750
2173.366615	0.011602703
2175.295068	0.011643789
2177.223521	0.011599225
2179.151974	0.011345748
2181.080427	0.011179744
2183.008880	0.011421693
2184.937334	0.011755282
2186.865787	0.011756579
2188.794240	0.011534511
2190.722693	0.011287321
2192.651146	0.010987935
2194.579599	0.010791886
2196.508052	0.010915014
2198.436505	0.011177440
2200.364958	0.011318217
2202.293411	0.011233035
2204.221864	0.010922452
2206.150317	0.010667997
2208.078770	0.010691907
2210.007223	0.010746622
2211.935677	0.010666827
2213.864130	0.010574179
2215.792583	0.010524725
2217.721036	0.010532193
2219.649489	0.010586185
2221.577942	0.010624648
2223.506395	0.010603495
2225.434848	0.010483883
2227.363301	0.010326315
2229.291754	0.010295920
2231.220207	0.010319359
2233.148660	0.010007543
2235.077113	0.009501648
2237.005567	0.009373629
2238.934020	0.009713601
2240.862473	0.010051647
2242.790926	0.010076334
2244.719379	0.010012901
2246.647832	0.010041736
2248.576285	0.009976806
2250.504738	0.009793808
2252.433191	0.009641717
2254.361644	0.009687668
2256.290097	0.009899265
2258.218550	0.010089247
2260.147003	0.010065088
2262.075456	0.009897819
2264.003910	0.009716699
2265.932363	0.009590233
2267.860816	0.009617776
2269.789269	0.009512962
2271.717722	0.008991304
2273.646175	0.008531763
2275.574628	0.008528484
2277.503081	0.008717039
2279.431534	0.008805041
2281.359987	0.008875463
2283.288440	0.009052654
2285.216893	0.009258651
2287.145346	0.009270557
2289.073800	0.009013775
2291.002253	0.008767800
2292.930706	0.008721035
2294.859159	0.008652001
2296.787612	0.008408104
2298.716065	0.008213935
2300.644518	0.008247721
2302.572971	0.008349759
2304.501424	0.008278845
2306.429877	0.008029212
2308.358330	0.007869753
2310.286783	0.008004531
2312.215236	0.008116524
2314.143690	0.007841682
2316.072143	0.007558320
2318.000596	0.007778979
2319.929049	0.008352250
2321.857502	0.008947350
2323.785955	0.009418063
2325.714408	0.009565877
2327.642861	0.009316527
2329.571314	0.008654507
2331.499767	0.008044963
2333.428220	0.008086641
2335.356673	0.008216212
2337.285126	0.007402487
2339.213579	0.006377694
2341.142033	0.006468473
2343.070486	0.007576446
2344.998939	0.008583170
2346.927392	0.008652892
2348.855845	0.007802758
2350.784298	0.006800606
2352.712751	0.006325219
2354.641204	0.006375833
2356.569657	0.006881200
2358.498110	0.007897338
2360.426563	0.008409292
2362.355016	0.007576971
2364.283469	0.006177884
2366.211923	0.005347603
2368.140376	0.005507434
2370.068829	0.006287192
2371.997282	0.006850948
2373.925735	0.006924325
2375.854188	0.006501922
2377.782641	0.005877508
2379.711094	0.005594966
2381.639547	0.005842447
2383.568000	0.006337564
2385.496453	0.006658362
2387.424906	0.006610838
2389.353359	0.006336235
2391.281812	0.006128494
2393.210266	0.006109026
2395.138719	0.006137266
2397.067172	0.006103837
2398.995625	0.006067675
2400.924078	0.006076575
2402.852531	0.006177491
2404.780984	0.006463050
2406.709437	0.006591069
2408.637890	0.006225085
2410.566343	0.005791951
2412.494796	0.005708259
2414.423249	0.005668797
2416.351702	0.005554238
2418.280156	0.005530674
2420.208609	0.005601960
2422.137062	0.005684756
2424.065515	0.005520833
2425.993968	0.005393653
2427.922421	0.005567089
2429.850874	0.005846742
2431.779327	0.006088247
2433.707780	0.006337123
2435.636233	0.006443880
2437.564686	0.006284161
2439.493139	0.005835322
2441.421592	0.005401223
2443.350045	0.005479325
2445.278499	0.005981036
2447.206952	0.006356717
2449.135405	0.006294260
2451.063858	0.006089434
2452.992311	0.006170799
2454.920764	0.006484364
2456.849217	0.006622909
2458.777670	0.006459178
2460.706123	0.006181908
2462.634576	0.005848441
2464.563029	0.005726482
2466.491482	0.005967334
2468.419935	0.006127498
2470.348389	0.006044203
2472.276842	0.006111445
2474.205295	0.006488621
2476.133748	0.006817779
2478.062201	0.006823284
2479.990654	0.006786454
2481.919107	0.006894749
2483.847560	0.006971871
2485.776013	0.006976312
2487.704466	0.007001039
2489.632919	0.006971818
2491.561372	0.006877020
2493.489825	0.007043598
2495.418279	0.007675599
2497.346732	0.008199992
2499.275185	0.008226186
2501.203638	0.008068754
2503.132091	0.007996462
2505.060544	0.008024985
2506.988997	0.008061730
2508.917450	0.008154964
2510.845903	0.008406906
2512.774356	0.008687211
2514.702809	0.008938996
2516.631262	0.009177774
2518.559715	0.009251345
2520.488168	0.009227091
2522.416622	0.009231589
2524.345075	0.009344791
2526.273528	0.009802949
2528.201981	0.010406108
2530.130434	0.010652601
2532.058887	0.010678704
2533.987340	0.010636225
2535.915793	0.010439298
2537.844246	0.010368734
2539.772699	0.010706185
2541.701152	0.011374750
2543.629605	0.012029648
2545.558058	0.012425827
2547.486512	0.012658875
2549.414965	0.012800415
2551.343418	0.013020794
2553.271871	0.013557437
2555.200324	0.014128212
2557.128777	0.014384311
2559.057230	0.014467602
2560.985683	0.014543952
2562.914136	0.014641801
2564.842589	0.014767379
2566.771042	0.014875859
2568.699495	0.014951698
2570.627948	0.015219988
2572.556401	0.015761444
2574.484855	0.015933374
2576.413308	0.015638180
2578.341761	0.015814843
2580.270214	0.016446188
2582.198667	0.016751960
2584.127120	0.016886903
2586.055573	0.017269734
2587.984026	0.017709285
2589.912479	0.017874151
2591.840932	0.017850053
2593.769385	0.017817259
2595.697838	0.017578058
2597.626291	0.017259933
2599.554745	0.017400626
2601.483198	0.017962126
2603.411651	0.018441856
2605.340104	0.018594421
2607.268557	0.018423086
2609.197010	0.018076727
2611.125463	0.017842302
2613.053916	0.017813858
2614.982369	0.017920218
2616.910822	0.018162983
2618.839275	0.018301161
2620.767728	0.018194495
2622.696181	0.018202148
2624.624635	0.018415932
2626.553088	0.018565673
2628.481541	0.018596778
2630.409994	0.018602336
2632.338447	0.018706772
2634.266900	0.018944466
2636.195353	0.019120157
2638.123806	0.019050710
2640.052259	0.018829070
2641.980712	0.018684737
2643.909165	0.018519856
2645.837618	0.018027652
2647.766071	0.017418895
2649.694524	0.017357323
2651.622978	0.017788343
2653.551431	0.018018063
2655.479884	0.017913716
2657.408337	0.017759971
2659.336790	0.017627021
2661.265243	0.017480224
2663.193696	0.017371669
2665.122149	0.017290620
2667.050602	0.017217284
2668.979055	0.017258676
2670.907508	0.017311165
2672.835961	0.017320700
2674.764414	0.017429352
2676.692868	0.017313417
2678.621321	0.016854618
2680.549774	0.016618852
2682.478227	0.016580576
2684.406680	0.016249025
2686.335133	0.015897710
2688.263586	0.015873859
2690.192039	0.015873330
2692.120492	0.015790939
2694.048945	0.015841974
2695.977398	0.015873283
2697.905851	0.015564730
2699.834304	0.015042461
2701.762757	0.014831097
2703.691211	0.014951884
2705.619664	0.014870224
2707.548117	0.014435851
2709.476570	0.014038442
2711.405023	0.014029909
2713.333476	0.014394841
2715.261929	0.014670872
2717.190382	0.014511964
2719.118835	0.014216385
2721.047288	0.013989451
2722.975741	0.013712574
2724.904194	0.013456638
2726.832647	0.013535614
2728.761101	0.014040096
2730.689554	0.014340819
2732.618007	0.014030886
2734.546460	0.013761425
2736.474913	0.013788717
2738.403366	0.013676518
2740.331819	0.013363384
2742.260272	0.012974288
2744.188725	0.012821028
2746.117178	0.013241287
2748.045631	0.013822109
2749.974084	0.014079351
2751.902537	0.014083257
2753.830991	0.013938232
2755.759444	0.013814126
2757.687897	0.013730275
2759.616350	0.013378996
2761.544803	0.012807740
2763.473256	0.012349996
2765.401709	0.012252679
2767.330162	0.012474077
2769.258615	0.012628013
2771.187068	0.012642229
2773.115521	0.012767510
2775.043974	0.012805342
2776.972427	0.012580639
2778.900880	0.012403477
2780.829334	0.012560643
2782.757787	0.012819581
2784.686240	0.012709985
2786.614693	0.012160142
2788.543146	0.011572273
2790.471599	0.011394140
2792.400052	0.011773866
2794.328505	0.012250085
2796.256958	0.012303632
2798.185411	0.012062510
2800.113864	0.011846418
2802.042317	0.011760481
2803.970770	0.011704214
2805.899224	0.011472999
2807.827677	0.011297889
2809.756130	0.011635996
2811.684583	0.012173849
2813.613036	0.012349353
2815.541489	0.012272520
2817.469942	0.012287077
2819.398395	0.012488001
2821.326848	0.012680861
2823.255301	0.012476631
2825.183754	0.011960727
2827.112207	0.011715343
2829.040660	0.011847469
2830.969113	0.011977878
2832.897567	0.012027707
2834.826020	0.011912611
2836.754473	0.011516823
2838.682926	0.011186304
2840.611379	0.011031278
2842.539832	0.010820664
2844.468285	0.010800571
2846.396738	0.011129478
2848.325191	0.011400963
2850.253644	0.011487881
2852.182097	0.011422304
2854.110550	0.011155206
2856.039003	0.010931621
2857.967457	0.010894049
2859.895910	0.011007763
2861.824363	0.011185296
2863.752816	0.011116076
2865.681269	0.010768718
2867.609722	0.010548608
2869.538175	0.010601278
2871.466628	0.010852979
2873.395081	0.011195376
2875.323534	0.011378684
2877.251987	0.011353170
2879.180440	0.011485502
2881.108893	0.011819923
2883.037347	0.011815256
2884.965800	0.011477355
2886.894253	0.011445375
2888.822706	0.011517988
2890.751159	0.011124474
2892.679612	0.010622117
2894.608065	0.010505175
2896.536518	0.010847962
2898.464971	0.011295361
2900.393424	0.011509612
2902.321877	0.011336389
2904.250330	0.010968554
2906.178783	0.010992777
2908.107236	0.011333019
2910.035690	0.011472334
2911.964143	0.011467718
2913.892596	0.011434536
2915.821049	0.011312813
2917.749502	0.011175269
2919.677955	0.010970915
2921.606408	0.010443210
2923.534861	0.009976882
2925.463314	0.010198400
2927.391767	0.010718691
2929.320220	0.011008847
2931.248673	0.011309648
2933.177126	0.011678059
2935.105580	0.011819128
2937.034033	0.011644947
2938.962486	0.011451939
2940.890939	0.011579022
2942.819392	0.011842198
2944.747845	0.012046118
2946.676298	0.011930121
2948.604751	0.011455388
2950.533204	0.011197866
2952.461657	0.011249401
2954.390110	0.011256431
2956.318563	0.011187794
2958.247016	0.011060125
2960.175469	0.010813782
2962.103923	0.010666962
2964.032376	0.010721630
2965.960829	0.010716757
2967.889282	0.010595449
2969.817735	0.010604084
2971.746188	0.010925990
2973.674641	0.011314942
2975.603094	0.011302898
2977.531547	0.010889705
2979.460000	0.010542160
2981.388453	0.010600463
2983.316906	0.011060837
2985.245359	0.011553875
2987.173813	0.011712402
2989.102266	0.011656047
2991.030719	0.011733487
2992.959172	0.011805148
2994.887625	0.011683259
2996.816078	0.011616340
2998.744531	0.011797324
3000.672984	0.011963344
3002.601437	0.011860574
3004.529890	0.011823314
3006.458343	0.012164552
3008.386796	0.012567834
3010.315249	0.012741770
3012.243703	0.012691365
3014.172156	0.012461090
3016.100609	0.012244466
3018.029062	0.012192951
3019.957515	0.012097526
3021.885968	0.011929002
3023.814421	0.012025193
3025.742874	0.012441379
3027.671327	0.012810683
3029.599780	0.012913256
3031.528233	0.012993494
3033.456686	0.013249059
3035.385139	0.013370473
3037.313592	0.013244390
3039.242046	0.013173312
3041.170499	0.013142711
3043.098952	0.012973955
3045.027405	0.012903668
3046.955858	0.013104725
3048.884311	0.013488094
3050.812764	0.013938623
3052.741217	0.014134618
3054.669670	0.014053902
3056.598123	0.014130074
3058.526576	0.014338510
3060.455029	0.014386761
3062.383482	0.014389335
3064.311936	0.014575653
3066.240389	0.014946258
3068.168842	0.015241717
3070.097295	0.015046992
3072.025748	0.014379160
3073.954201	0.013973339
3075.882654	0.014204489
3077.811107	0.014612069
3079.739560	0.014925021
3081.668013	0.015166314
3083.596466	0.015291918
3085.524919	0.015385252
3087.453372	0.015525102
3089.381825	0.015847899
3091.310279	0.016371846
3093.238732	0.016557412
3095.167185	0.016100379
3097.095638	0.015713748
3099.024091	0.015873464
3100.952544	0.016206963
3102.880997	0.016513253
3104.809450	0.016724600
3106.737903	0.016736686
3108.666356	0.016845945
3110.594809	0.017359631
3112.523262	0.018051852
3114.451715	0.018445749
3116.380169	0.018426344
3118.308622	0.018178651
3120.237075	0.017915767
3122.165528	0.017964939
3124.093981	0.018409979
3126.022434	0.018785298
3127.950887	0.018889111
3129.879340	0.019069593
3131.807793	0.019439338
3133.736246	0.019854791
3135.664699	0.019903492
3137.593152	0.019404212
3139.521605	0.019121274
3141.450058	0.019744433
3143.378512	0.020767715
3145.306965	0.021230379
3147.235418	0.021021767
3149.163871	0.020830335
3151.092324	0.020996882
3153.020777	0.021179620
3154.949230	0.021061817
3156.877683	0.020858677
3158.806136	0.020984655
3160.734589	0.021621570
3162.663042	0.022350423
3164.591495	0.022500519
3166.519948	0.022201208
3168.448402	0.022029903
3170.376855	0.022127487
3172.305308	0.022296101
3174.233761	0.022485809
3176.162214	0.022807622
3178.090667	0.023159232
3180.019120	0.023358338
3181.947573	0.023401596
3183.876026	0.023453349
3185.804479	0.023597358
3187.732932	0.023734370
3189.661385	0.023803268
3191.589838	0.023839807
3193.518292	0.024034049
3195.446745	0.024626294
3197.375198	0.025309538
3199.303651	0.025357693
3201.232104	0.024822639
3203.160557	0.024487587
3205.089010	0.024596089
3207.017463	0.024888674
3208.945916	0.025061591
3210.874369	0.024871111
3212.802822	0.024629155
3214.731275	0.024898494
3216.659728	0.025364650
3218.588181	0.025396558
3220.516635	0.025199147
3222.445088	0.025322251
3224.373541	0.025791008
3226.301994	0.026302975
3228.230447	0.026793044
3230.158900	0.027199328
3232.087353	0.027293919
3234.015806	0.027007049
3235.944259	0.026650932
3237.872712	0.026730018
3239.801165	0.027305771
3241.729618	0.027833236
3243.658071	0.028132848
3245.586525	0.028351407
3247.514978	0.028431209
3249.443431	0.028510511
3251.371884	0.028561596
3253.300337	0.028418671
3255.228790	0.028532002
3257.157243	0.029011065
3259.085696	0.029295087
3261.014149	0.028991546
3262.942602	0.028061641
3264.871055	0.027249929
3266.799508	0.027523689
3268.727961	0.028465617
3270.656414	0.028827220
3272.584868	0.028451737
3274.513321	0.028172825
3276.441774	0.028495105
3278.370227	0.029146139
3280.298680	0.029639397
3282.227133	0.029732816
3284.155586	0.029470915
3286.084039	0.029322276
3288.012492	0.029656125
3289.940945	0.030084452
3291.869398	0.030521570
3293.797851	0.031223955
3295.726304	0.031685323
3297.654758	0.031457428
3299.583211	0.030745704
3301.511664	0.030250484
3303.440117	0.030448113
3305.368570	0.030881627
3307.297023	0.031264249
3309.225476	0.031685553
3311.153929	0.031814501
3313.082382	0.031463917
3315.010835	0.031213164
3316.939288	0.031426769
3318.867741	0.031599883
3320.796194	0.031350173
3322.724648	0.030992581
3324.653101	0.030636815
3326.581554	0.030256864
3328.510007	0.030370062
3330.438460	0.031236369
3332.366913	0.032224588
3334.295366	0.032693945
3336.223819	0.032689314
3338.152272	0.032560710
3340.080725	0.032504074
3342.009178	0.032673664
3343.937631	0.033153754
3345.866084	0.033682883
3347.794537	0.034078550
3349.722991	0.034560807
3351.651444	0.035031278
3353.579897	0.035042424
3355.508350	0.034647081
3357.436803	0.034200046
3359.365256	0.033847220
3361.293709	0.033694405
3363.222162	0.033724647
3365.150615	0.034041449
3367.079068	0.034879304
3369.007521	0.035620697
3370.935974	0.035649076
3372.864427	0.035552308
3374.792881	0.035635311
3376.721334	0.035595711
3378.649787	0.035794418
3380.578240	0.036617495
3382.506693	0.037369087
3384.435146	0.037281156
3386.363599	0.036921967
3388.292052	0.037133198
3390.220505	0.037382420
3392.148958	0.037036180
3394.077411	0.036585275
3396.005864	0.036355712
3397.934317	0.036256608
3399.862770	0.036447063
3401.791224	0.036870312
3403.719677	0.036709759
3405.648130	0.036307968
3407.576583	0.036506616
3409.505036	0.037604861
3411.433489	0.038790327
3413.361942	0.039167006
3415.290395	0.038938705
3417.218848	0.038852494
3419.147301	0.038881484
3421.075754	0.038649954
3423.004207	0.038226791
3424.932660	0.037964258
3426.861114	0.038203228
3428.789567	0.038678873
3430.718020	0.038645148
3432.646473	0.038148291
3434.574926	0.037604470
3436.503379	0.036968037
3438.431832	0.036644153
3440.360285	0.036942083
3442.288738	0.037533831
3444.217191	0.038025197
3446.145644	0.037831221
3448.074097	0.037198823
3450.002550	0.036946565
3451.931004	0.037093494
3453.859457	0.037449673
3455.787910	0.037807178
3457.716363	0.037711710
3459.644816	0.037031535
3461.573269	0.036409393
3463.501722	0.036395997
3465.430175	0.036692854
3467.358628	0.036943682
3469.287081	0.037023287
3471.215534	0.036709446
3473.143987	0.036005482
3475.072440	0.035483330
3477.000893	0.035525583
3478.929347	0.035579327
3480.857800	0.035074010
3482.786253	0.034459569
3484.714706	0.034165248
3486.643159	0.033956412
3488.571612	0.033860862
3490.500065	0.033808913
3492.428518	0.033483647
3494.356971	0.032987244
3496.285424	0.032656875
3498.213877	0.032768369
3500.142330	0.033177748
3502.070783	0.033403892
3503.999237	0.033349819
3505.927690	0.033017300
3507.856143	0.032435399
3509.784596	0.032233529
3511.713049	0.032274257
3513.641502	0.031793337
3515.569955	0.031078314
3517.498408	0.030796191
3519.426861	0.031080650
3521.355314	0.031643417
3523.283767	0.032190070
3525.212220	0.032386731
3527.140673	0.031932361
3529.069126	0.031172533
3530.997580	0.030663678
3532.926033	0.030320067
3534.854486	0.029677568
3536.782939	0.028906686
3538.711392	0.028547166
3540.639845	0.028442429
3542.568298	0.028251741
3544.496751	0.028188098
3546.425204	0.028585842
3548.353657	0.028972276
3550.282110	0.028536810
3552.210563	0.027686771
3554.139016	0.027418794
3556.067470	0.027656257
3557.995923	0.027752416
3559.924376	0.027597362
3561.852829	0.027535086
3563.781282	0.027655046
3565.709735	0.027663413
3567.638188	0.027474662
3569.566641	0.027015461
3571.495094	0.026158568
3573.423547	0.025156047
3575.352000	0.024425015
3577.280453	0.024128316
3579.208906	0.024160700
3581.137360	0.024394698
3583.065813	0.024828507
3584.994266	0.025119385
3586.922719	0.024794551
3588.851172	0.024168573
3590.779625	0.023652565
3592.708078	0.023357728
3594.636531	0.023538450
3596.564984	0.023930950
3598.493437	0.023728514
3600.421890	0.022804989
3602.350343	0.021689890
3604.278796	0.020813955
3606.207249	0.020644616
3608.135703	0.021618767
3610.064156	0.022958912
3611.992609	0.023064647
3613.921062	0.022040538
3615.849515	0.021070063
3617.777968	0.020558527
3619.706421	0.020679632
3621.634874	0.021246651
3623.563327	0.021438742
3625.491780	0.020635374
3627.420233	0.018877372
3629.348686	0.017811012
3631.277139	0.018259559
3633.205593	0.018542603
3635.134046	0.018118022
3637.062499	0.017517975
3638.990952	0.016796062
3640.919405	0.016415842
3642.847858	0.016964233
3644.776311	0.018142786
3646.704764	0.019233663
3648.633217	0.019931559
3650.561670	0.019830279
3652.490123	0.018638348
3654.418576	0.016687080
3656.347029	0.015164451
3658.275482	0.014874036
3660.203936	0.015130336
3662.132389	0.015192469
3664.060842	0.015056187
3665.989295	0.014784423
3667.917748	0.014409833
3669.846201	0.014455873
3671.774654	0.014900574
3673.703107	0.014018999
3675.631560	0.012289288
3677.560013	0.011922122
3679.488466	0.012515985
3681.416919	0.012950868
3683.345372	0.013185406
3685.273826	0.013411392
3687.202279	0.013253031
3689.130732	0.012508608
3691.059185	0.011938014
3692.987638	0.011961268
3694.916091	0.012187658
3696.844544	0.012370015
3698.772997	0.012237264
3700.701450	0.011521544
3702.629903	0.010955387
3704.558356	0.011304306
3706.486809	0.012210194
3708.415262	0.012841539
3710.343716	0.012582674
3712.272169	0.011571879
3714.200622	0.010763035
3716.129075	0.010865104
3718.057528	0.011737923
3719.985981	0.012538815
3721.914434	0.012769397
3723.842887	0.013032960
3725.771340	0.013799367
3727.699793	0.014589787
3729.628246	0.014570362
3731.556699	0.013613840
3733.485152	0.012605770
3735.413605	0.012534902
3737.342059	0.013333373
3739.270512	0.013814064
3741.198965	0.013657108
3743.127418	0.013898984
3745.055871	0.015619149
3746.984324	0.017366506
3748.912777	0.016524747
3750.841230	0.014453886
3752.769683	0.013465827
3754.698136	0.013528490
3756.626589	0.013778651
3758.555042	0.013615565
3760.483495	0.013245342
3762.411949	0.012977036
3764.340402	0.012882044
3766.268855	0.013341724
3768.197308	0.014016194
3770.125761	0.014036304
3772.054214	0.013591963
3773.982667	0.013255698
3775.911120	0.013412263
3777.839573	0.014143328
3779.768026	0.015079016
3781.696479	0.015405220
3783.624932	0.014526936
3785.553385	0.013401293
3787.481838	0.013291027
3789.410292	0.014022804
3791.338745	0.014569656
3793.267198	0.014416326
3795.195651	0.013946306
3797.124104	0.013680587
3799.052557	0.013378245
3800.981010	0.013031240
3802.909463	0.013535348
3804.837916	0.014163632
3806.766369	0.013958615
3808.694822	0.013838875
3810.623275	0.014042929
3812.551728	0.014053200
3814.480182	0.014283473
3816.408635	0.015570858
3818.337088	0.016929124
3820.265541	0.016047407
3822.193994	0.014357552
3824.122447	0.013801562
3826.050900	0.013715925
3827.979353	0.013676708
3829.907806	0.013600677
3831.836259	0.013801171
3833.764712	0.014691615
3835.693165	0.015714552
3837.621618	0.016277026
3839.550071	0.016436955
3841.478525	0.015848788
3843.406978	0.014743048
3845.335431	0.014083950
3847.263884	0.014020813
3849.192337	0.014108134
3851.120790	0.013948360
3853.049243	0.014147438
3854.977696	0.015453322
3856.906149	0.016354423
3858.834602	0.015610827
3860.763055	0.014211103
3862.691508	0.012851053
3864.619961	0.011429271
3866.548415	0.010458218
3868.476868	0.010675777
3870.405321	0.011759717
3872.333774	0.012255093
3874.262227	0.011729240
3876.190680	0.011406675
3878.119133	0.011579587
3880.047586	0.012128790
3881.976039	0.012997358
3883.904492	0.013179529
3885.832945	0.012625797
3887.761398	0.012305954
3889.689851	0.012326555
3891.618305	0.012870473
3893.546758	0.013749672
3895.475211	0.013636907
3897.403664	0.012592843
3899.332117	0.012099047
3901.260570	0.012536745
3903.189023	0.012767340
3905.117476	0.012397693
3907.045929	0.012204897
3908.974382	0.011940848
3910.902835	0.011153643
3912.831288	0.010499945
3914.759741	0.010620272
3916.688194	0.011372701
3918.616648	0.012167578
3920.545101	0.012518646
3922.473554	0.012373194
3924.402007	0.011942881
3926.330460	0.011677950
3928.258913	0.011941942
3930.187366	0.012321037
3932.115819	0.012055526
3934.044272	0.011384931
3935.972725	0.011152075
3937.901178	0.011460598
3939.829631	0.011610593
3941.758084	0.011276850
3943.686538	0.010990887
3945.614991	0.011154626
3947.543444	0.011627469
3949.471897	0.011934513
3951.400350	0.011577963
3953.328803	0.010858826
3955.257256	0.010610905
3957.185709	0.011017677
3959.114162	0.011263845
3961.042615	0.010761615
3962.971068	0.010151074
3964.899521	0.010056552
3966.827974	0.010349781
3968.756427	0.010745605
3970.684881	0.011106859
3972.613334	0.011408125
3974.541787	0.011572416
3976.470240	0.011248752
3978.398693	0.010217187
3980.327146	0.009162994
3982.255599	0.008734306
3984.184052	0.008749011
3986.112505	0.008975339
3988.040958	0.009522061
3989.969411	0.010102344
3991.897864	0.010341657
3993.826317	0.010423045
3995.754771	0.010521686
3997.683224	0.010661834
3999.611677	0.010867793
4001.540130	0.010915948
4003.468583	0.010489236
4005.397036	0.010097471
4007.325489	0.010374812
4009.253942	0.010834748
4011.182395	0.010695502
4013.110848	0.010122659
4015.039301	0.009685381
4016.967754	0.009523524
4018.896207	0.009150435
4020.824661	0.008133830
4022.753114	0.007333336
4024.681567	0.007638527
4026.610020	0.008672599
4028.538473	0.009779416
4030.466926	0.010313645
4032.395379	0.010309147
4034.323832	0.010464399
4036.252285	0.010584612
4038.180738	0.010666487
4040.109191	0.011136289
4042.037644	0.011394664
4043.966097	0.010748737
4045.894550	0.009419883
4047.823004	0.008270797
4049.751457	0.008000949
4051.679910	0.008299869
4053.608363	0.008465908
4055.536816	0.008606462
4057.465269	0.009068928
4059.393722	0.009524502
4061.322175	0.009654170
4063.250628	0.009723927
4065.179081	0.009848921
4067.107534	0.009872554
4069.035987	0.009934155
4070.964440	0.009954546
4072.892894	0.009659223
4074.821347	0.009186668
4076.749800	0.008912378
4078.678253	0.008900349
4080.606706	0.009019799
4082.535159	0.009103429
4084.463612	0.009254251
4086.392065	0.009526799
4088.320518	0.009519227
4090.248971	0.009290626
4092.177424	0.008944262
4094.105877	0.008891580
4096.034330	0.008951236
4097.962783	0.008612717
4099.891237	0.007924810
4101.819690	0.007570209
4103.748143	0.008047780
4105.676596	0.008764058
4107.605049	0.008652579
4109.533502	0.007923694
4111.461955	0.007207380
4113.390408	0.006812193
4115.318861	0.007116219
4117.247314	0.007990791
4119.175767	0.008844847
4121.104220	0.008845367
4123.032673	0.008372729
4124.961127	0.008257124
4126.889580	0.007794494
4128.818033	0.006535715
4130.746486	0.005739732
4132.674939	0.005982152
4134.603392	0.005963468
4136.531845	0.005431561
4138.460298	0.005027785
4140.388751	0.005166658
4142.317204	0.006363541
4144.245657	0.007725997
4146.174110	0.007871607
4148.102563	0.007453234
4150.031017	0.007518738
4151.959470	0.007668309
4153.887923	0.007214140
4155.816376	0.007039785
4157.744829	0.007325333
4159.673282	0.007383010
4161.601735	0.007428280
4163.530188	0.007687682
4165.458641	0.007797657
4167.387094	0.007596707
4169.315547	0.007741525
4171.244000	0.008211737
4173.172453	0.008290290
4175.100906	0.008112749
4177.029360	0.007774969
4178.957813	0.007435126
4180.886266	0.007345854
4182.814719	0.007385463
4184.743172	0.007443185
4186.671625	0.007515604
4188.600078	0.007287419
4190.528531	0.006685474
4192.456984	0.006389994
4194.385437	0.006773564
4196.313890	0.007175779
4198.242343	0.007076081
4200.170796	0.006795996
4202.099250	0.006091694
4204.027703	0.005567573
4205.956156	0.006083073
4207.884609	0.006962445
4209.813062	0.006866678
4211.741515	0.006187736
4213.669968	0.006429947
4215.598421	0.007664268
4217.526874	0.008098939
4219.455327	0.007473305
4221.383780	0.007086356
4223.312233	0.006769535
4225.240686	0.005792993
4227.169139	0.005370396
4229.097593	0.005936350
4231.026046	0.006514151
4232.954499	0.006953198
4234.882952	0.007046234
4236.811405	0.006354672
4238.739858	0.005609674
4240.668311	0.005915869
4242.596764	0.006881298
4244.525217	0.007053413
4246.453670	0.006302899
4248.382123	0.005636925
4250.310576	0.005458584
4252.239029	0.005662267
4254.167483	0.005692945
4256.095936	0.005464984
4258.024389	0.006125104
4259.952842	0.007244125
4261.881295	0.007545938
4263.809748	0.007055342
4265.738201	0.006129970
4267.666654	0.005323712
4269.595107	0.004664700
4271.523560	0.004026776
4273.452013	0.004496266
4275.380466	0.005834700
4277.308919	0.006592518
4279.237373	0.006753833
4281.165826	0.006540391
4283.094279	0.005884579
4285.022732	0.005385528
4286.951185	0.005411140
4288.879638	0.005626773
4290.808091	0.005989064
4292.736544	0.006312099
4294.664997	0.006179201
4296.593450	0.005563057
4298.521903	0.004836275
4300.450356	0.004326402
4302.378809	0.004801563
4304.307262	0.005832505
4306.235716	0.005822447
4308.164169	0.004956258
4310.092622	0.004787659
4312.021075	0.005678509
4313.949528	0.006768398
4315.877981	0.007337708
4317.806434	0.007159072
4319.734887	0.006976410
4321.663340	0.007078692
4323.591793	0.006211830
4325.520246	0.004501836
4327.448699	0.003927185
4329.377152	0.004677011
4331.305606	0.005493816
4333.234059	0.005609260
4335.162512	0.005305584
4337.090965	0.005310788
4339.019418	0.005415889
4340.947871	0.005550005
4342.876324	0.006212515
4344.804777	0.006947031
4346.733230	0.006621780
4348.661683	0.005418593
4350.590136	0.004611125
4352.518589	0.005068622
4354.447042	0.006099243
4356.375495	0.006607903
4358.303949	0.006648863
4360.232402	0.006335377
4362.160855	0.005986108
4364.089308	0.006158341
4366.017761	0.006138049
4367.946214	0.005296346
4369.874667	0.004403413
4371.803120	0.004430003
4373.731573	0.005559125
4375.660026	0.006135023
4377.588479	0.005614148
4379.516932	0.005846318
4381.445385	0.006941003
4383.373839	0.007369037
4385.302292	0.006861542
4387.230745	0.006238186
4389.159198	0.005749003
4391.087651	0.005457710
4393.016104	0.005697036
4394.944557	0.005998013
4396.873010	0.005795902
4398.801463	0.005273347
4400.729916	0.004792002
4402.658369	0.004788915
4404.586822	0.005240314
4406.515275	0.005812209
4408.443729	0.006166750
4410.372182	0.005810905
4412.300635	0.005484154
4414.229088	0.005515006
4416.157541	0.005206438
4418.085994	0.004592597
4420.014447	0.004867367
4421.942900	0.005883486
4423.871353	0.006450610
4425.799806	0.006046935
4427.728259	0.005174857
4429.656712	0.004870042
4431.585165	0.005212826
4433.513618	0.005717952
4435.442072	0.006305752
4437.370525	0.006908464
4439.298978	0.007434855
4441.227431	0.008008748
4443.155884	0.008402119
4445.084337	0.008577743
4447.012790	0.008705745
4448.941243	0.008463481
4450.869696	0.007393657
4452.798149	0.006294033
4454.726602	0.006135755
4456.655055	0.006321538
4458.583508	0.006456614
4460.511962	0.006441294
4462.440415	0.006179803
4464.368868	0.006085906
4466.297321	0.006376453
4468.225774	0.006676115
4470.154227	0.006894888
4472.082680	0.006920786
4474.011133	0.006716332
4475.939586	0.006737758
4477.868039	0.007227425
4479.796492	0.007573420
4481.724945	0.007444687
4483.653398	0.007050236
4485.581851	0.006682339
4487.510305	0.006711094
4489.438758	0.007065920
4491.367211	0.007469853
4493.295664	0.007853441
4495.224117	0.008047950
4497.152570	0.007998620
4499.081023	0.007665708
4501.009476	0.006585763
4502.937929	0.005628425
4504.866382	0.006073186
4506.794835	0.006999081
4508.723288	0.007547330
4510.651741	0.007970537
4512.580195	0.008104696
4514.508648	0.007649913
4516.437101	0.006964867
4518.365554	0.006357788
4520.294007	0.006281333
4522.222460	0.006867091
4524.150913	0.007252079
4526.079366	0.006580708
4528.007819	0.005519223
4529.936272	0.005483260
4531.864725	0.006643362
4533.793178	0.007778792
4535.721631	0.008105650
4537.650084	0.008155203
4539.578538	0.008071793
4541.506991	0.007281573
4543.435444	0.006212741
4545.363897	0.005747232
4547.292350	0.005887626
4549.220803	0.006688374
4551.149256	0.008397578
4553.077709	0.009392800
4555.006162	0.008743078
4556.934615	0.007248093
4558.863068	0.006406968
4560.791521	0.006507494
4562.719974	0.006425896
4564.648428	0.005469854
4566.576881	0.005224818
4568.505334	0.006317498
4570.433787	0.007165026
4572.362240	0.006795081
4574.290693	0.006008489
4576.219146	0.006261468
4578.147599	0.007541419
4580.076052	0.008439671
4582.004505	0.008477170
4583.932958	0.007623312
4585.861411	0.006709589
4587.789864	0.006611198
4589.718318	0.007067893
4591.646771	0.007138891
4593.575224	0.006899511
4595.503677	0.006907818
4597.432130	0.006892843
4599.360583	0.006015545
4601.289036	0.004939382
4603.217489	0.005105172
[truncated: 1,501 more rows]
