# Supplementary material for: Adaptive Method for Quantitative Estimation of Glucose and Fructose Concentrations in Aqueous Solutions Based on Infrared Nanoantenna Optics
Source: Sensors (Basel). 2019 Jul 11;19(14):3053. doi: 10.3390/s19143053 (PMC6678705; doi:10.3390/s19143053)
Supplement: Supplementary file 1 [file sensors-19-03053-s001.zip › 00_Measurement_Data/Fructose cycles/2 c=25 gl/res4 sc50_50 ap100x100 par pol/2 c25 gl.29.txt]

748.239793	0.039638508
750.168246	0.020697273
752.096699	0.014162441
754.025152	0.023792846
755.953605	0.023749702
757.882058	0.015411409
759.810511	0.015799349
761.738964	0.024598619
763.667418	0.020393699
765.595871	0.022324497
767.524324	0.022955054
769.452777	0.024663782
771.381230	0.026704438
773.309683	0.022985863
775.238136	0.003302338
777.166589	0.023365527
779.095042	0.030689210
781.023495	0.028415030
782.951948	0.022068169
784.880401	0.015372564
786.808854	0.017789431
788.737308	0.009453819
790.665761	0.025359707
792.594214	0.036317158
794.522667	0.039538015
796.451120	0.051132359
798.379573	0.056037545
800.308026	0.045519017
802.236479	0.025465567
804.164932	0.015057180
806.093385	0.025855316
808.021838	0.018609034
809.950291	0.014674437
811.878744	0.022911835
813.807197	0.031340145
815.735651	0.026261585
817.664104	0.030365491
819.592557	0.019676376
821.521010	0.007773843
823.449463	0.006466469
825.377916	0.018562080
827.306369	0.025346993
829.234822	0.039349418
831.163275	0.044208355
833.091728	0.034419082
835.020181	0.023957070
836.948634	0.022551408
838.877087	0.020614149
840.805541	0.022947825
842.733994	0.028148932
844.662447	0.023526212
846.590900	0.019842941
848.519353	0.013356362
850.447806	0.020580731
852.376259	0.023939610
854.304712	0.016243199
856.233165	0.011622914
858.161618	0.012752247
860.090071	0.010318969
862.018524	0.007057057
863.946977	0.013768079
865.875430	0.020633440
867.803884	0.026865052
869.732337	0.032377250
871.660790	0.036156040
873.589243	0.036846697
875.517696	0.036745552
877.446149	0.035865538
879.374602	0.033555079
881.303055	0.032933392
883.231508	0.034526855
885.159961	0.038690116
887.088414	0.044554725
889.016867	0.047549531
890.945320	0.047786493
892.873774	0.050032537
894.802227	0.054767702
896.730680	0.059076011
898.659133	0.063083902
900.587586	0.067258365
902.516039	0.070093647
904.444492	0.071392916
906.372945	0.072079279
908.301398	0.074343413
910.229851	0.078879222
912.158304	0.083374515
914.086757	0.085831866
916.015210	0.086605132
917.943664	0.089487843
919.872117	0.097453021
921.800570	0.106068119
923.729023	0.110700987
925.657476	0.114105932
927.585929	0.119078495
929.514382	0.124176048
931.442835	0.128566772
933.371288	0.133363366
935.299741	0.138966173
937.228194	0.144518703
939.156647	0.149514273
941.085100	0.154673487
943.013553	0.161576986
944.942007	0.169816002
946.870460	0.176679507
948.798913	0.181051657
950.727366	0.185315728
952.655819	0.192244396
954.584272	0.200347379
956.512725	0.206552222
958.441178	0.212152049
960.369631	0.219430223
962.298084	0.227109432
964.226537	0.233408228
966.154990	0.239124194
968.083443	0.245361865
970.011897	0.251685292
971.940350	0.257847637
973.868803	0.263905048
975.797256	0.269660741
977.725709	0.275106281
979.654162	0.280514419
981.582615	0.286743611
983.511068	0.293916553
985.439521	0.301155657
987.367974	0.307965219
989.296427	0.313699543
991.224880	0.318451792
993.153333	0.323583305
995.081786	0.329687893
997.010240	0.336062729
998.938693	0.341662228
1000.867146	0.346572995
1002.795599	0.351456672
1004.724052	0.355809301
1006.652505	0.359431595
1008.580958	0.363584310
1010.509411	0.368573338
1012.437864	0.372532129
1014.366317	0.375186294
1016.294770	0.378486663
1018.223223	0.382240921
1020.151676	0.385453701
1022.080130	0.388753593
1024.008583	0.391975462
1025.937036	0.394440204
1027.865489	0.396366417
1029.793942	0.397914350
1031.722395	0.399198979
1033.650848	0.400344104
1035.579301	0.401102394
1037.507754	0.401708603
1039.436207	0.402754396
1041.364660	0.404006749
1043.293113	0.404675454
1045.221566	0.404615700
1047.150019	0.404244930
1049.078473	0.403755665
1051.006926	0.403323293
1052.935379	0.402713656
1054.863832	0.401670754
1056.792285	0.401022375
1058.720738	0.400627136
1060.649191	0.399117708
1062.577644	0.397049487
1064.506097	0.396131605
1066.434550	0.396255612
1068.363003	0.396039665
1070.291456	0.394722193
1072.219909	0.392820179
1074.148363	0.391470671
1076.076816	0.391014218
1078.005269	0.390672624
1079.933722	0.389463872
1081.862175	0.387919486
1083.790628	0.387262642
1085.719081	0.386715114
1087.647534	0.385236710
1089.575987	0.383446574
1091.504440	0.381818205
1093.432893	0.380173206
1095.361346	0.378772527
1097.289799	0.377661973
1099.218253	0.375931025
1101.146706	0.373632491
1103.075159	0.371791631
1105.003612	0.370182693
1106.932065	0.368208915
1108.860518	0.366230905
1110.788971	0.364629745
1112.717424	0.362826288
1114.645877	0.360354543
1116.574330	0.357934535
1118.502783	0.355778307
1120.431236	0.352981657
1122.359689	0.349502265
1124.288142	0.346326560
1126.216596	0.343696475
1128.145049	0.341059893
1130.073502	0.338266075
1132.001955	0.335490286
1133.930408	0.332828730
1135.858861	0.330439210
1137.787314	0.328234166
1139.715767	0.325829834
1141.644220	0.323262453
1143.572673	0.320698977
1145.501126	0.318039477
1147.429579	0.315681577
1149.358032	0.313686013
1151.286486	0.311172009
1153.214939	0.308193862
1155.143392	0.305458099
1157.071845	0.302735358
1159.000298	0.299785942
1160.928751	0.296792269
1162.857204	0.293693781
1164.785657	0.290516168
1166.714110	0.287513584
1168.642563	0.284766138
1170.571016	0.282043189
1172.499469	0.279328167
1174.427922	0.277012587
1176.356375	0.274734378
1178.284829	0.271880239
1180.213282	0.269070625
1182.141735	0.267004400
1184.070188	0.265172005
1185.998641	0.262629241
1187.927094	0.259379327
1189.855547	0.256289095
1191.784000	0.253612965
1193.712453	0.250961423
1195.640906	0.248411998
1197.569359	0.246254474
1199.497812	0.244207621
1201.426265	0.241742283
1203.354719	0.239369422
1205.283172	0.236959517
1207.211625	0.234746873
1209.140078	0.232503667
1211.068531	0.229668617
1212.996984	0.226538375
1214.925437	0.223788500
1216.853890	0.221388057
1218.782343	0.219256476
1220.710796	0.217605859
1222.639249	0.216087326
1224.567702	0.214087069
1226.496155	0.211726055
1228.424609	0.209480181
1230.353062	0.207429096
1232.281515	0.205449402
1234.209968	0.203523189
1236.138421	0.201583296
1238.066874	0.199525267
1239.995327	0.197581083
1241.923780	0.195979267
1243.852233	0.194575176
1245.780686	0.193212122
1247.709139	0.192043453
1249.637592	0.190917239
1251.566045	0.189258665
1253.494498	0.187013701
1255.422952	0.185111254
1257.351405	0.183969319
1259.279858	0.182632983
1261.208311	0.180632740
1263.136764	0.178548783
1265.065217	0.176697060
1266.993670	0.175305471
1268.922123	0.174375698
1270.850576	0.173114285
1272.779029	0.171054721
1274.707482	0.168633401
1276.635935	0.166605055
1278.564388	0.165051967
1280.492842	0.163445488
1282.421295	0.161827669
1284.349748	0.160709187
1286.278201	0.159949318
1288.206654	0.158852339
1290.135107	0.156959802
1292.063560	0.154650569
1293.992013	0.152758524
1295.920466	0.151297316
1297.848919	0.149733484
1299.777372	0.148172811
1301.705825	0.146903321
1303.634278	0.145748526
1305.562731	0.144465700
1307.491185	0.143204242
1309.419638	0.142261237
1311.348091	0.141391605
1313.276544	0.140855610
1315.204997	0.140789792
1317.133450	0.140039086
1319.061903	0.138341859
1320.990356	0.136109471
1322.918809	0.133463398
1324.847262	0.131244957
1326.775715	0.129856095
1328.704168	0.128633261
1330.632621	0.127422720
1332.561075	0.126929685
1334.489528	0.127592430
1336.417981	0.128699765
1338.346434	0.128743470
1340.274887	0.127425998
1342.203340	0.124756314
1344.131793	0.121057786
1346.060246	0.118139431
1347.988699	0.116723910
1349.917152	0.116073251
1351.845605	0.115453050
1353.774058	0.114523433
1355.702511	0.113807969
1357.630965	0.113856301
1359.559418	0.113961555
1361.487871	0.113303848
1363.416324	0.112790048
1365.344777	0.112215392
1367.273230	0.110432230
1369.201683	0.109192505
1371.130136	0.109233283
1373.058589	0.108803511
1374.987042	0.107882068
1376.915495	0.106278732
1378.843948	0.103415810
1380.772401	0.101117425
1382.700854	0.100693367
1384.629308	0.100801483
1386.557761	0.100047559
1388.486214	0.099516004
1390.414667	0.099839173
1392.343120	0.099735737
1394.271573	0.099854365
1396.200026	0.100469261
1398.128479	0.099289231
1400.056932	0.096987784
1401.985385	0.094750725
1403.913838	0.091947794
1405.842291	0.090180896
1407.770744	0.089688830
1409.699198	0.088680319
1411.627651	0.087635458
1413.556104	0.088009015
1415.484557	0.089210533
1417.413010	0.089367181
1419.341463	0.089278117
1421.269916	0.089362964
1423.198369	0.087505065
1425.126822	0.085123658
1427.055275	0.083685316
1428.983728	0.082445808
1430.912181	0.082689986
1432.840634	0.083923042
1434.769087	0.082545325
1436.697541	0.079555951
1438.625994	0.078495540
1440.554447	0.077562660
1442.482900	0.076063573
1444.411353	0.075404152
1446.339806	0.075009644
1448.268259	0.074817881
1450.196712	0.075713158
1452.125165	0.077863619
1454.053618	0.080073461
1455.982071	0.080392234
1457.910524	0.079999521
1459.838977	0.080015302
1461.767431	0.077348895
1463.695884	0.072619379
1465.624337	0.070254289
1467.552790	0.071637489
1469.481243	0.073401414
1471.409696	0.073590755
1473.338149	0.073468439
1475.266602	0.072240837
1477.195055	0.069281578
1479.123508	0.066393115
1481.051961	0.064855635
1482.980414	0.065310955
1484.908867	0.067133494
1486.837321	0.068663292
1488.765774	0.068681471
1490.694227	0.067989469
1492.622680	0.067781553
1494.551133	0.066765383
1496.479586	0.065221496
1498.408039	0.064548120
1500.336492	0.064690493
1502.264945	0.065793805
1504.193398	0.066934362
1506.121851	0.067856438
1508.050304	0.070399731
1509.978757	0.070437714
1511.907210	0.066928484
1513.835664	0.064481251
1515.764117	0.065095313
1517.692570	0.068190441
1519.621023	0.070117496
1521.549476	0.069290891
1523.477929	0.068171263
1525.406382	0.065300070
1527.334835	0.061352380
1529.263288	0.059025038
1531.191741	0.057367548
1533.120194	0.056704693
1535.048647	0.059488140
1536.977100	0.062787049
1538.905554	0.063710302
1540.834007	0.065058231
1542.762460	0.064719878
1544.690913	0.060532887
1546.619366	0.056338284
1548.547819	0.053604525
1550.476272	0.052733827
1552.404725	0.053915422
1554.333178	0.056674272
1556.261631	0.058989197
1558.190084	0.057701889
1560.118537	0.056185015
1562.046990	0.055705700
1563.975443	0.053601652
1565.903897	0.051682107
1567.832350	0.050593596
1569.760803	0.050290756
1571.689256	0.051619809
1573.617709	0.051981818
1575.546162	0.050476212
1577.474615	0.049933773
1579.403068	0.049578685
1581.331521	0.047831442
1583.259974	0.046253111
1585.188427	0.045867547
1587.116880	0.046268474
1589.045333	0.046850219
1590.973787	0.047283687
1592.902240	0.047371835
1594.830693	0.047284726
1596.759146	0.047452018
1598.687599	0.047791570
1600.616052	0.048095964
1602.544505	0.048586223
1604.472958	0.049206380
1606.401411	0.049377117
1608.329864	0.049209680
1610.258317	0.049758658
1612.186770	0.051268283
1614.115223	0.052245703
1616.043677	0.052436896
1617.972130	0.054016262
1619.900583	0.055875264
1621.829036	0.055595811
1623.757489	0.055364415
1625.685942	0.055794265
1627.614395	0.055230178
1629.542848	0.055115480
1631.471301	0.056346036
1633.399754	0.057142910
1635.328207	0.057596479
1637.256660	0.059291899
1639.185113	0.059596285
1641.113566	0.058387239
1643.042020	0.058373269
1644.970473	0.059461243
1646.898926	0.061877735
1648.827379	0.066032290
1650.755832	0.065590024
1652.684285	0.060141299
1654.612738	0.058487173
1656.541191	0.059233434
1658.469644	0.057910230
1660.398097	0.055664860
1662.326550	0.054477938
1664.255003	0.055337954
1666.183456	0.056280907
1668.111910	0.055475976
1670.040363	0.055372488
1671.968816	0.056302994
1673.897269	0.054791156
1675.825722	0.052444737
1677.754175	0.052320685
1679.682628	0.053317521
1681.611081	0.053465102
1683.539534	0.052361105
1685.467987	0.051835004
1687.396440	0.050813861
1689.324893	0.048190925
1691.253346	0.046691459
1693.181799	0.046638645
1695.110253	0.047522068
1697.038706	0.049872577
1698.967159	0.049882516
1700.895612	0.047515556
1702.824065	0.046276748
1704.752518	0.044093598
1706.680971	0.041395001
1708.609424	0.039993487
1710.537877	0.039901301
1712.466330	0.040973898
1714.394783	0.042261470
1716.323236	0.042013820
1718.251689	0.040469207
1720.180143	0.038696613
1722.108596	0.036414858
1724.037049	0.034633428
1725.965502	0.034668501
1727.893955	0.036042355
1729.822408	0.037641183
1731.750861	0.037811492
1733.679314	0.036565494
1735.607767	0.036720488
1737.536220	0.037281197
1739.464673	0.036672231
1741.393126	0.036313564
1743.321579	0.036671922
1745.250032	0.037208572
1747.178486	0.037467394
1749.106939	0.036646273
1751.035392	0.035443325
1752.963845	0.035086859
1754.892298	0.035096724
1756.820751	0.035165172
1758.749204	0.035493992
1760.677657	0.035242330
1762.606110	0.034775656
1764.534563	0.034939378
1766.463016	0.035477970
1768.391469	0.036712516
1770.319922	0.038192600
1772.248376	0.038788654
1774.176829	0.038796723
1776.105282	0.038438018
1778.033735	0.037795082
1779.962188	0.037360836
1781.890641	0.037123315
1783.819094	0.036726493
1785.747547	0.036715899
1787.676000	0.037730709
1789.604453	0.039032318
1791.532906	0.040180471
1793.461359	0.041506015
1795.389812	0.042246245
1797.318266	0.041900128
1799.246719	0.041218683
1801.175172	0.040874802
1803.103625	0.040934160
1805.032078	0.041060522
1806.960531	0.041251168
1808.888984	0.041538171
1810.817437	0.041758601
1812.745890	0.041829184
1814.674343	0.041489318
1816.602796	0.040817883
1818.531249	0.040519558
1820.459702	0.040880568
1822.388155	0.041566547
1824.316609	0.042483680
1826.245062	0.043743014
1828.173515	0.044222713
1830.101968	0.043564461
1832.030421	0.042912409
1833.958874	0.042251520
1835.887327	0.041605968
1837.815780	0.041589838
1839.744233	0.042117830
1841.672686	0.042298689
1843.601139	0.042157307
1845.529592	0.042597774
1847.458045	0.042532124
1849.386499	0.041263368
1851.314952	0.039940171
1853.243405	0.039240666
1855.171858	0.039037500
1857.100311	0.039041422
1859.028764	0.039038751
1860.957217	0.039028507
1862.885670	0.039365370
1864.814123	0.040188495
1866.742576	0.040637109
1868.671029	0.040152419
1870.599482	0.039223261
1872.527935	0.037988506
1874.456388	0.036773756
1876.384842	0.036268767
1878.313295	0.036366221
1880.241748	0.036479365
1882.170201	0.036199369
1884.098654	0.035724316
1886.027107	0.035497807
1887.955560	0.035381116
1889.884013	0.035348754
1891.812466	0.035250533
1893.740919	0.034458578
1895.669372	0.033549268
1897.597825	0.033269938
1899.526278	0.033236757
1901.454732	0.033067387
1903.383185	0.032861106
1905.311638	0.032749604
1907.240091	0.032562092
1909.168544	0.032082777
1911.096997	0.031552516
1913.025450	0.031345792
1914.953903	0.031183723
1916.882356	0.030769426
1918.810809	0.030682974
1920.739262	0.030716091
1922.667715	0.030134466
1924.596168	0.029394176
1926.524622	0.028790237
1928.453075	0.028191578
1930.381528	0.027703401
1932.309981	0.027461283
1934.238434	0.027378924
1936.166887	0.027230104
1938.095340	0.027253930
1940.023793	0.027454492
1941.952246	0.027395291
1943.880699	0.027148336
1945.809152	0.026783543
1947.737605	0.026314218
1949.666058	0.025998715
1951.594511	0.025761876
1953.522965	0.025408618
1955.451418	0.025049277
1957.379871	0.024880521
1959.308324	0.024652323
1961.236777	0.024168121
1963.165230	0.023761351
1965.093683	0.023586588
1967.022136	0.023641391
1968.950589	0.023910535
1970.879042	0.023883328
1972.807495	0.023294546
1974.735948	0.022626549
1976.664401	0.022234697
1978.592855	0.022065079
1980.521308	0.021999687
1982.449761	0.021874147
1984.378214	0.021616854
1986.306667	0.021395663
1988.235120	0.021281758
1990.163573	0.021128073
1992.092026	0.020931242
1994.020479	0.020801378
1995.948932	0.020666400
1997.877385	0.020495661
1999.805838	0.020260431
2001.734291	0.019890817
2003.662744	0.019388711
2005.591198	0.018934511
2007.519651	0.018777207
2009.448104	0.018815953
2011.376557	0.018814523
2013.305010	0.018732771
2015.233463	0.018606797
2017.161916	0.018573076
2019.090369	0.018633131
2021.018822	0.018551478
2022.947275	0.018276848
2024.875728	0.018009536
2026.804181	0.017894663
2028.732634	0.017860346
2030.661088	0.017749703
2032.589541	0.017524257
2034.517994	0.017264675
2036.446447	0.017109580
2038.374900	0.017224461
2040.303353	0.017563535
2042.231806	0.017719522
2044.160259	0.017390355
2046.088712	0.016921533
2048.017165	0.016832802
2049.945618	0.017017810
2051.874071	0.016998671
2053.802524	0.016610151
2055.730978	0.016171409
2057.659431	0.015922556
2059.587884	0.015679238
2061.516337	0.015476519
2063.444790	0.015482295
2065.373243	0.015489060
2067.301696	0.015353769
2069.230149	0.015219387
2071.158602	0.015210526
2073.087055	0.015303158
2075.015508	0.015430773
2076.943961	0.015549542
2078.872414	0.015535830
2080.800867	0.015300280
2082.729321	0.014902777
2084.657774	0.014489505
2086.586227	0.014267590
2088.514680	0.014346493
2090.443133	0.014538410
2092.371586	0.014638216
2094.300039	0.014647443
2096.228492	0.014471197
2098.156945	0.014156631
2100.085398	0.013990867
2102.013851	0.014003495
2103.942304	0.014014306
2105.870757	0.014041060
2107.799211	0.014108549
2109.727664	0.013990881
2111.656117	0.013762704
2113.584570	0.013748270
2115.513023	0.013726279
2117.441476	0.013536341
2119.369929	0.013448764
2121.298382	0.013436727
2123.226835	0.013302788
2125.155288	0.013237666
2127.083741	0.013363069
2129.012194	0.013330786
2130.940647	0.013140609
2132.869100	0.013176719
2134.797554	0.013375139
2136.726007	0.013349871
2138.654460	0.013103391
2140.582913	0.012957678
2142.511366	0.012898616
2144.439819	0.012813331
2146.368272	0.012745771
2148.296725	0.012558525
2150.225178	0.012223911
2152.153631	0.012039184
2154.082084	0.012155960
2156.010537	0.012494177
2157.938990	0.012723960
2159.867444	0.012592829
2161.795897	0.012415232
2163.724350	0.012459680
2165.652803	0.012476137
2167.581256	0.012339926
2169.509709	0.012226816
2171.438162	0.012192273
2173.366615	0.012175377
2175.295068	0.012045648
2177.223521	0.011849518
2179.151974	0.011773743
2181.080427	0.011670681
2183.008880	0.011552747
2184.937334	0.011514574
2186.865787	0.011309262
2188.794240	0.011044092
2190.722693	0.011014037
2192.651146	0.011012801
2194.579599	0.010742759
2196.508052	0.010525974
2198.436505	0.010739702
2200.364958	0.011020144
2202.293411	0.010998907
2204.221864	0.010930788
2206.150317	0.011085489
2208.078770	0.011242043
2210.007223	0.011239510
2211.935677	0.011337679
2213.864130	0.011589762
2215.792583	0.011687605
2217.721036	0.011359442
2219.649489	0.010817014
2221.577942	0.010587939
2223.506395	0.010748791
2225.434848	0.010812130
2227.363301	0.010550627
2229.291754	0.010439562
2231.220207	0.010634618
2233.148660	0.010650188
2235.077113	0.010387396
2237.005567	0.010093256
2238.934020	0.009808784
2240.862473	0.009570777
2242.790926	0.009545437
2244.719379	0.009616937
2246.647832	0.009571641
2248.576285	0.009513821
2250.504738	0.009522566
2252.433191	0.009618554
2254.361644	0.009864150
2256.290097	0.010064261
2258.218550	0.010031603
2260.147003	0.009787670
2262.075456	0.009511259
2264.003910	0.009396827
2265.932363	0.009451264
2267.860816	0.009474275
2269.789269	0.009341470
2271.717722	0.009225152
2273.646175	0.009279964
2275.574628	0.009376201
2277.503081	0.009326203
2279.431534	0.009125148
2281.359987	0.008977620
2283.288440	0.009032471
2285.216893	0.009057934
2287.145346	0.008749703
2289.073800	0.008317836
2291.002253	0.008082342
2292.930706	0.008068199
2294.859159	0.008239476
2296.787612	0.008479615
2298.716065	0.008641851
2300.644518	0.008665890
2302.572971	0.008502748
2304.501424	0.008286071
2306.429877	0.008386455
2308.358330	0.008832610
2310.286783	0.009091594
2312.215236	0.008831710
2314.143690	0.008458987
2316.072143	0.008370215
2318.000596	0.008354659
2319.929049	0.008152347
2321.857502	0.007889551
2323.785955	0.007832773
2325.714408	0.007830541
2327.642861	0.007295934
2329.571314	0.006387802
2331.499767	0.006108228
2333.428220	0.006591847
2335.356673	0.007059160
2337.285126	0.006963693
2339.213579	0.006525826
2341.142033	0.006509581
2343.070486	0.007313940
2344.998939	0.008176900
2346.927392	0.008365088
2348.855845	0.007959534
2350.784298	0.007615026
2352.712751	0.008165075
2354.641204	0.008862350
2356.569657	0.007152944
2358.498110	0.004564565
2360.426563	0.004058456
2362.355016	0.005579626
2364.283469	0.007592819
2366.211923	0.008760825
2368.140376	0.009003527
2370.068829	0.008686977
2371.997282	0.008373922
2373.925735	0.008070856
2375.854188	0.007629134
2377.782641	0.007297487
2379.711094	0.007124568
2381.639547	0.006917990
2383.568000	0.006649783
2385.496453	0.006494833
2387.424906	0.006565169
2389.353359	0.006694753
2391.281812	0.006646904
2393.210266	0.006403131
2395.138719	0.006072725
2397.067172	0.005810434
2398.995625	0.005748803
2400.924078	0.005821889
2402.852531	0.005824829
2404.780984	0.005682555
2406.709437	0.005522009
2408.637890	0.005583781
2410.566343	0.005853313
2412.494796	0.005974946
2414.423249	0.005772738
2416.351702	0.005499920
2418.280156	0.005414527
2420.208609	0.005432403
2422.137062	0.005452381
2424.065515	0.005618748
2425.993968	0.005940207
2427.922421	0.006125109
2429.850874	0.005940544
2431.779327	0.005552989
2433.707780	0.005391859
2435.636233	0.005517243
2437.564686	0.005736077
2439.493139	0.005946327
2441.421592	0.005975484
2443.350045	0.005747894
2445.278499	0.005653406
2447.206952	0.005851201
2449.135405	0.005908042
2451.063858	0.005734693
2452.992311	0.005560543
2454.920764	0.005488367
2456.849217	0.005504007
2458.777670	0.005630170
2460.706123	0.005835561
2462.634576	0.005798112
2464.563029	0.005673361
2466.491482	0.005876886
2468.419935	0.006019797
2470.348389	0.005902470
2472.276842	0.005911986
2474.205295	0.005974159
2476.133748	0.006029912
2478.062201	0.006307377
2479.990654	0.006631328
2481.919107	0.006738230
2483.847560	0.006891941
2485.776013	0.007233370
2487.704466	0.007280867
2489.632919	0.007020392
2491.561372	0.006877122
2493.489825	0.006857939
2495.418279	0.006830550
2497.346732	0.007032888
2499.275185	0.007440745
2501.203638	0.007522835
2503.132091	0.007279475
2505.060544	0.007225057
2506.988997	0.007620260
2508.917450	0.008226084
2510.845903	0.008656331
2512.774356	0.008865823
2514.702809	0.008963292
2516.631262	0.009069179
2518.559715	0.009408719
2520.488168	0.009923493
2522.416622	0.010177906
2524.345075	0.009954385
2526.273528	0.009622014
2528.201981	0.009562703
2530.130434	0.009820705
2532.058887	0.010159129
2533.987340	0.010324988
2535.915793	0.010508446
2537.844246	0.011003369
2539.772699	0.011479382
2541.701152	0.011581448
2543.629605	0.011618154
2545.558058	0.011801399
2547.486512	0.012006715
2549.414965	0.012338420
2551.343418	0.012970182
2553.271871	0.013703330
2555.200324	0.014081640
2557.128777	0.013983820
2559.057230	0.013815399
2560.985683	0.013751457
2562.914136	0.013723910
2564.842589	0.013852711
2566.771042	0.014262932
2568.699495	0.014814928
2570.627948	0.015237076
2572.556401	0.015381464
2574.484855	0.015381427
2576.413308	0.015586202
2578.341761	0.016036959
2580.270214	0.016402170
2582.198667	0.016614532
2584.127120	0.016841061
2586.055573	0.017158808
2587.984026	0.017526435
2589.912479	0.017802475
2591.840932	0.017915718
2593.769385	0.018089188
2595.697838	0.018340524
2597.626291	0.018341351
2599.554745	0.018148025
2601.483198	0.018303651
2603.411651	0.018888032
2605.340104	0.019078009
2607.268557	0.018596349
2609.197010	0.018351367
2611.125463	0.018588740
2613.053916	0.018652255
2614.982369	0.018524071
2616.910822	0.018600198
2618.839275	0.018838378
2620.767728	0.019036815
2622.696181	0.019239863
2624.624635	0.019519567
2626.553088	0.019678336
2628.481541	0.019430621
2630.409994	0.018924385
2632.338447	0.018427731
2634.266900	0.017991979
2636.195353	0.017854009
2638.123806	0.018070117
2640.052259	0.018249976
2641.980712	0.018223096
2643.909165	0.018157849
2645.837618	0.018185895
2647.766071	0.018265517
2649.694524	0.018275589
2651.622978	0.018186644
2653.551431	0.018101713
2655.479884	0.018067036
2657.408337	0.017834585
2659.336790	0.017306767
2661.265243	0.016925236
2663.193696	0.016999826
2665.122149	0.017340597
2667.050602	0.017568626
2668.979055	0.017371064
2670.907508	0.016905617
2672.835961	0.016570048
2674.764414	0.016425025
2676.692868	0.016424976
2678.621321	0.016509067
2680.549774	0.016453020
2682.478227	0.016187334
2684.406680	0.016009100
2686.335133	0.016082719
2688.263586	0.016140275
2690.192039	0.015931405
2692.120492	0.015546850
2694.048945	0.015211992
2695.977398	0.015029637
2697.905851	0.015043345
2699.834304	0.015147815
2701.762757	0.015072992
2703.691211	0.014908194
2705.619664	0.014920593
2707.548117	0.015118526
2709.476570	0.015305066
2711.405023	0.015274524
2713.333476	0.015147486
2715.261929	0.014996463
2717.190382	0.014633442
2719.118835	0.014234725
2721.047288	0.014158830
2722.975741	0.014205328
2724.904194	0.014142117
2726.832647	0.014192005
2728.761101	0.014464252
2730.689554	0.014484757
2732.618007	0.014141849
2734.546460	0.014014828
2736.474913	0.013988432
2738.403366	0.013671150
2740.331819	0.013412908
2742.260272	0.013325559
2744.188725	0.013210574
2746.117178	0.013182118
2748.045631	0.013193407
2749.974084	0.013092247
2751.902537	0.012969900
2753.830991	0.012890459
2755.759444	0.012985237
2757.687897	0.013357450
2759.616350	0.013633502
2761.544803	0.013457901
2763.473256	0.013180216
2765.401709	0.013111258
2767.330162	0.012939047
2769.258615	0.012544173
2771.187068	0.012379212
2773.115521	0.012621823
2775.043974	0.012762637
2776.972427	0.012326071
2778.900880	0.011711130
2780.829334	0.011726682
2782.757787	0.012358249
2784.686240	0.012900722
2786.614693	0.012914609
2788.543146	0.012456582
2790.471599	0.012082238
2792.400052	0.012094161
2794.328505	0.012273830
2796.256958	0.012437492
2798.185411	0.012397939
2800.113864	0.012082262
2802.042317	0.011926639
2803.970770	0.012233831
2805.899224	0.012545024
2807.827677	0.012225048
2809.756130	0.011474003
2811.684583	0.011095791
2813.613036	0.011337481
2815.541489	0.011644686
2817.469942	0.011537372
2819.398395	0.011262774
2821.326848	0.011296797
2823.255301	0.011552366
2825.183754	0.011788287
2827.112207	0.011958180
2829.040660	0.011812749
2830.969113	0.011429395
2832.897567	0.011417942
2834.826020	0.011730690
2836.754473	0.011624770
2838.682926	0.011279996
2840.611379	0.011635311
2842.539832	0.012479541
2844.468285	0.012608110
2846.396738	0.011865793
2848.325191	0.011123831
2850.253644	0.010997666
2852.182097	0.011352194
2854.110550	0.011445769
2856.039003	0.011292980
2857.967457	0.011401043
2859.895910	0.011564098
2861.824363	0.011525373
2863.752816	0.011352969
2865.681269	0.011139186
2867.609722	0.011022120
2869.538175	0.010926516
2871.466628	0.010831286
2873.395081	0.010893721
2875.323534	0.010874527
2877.251987	0.010657867
2879.180440	0.010614159
2881.108893	0.010759847
2883.037347	0.010816023
2884.965800	0.010851428
2886.894253	0.010764732
2888.822706	0.010608817
2890.751159	0.011060048
2892.679612	0.011776066
2894.608065	0.011601321
2896.536518	0.010884892
2898.464971	0.010625524
2900.393424	0.010681287
2902.321877	0.010810603
2904.250330	0.011011732
2906.178783	0.010831268
2908.107236	0.010071280
2910.035690	0.009433548
2911.964143	0.009394691
2913.892596	0.009506386
2915.821049	0.009720082
2917.749502	0.010356355
2919.677955	0.010858900
2921.606408	0.010674614
2923.534861	0.010294293
2925.463314	0.010171810
2927.391767	0.010238115
2929.320220	0.010514264
2931.248673	0.010826260
2933.177126	0.010847948
2935.105580	0.010692938
2937.034033	0.010472145
2938.962486	0.010288117
2940.890939	0.010525039
2942.819392	0.011116846
2944.747845	0.011484095
2946.676298	0.011407080
2948.604751	0.011119259
2950.533204	0.010993402
2952.461657	0.011174750
2954.390110	0.011275896
2956.318563	0.011118601
2958.247016	0.011142397
2960.175469	0.011387910
2962.103923	0.011540898
2964.032376	0.011674682
2965.960829	0.011802831
2967.889282	0.011518475
2969.817735	0.011176868
2971.746188	0.011375697
2973.674641	0.011687369
2975.603094	0.011766237
2977.531547	0.011725301
2979.460000	0.011398060
2981.388453	0.011025674
2983.316906	0.011323205
2985.245359	0.011985141
2987.173813	0.012276251
2989.102266	0.012148889
2991.030719	0.011730962
2992.959172	0.011192070
2994.887625	0.011187204
2996.816078	0.011804814
2998.744531	0.012280595
3000.672984	0.012421945
3002.601437	0.012410058
3004.529890	0.012220659
3006.458343	0.012098413
3008.386796	0.012242373
3010.315249	0.012411706
3012.243703	0.012479387
3014.172156	0.012689986
3016.100609	0.012864416
3018.029062	0.012788573
3019.957515	0.012864293
3021.885968	0.013353817
3023.814421	0.013919838
3025.742874	0.014006530
3027.671327	0.013766450
3029.599780	0.013863940
3031.528233	0.014147514
3033.456686	0.014095992
3035.385139	0.013757227
3037.313592	0.013345185
3039.242046	0.013103334
3041.170499	0.013273683
3043.098952	0.013622271
3045.027405	0.013617069
3046.955858	0.013412498
3048.884311	0.013405951
3050.812764	0.013380884
3052.741217	0.013235427
3054.669670	0.013261315
3056.598123	0.013318995
3058.526576	0.013295559
3060.455029	0.013638086
3062.383482	0.014161906
3064.311936	0.014188970
3066.240389	0.013960835
3068.168842	0.013978879
3070.097295	0.014215267
3072.025748	0.014461815
3073.954201	0.014608006
3075.882654	0.014621477
3077.811107	0.014655627
3079.739560	0.015002369
3081.668013	0.015348598
3083.596466	0.015260403
3085.524919	0.015241027
3087.453372	0.015715783
3089.381825	0.016168637
3091.310279	0.016219070
3093.238732	0.016142603
3095.167185	0.016160810
3097.095638	0.016320212
3099.024091	0.016516693
3100.952544	0.016493661
3102.880997	0.016430704
3104.809450	0.016641796
3106.737903	0.016899003
3108.666356	0.016824841
3110.594809	0.016555704
3112.523262	0.016653486
3114.451715	0.017214937
3116.380169	0.017593134
3118.308622	0.017461732
3120.237075	0.017137015
3122.165528	0.016881272
3124.093981	0.016948359
3126.022434	0.017532667
3127.950887	0.018387675
3129.879340	0.019105133
3131.807793	0.019436475
3133.736246	0.019404680
3135.664699	0.019263992
3137.593152	0.019283012
3139.521605	0.019617343
3141.450058	0.019972837
3143.378512	0.019783456
3145.306965	0.019415960
3147.235418	0.019735429
3149.163871	0.020434549
3151.092324	0.020650404
3153.020777	0.020481437
3154.949230	0.020595603
3156.877683	0.021059392
3158.806136	0.021234006
3160.734589	0.020884590
3162.663042	0.020643029
3164.591495	0.021020211
3166.519948	0.021625958
3168.448402	0.021890679
3170.376855	0.022007298
3172.305308	0.022322899
3174.233761	0.022604760
3176.162214	0.022660017
3178.090667	0.022763403
3180.019120	0.022934550
3181.947573	0.022826346
3183.876026	0.022400932
3185.804479	0.021936851
3187.732932	0.021978667
3189.661385	0.022656169
3191.589838	0.023107169
3193.518292	0.023114640
3195.446745	0.023467340
3197.375198	0.024286825
3199.303651	0.024886405
3201.232104	0.024876008
3203.160557	0.024529209
3205.089010	0.024298573
3207.017463	0.024258824
3208.945916	0.024389310
3210.874369	0.024784001
3212.802822	0.025327636
3214.731275	0.025744807
3216.659728	0.025988402
3218.588181	0.026209839
3220.516635	0.026429800
3222.445088	0.026631104
3224.373541	0.026795613
3226.301994	0.026729686
3228.230447	0.026510201
3230.158900	0.026569339
3232.087353	0.027105585
3234.015806	0.027669618
3235.944259	0.027682466
3237.872712	0.027195686
3239.801165	0.026681254
3241.729618	0.026433432
3243.658071	0.026590969
3245.586525	0.027235439
3247.514978	0.028000968
3249.443431	0.028207509
3251.371884	0.027860317
3253.300337	0.027420238
3255.228790	0.027283514
3257.157243	0.027804624
3259.085696	0.028668491
3261.014149	0.028875759
3262.942602	0.028440369
3264.871055	0.028475374
3266.799508	0.029265223
3268.727961	0.029925216
3270.656414	0.029969074
3272.584868	0.030246506
3274.513321	0.031075334
3276.441774	0.031036163
3278.370227	0.029846087
3280.298680	0.029074645
3282.227133	0.029237108
3284.155586	0.029707270
3286.084039	0.029963708
3288.012492	0.029697450
3289.940945	0.029190065
3291.869398	0.029186096
3293.797851	0.029821170
3295.726304	0.030613534
3297.654758	0.031057226
3299.583211	0.030885920
3301.511664	0.030505570
3303.440117	0.030617522
3305.368570	0.030969936
3307.297023	0.030771494
3309.225476	0.030269828
3311.153929	0.030437425
3313.082382	0.031435527
3315.010835	0.032418992
3316.939288	0.032660358
3318.867741	0.032448843
3320.796194	0.032500319
3322.724648	0.032531306
3324.653101	0.031968020
3326.581554	0.031527780
3328.510007	0.031883985
3330.438460	0.032362163
3332.366913	0.032250848
3334.295366	0.031765405
3336.223819	0.031770673
3338.152272	0.032755140
3340.080725	0.033679336
3342.009178	0.033296946
3343.937631	0.032290649
3345.866084	0.031967483
3347.794537	0.032333199
3349.722991	0.032849062
3351.651444	0.033201654
3353.579897	0.033397853
3355.508350	0.033773750
3357.436803	0.034198109
3359.365256	0.034499630
3361.293709	0.035127059
3363.222162	0.035656590
3365.150615	0.035348009
3367.079068	0.035102710
3369.007521	0.035735626
3370.935974	0.036430042
3372.864427	0.036446057
3374.792881	0.036117453
3376.721334	0.035963163
3378.649787	0.036339901
3380.578240	0.037230987
3382.506693	0.037839625
3384.435146	0.037647855
3386.363599	0.037187338
3388.292052	0.036872976
3390.220505	0.036538228
3392.148958	0.036444753
3394.077411	0.036911193
3396.005864	0.037302356
3397.934317	0.037319455
3399.862770	0.037401032
3401.791224	0.037518561
3403.719677	0.037116650
3405.648130	0.036689423
3407.576583	0.036472436
3409.505036	0.036550183
3411.433489	0.036789943
3413.361942	0.037030172
3415.290395	0.037365496
3417.218848	0.037587725
3419.147301	0.037472196
3421.075754	0.037540931
3423.004207	0.037806883
3424.932660	0.037602741
3426.861114	0.037464529
3428.789567	0.038121365
3430.718020	0.038673490
3432.646473	0.038497318
3434.574926	0.038268659
3436.503379	0.038168114
3438.431832	0.038034018
3440.360285	0.037881553
3442.288738	0.037581999
3444.217191	0.037232451
3446.145644	0.037251599
3448.074097	0.037661828
3450.002550	0.037729427
3451.931004	0.037388436
3453.859457	0.037208114
3455.787910	0.037011653
3457.716363	0.036547635
3459.644816	0.035978250
3461.573269	0.035449803
3463.501722	0.035300896
3465.430175	0.035672195
3467.358628	0.035857655
3469.287081	0.035450969
3471.215534	0.035012782
3473.143987	0.034729198
3475.072440	0.034442462
3477.000893	0.034475625
3478.929347	0.034916312
3480.857800	0.035294332
3482.786253	0.035510607
3484.714706	0.035712708
3486.643159	0.035437293
3488.571612	0.034547940
3490.500065	0.033706408
3492.428518	0.033299584
3494.356971	0.033166848
3496.285424	0.033309724
3498.213877	0.033807147
3500.142330	0.034304209
3502.070783	0.034319390
3503.999237	0.033909071
3505.927690	0.033395972
3507.856143	0.032606527
3509.784596	0.031857789
3511.713049	0.031613078
3513.641502	0.031550519
3515.569955	0.031709664
3517.498408	0.032313552
3519.426861	0.032745272
3521.355314	0.032351468
3523.283767	0.031860366
3525.212220	0.032049898
3527.140673	0.032114647
3529.069126	0.031459350
3530.997580	0.030598074
3532.926033	0.029930424
3534.854486	0.029393019
3536.782939	0.028963616
3538.711392	0.028919565
3540.639845	0.029253768
3542.568298	0.029535586
3544.496751	0.029563531
3546.425204	0.029470779
3548.353657	0.029030858
3550.282110	0.027987795
3552.210563	0.027040577
3554.139016	0.026859902
3556.067470	0.026998062
3557.995923	0.026969962
3559.924376	0.027250344
3561.852829	0.028377403
3563.781282	0.029315013
3565.709735	0.028511619
3567.638188	0.027123664
3569.566641	0.026889108
3571.495094	0.026920563
3573.423547	0.026259789
3575.352000	0.025346685
3577.280453	0.024598800
3579.208906	0.024084352
3581.137360	0.023937881
3583.065813	0.024026029
3584.994266	0.023810945
3586.922719	0.023207096
3588.851172	0.022977468
3590.779625	0.023349823
3592.708078	0.023787148
3594.636531	0.024071991
3596.564984	0.024171783
3598.493437	0.023616802
3600.421890	0.022491572
3602.350343	0.021713071
3604.278796	0.021498695
3606.207249	0.021360772
3608.135703	0.021289768
3610.064156	0.021402193
3611.992609	0.021645565
3613.921062	0.022409154
3615.849515	0.023238461
3617.777968	0.022728613
3619.706421	0.021429647
3621.634874	0.020974550
3623.563327	0.021214500
3625.491780	0.020887857
3627.420233	0.019580998
3629.348686	0.018954955
3631.277139	0.019431777
3633.205593	0.019140402
3635.134046	0.017990807
3637.062499	0.017001303
3638.990952	0.016471993
3640.919405	0.016502718
3642.847858	0.017126404
3644.776311	0.018192479
3646.704764	0.019421415
3648.633217	0.020325672
3650.561670	0.020275338
3652.490123	0.019277904
3654.418576	0.017492406
3656.347029	0.015779212
3658.275482	0.015116702
3660.203936	0.015095947
3662.132389	0.014733194
3664.060842	0.013752146
3665.989295	0.012572288
3667.917748	0.011771947
3669.846201	0.012258694
3671.774654	0.014296619
3673.703107	0.015831374
3675.631560	0.015824201
3677.560013	0.015381709
3679.488466	0.014283022
3681.416919	0.012699916
3683.345372	0.011691793
3685.273826	0.011613349
3687.202279	0.012079155
3689.130732	0.012708343
3691.059185	0.013203316
3692.987638	0.013157899
3694.916091	0.012753781
3696.844544	0.012628742
3698.772997	0.012826366
3700.701450	0.012743699
3702.629903	0.012375735
3704.558356	0.012120731
3706.486809	0.012107527
3708.415262	0.012401384
3710.343716	0.012777137
3712.272169	0.012784385
3714.200622	0.012416784
3716.129075	0.011692242
3718.057528	0.010933326
3719.985981	0.010961216
3721.914434	0.012024856
3723.842887	0.013386937
3725.771340	0.014251120
3727.699793	0.014871329
3729.628246	0.015795846
3731.556699	0.016874541
3733.485152	0.017085608
3735.413605	0.015643660
3737.342059	0.014232722
3739.270512	0.013999321
3741.198965	0.013797921
3743.127418	0.012739443
3745.055871	0.011993942
3746.984324	0.012117875
3748.912777	0.012401263
3750.841230	0.013444547
3752.769683	0.014973782
3754.698136	0.015354132
3756.626589	0.014363025
3758.555042	0.013287686
3760.483495	0.013195932
3762.411949	0.013753587
3764.340402	0.014005169
3766.268855	0.013966241
3768.197308	0.013851119
3770.125761	0.013499094
3772.054214	0.013284787
3773.982667	0.013657655
3775.911120	0.014555043
3777.839573	0.015117100
3779.768026	0.014654486
3781.696479	0.013747826
3783.624932	0.013243715
3785.553385	0.013413607
3787.481838	0.013679877
3789.410292	0.013516557
3791.338745	0.013385193
3793.267198	0.013567193
3795.195651	0.013804493
3797.124104	0.014116300
3799.052557	0.013992064
3800.981010	0.013122062
3802.909463	0.013002601
3804.837916	0.013737579
3806.766369	0.014144534
3808.694822	0.014421747
3810.623275	0.014789163
3812.551728	0.014828268
3814.480182	0.014522717
3816.408635	0.014419647
3818.337088	0.014278284
3820.265541	0.013261350
3822.193994	0.012627807
3824.122447	0.013108877
3826.050900	0.013552268
3827.979353	0.013537031
3829.907806	0.013334654
3831.836259	0.013138441
3833.764712	0.013260753
3835.693165	0.014011801
3837.621618	0.015247537
3839.550071	0.016053027
3841.478525	0.015281036
3843.406978	0.013494493
3845.335431	0.012456840
3847.263884	0.012727055
3849.192337	0.013494853
3851.120790	0.013632957
3853.049243	0.013290603
3854.977696	0.013564504
3856.906149	0.013698860
3858.834602	0.012824266
3860.763055	0.011990701
3862.691508	0.012267408
3864.619961	0.013691818
3866.548415	0.015068900
3868.476868	0.014848691
3870.405321	0.013799311
3872.333774	0.013493537
3874.262227	0.013677689
3876.190680	0.013814143
3878.119133	0.013717134
3880.047586	0.013628464
3881.976039	0.013834647
3883.904492	0.013512321
3885.832945	0.012616017
3887.761398	0.012280530
3889.689851	0.012201974
3891.618305	0.011960302
3893.546758	0.012119556
3895.475211	0.012223199
3897.403664	0.011601786
3899.332117	0.011076627
3901.260570	0.011456285
3903.189023	0.012105543
3905.117476	0.012445548
3907.045929	0.012591974
3908.974382	0.012711911
3910.902835	0.012806070
3912.831288	0.012503760
3914.759741	0.011593941
3916.688194	0.010808647
3918.616648	0.011051466
3920.545101	0.012095487
3922.473554	0.012761349
3924.402007	0.012458369
3926.330460	0.011794269
3928.258913	0.011308746
3930.187366	0.011265960
3932.115819	0.011635116
3934.044272	0.011667199
3935.972725	0.011004210
3937.901178	0.010490237
3939.829631	0.010660629
3941.758084	0.011049500
3943.686538	0.011260399
3945.614991	0.011258963
3947.543444	0.011052913
3949.471897	0.010823178
3951.400350	0.010541890
3953.328803	0.010139630
3955.257256	0.009961733
3957.185709	0.010368832
3959.114162	0.011180723
3961.042615	0.011690689
3962.971068	0.011489216
3964.899521	0.011035218
3966.827974	0.010886233
3968.756427	0.010689389
3970.684881	0.010005678
3972.613334	0.009090390
3974.541787	0.008404613
3976.470240	0.008405645
3978.398693	0.009369033
3980.327146	0.010882355
3982.255599	0.011898835
3984.184052	0.011740859
3986.112505	0.011008353
3988.040958	0.010677908
3989.969411	0.010911769
3991.897864	0.010839353
3993.826317	0.009867987
3995.754771	0.008945825
3997.683224	0.009232748
3999.611677	0.010000246
4001.540130	0.009821794
4003.468583	0.008848377
4005.397036	0.008275650
4007.325489	0.008491172
4009.253942	0.008859850
4011.182395	0.009001894
4013.110848	0.009326824
4015.039301	0.010102969
4016.967754	0.010562066
4018.896207	0.010081884
4020.824661	0.009241399
4022.753114	0.008921133
4024.681567	0.008981648
4026.610020	0.009036453
4028.538473	0.009076578
4030.466926	0.008694676
4032.395379	0.008155568
4034.323832	0.008327830
4036.252285	0.008951575
4038.180738	0.009157743
4040.109191	0.008992467
4042.037644	0.008960571
4043.966097	0.009149526
4045.894550	0.009649239
4047.823004	0.009964153
4049.751457	0.009691567
4051.679910	0.009350372
4053.608363	0.009316707
4055.536816	0.009087783
4057.465269	0.008649672
4059.393722	0.008645246
4061.322175	0.009141583
4063.250628	0.009220578
4065.179081	0.009093763
4067.107534	0.009344715
4069.035987	0.009401483
4070.964440	0.009092277
4072.892894	0.008997333
4074.821347	0.009197006
4076.749800	0.009295953
4078.678253	0.009399193
4080.606706	0.009476531
4082.535159	0.009327692
4084.463612	0.009462386
4086.392065	0.009628241
4088.320518	0.009143203
4090.248971	0.008495043
4092.177424	0.008111386
4094.105877	0.007946173
4096.034330	0.008189695
4097.962783	0.008503817
4099.891237	0.008362472
4101.819690	0.008160396
4103.748143	0.008649351
4105.676596	0.009190819
4107.605049	0.008648753
4109.533502	0.007491704
4111.461955	0.006508654
4113.390408	0.006414504
4115.318861	0.006949828
4117.247314	0.007446285
4119.175767	0.007678265
4121.104220	0.007822931
4123.032673	0.008072306
4124.961127	0.008425721
4126.889580	0.008612556
4128.818033	0.008245755
4130.746486	0.007691867
4132.674939	0.007448294
4134.603392	0.007271265
4136.531845	0.007341945
4138.460298	0.007837316
4140.388751	0.008046689
4142.317204	0.007650125
4144.245657	0.007215808
4146.174110	0.007085085
4148.102563	0.007106155
4150.031017	0.007093259
4151.959470	0.006884231
4153.887923	0.006451698
4155.816376	0.006218499
4157.744829	0.006940239
4159.673282	0.008023949
4161.601735	0.008449429
4163.530188	0.008135793
4165.458641	0.007116609
4167.387094	0.006332990
4169.315547	0.006421499
4171.244000	0.007064231
4173.172453	0.007127932
4175.100906	0.006740625
4177.029360	0.006546720
4178.957813	0.006626139
4180.886266	0.006631791
4182.814719	0.006133804
4184.743172	0.005319237
4186.671625	0.005141282
4188.600078	0.005865334
4190.528531	0.006267792
4192.456984	0.006240043
4194.385437	0.006553461
4196.313890	0.007014710
4198.242343	0.007191448
4200.170796	0.007040455
4202.099250	0.006980444
4204.027703	0.007347511
4205.956156	0.007792128
4207.884609	0.007700852
4209.813062	0.007340532
4211.741515	0.006992663
4213.669968	0.006842630
4215.598421	0.007026875
4217.526874	0.007099995
4219.455327	0.006907322
4221.383780	0.006446543
4223.312233	0.005916563
4225.240686	0.005749688
4227.169139	0.005934004
4229.097593	0.006709710
4231.026046	0.007589750
4232.954499	0.008022768
4234.882952	0.008076674
4236.811405	0.008080934
4238.739858	0.008151481
4240.668311	0.007890808
4242.596764	0.006856890
4244.525217	0.005841454
4246.453670	0.005666189
4248.382123	0.005882979
4250.310576	0.006060550
4252.239029	0.005855773
4254.167483	0.005281723
4256.095936	0.005359173
4258.024389	0.006011333
4259.952842	0.006318801
4261.881295	0.006728115
4263.809748	0.006842512
4265.738201	0.006019853
4267.666654	0.005061586
4269.595107	0.004766220
4271.523560	0.005192011
4273.452013	0.005655878
4275.380466	0.005023283
4277.308919	0.004047107
4279.237373	0.004289185
4281.165826	0.005220989
4283.094279	0.005851498
4285.022732	0.006377684
4286.951185	0.006480144
4288.879638	0.006262120
4290.808091	0.006511204
4292.736544	0.006597945
4294.664997	0.005719227
4296.593450	0.004836884
4298.521903	0.005007130
4300.450356	0.006173680
4302.378809	0.006897712
4304.307262	0.006213661
4306.235716	0.005452471
4308.164169	0.005698068
4310.092622	0.006377146
4312.021075	0.006957928
4313.949528	0.007348524
4315.877981	0.007023892
4317.806434	0.006062022
4319.734887	0.005455649
4321.663340	0.005559580
4323.591793	0.006329165
4325.520246	0.006787398
4327.448699	0.006310849
4329.377152	0.005846892
4331.305606	0.005808059
4333.234059	0.005426473
4335.162512	0.004798889
4337.090965	0.005358183
4339.019418	0.006506230
4340.947871	0.007217091
4342.876324	0.007492540
4344.804777	0.007060936
4346.733230	0.005954768
4348.661683	0.005054458
4350.590136	0.005288920
4352.518589	0.005732253
4354.447042	0.005204861
4356.375495	0.004124812
4358.303949	0.004359649
4360.232402	0.005390174
4362.160855	0.005873464
4364.089308	0.005881554
4366.017761	0.005986668
4367.946214	0.006367490
4369.874667	0.006376204
4371.803120	0.005977472
4373.731573	0.006138763
4375.660026	0.007109458
4377.588479	0.008047050
4379.516932	0.008208491
4381.445385	0.008188525
4383.373839	0.007841174
4385.302292	0.006993273
4387.230745	0.006462538
4389.159198	0.006556563
4391.087651	0.006939324
4393.016104	0.007451673
4394.944557	0.007881695
4396.873010	0.007816831
4398.801463	0.007589752
4400.729916	0.008015432
4402.658369	0.008252638
4404.586822	0.007469135
4406.515275	0.006531263
4408.443729	0.005907529
4410.372182	0.005505170
4412.300635	0.005994325
4414.229088	0.007413319
4416.157541	0.007393037
4418.085994	0.005810596
4420.014447	0.004750564
4421.942900	0.004757204
4423.871353	0.005333032
4425.799806	0.006134138
4427.728259	0.007087132
4429.656712	0.007182604
4431.585165	0.006423121
4433.513618	0.005421586
4435.442072	0.005128643
4437.370525	0.005958432
4439.298978	0.006511186
4441.227431	0.005803396
4443.155884	0.004913462
4445.084337	0.005015617
4447.012790	0.005641337
4448.941243	0.006021208
4450.869696	0.006656216
4452.798149	0.007201685
4454.726602	0.006818539
4456.655055	0.006319455
4458.583508	0.006484828
4460.511962	0.006712140
4462.440415	0.006428929
4464.368868	0.006576004
4466.297321	0.007353912
4468.225774	0.008169605
4470.154227	0.008449051
4472.082680	0.008018439
4474.011133	0.007260542
4475.939586	0.006312666
4477.868039	0.005201163
4479.796492	0.005026393
4481.724945	0.006480361
4483.653398	0.007686706
4485.581851	0.007931925
4487.510305	0.007742304
4489.438758	0.007530882
4491.367211	0.007587034
4493.295664	0.007356897
4495.224117	0.006817295
4497.152570	0.006238683
4499.081023	0.005940079
4501.009476	0.006185737
4502.937929	0.006278773
4504.866382	0.006172757
4506.794835	0.006188010
4508.723288	0.006181679
4510.651741	0.006651611
4512.580195	0.007358645
4514.508648	0.007808483
4516.437101	0.007785420
4518.365554	0.007280193
4520.294007	0.006317130
4522.222460	0.005166425
4524.150913	0.005088634
4526.079366	0.005094485
4528.007819	0.005064510
4529.936272	0.005527961
4531.864725	0.005655087
4533.793178	0.005794722
4535.721631	0.006424938
4537.650084	0.006610832
4539.578538	0.006073011
4541.506991	0.005176265
4543.435444	0.004717677
4545.363897	0.005228539
4547.292350	0.006240668
4549.220803	0.006943038
4551.149256	0.006931756
4553.077709	0.007026935
4555.006162	0.006591698
4556.934615	0.006083176
4558.863068	0.006793656
4560.791521	0.008219997
4562.719974	0.008704782
4564.648428	0.007504038
4566.576881	0.005802414
4568.505334	0.004785835
4570.433787	0.004641098
4572.362240	0.005134061
4574.290693	0.005859929
4576.219146	0.006445422
4578.147599	0.006785356
4580.076052	0.007025409
4582.004505	0.007180427
4583.932958	0.007259071
4585.861411	0.006970344
4587.789864	0.006059692
4589.718318	0.005023270
4591.646771	0.005210095
4593.575224	0.006312964
4595.503677	0.006881306
4597.432130	0.006833620
4599.360583	0.006282184
4601.289036	0.005683551
4603.217489	0.005730494
[truncated: 1,501 more rows]
