# Supplementary material for: Adaptive Method for Quantitative Estimation of Glucose and Fructose Concentrations in Aqueous Solutions Based on Infrared Nanoantenna Optics
Source: Sensors (Basel). 2019 Jul 11;19(14):3053. doi: 10.3390/s19143053 (PMC6678705; doi:10.3390/s19143053)
Supplement: Supplementary file 1 [file sensors-19-03053-s001.zip › 00_Measurement_Data/Fructose cycles/2 c=25 gl/res4 sc50_50 ap100x100 par pol/2 c25 gl.3.txt]

748.239793	0.017060593
750.168246	0.012799229
752.096699	0.022708854
754.025152	0.042656396
755.953605	0.045878395
757.882058	0.027536253
759.810511	0.012557819
761.738964	0.025514498
763.667418	0.012946407
765.595871	0.014351546
767.524324	0.016480286
769.452777	0.027469236
771.381230	0.034873761
773.309683	0.033741407
775.238136	0.025073156
777.166589	0.028992459
779.095042	0.032115862
781.023495	0.027102660
782.951948	0.024809033
784.880401	0.027211104
786.808854	0.013051263
788.737308	0.018711356
790.665761	0.019425159
792.594214	0.027817309
794.522667	0.042510271
796.451120	0.041653167
798.379573	0.047130063
800.308026	0.041928060
802.236479	0.038059872
804.164932	0.052666117
806.093385	0.056767277
808.021838	0.048577394
809.950291	0.035114598
811.878744	0.018174596
813.807197	0.022286259
815.735651	0.027029943
817.664104	0.032585945
819.592557	0.035531014
821.521010	0.033699952
823.449463	0.021480078
825.377916	0.011490147
827.306369	0.017065572
829.234822	0.024550477
831.163275	0.015603111
833.091728	0.012382045
835.020181	0.018603705
836.948634	0.016190145
838.877087	0.019206660
840.805541	0.025742020
842.733994	0.028008303
844.662447	0.020956291
846.590900	0.025839292
848.519353	0.029559806
850.447806	0.019943595
852.376259	0.013601053
854.304712	0.017788488
856.233165	0.013250847
858.161618	0.014572518
860.090071	0.017203668
862.018524	0.022168508
863.946977	0.026960060
865.875430	0.024935713
867.803884	0.018513653
869.732337	0.016123731
871.660790	0.020142261
873.589243	0.027188335
875.517696	0.032583654
877.446149	0.033140395
879.374602	0.034726039
881.303055	0.036491666
883.231508	0.035999231
885.159961	0.035857327
887.088414	0.038635768
889.016867	0.044439051
890.945320	0.049508400
892.873774	0.052000552
894.802227	0.055127561
896.730680	0.059831657
898.659133	0.063301742
900.587586	0.063895784
902.516039	0.064358197
904.444492	0.066950969
906.372945	0.071149118
908.301398	0.076248191
910.229851	0.080626838
912.158304	0.082954317
914.086757	0.084947653
916.015210	0.088919282
917.943664	0.094756797
919.872117	0.099857904
921.800570	0.103592344
923.729023	0.107680321
925.657476	0.111963496
927.585929	0.115743928
929.514382	0.120581724
931.442835	0.127480775
933.371288	0.134909913
935.299741	0.140974790
937.228194	0.145840526
939.156647	0.151453003
941.085100	0.158525765
943.013553	0.165721342
944.942007	0.171618834
946.870460	0.176163033
948.798913	0.181006297
950.727366	0.187165067
952.655819	0.193755209
954.584272	0.200322941
956.512725	0.207119584
958.441178	0.213830352
960.369631	0.220041588
962.298084	0.225860164
964.226537	0.231952280
966.154990	0.238623932
968.083443	0.245118409
970.011897	0.251177073
971.940350	0.257480949
973.868803	0.263891906
975.797256	0.270436406
977.725709	0.277697384
979.654162	0.284343958
981.582615	0.289258242
983.511068	0.293828577
985.439521	0.299024373
987.367974	0.304880828
989.296427	0.311497808
991.224880	0.318265438
993.153333	0.324777991
995.081786	0.330869734
997.010240	0.335968196
998.938693	0.340333164
1000.867146	0.344949186
1002.795599	0.350178182
1004.724052	0.355375290
1006.652505	0.360113502
1008.580958	0.364749372
1010.509411	0.368988007
1012.437864	0.372338802
1014.366317	0.375101686
1016.294770	0.377732664
1018.223223	0.381180972
1020.151676	0.385769546
1022.080130	0.389842838
1024.008583	0.392382562
1025.937036	0.394462079
1027.865489	0.396871567
1029.793942	0.398694962
1031.722395	0.399213344
1033.650848	0.399374723
1035.579301	0.399962664
1037.507754	0.400953174
1039.436207	0.402412713
1041.364660	0.404084504
1043.293113	0.405560911
1045.221566	0.406226277
1047.150019	0.405457854
1049.078473	0.403914422
1051.006926	0.402540147
1052.935379	0.401549131
1054.863832	0.401255190
1056.792285	0.401277065
1058.720738	0.400477231
1060.649191	0.399004996
1062.577644	0.397523195
1064.506097	0.395992160
1066.434550	0.394889683
1068.363003	0.394553035
1070.291456	0.394152224
1072.219909	0.393214226
1074.148363	0.392273366
1076.076816	0.391792625
1078.005269	0.391269296
1079.933722	0.389938951
1081.862175	0.388431102
1083.790628	0.387616664
1085.719081	0.387044251
1087.647534	0.386335999
1089.575987	0.385153413
1091.504440	0.383135229
1093.432893	0.381130278
1095.361346	0.379647940
1097.289799	0.378240407
1099.218253	0.376750708
1101.146706	0.374888688
1103.075159	0.372402132
1105.003612	0.369782925
1106.932065	0.367613643
1108.860518	0.365868926
1110.788971	0.364003420
1112.717424	0.361685514
1114.645877	0.359189481
1116.574330	0.356828153
1118.502783	0.354647130
1120.431236	0.352424711
1122.359689	0.349874169
1124.288142	0.347142845
1126.216596	0.344336420
1128.145049	0.341267079
1130.073502	0.338179886
1132.001955	0.335470557
1133.930408	0.333146602
1135.858861	0.331031561
1137.787314	0.328696311
1139.715767	0.325925857
1141.644220	0.323226780
1143.572673	0.320758402
1145.501126	0.318091422
1147.429579	0.315118581
1149.358032	0.312062472
1151.286486	0.309347302
1153.214939	0.307070792
1155.143392	0.304801613
1157.071845	0.302414268
1159.000298	0.300025970
1160.928751	0.297402531
1162.857204	0.294336677
1164.785657	0.291367352
1166.714110	0.289001495
1168.642563	0.286637902
1170.571016	0.283661306
1172.499469	0.280483693
1174.427922	0.277403533
1176.356375	0.274112970
1178.284829	0.270945072
1180.213282	0.268395722
1182.141735	0.266219467
1184.070188	0.264343351
1185.998641	0.262528300
1187.927094	0.260008633
1189.855547	0.256864697
1191.784000	0.253946960
1193.712453	0.251424551
1195.640906	0.248920694
1197.569359	0.246529520
1199.497812	0.244373739
1201.426265	0.241709217
1203.354719	0.238856703
1205.283172	0.236090705
1207.211625	0.233620256
1209.140078	0.231105164
1211.068531	0.228824034
1212.996984	0.226982549
1214.925437	0.224876627
1216.853890	0.222229525
1218.782343	0.219686240
1220.710796	0.217668012
1222.639249	0.216190651
1224.567702	0.214983657
1226.496155	0.213266909
1228.424609	0.210765734
1230.353062	0.208172873
1232.281515	0.206085756
1234.209968	0.204306021
1236.138421	0.202192739
1238.066874	0.199744508
1239.995327	0.197600722
1241.923780	0.195887864
1243.852233	0.194450289
1245.780686	0.193258375
1247.709139	0.192200974
1249.637592	0.191055819
1251.566045	0.189685419
1253.494498	0.187915981
1255.422952	0.185874656
1257.351405	0.184045181
1259.279858	0.182610393
1261.208311	0.181225643
1263.136764	0.179469064
1265.065217	0.177474186
1266.993670	0.175615683
1268.922123	0.173792273
1270.850576	0.171850458
1272.779029	0.170064077
1274.707482	0.168296203
1276.635935	0.166367769
1278.564388	0.164595097
1280.492842	0.163103223
1282.421295	0.161814690
1284.349748	0.160843670
1286.278201	0.160033241
1288.206654	0.158996701
1290.135107	0.157321423
1292.063560	0.155009747
1293.992013	0.152839199
1295.920466	0.151227430
1297.848919	0.149648964
1299.777372	0.147713766
1301.705825	0.145890817
1303.634278	0.144777417
1305.562731	0.144052386
1307.491185	0.143268928
1309.419638	0.142847970
1311.348091	0.142696247
1313.276544	0.142506167
1315.204997	0.142274037
1317.133450	0.141439274
1319.061903	0.139778450
1320.990356	0.137286574
1322.918809	0.134104848
1324.847262	0.131321847
1326.775715	0.129570082
1328.704168	0.128247529
1330.632621	0.127043799
1332.561075	0.126752123
1334.489528	0.128080100
1336.417981	0.130288646
1338.346434	0.131170988
1340.274887	0.129561290
1342.203340	0.125793263
1344.131793	0.121394172
1346.060246	0.118549317
1347.988699	0.117426001
1349.917152	0.116826698
1351.845605	0.115995876
1353.774058	0.114742920
1355.702511	0.113948964
1357.630965	0.114593506
1359.559418	0.115649983
1361.487871	0.115233921
1363.416324	0.114082880
1365.344777	0.112786360
1367.273230	0.110538803
1369.201683	0.109438799
1371.130136	0.110462122
1373.058589	0.110892192
1374.987042	0.109641179
1376.915495	0.107159629
1378.843948	0.104048975
1380.772401	0.102163389
1382.700854	0.102254160
1384.629308	0.102690682
1386.557761	0.101877250
1388.486214	0.100963563
1390.414667	0.100987978
1392.343120	0.100770749
1394.271573	0.101026669
1396.200026	0.102003805
1398.128479	0.100649334
1400.056932	0.097539946
1401.985385	0.094877630
1403.913838	0.092266783
1405.842291	0.090721242
1407.770744	0.090257309
1409.699198	0.089263417
1411.627651	0.088365585
1413.556104	0.089136891
1415.484557	0.090974726
1417.413010	0.091547258
1419.341463	0.091443151
1421.269916	0.091481715
1423.198369	0.089423291
1425.126822	0.086587660
1427.055275	0.084957592
1428.983728	0.083933428
1430.912181	0.084496237
1432.840634	0.086223252
1434.769087	0.085488394
1436.697541	0.082553826
1438.625994	0.080619946
1440.554447	0.078476191
1442.482900	0.076337874
1444.411353	0.076000817
1446.339806	0.076332115
1448.268259	0.076240920
1450.196712	0.076721966
1452.125165	0.079297163
1454.053618	0.083567455
1455.982071	0.085895084
1457.910524	0.084599517
1459.838977	0.082024649
1461.767431	0.078034885
1463.695884	0.073353060
1465.624337	0.071011908
1467.552790	0.072206296
1469.481243	0.074364088
1471.409696	0.075764388
1473.338149	0.076822236
1475.266602	0.075685024
1477.195055	0.071935654
1479.123508	0.068178400
1481.051961	0.065926522
1482.980414	0.066021241
1484.908867	0.068249702
1486.837321	0.071037062
1488.765774	0.072293788
1490.694227	0.071790285
1492.622680	0.071200214
1494.551133	0.069812112
1496.479586	0.067427814
1498.408039	0.065453343
1500.336492	0.065096572
1502.264945	0.067299351
1504.193398	0.070614897
1506.121851	0.072916105
1508.050304	0.074844584
1509.978757	0.073439687
1511.907210	0.069032915
1513.835664	0.066308670
1515.764117	0.066874497
1517.692570	0.070103660
1519.621023	0.072434150
1521.549476	0.072091483
1523.477929	0.071306437
1525.406382	0.068262376
1527.334835	0.063958287
1529.263288	0.061778404
1531.191741	0.060546510
1533.120194	0.059959698
1535.048647	0.063034564
1536.977100	0.068323195
1538.905554	0.073278822
1540.834007	0.077532157
1542.762460	0.074335963
1544.690913	0.065058962
1546.619366	0.058094963
1548.547819	0.054639377
1550.476272	0.054036699
1552.404725	0.056061123
1554.333178	0.059903059
1556.261631	0.062750220
1558.190084	0.060517177
1560.118537	0.057521518
1562.046990	0.056403406
1563.975443	0.054418925
1565.903897	0.052800626
1567.832350	0.051792830
1569.760803	0.051526681
1571.689256	0.053393841
1573.617709	0.054565892
1575.546162	0.053053096
1577.474615	0.051448762
1579.403068	0.049893681
1581.331521	0.047432229
1583.259974	0.045637041
1585.188427	0.045322511
1587.116880	0.045899872
1589.045333	0.046700124
1590.973787	0.047352869
1592.902240	0.047635052
1594.830693	0.047607113
1596.759146	0.047532011
1598.687599	0.047521021
1600.616052	0.047671247
1602.544505	0.048124116
1604.472958	0.048786346
1606.401411	0.049264159
1608.329864	0.049452003
1610.258317	0.050113801
1612.186770	0.051977627
1614.115223	0.053929877
1616.043677	0.054814279
1617.972130	0.056095783
1619.900583	0.057381168
1621.829036	0.056644391
1623.757489	0.055867851
1625.685942	0.055810876
1627.614395	0.055238657
1629.542848	0.055722050
1631.471301	0.057925541
1633.399754	0.059491530
1635.328207	0.059723213
1637.256660	0.060361717
1639.185113	0.059852730
1641.113566	0.058686670
1643.042020	0.059471574
1644.970473	0.061860669
1646.898926	0.065839633
1648.827379	0.071888097
1650.755832	0.072744898
1652.684285	0.066304341
1654.612738	0.062025636
1656.541191	0.060437467
1658.469644	0.057996701
1660.398097	0.055522066
1662.326550	0.054319650
1664.255003	0.055529252
1666.183456	0.057860237
1668.111910	0.058990601
1670.040363	0.059729945
1671.968816	0.059877414
1673.897269	0.057141554
1675.825722	0.054206941
1677.754175	0.054153640
1679.682628	0.055669170
1681.611081	0.056467433
1683.539534	0.055400956
1685.467987	0.054183520
1687.396440	0.052317448
1689.324893	0.048935007
1691.253346	0.047122911
1693.181799	0.047501329
1695.110253	0.049350828
1697.038706	0.052835222
1698.967159	0.053390756
1700.895612	0.050346673
1702.824065	0.048015520
1704.752518	0.045124739
1706.680971	0.042089421
1708.609424	0.040361177
1710.537877	0.039992146
1712.466330	0.041168712
1714.394783	0.043085534
1716.323236	0.043350123
1718.251689	0.041530631
1720.180143	0.039378423
1722.108596	0.037175417
1724.037049	0.035579033
1725.965502	0.035477679
1727.893955	0.036588099
1729.822408	0.038623750
1731.750861	0.040234830
1733.679314	0.040056434
1735.607767	0.039719619
1737.536220	0.038867526
1739.464673	0.037313711
1741.393126	0.036996622
1743.321579	0.037961204
1745.250032	0.039118953
1747.178486	0.039680585
1749.106939	0.038687263
1751.035392	0.036947556
1752.963845	0.035892446
1754.892298	0.035259046
1756.820751	0.034989670
1758.749204	0.035338920
1760.677657	0.035166822
1762.606110	0.034647118
1764.534563	0.034790926
1766.463016	0.035428729
1768.391469	0.036867399
1770.319922	0.038590077
1772.248376	0.039319485
1774.176829	0.039444558
1776.105282	0.039214756
1778.033735	0.038462430
1779.962188	0.037670761
1781.890641	0.037190974
1783.819094	0.036953546
1785.747547	0.037418932
1787.676000	0.038992990
1789.604453	0.040634021
1791.532906	0.041527588
1793.461359	0.042173661
1795.389812	0.042546775
1797.318266	0.042357314
1799.246719	0.041930377
1801.175172	0.041532427
1803.103625	0.041165072
1805.032078	0.040843897
1806.960531	0.041010477
1808.888984	0.041668802
1810.817437	0.042118240
1812.745890	0.041953195
1814.674343	0.041215286
1816.602796	0.040373962
1818.531249	0.040239729
1820.459702	0.041010939
1822.388155	0.042165898
1824.316609	0.043429364
1826.245062	0.044866674
1828.173515	0.045299586
1830.101968	0.044336341
1832.030421	0.043300278
1833.958874	0.042268835
1835.887327	0.041250993
1837.815780	0.041019544
1839.744233	0.041761398
1841.672686	0.042554174
1843.601139	0.042993236
1845.529592	0.043637242
1847.458045	0.043377571
1849.386499	0.041827627
1851.314952	0.040396422
1853.243405	0.039745532
1855.171858	0.039594103
1857.100311	0.039447080
1859.028764	0.039109923
1860.957217	0.038925532
1862.885670	0.039392211
1864.814123	0.040532734
1866.742576	0.041406151
1868.671029	0.041244980
1870.599482	0.040301844
1872.527935	0.038824953
1874.456388	0.037305564
1876.384842	0.036444381
1878.313295	0.036140110
1880.241748	0.035891086
1882.170201	0.035545938
1884.098654	0.035513047
1886.027107	0.035900984
1887.955560	0.035983663
1889.884013	0.035775933
1891.812466	0.035647415
1893.740919	0.035067614
1895.669372	0.034239717
1897.597825	0.033639107
1899.526278	0.033118472
1901.454732	0.032650270
1903.383185	0.032398794
1905.311638	0.032430325
1907.240091	0.032463405
1909.168544	0.032221798
1911.096997	0.031764619
1913.025450	0.031373013
1914.953903	0.031252369
1916.882356	0.031263493
1918.810809	0.031449474
1920.739262	0.031380877
1922.667715	0.030558217
1924.596168	0.029591670
1926.524622	0.028784009
1928.453075	0.028133137
1930.381528	0.027811239
1932.309981	0.027738659
1934.238434	0.027782766
1936.166887	0.027725255
1938.095340	0.027588988
1940.023793	0.027522799
1941.952246	0.027436882
1943.880699	0.027328121
1945.809152	0.027086603
1947.737605	0.026618576
1949.666058	0.026105611
1951.594511	0.025727144
1953.522965	0.025546888
1955.451418	0.025251444
1957.379871	0.024635814
1959.308324	0.024008982
1961.236777	0.023786722
1963.165230	0.023947213
1965.093683	0.023971498
1967.022136	0.023693753
1968.950589	0.023504160
1970.879042	0.023383817
1972.807495	0.023082761
1974.735948	0.022690468
1976.664401	0.022436300
1978.592855	0.022370685
1980.521308	0.022346096
1982.449761	0.022268983
1984.378214	0.022212863
1986.306667	0.022181537
1988.235120	0.022023354
1990.163573	0.021650869
1992.092026	0.021251118
1994.020479	0.021019919
1995.948932	0.020712268
1997.877385	0.020286027
1999.805838	0.019992122
2001.734291	0.019781666
2003.662744	0.019637188
2005.591198	0.019676179
2007.519651	0.019716348
2009.448104	0.019560775
2011.376557	0.019327417
2013.305010	0.019143401
2015.233463	0.018898120
2017.161916	0.018580494
2019.090369	0.018414428
2021.018822	0.018436553
2022.947275	0.018415395
2024.875728	0.018122289
2026.804181	0.017635878
2028.732634	0.017341934
2030.661088	0.017338451
2032.589541	0.017278289
2034.517994	0.017083347
2036.446447	0.017086133
2038.374900	0.017352149
2040.303353	0.017555045
2042.231806	0.017382300
2044.160259	0.016950259
2046.088712	0.016691431
2048.017165	0.016679093
2049.945618	0.016662357
2051.874071	0.016605504
2053.802524	0.016536968
2055.730978	0.016323533
2057.659431	0.016064728
2059.587884	0.015908726
2061.516337	0.015742835
2063.444790	0.015509764
2065.373243	0.015369859
2067.301696	0.015392401
2069.230149	0.015395255
2071.158602	0.015247056
2073.087055	0.015040654
2075.015508	0.014948587
2076.943961	0.015019801
2078.872414	0.015096095
2080.800867	0.014958899
2082.729321	0.014693862
2084.657774	0.014542921
2086.586227	0.014535832
2088.514680	0.014730412
2090.443133	0.015134148
2092.371586	0.015390729
2094.300039	0.015203953
2096.228492	0.014716192
2098.156945	0.014195827
2100.085398	0.013755249
2102.013851	0.013504528
2103.942304	0.013591296
2105.870757	0.013832156
2107.799211	0.013827217
2109.727664	0.013582668
2111.656117	0.013512038
2113.584570	0.013677072
2115.513023	0.013836298
2117.441476	0.013881719
2119.369929	0.013664591
2121.298382	0.013310712
2123.226835	0.013237623
2125.155288	0.013434078
2127.083741	0.013586040
2129.012194	0.013609595
2130.940647	0.013664283
2132.869100	0.013642864
2134.797554	0.013323051
2136.726007	0.012931121
2138.654460	0.012848923
2140.582913	0.012963315
2142.511366	0.012921101
2144.439819	0.012856185
2146.368272	0.012947243
2148.296725	0.013001119
2150.225178	0.012934303
2152.153631	0.012835200
2154.082084	0.012701297
2156.010537	0.012492110
2157.938990	0.012223153
2159.867444	0.012095382
2161.795897	0.012270354
2163.724350	0.012525053
2165.652803	0.012646088
2167.581256	0.012651810
2169.509709	0.012421014
2171.438162	0.011904682
2173.366615	0.011408435
2175.295068	0.011178065
2177.223521	0.011302671
2179.151974	0.011604932
2181.080427	0.011675084
2183.008880	0.011484043
2184.937334	0.011443261
2186.865787	0.011586424
2188.794240	0.011440260
2190.722693	0.011169385
2192.651146	0.011299146
2194.579599	0.011595785
2196.508052	0.011685243
2198.436505	0.011658584
2200.364958	0.011588079
2202.293411	0.011430385
2204.221864	0.011218198
2206.150317	0.011072793
2208.078770	0.011113088
2210.007223	0.011187760
2211.935677	0.011085379
2213.864130	0.011041837
2215.792583	0.011212123
2217.721036	0.011265163
2219.649489	0.011030153
2221.577942	0.010850321
2223.506395	0.010804993
2225.434848	0.010559310
2227.363301	0.010428556
2229.291754	0.010838951
2231.220207	0.011297897
2233.148660	0.011277578
2235.077113	0.010788058
2237.005567	0.010272888
2238.934020	0.010140676
2240.862473	0.010220778
2242.790926	0.010179904
2244.719379	0.010004560
2246.647832	0.009744309
2248.576285	0.009447077
2250.504738	0.009375065
2252.433191	0.009470522
2254.361644	0.009461360
2256.290097	0.009175722
2258.218550	0.008708154
2260.147003	0.008208808
2262.075456	0.007999509
2264.003910	0.008326923
2265.932363	0.008892098
2267.860816	0.009115678
2269.789269	0.008874170
2271.717722	0.008463982
2273.646175	0.008082111
2275.574628	0.007950657
2277.503081	0.008265525
2279.431534	0.008807901
2281.359987	0.009120948
2283.288440	0.009026005
2285.216893	0.008740323
2287.145346	0.008511042
2289.073800	0.008376887
2291.002253	0.008338047
2292.930706	0.008399311
2294.859159	0.008428421
2296.787612	0.008343020
2298.716065	0.008321520
2300.644518	0.008580959
2302.572971	0.009000709
2304.501424	0.009226499
2306.429877	0.009154325
2308.358330	0.008846086
2310.286783	0.008364202
2312.215236	0.007978606
2314.143690	0.007900664
2316.072143	0.008041165
2318.000596	0.008233606
2319.929049	0.008282563
2321.857502	0.008047782
2323.785955	0.007788043
2325.714408	0.007832266
2327.642861	0.007934816
2329.571314	0.007697206
2331.499767	0.007452697
2333.428220	0.007644646
2335.356673	0.008111661
2337.285126	0.008446989
2339.213579	0.008187788
2341.142033	0.007428482
2343.070486	0.006789866
2344.998939	0.006691348
2346.927392	0.007254676
2348.855845	0.007977827
2350.784298	0.008053553
2352.712751	0.007468295
2354.641204	0.007021070
2356.569657	0.006959938
2358.498110	0.006786147
2360.426563	0.006248740
2362.355016	0.005990874
2364.283469	0.006723833
2366.211923	0.007942433
2368.140376	0.008741555
2370.068829	0.008897356
2371.997282	0.008371399
2373.925735	0.007421117
2375.854188	0.006782661
2377.782641	0.006706295
2379.711094	0.006823432
2381.639547	0.006831935
2383.568000	0.006764649
2385.496453	0.006739381
2387.424906	0.006727869
2389.353359	0.006607180
2391.281812	0.006413193
2393.210266	0.006322342
2395.138719	0.006346114
2397.067172	0.006398284
2398.995625	0.006502227
2400.924078	0.006627338
2402.852531	0.006531544
2404.780984	0.006020020
2406.709437	0.005521953
2408.637890	0.005601293
2410.566343	0.005956682
2412.494796	0.005959059
2414.423249	0.005850134
2416.351702	0.006004563
2418.280156	0.006202859
2420.208609	0.006128311
2422.137062	0.006056860
2424.065515	0.006128205
2425.993968	0.006208632
2427.922421	0.006324091
2429.850874	0.006225300
2431.779327	0.005868511
2433.707780	0.005706068
2435.636233	0.005762747
2437.564686	0.005679238
2439.493139	0.005460827
2441.421592	0.005414085
2443.350045	0.005574831
2445.278499	0.005691051
2447.206952	0.005576788
2449.135405	0.005381594
2451.063858	0.005465822
2452.992311	0.005809675
2454.920764	0.006165922
2456.849217	0.006476479
2458.777670	0.006478177
2460.706123	0.006102676
2462.634576	0.005890571
2464.563029	0.005938604
2466.491482	0.005758478
2468.419935	0.005485453
2470.348389	0.005643618
2472.276842	0.006074287
2474.205295	0.006265299
2476.133748	0.006233267
2478.062201	0.006239817
2479.990654	0.006193796
2481.919107	0.006219237
2483.847560	0.006529214
2485.776013	0.006831586
2487.704466	0.006786353
2489.632919	0.006453594
2491.561372	0.006134778
2493.489825	0.006130197
2495.418279	0.006704645
2497.346732	0.007583390
2499.275185	0.007949531
2501.203638	0.007897997
2503.132091	0.008120894
2505.060544	0.008524472
2506.988997	0.008698672
2508.917450	0.008572086
2510.845903	0.008398689
2512.774356	0.008385167
2514.702809	0.008428396
2516.631262	0.008485015
2518.559715	0.008730935
2520.488168	0.009073664
2522.416622	0.009308458
2524.345075	0.009615110
2526.273528	0.010062637
2528.201981	0.010336212
2530.130434	0.010406678
2532.058887	0.010450300
2533.987340	0.010674523
2535.915793	0.011178043
2537.844246	0.011630706
2539.772699	0.011836016
2541.701152	0.011984956
2543.629605	0.012174838
2545.558058	0.012394481
2547.486512	0.012479510
2549.414965	0.012431672
2551.343418	0.012763913
2553.271871	0.013480286
2555.200324	0.013843567
2557.128777	0.013704665
2559.057230	0.013562864
2560.985683	0.013530157
2562.914136	0.013551354
2564.842589	0.013890730
2566.771042	0.014397027
2568.699495	0.014717674
2570.627948	0.015228137
2572.556401	0.015986584
2574.484855	0.016453722
2576.413308	0.016731121
2578.341761	0.016923573
2580.270214	0.016772198
2582.198667	0.016660588
2584.127120	0.016945852
2586.055573	0.017237740
2587.984026	0.017332144
2589.912479	0.017448558
2591.840932	0.017532881
2593.769385	0.017407998
2595.697838	0.017333781
2597.626291	0.017591462
2599.554745	0.017925145
2601.483198	0.018281963
2603.411651	0.018885765
2605.340104	0.019211994
2607.268557	0.018852560
2609.197010	0.018438181
2611.125463	0.018319501
2613.053916	0.018167729
2614.982369	0.018058822
2616.910822	0.018094540
2618.839275	0.018024158
2620.767728	0.018045681
2622.696181	0.018392943
2624.624635	0.018669849
2626.553088	0.018599279
2628.481541	0.018534258
2630.409994	0.018727874
2632.338447	0.018801650
2634.266900	0.018519925
2636.195353	0.018314075
2638.123806	0.018399216
2640.052259	0.018326268
2641.980712	0.018060070
2643.909165	0.018104605
2645.837618	0.018221768
2647.766071	0.017907832
2649.694524	0.017573809
2651.622978	0.017576763
2653.551431	0.017524285
2655.479884	0.017403906
2657.408337	0.017488219
2659.336790	0.017551398
2661.265243	0.017470440
2663.193696	0.017446000
2665.122149	0.017446369
2667.050602	0.017384524
2668.979055	0.017258272
2670.907508	0.016972354
2672.835961	0.016563103
2674.764414	0.016201461
2676.692868	0.016041646
2678.621321	0.016177353
2680.549774	0.016400615
2682.478227	0.016405309
2684.406680	0.016177578
2686.335133	0.015901009
2688.263586	0.015711024
2690.192039	0.015704505
2692.120492	0.015862858
2694.048945	0.015814260
2695.977398	0.015412066
2697.905851	0.015192880
2699.834304	0.015413861
2701.762757	0.015495403
2703.691211	0.015256673
2705.619664	0.015294028
2707.548117	0.015372997
2709.476570	0.014814231
2711.405023	0.014115949
2713.333476	0.013977374
2715.261929	0.014045324
2717.190382	0.013828280
2719.118835	0.013607216
2721.047288	0.013765467
2722.975741	0.013953059
2724.904194	0.013759399
2726.832647	0.013463740
2728.761101	0.013545993
2730.689554	0.013891048
2732.618007	0.014234865
2734.546460	0.014615111
2736.474913	0.014946504
2738.403366	0.014990146
2740.331819	0.014728364
2742.260272	0.014215487
2744.188725	0.013737230
2746.117178	0.013677467
2748.045631	0.013810080
2749.974084	0.013680148
2751.902537	0.013319451
2753.830991	0.013113587
2755.759444	0.013307054
2757.687897	0.013488822
2759.616350	0.013301298
2761.544803	0.013020341
2763.473256	0.012702136
2765.401709	0.012443405
2767.330162	0.012558808
2769.258615	0.012717886
2771.187068	0.012449327
2773.115521	0.012046579
2775.043974	0.011815425
2776.972427	0.011891799
2778.900880	0.012325410
2780.829334	0.012794166
2782.757787	0.012810219
2784.686240	0.012209212
2786.614693	0.011438803
2788.543146	0.011252448
2790.471599	0.011622461
2792.400052	0.011656826
2794.328505	0.011163400
2796.256958	0.010953397
2798.185411	0.011386136
2800.113864	0.011930482
2802.042317	0.012344960
2803.970770	0.012696481
2805.899224	0.012651404
2807.827677	0.012166187
2809.756130	0.011771259
2811.684583	0.011670837
2813.613036	0.011715497
2815.541489	0.011845763
2817.469942	0.012021611
2819.398395	0.011955337
2821.326848	0.011525419
2823.255301	0.011110012
2825.183754	0.011153033
2827.112207	0.011541637
2829.040660	0.011881962
2830.969113	0.012012185
2832.897567	0.011971647
2834.826020	0.011840095
2836.754473	0.011610008
2838.682926	0.011471575
2840.611379	0.011469420
2842.539832	0.011254227
2844.468285	0.010995326
2846.396738	0.011015239
2848.325191	0.011123024
2850.253644	0.011300595
2852.182097	0.011545985
2854.110550	0.011637461
2856.039003	0.011605443
2857.967457	0.011517879
2859.895910	0.011410719
2861.824363	0.011477604
2863.752816	0.011707275
2865.681269	0.011676441
2867.609722	0.011409648
2869.538175	0.011451470
2871.466628	0.011717638
2873.395081	0.011726864
2875.323534	0.011477640
2877.251987	0.011233522
2879.180440	0.011181726
2881.108893	0.011181899
2883.037347	0.010915941
2884.965800	0.010519125
2886.894253	0.010530726
2888.822706	0.011036631
2890.751159	0.011586046
2892.679612	0.011849820
2894.608065	0.011743922
2896.536518	0.011175563
2898.464971	0.010447158
2900.393424	0.010183572
2902.321877	0.010484139
2904.250330	0.010686115
2906.178783	0.010479687
2908.107236	0.010390027
2910.035690	0.010675042
2911.964143	0.010951726
2913.892596	0.010897640
2915.821049	0.010704291
2917.749502	0.010777945
2919.677955	0.011148578
2921.606408	0.011345582
2923.534861	0.011262856
2925.463314	0.010964313
2927.391767	0.010535777
2929.320220	0.010498110
2931.248673	0.010831563
2933.177126	0.010831557
2935.105580	0.010600928
2937.034033	0.010505953
2938.962486	0.010556615
2940.890939	0.010840056
2942.819392	0.011118460
2944.747845	0.011135945
2946.676298	0.011124509
2948.604751	0.011139841
2950.533204	0.010964010
2952.461657	0.010662158
2954.390110	0.010769722
2956.318563	0.011308239
2958.247016	0.011460477
2960.175469	0.011217082
2962.103923	0.011442013
2964.032376	0.011850022
2965.960829	0.011717206
2967.889282	0.011362081
2969.817735	0.011201289
2971.746188	0.011260980
2973.674641	0.011583880
2975.603094	0.011879693
2977.531547	0.011763955
2979.460000	0.011493322
2981.388453	0.011468111
2983.316906	0.011590697
2985.245359	0.011683426
2987.173813	0.011706637
2989.102266	0.011621294
2991.030719	0.011445198
2992.959172	0.011149745
2994.887625	0.010876332
2996.816078	0.011002271
2998.744531	0.011431866
3000.672984	0.011653705
3002.601437	0.011740740
3004.529890	0.011938627
3006.458343	0.012048514
3008.386796	0.011838512
3010.315249	0.011724152
3012.243703	0.012035065
3014.172156	0.012505288
3016.100609	0.012709737
3018.029062	0.012507659
3019.957515	0.012214651
3021.885968	0.012326326
3023.814421	0.012706021
3025.742874	0.012673027
3027.671327	0.012330310
3029.599780	0.012494666
3031.528233	0.013165385
3033.456686	0.013559306
3035.385139	0.013548334
3037.313592	0.013465244
3039.242046	0.013322737
3041.170499	0.013246135
3043.098952	0.013410435
3045.027405	0.013622416
3046.955858	0.013657562
3048.884311	0.013568061
3050.812764	0.013575559
3052.741217	0.013760819
3054.669670	0.013957669
3056.598123	0.014103536
3058.526576	0.014281349
3060.455029	0.014259709
3062.383482	0.013686669
3064.311936	0.013143432
3066.240389	0.013444498
3068.168842	0.014153081
3070.097295	0.014421952
3072.025748	0.014344892
3073.954201	0.014434434
3075.882654	0.014643740
3077.811107	0.014708957
3079.739560	0.014949561
3081.668013	0.015598500
3083.596466	0.016050378
3085.524919	0.015963685
3087.453372	0.015862886
3089.381825	0.015937023
3091.310279	0.015777292
3093.238732	0.015444099
3095.167185	0.015303841
3097.095638	0.015483993
3099.024091	0.015921565
3100.952544	0.016452301
3102.880997	0.016755786
3104.809450	0.016679643
3106.737903	0.016541572
3108.666356	0.016615601
3110.594809	0.016937491
3112.523262	0.017394027
3114.451715	0.017628055
3116.380169	0.017561074
3118.308622	0.017577026
3120.237075	0.017947685
3122.165528	0.018731853
3124.093981	0.019634569
3126.022434	0.019970721
3127.950887	0.019492231
3129.879340	0.018688798
3131.807793	0.018229790
3133.736246	0.018528447
3135.664699	0.019172387
3137.593152	0.019523831
3139.521605	0.019760670
3141.450058	0.020087531
3143.378512	0.020178877
3145.306965	0.019766591
3147.235418	0.019221717
3149.163871	0.019378841
3151.092324	0.020313773
3153.020777	0.021112107
3154.949230	0.021234581
3156.877683	0.020978525
3158.806136	0.020901678
3160.734589	0.021214921
3162.663042	0.021580040
3164.591495	0.021653721
3166.519948	0.021541746
3168.448402	0.021535955
3170.376855	0.021624068
3172.305308	0.021657048
3174.233761	0.021918967
3176.162214	0.022471149
3178.090667	0.022823710
3180.019120	0.022861717
3181.947573	0.022814212
3183.876026	0.023050431
3185.804479	0.023669913
3187.732932	0.024108328
3189.661385	0.024071230
3191.589838	0.023828460
3193.518292	0.023617733
3195.446745	0.023643721
3197.375198	0.024158956
3199.303651	0.024963031
3201.232104	0.025246419
3203.160557	0.024733301
3205.089010	0.024038792
3207.017463	0.023800977
3208.945916	0.024189262
3210.874369	0.024765424
3212.802822	0.025439683
3214.731275	0.026523231
3216.659728	0.027288970
3218.588181	0.027153660
3220.516635	0.026861709
3222.445088	0.026777640
3224.373541	0.026862485
3226.301994	0.027216522
3228.230447	0.027360843
3230.158900	0.026967276
3232.087353	0.026750144
3234.015806	0.027291944
3235.944259	0.028001621
3237.872712	0.027968697
3239.801165	0.027425941
3241.729618	0.027338047
3243.658071	0.027873576
3245.586525	0.028568309
3247.514978	0.029121330
3249.443431	0.029294120
3251.371884	0.029103199
3253.300337	0.028965801
3255.228790	0.029078066
3257.157243	0.028977266
3259.085696	0.028616376
3261.014149	0.028594673
3262.942602	0.028827304
3264.871055	0.028862478
3266.799508	0.028817935
3268.727961	0.028955864
3270.656414	0.029218189
3272.584868	0.029369229
3274.513321	0.029551946
3276.441774	0.029999137
3278.370227	0.030220171
3280.298680	0.029555956
3282.227133	0.028408790
3284.155586	0.028039096
3286.084039	0.028883073
3288.012492	0.029934581
3289.940945	0.030172264
3291.869398	0.029852800
3293.797851	0.029492693
3295.726304	0.029004339
3297.654758	0.028640132
3299.583211	0.028965367
3301.511664	0.029654227
3303.440117	0.030026853
3305.368570	0.030046213
3307.297023	0.029801715
3309.225476	0.029749168
3311.153929	0.030676991
3313.082382	0.031865451
3315.010835	0.032014165
3316.939288	0.031568401
3318.867741	0.031484488
3320.796194	0.031746961
3322.724648	0.032207262
3324.653101	0.032988381
3326.581554	0.033742443
3328.510007	0.033792760
3330.438460	0.033140909
3332.366913	0.032607093
3334.295366	0.032740083
3336.223819	0.033183862
3338.152272	0.033217378
3340.080725	0.032808233
3342.009178	0.032566216
3343.937631	0.032481030
3345.866084	0.032288518
3347.794537	0.032458484
3349.722991	0.033070948
3351.651444	0.033519026
3353.579897	0.033603925
3355.508350	0.033696096
3357.436803	0.034177549
3359.365256	0.034910362
3361.293709	0.035397463
3363.222162	0.035504919
3365.150615	0.035382114
3367.079068	0.035211649
3369.007521	0.035293479
3370.935974	0.035673112
3372.864427	0.035841510
3374.792881	0.035381168
3376.721334	0.034849681
3378.649787	0.035098694
3380.578240	0.035719253
3382.506693	0.035902530
3384.435146	0.036112405
3386.363599	0.036623023
3388.292052	0.036588158
3390.220505	0.036194570
3392.148958	0.036545280
3394.077411	0.037188504
3396.005864	0.036854263
3397.934317	0.036058318
3399.862770	0.036279861
3401.791224	0.037683424
3403.719677	0.038532261
3405.648130	0.038315963
3407.576583	0.037644062
3409.505036	0.037281096
3411.433489	0.037487209
3413.361942	0.038099252
3415.290395	0.038446259
3417.218848	0.038164925
3419.147301	0.037647035
3421.075754	0.037409000
3423.004207	0.037427984
3424.932660	0.037459657
3426.861114	0.037540898
3428.789567	0.037594687
3430.718020	0.037628014
3432.646473	0.037850503
3434.574926	0.037858486
3436.503379	0.037432570
3438.431832	0.037267815
3440.360285	0.037634421
3442.288738	0.038147211
3444.217191	0.038474753
3446.145644	0.038343754
3448.074097	0.037920304
3450.002550	0.037324633
3451.931004	0.036616769
3453.859457	0.036226135
3455.787910	0.036392130
3457.716363	0.036850635
3459.644816	0.037000056
3461.573269	0.036685430
3463.501722	0.036480002
3465.430175	0.036481664
3467.358628	0.036382072
3469.287081	0.036375232
3471.215534	0.036529001
3473.143987	0.036483612
3475.072440	0.036217771
3477.000893	0.035933744
3478.929347	0.035356622
3480.857800	0.034629051
3482.786253	0.034493621
3484.714706	0.034551557
3486.643159	0.034140140
3488.571612	0.033924129
3490.500065	0.034077540
3492.428518	0.033915251
3494.356971	0.033482585
3496.285424	0.033322696
3498.213877	0.033554878
3500.142330	0.033863567
3502.070783	0.033952191
3503.999237	0.033843476
3505.927690	0.033755284
3507.856143	0.033559207
3509.784596	0.032989152
3511.713049	0.031831805
3513.641502	0.030450033
3515.569955	0.029826302
3517.498408	0.030213524
3519.426861	0.031003704
3521.355314	0.031796306
3523.283767	0.032551479
3525.212220	0.032739189
3527.140673	0.031768274
3529.069126	0.030230993
3530.997580	0.029129514
3532.926033	0.028599232
3534.854486	0.028216876
3536.782939	0.027950549
3538.711392	0.028060120
3540.639845	0.028608995
3542.568298	0.029555436
3544.496751	0.030246196
3546.425204	0.029884009
3548.353657	0.028946221
3550.282110	0.028224146
3552.210563	0.027863134
3554.139016	0.027590107
3556.067470	0.027028158
3557.995923	0.026384274
3559.924376	0.026425630
3561.852829	0.027787445
3563.781282	0.029948974
3565.709735	0.031136749
3567.638188	0.030522667
3569.566641	0.029004918
3571.495094	0.027393082
3573.423547	0.025942065
3575.352000	0.024582738
3577.280453	0.023236334
3579.208906	0.022419382
3581.137360	0.022921644
3583.065813	0.024640262
3584.994266	0.026088834
3586.922719	0.026060840
3588.851172	0.025210060
3590.779625	0.024173493
3592.708078	0.023266843
3594.636531	0.023245521
3596.564984	0.023936659
3598.493437	0.023932368
3600.421890	0.022888714
3602.350343	0.022120506
3604.278796	0.022296559
3606.207249	0.022740930
3608.135703	0.022805084
3610.064156	0.022453139
3611.992609	0.022030197
3613.921062	0.022085894
3615.849515	0.022076705
3617.777968	0.020927900
3619.706421	0.019656731
3621.634874	0.019668266
3623.563327	0.020296672
3625.491780	0.020248054
3627.420233	0.019012026
3629.348686	0.018001292
3631.277139	0.018169520
3633.205593	0.018392991
3635.134046	0.018357180
3637.062499	0.018305928
3638.990952	0.017935511
3640.919405	0.017291099
3642.847858	0.017049892
3644.776311	0.017909797
3646.704764	0.019777225
3648.633217	0.021086195
3650.561670	0.019781219
3652.490123	0.017187228
3654.418576	0.015077795
3656.347029	0.014110291
3658.275482	0.014159239
3660.203936	0.014207434
3662.132389	0.014005314
3664.060842	0.014081022
3665.989295	0.014120968
3667.917748	0.013332115
3669.846201	0.012671426
3671.774654	0.013900576
3673.703107	0.015766041
3675.631560	0.015724679
3677.560013	0.014149084
3679.488466	0.012741671
3681.416919	0.012277479
3683.345372	0.012433094
3685.273826	0.012576141
3687.202279	0.012500819
3689.130732	0.012628445
3691.059185	0.013258430
3692.987638	0.013556860
3694.916091	0.012891379
3696.844544	0.012068933
3698.772997	0.011802212
3700.701450	0.011752106
3702.629903	0.011668257
3704.558356	0.011838014
3706.486809	0.012360056
3708.415262	0.013056626
3710.343716	0.013623469
3712.272169	0.013895127
3714.200622	0.013974939
3716.129075	0.013789788
3718.057528	0.013480581
3719.985981	0.013441650
3721.914434	0.013665455
3723.842887	0.013806174
3725.771340	0.013868169
3727.699793	0.014043259
3729.628246	0.013771575
3731.556699	0.012678836
3733.485152	0.011735085
3735.413605	0.012024593
3737.342059	0.013350601
3739.270512	0.014562736
3741.198965	0.015366600
3743.127418	0.016116530
3745.055871	0.017622687
3746.984324	0.019702651
3748.912777	0.020144753
3750.841230	0.018434685
3752.769683	0.016524365
3754.698136	0.015077074
3756.626589	0.013774408
3758.555042	0.012851892
3760.483495	0.012821889
3762.411949	0.013394069
3764.340402	0.013696655
3766.268855	0.013515902
3768.197308	0.013119848
3770.125761	0.012972221
3772.054214	0.013482222
3773.982667	0.013993998
3775.911120	0.013821178
3777.839573	0.013262210
3779.768026	0.012886323
3781.696479	0.012718586
3783.624932	0.012673142
3785.553385	0.013236899
3787.481838	0.014248992
3789.410292	0.014743690
3791.338745	0.014671464
3793.267198	0.014313137
3795.195651	0.013480643
3797.124104	0.012745701
3799.052557	0.012789967
3800.981010	0.013472850
3802.909463	0.014542087
3804.837916	0.014906878
3806.766369	0.014129375
3808.694822	0.013463945
3810.623275	0.013513929
3812.551728	0.013951638
3814.480182	0.014307544
3816.408635	0.014411394
3818.337088	0.014027527
3820.265541	0.013022423
3822.193994	0.012950414
3824.122447	0.014047017
3826.050900	0.014532947
3827.979353	0.014393464
3829.907806	0.014427753
3831.836259	0.014862128
3833.764712	0.015884340
3835.693165	0.017074689
3837.621618	0.017595779
3839.550071	0.017262436
3841.478525	0.016048614
3843.406978	0.014210296
3845.335431	0.012810314
3847.263884	0.012507793
3849.192337	0.013091032
3851.120790	0.013599330
3853.049243	0.013397641
3854.977696	0.013118349
3856.906149	0.013089757
3858.834602	0.013225649
3860.763055	0.013728717
3862.691508	0.014048303
3864.619961	0.013486857
3866.548415	0.012943743
3868.476868	0.013477922
3870.405321	0.014822402
3872.333774	0.015160700
3874.262227	0.013758489
3876.190680	0.012663280
3878.119133	0.012636514
3880.047586	0.012749506
3881.976039	0.012349591
3883.904492	0.011361545
3885.832945	0.010707655
3887.761398	0.011309873
3889.689851	0.012517174
3891.618305	0.013264347
3893.546758	0.013370685
3895.475211	0.012922367
3897.403664	0.012217770
3899.332117	0.011770030
3901.260570	0.011667724
3903.189023	0.011535667
3905.117476	0.011341744
3907.045929	0.011443932
3908.974382	0.011817211
3910.902835	0.012336523
3912.831288	0.012716838
3914.759741	0.012425589
3916.688194	0.011822817
3918.616648	0.011893115
3920.545101	0.012466682
3922.473554	0.012633855
3924.402007	0.012444028
3926.330460	0.012467371
3928.258913	0.012492250
3930.187366	0.012082228
3932.115819	0.011601657
3934.044272	0.011612199
3935.972725	0.011799213
3937.901178	0.011551398
3939.829631	0.011023367
3941.758084	0.010739790
3943.686538	0.010738944
3945.614991	0.010745569
3947.543444	0.010919611
3949.471897	0.011427022
3951.400350	0.011737322
3953.328803	0.011606107
3955.257256	0.011472062
3957.185709	0.011323234
3959.114162	0.010847132
3961.042615	0.010383853
3962.971068	0.010548265
3964.899521	0.011082469
3966.827974	0.011086539
3968.756427	0.010464911
3970.684881	0.009916821
3972.613334	0.009767760
3974.541787	0.009751570
3976.470240	0.009743512
3978.398693	0.009575992
3980.327146	0.009032077
3982.255599	0.008747160
3984.184052	0.009224186
3986.112505	0.009943114
3988.040958	0.010368725
3989.969411	0.010591202
3991.897864	0.010668280
3993.826317	0.010387469
3995.754771	0.009887428
3997.683224	0.009414132
3999.611677	0.008998497
4001.540130	0.008999770
4003.468583	0.009604808
4005.397036	0.010060376
4007.325489	0.009798003
4009.253942	0.009596884
4011.182395	0.010186637
4013.110848	0.010795385
4015.039301	0.010526890
4016.967754	0.009747473
4018.896207	0.009309351
4020.824661	0.009694592
4022.753114	0.010087416
4024.681567	0.009558474
4026.610020	0.008819913
4028.538473	0.009009448
4030.466926	0.009522520
4032.395379	0.009608718
4034.323832	0.009838142
4036.252285	0.010339898
4038.180738	0.010332292
4040.109191	0.009772616
4042.037644	0.009412058
4043.966097	0.009233942
4045.894550	0.008712761
4047.823004	0.008095929
4049.751457	0.007818391
4051.679910	0.007861049
4053.608363	0.007663150
4055.536816	0.007317937
4057.465269	0.007758938
4059.393722	0.008895079
4061.322175	0.009556131
4063.250628	0.009516871
4065.179081	0.009176283
4067.107534	0.008897240
4069.035987	0.009053493
4070.964440	0.009378113
4072.892894	0.009522603
4074.821347	0.009880777
4076.749800	0.010211601
4078.678253	0.009442816
4080.606706	0.008044675
4082.535159	0.007508832
4084.463612	0.007958925
4086.392065	0.008442063
4088.320518	0.008461053
4090.248971	0.008152849
4092.177424	0.007873805
4094.105877	0.008090995
4096.034330	0.008391119
4097.962783	0.008165325
4099.891237	0.007905164
4101.819690	0.008006905
4103.748143	0.008509621
4105.676596	0.009266840
4107.605049	0.009616072
4109.533502	0.009537582
4111.461955	0.009267079
4113.390408	0.008491249
4115.318861	0.007485107
4117.247314	0.007284885
4119.175767	0.007942369
4121.104220	0.008669477
4123.032673	0.008960343
4124.961127	0.008577973
4126.889580	0.008024252
4128.818033	0.007556985
4130.746486	0.007201778
4132.674939	0.007028957
4134.603392	0.006814770
4136.531845	0.006805521
4138.460298	0.007420338
4140.388751	0.008041265
4142.317204	0.008234557
4144.245657	0.007873777
4146.174110	0.007003294
4148.102563	0.006648259
4150.031017	0.007360379
4151.959470	0.008236449
4153.887923	0.008511107
4155.816376	0.008299389
4157.744829	0.007526978
4159.673282	0.006901825
4161.601735	0.006707962
4163.530188	0.006776276
4165.458641	0.007184184
4167.387094	0.007528195
4169.315547	0.007725395
4171.244000	0.008023887
4173.172453	0.008586738
4175.100906	0.009023620
4177.029360	0.008861776
4178.957813	0.008540983
4180.886266	0.008364089
4182.814719	0.007703760
4184.743172	0.006849771
4186.671625	0.006734757
4188.600078	0.006864696
4190.528531	0.006706018
4192.456984	0.006496305
4194.385437	0.006382568
4196.313890	0.006329458
4198.242343	0.006333404
4200.170796	0.006562577
4202.099250	0.006885679
4204.027703	0.006743815
4205.956156	0.006481388
4207.884609	0.006461548
4209.813062	0.006717915
4211.741515	0.007500399
4213.669968	0.007652176
4215.598421	0.006469511
4217.526874	0.005577661
4219.455327	0.005835866
4221.383780	0.006534843
4223.312233	0.007305739
4225.240686	0.007900109
4227.169139	0.008045879
4229.097593	0.008131944
4231.026046	0.008370309
4232.954499	0.008204115
4234.882952	0.007907483
4236.811405	0.007817832
4238.739858	0.007269382
4240.668311	0.006663882
4242.596764	0.007024822
4244.525217	0.007937196
4246.453670	0.008068747
4248.382123	0.007189869
4250.310576	0.005899670
4252.239029	0.005064962
4254.167483	0.005522742
4256.095936	0.006713429
4258.024389	0.007167702
4259.952842	0.006895433
4261.881295	0.006881065
4263.809748	0.006894420
4265.738201	0.006883397
4267.666654	0.006985437
4269.595107	0.007173543
4271.523560	0.007012072
4273.452013	0.006258456
4275.380466	0.005531610
4277.308919	0.005470894
4279.237373	0.005393000
4281.165826	0.004807363
4283.094279	0.004999415
4285.022732	0.006152072
4286.951185	0.007018729
4288.879638	0.007234093
4290.808091	0.007236494
4292.736544	0.006879876
4294.664997	0.006194804
4296.593450	0.005860257
4298.521903	0.005968522
4300.450356	0.005801142
4302.378809	0.005659581
4304.307262	0.006080774
4306.235716	0.006866085
4308.164169	0.007466230
4310.092622	0.007582632
4312.021075	0.007432134
4313.949528	0.007180480
4315.877981	0.006488298
4317.806434	0.005532003
4319.734887	0.005250972
4321.663340	0.005913357
4323.591793	0.006371296
4325.520246	0.005662541
4327.448699	0.004938114
4329.377152	0.005101388
4331.305606	0.005344134
4333.234059	0.005527895
4335.162512	0.005930739
4337.090965	0.006069517
4339.019418	0.006487362
4340.947871	0.007174291
4342.876324	0.006437602
4344.804777	0.005297021
4346.733230	0.005390328
4348.661683	0.005822883
4350.590136	0.006131490
4352.518589	0.006913234
4354.447042	0.007460714
4356.375495	0.007077608
4358.303949	0.006340590
4360.232402	0.006245176
4362.160855	0.006707083
4364.089308	0.007204618
4366.017761	0.007713319
4367.946214	0.008224096
4369.874667	0.008616403
4371.803120	0.009005086
4373.731573	0.009104439
4375.660026	0.008027229
4377.588479	0.006352393
4379.516932	0.005625054
4381.445385	0.005711754
4383.373839	0.006185665
4385.302292	0.006546406
4387.230745	0.005992498
4389.159198	0.005271249
4391.087651	0.004961592
4393.016104	0.005434931
4394.944557	0.006430261
4396.873010	0.006999616
4398.801463	0.006798964
4400.729916	0.006228830
4402.658369	0.006603743
4404.586822	0.007358006
4406.515275	0.007227666
4408.443729	0.006639758
4410.372182	0.006418779
4412.300635	0.006056024
4414.229088	0.005758784
4416.157541	0.006550532
4418.085994	0.007393871
4420.014447	0.007245681
4421.942900	0.006921383
4423.871353	0.007261907
4425.799806	0.007485387
4427.728259	0.006994247
4429.656712	0.006413169
4431.585165	0.006310022
4433.513618	0.006374861
4435.442072	0.006154655
4437.370525	0.005821492
4439.298978	0.005572776
4441.227431	0.005302311
4443.155884	0.005045811
4445.084337	0.004496502
4447.012790	0.004496746
4448.941243	0.005316209
4450.869696	0.006058742
4452.798149	0.006485631
4454.726602	0.007004038
4456.655055	0.007287582
4458.583508	0.006946503
4460.511962	0.006613929
4462.440415	0.006613532
4464.368868	0.006404671
4466.297321	0.006339946
4468.225774	0.006682226
4470.154227	0.006514866
4472.082680	0.006109730
4474.011133	0.006301286
4475.939586	0.005937045
4477.868039	0.004866679
4479.796492	0.004203436
4481.724945	0.004466184
4483.653398	0.005284262
4485.581851	0.006008349
4487.510305	0.006620129
4489.438758	0.007458432
4491.367211	0.007858632
4493.295664	0.007363860
4495.224117	0.006839830
4497.152570	0.006723047
4499.081023	0.006609176
4501.009476	0.006649718
4502.937929	0.007049975
4504.866382	0.007487642
4506.794835	0.007988715
4508.723288	0.008496774
4510.651741	0.008886835
4512.580195	0.009060854
4514.508648	0.008684791
4516.437101	0.008325339
4518.365554	0.008321184
4520.294007	0.007816276
4522.222460	0.007028614
4524.150913	0.006822700
4526.079366	0.006688456
4528.007819	0.006108399
4529.936272	0.005825304
4531.864725	0.006188974
4533.793178	0.006698199
4535.721631	0.006921762
4537.650084	0.006572401
4539.578538	0.006408637
4541.506991	0.006328590
4543.435444	0.005606540
4545.363897	0.005034198
4547.292350	0.006063559
4549.220803	0.007899853
4551.149256	0.008403925
4553.077709	0.007540014
4555.006162	0.006513246
4556.934615	0.005981814
4558.863068	0.006112549
4560.791521	0.006347103
4562.719974	0.006199776
4564.648428	0.006404656
4566.576881	0.007323169
4568.505334	0.008061316
4570.433787	0.008060170
4572.362240	0.007629198
4574.290693	0.007308525
4576.219146	0.007315731
4578.147599	0.007642467
4580.076052	0.007333752
4582.004505	0.006060580
4583.932958	0.004674612
4585.861411	0.004230306
4587.789864	0.004697530
4589.718318	0.005092490
4591.646771	0.005764025
4593.575224	0.006439484
4595.503677	0.006112480
4597.432130	0.006021589
4599.360583	0.006500234
4601.289036	0.006714003
4603.217489	0.006741068
[truncated: 1,501 more rows]
