# Supplementary material for: Adaptive Method for Quantitative Estimation of Glucose and Fructose Concentrations in Aqueous Solutions Based on Infrared Nanoantenna Optics
Source: Sensors (Basel). 2019 Jul 11;19(14):3053. doi: 10.3390/s19143053 (PMC6678705; doi:10.3390/s19143053)
Supplement: Supplementary file 1 [file sensors-19-03053-s001.zip › 00_Measurement_Data/Fructose cycles/2 c=25 gl/res4 sc50_50 ap100x100 par pol/2 c25 gl.4.txt]

748.239793	0.029566756
750.168246	0.028401438
752.096699	0.032465272
754.025152	0.030377230
755.953605	0.019241827
757.882058	0.012497192
759.810511	0.015201526
761.738964	0.011468864
763.667418	0.011983255
765.595871	0.015298034
767.524324	0.017194292
769.452777	0.026113154
771.381230	0.018907065
773.309683	0.002878989
775.238136	0.014568759
777.166589	0.024055591
779.095042	0.024201138
781.023495	0.040350530
782.951948	0.040782046
784.880401	0.016497642
786.808854	0.014916910
788.737308	0.017444929
790.665761	0.019604534
792.594214	0.034200698
794.522667	0.042925946
796.451120	0.037608881
798.379573	0.021004638
800.308026	0.020502005
802.236479	0.024190148
804.164932	0.017201638
806.093385	0.010201789
808.021838	0.021496668
809.950291	0.024488332
811.878744	0.012983915
813.807197	0.017279712
815.735651	0.029453076
817.664104	0.030043634
819.592557	0.023066208
821.521010	0.008853960
823.449463	0.013058499
825.377916	0.029391600
827.306369	0.044202760
829.234822	0.040592987
831.163275	0.030197740
833.091728	0.031976867
835.020181	0.041047320
836.948634	0.045057289
838.877087	0.039182864
840.805541	0.029105425
842.733994	0.028121874
844.662447	0.025353188
846.590900	0.020225147
848.519353	0.018979598
850.447806	0.018082490
852.376259	0.017265281
854.304712	0.016841609
856.233165	0.019220879
858.161618	0.025615957
860.090071	0.026520269
862.018524	0.024336321
863.946977	0.021428062
865.875430	0.017592968
867.803884	0.015105315
869.732337	0.013284702
871.660790	0.011729792
873.589243	0.015870839
875.517696	0.026216906
877.446149	0.036572356
879.374602	0.040407203
881.303055	0.038956411
883.231508	0.036455210
885.159961	0.035403434
887.088414	0.039249253
889.016867	0.046460170
890.945320	0.050975639
892.873774	0.051566459
894.802227	0.051902857
896.730680	0.055567440
898.659133	0.061848182
900.587586	0.066201665
902.516039	0.066933878
904.444492	0.068061620
906.372945	0.072142534
908.301398	0.076359414
910.229851	0.079508051
912.158304	0.083455339
914.086757	0.088983446
916.015210	0.095222771
917.943664	0.100127362
919.872117	0.102796622
921.800570	0.105028003
923.729023	0.108670458
925.657476	0.112957701
927.585929	0.117391236
929.514382	0.123148054
931.442835	0.129635558
933.371288	0.135230571
935.299741	0.140002161
937.228194	0.144819319
939.156647	0.149851128
941.085100	0.155954197
943.013553	0.163860276
944.942007	0.171766892
946.870460	0.178376347
948.798913	0.183786839
950.727366	0.188004434
952.655819	0.192572311
954.584272	0.198590457
956.512725	0.205242723
958.441178	0.212050527
960.369631	0.219096199
962.298084	0.226832375
964.226537	0.234464228
966.154990	0.240124628
968.083443	0.244782165
970.011897	0.250738353
971.940350	0.257772952
973.868803	0.264122874
975.797256	0.269216061
977.725709	0.274285585
979.654162	0.280250728
981.582615	0.286758035
983.511068	0.292937517
985.439521	0.298551530
987.367974	0.304588437
989.296427	0.311062604
991.224880	0.317211986
993.153333	0.323625118
995.081786	0.330326885
997.010240	0.336345226
998.938693	0.341694325
1000.867146	0.346436352
1002.795599	0.350675613
1004.724052	0.355416238
1006.652505	0.360721320
1008.580958	0.365672022
1010.509411	0.370001048
1012.437864	0.373624921
1014.366317	0.376507193
1016.294770	0.378910303
1018.223223	0.381421030
1020.151676	0.384771615
1022.080130	0.388217181
1024.008583	0.390834630
1025.937036	0.393724173
1027.865489	0.396983683
1029.793942	0.398928523
1031.722395	0.399656773
1033.650848	0.400365502
1035.579301	0.401100814
1037.507754	0.402112752
1039.436207	0.404308170
1041.364660	0.406987041
1043.293113	0.407882154
1045.221566	0.406530410
1047.150019	0.404562771
1049.078473	0.403037727
1051.006926	0.402402669
1052.935379	0.402494103
1054.863832	0.401938498
1056.792285	0.400397837
1058.720738	0.399084985
1060.649191	0.398287088
1062.577644	0.397320569
1064.506097	0.396331042
1066.434550	0.395619035
1068.363003	0.394434303
1070.291456	0.392920226
1072.219909	0.392261386
1074.148363	0.391878664
1076.076816	0.391011864
1078.005269	0.390685439
1079.933722	0.390951544
1081.862175	0.390576214
1083.790628	0.389309198
1085.719081	0.387778044
1087.647534	0.386562645
1089.575987	0.385511816
1091.504440	0.384074807
1093.432893	0.382473916
1095.361346	0.381293267
1097.289799	0.379963785
1099.218253	0.377357453
1101.146706	0.374016017
1103.075159	0.371297479
1105.003612	0.369199097
1106.932065	0.367215872
1108.860518	0.365373343
1110.788971	0.363540262
1112.717424	0.361388743
1114.645877	0.358962238
1116.574330	0.356424719
1118.502783	0.353878886
1120.431236	0.351352364
1122.359689	0.348797590
1124.288142	0.346399456
1126.216596	0.344017506
1128.145049	0.341185242
1130.073502	0.338097394
1132.001955	0.335224062
1133.930408	0.332605004
1135.858861	0.330035895
1137.787314	0.327507764
1139.715767	0.325275213
1141.644220	0.323347330
1143.572673	0.321358234
1145.501126	0.318927824
1147.429579	0.315896094
1149.358032	0.312688351
1151.286486	0.309987545
1153.214939	0.307564765
1155.143392	0.304634213
1157.071845	0.301287740
1159.000298	0.298284501
1160.928751	0.295853525
1162.857204	0.293754369
1164.785657	0.291712999
1166.714110	0.289358795
1168.642563	0.286589086
1170.571016	0.283420891
1172.499469	0.280006707
1174.427922	0.276970714
1176.356375	0.274354666
1178.284829	0.271703750
1180.213282	0.269063771
1182.141735	0.266636938
1184.070188	0.264305323
1185.998641	0.261602730
1187.927094	0.258629054
1189.855547	0.256119341
1191.784000	0.254024833
1193.712453	0.251733512
1195.640906	0.249082416
1197.569359	0.246323705
1199.497812	0.243783116
1201.426265	0.241430804
1203.354719	0.239205360
1205.283172	0.236545473
1207.211625	0.233209491
1209.140078	0.229819164
1211.068531	0.227108598
1212.996984	0.225033298
1214.925437	0.223310173
1216.853890	0.221749306
1218.782343	0.220100224
1220.710796	0.218236774
1222.639249	0.215946406
1224.567702	0.213218153
1226.496155	0.210737646
1228.424609	0.208861336
1230.353062	0.207171336
1232.281515	0.205413938
1234.209968	0.203625545
1236.138421	0.201823413
1238.066874	0.200016737
1239.995327	0.198295936
1241.923780	0.196648598
1243.852233	0.194918931
1245.780686	0.193193108
1247.709139	0.191637188
1249.637592	0.189901337
1251.566045	0.187884182
1253.494498	0.186125994
1255.422952	0.184943825
1257.351405	0.183989793
1259.279858	0.182687551
1261.208311	0.180796236
1263.136764	0.178369656
1265.065217	0.175919190
1266.993670	0.174143329
1268.922123	0.172830284
1270.850576	0.171374395
1272.779029	0.169825122
1274.707482	0.168182835
1276.635935	0.166452065
1278.564388	0.164981008
1280.492842	0.163925514
1282.421295	0.162981451
1284.349748	0.161719412
1286.278201	0.159971043
1288.206654	0.158142477
1290.135107	0.156524673
1292.063560	0.154812321
1293.992013	0.153014243
1295.920466	0.151317999
1297.848919	0.149594530
1299.777372	0.147880882
1301.705825	0.146300703
1303.634278	0.144877404
1305.562731	0.143500447
1307.491185	0.142249182
1309.419638	0.141596079
1311.348091	0.141276136
1313.276544	0.140991434
1315.204997	0.140604421
1317.133450	0.139294729
1319.061903	0.137188628
1320.990356	0.135021344
1322.918809	0.132891208
1324.847262	0.131057426
1326.775715	0.129615724
1328.704168	0.128096744
1330.632621	0.126542985
1332.561075	0.125790417
1334.489528	0.126260102
1336.417981	0.127095401
1338.346434	0.126887247
1340.274887	0.125777707
1342.203340	0.123818837
1344.131793	0.120718345
1346.060246	0.117980331
1347.988699	0.116531819
1349.917152	0.115785249
1351.845605	0.115055829
1353.774058	0.114067130
1355.702511	0.113419741
1357.630965	0.113549270
1359.559418	0.113430187
1361.487871	0.112237811
1363.416324	0.111366153
1365.344777	0.110891797
1367.273230	0.109318145
1369.201683	0.108041577
1371.130136	0.107802771
1373.058589	0.106996506
1374.987042	0.105959721
1376.915495	0.104826130
1378.843948	0.102668434
1380.772401	0.100649305
1382.700854	0.099897891
1384.629308	0.099285267
1386.557761	0.097939163
1388.486214	0.097499147
1390.414667	0.098258041
1392.343120	0.098055661
1394.271573	0.097360522
1396.200026	0.097097501
1398.128479	0.095671147
1400.056932	0.093887933
1401.985385	0.092612609
1403.913838	0.090663411
1405.842291	0.089164682
1407.770744	0.088495754
1409.699198	0.087485358
1411.627651	0.086882271
1413.556104	0.087604292
1415.484557	0.088279121
1417.413010	0.087196618
1419.341463	0.086515240
1421.269916	0.087338619
1423.198369	0.086467423
1425.126822	0.084411941
1427.055275	0.083005384
1428.983728	0.081891552
1430.912181	0.082305640
1432.840634	0.083566196
1434.769087	0.081924722
1436.697541	0.078744814
1438.625994	0.078052498
1440.554447	0.077748068
1442.482900	0.076552808
1444.411353	0.075822994
1446.339806	0.075099923
1448.268259	0.074565440
1450.196712	0.075317957
1452.125165	0.076940708
1454.053618	0.077277347
1455.982071	0.074947342
1457.910524	0.073456421
1459.838977	0.074664280
1461.767431	0.073837370
1463.695884	0.070274226
1465.624337	0.068616770
1467.552790	0.070351094
1469.481243	0.071513511
1471.409696	0.070372380
1473.338149	0.069704920
1475.266602	0.069470413
1477.195055	0.068142138
1479.123508	0.066337734
1481.051961	0.064789094
1482.980414	0.064369202
1484.908867	0.064984933
1486.837321	0.065496407
1488.765774	0.065436259
1490.694227	0.065883294
1492.622680	0.066982567
1494.551133	0.066150665
1496.479586	0.063717075
1498.408039	0.062551953
1500.336492	0.063270628
1502.264945	0.064805090
1504.193398	0.064683490
1506.121851	0.062710479
1508.050304	0.063142665
1509.978757	0.064363040
1511.907210	0.063362405
1513.835664	0.061739117
1515.764117	0.061149850
1517.692570	0.062473886
1519.621023	0.063558735
1521.549476	0.062692948
1523.477929	0.061807789
1525.406382	0.060243517
1527.334835	0.058643669
1529.263288	0.058343198
1531.191741	0.057235267
1533.120194	0.055721715
1535.048647	0.057200294
1536.977100	0.059171416
1538.905554	0.058999483
1540.834007	0.060162038
1542.762460	0.060661834
1544.690913	0.057605743
1546.619366	0.054457881
1548.547819	0.052476652
1550.476272	0.051852595
1552.404725	0.052782953
1554.333178	0.054554701
1556.261631	0.054992989
1558.190084	0.052263655
1560.118537	0.050981332
1562.046990	0.051880889
1563.975443	0.051204752
1565.903897	0.050141465
1567.832350	0.049473386
1569.760803	0.049272958
1571.689256	0.050378188
1573.617709	0.050278906
1575.546162	0.048376549
1577.474615	0.047961272
1579.403068	0.048412025
1581.331521	0.047716882
1583.259974	0.046928715
1585.188427	0.046731934
1587.116880	0.046701223
1589.045333	0.046712220
1590.973787	0.046827462
1592.902240	0.046958439
1594.830693	0.047141682
1596.759146	0.047386743
1598.687599	0.047480717
1600.616052	0.047552638
1602.544505	0.047996055
1604.472958	0.048675422
1606.401411	0.048980746
1608.329864	0.048904594
1610.258317	0.049369104
1612.186770	0.050672725
1614.115223	0.051350966
1616.043677	0.051178865
1617.972130	0.052493077
1619.900583	0.054210104
1621.829036	0.053623080
1623.757489	0.052978773
1625.685942	0.053481139
1627.614395	0.053642593
1629.542848	0.054418486
1631.471301	0.056128621
1633.399754	0.056617163
1635.328207	0.056264829
1637.256660	0.057548862
1639.185113	0.058540419
1641.113566	0.058226809
1643.042020	0.058001589
1644.970473	0.057874363
1646.898926	0.059394509
1648.827379	0.063370816
1650.755832	0.062460545
1652.684285	0.056228459
1654.612738	0.054687168
1656.541191	0.056810834
1658.469644	0.056865290
1660.398097	0.054886717
1662.326550	0.053280067
1664.255003	0.053934149
1666.183456	0.055073336
1668.111910	0.054393746
1670.040363	0.053921405
1671.968816	0.054152533
1673.897269	0.052397054
1675.825722	0.050527696
1677.754175	0.051056195
1679.682628	0.052123211
1681.611081	0.051528420
1683.539534	0.049853250
1685.467987	0.049852055
1687.396440	0.049866959
1689.324893	0.047720026
1691.253346	0.045895092
1693.181799	0.044874001
1695.110253	0.044278361
1697.038706	0.045139167
1698.967159	0.044790760
1700.895612	0.043350879
1702.824065	0.043343555
1704.752518	0.042271867
1706.680971	0.040350597
1708.609424	0.039262701
1710.537877	0.038974792
1712.466330	0.039558522
1714.394783	0.040246230
1716.323236	0.039341860
1718.251689	0.037660312
1720.180143	0.036809798
1722.108596	0.035781592
1724.037049	0.034519475
1725.965502	0.034165613
1727.893955	0.034682475
1729.822408	0.035451911
1731.750861	0.035219606
1733.679314	0.034112416
1735.607767	0.034503926
1737.536220	0.035080664
1739.464673	0.034447640
1741.393126	0.034296498
1743.321579	0.034928124
1745.250032	0.035491552
1747.178486	0.035772461
1749.106939	0.035452854
1751.035392	0.034795891
1752.963845	0.034383554
1754.892298	0.033915434
1756.820751	0.033509992
1758.749204	0.033709578
1760.677657	0.033904847
1762.606110	0.034256279
1764.534563	0.035100035
1766.463016	0.035819858
1768.391469	0.036699392
1770.319922	0.037512481
1772.248376	0.037567571
1774.176829	0.037535261
1776.105282	0.037547883
1778.033735	0.037285186
1779.962188	0.037020728
1781.890641	0.036811698
1783.819094	0.036436975
1785.747547	0.036496483
1787.676000	0.037494149
1789.604453	0.038397837
1791.532906	0.038684040
1793.461359	0.039205298
1795.389812	0.039830755
1797.318266	0.039895188
1799.246719	0.039666250
1801.175172	0.039701626
1803.103625	0.040056091
1805.032078	0.040359218
1806.960531	0.040670130
1808.888984	0.041023228
1810.817437	0.041201837
1812.745890	0.041234180
1814.674343	0.041035872
1816.602796	0.040748812
1818.531249	0.040893681
1820.459702	0.041353855
1822.388155	0.041642427
1824.316609	0.042003199
1826.245062	0.042867001
1828.173515	0.043084465
1830.101968	0.042269826
1832.030421	0.041632097
1833.958874	0.041097548
1835.887327	0.040586531
1837.815780	0.040691391
1839.744233	0.041385829
1841.672686	0.041857123
1843.601139	0.041977178
1845.529592	0.042345870
1847.458045	0.042080171
1849.386499	0.040915411
1851.314952	0.039884761
1853.243405	0.039364189
1855.171858	0.039250307
1857.100311	0.039294519
1859.028764	0.039153337
1860.957217	0.038932327
1862.885670	0.039148934
1864.814123	0.039731383
1866.742576	0.039779335
1868.671029	0.039227638
1870.599482	0.038772270
1872.527935	0.038058229
1874.456388	0.036911473
1876.384842	0.036099873
1878.313295	0.035932243
1880.241748	0.036009099
1882.170201	0.035807151
1884.098654	0.035409722
1886.027107	0.035065886
1887.955560	0.034414168
1889.884013	0.033924501
1891.812466	0.034215078
1893.740919	0.034313828
1895.669372	0.033805218
1897.597825	0.033168565
1899.526278	0.032590479
1901.454732	0.032303341
1903.383185	0.032347754
1905.311638	0.032325935
1907.240091	0.031959165
1909.168544	0.031502441
1911.096997	0.031253856
1913.025450	0.031226574
1914.953903	0.031252448
1916.882356	0.031035921
1918.810809	0.030769395
1920.739262	0.030446008
1922.667715	0.029945407
1924.596168	0.029679993
1926.524622	0.029333942
1928.453075	0.028622011
1930.381528	0.027955189
1932.309981	0.027454760
1934.238434	0.027059855
1936.166887	0.026908105
1938.095340	0.027122449
1940.023793	0.027223064
1941.952246	0.026755489
1943.880699	0.026272101
1945.809152	0.026065961
1947.737605	0.025803730
1949.666058	0.025516914
1951.594511	0.025281304
1953.522965	0.025034226
1955.451418	0.024827303
1957.379871	0.024760924
1959.308324	0.024727583
1961.236777	0.024540540
1963.165230	0.024146348
1965.093683	0.023653297
1967.022136	0.023302488
1968.950589	0.023193758
1970.879042	0.023082487
1972.807495	0.022781238
1974.735948	0.022407446
1976.664401	0.022215452
1978.592855	0.022139207
1980.521308	0.021803997
1982.449761	0.021265632
1984.378214	0.020878864
1986.306667	0.020791972
1988.235120	0.020917654
1990.163573	0.020925719
1992.092026	0.020743830
1994.020479	0.020642530
1995.948932	0.020568732
1997.877385	0.020498196
1999.805838	0.020449931
2001.734291	0.020203741
2003.662744	0.019722834
2005.591198	0.019260205
2007.519651	0.019004475
2009.448104	0.018955149
2011.376557	0.019028096
2013.305010	0.019033974
2015.233463	0.018841309
2017.161916	0.018566340
2019.090369	0.018340643
2021.018822	0.018224807
2022.947275	0.018191759
2024.875728	0.018138239
2026.804181	0.018119836
2028.732634	0.018190883
2030.661088	0.018166617
2032.589541	0.017926194
2034.517994	0.017640145
2036.446447	0.017488729
2038.374900	0.017459713
2040.303353	0.017381990
2042.231806	0.017156696
2044.160259	0.016916968
2046.088712	0.016735276
2048.017165	0.016522693
2049.945618	0.016330583
2051.874071	0.016346052
2053.802524	0.016560601
2055.730978	0.016665850
2057.659431	0.016490199
2059.587884	0.016269904
2061.516337	0.016233627
2063.444790	0.016289465
2065.373243	0.016158152
2067.301696	0.015713951
2069.230149	0.015244400
2071.158602	0.015068758
2073.087055	0.015000342
2075.015508	0.014935527
2076.943961	0.015072683
2078.872414	0.015291409
2080.800867	0.015480774
2082.729321	0.015649145
2084.657774	0.015550244
2086.586227	0.015069441
2088.514680	0.014457203
2090.443133	0.014182935
2092.371586	0.014424057
2094.300039	0.014646419
2096.228492	0.014435581
2098.156945	0.014109180
2100.085398	0.014021772
2102.013851	0.014108637
2103.942304	0.014178781
2105.870757	0.014104443
2107.799211	0.013864220
2109.727664	0.013537300
2111.656117	0.013307521
2113.584570	0.013395847
2115.513023	0.013607550
2117.441476	0.013579129
2119.369929	0.013451794
2121.298382	0.013427287
2123.226835	0.013310765
2125.155288	0.013029001
2127.083741	0.012915310
2129.012194	0.013003137
2130.940647	0.013050230
2132.869100	0.013209142
2134.797554	0.013448779
2136.726007	0.013404462
2138.654460	0.013157399
2140.582913	0.013020659
2142.511366	0.013026996
2144.439819	0.013031259
2146.368272	0.012840633
2148.296725	0.012445233
2150.225178	0.012149939
2152.153631	0.012209970
2154.082084	0.012455527
2156.010537	0.012585527
2157.938990	0.012621298
2159.867444	0.012540559
2161.795897	0.012204668
2163.724350	0.011802302
2165.652803	0.011738229
2167.581256	0.011970447
2169.509709	0.012109905
2171.438162	0.012117174
2173.366615	0.012072623
2175.295068	0.011895461
2177.223521	0.011750396
2179.151974	0.011824669
2181.080427	0.011896038
2183.008880	0.011893881
2184.937334	0.011935783
2186.865787	0.011769812
2188.794240	0.011319016
2190.722693	0.011042816
2192.651146	0.011100390
2194.579599	0.011173952
2196.508052	0.011148405
2198.436505	0.011100962
2200.364958	0.011043704
2202.293411	0.010853707
2204.221864	0.010571240
2206.150317	0.010505919
2208.078770	0.010606393
2210.007223	0.010525702
2211.935677	0.010423597
2213.864130	0.010551273
2215.792583	0.010757186
2217.721036	0.010969510
2219.649489	0.011120402
2221.577942	0.010890529
2223.506395	0.010377723
2225.434848	0.010064554
2227.363301	0.010139549
2229.291754	0.010402135
2231.220207	0.010561361
2233.148660	0.010581492
2235.077113	0.010520579
2237.005567	0.010419619
2238.934020	0.010252142
2240.862473	0.010028396
2242.790926	0.009994236
2244.719379	0.010068240
2246.647832	0.009949433
2248.576285	0.009769759
2250.504738	0.009718974
2252.433191	0.009630696
2254.361644	0.009501858
2256.290097	0.009437546
2258.218550	0.009403073
2260.147003	0.009342202
2262.075456	0.009272587
2264.003910	0.009145419
2265.932363	0.009005636
2267.860816	0.009002555
2269.789269	0.009118227
2271.717722	0.009208068
2273.646175	0.009100599
2275.574628	0.008817916
2277.503081	0.008570629
2279.431534	0.008443780
2281.359987	0.008464279
2283.288440	0.008615608
2285.216893	0.008721935
2287.145346	0.008653576
2289.073800	0.008497250
2291.002253	0.008409983
2292.930706	0.008388934
2294.859159	0.008339442
2296.787612	0.008351491
2298.716065	0.008488715
2300.644518	0.008583777
2302.572971	0.008533097
2304.501424	0.008374748
2306.429877	0.008261120
2308.358330	0.008356917
2310.286783	0.008575782
2312.215236	0.008700396
2314.143690	0.008730170
2316.072143	0.008623816
2318.000596	0.008497966
2319.929049	0.008486467
2321.857502	0.008208352
2323.785955	0.007438025
2325.714408	0.006614464
2327.642861	0.006452857
2329.571314	0.006649939
2331.499767	0.006653908
2333.428220	0.006559615
2335.356673	0.006752722
2337.285126	0.006525622
2339.213579	0.005722282
2341.142033	0.005342308
2343.070486	0.006130998
2344.998939	0.007566340
2346.927392	0.007973131
2348.855845	0.007677121
2350.784298	0.008063965
2352.712751	0.007996078
2354.641204	0.006548093
2356.569657	0.005314175
2358.498110	0.005531809
2360.426563	0.006678551
2362.355016	0.007403363
2364.283469	0.007097109
2366.211923	0.006774260
2368.140376	0.006580760
2370.068829	0.006091505
2371.997282	0.005913615
2373.925735	0.006479516
2375.854188	0.007378319
2377.782641	0.007703838
2379.711094	0.007285187
2381.639547	0.006758938
2383.568000	0.006509143
2385.496453	0.006431073
2387.424906	0.006360068
2389.353359	0.006294410
2391.281812	0.006290309
2393.210266	0.006266431
2395.138719	0.006086473
2397.067172	0.005798157
2398.995625	0.005639713
2400.924078	0.005717084
2402.852531	0.005860833
2404.780984	0.005857755
2406.709437	0.005710884
2408.637890	0.005574606
2410.566343	0.005719050
2412.494796	0.006062197
2414.423249	0.006151760
2416.351702	0.005925566
2418.280156	0.005715569
2420.208609	0.005699199
2422.137062	0.005794134
2424.065515	0.005830359
2425.993968	0.005705473
2427.922421	0.005583136
2429.850874	0.005788210
2431.779327	0.006126009
2433.707780	0.006204558
2435.636233	0.006117955
2437.564686	0.006088691
2439.493139	0.006036312
2441.421592	0.005969435
2443.350045	0.006070479
2445.278499	0.006099770
2447.206952	0.005800150
2449.135405	0.005388865
2451.063858	0.005369103
2452.992311	0.005768368
2454.920764	0.005938858
2456.849217	0.005784648
2458.777670	0.005816370
2460.706123	0.006342807
2462.634576	0.007059620
2464.563029	0.007360389
2466.491482	0.007158247
2468.419935	0.006781318
2470.348389	0.006456758
2472.276842	0.006143756
2474.205295	0.006041442
2476.133748	0.006445692
2478.062201	0.006807896
2479.990654	0.006489757
2481.919107	0.005969338
2483.847560	0.005933763
2485.776013	0.006376044
2487.704466	0.006950300
2489.632919	0.007287751
2491.561372	0.007192119
2493.489825	0.007044371
2495.418279	0.007266342
2497.346732	0.007548437
2499.275185	0.007546705
2501.203638	0.007414961
2503.132091	0.007356612
2505.060544	0.007449324
2506.988997	0.007593827
2508.917450	0.007831497
2510.845903	0.008177041
2512.774356	0.008356482
2514.702809	0.008418923
2516.631262	0.008529636
2518.559715	0.008711135
2520.488168	0.009199004
2522.416622	0.009924460
2524.345075	0.010400856
2526.273528	0.010442758
2528.201981	0.010284045
2530.130434	0.010083629
2532.058887	0.009924412
2533.987340	0.010117069
2535.915793	0.010756366
2537.844246	0.011413564
2539.772699	0.011817066
2541.701152	0.012067444
2543.629605	0.012174928
2545.558058	0.012227193
2547.486512	0.012333236
2549.414965	0.012402125
2551.343418	0.012652551
2553.271871	0.013276889
2555.200324	0.013872951
2557.128777	0.014143957
2559.057230	0.014275652
2560.985683	0.014517494
2562.914136	0.014900827
2564.842589	0.015291555
2566.771042	0.015512844
2568.699495	0.015535264
2570.627948	0.015654491
2572.556401	0.016005957
2574.484855	0.016357141
2576.413308	0.016537610
2578.341761	0.016615503
2580.270214	0.016511681
2582.198667	0.016455447
2584.127120	0.016877590
2586.055573	0.017388025
2587.984026	0.017413611
2589.912479	0.017174432
2591.840932	0.017285882
2593.769385	0.017873202
2595.697838	0.018402610
2597.626291	0.018516691
2599.554745	0.018435005
2601.483198	0.018422863
2603.411651	0.018538773
2605.340104	0.018737342
2607.268557	0.018674875
2609.197010	0.018252604
2611.125463	0.018056683
2613.053916	0.018155495
2614.982369	0.018196406
2616.910822	0.018415004
2618.839275	0.018881148
2620.767728	0.019169275
2622.696181	0.018981064
2624.624635	0.018558163
2626.553088	0.018467249
2628.481541	0.018732522
2630.409994	0.018906383
2632.338447	0.018679021
2634.266900	0.018127955
2636.195353	0.017706741
2638.123806	0.017602116
2640.052259	0.017615484
2641.980712	0.017828885
2643.909165	0.018173071
2645.837618	0.017959621
2647.766071	0.017406713
2649.694524	0.017600968
2651.622978	0.018125001
2653.551431	0.017886410
2655.479884	0.017356819
2657.408337	0.017212762
2659.336790	0.017057635
2661.265243	0.016649770
2663.193696	0.016336486
2665.122149	0.016281629
2667.050602	0.016315129
2668.979055	0.016343299
2670.907508	0.016306067
2672.835961	0.016140489
2674.764414	0.015897004
2676.692868	0.015826808
2678.621321	0.016087908
2680.549774	0.016163427
2682.478227	0.015774772
2684.406680	0.015654925
2686.335133	0.016065229
2688.263586	0.016186303
2690.192039	0.015665373
2692.120492	0.015199968
2694.048945	0.015193733
2695.977398	0.015342304
2697.905851	0.015346013
2699.834304	0.015084810
2701.762757	0.014773396
2703.691211	0.014769701
2705.619664	0.014990143
2707.548117	0.015017331
2709.476570	0.014857423
2711.405023	0.014925790
2713.333476	0.015134504
2715.261929	0.015050416
2717.190382	0.014584815
2719.118835	0.014056062
2721.047288	0.013820469
2722.975741	0.013878701
2724.904194	0.014024354
2726.832647	0.014074627
2728.761101	0.013966909
2730.689554	0.013724301
2732.618007	0.013468758
2734.546460	0.013306468
2736.474913	0.013088277
2738.403366	0.012821003
2740.331819	0.012840117
2742.260272	0.013059336
2744.188725	0.013076930
2746.117178	0.012888117
2748.045631	0.012684128
2749.974084	0.012533349
2751.902537	0.012565500
2753.830991	0.012766343
2755.759444	0.012850662
2757.687897	0.012753312
2759.616350	0.012538611
2761.544803	0.012178713
2763.473256	0.011804642
2765.401709	0.011822593
2767.330162	0.012381456
2769.258615	0.013047439
2771.187068	0.013189597
2773.115521	0.012847829
2775.043974	0.012559761
2776.972427	0.012488384
2778.900880	0.012431146
2780.829334	0.012280168
2782.757787	0.012155716
2784.686240	0.012178795
2786.614693	0.012230542
2788.543146	0.012314170
2790.471599	0.012422582
2792.400052	0.012202457
2794.328505	0.011846990
2796.256958	0.011876279
2798.185411	0.011967614
2800.113864	0.011716104
2802.042317	0.011394109
2803.970770	0.011460567
2805.899224	0.011770395
2807.827677	0.011850052
2809.756130	0.011714037
2811.684583	0.011694896
2813.613036	0.011842198
2815.541489	0.011747343
2817.469942	0.011390009
2819.398395	0.011225186
2821.326848	0.011361266
2823.255301	0.011591074
2825.183754	0.011679976
2827.112207	0.011440709
2829.040660	0.011012861
2830.969113	0.010920191
2832.897567	0.011107764
2834.826020	0.011042664
2836.754473	0.010881589
2838.682926	0.010922579
2840.611379	0.011129525
2842.539832	0.011533051
2844.468285	0.011958293
2846.396738	0.012193707
2848.325191	0.012186271
2850.253644	0.011845021
2852.182097	0.011212360
2854.110550	0.010545762
2856.039003	0.010132190
2857.967457	0.010353351
2859.895910	0.011231731
2861.824363	0.011956318
2863.752816	0.012030587
2865.681269	0.011764461
2867.609722	0.011428600
2869.538175	0.011172989
2871.466628	0.011127505
2873.395081	0.011181770
2875.323534	0.011034130
2877.251987	0.010678546
2879.180440	0.010228740
2881.108893	0.009900797
2883.037347	0.010355033
2884.965800	0.011359867
2886.894253	0.011562702
2888.822706	0.010930968
2890.751159	0.010499898
2892.679612	0.010261837
2894.608065	0.009951681
2896.536518	0.010007747
2898.464971	0.010458423
2900.393424	0.010703199
2902.321877	0.010508815
2904.250330	0.010258780
2906.178783	0.010099526
2908.107236	0.010103524
2910.035690	0.010185667
2911.964143	0.010235378
2913.892596	0.010602458
2915.821049	0.011113773
2917.749502	0.011367350
2919.677955	0.011619641
2921.606408	0.011963676
2923.534861	0.012131080
2925.463314	0.012016711
2927.391767	0.011733676
2929.320220	0.011332079
2931.248673	0.010998882
2933.177126	0.010942599
2935.105580	0.010798260
2937.034033	0.010494993
2938.962486	0.010714588
2940.890939	0.011333829
2942.819392	0.011497947
2944.747845	0.011213209
2946.676298	0.010994229
2948.604751	0.010867863
2950.533204	0.010824810
2952.461657	0.010933489
2954.390110	0.011111205
2956.318563	0.011196952
2958.247016	0.011111941
2960.175469	0.011134743
2962.103923	0.011462486
2964.032376	0.011882007
2965.960829	0.012046499
2967.889282	0.011707085
2969.817735	0.011251306
2971.746188	0.011300234
2973.674641	0.011548758
2975.603094	0.011513379
2977.531547	0.011422588
2979.460000	0.011518702
2981.388453	0.011632097
2983.316906	0.011720782
2985.245359	0.011878959
2987.173813	0.011853722
2989.102266	0.011430347
2991.030719	0.011293415
2992.959172	0.011828731
2994.887625	0.012101755
2996.816078	0.011814362
2998.744531	0.011885317
3000.672984	0.012433358
3002.601437	0.012896131
3004.529890	0.012879618
3006.458343	0.012336173
3008.386796	0.011790392
3010.315249	0.011788456
3012.243703	0.012092777
3014.172156	0.012272292
3016.100609	0.012279167
3018.029062	0.012148704
3019.957515	0.011970314
3021.885968	0.012066482
3023.814421	0.012356451
3025.742874	0.012345097
3027.671327	0.012186874
3029.599780	0.012385603
3031.528233	0.012807832
3033.456686	0.013028261
3035.385139	0.013015674
3037.313592	0.012868877
3039.242046	0.012745799
3041.170499	0.012859307
3043.098952	0.012911689
3045.027405	0.012729079
3046.955858	0.012839312
3048.884311	0.013381450
3050.812764	0.014016066
3052.741217	0.014557327
3054.669670	0.014762738
3056.598123	0.014649406
3058.526576	0.014509678
3060.455029	0.014367428
3062.383482	0.014331831
3064.311936	0.014523964
3066.240389	0.014742774
3068.168842	0.014743467
3070.097295	0.014439641
3072.025748	0.014242195
3073.954201	0.014579087
3075.882654	0.014916273
3077.811107	0.014828814
3079.739560	0.014718836
3081.668013	0.014859484
3083.596466	0.015204727
3085.524919	0.015620100
3087.453372	0.015929727
3089.381825	0.015986329
3091.310279	0.015769778
3093.238732	0.015480647
3095.167185	0.015427708
3097.095638	0.015740335
3099.024091	0.016242489
3100.952544	0.016760176
3102.880997	0.017180948
3104.809450	0.017288120
3106.737903	0.017145267
3108.666356	0.017029239
3110.594809	0.017067470
3112.523262	0.017306637
3114.451715	0.017429715
3116.380169	0.017112810
3118.308622	0.016794436
3120.237075	0.016890435
3122.165528	0.017268037
3124.093981	0.017817717
3126.022434	0.018369490
3127.950887	0.018716570
3129.879340	0.018945634
3131.807793	0.019250361
3133.736246	0.019873986
3135.664699	0.020596627
3137.593152	0.020719005
3139.521605	0.020291282
3141.450058	0.020014983
3143.378512	0.020056998
3145.306965	0.020042388
3147.235418	0.019870657
3149.163871	0.019957984
3151.092324	0.020379389
3153.020777	0.020579850
3154.949230	0.020460233
3156.877683	0.020533396
3158.806136	0.020985795
3160.734589	0.021529274
3162.663042	0.021736860
3164.591495	0.021523938
3166.519948	0.021361584
3168.448402	0.021668520
3170.376855	0.022233969
3172.305308	0.022591192
3174.233761	0.022797273
3176.162214	0.022969784
3178.090667	0.022780599
3180.019120	0.022275357
3181.947573	0.022002025
3183.876026	0.022379985
3185.804479	0.023167323
3187.732932	0.023676066
3189.661385	0.023849174
3191.589838	0.024278024
3193.518292	0.024902990
3195.446745	0.024998128
3197.375198	0.024525782
3199.303651	0.024191327
3201.232104	0.024271259
3203.160557	0.024627935
3205.089010	0.025123416
3207.017463	0.025425389
3208.945916	0.025387082
3210.874369	0.025305355
3212.802822	0.025305195
3214.731275	0.025394645
3216.659728	0.025719965
3218.588181	0.026152061
3220.516635	0.026515987
3222.445088	0.026892107
3224.373541	0.027177459
3226.301994	0.027048778
3228.230447	0.026590498
3230.158900	0.026333578
3232.087353	0.026549546
3234.015806	0.027025403
3235.944259	0.027455021
3237.872712	0.027591188
3239.801165	0.027289787
3241.729618	0.026672833
3243.658071	0.026190875
3245.586525	0.026555158
3247.514978	0.027785247
3249.443431	0.028607175
3251.371884	0.028489856
3253.300337	0.028330216
3255.228790	0.028490271
3257.157243	0.028767418
3259.085696	0.028888796
3261.014149	0.028625246
3262.942602	0.028353099
3264.871055	0.028210705
3266.799508	0.027988600
3268.727961	0.028011680
3270.656414	0.028488318
3272.584868	0.029019758
3274.513321	0.029128382
3276.441774	0.029036580
3278.370227	0.029506987
3280.298680	0.030561158
3282.227133	0.031234980
3284.155586	0.030804729
3286.084039	0.029842515
3288.012492	0.029460743
3289.940945	0.029669965
3291.869398	0.029816372
3293.797851	0.029852111
3295.726304	0.030086108
3297.654758	0.030397652
3299.583211	0.030517608
3301.511664	0.030698774
3303.440117	0.031259246
3305.368570	0.031828478
3307.297023	0.031789176
3309.225476	0.031165037
3311.153929	0.030656077
3313.082382	0.030771241
3315.010835	0.031356890
3316.939288	0.031979095
3318.867741	0.032405041
3320.796194	0.032654896
3322.724648	0.032806277
3324.653101	0.032807939
3326.581554	0.032560401
3328.510007	0.032148965
3330.438460	0.031832814
3332.366913	0.031878229
3334.295366	0.032323703
3336.223819	0.032816172
3338.152272	0.032850262
3340.080725	0.032673709
3342.009178	0.033154845
3343.937631	0.033897821
3345.866084	0.033729259
3347.794537	0.032950096
3349.722991	0.032762326
3351.651444	0.033257037
3353.579897	0.033450201
3355.508350	0.033093840
3357.436803	0.033183966
3359.365256	0.034087308
3361.293709	0.034854412
3363.222162	0.034915898
3365.150615	0.034755994
3367.079068	0.034856364
3369.007521	0.035338074
3370.935974	0.036159016
3372.864427	0.036641698
3374.792881	0.036377870
3376.721334	0.036179733
3378.649787	0.036452942
3380.578240	0.036584292
3382.506693	0.036408186
3384.435146	0.036327448
3386.363599	0.036397733
3388.292052	0.036458138
3390.220505	0.036526181
3392.148958	0.036588114
3394.077411	0.036489639
3396.005864	0.035968557
3397.934317	0.035398036
3399.862770	0.035648629
3401.791224	0.036410350
3403.719677	0.036382329
3405.648130	0.036038604
3407.576583	0.036149036
3409.505036	0.036517572
3411.433489	0.036594186
3413.361942	0.036535107
3415.290395	0.037090875
3417.218848	0.038419407
3419.147301	0.039509561
3421.075754	0.039380215
3423.004207	0.038371172
3424.932660	0.037618864
3426.861114	0.037461467
3428.789567	0.037177991
3430.718020	0.036596764
3432.646473	0.036486737
3434.574926	0.036985565
3436.503379	0.037417892
3438.431832	0.037511013
3440.360285	0.037415534
3442.288738	0.037402838
3444.217191	0.037662204
3446.145644	0.037699401
3448.074097	0.037100155
3450.002550	0.036025938
3451.931004	0.035086129
3453.859457	0.035116654
3455.787910	0.036148280
3457.716363	0.037187651
3459.644816	0.037032630
3461.573269	0.035882428
3463.501722	0.035297252
3465.430175	0.035521142
3467.358628	0.035590872
3469.287081	0.035431333
3471.215534	0.035332266
3473.143987	0.035200067
3475.072440	0.035199795
3477.000893	0.035392478
3478.929347	0.035327680
3480.857800	0.034948211
3482.786253	0.034539044
3484.714706	0.033939838
3486.643159	0.033298656
3488.571612	0.033484824
3490.500065	0.034341957
3492.428518	0.034724839
3494.356971	0.034563322
3496.285424	0.034476560
3498.213877	0.034400921
3500.142330	0.033961710
3502.070783	0.033216830
3503.999237	0.032654967
3505.927690	0.032491822
3507.856143	0.032400079
3509.784596	0.032318138
3511.713049	0.032155037
3513.641502	0.031591866
3515.569955	0.030895291
3517.498408	0.030652549
3519.426861	0.030792087
3521.355314	0.030743806
3523.283767	0.030737862
3525.212220	0.031194014
3527.140673	0.031407151
3529.069126	0.030801706
3530.997580	0.029912246
3532.926033	0.029337922
3534.854486	0.028991213
3536.782939	0.028657664
3538.711392	0.028313722
3540.639845	0.028000057
3542.568298	0.028042419
3544.496751	0.028540591
3546.425204	0.029007377
3548.353657	0.028988494
3550.282110	0.028337378
3552.210563	0.027477466
3554.139016	0.027088657
3556.067470	0.027126741
3557.995923	0.027142158
3559.924376	0.027236644
3561.852829	0.027863355
3563.781282	0.028476508
3565.709735	0.027923943
3567.638188	0.026625777
3569.566641	0.025509225
3571.495094	0.024529010
3573.423547	0.023869893
3575.352000	0.023887597
3577.280453	0.024078140
3579.208906	0.023810672
3581.137360	0.023443641
3583.065813	0.023577614
3584.994266	0.023895329
3586.922719	0.023837222
3588.851172	0.023621291
3590.779625	0.023312174
3592.708078	0.022916166
3594.636531	0.022872970
3596.564984	0.023107991
3598.493437	0.022800030
3600.421890	0.021830799
3602.350343	0.021061279
3604.278796	0.020873796
3606.207249	0.021031892
3608.135703	0.021541540
3610.064156	0.021914026
3611.992609	0.021282827
3613.921062	0.020426797
3615.849515	0.020286303
3617.777968	0.020199394
3619.706421	0.019758243
3621.634874	0.019515414
3623.563327	0.019764058
3625.491780	0.020052798
3627.420233	0.019656297
3629.348686	0.019189226
3631.277139	0.019066136
3633.205593	0.018356765
3635.134046	0.017507514
3637.062499	0.017383838
3638.990952	0.017504435
3640.919405	0.017330568
3642.847858	0.017129935
3644.776311	0.017019644
3646.704764	0.016856419
3648.633217	0.016935349
3650.561670	0.017237743
3652.490123	0.017230542
3654.418576	0.016500566
3656.347029	0.015706278
3658.275482	0.015363325
3660.203936	0.014782771
3662.132389	0.014024699
3664.060842	0.013959269
3665.989295	0.014563896
3667.917748	0.014759203
3669.846201	0.014077814
3671.774654	0.013259798
3673.703107	0.012333135
3675.631560	0.011877029
3677.560013	0.012618564
3679.488466	0.013168082
3681.416919	0.012680485
3683.345372	0.011907422
3685.273826	0.011348370
3687.202279	0.011047320
3689.130732	0.011246441
3691.059185	0.011884280
3692.987638	0.012164568
3694.916091	0.011751769
3696.844544	0.011360997
3698.772997	0.011271330
3700.701450	0.010921428
3702.629903	0.010514355
3704.558356	0.010614510
3706.486809	0.010982475
3708.415262	0.011244771
3710.343716	0.011299187
3712.272169	0.011204259
3714.200622	0.011151387
3716.129075	0.011144415
3718.057528	0.011356981
3719.985981	0.012224714
3721.914434	0.013417662
3723.842887	0.013452570
3725.771340	0.012151954
3727.699793	0.011179446
3729.628246	0.011283102
3731.556699	0.012391652
3733.485152	0.014153945
3735.413605	0.015123753
3737.342059	0.015091796
3739.270512	0.015200351
3741.198965	0.015032794
3743.127418	0.013999603
3745.055871	0.013543530
3746.984324	0.014064790
3748.912777	0.014104364
3750.841230	0.013829921
3752.769683	0.013969323
3754.698136	0.014215658
3756.626589	0.014151456
3758.555042	0.013876859
3760.483495	0.013969873
3762.411949	0.014169715
3764.340402	0.013676638
3766.268855	0.012944624
3768.197308	0.012653193
3770.125761	0.012822438
3772.054214	0.013471739
3773.982667	0.014164063
3775.911120	0.014492402
3777.839573	0.014503440
3779.768026	0.014391202
3781.696479	0.014391166
3783.624932	0.014405197
3785.553385	0.014212217
3787.481838	0.013711371
3789.410292	0.013111083
3791.338745	0.012984098
3793.267198	0.013318391
3795.195651	0.013587495
3797.124104	0.013835168
3799.052557	0.013786275
3800.981010	0.013126295
3802.909463	0.012938153
3804.837916	0.012954379
3806.766369	0.012558045
3808.694822	0.012922172
3810.623275	0.014145907
3812.551728	0.014733590
3814.480182	0.014031738
3816.408635	0.013486447
3818.337088	0.014056118
3820.265541	0.014381093
3822.193994	0.014050003
3824.122447	0.013556793
3826.050900	0.012878236
3827.979353	0.012613465
3829.907806	0.012651843
3831.836259	0.012588864
3833.764712	0.012680066
3835.693165	0.013225424
3837.621618	0.014212803
3839.550071	0.014922402
3841.478525	0.014658964
3843.406978	0.014146700
3845.335431	0.014043594
3847.263884	0.014029993
3849.192337	0.013725013
3851.120790	0.012747673
3853.049243	0.011387875
3854.977696	0.010991392
3856.906149	0.011669570
3858.834602	0.012245964
3860.763055	0.012278629
3862.691508	0.011986302
3864.619961	0.012047137
3866.548415	0.013181205
3868.476868	0.014541540
3870.405321	0.014596090
3872.333774	0.013795422
3874.262227	0.013515942
3876.190680	0.013792428
3878.119133	0.013403975
3880.047586	0.012496139
3881.976039	0.012474135
3883.904492	0.012937778
3885.832945	0.013032273
3887.761398	0.012865144
3889.689851	0.012297443
3891.618305	0.011885074
3893.546758	0.012353104
3895.475211	0.012990278
3897.403664	0.013125977
3899.332117	0.013193995
3901.260570	0.013369579
3903.189023	0.013368086
3905.117476	0.013625316
3907.045929	0.014130999
3908.974382	0.014225326
3910.902835	0.013725602
3912.831288	0.012755657
3914.759741	0.011448001
3916.688194	0.010297936
3918.616648	0.009756374
3920.545101	0.009933676
3922.473554	0.010744266
3924.402007	0.011581696
3926.330460	0.011871290
3928.258913	0.011702200
3930.187366	0.011245820
3932.115819	0.010635483
3934.044272	0.010164923
3935.972725	0.010058435
3937.901178	0.010399619
3939.829631	0.011075023
3941.758084	0.011673043
3943.686538	0.011991798
3945.614991	0.011959541
3947.543444	0.011525963
3949.471897	0.011134326
3951.400350	0.011080476
3953.328803	0.010967717
3955.257256	0.010407199
3957.185709	0.009606420
3959.114162	0.009158607
3961.042615	0.009339625
3962.971068	0.009987109
3964.899521	0.010773634
3966.827974	0.011227385
3968.756427	0.011345365
3970.684881	0.011367392
3972.613334	0.011070175
3974.541787	0.010600245
3976.470240	0.010436139
3978.398693	0.010443409
3980.327146	0.010225240
3982.255599	0.009798590
3984.184052	0.009408416
3986.112505	0.009269771
3988.040958	0.009504513
3989.969411	0.009985355
3991.897864	0.010284415
3993.826317	0.010224323
3995.754771	0.009908346
3997.683224	0.009941529
3999.611677	0.010407468
4001.540130	0.010402356
4003.468583	0.009636460
4005.397036	0.009267014
4007.325489	0.009542052
4009.253942	0.009738425
4011.182395	0.010113881
4013.110848	0.010514813
4015.039301	0.009933582
4016.967754	0.008832519
4018.896207	0.007972697
4020.824661	0.007625305
4022.753114	0.008110933
4024.681567	0.008835190
4026.610020	0.009004060
4028.538473	0.009257779
4030.466926	0.009924444
4032.395379	0.010587723
4034.323832	0.010921191
4036.252285	0.010755640
4038.180738	0.010349921
4040.109191	0.010184898
4042.037644	0.009945340
4043.966097	0.009352494
4045.894550	0.009079980
4047.823004	0.009437676
4049.751457	0.009592638
4051.679910	0.009013456
4053.608363	0.008401684
4055.536816	0.008135708
4057.465269	0.007938244
4059.393722	0.008027207
4061.322175	0.008073666
4063.250628	0.007590871
4065.179081	0.007691319
4067.107534	0.008407854
4069.035987	0.009394707
4070.964440	0.010188104
4072.892894	0.009851238
4074.821347	0.008669487
4076.749800	0.007916252
4078.678253	0.008135458
4080.606706	0.009133286
4082.535159	0.010049348
4084.463612	0.009959866
4086.392065	0.009389961
4088.320518	0.009126231
4090.248971	0.008440127
4092.177424	0.007104335
4094.105877	0.006278651
4096.034330	0.006731669
4097.962783	0.007850880
4099.891237	0.008558571
4101.819690	0.008760903
4103.748143	0.008721308
4105.676596	0.008438888
4107.605049	0.008630725
4109.533502	0.009247499
4111.461955	0.009507079
4113.390408	0.009362785
4115.318861	0.008869343
4117.247314	0.007895580
4119.175767	0.007062518
4121.104220	0.006385491
4123.032673	0.005978570
4124.961127	0.006801100
4126.889580	0.008018137
4128.818033	0.008224804
4130.746486	0.007973600
4132.674939	0.007928962
4134.603392	0.008055222
4136.531845	0.008642929
4138.460298	0.009389458
4140.388751	0.009374042
4142.317204	0.008511145
4144.245657	0.007699744
4146.174110	0.007242485
4148.102563	0.007053698
4150.031017	0.006647562
4151.959470	0.006351700
4153.887923	0.006630439
4155.816376	0.007027995
4157.744829	0.007075752
4159.673282	0.006795014
4161.601735	0.006960538
4163.530188	0.007365991
4165.458641	0.007371981
4167.387094	0.007043879
4169.315547	0.007054321
4171.244000	0.006967228
4173.172453	0.006626606
4175.100906	0.006700370
4177.029360	0.007489199
4178.957813	0.008366786
4180.886266	0.008637866
4182.814719	0.008291973
4184.743172	0.007868839
4186.671625	0.007160816
4188.600078	0.005838049
4190.528531	0.005162080
4192.456984	0.005703960
4194.385437	0.006591259
4196.313890	0.006787223
4198.242343	0.006607803
4200.170796	0.006818134
4202.099250	0.006951071
4204.027703	0.006567471
4205.956156	0.005867448
4207.884609	0.005381650
4209.813062	0.005153457
4211.741515	0.005018102
4213.669968	0.005322243
4215.598421	0.006136038
4217.526874	0.006707229
4219.455327	0.006857645
4221.383780	0.006833754
4223.312233	0.006777008
4225.240686	0.006746628
4227.169139	0.006764166
4229.097593	0.007034272
4231.026046	0.007671686
4232.954499	0.007959220
4234.882952	0.007379004
4236.811405	0.006723971
4238.739858	0.006315874
4240.668311	0.005417374
4242.596764	0.005028843
4244.525217	0.005582327
4246.453670	0.005681380
4248.382123	0.005091409
4250.310576	0.005133985
4252.239029	0.006072597
4254.167483	0.006729541
4256.095936	0.006858318
4258.024389	0.006928437
4259.952842	0.006864512
4261.881295	0.006774342
4263.809748	0.006554359
4265.738201	0.006176732
4267.666654	0.005978339
4269.595107	0.006148561
4271.523560	0.006281398
4273.452013	0.006145862
4275.380466	0.005667583
4277.308919	0.005319891
4279.237373	0.005549076
4281.165826	0.006088342
4283.094279	0.006156827
4285.022732	0.005864802
4286.951185	0.005903895
4288.879638	0.006179607
4290.808091	0.005559028
4292.736544	0.004280162
4294.664997	0.003853620
4296.593450	0.004582374
4298.521903	0.005572454
4300.450356	0.006124262
4302.378809	0.006427478
4304.307262	0.006782737
4306.235716	0.006880593
4308.164169	0.006742713
4310.092622	0.006615050
4312.021075	0.006102839
4313.949528	0.004931375
4315.877981	0.004423838
4317.806434	0.004674757
4319.734887	0.004660725
4321.663340	0.004947928
4323.591793	0.005432619
4325.520246	0.005944536
4327.448699	0.006386030
4329.377152	0.006335765
4331.305606	0.006197116
4333.234059	0.006283673
4335.162512	0.006022102
4337.090965	0.005371278
4339.019418	0.004954783
4340.947871	0.005210658
4342.876324	0.005802607
4344.804777	0.006123759
4346.733230	0.006235815
4348.661683	0.006018534
4350.590136	0.005670113
4352.518589	0.005825875
4354.447042	0.005944617
4356.375495	0.005546324
4358.303949	0.005301342
4360.232402	0.005469711
4362.160855	0.005942199
4364.089308	0.006538306
4366.017761	0.006986363
4367.946214	0.006710683
4369.874667	0.005911440
4371.803120	0.005449274
4373.731573	0.005497168
4375.660026	0.005735641
4377.588479	0.005918630
4379.516932	0.006020488
4381.445385	0.006061768
4383.373839	0.006099318
4385.302292	0.006230945
4387.230745	0.006384323
4389.159198	0.006374435
4391.087651	0.006679110
4393.016104	0.007504257
4394.944557	0.007718235
4396.873010	0.007096434
4398.801463	0.006877511
4400.729916	0.007006812
4402.658369	0.006711904
4404.586822	0.006427344
4406.515275	0.006987114
4408.443729	0.007136803
4410.372182	0.006283855
4412.300635	0.005584731
4414.229088	0.005804690
4416.157541	0.005988582
4418.085994	0.005825247
4420.014447	0.005543177
4421.942900	0.005801519
4423.871353	0.007004644
4425.799806	0.008169455
4427.728259	0.007777797
4429.656712	0.006131738
4431.585165	0.005286532
4433.513618	0.005784632
4435.442072	0.006182299
4437.370525	0.006558597
4439.298978	0.007262263
4441.227431	0.007481045
4443.155884	0.007326817
4445.084337	0.007095510
4447.012790	0.006694169
4448.941243	0.006329465
4450.869696	0.006580869
4452.798149	0.007558392
4454.726602	0.008465610
4456.655055	0.008540181
4458.583508	0.008151704
4460.511962	0.007952346
4462.440415	0.007975031
4464.368868	0.007526800
4466.297321	0.007119557
4468.225774	0.007351675
4470.154227	0.007955169
4472.082680	0.008301073
4474.011133	0.007524329
4475.939586	0.006017671
4477.868039	0.005229050
4479.796492	0.005254280
4481.724945	0.005458633
4483.653398	0.005948424
4485.581851	0.006582950
4487.510305	0.006441204
4489.438758	0.005993758
4491.367211	0.006265366
4493.295664	0.007098132
4495.224117	0.007448426
4497.152570	0.006834400
4499.081023	0.006313738
4501.009476	0.006812134
4502.937929	0.007647370
4504.866382	0.007778579
4506.794835	0.007231295
4508.723288	0.007049037
4510.651741	0.007772077
4512.580195	0.008104230
4514.508648	0.007592673
4516.437101	0.007463736
4518.365554	0.007642205
4520.294007	0.006996273
4522.222460	0.006086325
4524.150913	0.006463733
4526.079366	0.007725764
4528.007819	0.007893566
4529.936272	0.007247515
4531.864725	0.007027051
4533.793178	0.006468754
4535.721631	0.006056153
4537.650084	0.006753857
4539.578538	0.007668369
4541.506991	0.007860872
4543.435444	0.008349889
4545.363897	0.008891485
4547.292350	0.007873340
4549.220803	0.006197752
4551.149256	0.005579080
4553.077709	0.005832356
4555.006162	0.006146121
4556.934615	0.006267131
4558.863068	0.006516412
4560.791521	0.006865429
4562.719974	0.007398932
4564.648428	0.007833479
4566.576881	0.008024300
4568.505334	0.008192418
4570.433787	0.008822535
4572.362240	0.008909033
4574.290693	0.007803427
4576.219146	0.006607916
4578.147599	0.006351263
4580.076052	0.006638556
4582.004505	0.006858978
4583.932958	0.007470535
4585.861411	0.008317473
4587.789864	0.008610052
4589.718318	0.008892615
4591.646771	0.008688658
4593.575224	0.007690645
4595.503677	0.006591523
4597.432130	0.006239016
4599.360583	0.006303059
4601.289036	0.006784070
4603.217489	0.007751903
[truncated: 1,501 more rows]
