# Supplementary material for: Adaptive Method for Quantitative Estimation of Glucose and Fructose Concentrations in Aqueous Solutions Based on Infrared Nanoantenna Optics
Source: Sensors (Basel). 2019 Jul 11;19(14):3053. doi: 10.3390/s19143053 (PMC6678705; doi:10.3390/s19143053)
Supplement: Supplementary file 1 [file sensors-19-03053-s001.zip › 00_Measurement_Data/Fructose cycles/2 c=25 gl/res4 sc50_50 ap100x100 par pol/2 c25 gl.5.txt]

748.239793	0.026827144
750.168246	0.020813422
752.096699	0.025289092
754.025152	0.032643653
755.953605	0.028037265
757.882058	0.024936292
759.810511	0.024777414
761.738964	0.026915988
763.667418	0.032803442
765.595871	0.032198753
767.524324	0.023688361
769.452777	0.029594768
771.381230	0.036256798
773.309683	0.011625941
775.238136	0.022882205
777.166589	0.029242316
779.095042	0.017352208
781.023495	0.014425496
782.951948	0.017812453
784.880401	0.045446619
786.808854	0.066382468
788.737308	0.051734652
790.665761	0.031951617
792.594214	0.030931043
794.522667	0.024680767
796.451120	0.019085139
798.379573	0.017613085
800.308026	0.010313223
802.236479	0.011470523
804.164932	0.024385372
806.093385	0.021474214
808.021838	0.005459700
809.950291	0.009609791
811.878744	0.024387231
813.807197	0.040840060
815.735651	0.052070364
817.664104	0.057063252
819.592557	0.048167728
821.521010	0.026068477
823.449463	0.016803095
825.377916	0.020829001
827.306369	0.020161014
829.234822	0.024369612
831.163275	0.022571266
833.091728	0.021818472
835.020181	0.023669237
836.948634	0.022494812
838.877087	0.020493982
840.805541	0.029444130
842.733994	0.025416348
844.662447	0.014498475
846.590900	0.011769180
848.519353	0.019918069
850.447806	0.021473363
852.376259	0.018869106
854.304712	0.017676419
856.233165	0.018133270
858.161618	0.020163061
860.090071	0.019390143
862.018524	0.020375080
863.946977	0.016888363
865.875430	0.013097215
867.803884	0.019332241
869.732337	0.024006560
871.660790	0.025599653
873.589243	0.026475979
875.517696	0.029650670
877.446149	0.034514878
879.374602	0.036442049
881.303055	0.036481727
883.231508	0.038917895
885.159961	0.041946143
887.088414	0.043860298
889.016867	0.043775052
890.945320	0.042827599
892.873774	0.043621950
894.802227	0.048125770
896.730680	0.054226365
898.659133	0.057733875
900.587586	0.058014929
902.516039	0.060216941
904.444492	0.066174939
906.372945	0.072023369
908.301398	0.075554259
910.229851	0.079203784
912.158304	0.085379824
914.086757	0.092422478
916.015210	0.096829437
917.943664	0.098455735
919.872117	0.100380994
921.800570	0.103494257
923.729023	0.106497206
925.657476	0.110666059
927.585929	0.117379107
929.514382	0.124600649
931.442835	0.130680919
933.371288	0.136644274
935.299741	0.142732099
937.228194	0.147223309
939.156647	0.150549844
941.085100	0.154749662
943.013553	0.159881890
944.942007	0.166295499
946.870460	0.174064964
948.798913	0.181627274
950.727366	0.188601777
952.655819	0.195322961
954.584272	0.201888725
956.512725	0.208907411
958.441178	0.216127023
960.369631	0.222460955
962.298084	0.227798134
964.226537	0.233017921
966.154990	0.238729760
968.083443	0.244481593
970.011897	0.249996677
971.940350	0.256308436
973.868803	0.263653487
975.797256	0.270367593
977.725709	0.275541395
979.654162	0.280467004
981.582615	0.286619008
983.511068	0.293927938
985.439521	0.301388592
987.367974	0.308201343
989.296427	0.314306974
991.224880	0.319780648
993.153333	0.324765533
995.081786	0.330236256
997.010240	0.336241812
998.938693	0.341372162
1000.867146	0.345592946
1002.795599	0.350068629
1004.724052	0.355083793
1006.652505	0.360185176
1008.580958	0.364618957
1010.509411	0.368106455
1012.437864	0.371414572
1014.366317	0.374812007
1016.294770	0.378085613
1018.223223	0.381637156
1020.151676	0.385221422
1022.080130	0.388051122
1024.008583	0.390548706
1025.937036	0.393720746
1027.865489	0.396959633
1029.793942	0.398675025
1031.722395	0.399547905
1033.650848	0.400847167
1035.579301	0.401786655
1037.507754	0.402776897
1039.436207	0.404866993
1041.364660	0.406540424
1043.293113	0.406482458
1045.221566	0.405310571
1047.150019	0.404088497
1049.078473	0.403648764
1051.006926	0.403621733
1052.935379	0.403047383
1054.863832	0.401846260
1056.792285	0.400492102
1058.720738	0.399361938
1060.649191	0.398311824
1062.577644	0.396998942
1064.506097	0.395501614
1066.434550	0.394496679
1068.363003	0.394563019
1070.291456	0.394897044
1072.219909	0.394728303
1074.148363	0.394313753
1076.076816	0.393409491
1078.005269	0.392105490
1079.933722	0.391251951
1081.862175	0.390696228
1083.790628	0.389483869
1085.719081	0.387563467
1087.647534	0.386031359
1089.575987	0.385237366
1091.504440	0.384009421
1093.432893	0.381735563
1095.361346	0.379608899
1097.289799	0.378332973
1099.218253	0.376598388
1101.146706	0.373890519
1103.075159	0.371422976
1105.003612	0.369679213
1106.932065	0.368254721
1108.860518	0.366661966
1110.788971	0.364269882
1112.717424	0.361162007
1114.645877	0.358511478
1116.574330	0.356637478
1118.502783	0.354272753
1120.431236	0.351192772
1122.359689	0.348516136
1124.288142	0.346168160
1126.216596	0.343554616
1128.145049	0.340875745
1130.073502	0.337979138
1132.001955	0.334896863
1133.930408	0.332337916
1135.858861	0.330016047
1137.787314	0.327374727
1139.715767	0.324771017
1141.644220	0.322332829
1143.572673	0.319804549
1145.501126	0.317253530
1147.429579	0.315065414
1149.358032	0.313170433
1151.286486	0.310837060
1153.214939	0.307710409
1155.143392	0.303945869
1157.071845	0.300112605
1159.000298	0.297152966
1160.928751	0.295015484
1162.857204	0.292653263
1164.785657	0.289742500
1166.714110	0.286949277
1168.642563	0.284774780
1170.571016	0.282804906
1172.499469	0.280464470
1174.427922	0.277891666
1176.356375	0.275278091
1178.284829	0.272602171
1180.213282	0.270104259
1182.141735	0.267805189
1184.070188	0.265073448
1185.998641	0.261745006
1187.927094	0.258761853
1189.855547	0.256407380
1191.784000	0.253983051
1193.712453	0.251463324
1195.640906	0.249278888
1197.569359	0.247313723
1199.497812	0.245015338
1201.426265	0.242083892
1203.354719	0.239303321
1205.283172	0.236675456
1207.211625	0.234085903
1209.140078	0.231256559
1211.068531	0.228467807
1212.996984	0.226177245
1214.925437	0.224144131
1216.853890	0.222085804
1218.782343	0.220005482
1220.710796	0.217788234
1222.639249	0.215513647
1224.567702	0.213608369
1226.496155	0.212136820
1228.424609	0.210500345
1230.353062	0.208355054
1232.281515	0.206015810
1234.209968	0.203652382
1236.138421	0.201255813
1238.066874	0.199090749
1239.995327	0.197257981
1241.923780	0.195597738
1243.852233	0.194327876
1245.780686	0.193489134
1247.709139	0.192384124
1249.637592	0.190509781
1251.566045	0.188269466
1253.494498	0.186266586
1255.422952	0.184662476
1257.351405	0.183132350
1259.279858	0.181482956
1261.208311	0.180021569
1263.136764	0.178558409
1265.065217	0.176568732
1266.993670	0.174311757
1268.922123	0.172282010
1270.850576	0.170546487
1272.779029	0.169029400
1274.707482	0.167485029
1276.635935	0.165787846
1278.564388	0.164192811
1280.492842	0.162900180
1282.421295	0.161756754
1284.349748	0.160470366
1286.278201	0.158922389
1288.206654	0.157263011
1290.135107	0.155685946
1292.063560	0.154302806
1293.992013	0.152962491
1295.920466	0.151367754
1297.848919	0.149580181
1299.777372	0.147737429
1301.705825	0.145924449
1303.634278	0.144486636
1305.562731	0.143402144
1307.491185	0.142297298
1309.419638	0.141217589
1311.348091	0.140177161
1313.276544	0.139487192
1315.204997	0.139196187
1317.133450	0.138305202
1319.061903	0.136779085
1320.990356	0.135208473
1322.918809	0.133373141
1324.847262	0.131472886
1326.775715	0.129977167
1328.704168	0.128682494
1330.632621	0.127529025
1332.561075	0.126820832
1334.489528	0.126455024
1336.417981	0.125755265
1338.346434	0.124175280
1340.274887	0.122667335
1342.203340	0.121555671
1344.131793	0.119911425
1346.060246	0.118215933
1347.988699	0.117047906
1349.917152	0.116173863
1351.845605	0.115337938
1353.774058	0.114319272
1355.702511	0.113369122
1357.630965	0.112695538
1359.559418	0.111514181
1361.487871	0.109622873
1363.416324	0.108861484
1365.344777	0.109095894
1367.273230	0.108198941
1369.201683	0.106963798
1371.130136	0.106226325
1373.058589	0.105071217
1374.987042	0.104081057
1376.915495	0.103288308
1378.843948	0.101712562
1380.772401	0.100226626
1382.700854	0.099582076
1384.629308	0.098816104
1386.557761	0.097527221
1388.486214	0.097170852
1390.414667	0.097598605
1392.343120	0.096811175
1394.271573	0.095593654
1396.200026	0.095213398
1398.128479	0.094344750
1400.056932	0.093242943
1401.985385	0.092234477
1403.913838	0.090428472
1405.842291	0.089249283
1407.770744	0.088856347
1409.699198	0.087753475
1411.627651	0.086747490
1413.556104	0.086916402
1415.484557	0.086902775
1417.413010	0.085416742
1419.341463	0.084907919
1421.269916	0.086092032
1423.198369	0.085614294
1425.126822	0.083930761
1427.055275	0.082579978
1428.983728	0.081174284
1430.912181	0.080958858
1432.840634	0.081418961
1434.769087	0.079559557
1436.697541	0.076951273
1438.625994	0.076927215
1440.554447	0.077172905
1442.482900	0.076284036
1444.411353	0.075352415
1446.339806	0.074112400
1448.268259	0.073033050
1450.196712	0.073223501
1452.125165	0.074272297
1454.053618	0.074404337
1455.982071	0.072737835
1457.910524	0.072235145
1459.838977	0.073819660
1461.767431	0.073211730
1463.695884	0.070145130
1465.624337	0.068461813
1467.552790	0.069228373
1469.481243	0.069279186
1471.409696	0.067466706
1473.338149	0.066550031
1475.266602	0.066871308
1477.195055	0.066589080
1479.123508	0.065585986
1481.051961	0.064409792
1482.980414	0.063895389
1484.908867	0.064088792
1486.837321	0.064277209
1488.765774	0.064306177
1490.694227	0.064820886
1492.622680	0.065348461
1494.551133	0.063788407
1496.479586	0.061078247
1498.408039	0.060102392
1500.336492	0.061172616
1502.264945	0.062662639
1504.193398	0.062179074
1506.121851	0.060101837
1508.050304	0.060697686
1509.978757	0.062140983
1511.907210	0.061252806
1513.835664	0.059723884
1515.764117	0.059031226
1517.692570	0.059496172
1519.621023	0.059592780
1521.549476	0.058889315
1523.477929	0.058687016
1525.406382	0.057438198
1527.334835	0.055863101
1529.263288	0.055579446
1531.191741	0.054893766
1533.120194	0.053955059
1535.048647	0.055350512
1536.977100	0.056762945
1538.905554	0.055679191
1540.834007	0.055302881
1542.762460	0.055729426
1544.690913	0.054456472
1546.619366	0.052580439
1548.547819	0.051010072
1550.476272	0.050549459
1552.404725	0.051529519
1554.333178	0.053466432
1556.261631	0.054716043
1558.190084	0.053194862
1560.118537	0.052156776
1562.046990	0.052292056
1563.975443	0.050643016
1565.903897	0.048471458
1567.832350	0.046861529
1569.760803	0.046569120
1571.689256	0.048330579
1573.617709	0.049124781
1575.546162	0.047745004
1577.474615	0.047341965
1579.403068	0.047943246
1581.331521	0.047622669
1583.259974	0.046830736
1585.188427	0.046261504
1587.116880	0.046113402
1589.045333	0.046443198
1590.973787	0.046892744
1592.902240	0.046952374
1594.830693	0.046643734
1596.759146	0.046376832
1598.687599	0.046260376
1600.616052	0.046309996
1602.544505	0.046712548
1604.472958	0.047388569
1606.401411	0.047947519
1608.329864	0.048307434
1610.258317	0.048880674
1612.186770	0.049723197
1614.115223	0.049821090
1616.043677	0.049384188
1617.972130	0.050644144
1619.900583	0.052546326
1621.829036	0.052619979
1623.757489	0.052610595
1625.685942	0.053246055
1627.614395	0.053216144
1629.542848	0.053537499
1631.471301	0.054522030
1633.399754	0.054502144
1635.328207	0.054225296
1637.256660	0.055882156
1639.185113	0.057348091
1641.113566	0.057464004
1643.042020	0.057279836
1644.970473	0.056506436
1646.898926	0.056712151
1648.827379	0.059398536
1650.755832	0.058888514
1652.684285	0.054472722
1654.612738	0.053798608
1656.541191	0.055543460
1658.469644	0.055264272
1660.398097	0.053541504
1662.326550	0.052237745
1664.255003	0.052730814
1666.183456	0.053551093
1668.111910	0.052983612
1670.040363	0.053083651
1671.968816	0.054075480
1673.897269	0.052903920
1675.825722	0.050980065
1677.754175	0.050724257
1679.682628	0.050638784
1681.611081	0.049059600
1683.539534	0.046846829
1685.467987	0.046677683
1687.396440	0.047031868
1689.324893	0.045727883
1691.253346	0.044729117
1693.181799	0.044276372
1695.110253	0.043663263
1697.038706	0.043634180
1698.967159	0.042593494
1700.895612	0.041298449
1702.824065	0.041532319
1704.752518	0.040822543
1706.680971	0.039357550
1708.609424	0.038533963
1710.537877	0.038123246
1712.466330	0.037900776
1714.394783	0.037417684
1716.323236	0.036479447
1718.251689	0.036390714
1720.180143	0.037059177
1722.108596	0.036582429
1724.037049	0.035354160
1725.965502	0.034781214
1727.893955	0.034726746
1729.822408	0.034831706
1731.750861	0.034694362
1733.679314	0.034612924
1735.607767	0.035595346
1737.536220	0.035588618
1739.464673	0.033964489
1741.393126	0.033171762
1743.321579	0.033616539
1745.250032	0.034033276
1747.178486	0.033830255
1749.106939	0.033293523
1751.035392	0.033303484
1752.963845	0.033812329
1754.892298	0.033863906
1756.820751	0.033629578
1758.749204	0.033704359
1760.677657	0.033566274
1762.606110	0.033567756
1764.534563	0.034019608
1766.463016	0.034212053
1768.391469	0.034503389
1770.319922	0.035129730
1772.248376	0.035750788
1774.176829	0.036475021
1776.105282	0.036804002
1778.033735	0.036526863
1779.962188	0.036361534
1781.890641	0.036576871
1783.819094	0.036728468
1785.747547	0.036998492
1787.676000	0.037663739
1789.604453	0.037922006
1791.532906	0.037842590
1793.461359	0.038560502
1795.389812	0.039515968
1797.318266	0.039574843
1799.246719	0.039135434
1801.175172	0.039084155
1803.103625	0.039525859
1805.032078	0.039909199
1806.960531	0.040079150
1808.888984	0.040162988
1810.817437	0.040304523
1812.745890	0.040621568
1814.674343	0.040789597
1816.602796	0.040656935
1818.531249	0.040600948
1820.459702	0.040740479
1822.388155	0.040862624
1824.316609	0.041075129
1826.245062	0.041671120
1828.173515	0.041866343
1830.101968	0.041521445
1832.030421	0.041495401
1833.958874	0.041295838
1835.887327	0.040727332
1837.815780	0.040612213
1839.744233	0.041124415
1841.672686	0.041348260
1843.601139	0.041066416
1845.529592	0.041144811
1847.458045	0.041079409
1849.386499	0.040462445
1851.314952	0.040004294
1853.243405	0.039911922
1855.171858	0.039812189
1857.100311	0.039360058
1859.028764	0.038721655
1860.957217	0.038430758
1862.885670	0.038591709
1864.814123	0.038683932
1866.742576	0.038247373
1868.671029	0.037846059
1870.599482	0.038059659
1872.527935	0.037993159
1874.456388	0.037103973
1876.384842	0.036084745
1878.313295	0.035484370
1880.241748	0.035376810
1882.170201	0.035422027
1884.098654	0.035391062
1886.027107	0.035348427
1887.955560	0.035018429
1889.884013	0.034632795
1891.812466	0.034547281
1893.740919	0.034170229
1895.669372	0.033511214
1897.597825	0.032959800
1899.526278	0.032516845
1901.454732	0.032335863
1903.383185	0.032385148
1905.311638	0.032346077
1907.240091	0.032057654
1909.168544	0.031646803
1911.096997	0.031335138
1913.025450	0.031172613
1914.953903	0.030914795
1916.882356	0.030347606
1918.810809	0.029871577
1920.739262	0.029569326
1922.667715	0.029301988
1924.596168	0.029334437
1926.524622	0.029237043
1928.453075	0.028699635
1930.381528	0.028209589
1932.309981	0.028031085
1934.238434	0.027917193
1936.166887	0.027627325
1938.095340	0.027376516
1940.023793	0.027099935
1941.952246	0.026631435
1943.880699	0.026489325
1945.809152	0.026616946
1947.737605	0.026356380
1949.666058	0.025724476
1951.594511	0.025098789
1953.522965	0.024651464
1955.451418	0.024305986
1957.379871	0.024009155
1959.308324	0.023766536
1961.236777	0.023649478
1963.165230	0.023729628
1965.093683	0.023897327
1967.022136	0.023977082
1968.950589	0.023761546
1970.879042	0.023069566
1972.807495	0.022247491
1974.735948	0.021780718
1976.664401	0.021672741
1978.592855	0.021740196
1980.521308	0.021738457
1982.449761	0.021517262
1984.378214	0.021261731
1986.306667	0.021110989
1988.235120	0.021048792
1990.163573	0.021038355
1992.092026	0.021021200
1994.020479	0.020910697
1995.948932	0.020596968
1997.877385	0.020177657
1999.805838	0.019820692
2001.734291	0.019612510
2003.662744	0.019554384
2005.591198	0.019466165
2007.519651	0.019206405
2009.448104	0.018893749
2011.376557	0.018687429
2013.305010	0.018639270
2015.233463	0.018642634
2017.161916	0.018501364
2019.090369	0.018257380
2021.018822	0.018119168
2022.947275	0.018008474
2024.875728	0.017798776
2026.804181	0.017662529
2028.732634	0.017748302
2030.661088	0.017986078
2032.589541	0.018231567
2034.517994	0.018215688
2036.446447	0.017813118
2038.374900	0.017357953
2040.303353	0.017157795
2042.231806	0.017078107
2044.160259	0.016956596
2046.088712	0.016855497
2048.017165	0.016791560
2049.945618	0.016734308
2051.874071	0.016674556
2053.802524	0.016533580
2055.730978	0.016277116
2057.659431	0.016054928
2059.587884	0.015983623
2061.516337	0.015954347
2063.444790	0.015926000
2065.373243	0.015983621
2067.301696	0.015990963
2069.230149	0.015845569
2071.158602	0.015778929
2073.087055	0.015860496
2075.015508	0.015708353
2076.943961	0.015245052
2078.872414	0.014939992
2080.800867	0.014940110
2082.729321	0.015002443
2084.657774	0.015062208
2086.586227	0.015094229
2088.514680	0.014927526
2090.443133	0.014578332
2092.371586	0.014337007
2094.300039	0.014314112
2096.228492	0.014364937
2098.156945	0.014389403
2100.085398	0.014381845
2102.013851	0.014380241
2103.942304	0.014381692
2105.870757	0.014384916
2107.799211	0.014417767
2109.727664	0.014460672
2111.656117	0.014419259
2113.584570	0.014274842
2115.513023	0.014109037
2117.441476	0.013828305
2119.369929	0.013376487
2121.298382	0.013120950
2123.226835	0.013264436
2125.155288	0.013437635
2127.083741	0.013474197
2129.012194	0.013433853
2130.940647	0.013247299
2132.869100	0.012975657
2134.797554	0.012745433
2136.726007	0.012581375
2138.654460	0.012495866
2140.582913	0.012561510
2142.511366	0.012699938
2144.439819	0.012715789
2146.368272	0.012587455
2148.296725	0.012448476
2150.225178	0.012427459
2152.153631	0.012538048
2154.082084	0.012607668
2156.010537	0.012449698
2157.938990	0.012168717
2159.867444	0.011977006
2161.795897	0.011872923
2163.724350	0.011746127
2165.652803	0.011628615
2167.581256	0.011744908
2169.509709	0.012048730
2171.438162	0.012193883
2173.366615	0.012249148
2175.295068	0.012307455
2177.223521	0.012118932
2179.151974	0.011801745
2181.080427	0.011699319
2183.008880	0.011842637
2184.937334	0.012044448
2186.865787	0.012237291
2188.794240	0.012340544
2190.722693	0.012064822
2192.651146	0.011492743
2194.579599	0.011068393
2196.508052	0.010809975
2198.436505	0.010688988
2200.364958	0.010764988
2202.293411	0.010868813
2204.221864	0.011084151
2206.150317	0.011400201
2208.078770	0.011602560
2210.007223	0.011680547
2211.935677	0.011495305
2213.864130	0.011081276
2215.792583	0.010775513
2217.721036	0.010667986
2219.649489	0.010717537
2221.577942	0.010776823
2223.506395	0.010599181
2225.434848	0.010431437
2227.363301	0.010676719
2229.291754	0.010904686
2231.220207	0.010634683
2233.148660	0.010235739
2235.077113	0.010064954
2237.005567	0.009857108
2238.934020	0.009592461
2240.862473	0.009780218
2242.790926	0.010311770
2244.719379	0.010556859
2246.647832	0.010361061
2248.576285	0.009773991
2250.504738	0.009122094
2252.433191	0.008821172
2254.361644	0.008855419
2256.290097	0.008900370
2258.218550	0.009022162
2260.147003	0.009131274
2262.075456	0.009066237
2264.003910	0.009144420
2265.932363	0.009400298
2267.860816	0.009396882
2269.789269	0.009077817
2271.717722	0.008730063
2273.646175	0.008327055
2275.574628	0.007846953
2277.503081	0.007690995
2279.431534	0.008099999
2281.359987	0.008735513
2283.288440	0.008948820
2285.216893	0.008587622
2287.145346	0.008220713
2289.073800	0.008231729
2291.002253	0.008512415
2292.930706	0.008876434
2294.859159	0.009114797
2296.787612	0.009068411
2298.716065	0.008884921
2300.644518	0.008920541
2302.572971	0.009345023
2304.501424	0.009790755
2306.429877	0.009671977
2308.358330	0.009038855
2310.286783	0.008449921
2312.215236	0.008198497
2314.143690	0.008199634
2316.072143	0.008171337
2318.000596	0.007828093
2319.929049	0.007364381
2321.857502	0.007323592
2323.785955	0.007846724
2325.714408	0.008517387
2327.642861	0.008698715
2329.571314	0.008323138
2331.499767	0.008112432
2333.428220	0.008416722
2335.356673	0.008470820
2337.285126	0.007582663
2339.213579	0.006574030
2341.142033	0.006371307
2343.070486	0.006587710
2344.998939	0.006905199
2346.927392	0.007723726
2348.855845	0.008329172
2350.784298	0.007446561
2352.712751	0.005721610
2354.641204	0.004347742
2356.569657	0.003565119
2358.498110	0.003638839
2360.426563	0.004676097
2362.355016	0.005805539
2364.283469	0.006070285
2366.211923	0.006032816
2368.140376	0.006109948
2370.068829	0.006058354
2371.997282	0.006102478
2373.925735	0.006439782
2375.854188	0.006823076
2377.782641	0.007137156
2379.711094	0.007170856
2381.639547	0.006669425
2383.568000	0.005950463
2385.496453	0.005619308
2387.424906	0.005843308
2389.353359	0.006216868
2391.281812	0.006412428
2393.210266	0.006478199
2395.138719	0.006425677
2397.067172	0.006210359
2398.995625	0.005956654
2400.924078	0.005827611
2402.852531	0.005916375
2404.780984	0.006055359
2406.709437	0.006032237
2408.637890	0.006024072
2410.566343	0.006181296
2412.494796	0.006074511
2414.423249	0.005500408
2416.351702	0.004974178
2418.280156	0.004897680
2420.208609	0.005188348
2422.137062	0.005596606
2424.065515	0.005776439
2425.993968	0.005559364
2427.922421	0.005287927
2429.850874	0.005303753
2431.779327	0.005516074
2433.707780	0.005807252
2435.636233	0.006045157
2437.564686	0.006177272
2439.493139	0.006318943
2441.421592	0.006412677
2443.350045	0.006291898
2445.278499	0.006001146
2447.206952	0.005706932
2449.135405	0.005572088
2451.063858	0.005654928
2452.992311	0.005626445
2454.920764	0.005421599
2456.849217	0.005470383
2458.777670	0.006068673
2460.706123	0.006819317
2462.634576	0.007040523
2464.563029	0.006734315
2466.491482	0.006549789
2468.419935	0.006617882
2470.348389	0.006415504
2472.276842	0.005909257
2474.205295	0.005637888
2476.133748	0.005838485
2478.062201	0.006204422
2479.990654	0.006447462
2481.919107	0.006637716
2483.847560	0.006871501
2485.776013	0.007105503
2487.704466	0.007133705
2489.632919	0.007017243
2491.561372	0.007013878
2493.489825	0.007087119
2495.418279	0.007233102
2497.346732	0.007503514
2499.275185	0.007593732
2501.203638	0.007564609
2503.132091	0.007673830
2505.060544	0.007699080
2506.988997	0.007639425
2508.917450	0.008021583
2510.845903	0.008694810
2512.774356	0.008914011
2514.702809	0.008666188
2516.631262	0.008501292
2518.559715	0.008699197
2520.488168	0.009076270
2522.416622	0.009288635
2524.345075	0.009488078
2526.273528	0.009866080
2528.201981	0.010138123
2530.130434	0.010271352
2532.058887	0.010487443
2533.987340	0.010791533
2535.915793	0.011026997
2537.844246	0.011024437
2539.772699	0.010977367
2541.701152	0.011273348
2543.629605	0.011768829
2545.558058	0.011965645
2547.486512	0.011884126
2549.414965	0.011989659
2551.343418	0.012446351
2553.271871	0.012917383
2555.200324	0.013206117
2557.128777	0.013572208
2559.057230	0.013939829
2560.985683	0.014111255
2562.914136	0.014297795
2564.842589	0.014710288
2566.771042	0.015279961
2568.699495	0.015635196
2570.627948	0.015592095
2572.556401	0.015604374
2574.484855	0.015836388
2576.413308	0.015951287
2578.341761	0.016038602
2580.270214	0.016324554
2582.198667	0.016700590
2584.127120	0.017153047
2586.055573	0.017625393
2587.984026	0.017922373
2589.912479	0.018033803
2591.840932	0.017998053
2593.769385	0.017765583
2595.697838	0.017465973
2597.626291	0.017478444
2599.554745	0.017790159
2601.483198	0.017989136
2603.411651	0.018045560
2605.340104	0.018272018
2607.268557	0.018590141
2609.197010	0.018632310
2611.125463	0.018485535
2613.053916	0.018451266
2614.982369	0.018454129
2616.910822	0.018279932
2618.839275	0.018115969
2620.767728	0.018319201
2622.696181	0.018782375
2624.624635	0.019141855
2626.553088	0.019095980
2628.481541	0.018534821
2630.409994	0.017906344
2632.338447	0.017699167
2634.266900	0.017634347
2636.195353	0.017463697
2638.123806	0.017492568
2640.052259	0.017739678
2641.980712	0.017953478
2643.909165	0.018098198
2645.837618	0.018148022
2647.766071	0.018001409
2649.694524	0.017609889
2651.622978	0.017250706
2653.551431	0.017191023
2655.479884	0.017162537
2657.408337	0.016973266
2659.336790	0.016893953
2661.265243	0.017109200
2663.193696	0.017340245
2665.122149	0.017338799
2667.050602	0.017308675
2668.979055	0.017257540
2670.907508	0.016945783
2672.835961	0.016574783
2674.764414	0.016333815
2676.692868	0.016111104
2678.621321	0.016010880
2680.549774	0.016094228
2682.478227	0.016092598
2684.406680	0.016018599
2686.335133	0.016252534
2688.263586	0.016731782
2690.192039	0.016903101
2692.120492	0.016454685
2694.048945	0.015785562
2695.977398	0.015571251
2697.905851	0.015700763
2699.834304	0.015548161
2701.762757	0.015106120
2703.691211	0.014708548
2705.619664	0.014339433
2707.548117	0.014018872
2709.476570	0.014048855
2711.405023	0.014449976
2713.333476	0.014920986
2715.261929	0.014967309
2717.190382	0.014596553
2719.118835	0.014559064
2721.047288	0.014900836
2722.975741	0.015001491
2724.904194	0.014802476
2726.832647	0.014401821
2728.761101	0.013862994
2730.689554	0.013518628
2732.618007	0.013547824
2734.546460	0.013802429
2736.474913	0.013859506
2738.403366	0.013526907
2740.331819	0.013277288
2742.260272	0.013405226
2744.188725	0.013612952
2746.117178	0.013611343
2748.045631	0.013527598
2749.974084	0.013560001
2751.902537	0.013675165
2753.830991	0.013698244
2755.759444	0.013430934
2757.687897	0.013053117
2759.616350	0.012864958
2761.544803	0.012735792
2763.473256	0.012627229
2765.401709	0.012672301
2767.330162	0.012781371
2769.258615	0.012713700
2771.187068	0.012350095
2773.115521	0.011964911
2775.043974	0.011752127
2776.972427	0.011648679
2778.900880	0.011810944
2780.829334	0.012155052
2782.757787	0.012290732
2784.686240	0.012269447
2786.614693	0.012332796
2788.543146	0.012309239
2790.471599	0.012007952
2792.400052	0.011599329
2794.328505	0.011424820
2796.256958	0.011605399
2798.185411	0.011936421
2800.113864	0.011935502
2802.042317	0.011610226
2803.970770	0.011640276
2805.899224	0.012085331
2807.827677	0.012319117
2809.756130	0.012355774
2811.684583	0.012506294
2813.613036	0.012566938
2815.541489	0.012262157
2817.469942	0.011873854
2819.398395	0.011786884
2821.326848	0.011806976
2823.255301	0.011699342
2825.183754	0.011576547
2827.112207	0.011375141
2829.040660	0.011199670
2830.969113	0.011476330
2832.897567	0.012064076
2834.826020	0.012213243
2836.754473	0.011700043
2838.682926	0.011121384
2840.611379	0.011018482
2842.539832	0.011180438
2844.468285	0.011253462
2846.396738	0.011092586
2848.325191	0.010637818
2850.253644	0.010292917
2852.182097	0.010403512
2854.110550	0.010663116
2856.039003	0.011058636
2857.967457	0.011591406
2859.895910	0.011762340
2861.824363	0.011482420
2863.752816	0.011232968
2865.681269	0.011205425
2867.609722	0.011119152
2869.538175	0.010802220
2871.466628	0.010521285
2873.395081	0.010616586
2875.323534	0.011061816
2877.251987	0.011425381
2879.180440	0.011375061
2881.108893	0.011084572
2883.037347	0.010983671
2884.965800	0.011210526
2886.894253	0.011432065
2888.822706	0.011238509
2890.751159	0.010684602
2892.679612	0.010409809
2894.608065	0.010632550
2896.536518	0.010889290
2898.464971	0.010869971
2900.393424	0.010787535
2902.321877	0.010957985
2904.250330	0.011367370
2906.178783	0.011515457
2908.107236	0.011010857
2910.035690	0.010422146
2911.964143	0.010447267
2913.892596	0.010849991
2915.821049	0.011184083
2917.749502	0.011541896
2919.677955	0.011876097
2921.606408	0.012033688
2923.534861	0.012073693
2925.463314	0.011787795
2927.391767	0.011220290
2929.320220	0.010850879
2931.248673	0.010729908
2933.177126	0.010711001
2935.105580	0.010889966
2937.034033	0.011166549
2938.962486	0.011198155
2940.890939	0.010956729
2942.819392	0.010775462
2944.747845	0.010836187
2946.676298	0.010895104
2948.604751	0.010935099
2950.533204	0.011151157
2952.461657	0.011222487
2954.390110	0.010983407
2956.318563	0.010861092
2958.247016	0.010900952
2960.175469	0.010888202
2962.103923	0.011165204
2964.032376	0.011581800
2965.960829	0.011552152
2967.889282	0.011540411
2969.817735	0.011954723
2971.746188	0.012007991
2973.674641	0.011443647
2975.603094	0.010996400
2977.531547	0.010995324
2979.460000	0.011150941
2981.388453	0.011244326
2983.316906	0.011413249
2985.245359	0.011586179
2987.173813	0.011588874
2989.102266	0.011673168
2991.030719	0.011844344
2992.959172	0.011813614
2994.887625	0.011782034
2996.816078	0.011821037
2998.744531	0.011675332
3000.672984	0.011510319
3002.601437	0.011671839
3004.529890	0.012118121
3006.458343	0.012406024
3008.386796	0.012230400
3010.315249	0.012017022
3012.243703	0.012160921
3014.172156	0.012401807
3016.100609	0.012500114
3018.029062	0.012603200
3019.957515	0.012878776
3021.885968	0.013176546
3023.814421	0.013235598
3025.742874	0.013110516
3027.671327	0.012912544
3029.599780	0.012786751
3031.528233	0.013040861
3033.456686	0.013489700
3035.385139	0.013540945
3037.313592	0.013137388
3039.242046	0.012815716
3041.170499	0.012891269
3043.098952	0.013132716
3045.027405	0.013330529
3046.955858	0.013411990
3048.884311	0.013297118
3050.812764	0.013233068
3052.741217	0.013458946
3054.669670	0.013777188
3056.598123	0.013960564
3058.526576	0.014037074
3060.455029	0.014030429
3062.383482	0.013867024
3064.311936	0.013716227
3066.240389	0.013829852
3068.168842	0.013945868
3070.097295	0.013810734
3072.025748	0.013835368
3073.954201	0.014342419
3075.882654	0.014968358
3077.811107	0.015220799
3079.739560	0.015036006
3081.668013	0.014804223
3083.596466	0.014729139
3085.524919	0.014577872
3087.453372	0.014553186
3089.381825	0.015103442
3091.310279	0.015955346
3093.238732	0.016562616
3095.167185	0.016728537
3097.095638	0.016596183
3099.024091	0.016329972
3100.952544	0.016169786
3102.880997	0.016432006
3104.809450	0.016776899
3106.737903	0.016780766
3108.666356	0.016816607
3110.594809	0.017093958
3112.523262	0.017383290
3114.451715	0.017702006
3116.380169	0.018052556
3118.308622	0.018111503
3120.237075	0.017827518
3122.165528	0.017664179
3124.093981	0.017835395
3126.022434	0.018192258
3127.950887	0.018697362
3129.879340	0.019029630
3131.807793	0.018770119
3133.736246	0.018454239
3135.664699	0.018845234
3137.593152	0.019569300
3139.521605	0.019754577
3141.450058	0.019321049
3143.378512	0.018908633
3145.306965	0.018964227
3147.235418	0.019356562
3149.163871	0.019922083
3151.092324	0.020520395
3153.020777	0.020848839
3154.949230	0.020961341
3156.877683	0.020943137
3158.806136	0.020667575
3160.734589	0.020537348
3162.663042	0.021027982
3164.591495	0.021822697
3166.519948	0.022282450
3168.448402	0.022317253
3170.376855	0.022179032
3172.305308	0.021972926
3174.233761	0.021962129
3176.162214	0.022326577
3178.090667	0.022685520
3180.019120	0.022843234
3181.947573	0.023107117
3183.876026	0.023318682
3185.804479	0.022963218
3187.732932	0.022556337
3189.661385	0.022936318
3191.589838	0.023716990
3193.518292	0.024230180
3195.446745	0.024524180
3197.375198	0.024671119
3199.303651	0.024841711
3201.232104	0.025339039
3203.160557	0.025633894
3205.089010	0.025304878
3207.017463	0.024866585
3208.945916	0.024714900
3210.874369	0.024967616
3212.802822	0.025497649
3214.731275	0.025734087
3216.659728	0.025706841
3218.588181	0.026013616
3220.516635	0.026400369
3222.445088	0.026140681
3224.373541	0.025727538
3226.301994	0.026074309
3228.230447	0.026551839
3230.158900	0.026210142
3232.087353	0.025915515
3234.015806	0.026547326
3235.944259	0.027317725
3237.872712	0.027639056
3239.801165	0.027849691
3241.729618	0.027769862
3243.658071	0.027053548
3245.586525	0.026418790
3247.514978	0.026690265
3249.443431	0.027494604
3251.371884	0.028088577
3253.300337	0.028272385
3255.228790	0.028178863
3257.157243	0.028010709
3259.085696	0.027935093
3261.014149	0.028094783
3262.942602	0.028476682
3264.871055	0.028822081
3266.799508	0.028807234
3268.727961	0.028618077
3270.656414	0.028708959
3272.584868	0.028933600
3274.513321	0.029021427
3276.441774	0.028846020
3278.370227	0.028391648
3280.298680	0.028362401
3282.227133	0.028978331
3284.155586	0.029305140
3286.084039	0.029391777
3288.012492	0.029856732
3289.940945	0.030062938
3291.869398	0.029440112
3293.797851	0.028822063
3295.726304	0.029008172
3297.654758	0.029740436
3299.583211	0.030459570
3301.511664	0.030986674
3303.440117	0.031377766
3305.368570	0.031504806
3307.297023	0.031180391
3309.225476	0.030607115
3311.153929	0.029974358
3313.082382	0.029442748
3315.010835	0.029517580
3316.939288	0.030336715
3318.867741	0.031343594
3320.796194	0.031934299
3322.724648	0.032027829
3324.653101	0.032170039
3326.581554	0.032491829
3328.510007	0.032404438
3330.438460	0.032031421
3332.366913	0.032152146
3334.295366	0.032723021
3336.223819	0.033297762
3338.152272	0.033620283
3340.080725	0.033406507
3342.009178	0.032936778
3343.937631	0.032841288
3345.866084	0.033130936
3347.794537	0.033507194
3349.722991	0.033653535
3351.651444	0.033369768
3353.579897	0.032925066
3355.508350	0.032905139
3357.436803	0.033698719
3359.365256	0.034979153
3361.293709	0.036130268
3363.222162	0.036553081
3365.150615	0.036026485
3367.079068	0.035614017
3369.007521	0.035926860
3370.935974	0.036209896
3372.864427	0.036157992
3374.792881	0.036007438
3376.721334	0.036018249
3378.649787	0.036306150
3380.578240	0.036409717
3382.506693	0.036024772
3384.435146	0.035800558
3386.363599	0.036267731
3388.292052	0.036951426
3390.220505	0.037184417
3392.148958	0.037004385
3394.077411	0.036803219
3396.005864	0.036651921
3397.934317	0.036717527
3399.862770	0.037084963
3401.791224	0.037625786
3403.719677	0.038118709
3405.648130	0.038101081
3407.576583	0.037205108
3409.505036	0.036491372
3411.433489	0.036616862
3413.361942	0.037061166
3415.290395	0.037380222
3417.218848	0.037532184
3419.147301	0.037418611
3421.075754	0.037465394
3423.004207	0.037855558
3424.932660	0.037763279
3426.861114	0.036968641
3428.789567	0.036360301
3430.718020	0.036726743
3432.646473	0.037691604
3434.574926	0.038128458
3436.503379	0.037753273
3438.431832	0.037049949
3440.360285	0.036500067
3442.288738	0.036357831
3444.217191	0.036281463
3446.145644	0.036032487
3448.074097	0.036136687
3450.002550	0.036475196
3451.931004	0.036562730
3453.859457	0.036718424
3455.787910	0.037045017
3457.716363	0.037289876
3459.644816	0.037364695
3461.573269	0.037044741
3463.501722	0.036371410
3465.430175	0.035907920
3467.358628	0.035911478
3469.287081	0.036108937
3471.215534	0.036201332
3473.143987	0.036146645
3475.072440	0.035970762
3477.000893	0.035495568
3478.929347	0.034792989
3480.857800	0.034550164
3482.786253	0.035047743
3484.714706	0.035545100
3486.643159	0.035366051
3488.571612	0.034870755
3490.500065	0.034394812
3492.428518	0.033757124
3494.356971	0.033312455
3496.285424	0.033585690
3498.213877	0.034219377
3500.142330	0.034405258
3502.070783	0.033831198
3503.999237	0.033062104
3505.927690	0.032616533
3507.856143	0.031948134
3509.784596	0.030909486
3511.713049	0.030340396
3513.641502	0.030607950
3515.569955	0.031250894
3517.498408	0.031622611
3519.426861	0.031523213
3521.355314	0.031254046
3523.283767	0.031152517
3525.212220	0.031009860
3527.140673	0.030462589
3529.069126	0.029875748
3530.997580	0.029486718
3532.926033	0.029116100
3534.854486	0.028927606
3536.782939	0.028904034
3538.711392	0.028751720
3540.639845	0.028612066
3542.568298	0.028627492
3544.496751	0.028534323
3546.425204	0.028314779
3548.353657	0.028103279
3550.282110	0.027681930
3552.210563	0.027220136
3554.139016	0.027108144
3556.067470	0.027059790
3557.995923	0.026852891
3559.924376	0.026891841
3561.852829	0.027227327
3563.781282	0.026992194
3565.709735	0.025819343
3567.638188	0.024927866
3569.566641	0.024823440
3571.495094	0.024513990
3573.423547	0.023841390
3575.352000	0.023500986
3577.280453	0.023674103
3579.208906	0.023943640
3581.137360	0.023975840
3583.065813	0.023867955
3584.994266	0.023708161
3586.922719	0.023506194
3588.851172	0.023311406
3590.779625	0.022707675
3592.708078	0.021651646
3594.636531	0.020763125
3596.564984	0.020211160
3598.493437	0.019837208
3600.421890	0.019875793
3602.350343	0.020368036
3604.278796	0.020769687
3606.207249	0.020781593
3608.135703	0.020847924
3610.064156	0.021183176
3611.992609	0.021469591
3613.921062	0.021519987
3615.849515	0.020976413
3617.777968	0.019834336
3619.706421	0.019117637
3621.634874	0.019001106
3623.563327	0.018658856
3625.491780	0.017918121
3627.420233	0.017176006
3629.348686	0.017288534
3631.277139	0.018445395
3633.205593	0.019234655
3635.134046	0.018865719
3637.062499	0.017748019
3638.990952	0.016564965
3640.919405	0.016095258
3642.847858	0.016532587
3644.776311	0.016903479
3646.704764	0.016097665
3648.633217	0.014727687
3650.561670	0.014394780
3652.490123	0.015025137
3654.418576	0.015286671
3656.347029	0.014871250
3658.275482	0.014366594
3660.203936	0.013948279
3662.132389	0.013751932
3664.060842	0.013716738
3665.989295	0.013240487
3667.917748	0.012225160
3669.846201	0.011805267
3671.774654	0.012691884
3673.703107	0.013628537
3675.631560	0.013684802
3677.560013	0.013335165
3679.488466	0.012699803
3681.416919	0.011942745
3683.345372	0.011525098
3685.273826	0.011499884
3687.202279	0.011546329
3689.130732	0.011474767
3691.059185	0.011325930
3692.987638	0.011020327
3694.916091	0.010652341
3696.844544	0.010642235
3698.772997	0.011024943
3700.701450	0.011281540
3702.629903	0.011496911
3704.558356	0.012049694
3706.486809	0.012540174
3708.415262	0.012358111
3710.343716	0.011584191
3712.272169	0.011002914
3714.200622	0.011177627
3716.129075	0.011739857
3718.057528	0.012149978
3719.985981	0.012313959
3721.914434	0.012440383
3723.842887	0.012673333
3725.771340	0.012828888
3727.699793	0.012723896
3729.628246	0.012619278
3731.556699	0.012949827
3733.485152	0.013577197
3735.413605	0.013479866
3737.342059	0.012771190
3739.270512	0.012693240
3741.198965	0.013130166
3743.127418	0.013376059
3745.055871	0.013742882
3746.984324	0.014162125
3748.912777	0.013926761
3750.841230	0.013748561
3752.769683	0.014238613
3754.698136	0.014364616
3756.626589	0.013662145
3758.555042	0.012725374
3760.483495	0.012257598
3762.411949	0.012485854
3764.340402	0.013063883
3766.268855	0.013510254
3768.197308	0.013528243
3770.125761	0.013309990
3772.054214	0.013284789
3773.982667	0.013417100
3775.911120	0.013557169
3777.839573	0.013546141
3779.768026	0.013462696
3781.696479	0.013515576
3783.624932	0.013581099
3785.553385	0.013702204
3787.481838	0.013806576
3789.410292	0.013537204
3791.338745	0.013126737
3793.267198	0.013085466
3795.195651	0.013367023
3797.124104	0.013641116
3799.052557	0.013698759
3800.981010	0.013869524
3802.909463	0.014747286
3804.837916	0.015520832
3806.766369	0.015116704
3808.694822	0.014061756
3810.623275	0.013050584
3812.551728	0.012301015
3814.480182	0.011918940
3816.408635	0.012240777
3818.337088	0.013370862
3820.265541	0.014290720
3822.193994	0.014248542
3824.122447	0.013641344
3826.050900	0.013215902
3827.979353	0.013431879
3829.907806	0.013709970
3831.836259	0.013657915
3833.764712	0.013623592
3835.693165	0.013249307
3837.621618	0.012203352
3839.550071	0.011594281
3841.478525	0.012024120
3843.406978	0.012483210
3845.335431	0.012495298
3847.263884	0.012624189
3849.192337	0.013133301
3851.120790	0.013340627
3853.049243	0.012543214
3854.977696	0.011623035
3856.906149	0.011543360
3858.834602	0.011936260
3860.763055	0.012404690
3862.691508	0.012816233
3864.619961	0.013490076
3866.548415	0.014684261
3868.476868	0.015374354
3870.405321	0.014814006
3872.333774	0.013735028
3874.262227	0.012993950
3876.190680	0.012802974
3878.119133	0.012576991
3880.047586	0.012549615
3881.976039	0.013481705
3883.904492	0.014411915
3885.832945	0.014440150
3887.761398	0.014149742
3889.689851	0.013506627
3891.618305	0.012471403
3893.546758	0.011824039
3895.475211	0.011740511
3897.403664	0.011601357
3899.332117	0.011162957
3901.260570	0.010896466
3903.189023	0.011081602
3905.117476	0.011592213
3907.045929	0.012151050
3908.974382	0.012438172
3910.902835	0.012391194
3912.831288	0.012302775
3914.759741	0.012298134
3916.688194	0.012213198
3918.616648	0.011885532
3920.545101	0.011239270
3922.473554	0.010489597
3924.402007	0.010229603
3926.330460	0.010845021
3928.258913	0.011691042
3930.187366	0.011716875
3932.115819	0.011142266
3934.044272	0.010985284
3935.972725	0.011244103
3937.901178	0.011409266
3939.829631	0.011496811
3941.758084	0.011508687
3943.686538	0.011313676
3945.614991	0.010980411
3947.543444	0.010528980
3949.471897	0.010015575
3951.400350	0.009792762
3953.328803	0.010149069
3955.257256	0.010735501
3957.185709	0.011019576
3959.114162	0.011076502
3961.042615	0.011013879
3962.971068	0.010665097
3964.899521	0.010387017
3966.827974	0.010661190
3968.756427	0.011056297
3970.684881	0.010781006
3972.613334	0.010037649
3974.541787	0.009615811
3976.470240	0.009854171
3978.398693	0.010425191
3980.327146	0.010686235
3982.255599	0.010439447
3984.184052	0.010039335
3986.112505	0.009516762
3988.040958	0.008900154
3989.969411	0.008705888
3991.897864	0.009026545
3993.826317	0.009576369
3995.754771	0.010391028
3997.683224	0.011148628
3999.611677	0.011072941
4001.540130	0.010493685
4003.468583	0.010255979
4005.397036	0.009920395
4007.325489	0.008911415
4009.253942	0.008300892
4011.182395	0.008674378
4013.110848	0.008870868
4015.039301	0.008674366
4016.967754	0.009061141
4018.896207	0.009945425
4020.824661	0.010455842
4022.753114	0.010318567
4024.681567	0.010120112
4026.610020	0.010342948
4028.538473	0.010738309
4030.466926	0.010817677
4032.395379	0.010441706
4034.323832	0.009675943
4036.252285	0.008918948
4038.180738	0.008606830
4040.109191	0.008440039
4042.037644	0.008203230
4043.966097	0.008282699
4045.894550	0.009136282
4047.823004	0.009791835
4049.751457	0.009468672
4051.679910	0.008730844
4053.608363	0.008058535
4055.536816	0.007264201
4057.465269	0.006602388
4059.393722	0.006759495
4061.322175	0.007799089
4063.250628	0.008854527
4065.179081	0.009092798
4067.107534	0.009007715
4069.035987	0.008998179
4070.964440	0.008710204
4072.892894	0.008478587
4074.821347	0.008711997
4076.749800	0.009168787
4078.678253	0.009419765
4080.606706	0.009345843
4082.535159	0.009082995
4084.463612	0.008720836
4086.392065	0.008551909
4088.320518	0.008456243
4090.248971	0.008327828
4092.177424	0.008532418
4094.105877	0.008578937
4096.034330	0.008098718
4097.962783	0.007657722
4099.891237	0.007758785
4101.819690	0.008134277
4103.748143	0.008374901
4105.676596	0.008691835
4107.605049	0.009046818
4109.533502	0.008961091
4111.461955	0.008577290
4113.390408	0.008492059
4115.318861	0.008448075
4117.247314	0.008417267
4119.175767	0.008211413
4121.104220	0.007845053
4123.032673	0.007608060
4124.961127	0.007731718
4126.889580	0.007791877
4128.818033	0.007571568
4130.746486	0.007544077
4132.674939	0.007641954
4134.603392	0.007475500
4136.531845	0.007358238
4138.460298	0.007391840
4140.388751	0.007349687
4142.317204	0.007184834
4144.245657	0.006903511
4146.174110	0.006579730
4148.102563	0.006086411
4150.031017	0.005605212
4151.959470	0.005600731
4153.887923	0.006246856
4155.816376	0.007143227
4157.744829	0.007813100
4159.673282	0.007891415
4161.601735	0.007769420
4163.530188	0.007813752
4165.458641	0.007692195
4167.387094	0.007445598
4169.315547	0.007282841
4171.244000	0.007074962
4173.172453	0.006999822
4175.100906	0.006811117
4177.029360	0.006669844
4178.957813	0.007082373
4180.886266	0.007554963
4182.814719	0.007609032
4184.743172	0.007502456
4186.671625	0.007392710
4188.600078	0.007690499
4190.528531	0.008694319
4192.456984	0.009846170
4194.385437	0.010203085
4196.313890	0.009272517
4198.242343	0.007496291
4200.170796	0.006163504
4202.099250	0.005980911
4204.027703	0.006357782
4205.956156	0.006712581
4207.884609	0.006836390
4209.813062	0.006691018
4211.741515	0.006722859
4213.669968	0.007108183
4215.598421	0.007576624
4217.526874	0.008138165
4219.455327	0.008104919
4221.383780	0.006857281
4223.312233	0.005596236
4225.240686	0.005324459
4227.169139	0.005648950
4229.097593	0.005705728
4231.026046	0.005588168
4232.954499	0.005864428
4234.882952	0.006469213
4236.811405	0.006879994
4238.739858	0.007399610
4240.668311	0.008275907
4242.596764	0.008860150
4244.525217	0.008679985
4246.453670	0.008232623
4248.382123	0.007668928
4250.310576	0.006629787
4252.239029	0.005789309
4254.167483	0.005495318
4256.095936	0.005180033
4258.024389	0.005231589
4259.952842	0.006117069
4261.881295	0.007072584
4263.809748	0.007259631
4265.738201	0.007049488
4267.666654	0.006682319
4269.595107	0.005778289
4271.523560	0.005030815
4273.452013	0.005145613
4275.380466	0.005367926
4277.308919	0.004943523
4279.237373	0.004411564
4281.165826	0.003957175
4283.094279	0.003616948
4285.022732	0.004318940
4286.951185	0.005546015
4288.879638	0.006546510
4290.808091	0.006989815
4292.736544	0.006779515
4294.664997	0.006479435
4296.593450	0.006586852
4298.521903	0.006592940
4300.450356	0.006106152
4302.378809	0.005540801
4304.307262	0.005240740
4306.235716	0.005575755
4308.164169	0.005776586
4310.092622	0.005276252
4312.021075	0.005234915
4313.949528	0.006191338
4315.877981	0.006999610
4317.806434	0.006375731
4319.734887	0.004936303
4321.663340	0.004725717
4323.591793	0.005905727
4325.520246	0.007601907
4327.448699	0.008223035
4329.377152	0.007104383
4331.305606	0.005567948
4333.234059	0.005043095
4335.162512	0.005378286
4337.090965	0.005900037
4339.019418	0.006162374
4340.947871	0.006169038
4342.876324	0.006010513
4344.804777	0.005657548
4346.733230	0.005458564
4348.661683	0.005617830
4350.590136	0.005542818
4352.518589	0.005114712
4354.447042	0.005092385
4356.375495	0.005427358
4358.303949	0.005400533
4360.232402	0.005403180
4362.160855	0.006094921
4364.089308	0.006412643
4366.017761	0.005869727
4367.946214	0.005605173
4369.874667	0.006248131
4371.803120	0.007040034
4373.731573	0.007816721
4375.660026	0.008017959
4377.588479	0.007072321
4379.516932	0.006601142
4381.445385	0.007631581
4383.373839	0.008345200
4385.302292	0.007449080
4387.230745	0.006200068
4389.159198	0.006177115
4391.087651	0.006789336
4393.016104	0.006323961
4394.944557	0.005259354
4396.873010	0.005603129
4398.801463	0.006597793
4400.729916	0.006546734
4402.658369	0.005957796
4404.586822	0.005439945
4406.515275	0.005148161
4408.443729	0.005411608
4410.372182	0.006114413
4412.300635	0.006175284
4414.229088	0.005600392
4416.157541	0.006008257
4418.085994	0.006886571
4420.014447	0.006988570
4421.942900	0.006773465
4423.871353	0.006160630
4425.799806	0.004916844
4427.728259	0.004632225
4429.656712	0.005199291
4431.585165	0.005771074
4433.513618	0.005869639
4435.442072	0.006453674
4437.370525	0.007082211
4439.298978	0.007620671
4441.227431	0.007964531
4443.155884	0.007671271
4445.084337	0.007310184
4447.012790	0.007272893
4448.941243	0.007303291
4450.869696	0.007704348
4452.798149	0.008278624
4454.726602	0.008060616
4456.655055	0.007300009
4458.583508	0.006173295
4460.511962	0.005639778
4462.440415	0.006026972
4464.368868	0.006671792
4466.297321	0.006809779
4468.225774	0.006511528
4470.154227	0.006547013
4472.082680	0.006811320
4474.011133	0.006842772
4475.939586	0.006447113
4477.868039	0.006079711
4479.796492	0.006068984
4481.724945	0.006451976
4483.653398	0.007152290
4485.581851	0.007678008
4487.510305	0.006921180
4489.438758	0.006429757
4491.367211	0.007077493
4493.295664	0.007356479
4495.224117	0.006867303
4497.152570	0.006360478
4499.081023	0.006243365
4501.009476	0.006527849
4502.937929	0.006940517
4504.866382	0.006536919
4506.794835	0.006081302
4508.723288	0.005749128
4510.651741	0.005450713
4512.580195	0.006086350
4514.508648	0.006107545
4516.437101	0.005179743
4518.365554	0.005072682
4520.294007	0.006013629
4522.222460	0.006771340
4524.150913	0.006476161
4526.079366	0.005195267
4528.007819	0.004438099
4529.936272	0.005308309
4531.864725	0.006916280
4533.793178	0.007783604
4535.721631	0.007463172
4537.650084	0.006548950
4539.578538	0.005466697
4541.506991	0.004731557
4543.435444	0.004696206
4545.363897	0.005250635
4547.292350	0.006091092
4549.220803	0.006849027
4551.149256	0.007158811
4553.077709	0.006777755
4555.006162	0.005882191
4556.934615	0.005584772
4558.863068	0.006340820
4560.791521	0.007285301
4562.719974	0.007569935
4564.648428	0.007456057
4566.576881	0.007366004
4568.505334	0.007772126
4570.433787	0.008098091
4572.362240	0.007859958
4574.290693	0.007613453
4576.219146	0.007696469
4578.147599	0.007611244
4580.076052	0.007078922
4582.004505	0.007101876
4583.932958	0.007967617
4585.861411	0.007870488
4587.789864	0.006344782
4589.718318	0.005289309
4591.646771	0.005788916
4593.575224	0.006575062
4595.503677	0.006510040
4597.432130	0.006216055
4599.360583	0.005563236
4601.289036	0.004965408
4603.217489	0.004675048
[truncated: 1,501 more rows]
