# Supplementary material for: Adaptive Method for Quantitative Estimation of Glucose and Fructose Concentrations in Aqueous Solutions Based on Infrared Nanoantenna Optics
Source: Sensors (Basel). 2019 Jul 11;19(14):3053. doi: 10.3390/s19143053 (PMC6678705; doi:10.3390/s19143053)
Supplement: Supplementary file 1 [file sensors-19-03053-s001.zip › 00_Measurement_Data/Fructose cycles/2 c=25 gl/res4 sc50_50 ap100x100 par pol/2 c25 gl.6.txt]

748.239793	0.021082655
750.168246	0.023995988
752.096699	0.035621837
754.025152	0.035067301
755.953605	0.030549811
757.882058	0.034531489
759.810511	0.037087042
761.738964	0.032150701
763.667418	0.023947330
765.595871	0.046483334
767.524324	0.056917332
769.452777	0.046553306
771.381230	0.035764925
773.309683	0.030846924
775.238136	0.022642475
777.166589	0.012214595
779.095042	0.014803557
781.023495	0.028068474
782.951948	0.035812676
784.880401	0.032268357
786.808854	0.022651443
788.737308	0.015136861
790.665761	0.028382767
792.594214	0.044572271
794.522667	0.035925642
796.451120	0.021932643
798.379573	0.018227359
800.308026	0.028679973
802.236479	0.032338280
804.164932	0.031246213
806.093385	0.017443608
808.021838	0.011546752
809.950291	0.019376678
811.878744	0.018281376
813.807197	0.019297516
815.735651	0.024112586
817.664104	0.022376742
819.592557	0.021930885
821.521010	0.016911976
823.449463	0.028548136
825.377916	0.027602615
827.306369	0.024328623
829.234822	0.029995928
831.163275	0.038418710
833.091728	0.041239262
835.020181	0.029466625
836.948634	0.018518571
838.877087	0.020867156
840.805541	0.027855452
842.733994	0.021424523
844.662447	0.009852589
846.590900	0.011370004
848.519353	0.008320151
850.447806	0.002819217
852.376259	0.011618570
854.304712	0.020395419
856.233165	0.025407590
858.161618	0.026013684
860.090071	0.020768918
862.018524	0.017327767
863.946977	0.019821126
865.875430	0.025615212
867.803884	0.029239688
869.732337	0.028707851
871.660790	0.027121957
873.589243	0.026569912
875.517696	0.027062459
877.446149	0.028943254
879.374602	0.032477908
881.303055	0.033814073
883.231508	0.034522656
885.159961	0.038698021
887.088414	0.044398610
889.016867	0.047309019
890.945320	0.048059843
892.873774	0.049256645
894.802227	0.051265754
896.730680	0.052819107
898.659133	0.053778261
900.587586	0.056373268
902.516039	0.061845448
904.444492	0.069204964
906.372945	0.076808497
908.301398	0.082073778
910.229851	0.083403692
912.158304	0.083564304
914.086757	0.086402170
916.015210	0.092239700
917.943664	0.098746650
919.872117	0.103225783
921.800570	0.105211176
923.729023	0.107325785
925.657476	0.111309290
927.585929	0.116896145
929.514382	0.123359174
931.442835	0.129001915
933.371288	0.133338541
935.299741	0.138947666
937.228194	0.146344826
939.156647	0.152799621
941.085100	0.158437192
943.013553	0.164712518
944.942007	0.170246080
946.870460	0.174682498
948.798913	0.180205628
950.727366	0.186887830
952.655819	0.192822948
954.584272	0.198340505
956.512725	0.205185115
958.441178	0.214098483
960.369631	0.223432839
962.298084	0.230087489
964.226537	0.234327242
966.154990	0.238628536
968.083443	0.243996352
970.011897	0.250604600
971.940350	0.257906556
973.868803	0.265222818
975.797256	0.272090703
977.725709	0.277775556
979.654162	0.282676578
981.582615	0.288530082
983.511068	0.295769095
985.439521	0.303135782
987.367974	0.309536636
989.296427	0.314423621
991.224880	0.318673730
993.153333	0.323709816
995.081786	0.329639435
997.010240	0.335730910
998.938693	0.340740561
1000.867146	0.344651014
1002.795599	0.348962545
1004.724052	0.354636163
1006.652505	0.361580491
1008.580958	0.367838293
1010.509411	0.371419907
1012.437864	0.373603284
1014.366317	0.376363873
1016.294770	0.379253626
1018.223223	0.382074147
1020.151676	0.385824740
1022.080130	0.389738113
1024.008583	0.392597526
1025.937036	0.394837409
1027.865489	0.396635711
1029.793942	0.397666872
1031.722395	0.398494393
1033.650848	0.399808913
1035.579301	0.401436239
1037.507754	0.402983129
1039.436207	0.404467255
1041.364660	0.405586779
1043.293113	0.405493468
1045.221566	0.404520154
1047.150019	0.404269397
1049.078473	0.404831380
1051.006926	0.404293418
1052.935379	0.402385890
1054.863832	0.401285231
1056.792285	0.400933057
1058.720738	0.399715066
1060.649191	0.398576081
1062.577644	0.398288488
1064.506097	0.397651613
1066.434550	0.396224111
1068.363003	0.394964814
1070.291456	0.394481272
1072.219909	0.394370079
1074.148363	0.394223809
1076.076816	0.393768907
1078.005269	0.392754406
1079.933722	0.391295820
1081.862175	0.389962852
1083.790628	0.389047414
1085.719081	0.387733579
1087.647534	0.385912716
1089.575987	0.384744048
1091.504440	0.384084493
1093.432893	0.383032143
1095.361346	0.381865025
1097.289799	0.380689293
1099.218253	0.378604174
1101.146706	0.375411361
1103.075159	0.372111320
1105.003612	0.369483590
1106.932065	0.367429078
1108.860518	0.365637273
1110.788971	0.363954931
1112.717424	0.362111568
1114.645877	0.359820575
1116.574330	0.356910646
1118.502783	0.353460073
1120.431236	0.350258350
1122.359689	0.348023117
1124.288142	0.346247643
1126.216596	0.344168037
1128.145049	0.341787457
1130.073502	0.339143872
1132.001955	0.335926861
1133.930408	0.332419485
1135.858861	0.329732925
1137.787314	0.327987641
1139.715767	0.325961173
1141.644220	0.323163539
1143.572673	0.320098996
1145.501126	0.317269087
1147.429579	0.314947665
1149.358032	0.313085049
1151.286486	0.311203837
1153.214939	0.308527887
1155.143392	0.305048764
1157.071845	0.301853508
1159.000298	0.299393117
1160.928751	0.296964616
1162.857204	0.294056326
1164.785657	0.290932059
1166.714110	0.288249642
1168.642563	0.285999358
1170.571016	0.283249795
1172.499469	0.279949754
1174.427922	0.277190328
1176.356375	0.275115609
1178.284829	0.272781998
1180.213282	0.269945502
1182.141735	0.267261446
1184.070188	0.264820874
1185.998641	0.262131929
1187.927094	0.259327680
1189.855547	0.256563246
1191.784000	0.253527552
1193.712453	0.250509232
1195.640906	0.247994006
1197.569359	0.245930552
1199.497812	0.244114682
1201.426265	0.241940022
1203.354719	0.239487469
1205.283172	0.236798659
1207.211625	0.234123424
1209.140078	0.231427625
1211.068531	0.228679284
1212.996984	0.226095453
1214.925437	0.223956123
1216.853890	0.221975446
1218.782343	0.219755411
1220.710796	0.217497155
1222.639249	0.215432048
1224.567702	0.213341504
1226.496155	0.211178735
1228.424609	0.209372401
1230.353062	0.207981229
1232.281515	0.206356019
1234.209968	0.204182640
1236.138421	0.202029034
1238.066874	0.200227261
1239.995327	0.198393434
1241.923780	0.196465343
1243.852233	0.194850892
1245.780686	0.193544701
1247.709139	0.192198887
1249.637592	0.190471888
1251.566045	0.188216627
1253.494498	0.185839638
1255.422952	0.183965042
1257.351405	0.182516813
1259.279858	0.181030601
1261.208311	0.179540768
1263.136764	0.178124815
1265.065217	0.176440224
1266.993670	0.174360722
1268.922123	0.172214031
1270.850576	0.170337185
1272.779029	0.168927163
1274.707482	0.167909130
1276.635935	0.166879952
1278.564388	0.165365741
1280.492842	0.163470536
1282.421295	0.161712036
1284.349748	0.160247579
1286.278201	0.158868730
1288.206654	0.157438770
1290.135107	0.156062350
1292.063560	0.154720157
1293.992013	0.153085187
1295.920466	0.151172847
1297.848919	0.149348214
1299.777372	0.147837743
1301.705825	0.146671817
1303.634278	0.145600289
1305.562731	0.144356355
1307.491185	0.143040746
1309.419638	0.141854614
1311.348091	0.140618905
1313.276544	0.139130652
1315.204997	0.137630910
1317.133450	0.136458710
1319.061903	0.135498136
1320.990356	0.134195611
1322.918809	0.132459924
1324.847262	0.130916461
1326.775715	0.129770055
1328.704168	0.128538206
1330.632621	0.127012536
1332.561075	0.125634894
1334.489528	0.124762945
1336.417981	0.124165468
1338.346434	0.123293586
1340.274887	0.121935375
1342.203340	0.120177552
1344.131793	0.118377715
1346.060246	0.117087439
1347.988699	0.116480447
1349.917152	0.116034679
1351.845605	0.115135491
1353.774058	0.113742046
1355.702511	0.112285137
1357.630965	0.111177966
1359.559418	0.110373057
1361.487871	0.109413065
1363.416324	0.108250462
1365.344777	0.107143782
1367.273230	0.106128789
1369.201683	0.105417684
1371.130136	0.105096392
1373.058589	0.104683645
1374.987042	0.103720009
1376.915495	0.102200128
1378.843948	0.100493446
1380.772401	0.099009857
1382.700854	0.097991444
1384.629308	0.097325496
1386.557761	0.096537247
1388.486214	0.095709264
1390.414667	0.095251046
1392.343120	0.094913960
1394.271573	0.094350576
1396.200026	0.093638591
1398.128479	0.092807159
1400.056932	0.091939785
1401.985385	0.090941422
1403.913838	0.089454316
1405.842291	0.087864861
1407.770744	0.086783871
1409.699198	0.086091220
1411.627651	0.085511006
1413.556104	0.085239686
1415.484557	0.085451677
1417.413010	0.085585214
1419.341463	0.085168712
1421.269916	0.084263787
1423.198369	0.082863979
1425.126822	0.081574321
1427.055275	0.080898575
1428.983728	0.080437526
1430.912181	0.080011576
1432.840634	0.079775192
1434.769087	0.079255447
1436.697541	0.078005955
1438.625994	0.076619528
1440.554447	0.075412042
1442.482900	0.074518554
1444.411353	0.074184127
1446.339806	0.074161701
1448.268259	0.074020252
1450.196712	0.073558129
1452.125165	0.073125817
1454.053618	0.073118277
1455.982071	0.072969057
1457.910524	0.072087325
1459.838977	0.070859157
1461.767431	0.069612361
1463.695884	0.068406887
1465.624337	0.067595266
1467.552790	0.067516230
1469.481243	0.067862101
1471.409696	0.068212487
1473.338149	0.068165749
1475.266602	0.067071006
1477.195055	0.065235145
1479.123508	0.063683569
1481.051961	0.062706448
1482.980414	0.062368810
1484.908867	0.062699765
1486.837321	0.063255027
1488.765774	0.063226499
1490.694227	0.062458187
1492.622680	0.061736211
1494.551133	0.061335959
1496.479586	0.060979735
1498.408039	0.060386039
1500.336492	0.059631225
1502.264945	0.059406169
1504.193398	0.059841983
1506.121851	0.059959065
1508.050304	0.059000280
1509.978757	0.057517588
1511.907210	0.056511916
1513.835664	0.056550786
1515.764117	0.057076529
1517.692570	0.057282522
1519.621023	0.056926534
1521.549476	0.056303285
1523.477929	0.055641778
1525.406382	0.054622013
1527.334835	0.053329024
1529.263288	0.052368034
1531.191741	0.052006572
1533.120194	0.052108578
1535.048647	0.052743856
1536.977100	0.053846020
1538.905554	0.055016607
1540.834007	0.055258051
1542.762460	0.053574115
1544.690913	0.051158123
1546.619366	0.049616199
1548.547819	0.049088351
1550.476272	0.049071435
1552.404725	0.049279977
1554.333178	0.049919192
1556.261631	0.051085219
1558.190084	0.051692270
1560.118537	0.050955027
1562.046990	0.049604829
1563.975443	0.048362415
1565.903897	0.047768965
1567.832350	0.047552280
1569.760803	0.047178660
1571.689256	0.047031544
1573.617709	0.047333144
1575.546162	0.047585733
1577.474615	0.047411263
1579.403068	0.046831291
1581.331521	0.046116874
1583.259974	0.045663651
1585.188427	0.045610342
1587.116880	0.045731850
1589.045333	0.045695022
1590.973787	0.045647059
1592.902240	0.045894377
1594.830693	0.046289612
1596.759146	0.046614401
1598.687599	0.046885852
1600.616052	0.047100656
1602.544505	0.047295894
1604.472958	0.047681019
1606.401411	0.048188671
1608.329864	0.048460398
1610.258317	0.048511822
1612.186770	0.048702955
1614.115223	0.049021028
1616.043677	0.049252015
1617.972130	0.049688533
1619.900583	0.050414883
1621.829036	0.051055443
1623.757489	0.051554848
1625.685942	0.051851593
1627.614395	0.051944241
1629.542848	0.052174307
1631.471301	0.052842882
1633.399754	0.053811081
1635.328207	0.054586507
1637.256660	0.054861374
1639.185113	0.054670531
1641.113566	0.054522030
1643.042020	0.054944701
1644.970473	0.055729374
1646.898926	0.056382850
1648.827379	0.056891102
1650.755832	0.056833472
1652.684285	0.055651765
1654.612738	0.054350190
1656.541191	0.053594686
1658.469644	0.053077910
1660.398097	0.052733410
1662.326550	0.052450299
1664.255003	0.052304894
1666.183456	0.052184723
1668.111910	0.051765677
1670.040363	0.051248714
1671.968816	0.050882686
1673.897269	0.050146565
1675.825722	0.049046166
1677.754175	0.048271142
1679.682628	0.048116527
1681.611081	0.048337735
1683.539534	0.047881786
1685.467987	0.046513513
1687.396440	0.045230530
1689.324893	0.044257194
1691.253346	0.043584682
1693.181799	0.043127630
1695.110253	0.042793721
1697.038706	0.042657726
1698.967159	0.042094354
1700.895612	0.041180018
1702.824065	0.040599234
1704.752518	0.039797831
1706.680971	0.038552109
1708.609424	0.037309341
1710.537877	0.036652163
1712.466330	0.036815699
1714.394783	0.037228793
1716.323236	0.036805935
1718.251689	0.035415206
1720.180143	0.034157809
1722.108596	0.033562660
1724.037049	0.033563651
1725.965502	0.033856105
1727.893955	0.034033574
1729.822408	0.034095123
1731.750861	0.034086432
1733.679314	0.033781283
1735.607767	0.033390604
1737.536220	0.033150118
1739.464673	0.033017129
1741.393126	0.032997880
1743.321579	0.033027854
1745.250032	0.033116341
1747.178486	0.033298183
1749.106939	0.033448115
1751.035392	0.033420574
1752.963845	0.033286545
1754.892298	0.033111647
1756.820751	0.032943651
1758.749204	0.032931365
1760.677657	0.033043902
1762.606110	0.033277191
1764.534563	0.033512559
1766.463016	0.033645920
1768.391469	0.034081269
1770.319922	0.034970831
1772.248376	0.035723645
1774.176829	0.035872802
1776.105282	0.035653464
1778.033735	0.035527121
1779.962188	0.035558753
1781.890641	0.035484917
1783.819094	0.035297927
1785.747547	0.035475239
1787.676000	0.036262158
1789.604453	0.037264735
1791.532906	0.038043812
1793.461359	0.038483817
1795.389812	0.038564082
1797.318266	0.038405877
1799.246719	0.038277823
1801.175172	0.038410693
1803.103625	0.038928695
1805.032078	0.039725553
1806.960531	0.040578533
1808.888984	0.041193713
1810.817437	0.041302286
1812.745890	0.040964786
1814.674343	0.040463943
1816.602796	0.040044177
1818.531249	0.039920077
1820.459702	0.040141322
1822.388155	0.040546775
1824.316609	0.041031212
1826.245062	0.041624654
1828.173515	0.042003453
1830.101968	0.041911822
1832.030421	0.041656282
1833.958874	0.041370057
1835.887327	0.040951811
1837.815780	0.040532872
1839.744233	0.040369488
1841.672686	0.040338002
1843.601139	0.040215794
1845.529592	0.040063698
1847.458045	0.039748468
1849.386499	0.039276719
1851.314952	0.039007965
1853.243405	0.039102916
1855.171858	0.039327916
1857.100311	0.039390478
1859.028764	0.039204270
1860.957217	0.038719945
1862.885670	0.038107175
1864.814123	0.037769273
1866.742576	0.037622072
1868.671029	0.037258364
1870.599482	0.036782663
1872.527935	0.036482003
1874.456388	0.036357235
1876.384842	0.036287624
1878.313295	0.036207251
1880.241748	0.036119465
1882.170201	0.035880283
1884.098654	0.035429619
1886.027107	0.035061937
1887.955560	0.034873299
1889.884013	0.034578376
1891.812466	0.034065284
1893.740919	0.033537984
1895.669372	0.033211984
1897.597825	0.033120748
1899.526278	0.033099029
1901.454732	0.032862961
1903.383185	0.032419130
1905.311638	0.032054301
1907.240091	0.031626534
1909.168544	0.030934947
1911.096997	0.030321989
1913.025450	0.030005537
1914.953903	0.029764974
1916.882356	0.029438518
1918.810809	0.029237993
1920.739262	0.029250640
1922.667715	0.029209616
1924.596168	0.029030649
1926.524622	0.028785579
1928.453075	0.028450584
1930.381528	0.028081335
1932.309981	0.027874094
1934.238434	0.027759796
1936.166887	0.027536364
1938.095340	0.027294677
1940.023793	0.027149936
1941.952246	0.026956061
1943.880699	0.026560785
1945.809152	0.026032653
1947.737605	0.025645236
1949.666058	0.025490705
1951.594511	0.025359105
1953.522965	0.025167694
1955.451418	0.025002142
1957.379871	0.024858596
1959.308324	0.024677936
1961.236777	0.024459228
1963.165230	0.024228465
1965.093683	0.023924880
1967.022136	0.023408085
1968.950589	0.022836771
1970.879042	0.022596654
1972.807495	0.022643790
1974.735948	0.022644276
1976.664401	0.022490764
1978.592855	0.022288498
1980.521308	0.022112720
1982.449761	0.021838639
1984.378214	0.021365317
1986.306667	0.021017499
1988.235120	0.021067325
1990.163573	0.021182703
1992.092026	0.021006310
1994.020479	0.020728687
1995.948932	0.020590344
1997.877385	0.020486534
1999.805838	0.020232700
2001.734291	0.019890754
2003.662744	0.019660486
2005.591198	0.019525357
2007.519651	0.019298531
2009.448104	0.018971626
2011.376557	0.018726839
2013.305010	0.018730257
2015.233463	0.018929502
2017.161916	0.018977551
2019.090369	0.018663559
2021.018822	0.018259941
2022.947275	0.018035518
2024.875728	0.017955855
2026.804181	0.017916918
2028.732634	0.017928120
2030.661088	0.017960219
2032.589541	0.017824741
2034.517994	0.017532786
2036.446447	0.017407408
2038.374900	0.017609874
2040.303353	0.017864864
2042.231806	0.017894128
2044.160259	0.017823936
2046.088712	0.017718775
2048.017165	0.017369477
2049.945618	0.016893432
2051.874071	0.016605841
2053.802524	0.016485458
2055.730978	0.016378207
2057.659431	0.016280975
2059.587884	0.016262645
2061.516337	0.016190739
2063.444790	0.015897192
2065.373243	0.015461508
2067.301696	0.015044855
2069.230149	0.014829617
2071.158602	0.014915467
2073.087055	0.015166947
2075.015508	0.015293190
2076.943961	0.015226176
2078.872414	0.015230431
2080.800867	0.015243787
2082.729321	0.014993125
2084.657774	0.014679323
2086.586227	0.014531651
2088.514680	0.014410503
2090.443133	0.014210083
2092.371586	0.014132367
2094.300039	0.014351460
2096.228492	0.014606540
2098.156945	0.014603325
2100.085398	0.014386437
2102.013851	0.014092437
2103.942304	0.013806726
2105.870757	0.013591003
2107.799211	0.013569587
2109.727664	0.013801352
2111.656117	0.014040411
2113.584570	0.014070920
2115.513023	0.013881974
2117.441476	0.013527865
2119.369929	0.013319088
2121.298382	0.013390788
2123.226835	0.013325184
2125.155288	0.013004428
2127.083741	0.012763806
2129.012194	0.012703557
2130.940647	0.012692047
2132.869100	0.012581979
2134.797554	0.012410412
2136.726007	0.012357965
2138.654460	0.012617921
2140.582913	0.013056988
2142.511366	0.013182970
2144.439819	0.012951761
2146.368272	0.012780002
2148.296725	0.012774480
2150.225178	0.012700669
2152.153631	0.012484217
2154.082084	0.012330494
2156.010537	0.012424127
2157.938990	0.012575489
2159.867444	0.012549995
2161.795897	0.012459257
2163.724350	0.012475563
2165.652803	0.012557376
2167.581256	0.012534822
2169.509709	0.012495021
2171.438162	0.012616629
2173.366615	0.012752255
2175.295068	0.012609323
2177.223521	0.012225022
2179.151974	0.011950044
2181.080427	0.011914941
2183.008880	0.011869879
2184.937334	0.011677866
2186.865787	0.011443155
2188.794240	0.011162707
2190.722693	0.010792326
2192.651146	0.010520126
2194.579599	0.010445079
2196.508052	0.010609518
2198.436505	0.011073473
2200.364958	0.011369589
2202.293411	0.011198285
2204.221864	0.011075181
2206.150317	0.011256042
2208.078770	0.011315190
2210.007223	0.011004473
2211.935677	0.010737192
2213.864130	0.010828525
2215.792583	0.010928163
2217.721036	0.010798753
2219.649489	0.010684079
2221.577942	0.010746348
2223.506395	0.010675598
2225.434848	0.010198638
2227.363301	0.009760081
2229.291754	0.009777640
2231.220207	0.009890277
2233.148660	0.009723845
2235.077113	0.009617290
2237.005567	0.009935251
2238.934020	0.010306040
2240.862473	0.010269997
2242.790926	0.010023549
2244.719379	0.009854747
2246.647832	0.009818605
2248.576285	0.009956917
2250.504738	0.010060244
2252.433191	0.009898309
2254.361644	0.009707094
2256.290097	0.009639301
2258.218550	0.009666781
2260.147003	0.009641626
2262.075456	0.009349433
2264.003910	0.009029575
2265.932363	0.009030280
2267.860816	0.009198712
2269.789269	0.009252054
2271.717722	0.009079081
2273.646175	0.008847707
2275.574628	0.008910545
2277.503081	0.009255869
2279.431534	0.009401300
2281.359987	0.009092837
2283.288440	0.008683485
2285.216893	0.008548135
2287.145346	0.008631503
2289.073800	0.008740370
2291.002253	0.008769779
2292.930706	0.008625657
2294.859159	0.008397547
2296.787612	0.008352069
2298.716065	0.008512033
2300.644518	0.008614805
2302.572971	0.008598148
2304.501424	0.008655641
2306.429877	0.008820555
2308.358330	0.009020035
2310.286783	0.009316602
2312.215236	0.009632118
2314.143690	0.009681692
2316.072143	0.009422682
2318.000596	0.009116004
2319.929049	0.008932712
2321.857502	0.008668257
2323.785955	0.008033790
2325.714408	0.007334063
2327.642861	0.007330881
2329.571314	0.008152973
2331.499767	0.008547870
2333.428220	0.008070024
2335.356673	0.007936945
2337.285126	0.008353038
2339.213579	0.008175318
2341.142033	0.007348734
2343.070486	0.006895987
2344.998939	0.007229096
2346.927392	0.008146952
2348.855845	0.009044372
2350.784298	0.009252354
2352.712751	0.008814820
2354.641204	0.008585485
2356.569657	0.008831522
2358.498110	0.009193895
2360.426563	0.009448585
2362.355016	0.009503815
2364.283469	0.009050899
2366.211923	0.008033113
2368.140376	0.007165122
2370.068829	0.006703983
2371.997282	0.006447501
2373.925735	0.006262699
2375.854188	0.006010468
2377.782641	0.005956686
2379.711094	0.006252544
2381.639547	0.006412718
2383.568000	0.006231545
2385.496453	0.006204710
2387.424906	0.006527500
2389.353359	0.006909282
2391.281812	0.007089854
2393.210266	0.006983069
2395.138719	0.006698306
2397.067172	0.006535796
2398.995625	0.006610493
2400.924078	0.006675618
2402.852531	0.006461753
2404.780984	0.006219667
2406.709437	0.006201537
2408.637890	0.006273022
2410.566343	0.006320877
2412.494796	0.006272340
2414.423249	0.006115068
2416.351702	0.006073785
2418.280156	0.006308130
2420.208609	0.006443913
2422.137062	0.006177493
2424.065515	0.005778140
2425.993968	0.005636718
2427.922421	0.005803420
2429.850874	0.006061639
2431.779327	0.006192953
2433.707780	0.006122605
2435.636233	0.006014562
2437.564686	0.005995213
2439.493139	0.006025618
2441.421592	0.006031801
2443.350045	0.006002435
2445.278499	0.006029526
2447.206952	0.006131601
2449.135405	0.006253714
2451.063858	0.006464364
2452.992311	0.006550447
2454.920764	0.006289367
2456.849217	0.005863577
2458.777670	0.005424334
2460.706123	0.005324227
2462.634576	0.005682931
2464.563029	0.005998465
2466.491482	0.006106214
2468.419935	0.006270526
2470.348389	0.006459856
2472.276842	0.006558594
2474.205295	0.006613753
2476.133748	0.006587870
2478.062201	0.006651789
2479.990654	0.006935528
2481.919107	0.007169286
2483.847560	0.007201616
2485.776013	0.007155744
2487.704466	0.007168174
2489.632919	0.007186175
2491.561372	0.006962443
2493.489825	0.006499355
2495.418279	0.006221156
2497.346732	0.006382991
2499.275185	0.006805262
2501.203638	0.007285441
2503.132091	0.007659710
2505.060544	0.007857133
2506.988997	0.007996228
2508.917450	0.008237205
2510.845903	0.008628546
2512.774356	0.008874322
2514.702809	0.008772596
2516.631262	0.008537047
2518.559715	0.008329193
2520.488168	0.008342021
2522.416622	0.008888433
2524.345075	0.009793690
2526.273528	0.010489745
2528.201981	0.010682033
2530.130434	0.010504246
2532.058887	0.010273524
2533.987340	0.010303126
2535.915793	0.010710338
2537.844246	0.011177713
2539.772699	0.011398025
2541.701152	0.011647318
2543.629605	0.012101348
2545.558058	0.012409575
2547.486512	0.012530336
2549.414965	0.012695790
2551.343418	0.012815485
2553.271871	0.012936401
2555.200324	0.013156114
2557.128777	0.013392384
2559.057230	0.013742347
2560.985683	0.014211561
2562.914136	0.014653807
2564.842589	0.014933449
2566.771042	0.015076010
2568.699495	0.015376977
2570.627948	0.015841097
2572.556401	0.016309055
2574.484855	0.016777769
2576.413308	0.016912134
2578.341761	0.016515967
2580.270214	0.016090918
2582.198667	0.016103309
2584.127120	0.016497064
2586.055573	0.016936867
2587.984026	0.017042505
2589.912479	0.016965410
2591.840932	0.017266609
2593.769385	0.017847499
2595.697838	0.018161355
2597.626291	0.018227404
2599.554745	0.018367354
2601.483198	0.018645762
2603.411651	0.018917128
2605.340104	0.019045204
2607.268557	0.019048462
2609.197010	0.018929172
2611.125463	0.018708469
2613.053916	0.018556807
2614.982369	0.018541710
2616.910822	0.018578468
2618.839275	0.018618910
2620.767728	0.018617939
2622.696181	0.018572917
2624.624635	0.018593078
2626.553088	0.018720387
2628.481541	0.018957438
2630.409994	0.019241478
2632.338447	0.019243553
2634.266900	0.018894931
2636.195353	0.018579448
2638.123806	0.018414197
2640.052259	0.018233750
2641.980712	0.017953960
2643.909165	0.017651536
2645.837618	0.017600508
2647.766071	0.017807640
2649.694524	0.017948667
2651.622978	0.018044477
2653.551431	0.018151978
2655.479884	0.018069806
2657.408337	0.017892260
2659.336790	0.017652638
2661.265243	0.017195640
2663.193696	0.016763125
2665.122149	0.016563250
2667.050602	0.016452625
2668.979055	0.016360017
2670.907508	0.016209234
2672.835961	0.015921470
2674.764414	0.015711600
2676.692868	0.015792860
2678.621321	0.016143447
2680.549774	0.016435193
2682.478227	0.016266311
2684.406680	0.015951067
2686.335133	0.015940664
2688.263586	0.016047755
2690.192039	0.016057294
2692.120492	0.015971279
2694.048945	0.015908116
2695.977398	0.015876273
2697.905851	0.015696432
2699.834304	0.015478875
2701.762757	0.015334788
2703.691211	0.015094494
2705.619664	0.014791868
2707.548117	0.014481672
2709.476570	0.014196397
2711.405023	0.014267468
2713.333476	0.014592424
2715.261929	0.014537837
2717.190382	0.014149547
2719.118835	0.013975324
2721.047288	0.014010024
2722.975741	0.013991363
2724.904194	0.014086685
2726.832647	0.014517617
2728.761101	0.014982658
2730.689554	0.014999092
2732.618007	0.014558134
2734.546460	0.013946597
2736.474913	0.013387382
2738.403366	0.013155794
2740.331819	0.013429183
2742.260272	0.013907755
2744.188725	0.014133346
2746.117178	0.014123162
2748.045631	0.013883169
2749.974084	0.013330624
2751.902537	0.012874244
2753.830991	0.012807446
2755.759444	0.013012682
2757.687897	0.013263212
2759.616350	0.013180085
2761.544803	0.012813157
2763.473256	0.012627262
2765.401709	0.012755590
2767.330162	0.012896784
2769.258615	0.012843786
2771.187068	0.012662418
2773.115521	0.012399361
2775.043974	0.012168585
2776.972427	0.012050339
2778.900880	0.012027321
2780.829334	0.012245735
2782.757787	0.012484790
2784.686240	0.012379809
2786.614693	0.012269433
2788.543146	0.012569088
2790.471599	0.012989431
2792.400052	0.012960613
2794.328505	0.012442996
2796.256958	0.012047488
2798.185411	0.012118644
2800.113864	0.012392351
2802.042317	0.012571395
2803.970770	0.012462934
2805.899224	0.012051786
2807.827677	0.011633247
2809.756130	0.011265025
2811.684583	0.011057569
2813.613036	0.011213787
2815.541489	0.011568068
2817.469942	0.011879243
2819.398395	0.012127881
2821.326848	0.012073609
2823.255301	0.011609972
2825.183754	0.011211880
2827.112207	0.011165302
2829.040660	0.011234425
2830.969113	0.011277994
2832.897567	0.011215315
2834.826020	0.011160168
2836.754473	0.011400430
2838.682926	0.011854921
2840.611379	0.012022240
2842.539832	0.011697968
2844.468285	0.011295552
2846.396738	0.011290439
2848.325191	0.011628267
2850.253644	0.011843006
2852.182097	0.011762862
2854.110550	0.011723663
2856.039003	0.011715606
2857.967457	0.011634366
2859.895910	0.011671415
2861.824363	0.011653875
2863.752816	0.011476316
2865.681269	0.011474475
2867.609722	0.011719388
2869.538175	0.011984911
2871.466628	0.011966853
2873.395081	0.011577195
2875.323534	0.011206906
2877.251987	0.011000193
2879.180440	0.010914749
2881.108893	0.010925652
2883.037347	0.011034915
2884.965800	0.011363705
2886.894253	0.011617310
2888.822706	0.011226355
2890.751159	0.010558442
2892.679612	0.010517596
2894.608065	0.010920072
2896.536518	0.011004115
2898.464971	0.010756837
2900.393424	0.010463492
2902.321877	0.010310630
2904.250330	0.010388498
2906.178783	0.010585589
2908.107236	0.010872307
2910.035690	0.011205080
2911.964143	0.011308107
2913.892596	0.011274958
2915.821049	0.011356771
2917.749502	0.011595130
2919.677955	0.011883273
2921.606408	0.011911297
2923.534861	0.011568243
2925.463314	0.011167519
2927.391767	0.010938864
2929.320220	0.010995070
2931.248673	0.011165939
2933.177126	0.011136224
2935.105580	0.010862853
2937.034033	0.010476896
2938.962486	0.010291976
2940.890939	0.010530741
2942.819392	0.010868428
2944.747845	0.010973884
2946.676298	0.010988289
2948.604751	0.010990672
2950.533204	0.010945671
2952.461657	0.011002624
2954.390110	0.011090934
2956.318563	0.011133937
2958.247016	0.011429894
2960.175469	0.011825765
2962.103923	0.011855075
2964.032376	0.011774097
2965.960829	0.011818419
2967.889282	0.011711048
2969.817735	0.011509304
2971.746188	0.011420803
2973.674641	0.011607701
2975.603094	0.011834636
2977.531547	0.011703053
2979.460000	0.011599708
2981.388453	0.011807702
2983.316906	0.011932212
2985.245359	0.011714578
2987.173813	0.011135227
2989.102266	0.010734672
2991.030719	0.010988521
2992.959172	0.011365385
2994.887625	0.011369868
2996.816078	0.011335623
2998.744531	0.011564933
3000.672984	0.011780042
3002.601437	0.011752674
3004.529890	0.011607833
3006.458343	0.011590569
3008.386796	0.011753578
3010.315249	0.011959680
3012.243703	0.012136169
3014.172156	0.012147794
3016.100609	0.011976155
3018.029062	0.011965057
3019.957515	0.012339192
3021.885968	0.012933766
3023.814421	0.013381802
3025.742874	0.013481879
3027.671327	0.013272974
3029.599780	0.012853906
3031.528233	0.012485457
3033.456686	0.012398378
3035.385139	0.012489473
3037.313592	0.012605986
3039.242046	0.012760405
3041.170499	0.012945329
3043.098952	0.013053455
3045.027405	0.013108215
3046.955858	0.013330346
3048.884311	0.013711404
3050.812764	0.013830024
3052.741217	0.013560914
3054.669670	0.013360115
3056.598123	0.013359558
3058.526576	0.013355860
3060.455029	0.013591561
3062.383482	0.014095866
3064.311936	0.014393041
3066.240389	0.014489552
3068.168842	0.014593875
3070.097295	0.014594933
3072.025748	0.014549132
3073.954201	0.014777431
3075.882654	0.015342236
3077.811107	0.015698370
3079.739560	0.015621253
3081.668013	0.015609981
3083.596466	0.015850492
3085.524919	0.016138742
3087.453372	0.016319223
3089.381825	0.016273625
3091.310279	0.016110837
3093.238732	0.016112370
3095.167185	0.016310353
3097.095638	0.016545782
3099.024091	0.016805241
3100.952544	0.017013801
3102.880997	0.016939368
3104.809450	0.016566752
3106.737903	0.016300751
3108.666356	0.016585778
3110.594809	0.017102400
3112.523262	0.017284745
3114.451715	0.017342048
3116.380169	0.017521026
3118.308622	0.017724851
3120.237075	0.018072268
3122.165528	0.018574698
3124.093981	0.018874103
3126.022434	0.018843776
3127.950887	0.018889381
3129.879340	0.019183701
3131.807793	0.019437790
3133.736246	0.019588260
3135.664699	0.019753201
3137.593152	0.020010978
3139.521605	0.020321285
3141.450058	0.020315278
3143.378512	0.019923540
3145.306965	0.019799538
3147.235418	0.020359375
3149.163871	0.021154504
3151.092324	0.021266123
3153.020777	0.020428080
3154.949230	0.019776767
3156.877683	0.020309085
3158.806136	0.021218235
3160.734589	0.021462223
3162.663042	0.021466685
3164.591495	0.021652086
3166.519948	0.021835418
3168.448402	0.022037746
3170.376855	0.022283541
3172.305308	0.022552393
3174.233761	0.022734646
3176.162214	0.022588281
3178.090667	0.022411466
3180.019120	0.022586018
3181.947573	0.022783268
3183.876026	0.022812638
3185.804479	0.023058645
3187.732932	0.023478424
3189.661385	0.023578474
3191.589838	0.023455145
3193.518292	0.023350352
3195.446745	0.023268102
3197.375198	0.023582438
3199.303651	0.024233086
3201.232104	0.024551824
3203.160557	0.024642102
3205.089010	0.024794672
3207.017463	0.024801528
3208.945916	0.024782052
3210.874369	0.025010116
3212.802822	0.025444211
3214.731275	0.026065996
3216.659728	0.026736790
3218.588181	0.027100965
3220.516635	0.027041908
3222.445088	0.026870526
3224.373541	0.026716700
3226.301994	0.026289731
3228.230447	0.026149541
3230.158900	0.026975328
3232.087353	0.027870672
3234.015806	0.028176239
3235.944259	0.028375322
3237.872712	0.028497102
3239.801165	0.028428867
3241.729618	0.028380038
3243.658071	0.028171314
3245.586525	0.027592182
3247.514978	0.026884429
3249.443431	0.026415439
3251.371884	0.026541814
3253.300337	0.027273733
3255.228790	0.028170008
3257.157243	0.028844777
3259.085696	0.029069401
3261.014149	0.028923066
3262.942602	0.028859507
3264.871055	0.029212743
3266.799508	0.029601868
3268.727961	0.029340807
3270.656414	0.028614653
3272.584868	0.028265456
3274.513321	0.028400460
3276.441774	0.028603593
3278.370227	0.028931635
3280.298680	0.029698633
3282.227133	0.030706871
3284.155586	0.031259499
3286.084039	0.031043971
3288.012492	0.030460594
3289.940945	0.029927025
3291.869398	0.029636873
3293.797851	0.029785700
3295.726304	0.030289693
3297.654758	0.030700287
3299.583211	0.030599374
3301.511664	0.029928094
3303.440117	0.029425697
3305.368570	0.029699283
3307.297023	0.030182691
3309.225476	0.030404095
3311.153929	0.030640466
3313.082382	0.030899184
3315.010835	0.031086572
3316.939288	0.031475630
3318.867741	0.032147381
3320.796194	0.032478333
3322.724648	0.032038115
3324.653101	0.031470649
3326.581554	0.031484030
3328.510007	0.031968251
3330.438460	0.032548565
3332.366913	0.032782786
3334.295366	0.032508522
3336.223819	0.032281145
3338.152272	0.032427110
3340.080725	0.032584310
3342.009178	0.032805845
3343.937631	0.033331700
3345.866084	0.033785749
3347.794537	0.033929318
3349.722991	0.034112409
3351.651444	0.034582872
3353.579897	0.035154939
3355.508350	0.035520501
3357.436803	0.035697486
3359.365256	0.035800498
3361.293709	0.035649125
3363.222162	0.035063591
3365.150615	0.034241002
3367.079068	0.033994377
3369.007521	0.034922335
3370.935974	0.036233563
3372.864427	0.036868412
3374.792881	0.036864493
3376.721334	0.036572784
3378.649787	0.036003646
3380.578240	0.035185985
3382.506693	0.034567267
3384.435146	0.034752157
3386.363599	0.035571653
3388.292052	0.036096595
3390.220505	0.036072109
3392.148958	0.036159996
3394.077411	0.036647860
3396.005864	0.037204374
3397.934317	0.037516881
3399.862770	0.037654366
3401.791224	0.037811335
3403.719677	0.037566565
3405.648130	0.036950935
3407.576583	0.036600165
3409.505036	0.036979977
3411.433489	0.037524078
3413.361942	0.037329167
3415.290395	0.036465406
3417.218848	0.035880115
3419.147301	0.035975534
3421.075754	0.036342282
3423.004207	0.036852583
3424.932660	0.037389584
3426.861114	0.037632037
3428.789567	0.037880741
3430.718020	0.038126428
3432.646473	0.037811983
3434.574926	0.037193418
3436.503379	0.036636099
3438.431832	0.036250491
3440.360285	0.036561653
3442.288738	0.037509434
3444.217191	0.038006511
3446.145644	0.037673414
3448.074097	0.037182365
3450.002550	0.036981277
3451.931004	0.037020795
3453.859457	0.036832694
3455.787910	0.036241103
3457.716363	0.035788879
3459.644816	0.035569347
3461.573269	0.035409216
3463.501722	0.035441156
3465.430175	0.035502534
3467.358628	0.035598125
3469.287081	0.036028735
3471.215534	0.036390852
3473.143987	0.036005612
3475.072440	0.035108358
3477.000893	0.034532726
3478.929347	0.034566406
3480.857800	0.034821574
3482.786253	0.034904417
3484.714706	0.034727935
3486.643159	0.034305111
3488.571612	0.033915423
3490.500065	0.034087483
3492.428518	0.034754675
3494.356971	0.035064891
3496.285424	0.034457996
3498.213877	0.033383094
3500.142330	0.032565996
3502.070783	0.032205384
3503.999237	0.032224979
3505.927690	0.032571509
3507.856143	0.032980047
3509.784596	0.033098985
3511.713049	0.032809377
3513.641502	0.032291882
3515.569955	0.031984050
3517.498408	0.032004192
3519.426861	0.031933475
3521.355314	0.031635329
3523.283767	0.031436436
3525.212220	0.031466216
3527.140673	0.031460766
3529.069126	0.031071987
3530.997580	0.030367665
3532.926033	0.029830970
3534.854486	0.029561577
3536.782939	0.029171316
3538.711392	0.028587826
3540.639845	0.028141623
3542.568298	0.028042795
3544.496751	0.028151901
3546.425204	0.028119156
3548.353657	0.027872184
3550.282110	0.027542600
3552.210563	0.027199442
3554.139016	0.026966864
3556.067470	0.026906841
3557.995923	0.027053682
3559.924376	0.027383277
3561.852829	0.027485330
3563.781282	0.026978396
3565.709735	0.026134206
3567.638188	0.025485588
3569.566641	0.025128588
3571.495094	0.024884906
3573.423547	0.024590788
3575.352000	0.024199100
3577.280453	0.023806248
3579.208906	0.023408554
3581.137360	0.023074012
3583.065813	0.022934346
3584.994266	0.022580877
3586.922719	0.021754170
3588.851172	0.021236811
3590.779625	0.021565355
3592.708078	0.022157971
3594.636531	0.022107981
3596.564984	0.021375991
3598.493437	0.020862171
3600.421890	0.020853994
3602.350343	0.020752598
3604.278796	0.020215239
3606.207249	0.019752931
3608.135703	0.020090619
3610.064156	0.020912403
3611.992609	0.021014767
3613.921062	0.020319212
3615.849515	0.019789768
3617.777968	0.019740451
3619.706421	0.019781750
3621.634874	0.019607119
3623.563327	0.019294713
3625.491780	0.019102365
3627.420233	0.018945459
3629.348686	0.018389832
3631.277139	0.017519066
3633.205593	0.017036466
3635.134046	0.017177209
3637.062499	0.017431844
3638.990952	0.017303079
3640.919405	0.016967420
3642.847858	0.016879134
3644.776311	0.017132083
3646.704764	0.017325575
3648.633217	0.016864721
3650.561670	0.015891256
3652.490123	0.015206054
3654.418576	0.014863273
3656.347029	0.014573650
3658.275482	0.014199264
3660.203936	0.013722683
3662.132389	0.013331465
3664.060842	0.013132496
3665.989295	0.012963266
3667.917748	0.012443759
3669.846201	0.011648634
3671.774654	0.011320936
3673.703107	0.011499196
3675.631560	0.011638626
3677.560013	0.011750563
3679.488466	0.012042888
3681.416919	0.012262753
3683.345372	0.012173060
3685.273826	0.011927503
3687.202279	0.011558805
3689.130732	0.010936052
3691.059185	0.010304842
3692.987638	0.010089887
3694.916091	0.010257919
3696.844544	0.010450852
3698.772997	0.010417670
3700.701450	0.010318696
3702.629903	0.010431483
3704.558356	0.010619747
3706.486809	0.010728953
3708.415262	0.010844897
3710.343716	0.011065656
3712.272169	0.011452323
3714.200622	0.012061072
3716.129075	0.012630150
3718.057528	0.012840590
3719.985981	0.012649595
3721.914434	0.012316815
3723.842887	0.012179956
3725.771340	0.012323200
3727.699793	0.012657739
3729.628246	0.013001421
3731.556699	0.013102722
3733.485152	0.012733628
3735.413605	0.012151854
3737.342059	0.012010918
3739.270512	0.011957554
3741.198965	0.011516187
3743.127418	0.011068569
3745.055871	0.011327051
3746.984324	0.011941760
3748.912777	0.012007694
3750.841230	0.011831854
3752.769683	0.012284912
3754.698136	0.013165249
3756.626589	0.013567440
3758.555042	0.013330227
3760.483495	0.013183206
3762.411949	0.013279510
3764.340402	0.013140411
3766.268855	0.012910262
3768.197308	0.012929438
3770.125761	0.013044168
3772.054214	0.013114144
3773.982667	0.013147703
3775.911120	0.013168172
3777.839573	0.013383128
3779.768026	0.013907162
3781.696479	0.014240299
3783.624932	0.013897841
3785.553385	0.013258606
3787.481838	0.012974477
3789.410292	0.013117259
3791.338745	0.013436307
3793.267198	0.013752876
3795.195651	0.014137872
3797.124104	0.014733464
3799.052557	0.015109684
3800.981010	0.014825709
3802.909463	0.014245973
3804.837916	0.013841936
3806.766369	0.013605050
3808.694822	0.013394591
3810.623275	0.013193158
3812.551728	0.013052530
3814.480182	0.012839565
3816.408635	0.012557320
3818.337088	0.012628012
3820.265541	0.013278472
3822.193994	0.014186825
3824.122447	0.014472236
3826.050900	0.013942007
3827.979353	0.013522523
3829.907806	0.013959737
3831.836259	0.014820673
3833.764712	0.014831654
3835.693165	0.013638013
3837.621618	0.012557309
3839.550071	0.012536996
3841.478525	0.012800449
3843.406978	0.012595380
3845.335431	0.012221281
3847.263884	0.011898929
3849.192337	0.011574418
3851.120790	0.011516761
3853.049243	0.011985143
3854.977696	0.012394426
3856.906149	0.012119526
3858.834602	0.011701846
3860.763055	0.011858031
3862.691508	0.012544495
3864.619961	0.013205980
3866.548415	0.013805808
3868.476868	0.014588572
3870.405321	0.015049188
3872.333774	0.014399964
3874.262227	0.013041846
3876.190680	0.012094385
3878.119133	0.011798913
3880.047586	0.011762134
3881.976039	0.011714924
3883.904492	0.011481263
3885.832945	0.011166373
3887.761398	0.010992797
3889.689851	0.010634114
3891.618305	0.010158204
3893.546758	0.010290610
3895.475211	0.011103066
3897.403664	0.012165706
3899.332117	0.013196710
3901.260570	0.014013173
3903.189023	0.014015313
3905.117476	0.012867432
3907.045929	0.011616823
3908.974382	0.010940553
3910.902835	0.010555609
3912.831288	0.010292748
3914.759741	0.010262850
3916.688194	0.010382062
3918.616648	0.010358825
3920.545101	0.010309665
3922.473554	0.010666219
3924.402007	0.011275599
3926.330460	0.011725014
3928.258913	0.012229685
3930.187366	0.012698196
3932.115819	0.012231611
3934.044272	0.010954791
3935.972725	0.010027655
3937.901178	0.009658950
3939.829631	0.009206663
3941.758084	0.008610507
3943.686538	0.008674229
3945.614991	0.009706499
3947.543444	0.011088210
3949.471897	0.011946937
3951.400350	0.011776553
3953.328803	0.010805503
3955.257256	0.009753619
3957.185709	0.009229427
3959.114162	0.009383112
3961.042615	0.010087206
3962.971068	0.010964284
3964.899521	0.011271038
3966.827974	0.010876280
3968.756427	0.010481219
3970.684881	0.010334608
3972.613334	0.010260231
3974.541787	0.010280836
3976.470240	0.010277790
3978.398693	0.010096697
3980.327146	0.010081884
3982.255599	0.010408667
3984.184052	0.010504610
3986.112505	0.010212749
3988.040958	0.010221318
3989.969411	0.010450918
3991.897864	0.010085149
3993.826317	0.009381037
3995.754771	0.009103733
3997.683224	0.009177301
3999.611677	0.009160454
4001.540130	0.009175397
4003.468583	0.009361329
4005.397036	0.009231968
4007.325489	0.008878900
4009.253942	0.008982904
4011.182395	0.009417188
4013.110848	0.009824888
4015.039301	0.010248757
4016.967754	0.010309360
4018.896207	0.009801209
4020.824661	0.009488283
4022.753114	0.009725112
4024.681567	0.009968323
4026.610020	0.010110017
4028.538473	0.010128354
4030.466926	0.009804427
4032.395379	0.009556845
4034.323832	0.009759070
4036.252285	0.010100571
4038.180738	0.009753072
4040.109191	0.009223489
4042.037644	0.009188011
4043.966097	0.009145866
4045.894550	0.008934881
4047.823004	0.009079937
4049.751457	0.009558381
4051.679910	0.009941243
4053.608363	0.010133651
4055.536816	0.010260985
4057.465269	0.010310374
4059.393722	0.010054491
4061.322175	0.009400556
4063.250628	0.008782668
4065.179081	0.008590249
4067.107534	0.008672633
4069.035987	0.008664273
4070.964440	0.008424361
4072.892894	0.007864649
4074.821347	0.007362357
4076.749800	0.007922625
4078.678253	0.008929519
4080.606706	0.009367852
4082.535159	0.009557080
4084.463612	0.009737048
4086.392065	0.009415312
4088.320518	0.008712665
4090.248971	0.008515340
4092.177424	0.008600021
4094.105877	0.008153819
4096.034330	0.008149030
4097.962783	0.009242281
4099.891237	0.010073852
4101.819690	0.009589705
4103.748143	0.008547626
4105.676596	0.008241663
4107.605049	0.009013925
4109.533502	0.009884999
4111.461955	0.010085061
4113.390408	0.009679134
4115.318861	0.008892698
4117.247314	0.008230268
4119.175767	0.008319005
4121.104220	0.008908666
4123.032673	0.008761055
4124.961127	0.007697836
4126.889580	0.007247957
4128.818033	0.007883240
4130.746486	0.008890743
4132.674939	0.009286059
4134.603392	0.008739877
4136.531845	0.007749001
4138.460298	0.007196521
4140.388751	0.007457597
4142.317204	0.007611410
4144.245657	0.007074467
4146.174110	0.006971503
4148.102563	0.007658304
4150.031017	0.007670562
4151.959470	0.006741204
4153.887923	0.006273394
4155.816376	0.006825351
4157.744829	0.007372466
4159.673282	0.007497983
4161.601735	0.007727096
4163.530188	0.008008398
4165.458641	0.007566304
4167.387094	0.006588996
4169.315547	0.006198556
4171.244000	0.007168696
4173.172453	0.008480895
4175.100906	0.008592970
4177.029360	0.007781838
4178.957813	0.007339606
4180.886266	0.007713451
4182.814719	0.008057710
4184.743172	0.007600910
4186.671625	0.006929952
4188.600078	0.007249188
4190.528531	0.008036702
4192.456984	0.007857997
4194.385437	0.007390150
4196.313890	0.007640803
4198.242343	0.008267890
4200.170796	0.008293203
4202.099250	0.007373594
4204.027703	0.006016091
4205.956156	0.005412486
4207.884609	0.005955905
4209.813062	0.006611722
4211.741515	0.006827367
4213.669968	0.006943925
4215.598421	0.006887110
4217.526874	0.006303445
4219.455327	0.005509195
4221.383780	0.005359020
4223.312233	0.005819344
4225.240686	0.006349519
4227.169139	0.006578851
4229.097593	0.006895956
4231.026046	0.007532092
4232.954499	0.007580558
4234.882952	0.006225449
4236.811405	0.004837417
4238.739858	0.005209748
4240.668311	0.006437941
4242.596764	0.007213545
4244.525217	0.007402496
4246.453670	0.007450232
4248.382123	0.007355748
4250.310576	0.006876808
4252.239029	0.006585244
4254.167483	0.007051952
4256.095936	0.007659717
4258.024389	0.007679951
4259.952842	0.007494573
4261.881295	0.007113981
4263.809748	0.006521411
4265.738201	0.006206810
4267.666654	0.006462125
4269.595107	0.006385303
4271.523560	0.005321097
4273.452013	0.004132864
4275.380466	0.004365877
4277.308919	0.004595602
4279.237373	0.004497442
4281.165826	0.005386544
4283.094279	0.005954852
4285.022732	0.005984436
4286.951185	0.006141810
4288.879638	0.006487366
4290.808091	0.006730228
4292.736544	0.006337831
4294.664997	0.005595403
4296.593450	0.005306662
4298.521903	0.006059734
4300.450356	0.006693627
4302.378809	0.006324718
4304.307262	0.005852391
4306.235716	0.006162129
4308.164169	0.006541509
4310.092622	0.006776097
4312.021075	0.007473552
4313.949528	0.007326850
4315.877981	0.006080168
4317.806434	0.005145769
4319.734887	0.004578403
4321.663340	0.004123588
4323.591793	0.004021099
4325.520246	0.004245433
4327.448699	0.004764590
4329.377152	0.005210375
4331.305606	0.005255653
4333.234059	0.005472396
4335.162512	0.006197352
4337.090965	0.006817289
4339.019418	0.006619981
4340.947871	0.006025660
4342.876324	0.005691378
4344.804777	0.005519306
4346.733230	0.005030180
4348.661683	0.005042564
4350.590136	0.005642685
4352.518589	0.005385874
4354.447042	0.004728343
4356.375495	0.004883789
4358.303949	0.005668154
4360.232402	0.006210987
4362.160855	0.006323214
4364.089308	0.006671334
4366.017761	0.007309366
4367.946214	0.007611911
4369.874667	0.007645207
4371.803120	0.007414666
4373.731573	0.007170039
4375.660026	0.006935910
4377.588479	0.006270451
4379.516932	0.005479128
4381.445385	0.005249794
4383.373839	0.005203129
4385.302292	0.004921653
4387.230745	0.004572778
4389.159198	0.004592292
4391.087651	0.004850772
4393.016104	0.005104249
4394.944557	0.005005884
4396.873010	0.004596519
4398.801463	0.004870196
4400.729916	0.006075203
4402.658369	0.007254676
4404.586822	0.007853885
4406.515275	0.008045806
4408.443729	0.007881963
4410.372182	0.007327805
4412.300635	0.006567286
4414.229088	0.005654770
4416.157541	0.005064553
4418.085994	0.005612549
4420.014447	0.006412575
4421.942900	0.006233638
4423.871353	0.005796365
4425.799806	0.005662869
4427.728259	0.005376414
4429.656712	0.004811070
4431.585165	0.004888761
4433.513618	0.006033695
4435.442072	0.006988990
4437.370525	0.006960703
4439.298978	0.007016237
4441.227431	0.007782680
4443.155884	0.008450790
4445.084337	0.008283149
4447.012790	0.007757243
4448.941243	0.007352662
4450.869696	0.007043683
4452.798149	0.007011529
4454.726602	0.007322419
4456.655055	0.007863927
4458.583508	0.008375080
4460.511962	0.008567616
4462.440415	0.009182827
4464.368868	0.009494822
4466.297321	0.008528383
4468.225774	0.006890399
4470.154227	0.005553288
4472.082680	0.005462300
4474.011133	0.006423124
4475.939586	0.007647203
4477.868039	0.008500249
4479.796492	0.008367493
4481.724945	0.007196326
4483.653398	0.005883776
4485.581851	0.005612317
4487.510305	0.006244598
4489.438758	0.007062769
4491.367211	0.007925978
4493.295664	0.008269749
4495.224117	0.007605223
4497.152570	0.006588748
4499.081023	0.006460925
4501.009476	0.006752108
4502.937929	0.006427199
4504.866382	0.006002193
4506.794835	0.006131570
4508.723288	0.006938676
4510.651741	0.007800682
4512.580195	0.007930869
4514.508648	0.007609628
4516.437101	0.007773907
4518.365554	0.007886607
4520.294007	0.007288319
4522.222460	0.006886509
4524.150913	0.006964999
4526.079366	0.007442398
4528.007819	0.007771951
4529.936272	0.007501478
4531.864725	0.007032567
4533.793178	0.006708269
4535.721631	0.007555076
4537.650084	0.008661225
4539.578538	0.009014078
4541.506991	0.008616677
4543.435444	0.008095506
4545.363897	0.008145819
4547.292350	0.008203381
4549.220803	0.007490786
4551.149256	0.006526978
4553.077709	0.006368935
4555.006162	0.006360407
4556.934615	0.006006809
4558.863068	0.005418237
4560.791521	0.004989572
4562.719974	0.005374541
4564.648428	0.006796785
4566.576881	0.007525287
4568.505334	0.006987948
4570.433787	0.006305363
4572.362240	0.005720148
4574.290693	0.005363802
4576.219146	0.005045583
4578.147599	0.005408948
4580.076052	0.006565178
4582.004505	0.007259888
4583.932958	0.006973872
4585.861411	0.006338316
4587.789864	0.005729818
4589.718318	0.005378638
4591.646771	0.005807145
4593.575224	0.006792668
4595.503677	0.007751996
4597.432130	0.007046105
4599.360583	0.004796108
4601.289036	0.003606967
4603.217489	0.004679082
[truncated: 1,501 more rows]
