# Supplementary material for: Adaptive Method for Quantitative Estimation of Glucose and Fructose Concentrations in Aqueous Solutions Based on Infrared Nanoantenna Optics
Source: Sensors (Basel). 2019 Jul 11;19(14):3053. doi: 10.3390/s19143053 (PMC6678705; doi:10.3390/s19143053)
Supplement: Supplementary file 1 [file sensors-19-03053-s001.zip › 00_Measurement_Data/Fructose cycles/2 c=25 gl/res4 sc50_50 ap100x100 par pol/2 c25 gl.7.txt]

748.239793	0.020500187
750.168246	0.029082369
752.096699	0.029264804
754.025152	0.029259706
755.953605	0.031911798
757.882058	0.023109853
759.810511	0.009427199
761.738964	0.023309996
763.667418	0.019239252
765.595871	0.024166353
767.524324	0.019171854
769.452777	0.016468385
771.381230	0.021382196
773.309683	0.032124933
775.238136	0.035650134
777.166589	0.026021967
779.095042	0.011869501
781.023495	0.015791653
782.951948	0.021505158
784.880401	0.016254460
786.808854	0.026415598
788.737308	0.029432664
790.665761	0.021715211
792.594214	0.020986451
794.522667	0.029390421
796.451120	0.027458258
798.379573	0.017558891
800.308026	0.008953026
802.236479	0.010980012
804.164932	0.018330475
806.093385	0.021174999
808.021838	0.033927158
809.950291	0.032475021
811.878744	0.025912296
813.807197	0.020512203
815.735651	0.021368185
817.664104	0.019958057
819.592557	0.022294402
821.521010	0.022073720
823.449463	0.019836161
825.377916	0.021975251
827.306369	0.031125873
829.234822	0.022979643
831.163275	0.025658701
833.091728	0.027444037
835.020181	0.024237178
836.948634	0.014046165
838.877087	0.010626945
840.805541	0.021053260
842.733994	0.022160912
844.662447	0.018148223
846.590900	0.018884953
848.519353	0.012655808
850.447806	0.008202167
852.376259	0.010202013
854.304712	0.016923744
856.233165	0.015720617
858.161618	0.013821627
860.090071	0.016530249
862.018524	0.023474731
863.946977	0.032078024
865.875430	0.038034040
867.803884	0.038061723
869.732337	0.034296896
871.660790	0.032261979
873.589243	0.030595003
875.517696	0.026241003
877.446149	0.023139663
879.374602	0.024680322
881.303055	0.030183274
883.231508	0.037479118
885.159961	0.041779086
887.088414	0.040857650
889.016867	0.040105354
890.945320	0.042727716
892.873774	0.047292516
894.802227	0.051269375
896.730680	0.054709923
898.659133	0.059314422
900.587586	0.064336129
902.516039	0.067557029
904.444492	0.069810800
906.372945	0.072722428
908.301398	0.076334372
910.229851	0.080687754
912.158304	0.084987678
914.086757	0.087752320
916.015210	0.091077790
917.943664	0.096967407
919.872117	0.103997476
921.800570	0.109985039
923.729023	0.114629187
925.657476	0.117702618
927.585929	0.120187789
929.514382	0.124780923
931.442835	0.131491363
933.371288	0.137263820
935.299741	0.140557334
937.228194	0.144272253
939.156647	0.150783047
941.085100	0.157753095
943.013553	0.163468897
944.942007	0.169197485
946.870460	0.175110936
948.798913	0.180374458
950.727366	0.185562193
952.655819	0.191246197
954.584272	0.197672561
956.512725	0.205899313
958.441178	0.214814767
960.369631	0.221506134
962.298084	0.226176128
964.226537	0.231198624
966.154990	0.237302586
968.083443	0.243904263
970.011897	0.250970751
971.940350	0.258733511
973.868803	0.266424268
975.797256	0.272712111
977.725709	0.277563244
979.654162	0.282650590
981.582615	0.288926542
983.511068	0.295242310
985.439521	0.300958186
987.367974	0.306966662
989.296427	0.313697726
991.224880	0.320773482
993.153333	0.326837987
995.081786	0.331027091
997.010240	0.334913373
998.938693	0.339729398
1000.867146	0.344546825
1002.795599	0.348939180
1004.724052	0.354188591
1006.652505	0.360558301
1008.580958	0.366228223
1010.509411	0.370324701
1012.437864	0.373537213
1014.366317	0.376354218
1016.294770	0.378998756
1018.223223	0.382037133
1020.151676	0.385929674
1022.080130	0.389909655
1024.008583	0.392567664
1025.937036	0.393730342
1027.865489	0.394493580
1029.793942	0.395660967
1031.722395	0.397662580
1033.650848	0.400099576
1035.579301	0.401127756
1037.507754	0.401005208
1039.436207	0.402279347
1041.364660	0.404343814
1043.293113	0.404785663
1045.221566	0.404335916
1047.150019	0.404352844
1049.078473	0.403955013
1051.006926	0.402978688
1052.935379	0.402600139
1054.863832	0.402503490
1056.792285	0.401320487
1058.720738	0.398968518
1060.649191	0.396594584
1062.577644	0.395233929
1064.506097	0.395161211
1066.434550	0.395794570
1068.363003	0.396189213
1070.291456	0.396017402
1072.219909	0.395606756
1074.148363	0.394700497
1076.076816	0.392999440
1078.005269	0.391262680
1079.933722	0.390111089
1081.862175	0.389370143
1083.790628	0.388304591
1085.719081	0.386859834
1087.647534	0.385995626
1089.575987	0.385164857
1091.504440	0.383478373
1093.432893	0.381973207
1095.361346	0.381229013
1097.289799	0.379940718
1099.218253	0.377261281
1101.146706	0.374307275
1103.075159	0.371932685
1105.003612	0.369680017
1106.932065	0.367544621
1108.860518	0.365818232
1110.788971	0.364020556
1112.717424	0.361591578
1114.645877	0.358658075
1116.574330	0.355535865
1118.502783	0.352712721
1120.431236	0.350803196
1122.359689	0.349582672
1124.288142	0.348175794
1126.216596	0.345828444
1128.145049	0.342414469
1130.073502	0.338616520
1132.001955	0.335193515
1133.930408	0.332371205
1135.858861	0.329925627
1137.787314	0.327639461
1139.715767	0.325344533
1141.644220	0.322917342
1143.572673	0.320418060
1145.501126	0.317712069
1147.429579	0.314728439
1149.358032	0.311784714
1151.286486	0.309084743
1153.214939	0.306600749
1155.143392	0.304170042
1157.071845	0.301565140
1159.000298	0.298912942
1160.928751	0.296527594
1162.857204	0.294215024
1164.785657	0.291475981
1166.714110	0.288281590
1168.642563	0.285230994
1170.571016	0.282737911
1172.499469	0.280234337
1174.427922	0.277190059
1176.356375	0.274227530
1178.284829	0.271885902
1180.213282	0.269429326
1182.141735	0.266249239
1184.070188	0.263045132
1185.998641	0.260536522
1187.927094	0.258454472
1189.855547	0.256115258
1191.784000	0.253398448
1193.712453	0.250781357
1195.640906	0.248424098
1197.569359	0.246149898
1199.497812	0.243738890
1201.426265	0.240809008
1203.354719	0.238052696
1205.283172	0.235842437
1207.211625	0.234138265
1209.140078	0.232201755
1211.068531	0.229802951
1212.996984	0.227201775
1214.925437	0.224480584
1216.853890	0.221986234
1218.782343	0.219984040
1220.710796	0.218149349
1222.639249	0.216281325
1224.567702	0.214290723
1226.496155	0.212285757
1228.424609	0.210672259
1230.353062	0.209049165
1232.281515	0.206730708
1234.209968	0.203981310
1236.138421	0.201429471
1238.066874	0.199430183
1239.995327	0.198060736
1241.923780	0.197059721
1243.852233	0.195898607
1245.780686	0.194240794
1247.709139	0.192460224
1249.637592	0.190804616
1251.566045	0.189007908
1253.494498	0.187141821
1255.422952	0.185452059
1257.351405	0.183886990
1259.279858	0.182454199
1261.208311	0.180892423
1263.136764	0.178747073
1265.065217	0.176121384
1266.993670	0.173835963
1268.922123	0.172597706
1270.850576	0.171717986
1272.779029	0.170053884
1274.707482	0.167773664
1276.635935	0.165856853
1278.564388	0.164600268
1280.492842	0.163549662
1282.421295	0.162171811
1284.349748	0.160601333
1286.278201	0.159137204
1288.206654	0.157617331
1290.135107	0.155985355
1292.063560	0.154251486
1293.992013	0.152391508
1295.920466	0.150757506
1297.848919	0.149357319
1299.777372	0.147866696
1301.705825	0.146298751
1303.634278	0.144836307
1305.562731	0.143574432
1307.491185	0.142392352
1309.419638	0.141293481
1311.348091	0.140600905
1313.276544	0.139884874
1315.204997	0.138630822
1317.133450	0.137308210
1319.061903	0.135766029
1320.990356	0.133628637
1322.918809	0.131647065
1324.847262	0.130422682
1326.775715	0.129568607
1328.704168	0.128647178
1330.632621	0.127532393
1332.561075	0.126227677
1334.489528	0.125206351
1336.417981	0.125179231
1338.346434	0.125437841
1340.274887	0.124016345
1342.203340	0.121094048
1344.131793	0.118695058
1346.060246	0.117102623
1347.988699	0.115964785
1349.917152	0.115142100
1351.845605	0.114397652
1353.774058	0.113625675
1355.702511	0.112762049
1357.630965	0.112007543
1359.559418	0.111774795
1361.487871	0.111642726
1363.416324	0.110245548
1365.344777	0.108015254
1367.273230	0.106664546
1369.201683	0.105988622
1371.130136	0.105655134
1373.058589	0.105796054
1374.987042	0.104965292
1376.915495	0.102830164
1378.843948	0.100957751
1380.772401	0.099743135
1382.700854	0.099127583
1384.629308	0.099152893
1386.557761	0.098902144
1388.486214	0.097252034
1390.414667	0.095438898
1392.343120	0.095275939
1394.271573	0.096077368
1396.200026	0.095941395
1398.128479	0.094586477
1400.056932	0.092490904
1401.985385	0.090669326
1403.913838	0.089846313
1405.842291	0.088872038
1407.770744	0.087498195
1409.699198	0.086622454
1411.627651	0.086140305
1413.556104	0.085927457
1415.484557	0.086518019
1417.413010	0.087352775
1419.341463	0.086425781
1421.269916	0.084021538
1423.198369	0.082392417
1425.126822	0.081408799
1427.055275	0.080853820
1428.983728	0.080836065
1430.912181	0.080287218
1432.840634	0.079396747
1434.769087	0.079129413
1436.697541	0.078486405
1438.625994	0.076668844
1440.554447	0.075168081
1442.482900	0.074470811
1444.411353	0.074251495
1446.339806	0.074198097
1448.268259	0.073463760
1450.196712	0.072283238
1452.125165	0.072264612
1454.053618	0.074166916
1455.982071	0.076572031
1457.910524	0.075592048
1459.838977	0.071497053
1461.767431	0.069100857
1463.695884	0.068807103
1465.624337	0.068058699
1467.552790	0.066809379
1469.481243	0.067464381
1471.409696	0.069675133
1473.338149	0.069813713
1475.266602	0.067170657
1477.195055	0.064608701
1479.123508	0.063276879
1481.051961	0.062900111
1482.980414	0.062989943
1484.908867	0.063772894
1486.837321	0.065242015
1488.765774	0.065757014
1490.694227	0.063715234
1492.622680	0.061168779
1494.551133	0.060920134
1496.479586	0.061846372
1498.408039	0.061196573
1500.336492	0.059404891
1502.264945	0.058941334
1504.193398	0.061136648
1506.121851	0.063985758
1508.050304	0.062441729
1509.978757	0.058557935
1511.907210	0.056748215
1513.835664	0.057037443
1515.764117	0.058016673
1517.692570	0.058358412
1519.621023	0.058396664
1521.549476	0.058288228
1523.477929	0.056829799
1525.406382	0.055076465
1527.334835	0.053676102
1529.263288	0.052904960
1531.191741	0.053466953
1533.120194	0.054291774
1535.048647	0.053840205
1536.977100	0.054360922
1538.905554	0.057175547
1540.834007	0.058143083
1542.762460	0.054783501
1544.690913	0.050942991
1546.619366	0.048760585
1548.547819	0.048273437
1550.476272	0.048349768
1552.404725	0.048539333
1554.333178	0.049548496
1556.261631	0.051730998
1558.190084	0.053864360
1560.118537	0.052266687
1562.046990	0.049048278
1563.975443	0.047744069
1565.903897	0.047909785
1567.832350	0.048372105
1569.760803	0.048055213
1571.689256	0.047139909
1573.617709	0.047616046
1575.546162	0.048973713
1577.474615	0.048563320
1579.403068	0.046985880
1581.331521	0.046099063
1583.259974	0.045954801
1585.188427	0.045987837
1587.116880	0.045933548
1589.045333	0.046057969
1590.973787	0.046549313
1592.902240	0.046994857
1594.830693	0.046891440
1596.759146	0.046339706
1598.687599	0.045956578
1600.616052	0.046135344
1602.544505	0.046792250
1604.472958	0.047631539
1606.401411	0.048325710
1608.329864	0.048575521
1610.258317	0.048411816
1612.186770	0.048562139
1614.115223	0.049840365
1616.043677	0.051635798
1617.972130	0.051989011
1619.900583	0.051586729
1621.829036	0.052304715
1623.757489	0.053505395
1625.685942	0.054010876
1627.614395	0.053959988
1629.542848	0.053575180
1631.471301	0.053860351
1633.399754	0.055678457
1635.328207	0.057570532
1637.256660	0.056789264
1639.185113	0.054780301
1641.113566	0.053902991
1643.042020	0.054574694
1644.970473	0.056485038
1646.898926	0.057877656
1648.827379	0.057671491
1650.755832	0.058663081
1652.684285	0.059818089
1654.612738	0.056746580
1656.541191	0.053131230
1658.469644	0.052287444
1660.398097	0.053069260
1662.326550	0.053302545
1664.255003	0.052362747
1666.183456	0.052230272
1668.111910	0.053376269
1670.040363	0.053378396
1671.968816	0.051680647
1673.897269	0.050049264
1675.825722	0.048436455
1677.754175	0.047235347
1679.682628	0.047705732
1681.611081	0.049325082
1683.539534	0.049823370
1685.467987	0.047603283
1687.396440	0.045285188
1689.324893	0.044073179
1691.253346	0.043109782
1693.181799	0.043020226
1695.110253	0.044225823
1697.038706	0.045152344
1698.967159	0.044471115
1700.895612	0.042381682
1702.824065	0.040409073
1704.752518	0.039544690
1706.680971	0.038770553
1708.609424	0.037733898
1710.537877	0.037147637
1712.466330	0.037380408
1714.394783	0.038157057
1716.323236	0.038253047
1718.251689	0.036852535
1720.180143	0.035225950
1722.108596	0.034527119
1724.037049	0.034228232
1725.965502	0.033863213
1727.893955	0.033910129
1729.822408	0.034670729
1731.750861	0.035696197
1733.679314	0.036005203
1735.607767	0.034995899
1737.536220	0.034051720
1739.464673	0.033715948
1741.393126	0.033389315
1743.321579	0.033214960
1745.250032	0.033639014
1747.178486	0.034493238
1749.106939	0.034714658
1751.035392	0.033735737
1752.963845	0.032762762
1754.892298	0.032758906
1756.820751	0.033223193
1758.749204	0.033558413
1760.677657	0.033890374
1762.606110	0.033968441
1764.534563	0.033860691
1766.463016	0.034206506
1768.391469	0.035062805
1770.319922	0.036232736
1772.248376	0.037005641
1774.176829	0.036632735
1776.105282	0.036088429
1778.033735	0.036113258
1779.962188	0.036269475
1781.890641	0.036161784
1783.819094	0.036176186
1785.747547	0.036487691
1787.676000	0.037003592
1789.604453	0.037978232
1791.532906	0.039048463
1793.461359	0.039305285
1795.389812	0.039026603
1797.318266	0.038951971
1799.246719	0.039115939
1801.175172	0.039184526
1803.103625	0.039075240
1805.032078	0.039079648
1806.960531	0.039374366
1808.888984	0.039940204
1810.817437	0.040469818
1812.745890	0.040610399
1814.674343	0.040607039
1816.602796	0.040790360
1818.531249	0.041045193
1820.459702	0.041172277
1822.388155	0.041192800
1824.316609	0.041223973
1826.245062	0.041460693
1828.173515	0.042109758
1830.101968	0.042353582
1832.030421	0.041554455
1833.958874	0.040861510
1835.887327	0.040687695
1837.815780	0.040470649
1839.744233	0.040446706
1841.672686	0.041205272
1843.601139	0.042032082
1845.529592	0.041714840
1847.458045	0.040782917
1849.386499	0.040020008
1851.314952	0.039465383
1853.243405	0.039136272
1855.171858	0.038880099
1857.100311	0.038536873
1859.028764	0.038195781
1860.957217	0.038004510
1862.885670	0.038026340
1864.814123	0.038367674
1866.742576	0.038873050
1868.671029	0.038755380
1870.599482	0.037787765
1872.527935	0.036993090
1874.456388	0.036721960
1876.384842	0.036460001
1878.313295	0.036023784
1880.241748	0.035668477
1882.170201	0.035550248
1884.098654	0.035590421
1886.027107	0.035704788
1887.955560	0.035744518
1889.884013	0.035323504
1891.812466	0.034596115
1893.740919	0.034135196
1895.669372	0.033738770
1897.597825	0.033190537
1899.526278	0.032763705
1901.454732	0.032545786
1903.383185	0.032307461
1905.311638	0.031908501
1907.240091	0.031517491
1909.168544	0.031153088
1911.096997	0.030666340
1913.025450	0.030378360
1914.953903	0.030655405
1916.882356	0.031044416
1918.810809	0.030690977
1920.739262	0.029875888
1922.667715	0.029262243
1924.596168	0.028781412
1926.524622	0.028563445
1928.453075	0.028491743
1930.381528	0.028145196
1932.309981	0.027701335
1934.238434	0.027422037
1936.166887	0.027179537
1938.095340	0.026957048
1940.023793	0.026919654
1941.952246	0.026894573
1943.880699	0.026470438
1945.809152	0.025872029
1947.737605	0.025567492
1949.666058	0.025501650
1951.594511	0.025422530
1953.522965	0.025194990
1955.451418	0.024750836
1957.379871	0.024259856
1959.308324	0.024014132
1961.236777	0.023875793
1963.165230	0.023654221
1965.093683	0.023564830
1967.022136	0.023502816
1968.950589	0.023124442
1970.879042	0.022738153
1972.807495	0.022561429
1974.735948	0.022372402
1976.664401	0.022135783
1978.592855	0.021991977
1980.521308	0.021950483
1982.449761	0.021893026
1984.378214	0.021832682
1986.306667	0.021803083
1988.235120	0.021595728
1990.163573	0.021193743
1992.092026	0.020790122
1994.020479	0.020349853
1995.948932	0.019978901
1997.877385	0.019818809
1999.805838	0.019732047
2001.734291	0.019660411
2003.662744	0.019731186
2005.591198	0.019843554
2007.519651	0.019709669
2009.448104	0.019401316
2011.376557	0.019174406
2013.305010	0.018979391
2015.233463	0.018779742
2017.161916	0.018677460
2019.090369	0.018656738
2021.018822	0.018645165
2022.947275	0.018529022
2024.875728	0.018259272
2026.804181	0.017937517
2028.732634	0.017697295
2030.661088	0.017684614
2032.589541	0.017783392
2034.517994	0.017653370
2036.446447	0.017335225
2038.374900	0.017167840
2040.303353	0.017099522
2042.231806	0.016868427
2044.160259	0.016601976
2046.088712	0.016454536
2048.017165	0.016370820
2049.945618	0.016388213
2051.874071	0.016439393
2053.802524	0.016486548
2055.730978	0.016555948
2057.659431	0.016252959
2059.587884	0.015549562
2061.516337	0.015082048
2063.444790	0.014965652
2065.373243	0.014947153
2067.301696	0.015169697
2069.230149	0.015622494
2071.158602	0.015868215
2073.087055	0.015762337
2075.015508	0.015584688
2076.943961	0.015489145
2078.872414	0.015347965
2080.800867	0.015164150
2082.729321	0.015071624
2084.657774	0.014961233
2086.586227	0.014728011
2088.514680	0.014583642
2090.443133	0.014591425
2092.371586	0.014490454
2094.300039	0.014284983
2096.228492	0.014168644
2098.156945	0.013973136
2100.085398	0.013686386
2102.013851	0.013719319
2103.942304	0.014030411
2105.870757	0.014238014
2107.799211	0.014351029
2109.727664	0.014413248
2111.656117	0.014269556
2113.584570	0.013985590
2115.513023	0.013682653
2117.441476	0.013400379
2119.369929	0.013360077
2121.298382	0.013567354
2123.226835	0.013766168
2125.155288	0.013823295
2127.083741	0.013791673
2129.012194	0.013771546
2130.940647	0.013702047
2132.869100	0.013488330
2134.797554	0.013197688
2136.726007	0.012936966
2138.654460	0.012904960
2140.582913	0.013024371
2142.511366	0.012908434
2144.439819	0.012569276
2146.368272	0.012355017
2148.296725	0.012417837
2150.225178	0.012620418
2152.153631	0.012755408
2154.082084	0.012818697
2156.010537	0.012895280
2157.938990	0.012819316
2159.867444	0.012421980
2161.795897	0.011910551
2163.724350	0.011648706
2165.652803	0.011730734
2167.581256	0.011890053
2169.509709	0.011947797
2171.438162	0.011984861
2173.366615	0.012127663
2175.295068	0.012265203
2177.223521	0.012146455
2179.151974	0.011792708
2181.080427	0.011543669
2183.008880	0.011662970
2184.937334	0.011893459
2186.865787	0.011875684
2188.794240	0.011689370
2190.722693	0.011522883
2192.651146	0.011406662
2194.579599	0.011405244
2196.508052	0.011420974
2198.436505	0.011294157
2200.364958	0.011156061
2202.293411	0.011196008
2204.221864	0.011205767
2206.150317	0.010926316
2208.078770	0.010625403
2210.007223	0.010575463
2211.935677	0.010577787
2213.864130	0.010451754
2215.792583	0.010290406
2217.721036	0.010285556
2219.649489	0.010465942
2221.577942	0.010615182
2223.506395	0.010532609
2225.434848	0.010363466
2227.363301	0.010428612
2229.291754	0.010526478
2231.220207	0.010262890
2233.148660	0.009880817
2235.077113	0.009827076
2237.005567	0.010144910
2238.934020	0.010532936
2240.862473	0.010648181
2242.790926	0.010489039
2244.719379	0.010415453
2246.647832	0.010486695
2248.576285	0.010465372
2250.504738	0.010337888
2252.433191	0.010118173
2254.361644	0.009915719
2256.290097	0.009794570
2258.218550	0.009772633
2260.147003	0.009696977
2262.075456	0.009495123
2264.003910	0.009428163
2265.932363	0.009469108
2267.860816	0.009254619
2269.789269	0.008994811
2271.717722	0.009171396
2273.646175	0.009568766
2275.574628	0.009641628
2277.503081	0.009455965
2279.431534	0.009326746
2281.359987	0.009299752
2283.288440	0.009306720
2285.216893	0.009201676
2287.145346	0.008874006
2289.073800	0.008565846
2291.002253	0.008651135
2292.930706	0.009151211
2294.859159	0.009612030
2296.787612	0.009435094
2298.716065	0.008616259
2300.644518	0.007894899
2302.572971	0.007879982
2304.501424	0.008466310
2306.429877	0.009072308
2308.358330	0.009281429
2310.286783	0.009200418
2312.215236	0.009000579
2314.143690	0.008719048
2316.072143	0.008398443
2318.000596	0.008066091
2319.929049	0.007745992
2321.857502	0.007661867
2323.785955	0.007968255
2325.714408	0.008377700
2327.642861	0.008495552
2329.571314	0.008352204
2331.499767	0.008306791
2333.428220	0.008454717
2335.356673	0.008353094
2337.285126	0.007701920
2339.213579	0.007078866
2341.142033	0.007195944
2343.070486	0.008061758
2344.998939	0.008994757
2346.927392	0.009360895
2348.855845	0.009235344
2350.784298	0.008805498
2352.712751	0.008225759
2354.641204	0.008126110
2356.569657	0.009007737
2358.498110	0.010176687
2360.426563	0.010400764
2362.355016	0.010338837
2364.283469	0.010596035
2366.211923	0.009905550
2368.140376	0.007939615
2370.068829	0.006088343
2371.997282	0.005401464
2373.925735	0.005738309
2375.854188	0.006445082
2377.782641	0.006924584
2379.711094	0.006826909
2381.639547	0.006442602
2383.568000	0.006259699
2385.496453	0.006300404
2387.424906	0.006372952
2389.353359	0.006492301
2391.281812	0.006701557
2393.210266	0.006746626
2395.138719	0.006477403
2397.067172	0.006157374
2398.995625	0.005958823
2400.924078	0.005783583
2402.852531	0.005620374
2404.780984	0.005674807
2406.709437	0.005834266
2408.637890	0.005870125
2410.566343	0.005772159
2412.494796	0.005616393
2414.423249	0.005523627
2416.351702	0.005532362
2418.280156	0.005507104
2420.208609	0.005533273
2422.137062	0.005756579
2424.065515	0.005936407
2425.993968	0.005934669
2427.922421	0.005858386
2429.850874	0.005737924
2431.779327	0.005705451
2433.707780	0.005787194
2435.636233	0.005743290
2437.564686	0.005493314
2439.493139	0.005277934
2441.421592	0.005248967
2443.350045	0.005463158
2445.278499	0.005794080
2447.206952	0.006026605
2449.135405	0.006168418
2451.063858	0.006201677
2452.992311	0.006091332
2454.920764	0.005943262
2456.849217	0.005957388
2458.777670	0.006117359
2460.706123	0.005990615
2462.634576	0.005666925
2464.563029	0.005768425
2466.491482	0.006232349
2468.419935	0.006519163
2470.348389	0.006652433
2472.276842	0.006686465
2474.205295	0.006377088
2476.133748	0.005913687
2478.062201	0.005773792
2479.990654	0.006111487
2481.919107	0.006713763
2483.847560	0.007131872
2485.776013	0.007090273
2487.704466	0.006878240
2489.632919	0.006823553
2491.561372	0.006950312
2493.489825	0.007268221
2495.418279	0.007680427
2497.346732	0.008035009
2499.275185	0.008298406
2501.203638	0.008370065
2503.132091	0.008246564
2505.060544	0.008036121
2506.988997	0.007791950
2508.917450	0.007728883
2510.845903	0.008044221
2512.774356	0.008573118
2514.702809	0.009040865
2516.631262	0.009329390
2518.559715	0.009429426
2520.488168	0.009384344
2522.416622	0.009276800
2524.345075	0.009320458
2526.273528	0.009623598
2528.201981	0.009944513
2530.130434	0.010129530
2532.058887	0.010452673
2533.987340	0.011042367
2535.915793	0.011483432
2537.844246	0.011359140
2539.772699	0.010951831
2541.701152	0.010994052
2543.629605	0.011560326
2545.558058	0.012185520
2547.486512	0.012607768
2549.414965	0.012699142
2551.343418	0.012570938
2553.271871	0.012399063
2555.200324	0.012284338
2557.128777	0.012429484
2559.057230	0.012976672
2560.985683	0.013745335
2562.914136	0.014407367
2564.842589	0.014934118
2566.771042	0.015280988
2568.699495	0.015366555
2570.627948	0.015493681
2572.556401	0.015775336
2574.484855	0.016002966
2576.413308	0.016150033
2578.341761	0.016229194
2580.270214	0.016289478
2582.198667	0.016442670
2584.127120	0.016618349
2586.055573	0.016745612
2587.984026	0.016797081
2589.912479	0.016923871
2591.840932	0.017359281
2593.769385	0.017839748
2595.697838	0.018032009
2597.626291	0.018113792
2599.554745	0.018297788
2601.483198	0.018563377
2603.411651	0.018725304
2605.340104	0.018685665
2607.268557	0.018701794
2609.197010	0.018867895
2611.125463	0.018896513
2613.053916	0.018822135
2614.982369	0.018916417
2616.910822	0.019103600
2618.839275	0.019161120
2620.767728	0.018865714
2622.696181	0.018307220
2624.624635	0.018026501
2626.553088	0.018296571
2628.481541	0.018727023
2630.409994	0.018824032
2632.338447	0.018503180
2634.266900	0.018266996
2636.195353	0.018512592
2638.123806	0.018699778
2640.052259	0.018463241
2641.980712	0.018342912
2643.909165	0.018449502
2645.837618	0.018286726
2647.766071	0.017810239
2649.694524	0.017441493
2651.622978	0.017267514
2653.551431	0.017093478
2655.479884	0.017060518
2657.408337	0.017300211
2659.336790	0.017629666
2661.265243	0.017739765
2663.193696	0.017433817
2665.122149	0.016924219
2667.050602	0.016525608
2668.979055	0.016279737
2670.907508	0.016052026
2672.835961	0.015882161
2674.764414	0.015912862
2676.692868	0.016056264
2678.621321	0.016158260
2680.549774	0.016084850
2682.478227	0.015863469
2684.406680	0.015675414
2686.335133	0.015635137
2688.263586	0.015671164
2690.192039	0.015747521
2692.120492	0.015883494
2694.048945	0.015778869
2695.977398	0.015463792
2697.905851	0.015391148
2699.834304	0.015583391
2701.762757	0.015755443
2703.691211	0.015683912
2705.619664	0.015331321
2707.548117	0.014937899
2709.476570	0.014806752
2711.405023	0.014923595
2713.333476	0.014916128
2715.261929	0.014494459
2717.190382	0.013900970
2719.118835	0.013633790
2721.047288	0.013767057
2722.975741	0.013983923
2724.904194	0.014208277
2726.832647	0.014413774
2728.761101	0.014331387
2730.689554	0.013895678
2732.618007	0.013629757
2734.546460	0.013785230
2736.474913	0.013837253
2738.403366	0.013768058
2740.331819	0.013903724
2742.260272	0.013981510
2744.188725	0.013858024
2746.117178	0.013778460
2748.045631	0.013594810
2749.974084	0.013129388
2751.902537	0.012841967
2753.830991	0.012939622
2755.759444	0.012967758
2757.687897	0.013022653
2759.616350	0.013416183
2761.544803	0.013633299
2763.473256	0.013307530
2765.401709	0.012911288
2767.330162	0.012799407
2769.258615	0.012868474
2771.187068	0.012822132
2773.115521	0.012677151
2775.043974	0.012666587
2776.972427	0.012643860
2778.900880	0.012578391
2780.829334	0.012544014
2782.757787	0.012374599
2784.686240	0.012205194
2786.614693	0.012213787
2788.543146	0.012078454
2790.471599	0.011756169
2792.400052	0.011758056
2794.328505	0.012156677
2796.256958	0.012332553
2798.185411	0.012014496
2800.113864	0.011543468
2802.042317	0.011162682
2803.970770	0.011020703
2805.899224	0.011015709
2807.827677	0.010830686
2809.756130	0.010815145
2811.684583	0.011095662
2813.613036	0.011074918
2815.541489	0.011060601
2817.469942	0.011408566
2819.398395	0.011653286
2821.326848	0.011688471
2823.255301	0.011675497
2825.183754	0.011549405
2827.112207	0.011483341
2829.040660	0.011573937
2830.969113	0.011559226
2832.897567	0.011394986
2834.826020	0.011331299
2836.754473	0.011549658
2838.682926	0.011860514
2840.611379	0.011845283
2842.539832	0.011594448
2844.468285	0.011606908
2846.396738	0.011872025
2848.325191	0.012018688
2850.253644	0.012015676
2852.182097	0.011738812
2854.110550	0.010975170
2856.039003	0.010415387
2857.967457	0.010561398
2859.895910	0.010846362
2861.824363	0.010990008
2863.752816	0.011001664
2865.681269	0.010634074
2867.609722	0.010104752
2869.538175	0.009754710
2871.466628	0.009697537
2873.395081	0.010243500
2875.323534	0.011139174
2877.251987	0.011502637
2879.180440	0.011206014
2881.108893	0.010912442
2883.037347	0.011019762
2884.965800	0.011284972
2886.894253	0.011311760
2888.822706	0.011208634
2890.751159	0.011088615
2892.679612	0.010867693
2894.608065	0.010778637
2896.536518	0.011082226
2898.464971	0.011586850
2900.393424	0.011910601
2902.321877	0.011923304
2904.250330	0.011755708
2906.178783	0.011485419
2908.107236	0.011046784
2910.035690	0.010656836
2911.964143	0.010563092
2913.892596	0.010604131
2915.821049	0.010552925
2917.749502	0.010411523
2919.677955	0.010269920
2921.606408	0.010189470
2923.534861	0.010311308
2925.463314	0.010624025
2927.391767	0.010973806
2929.320220	0.011215311
2931.248673	0.011208965
2933.177126	0.010975803
2935.105580	0.010719892
2937.034033	0.010619025
2938.962486	0.010988607
2940.890939	0.011636624
2942.819392	0.011812079
2944.747845	0.011545238
2946.676298	0.011384408
2948.604751	0.011363161
2950.533204	0.011483268
2952.461657	0.011704764
2954.390110	0.011615743
2956.318563	0.011296728
2958.247016	0.011275968
2960.175469	0.011525079
2962.103923	0.011632839
2964.032376	0.011521637
2965.960829	0.011398440
2967.889282	0.011354035
2969.817735	0.011275056
2971.746188	0.011187382
2973.674641	0.011312281
2975.603094	0.011651832
2977.531547	0.011805245
2979.460000	0.011632222
2981.388453	0.011516251
2983.316906	0.011625074
2985.245359	0.011614438
2987.173813	0.011424555
2989.102266	0.011363087
2991.030719	0.011403690
2992.959172	0.011403267
2994.887625	0.011381354
2996.816078	0.011510709
2998.744531	0.011820747
3000.672984	0.012021411
3002.601437	0.012100616
3004.529890	0.012239296
3006.458343	0.012401539
3008.386796	0.012451942
3010.315249	0.012622759
3012.243703	0.012867746
3014.172156	0.012647384
3016.100609	0.012057446
3018.029062	0.011794355
3019.957515	0.012041384
3021.885968	0.012434002
3023.814421	0.012676307
3025.742874	0.012854099
3027.671327	0.012984414
3029.599780	0.012889231
3031.528233	0.012746765
3033.456686	0.012866549
3035.385139	0.013158619
3037.313592	0.013401898
3039.242046	0.013665997
3041.170499	0.014018494
3043.098952	0.014221301
3045.027405	0.014154830
3046.955858	0.014025462
3048.884311	0.013843431
3050.812764	0.013518618
3052.741217	0.013267623
3054.669670	0.013389844
3056.598123	0.013785478
3058.526576	0.014069431
3060.455029	0.014224070
3062.383482	0.014287451
3064.311936	0.014005475
3066.240389	0.013604792
3068.168842	0.013810780
3070.097295	0.014516426
3072.025748	0.014989494
3073.954201	0.015050977
3075.882654	0.015007481
3077.811107	0.015173419
3079.739560	0.015588535
3081.668013	0.015871162
3083.596466	0.015802179
3085.524919	0.015641998
3087.453372	0.015537147
3089.381825	0.015454517
3091.310279	0.015532127
3093.238732	0.015759805
3095.167185	0.015914172
3097.095638	0.015971355
3099.024091	0.016051900
3100.952544	0.016198562
3102.880997	0.016479393
3104.809450	0.016778234
3106.737903	0.016691582
3108.666356	0.016478881
3110.594809	0.016663497
3112.523262	0.016851652
3114.451715	0.016741129
3116.380169	0.016564719
3118.308622	0.016401796
3120.237075	0.016634308
3122.165528	0.017547850
3124.093981	0.018329706
3126.022434	0.018304247
3127.950887	0.018091356
3129.879340	0.018379744
3131.807793	0.018868811
3133.736246	0.018946815
3135.664699	0.018724015
3137.593152	0.018776460
3139.521605	0.019123496
3141.450058	0.019354243
3143.378512	0.019602980
3145.306965	0.020114552
3147.235418	0.020372393
3149.163871	0.020084379
3151.092324	0.019711012
3153.020777	0.019441031
3154.949230	0.019336430
3156.877683	0.019727400
3158.806136	0.020465661
3160.734589	0.021047160
3162.663042	0.021385776
3164.591495	0.021570859
3166.519948	0.021621397
3168.448402	0.021717796
3170.376855	0.021921895
3172.305308	0.022157272
3174.233761	0.022506177
3176.162214	0.022747008
3178.090667	0.022590499
3180.019120	0.022290835
3181.947573	0.022280449
3183.876026	0.022712003
3185.804479	0.023420589
3187.732932	0.023863273
3189.661385	0.023661269
3191.589838	0.023213159
3193.518292	0.023069970
3195.446745	0.023313522
3197.375198	0.023964472
3199.303651	0.024889363
3201.232104	0.025498526
3203.160557	0.025377082
3205.089010	0.024911515
3207.017463	0.024869535
3208.945916	0.025489274
3210.874369	0.026176719
3212.802822	0.026273416
3214.731275	0.026060686
3216.659728	0.026140526
3218.588181	0.026224969
3220.516635	0.025941635
3222.445088	0.025861371
3224.373541	0.026123710
3226.301994	0.025982976
3228.230447	0.025524745
3230.158900	0.025511520
3232.087353	0.026024507
3234.015806	0.026445219
3235.944259	0.026473682
3237.872712	0.026662255
3239.801165	0.027345749
3241.729618	0.027943926
3243.658071	0.028111689
3245.586525	0.028257463
3247.514978	0.028412387
3249.443431	0.028154096
3251.371884	0.027761830
3253.300337	0.027816653
3255.228790	0.028148688
3257.157243	0.028568598
3259.085696	0.029243553
3261.014149	0.029900011
3262.942602	0.030092381
3264.871055	0.029969951
3266.799508	0.029619727
3268.727961	0.029001864
3270.656414	0.028646339
3272.584868	0.028828874
3274.513321	0.029119391
3276.441774	0.029200282
3278.370227	0.029213857
3280.298680	0.029478809
3282.227133	0.030068869
3284.155586	0.030515281
3286.084039	0.030194569
3288.012492	0.029400811
3289.940945	0.029131420
3291.869398	0.029551886
3293.797851	0.029945428
3295.726304	0.030028308
3297.654758	0.030364584
3299.583211	0.031078551
3301.511664	0.031354126
3303.440117	0.031045564
3305.368570	0.030908769
3307.297023	0.031170715
3309.225476	0.031270739
3311.153929	0.030980198
3313.082382	0.030783396
3315.010835	0.031036671
3316.939288	0.031549495
3318.867741	0.032011900
3320.796194	0.032228831
3322.724648	0.032039393
3324.653101	0.031832404
3326.581554	0.032123007
3328.510007	0.032695398
3330.438460	0.033146217
3332.366913	0.033264808
3334.295366	0.033108719
3336.223819	0.032990251
3338.152272	0.032897316
3340.080725	0.032834005
3342.009178	0.033227604
3343.937631	0.034047902
3345.866084	0.034552950
3347.794537	0.034338355
3349.722991	0.033818703
3351.651444	0.033647392
3353.579897	0.033973757
3355.508350	0.034258023
3357.436803	0.034247193
3359.365256	0.034351703
3361.293709	0.034787275
3363.222162	0.035349578
3365.150615	0.035700139
3367.079068	0.035646148
3369.007521	0.035432257
3370.935974	0.035145305
3372.864427	0.034852751
3374.792881	0.035028834
3376.721334	0.035637368
3378.649787	0.036081776
3380.578240	0.036242228
3382.506693	0.036268815
3384.435146	0.036131177
3386.363599	0.035989381
3388.292052	0.036013030
3390.220505	0.035994738
3392.148958	0.035968821
3394.077411	0.036253385
3396.005864	0.036766510
3397.934317	0.037244782
3399.862770	0.037731588
3401.791224	0.038173109
3403.719677	0.037811559
3405.648130	0.037010871
3407.576583	0.036418252
3409.505036	0.036219768
3411.433489	0.036627941
3413.361942	0.037477266
3415.290395	0.038141854
3417.218848	0.038413938
3419.147301	0.038060706
3421.075754	0.037081130
3423.004207	0.036427662
3424.932660	0.036459897
3426.861114	0.036465913
3428.789567	0.036305062
3430.718020	0.036418889
3432.646473	0.036705866
3434.574926	0.036854029
3436.503379	0.036802541
3438.431832	0.036399998
3440.360285	0.036010854
3442.288738	0.036256697
3444.217191	0.036735613
3446.145644	0.036753152
3448.074097	0.036411986
3450.002550	0.036309280
3451.931004	0.036526587
3453.859457	0.036453508
3455.787910	0.035982594
3457.716363	0.035570152
3459.644816	0.035407621
3461.573269	0.035427660
3463.501722	0.035555854
3465.430175	0.035570793
3467.358628	0.035206236
3469.287081	0.034568250
3471.215534	0.034032457
3473.143987	0.033954285
3475.072440	0.034429986
3477.000893	0.035025481
3478.929347	0.035359606
3480.857800	0.035460494
3482.786253	0.035357818
3484.714706	0.035102159
3486.643159	0.034820307
3488.571612	0.034491908
3490.500065	0.034055084
3492.428518	0.033501275
3494.356971	0.033123981
3496.285424	0.033164151
3498.213877	0.033120383
3500.142330	0.032707196
3502.070783	0.032466497
3503.999237	0.032396641
3505.927690	0.031982142
3507.856143	0.031552624
3509.784596	0.031466372
3511.713049	0.031484637
3513.641502	0.031400479
3515.569955	0.031278428
3517.498408	0.031237829
3519.426861	0.031363435
3521.355314	0.031657580
3523.283767	0.031851374
3525.212220	0.031726461
3527.140673	0.031501174
3529.069126	0.031145157
3530.997580	0.030393645
3532.926033	0.029482452
3534.854486	0.028636072
3536.782939	0.027706090
3538.711392	0.027033059
3540.639845	0.027177431
3542.568298	0.027963502
3544.496751	0.028694747
3546.425204	0.028886870
3548.353657	0.028722169
3550.282110	0.028379999
3552.210563	0.027611991
3554.139016	0.026671849
3556.067470	0.026319992
3557.995923	0.026601221
3559.924376	0.027044628
3561.852829	0.027462075
3563.781282	0.027811274
3565.709735	0.027740384
3567.638188	0.026795994
3569.566641	0.025374338
3571.495094	0.024377692
3573.423547	0.023994509
3575.352000	0.023770168
3577.280453	0.023583679
3579.208906	0.023701487
3581.137360	0.023886977
3583.065813	0.023875358
3584.994266	0.024001615
3586.922719	0.024123669
3588.851172	0.023566145
3590.779625	0.022832835
3592.708078	0.022566061
3594.636531	0.022507813
3596.564984	0.022481060
3598.493437	0.022521643
3600.421890	0.022082400
3602.350343	0.021011280
3604.278796	0.020185953
3606.207249	0.019983236
3608.135703	0.019942669
3610.064156	0.019863326
3611.992609	0.019880502
3613.921062	0.019663731
3615.849515	0.019022020
3617.777968	0.018626269
3619.706421	0.018846093
3621.634874	0.019008903
3623.563327	0.018671520
3625.491780	0.018379575
3627.420233	0.018553324
3629.348686	0.018638473
3631.277139	0.018318584
3633.205593	0.018101193
3635.134046	0.017737586
3637.062499	0.017213592
3638.990952	0.016997430
3640.919405	0.016780917
3642.847858	0.015989374
3644.776311	0.015148425
3646.704764	0.015223876
3648.633217	0.015964935
3650.561670	0.015933711
3652.490123	0.015419260
3654.418576	0.015514257
3656.347029	0.015723033
3658.275482	0.015271447
3660.203936	0.014521798
3662.132389	0.013926198
3664.060842	0.013701411
3665.989295	0.013959941
3667.917748	0.014279794
3669.846201	0.014086396
3671.774654	0.013898050
3673.703107	0.014268356
3675.631560	0.013930887
3677.560013	0.012433235
3679.488466	0.011438027
3681.416919	0.011277914
3683.345372	0.011423707
3685.273826	0.011861217
3687.202279	0.012790077
3689.130732	0.013401981
3691.059185	0.012518505
3692.987638	0.011140568
3694.916091	0.010519761
3696.844544	0.010628420
3698.772997	0.011122073
3700.701450	0.011725439
3702.629903	0.011942591
3704.558356	0.011846005
3706.486809	0.012215571
3708.415262	0.012963978
3710.343716	0.013026457
3712.272169	0.012232900
3714.200622	0.011636312
3716.129075	0.011623250
3718.057528	0.011794037
3719.985981	0.011805274
3721.914434	0.011934937
3723.842887	0.012621739
3725.771340	0.013394691
3727.699793	0.013323284
3729.628246	0.012447839
3731.556699	0.011432624
3733.485152	0.010807679
3735.413605	0.010846171
3737.342059	0.011436704
3739.270512	0.012380853
3741.198965	0.013141244
3743.127418	0.012860826
3745.055871	0.011643852
3746.984324	0.010757299
3748.912777	0.011050564
3750.841230	0.012133970
3752.769683	0.012844146
3754.698136	0.012801649
3756.626589	0.012581287
3758.555042	0.012524717
3760.483495	0.012526548
3762.411949	0.012474296
3764.340402	0.012555332
3766.268855	0.012750733
3768.197308	0.012753205
3770.125761	0.012538063
3772.054214	0.012467398
3773.982667	0.012877200
3775.911120	0.013689594
3777.839573	0.014314600
3779.768026	0.014053056
3781.696479	0.013203726
3783.624932	0.012675469
3785.553385	0.012718581
3787.481838	0.013069193
3789.410292	0.013333018
3791.338745	0.013390757
3793.267198	0.013475552
3795.195651	0.013476099
3797.124104	0.013147423
3799.052557	0.013032638
3800.981010	0.013393234
3802.909463	0.013247243
3804.837916	0.012905671
3806.766369	0.013386289
3808.694822	0.013920341
3810.623275	0.013488362
3812.551728	0.012560163
3814.480182	0.012011428
3816.408635	0.012079678
3818.337088	0.012494070
3820.265541	0.013122016
3822.193994	0.013486452
3824.122447	0.013182671
3826.050900	0.012634425
3827.979353	0.012348658
3829.907806	0.012478698
3831.836259	0.012679277
3833.764712	0.012855262
3835.693165	0.013388873
3837.621618	0.014150787
3839.550071	0.014289189
3841.478525	0.013533321
3843.406978	0.012580662
3845.335431	0.011930261
3847.263884	0.011706455
3849.192337	0.011459782
3851.120790	0.010602377
3853.049243	0.009719150
3854.977696	0.009842589
3856.906149	0.010707039
3858.834602	0.011593233
3860.763055	0.011937695
3862.691508	0.011473623
3864.619961	0.010748915
3866.548415	0.010601055
3868.476868	0.011208950
3870.405321	0.012063249
3872.333774	0.012648609
3874.262227	0.013038092
3876.190680	0.013089802
3878.119133	0.012557418
3880.047586	0.011560296
3881.976039	0.010781347
3883.904492	0.010714221
3885.832945	0.011055442
3887.761398	0.011530414
3889.689851	0.012180417
3891.618305	0.012733067
3893.546758	0.012860478
3895.475211	0.012836107
3897.403664	0.012860698
3899.332117	0.012614926
3901.260570	0.012182570
3903.189023	0.012304312
3905.117476	0.012722905
3907.045929	0.012345025
3908.974382	0.011296095
3910.902835	0.010702741
3912.831288	0.010992086
3914.759741	0.011536121
3916.688194	0.011651733
3918.616648	0.011432830
3920.545101	0.011278420
3922.473554	0.011199872
3924.402007	0.010980597
3926.330460	0.010738794
3928.258913	0.010806150
3930.187366	0.011059380
3932.115819	0.011116921
3934.044272	0.011053874
3935.972725	0.011158397
3937.901178	0.011441081
3939.829631	0.011669130
3941.758084	0.011548407
3943.686538	0.011077581
3945.614991	0.010668589
3947.543444	0.010753235
3949.471897	0.011431037
3951.400350	0.012279729
3953.328803	0.012439594
3955.257256	0.011560113
3957.185709	0.010419263
3959.114162	0.009923885
3961.042615	0.010147724
3962.971068	0.010473195
3964.899521	0.010437164
3966.827974	0.010216497
3968.756427	0.010241322
3970.684881	0.010608663
3972.613334	0.010975696
3974.541787	0.010947491
3976.470240	0.010374037
3978.398693	0.009486832
3980.327146	0.008690502
3982.255599	0.008218747
3984.184052	0.008327994
3986.112505	0.009002296
3988.040958	0.009658311
3989.969411	0.010229863
3991.897864	0.011164751
3993.826317	0.012167746
3995.754771	0.012385346
3997.683224	0.011657857
3999.611677	0.010751966
4001.540130	0.010335259
4003.468583	0.010313143
4005.397036	0.009963502
4007.325489	0.009293836
4009.253942	0.009292456
4011.182395	0.009717859
4013.110848	0.009395474
4015.039301	0.008753750
4016.967754	0.008546108
4018.896207	0.008490475
4020.824661	0.008073783
4022.753114	0.007510347
4024.681567	0.007769330
4026.610020	0.008904264
4028.538473	0.009597174
4030.466926	0.009832470
4032.395379	0.010374697
4034.323832	0.010806236
4036.252285	0.010991177
4038.180738	0.011208612
4040.109191	0.010859179
4042.037644	0.009609490
4043.966097	0.008249468
4045.894550	0.007837153
4047.823004	0.008147211
4049.751457	0.008085723
4051.679910	0.007654305
4053.608363	0.007484714
4055.536816	0.007647397
4057.465269	0.008051208
4059.393722	0.008452113
4061.322175	0.008271268
4063.250628	0.007941612
4065.179081	0.008008252
4067.107534	0.007942597
4069.035987	0.008380039
4070.964440	0.009240313
4072.892894	0.009151683
4074.821347	0.008283230
4076.749800	0.007671159
4078.678253	0.007513821
4080.606706	0.007733687
4082.535159	0.007943262
4084.463612	0.007936968
4086.392065	0.008062790
4088.320518	0.008627318
4090.248971	0.009307631
4092.177424	0.009532935
4094.105877	0.009163117
4096.034330	0.008732646
4097.962783	0.008715955
4099.891237	0.008659896
4101.819690	0.008485680
4103.748143	0.008466229
4105.676596	0.008308027
4107.605049	0.008193169
4109.533502	0.008335185
4111.461955	0.008474308
4113.390408	0.008644843
4115.318861	0.008939784
4117.247314	0.008865003
4119.175767	0.008428229
4121.104220	0.008449982
4123.032673	0.009259078
4124.961127	0.009901299
4126.889580	0.009421128
4128.818033	0.008505681
4130.746486	0.008011731
4132.674939	0.007677586
4134.603392	0.007196479
4136.531845	0.006882578
4138.460298	0.007210470
4140.388751	0.007781283
4142.317204	0.007408529
4144.245657	0.006374815
4146.174110	0.005780149
4148.102563	0.005692228
4150.031017	0.006020282
4151.959470	0.006279382
4153.887923	0.006213198
4155.816376	0.006169171
4157.744829	0.006612198
4159.673282	0.007136572
4161.601735	0.007455392
4163.530188	0.007482907
4165.458641	0.007249606
4167.387094	0.007053251
4169.315547	0.007029505
4171.244000	0.006935908
4173.172453	0.006872485
4175.100906	0.007180974
4177.029360	0.007402187
4178.957813	0.007375738
4180.886266	0.007537419
4182.814719	0.007990383
4184.743172	0.007993855
4186.671625	0.006993523
4188.600078	0.005823874
4190.528531	0.005564297
4192.456984	0.005803871
4194.385437	0.006255767
4196.313890	0.006983032
4198.242343	0.007465998
4200.170796	0.007164863
4202.099250	0.006507030
4204.027703	0.006226037
4205.956156	0.006036848
4207.884609	0.005736474
4209.813062	0.005973198
4211.741515	0.006618131
4213.669968	0.007062861
4215.598421	0.007150319
4217.526874	0.006835418
4219.455327	0.006330986
4221.383780	0.005767210
4223.312233	0.005444911
4225.240686	0.005711114
4227.169139	0.006206007
4229.097593	0.006335934
4231.026046	0.006246893
4232.954499	0.006529637
4234.882952	0.006926577
4236.811405	0.006803459
4238.739858	0.006715124
4240.668311	0.007216244
4242.596764	0.007616794
4244.525217	0.007390282
4246.453670	0.007043587
4248.382123	0.006991137
4250.310576	0.007300670
4252.239029	0.007649927
4254.167483	0.007359402
4256.095936	0.006485009
4258.024389	0.005879269
4259.952842	0.005856205
4261.881295	0.006412190
4263.809748	0.007649612
4265.738201	0.008672882
4267.666654	0.008239640
4269.595107	0.006965011
4271.523560	0.006096364
4273.452013	0.006054110
4275.380466	0.006169255
4277.308919	0.005832043
4279.237373	0.005914337
4281.165826	0.006248105
4283.094279	0.006402835
4285.022732	0.006068899
4286.951185	0.005594937
4288.879638	0.005761485
4290.808091	0.006610205
4292.736544	0.007691981
4294.664997	0.008194388
4296.593450	0.007898096
4298.521903	0.007612206
4300.450356	0.007737988
4302.378809	0.007611789
4304.307262	0.007432909
4306.235716	0.007385658
4308.164169	0.006578576
4310.092622	0.005620772
4312.021075	0.006298908
4313.949528	0.007592230
4315.877981	0.007724854
4317.806434	0.006897591
4319.734887	0.006061140
4321.663340	0.005097213
4323.591793	0.004231919
4325.520246	0.004264626
4327.448699	0.005419794
4329.377152	0.006144074
4331.305606	0.005773330
4333.234059	0.005740270
4335.162512	0.006282667
4337.090965	0.006755137
4339.019418	0.006814548
4340.947871	0.006372699
4342.876324	0.005957713
4344.804777	0.006143034
4346.733230	0.006225161
4348.661683	0.005610120
4350.590136	0.005067193
4352.518589	0.005008101
4354.447042	0.005175855
4356.375495	0.005449900
4358.303949	0.005610626
4360.232402	0.005198099
4362.160855	0.004847593
4364.089308	0.004676863
4366.017761	0.004984115
4367.946214	0.005594319
4369.874667	0.005828673
4371.803120	0.005590670
4373.731573	0.005601105
4375.660026	0.006107125
4377.588479	0.006502402
4379.516932	0.006735498
4381.445385	0.006786665
4383.373839	0.006642664
4385.302292	0.006444023
4387.230745	0.006488279
4389.159198	0.006770820
4391.087651	0.006844467
4393.016104	0.007009934
4394.944557	0.007562684
4396.873010	0.008032635
4398.801463	0.007977970
4400.729916	0.007462558
4402.658369	0.006992001
4404.586822	0.006639316
4406.515275	0.006496805
4408.443729	0.006783849
4410.372182	0.006876243
4412.300635	0.006082065
4414.229088	0.005076221
4416.157541	0.005085039
4418.085994	0.006101184
4420.014447	0.006969913
4421.942900	0.006804183
4423.871353	0.006229160
4425.799806	0.005972715
4427.728259	0.006007797
4429.656712	0.006293715
4431.585165	0.006350598
4433.513618	0.005869446
4435.442072	0.005602813
4437.370525	0.005703336
4439.298978	0.005988329
4441.227431	0.006757698
4443.155884	0.007267807
4445.084337	0.007418989
4447.012790	0.008021516
4448.941243	0.008729545
4450.869696	0.008238909
4452.798149	0.006888760
4454.726602	0.006203470
4456.655055	0.006229192
4458.583508	0.006514953
4460.511962	0.006864873
4462.440415	0.007052003
4464.368868	0.006662970
4466.297321	0.006017077
4468.225774	0.006050427
4470.154227	0.006692976
4472.082680	0.007135564
4474.011133	0.006809131
4475.939586	0.006374153
4477.868039	0.006875456
4479.796492	0.007407366
4481.724945	0.007614082
4483.653398	0.007825237
4485.581851	0.008302712
4487.510305	0.008633241
4489.438758	0.008042169
4491.367211	0.006825770
4493.295664	0.006030359
4495.224117	0.005754515
4497.152570	0.005653708
4499.081023	0.005241354
4501.009476	0.005347294
4502.937929	0.006415975
4504.866382	0.007357038
4506.794835	0.006989525
4508.723288	0.005985037
4510.651741	0.005799140
4512.580195	0.006081402
4514.508648	0.006221182
4516.437101	0.006129590
4518.365554	0.005432384
4520.294007	0.004446064
4522.222460	0.003923088
4524.150913	0.004671704
4526.079366	0.006469707
4528.007819	0.007523849
4529.936272	0.007194718
4531.864725	0.006554496
4533.793178	0.006265617
4535.721631	0.006251358
4537.650084	0.006156260
4539.578538	0.006065285
4541.506991	0.006635505
4543.435444	0.007331518
4545.363897	0.007381110
4547.292350	0.006950798
4549.220803	0.006398233
4551.149256	0.005942089
4553.077709	0.005395296
4555.006162	0.005395436
4556.934615	0.006319061
4558.863068	0.006664281
4560.791521	0.005934545
4562.719974	0.005576447
4564.648428	0.006290967
4566.576881	0.007204689
4568.505334	0.007626353
4570.433787	0.007863351
4572.362240	0.007923710
4574.290693	0.007718452
4576.219146	0.007426887
4578.147599	0.006862923
4580.076052	0.005740507
4582.004505	0.005455166
4583.932958	0.006244068
4585.861411	0.006733685
4587.789864	0.006234164
4589.718318	0.005143205
4591.646771	0.004498196
4593.575224	0.005170596
4595.503677	0.006468912
4597.432130	0.006733364
4599.360583	0.006464157
4601.289036	0.007293203
4603.217489	0.008769990
[truncated: 1,501 more rows]
