# Supplementary material for: Adaptive Method for Quantitative Estimation of Glucose and Fructose Concentrations in Aqueous Solutions Based on Infrared Nanoantenna Optics
Source: Sensors (Basel). 2019 Jul 11;19(14):3053. doi: 10.3390/s19143053 (PMC6678705; doi:10.3390/s19143053)
Supplement: Supplementary file 1 [file sensors-19-03053-s001.zip › 00_Measurement_Data/Fructose cycles/2 c=25 gl/res4 sc50_50 ap100x100 par pol/2 c25 gl.8.txt]

748.239793	0.022972653
750.168246	0.014852425
752.096699	0.019465072
754.025152	0.016375408
755.953605	0.004601770
757.882058	0.019122712
759.810511	0.016310984
761.738964	0.010554395
763.667418	0.029029207
765.595871	0.036305327
767.524324	0.021050727
769.452777	0.025076814
771.381230	0.021855364
773.309683	0.017202675
775.238136	0.017783349
777.166589	0.014256206
779.095042	0.021312684
781.023495	0.033268746
782.951948	0.030087335
784.880401	0.024392420
786.808854	0.030073222
788.737308	0.037054617
790.665761	0.026187845
792.594214	0.010680213
794.522667	0.009566307
796.451120	0.011961453
798.379573	0.010331156
800.308026	0.016587816
802.236479	0.025157405
804.164932	0.026335850
806.093385	0.023769638
808.021838	0.022023447
809.950291	0.022600185
811.878744	0.030327301
813.807197	0.047463197
815.735651	0.043383688
817.664104	0.033331364
819.592557	0.020923456
821.521010	0.020063544
823.449463	0.046101730
825.377916	0.051569417
827.306369	0.027464509
829.234822	0.006335345
831.163275	0.014561421
833.091728	0.017457366
835.020181	0.011286612
836.948634	0.014298137
838.877087	0.015714280
840.805541	0.020369638
842.733994	0.020939533
844.662447	0.022418393
846.590900	0.029530266
848.519353	0.030634608
850.447806	0.016098248
852.376259	0.014913083
854.304712	0.026209120
856.233165	0.026790630
858.161618	0.017204009
860.090071	0.011447109
862.018524	0.020884849
863.946977	0.027393641
865.875430	0.027209330
867.803884	0.025945088
869.732337	0.026574429
871.660790	0.028119236
873.589243	0.026660331
875.517696	0.022170210
877.446149	0.022911245
879.374602	0.032045290
881.303055	0.043307222
883.231508	0.048452351
885.159961	0.046509717
887.088414	0.042605363
889.016867	0.042245470
890.945320	0.045053549
892.873774	0.047521748
894.802227	0.050053969
896.730680	0.053795334
898.659133	0.058320265
900.587586	0.062587783
902.516039	0.065899312
904.444492	0.069201566
906.372945	0.072960399
908.301398	0.076544575
910.229851	0.081179932
912.158304	0.086250782
914.086757	0.088974439
916.015210	0.090235822
917.943664	0.092436150
919.872117	0.096260443
921.800570	0.102079064
923.729023	0.109646767
925.657476	0.118117258
927.585929	0.125168234
929.514382	0.128856555
931.442835	0.130567610
933.371288	0.133356616
935.299741	0.138919279
937.228194	0.146153897
939.156647	0.152722374
941.085100	0.158637688
943.013553	0.165014118
944.942007	0.170200661
946.870460	0.173087522
948.798913	0.175996929
950.727366	0.181107059
952.655819	0.189354405
954.584272	0.199669078
956.512725	0.208636314
958.441178	0.214511469
960.369631	0.219398409
962.298084	0.226194248
964.226537	0.233975038
966.154990	0.240039244
968.083443	0.244920731
970.011897	0.250627190
971.940350	0.257564247
973.868803	0.264864892
975.797256	0.271526098
977.725709	0.277413040
979.654162	0.283431739
981.582615	0.290173441
983.511068	0.296865582
985.439521	0.302622795
987.367974	0.307767659
989.296427	0.312873721
991.224880	0.318231732
993.153333	0.324377090
995.081786	0.331098348
997.010240	0.336959064
998.938693	0.341134727
1000.867146	0.344647676
1002.795599	0.348761737
1004.724052	0.353964180
1006.652505	0.360374063
1008.580958	0.366433173
1010.509411	0.370277673
1012.437864	0.372634709
1014.366317	0.375102729
1016.294770	0.378067225
1018.223223	0.381355822
1020.151676	0.384665877
1022.080130	0.387353063
1024.008583	0.389735401
1025.937036	0.392752379
1027.865489	0.395748287
1029.793942	0.397537768
1031.722395	0.398202151
1033.650848	0.398822457
1035.579301	0.399990082
1037.507754	0.401464880
1039.436207	0.403316855
1041.364660	0.404779822
1043.293113	0.404725909
1045.221566	0.404073864
1047.150019	0.403975993
1049.078473	0.404401571
1051.006926	0.404756129
1052.935379	0.403936356
1054.863832	0.402313888
1056.792285	0.401062340
1058.720738	0.399611801
1060.649191	0.397799700
1062.577644	0.396599889
1064.506097	0.396406323
1066.434550	0.396945655
1068.363003	0.397283316
1070.291456	0.396414280
1072.219909	0.394215584
1074.148363	0.391893148
1076.076816	0.390987307
1078.005269	0.391154170
1079.933722	0.390744537
1081.862175	0.389506251
1083.790628	0.388313621
1085.719081	0.387337774
1087.647534	0.386309803
1089.575987	0.385012239
1091.504440	0.383575499
1093.432893	0.382108867
1095.361346	0.380159855
1097.289799	0.378058523
1099.218253	0.376419604
1101.146706	0.374737918
1103.075159	0.372624099
1105.003612	0.370377123
1106.932065	0.368275970
1108.860518	0.366331816
1110.788971	0.364361644
1112.717424	0.362241268
1114.645877	0.359911770
1116.574330	0.357100755
1118.502783	0.353655398
1120.431236	0.350258440
1122.359689	0.347574264
1124.288142	0.345378399
1126.216596	0.343365669
1128.145049	0.341087580
1130.073502	0.338072211
1132.001955	0.334991693
1133.930408	0.332522571
1135.858861	0.330058277
1137.787314	0.327150494
1139.715767	0.324390322
1141.644220	0.322031945
1143.572673	0.319561779
1145.501126	0.317160547
1147.429579	0.315189332
1149.358032	0.312904805
1151.286486	0.309943706
1153.214939	0.306842476
1155.143392	0.303712100
1157.071845	0.300715566
1159.000298	0.298315108
1160.928751	0.296038330
1162.857204	0.293260902
1164.785657	0.290532500
1166.714110	0.288300991
1168.642563	0.286042899
1170.571016	0.283258379
1172.499469	0.280237198
1174.427922	0.277485073
1176.356375	0.274702787
1178.284829	0.271461904
1180.213282	0.268272936
1182.141735	0.265867651
1184.070188	0.264018774
1185.998641	0.261852592
1187.927094	0.259301484
1189.855547	0.256963849
1191.784000	0.254545242
1193.712453	0.251561046
1195.640906	0.248860478
1197.569359	0.246975660
1199.497812	0.244806752
1201.426265	0.241696954
1203.354719	0.238797784
1205.283172	0.236267090
1207.211625	0.233993575
1209.140078	0.231788114
1211.068531	0.229310364
1212.996984	0.226592332
1214.925437	0.224038854
1216.853890	0.221842170
1218.782343	0.220133647
1220.710796	0.218736276
1222.639249	0.217085749
1224.567702	0.214961588
1226.496155	0.212618217
1228.424609	0.210414380
1230.353062	0.208395541
1232.281515	0.206309974
1234.209968	0.204042986
1236.138421	0.201825291
1238.066874	0.199937165
1239.995327	0.198225752
1241.923780	0.196512371
1243.852233	0.195053950
1245.780686	0.193750188
1247.709139	0.192167222
1249.637592	0.190422803
1251.566045	0.188774124
1253.494498	0.186810583
1255.422952	0.184424117
1257.351405	0.182503521
1259.279858	0.181389987
1261.208311	0.180102721
1263.136764	0.178136736
1265.065217	0.175863534
1266.993670	0.173736557
1268.922123	0.172150761
1270.850576	0.170691475
1272.779029	0.168833196
1274.707482	0.167040870
1276.635935	0.165728807
1278.564388	0.164537907
1280.492842	0.163212702
1282.421295	0.161622852
1284.349748	0.159856468
1286.278201	0.158433318
1288.206654	0.157339737
1290.135107	0.155947521
1292.063560	0.154116899
1293.992013	0.152258635
1295.920466	0.150803149
1297.848919	0.149606064
1299.777372	0.148236975
1301.705825	0.146691903
1303.634278	0.145210609
1305.562731	0.143974110
1307.491185	0.142892182
1309.419638	0.141568169
1311.348091	0.140107423
1313.276544	0.138709918
1315.204997	0.137333617
1317.133450	0.136230990
1319.061903	0.134996086
1320.990356	0.133150175
1322.918809	0.131518781
1324.847262	0.130660325
1326.775715	0.129816219
1328.704168	0.128502175
1330.632621	0.126979530
1332.561075	0.125387266
1334.489528	0.124061279
1336.417981	0.123807967
1338.346434	0.124246046
1340.274887	0.123327687
1342.203340	0.120869145
1344.131793	0.118956618
1346.060246	0.117901221
1347.988699	0.116971895
1349.917152	0.115853354
1351.845605	0.114752129
1353.774058	0.113935046
1355.702511	0.112938493
1357.630965	0.111495115
1359.559418	0.110377505
1361.487871	0.109949313
1363.416324	0.109073058
1365.344777	0.107457809
1367.273230	0.106140465
1369.201683	0.105000705
1371.130136	0.104121663
1373.058589	0.104021914
1374.987042	0.103489652
1376.915495	0.101868153
1378.843948	0.100288309
1380.772401	0.099136405
1382.700854	0.098324746
1384.629308	0.097955599
1386.557761	0.097541690
1388.486214	0.096048333
1390.414667	0.094315276
1392.343120	0.093990825
1394.271573	0.094549902
1396.200026	0.094321541
1398.128479	0.093075871
1400.056932	0.091169469
1401.985385	0.089562304
1403.913838	0.089133352
1405.842291	0.088778727
1407.770744	0.087896973
1409.699198	0.087077759
1411.627651	0.086217381
1413.556104	0.085085556
1415.484557	0.084294386
1417.413010	0.084259585
1419.341463	0.083831079
1421.269916	0.082469173
1423.198369	0.081631377
1425.126822	0.081054434
1427.055275	0.080200180
1428.983728	0.079367965
1430.912181	0.078125700
1432.840634	0.076898113
1434.769087	0.076736979
1436.697541	0.076774895
1438.625994	0.075702190
1440.554447	0.074646913
1442.482900	0.074072197
1444.411353	0.073705971
1446.339806	0.073685028
1448.268259	0.073266298
1450.196712	0.071959853
1452.125165	0.070885032
1454.053618	0.071159989
1455.982071	0.072656259
1457.910524	0.072740868
1459.838977	0.070305757
1461.767431	0.068492174
1463.695884	0.068249784
1465.624337	0.067885727
1467.552790	0.066847801
1469.481243	0.066769078
1471.409696	0.067851484
1473.338149	0.067847401
1475.266602	0.066093832
1477.195055	0.064321749
1479.123508	0.063410684
1481.051961	0.063110992
1482.980414	0.062620811
1484.908867	0.062227771
1486.837321	0.062650032
1488.765774	0.063160278
1490.694227	0.062138751
1492.622680	0.060325604
1494.551133	0.060011469
1496.479586	0.060717750
1498.408039	0.060325094
1500.336492	0.058621816
1502.264945	0.057204016
1504.193398	0.057945527
1506.121851	0.060487639
1508.050304	0.060357939
1509.978757	0.057572588
1511.907210	0.055896942
1513.835664	0.055728663
1515.764117	0.055995263
1517.692570	0.055706736
1519.621023	0.055726655
1521.549476	0.056429215
1523.477929	0.055826798
1525.406382	0.054480650
1527.334835	0.053424936
1529.263288	0.052865487
1531.191741	0.053093500
1533.120194	0.053071111
1535.048647	0.051590726
1536.977100	0.051010195
1538.905554	0.052807461
1540.834007	0.054134589
1542.762460	0.052989118
1544.690913	0.051076192
1546.619366	0.049706664
1548.547819	0.049585417
1550.476272	0.049736768
1552.404725	0.049145244
1554.333178	0.048488561
1556.261631	0.049201541
1558.190084	0.051650967
1560.118537	0.051694617
1562.046990	0.049082641
1563.975443	0.047471166
1565.903897	0.047028650
1567.832350	0.047187876
1569.760803	0.047134113
1571.689256	0.046199176
1573.617709	0.045982316
1575.546162	0.046800323
1577.474615	0.046688590
1579.403068	0.045799203
1581.331521	0.045537230
1583.259974	0.045789789
1585.188427	0.046030171
1587.116880	0.046127833
1589.045333	0.046256222
1590.973787	0.046674274
1592.902240	0.047294434
1594.830693	0.047560170
1596.759146	0.047272425
1598.687599	0.047002483
1600.616052	0.047103025
1602.544505	0.047301233
1604.472958	0.047497883
1606.401411	0.047947425
1608.329864	0.048530914
1610.258317	0.048838377
1612.186770	0.049041737
1614.115223	0.049809363
1616.043677	0.050920263
1617.972130	0.050917841
1619.900583	0.050371952
1621.829036	0.050765757
1623.757489	0.051433641
1625.685942	0.051708329
1627.614395	0.052020665
1629.542848	0.052071337
1631.471301	0.052214298
1633.399754	0.053472046
1635.328207	0.055304293
1637.256660	0.055446479
1639.185113	0.054314151
1641.113566	0.053577576
1643.042020	0.053818539
1644.970473	0.055198167
1646.898926	0.056178696
1648.827379	0.055140086
1650.755832	0.054988582
1652.684285	0.056735732
1654.612738	0.056497876
1656.541191	0.054288197
1658.469644	0.052765038
1660.398097	0.052295838
1662.326550	0.052088901
1664.255003	0.051379163
1666.183456	0.051151764
1668.111910	0.052114531
1670.040363	0.052541085
1671.968816	0.051525641
1673.897269	0.050649181
1675.825722	0.049862884
1677.754175	0.048628010
1679.682628	0.047889918
1681.611081	0.048219640
1683.539534	0.048776615
1685.467987	0.047298484
1687.396440	0.044940896
1689.324893	0.043476440
1691.253346	0.042361408
1693.181799	0.041856349
1695.110253	0.042396117
1697.038706	0.043071773
1698.967159	0.043258224
1700.895612	0.042265512
1702.824065	0.040434770
1704.752518	0.039319295
1706.680971	0.038327053
1708.609424	0.037128493
1710.537877	0.036447223
1712.466330	0.036380332
1714.394783	0.036620006
1716.323236	0.036759723
1718.251689	0.036313009
1720.180143	0.035432927
1722.108596	0.034940761
1724.037049	0.034596138
1725.965502	0.033978637
1727.893955	0.033475019
1729.822408	0.033343367
1731.750861	0.033564441
1733.679314	0.033882458
1735.607767	0.033461433
1737.536220	0.032906253
1739.464673	0.032802720
1741.393126	0.032758441
1743.321579	0.032697618
1745.250032	0.032718435
1747.178486	0.033033870
1749.106939	0.033557110
1751.035392	0.033625185
1752.963845	0.033225674
1754.892298	0.033143360
1756.820751	0.033341687
1758.749204	0.033318449
1760.677657	0.033337850
1762.606110	0.033356082
1764.534563	0.033282828
1766.463016	0.033548974
1768.391469	0.034131825
1770.319922	0.034932341
1772.248376	0.035675626
1774.176829	0.035665885
1776.105282	0.035324242
1778.033735	0.035402730
1779.962188	0.035820927
1781.890641	0.036010131
1783.819094	0.036093697
1785.747547	0.036408681
1787.676000	0.036883883
1789.604453	0.037772369
1791.532906	0.038908567
1793.461359	0.039197687
1795.389812	0.038645502
1797.318266	0.038380407
1799.246719	0.038875025
1801.175172	0.039565895
1803.103625	0.039671496
1805.032078	0.039378639
1806.960531	0.039335847
1808.888984	0.039752193
1810.817437	0.040258516
1812.745890	0.040450182
1814.674343	0.040451791
1816.602796	0.040460419
1818.531249	0.040465478
1820.459702	0.040599532
1822.388155	0.041011285
1824.316609	0.041386306
1826.245062	0.041338872
1828.173515	0.041306268
1830.101968	0.041297156
1832.030421	0.040963721
1833.958874	0.040927500
1835.887327	0.041190494
1837.815780	0.041099243
1839.744233	0.040745843
1841.672686	0.040820219
1843.601139	0.041164640
1845.529592	0.040826175
1847.458045	0.040062550
1849.386499	0.039537184
1851.314952	0.039138980
1853.243405	0.038762189
1855.171858	0.038657140
1857.100311	0.038928691
1859.028764	0.039124899
1860.957217	0.038806226
1862.885670	0.038093697
1864.814123	0.037554108
1866.742576	0.037618097
1868.671029	0.037867464
1870.599482	0.037566986
1872.527935	0.037087951
1874.456388	0.036867049
1876.384842	0.036547512
1878.313295	0.035969764
1880.241748	0.035528086
1882.170201	0.035436608
1884.098654	0.035407927
1886.027107	0.035253733
1887.955560	0.035112459
1889.884013	0.034854174
1891.812466	0.034455162
1893.740919	0.034267992
1895.669372	0.034011401
1897.597825	0.033407543
1899.526278	0.032853112
1901.454732	0.032529186
1903.383185	0.032143071
1905.311638	0.031665713
1907.240091	0.031445727
1909.168544	0.031460136
1911.096997	0.031390898
1913.025450	0.031244002
1914.953903	0.031098658
1916.882356	0.030852865
1918.810809	0.030300809
1920.739262	0.029697224
1922.667715	0.029373657
1924.596168	0.029068984
1926.524622	0.028730676
1928.453075	0.028396988
1930.381528	0.028055571
1932.309981	0.027849739
1934.238434	0.027720217
1936.166887	0.027555602
1938.095340	0.027351173
1940.023793	0.027102755
1941.952246	0.026831238
1943.880699	0.026564894
1945.809152	0.026378352
1947.737605	0.026153572
1949.666058	0.025684848
1951.594511	0.025103919
1953.522965	0.024721913
1955.451418	0.024631413
1957.379871	0.024606215
1959.308324	0.024439743
1961.236777	0.024089495
1963.165230	0.023691341
1965.093683	0.023497369
1967.022136	0.023428066
1968.950589	0.023209240
1970.879042	0.022933457
1972.807495	0.022609308
1974.735948	0.022235576
1976.664401	0.022067349
1978.592855	0.022096235
1980.521308	0.021998957
1982.449761	0.021696683
1984.378214	0.021423025
1986.306667	0.021327011
1988.235120	0.021329524
1990.163573	0.021269372
1992.092026	0.020995988
1994.020479	0.020494735
1995.948932	0.020075841
1997.877385	0.019953253
1999.805838	0.019898828
2001.734291	0.019665442
2003.662744	0.019459451
2005.591198	0.019439533
2007.519651	0.019328356
2009.448104	0.018955611
2011.376557	0.018677281
2013.305010	0.018806797
2015.233463	0.019076660
2017.161916	0.018989736
2019.090369	0.018621137
2021.018822	0.018395573
2022.947275	0.018321702
2024.875728	0.018262448
2026.804181	0.018180676
2028.732634	0.017905233
2030.661088	0.017564580
2032.589541	0.017563773
2034.517994	0.017728452
2036.446447	0.017540779
2038.374900	0.017162429
2040.303353	0.017147304
2042.231806	0.017385332
2044.160259	0.017304085
2046.088712	0.016848076
2048.017165	0.016387882
2049.945618	0.016114263
2051.874071	0.015986342
2053.802524	0.016016621
2055.730978	0.016245317
2057.659431	0.016355112
2059.587884	0.016088517
2061.516337	0.015755674
2063.444790	0.015681881
2065.373243	0.015808906
2067.301696	0.015813664
2069.230149	0.015505753
2071.158602	0.015057310
2073.087055	0.014902298
2075.015508	0.015165333
2076.943961	0.015447319
2078.872414	0.015518197
2080.800867	0.015467953
2082.729321	0.015345562
2084.657774	0.015257117
2086.586227	0.015191421
2088.514680	0.015011609
2090.443133	0.014810666
2092.371586	0.014660561
2094.300039	0.014512489
2096.228492	0.014425852
2098.156945	0.014495915
2100.085398	0.014552918
2102.013851	0.014307898
2103.942304	0.013961421
2105.870757	0.013926297
2107.799211	0.014226689
2109.727664	0.014506035
2111.656117	0.014308049
2113.584570	0.013805261
2115.513023	0.013711080
2117.441476	0.013970650
2119.369929	0.013853082
2121.298382	0.013278994
2123.226835	0.012742116
2125.155288	0.012610478
2127.083741	0.013075504
2129.012194	0.013650685
2130.940647	0.013485141
2132.869100	0.012829803
2134.797554	0.012371207
2136.726007	0.012201185
2138.654460	0.012371559
2140.582913	0.012753926
2142.511366	0.012886439
2144.439819	0.012658341
2146.368272	0.012318620
2148.296725	0.011958630
2150.225178	0.011699141
2152.153631	0.011799329
2154.082084	0.012136125
2156.010537	0.012309197
2157.938990	0.012309188
2159.867444	0.012486025
2161.795897	0.012735073
2163.724350	0.012726724
2165.652803	0.012428229
2167.581256	0.012049131
2169.509709	0.011896293
2171.438162	0.011952928
2173.366615	0.012000470
2175.295068	0.012077945
2177.223521	0.012200529
2179.151974	0.012250628
2181.080427	0.012125605
2183.008880	0.011818036
2184.937334	0.011636053
2186.865787	0.011614882
2188.794240	0.011300352
2190.722693	0.010981222
2192.651146	0.011177288
2194.579599	0.011330149
2196.508052	0.011043747
2198.436505	0.010937154
2200.364958	0.011325507
2202.293411	0.011639904
2204.221864	0.011521235
2206.150317	0.011285436
2208.078770	0.011197084
2210.007223	0.011112216
2211.935677	0.010743218
2213.864130	0.010238844
2215.792583	0.010049095
2217.721036	0.010246112
2219.649489	0.010513078
2221.577942	0.010613164
2223.506395	0.010444089
2225.434848	0.009981066
2227.363301	0.009562450
2229.291754	0.009614311
2231.220207	0.010051444
2233.148660	0.010501756
2235.077113	0.010542117
2237.005567	0.010000439
2238.934020	0.009343790
2240.862473	0.009147384
2242.790926	0.009358762
2244.719379	0.009601542
2246.647832	0.009682208
2248.576285	0.009747067
2250.504738	0.009970529
2252.433191	0.010020549
2254.361644	0.009607310
2256.290097	0.008994651
2258.218550	0.008730279
2260.147003	0.008796421
2262.075456	0.008803966
2264.003910	0.008854152
2265.932363	0.009139014
2267.860816	0.009450962
2269.789269	0.009596288
2271.717722	0.009553309
2273.646175	0.009324941
2275.574628	0.008994816
2277.503081	0.008697215
2279.431534	0.008619616
2281.359987	0.008714230
2283.288440	0.008683603
2285.216893	0.008434842
2287.145346	0.008188062
2289.073800	0.008091507
2291.002253	0.008092815
2292.930706	0.008060081
2294.859159	0.007903529
2296.787612	0.007802607
2298.716065	0.007909922
2300.644518	0.008056646
2302.572971	0.008180567
2304.501424	0.008335591
2306.429877	0.008414741
2308.358330	0.008377858
2310.286783	0.008377815
2312.215236	0.008372778
2314.143690	0.008303203
2316.072143	0.008287666
2318.000596	0.008534184
2319.929049	0.008797098
2321.857502	0.008617806
2323.785955	0.008264565
2325.714408	0.007977281
2327.642861	0.007782097
2329.571314	0.007076248
2331.499767	0.006307007
2333.428220	0.006171619
2335.356673	0.006586391
2337.285126	0.006732490
2339.213579	0.006885906
2341.142033	0.007300868
2343.070486	0.007841857
2344.998939	0.008324445
2346.927392	0.008074451
2348.855845	0.007706355
2350.784298	0.008296169
2352.712751	0.008232330
2354.641204	0.006671504
2356.569657	0.005467158
2358.498110	0.005676716
2360.426563	0.006789173
2362.355016	0.007414496
2364.283469	0.006868671
2366.211923	0.006289876
2368.140376	0.006053133
2370.068829	0.005885693
2371.997282	0.006151811
2373.925735	0.006580635
2375.854188	0.006624556
2377.782641	0.006351277
2379.711094	0.006212989
2381.639547	0.006293798
2383.568000	0.006375969
2385.496453	0.006375121
2387.424906	0.006344358
2389.353359	0.006190843
2391.281812	0.005909473
2393.210266	0.005784674
2395.138719	0.005878347
2397.067172	0.005943962
2398.995625	0.005983546
2400.924078	0.006137160
2402.852531	0.006257125
2404.780984	0.006125759
2406.709437	0.005875236
2408.637890	0.005546639
2410.566343	0.005258243
2412.494796	0.005159060
2414.423249	0.005077467
2416.351702	0.004938156
2418.280156	0.005129079
2420.208609	0.005633261
2422.137062	0.005899230
2424.065515	0.005675034
2425.993968	0.005276174
2427.922421	0.005134355
2429.850874	0.005419777
2431.779327	0.005984415
2433.707780	0.006376534
2435.636233	0.006271724
2437.564686	0.005910126
2439.493139	0.005706179
2441.421592	0.005871487
2443.350045	0.006337795
2445.278499	0.006524762
2447.206952	0.006157426
2449.135405	0.005880021
2451.063858	0.005994421
2452.992311	0.006082154
2454.920764	0.006071533
2456.849217	0.006262568
2458.777670	0.006427776
2460.706123	0.006264291
2462.634576	0.006211259
2464.563029	0.006472762
2466.491482	0.006625609
2468.419935	0.006353316
2470.348389	0.006055037
2472.276842	0.006149473
2474.205295	0.006485407
2476.133748	0.006723973
2478.062201	0.006715253
2479.990654	0.006450707
2481.919107	0.006190891
2483.847560	0.006362083
2485.776013	0.006800782
2487.704466	0.006992979
2489.632919	0.006989789
2491.561372	0.007201186
2493.489825	0.007508679
2495.418279	0.007627380
2497.346732	0.007707093
2499.275185	0.007814530
2501.203638	0.007808085
2503.132091	0.007708150
2505.060544	0.007675989
2506.988997	0.007777980
2508.917450	0.007932146
2510.845903	0.008194408
2512.774356	0.008671124
2514.702809	0.009115880
2516.631262	0.009171983
2518.559715	0.008969300
2520.488168	0.008909418
2522.416622	0.009044441
2524.345075	0.009213852
2526.273528	0.009412288
2528.201981	0.009769721
2530.130434	0.010207109
2532.058887	0.010427102
2533.987340	0.010438316
2535.915793	0.010588936
2537.844246	0.010957593
2539.772699	0.011227643
2541.701152	0.011342172
2543.629605	0.011542557
2545.558058	0.011817801
2547.486512	0.012099559
2549.414965	0.012452844
2551.343418	0.012774440
2553.271871	0.012951778
2555.200324	0.013151031
2557.128777	0.013474982
2559.057230	0.013779012
2560.985683	0.014037885
2562.914136	0.014339977
2564.842589	0.014510673
2566.771042	0.014460713
2568.699495	0.014642360
2570.627948	0.015351271
2572.556401	0.016115058
2574.484855	0.016524352
2576.413308	0.016761323
2578.341761	0.016977176
2580.270214	0.017036362
2582.198667	0.016803725
2584.127120	0.016570365
2586.055573	0.016678454
2587.984026	0.016785936
2589.912479	0.016723294
2591.840932	0.016832585
2593.769385	0.017085586
2595.697838	0.017520925
2597.626291	0.018341890
2599.554745	0.018947160
2601.483198	0.018870588
2603.411651	0.018462084
2605.340104	0.018047430
2607.268557	0.017911844
2609.197010	0.018088475
2611.125463	0.018074306
2613.053916	0.017845081
2614.982369	0.017835500
2616.910822	0.017922292
2618.839275	0.017993599
2620.767728	0.018319685
2622.696181	0.018685615
2624.624635	0.018780360
2626.553088	0.018857541
2628.481541	0.018884774
2630.409994	0.018611761
2632.338447	0.018418886
2634.266900	0.018659357
2636.195353	0.018866438
2638.123806	0.018617474
2640.052259	0.018266892
2641.980712	0.018150697
2643.909165	0.018148575
2645.837618	0.017980013
2647.766071	0.017608177
2649.694524	0.017401796
2651.622978	0.017571028
2653.551431	0.017849695
2655.479884	0.017828418
2657.408337	0.017612558
2659.336790	0.017559186
2661.265243	0.017348915
2663.193696	0.016829036
2665.122149	0.016486665
2667.050602	0.016400248
2668.979055	0.016310601
2670.907508	0.016283190
2672.835961	0.016400268
2674.764414	0.016514402
2676.692868	0.016475422
2678.621321	0.016273845
2680.549774	0.015994251
2682.478227	0.015777802
2684.406680	0.015711861
2686.335133	0.015698684
2688.263586	0.015640218
2690.192039	0.015718395
2692.120492	0.015886471
2694.048945	0.015819745
2695.977398	0.015568043
2697.905851	0.015285769
2699.834304	0.014946450
2701.762757	0.014748783
2703.691211	0.014815635
2705.619664	0.014857899
2707.548117	0.014874832
2709.476570	0.014982792
2711.405023	0.014875359
2713.333476	0.014569705
2715.261929	0.014537889
2717.190382	0.014895311
2719.118835	0.015114238
2721.047288	0.014787041
2722.975741	0.014238389
2724.904194	0.013879281
2726.832647	0.013704175
2728.761101	0.013613519
2730.689554	0.013623849
2732.618007	0.013809487
2734.546460	0.014116528
2736.474913	0.014339808
2738.403366	0.014318850
2740.331819	0.014004253
2742.260272	0.013596420
2744.188725	0.013476705
2746.117178	0.013608421
2748.045631	0.013554757
2749.974084	0.013308577
2751.902537	0.013045736
2753.830991	0.012686311
2755.759444	0.012352535
2757.687897	0.012248517
2759.616350	0.012410038
2761.544803	0.012804047
2763.473256	0.013124396
2765.401709	0.013132690
2767.330162	0.012891675
2769.258615	0.012638719
2771.187068	0.012501951
2773.115521	0.012416384
2775.043974	0.012500837
2776.972427	0.012662061
2778.900880	0.012541184
2780.829334	0.012270516
2782.757787	0.012221325
2784.686240	0.012481058
2786.614693	0.012681104
2788.543146	0.012386939
2790.471599	0.011825175
2792.400052	0.011563528
2794.328505	0.011691801
2796.256958	0.011934258
2798.185411	0.012261682
2800.113864	0.012596333
2802.042317	0.012481578
2803.970770	0.011964109
2805.899224	0.011800455
2807.827677	0.012093675
2809.756130	0.012261351
2811.684583	0.012156977
2813.613036	0.012018241
2815.541489	0.011811529
2817.469942	0.011594519
2819.398395	0.011511746
2821.326848	0.011451818
2823.255301	0.011485606
2825.183754	0.011652350
2827.112207	0.011723260
2829.040660	0.011585090
2830.969113	0.011307785
2832.897567	0.011083820
2834.826020	0.011178879
2836.754473	0.011466189
2838.682926	0.011408275
2840.611379	0.010868920
2842.539832	0.010455182
2844.468285	0.010512006
2846.396738	0.010757486
2848.325191	0.011015867
2850.253644	0.011148030
2852.182097	0.010962421
2854.110550	0.010777811
2856.039003	0.010740137
2857.967457	0.010630833
2859.895910	0.010696066
2861.824363	0.011039218
2863.752816	0.011227504
2865.681269	0.011202062
2867.609722	0.011120046
2869.538175	0.010947010
2871.466628	0.010647959
2873.395081	0.010421413
2875.323534	0.010455289
2877.251987	0.010649608
2879.180440	0.010821654
2881.108893	0.010832495
2883.037347	0.010736573
2884.965800	0.010750626
2886.894253	0.010722454
2888.822706	0.010421696
2890.751159	0.010261069
2892.679612	0.010709609
2894.608065	0.011288303
2896.536518	0.011278415
2898.464971	0.010819267
2900.393424	0.010786112
2902.321877	0.011144258
2904.250330	0.011027274
2906.178783	0.010617896
2908.107236	0.010508942
2910.035690	0.010431224
2911.964143	0.010131502
2913.892596	0.010107483
2915.821049	0.010492077
2917.749502	0.010567310
2919.677955	0.010249278
2921.606408	0.010255274
2923.534861	0.010418525
2925.463314	0.010252276
2927.391767	0.010307484
2929.320220	0.010992929
2931.248673	0.011569331
2933.177126	0.011390734
2935.105580	0.011154111
2937.034033	0.011593239
2938.962486	0.011885406
2940.890939	0.011499966
2942.819392	0.011227485
2944.747845	0.011108134
2946.676298	0.010778405
2948.604751	0.010627789
2950.533204	0.010897468
2952.461657	0.011261290
2954.390110	0.011258689
2956.318563	0.010975182
2958.247016	0.010821213
2960.175469	0.010773997
2962.103923	0.010896568
2964.032376	0.011395173
2965.960829	0.011815552
2967.889282	0.011657840
2969.817735	0.011186720
2971.746188	0.011054130
2973.674641	0.011404894
2975.603094	0.011676324
2977.531547	0.011621319
2979.460000	0.011568091
2981.388453	0.011580243
2983.316906	0.011631275
2985.245359	0.011744723
2987.173813	0.011815757
2989.102266	0.012030732
2991.030719	0.012493026
2992.959172	0.012818761
2994.887625	0.012670745
2996.816078	0.012103197
2998.744531	0.011541693
3000.672984	0.011299806
3002.601437	0.011227120
3004.529890	0.011254184
3006.458343	0.011522351
3008.386796	0.011809557
3010.315249	0.011903079
3012.243703	0.012058204
3014.172156	0.012318300
3016.100609	0.012468760
3018.029062	0.012529177
3019.957515	0.012566662
3021.885968	0.012562098
3023.814421	0.012474462
3025.742874	0.012287731
3027.671327	0.012272194
3029.599780	0.012515347
3031.528233	0.012757123
3033.456686	0.012952505
3035.385139	0.013188950
3037.313592	0.013419299
3039.242046	0.013502968
3041.170499	0.013216761
3043.098952	0.012738227
3045.027405	0.012444844
3046.955858	0.012471121
3048.884311	0.012899767
3050.812764	0.013567314
3052.741217	0.013962174
3054.669670	0.014055531
3056.598123	0.014241478
3058.526576	0.014535068
3060.455029	0.014687030
3062.383482	0.014715808
3064.311936	0.014761574
3066.240389	0.014988562
3068.168842	0.015302164
3070.097295	0.015216288
3072.025748	0.014711848
3073.954201	0.014321731
3075.882654	0.014407235
3077.811107	0.014818239
3079.739560	0.015134741
3081.668013	0.015187738
3083.596466	0.014984883
3085.524919	0.014725496
3087.453372	0.014682197
3089.381825	0.014887555
3091.310279	0.015222340
3093.238732	0.015460970
3095.167185	0.015584032
3097.095638	0.015641119
3099.024091	0.015631976
3100.952544	0.015975861
3102.880997	0.016742134
3104.809450	0.017338919
3106.737903	0.017599780
3108.666356	0.017725760
3110.594809	0.017768141
3112.523262	0.017844195
3114.451715	0.018082079
3116.380169	0.018237516
3118.308622	0.018121066
3120.237075	0.018116901
3122.165528	0.018320536
3124.093981	0.018398264
3126.022434	0.018409587
3127.950887	0.018643158
3129.879340	0.018955700
3131.807793	0.018960722
3133.736246	0.018852290
3135.664699	0.019126248
3137.593152	0.019518293
3139.521605	0.019568874
3141.450058	0.019607043
3143.378512	0.019906135
3145.306965	0.020104373
3147.235418	0.020214710
3149.163871	0.020522490
3151.092324	0.020735921
3153.020777	0.020645034
3154.949230	0.020611875
3156.877683	0.020805016
3158.806136	0.020934056
3160.734589	0.020963484
3162.663042	0.021196151
3164.591495	0.021540772
3166.519948	0.021834167
3168.448402	0.022147713
3170.376855	0.022410383
3172.305308	0.022549549
3174.233761	0.022415189
3176.162214	0.022163227
3178.090667	0.022394149
3180.019120	0.022916758
3181.947573	0.023056790
3183.876026	0.023013821
3185.804479	0.023219364
3187.732932	0.023620909
3189.661385	0.024108497
3191.589838	0.024300786
3193.518292	0.023911260
3195.446745	0.023530401
3197.375198	0.023675768
3199.303651	0.024030948
3201.232104	0.024284298
3203.160557	0.024688460
3205.089010	0.025574246
3207.017463	0.026509292
3208.945916	0.026759656
3210.874369	0.026492592
3212.802822	0.026347723
3214.731275	0.026555574
3216.659728	0.026918713
3218.588181	0.026968814
3220.516635	0.026585527
3222.445088	0.026412951
3224.373541	0.026844047
3226.301994	0.027279241
3228.230447	0.027141847
3230.158900	0.026957529
3232.087353	0.027189333
3234.015806	0.027361022
3235.944259	0.027365202
3237.872712	0.027581833
3239.801165	0.027999822
3241.729618	0.028230505
3243.658071	0.027845146
3245.586525	0.027034981
3247.514978	0.026559893
3249.443431	0.026691148
3251.371884	0.027379157
3253.300337	0.028448693
3255.228790	0.029016653
3257.157243	0.028545780
3259.085696	0.027959019
3261.014149	0.027960254
3262.942602	0.028096033
3264.871055	0.028171016
3266.799508	0.028359890
3268.727961	0.028500406
3270.656414	0.028759170
3272.584868	0.029257933
3274.513321	0.029384010
3276.441774	0.029081294
3278.370227	0.028975902
3280.298680	0.029130181
3282.227133	0.029444784
3284.155586	0.029960457
3286.084039	0.030280467
3288.012492	0.029963752
3289.940945	0.029668191
3291.869398	0.029985892
3293.797851	0.030062258
3295.726304	0.029654630
3297.654758	0.029810196
3299.583211	0.030530147
3301.511664	0.030942854
3303.440117	0.031283986
3305.368570	0.032131623
3307.297023	0.032907933
3309.225476	0.032672383
3311.153929	0.031607676
3313.082382	0.030793089
3315.010835	0.030756718
3316.939288	0.031121150
3318.867741	0.031577952
3320.796194	0.032049730
3322.724648	0.032083262
3324.653101	0.031793632
3326.581554	0.032135732
3328.510007	0.032983638
3330.438460	0.033197425
3332.366913	0.032753460
3334.295366	0.032496180
3336.223819	0.032519210
3338.152272	0.032530010
3340.080725	0.032819796
3342.009178	0.033407938
3343.937631	0.033576272
3345.866084	0.033136960
3347.794537	0.032939810
3349.722991	0.033470895
3351.651444	0.033954401
3353.579897	0.033929221
3355.508350	0.034131166
3357.436803	0.034744617
3359.365256	0.035074450
3361.293709	0.035014305
3363.222162	0.035027683
3365.150615	0.035011377
3367.079068	0.034672350
3369.007521	0.034517307
3370.935974	0.035030231
3372.864427	0.035820466
3374.792881	0.036197174
3376.721334	0.035906326
3378.649787	0.035358481
3380.578240	0.035019364
3382.506693	0.035127345
3384.435146	0.035745554
3386.363599	0.036373161
3388.292052	0.036506567
3390.220505	0.036397982
3392.148958	0.036582183
3394.077411	0.036771562
3396.005864	0.036301956
3397.934317	0.035722077
3399.862770	0.036001291
3401.791224	0.036856290
3403.719677	0.037103854
3405.648130	0.036774587
3407.576583	0.036505394
3409.505036	0.036821190
3411.433489	0.037676506
3413.361942	0.038431980
3415.290395	0.038602788
3417.218848	0.038180586
3419.147301	0.037511371
3421.075754	0.036980405
3423.004207	0.036744341
3424.932660	0.036743749
3426.861114	0.036744107
3428.789567	0.036764219
3430.718020	0.037222724
3432.646473	0.038020231
3434.574926	0.038458198
3436.503379	0.038176879
3438.431832	0.037594628
3440.360285	0.037591595
3442.288738	0.038194247
3444.217191	0.038287271
3446.145644	0.037486926
3448.074097	0.036709636
3450.002550	0.036677971
3451.931004	0.036902074
3453.859457	0.036844857
3455.787910	0.036757872
3457.716363	0.036684763
3459.644816	0.036416344
3461.573269	0.035980407
3463.501722	0.035505474
3465.430175	0.035175696
3467.358628	0.035033893
3469.287081	0.034835644
3471.215534	0.034575090
3473.143987	0.034510639
3475.072440	0.034552272
3477.000893	0.034457333
3478.929347	0.034353100
3480.857800	0.034362420
3482.786253	0.034471016
3484.714706	0.034650862
3486.643159	0.034660138
3488.571612	0.034242462
3490.500065	0.033655297
3492.428518	0.033291820
3494.356971	0.033137813
3496.285424	0.032866526
3498.213877	0.032417610
3500.142330	0.032471053
3502.070783	0.033233758
3503.999237	0.033606276
3505.927690	0.033082142
3507.856143	0.032518029
3509.784596	0.032305870
3511.713049	0.032188024
3513.641502	0.031880639
3515.569955	0.031358920
3517.498408	0.030988948
3519.426861	0.031087780
3521.355314	0.031470057
3523.283767	0.031441294
3525.212220	0.030797677
3527.140673	0.030361578
3529.069126	0.030522605
3530.997580	0.030677451
3532.926033	0.030191163
3534.854486	0.029052807
3536.782939	0.027788894
3538.711392	0.027060624
3540.639845	0.027135978
3542.568298	0.027719541
3544.496751	0.028247951
3546.425204	0.028343525
3548.353657	0.028085785
3550.282110	0.027672192
3552.210563	0.027076811
3554.139016	0.026342135
3556.067470	0.025836734
3557.995923	0.025725411
3559.924376	0.025777135
3561.852829	0.025776450
3563.781282	0.025788553
3565.709735	0.025856353
3567.638188	0.025667347
3569.566641	0.025060462
3571.495094	0.024373977
3573.423547	0.023903748
3575.352000	0.023682807
3577.280453	0.023432218
3579.208906	0.022832701
3581.137360	0.022007089
3583.065813	0.021287566
3584.994266	0.020982880
3586.922719	0.021081697
3588.851172	0.020973234
3590.779625	0.020694988
3592.708078	0.020958764
3594.636531	0.021698393
3596.564984	0.022176271
3598.493437	0.022067979
3600.421890	0.021722708
3602.350343	0.021406362
3604.278796	0.021233762
3606.207249	0.021266526
3608.135703	0.021210460
3610.064156	0.020612104
3611.992609	0.019615570
3613.921062	0.018805785
3615.849515	0.018468663
3617.777968	0.018343274
3619.706421	0.017946832
3621.634874	0.017479669
3623.563327	0.017645618
3625.491780	0.018490549
3627.420233	0.019475736
3629.348686	0.019892756
3631.277139	0.019557631
3633.205593	0.018828163
3635.134046	0.017769862
3637.062499	0.016713647
3638.990952	0.016024034
3640.919405	0.015764626
3642.847858	0.015703561
3644.776311	0.015764626
3646.704764	0.016319843
3648.633217	0.016977038
3650.561670	0.016440928
3652.490123	0.015216270
3654.418576	0.014506355
3656.347029	0.014135795
3658.275482	0.013728955
3660.203936	0.013413918
3662.132389	0.013140048
3664.060842	0.012998032
3665.989295	0.013428160
3667.917748	0.014423621
3669.846201	0.014920319
3671.774654	0.014094537
3673.703107	0.013173763
3675.631560	0.012956826
3677.560013	0.012775735
3679.488466	0.012116023
3681.416919	0.011111843
3683.345372	0.010234809
3685.273826	0.009953617
3687.202279	0.010389308
3689.130732	0.010998500
3691.059185	0.010990147
3692.987638	0.010693006
3694.916091	0.010626144
3696.844544	0.010705172
3698.772997	0.010735192
3700.701450	0.010818360
3702.629903	0.011044356
3704.558356	0.011265877
3706.486809	0.011117105
3708.415262	0.010539687
3710.343716	0.010289888
3712.272169	0.010732584
3714.200622	0.011059362
3716.129075	0.011069167
3718.057528	0.011008849
3719.985981	0.010915628
3721.914434	0.010539182
3723.842887	0.009946748
3725.771340	0.010078570
3727.699793	0.011369765
3729.628246	0.012753099
3731.556699	0.012790255
3733.485152	0.011614230
3735.413605	0.010990641
3737.342059	0.011465008
3739.270512	0.011893917
3741.198965	0.012009131
3743.127418	0.012112509
3745.055871	0.011598527
3746.984324	0.010485163
3748.912777	0.010139777
3750.841230	0.010984576
3752.769683	0.012334238
3754.698136	0.013412639
3756.626589	0.014012059
3758.555042	0.014060236
3760.483495	0.013673780
3762.411949	0.013170833
3764.340402	0.012879938
3766.268855	0.012983018
3768.197308	0.013524113
3770.125761	0.014060809
3772.054214	0.013984090
3773.982667	0.013580209
3775.911120	0.013345790
3777.839573	0.013379853
3779.768026	0.013499285
3781.696479	0.013449990
3783.624932	0.013336586
3785.553385	0.013258527
3787.481838	0.013141307
3789.410292	0.013088776
3791.338745	0.013248858
3793.267198	0.013351345
3795.195651	0.013120408
3797.124104	0.013107663
3799.052557	0.013972928
3800.981010	0.014947950
3802.909463	0.014168521
3804.837916	0.012252296
3806.766369	0.011294057
3808.694822	0.011868379
3810.623275	0.012939541
3812.551728	0.013567355
3814.480182	0.013592479
3816.408635	0.013001427
3818.337088	0.012063919
3820.265541	0.011446043
3822.193994	0.011321805
3824.122447	0.011587624
3826.050900	0.012109323
3827.979353	0.012318365
3829.907806	0.011788766
3831.836259	0.010877360
3833.764712	0.010381890
3835.693165	0.010770293
3837.621618	0.012042193
3839.550071	0.013443965
3841.478525	0.013693501
3843.406978	0.013018416
3845.335431	0.012333347
3847.263884	0.011989166
3849.192337	0.011904446
3851.120790	0.011824417
3853.049243	0.011699169
3854.977696	0.011530644
3856.906149	0.011501051
3858.834602	0.011840169
3860.763055	0.012507755
3862.691508	0.013210117
3864.619961	0.013318436
3866.548415	0.012645321
3868.476868	0.012074651
3870.405321	0.012219758
3872.333774	0.013016976
3874.262227	0.013826878
3876.190680	0.013927236
3878.119133	0.013867075
3880.047586	0.014062001
3881.976039	0.013796929
3883.904492	0.012987223
3885.832945	0.012216136
3887.761398	0.011704026
3889.689851	0.011625702
3891.618305	0.011871297
3893.546758	0.011965037
3895.475211	0.011920349
3897.403664	0.011852213
3899.332117	0.011729743
3901.260570	0.011868572
3903.189023	0.012070585
3905.117476	0.011444376
3907.045929	0.010454885
3908.974382	0.010203248
3910.902835	0.010695593
3912.831288	0.011269271
3914.759741	0.011595242
3916.688194	0.011829274
3918.616648	0.011993270
3920.545101	0.011896091
3922.473554	0.011493923
3924.402007	0.010882826
3926.330460	0.010263675
3928.258913	0.010000935
3930.187366	0.010368157
3932.115819	0.011266716
3934.044272	0.012116058
3935.972725	0.012395908
3937.901178	0.012141524
3939.829631	0.011649032
3941.758084	0.011199727
3943.686538	0.011076112
3945.614991	0.011306266
3947.543444	0.011341903
3949.471897	0.010827206
3951.400350	0.010431249
3953.328803	0.010673488
3955.257256	0.011136349
3957.185709	0.011095745
3959.114162	0.010489490
3961.042615	0.010016805
3962.971068	0.010202388
3964.899521	0.010779194
3966.827974	0.011127001
3968.756427	0.011064091
3970.684881	0.010711203
3972.613334	0.010190653
3974.541787	0.009926084
3976.470240	0.010110141
3978.398693	0.010330322
3980.327146	0.010335753
3982.255599	0.010254984
3984.184052	0.010214562
3986.112505	0.010093647
3988.040958	0.009883867
3989.969411	0.009915982
3991.897864	0.010249480
3993.826317	0.010393576
3995.754771	0.010262821
3997.683224	0.010253021
3999.611677	0.010174928
4001.540130	0.009747016
4003.468583	0.009475174
4005.397036	0.009955669
4007.325489	0.010543081
4009.253942	0.010500229
4011.182395	0.010135416
4013.110848	0.009750155
4015.039301	0.008995355
4016.967754	0.008449809
4018.896207	0.008656489
4020.824661	0.009346236
4022.753114	0.010307290
4024.681567	0.011256446
4026.610020	0.011364237
4028.538473	0.010626190
4030.466926	0.009990876
4032.395379	0.009784668
4034.323832	0.009487534
4036.252285	0.008973912
4038.180738	0.008663595
4040.109191	0.008417101
4042.037644	0.008009085
4043.966097	0.008002812
4045.894550	0.008551856
4047.823004	0.008947765
4049.751457	0.008804722
4051.679910	0.008428749
4053.608363	0.008583166
4055.536816	0.009366437
4057.465269	0.010116648
4059.393722	0.010474451
4061.322175	0.010096641
4063.250628	0.009131561
4065.179081	0.009078288
4067.107534	0.010236935
4069.035987	0.010925630
4070.964440	0.010493347
4072.892894	0.009816224
4074.821347	0.009505389
4076.749800	0.009522295
4078.678253	0.009555288
4080.606706	0.009474873
4082.535159	0.009274971
4084.463612	0.009094189
4086.392065	0.008926257
4088.320518	0.009023515
4090.248971	0.009698958
4092.177424	0.010106381
4094.105877	0.009540956
4096.034330	0.008466630
4097.962783	0.007545978
4099.891237	0.006959439
4101.819690	0.006737135
4103.748143	0.006838859
4105.676596	0.006827228
4107.605049	0.006770878
4109.533502	0.007140762
4111.461955	0.007754268
4113.390408	0.008326816
4115.318861	0.008522102
4117.247314	0.008183787
4119.175767	0.007993944
4121.104220	0.008160713
4123.032673	0.008266393
4124.961127	0.008282039
4126.889580	0.008310119
4128.818033	0.008195163
4130.746486	0.007834302
4132.674939	0.007488957
4134.603392	0.007154957
4136.531845	0.007066744
4138.460298	0.007332026
4140.388751	0.007329755
4142.317204	0.007069771
4144.245657	0.007462341
4146.174110	0.008417945
4148.102563	0.008739560
4150.031017	0.008377221
4151.959470	0.008293456
4153.887923	0.008511918
4155.816376	0.008502874
4157.744829	0.008188800
4159.673282	0.007967020
4161.601735	0.007971778
4163.530188	0.008194672
4165.458641	0.008210236
4167.387094	0.007849017
4169.315547	0.007441532
4171.244000	0.006999158
4173.172453	0.006735748
4175.100906	0.007051411
4177.029360	0.007331617
4178.957813	0.007218969
4180.886266	0.006969380
4182.814719	0.007532786
4184.743172	0.008671139
4186.671625	0.008708222
4188.600078	0.007652438
4190.528531	0.006915158
4192.456984	0.006733062
4194.385437	0.006828672
4196.313890	0.007523646
4198.242343	0.008129078
4200.170796	0.007931056
4202.099250	0.007447522
4204.027703	0.007132321
4205.956156	0.006575167
4207.884609	0.005883138
4209.813062	0.005872171
4211.741515	0.006589568
4213.669968	0.007130046
4215.598421	0.006941484
4217.526874	0.006710407
4219.455327	0.007075158
4221.383780	0.007446268
4223.312233	0.007324710
4225.240686	0.006740056
4227.169139	0.006528955
4229.097593	0.006860481
4231.026046	0.006843019
4232.954499	0.006720829
4234.882952	0.007122253
4236.811405	0.007329712
4238.739858	0.007110707
4240.668311	0.006992416
4242.596764	0.006903108
4244.525217	0.006576792
4246.453670	0.006232956
4248.382123	0.005876124
4250.310576	0.005801236
4252.239029	0.006312780
4254.167483	0.006908313
4256.095936	0.007068045
4258.024389	0.007067563
4259.952842	0.006914120
4261.881295	0.006112230
4263.809748	0.005300967
4265.738201	0.005352176
4267.666654	0.006355043
4269.595107	0.006869750
4271.523560	0.006192333
4273.452013	0.005158714
4275.380466	0.004766962
4277.308919	0.005221687
4279.237373	0.005896553
4281.165826	0.006375442
4283.094279	0.006475726
4285.022732	0.006501852
4286.951185	0.006688023
4288.879638	0.006985422
4290.808091	0.006882342
4292.736544	0.006374076
4294.664997	0.005929331
4296.593450	0.005449872
4298.521903	0.005120023
4300.450356	0.005124403
4302.378809	0.005435719
4304.307262	0.005875499
4306.235716	0.006119741
4308.164169	0.006061808
4310.092622	0.005791182
4312.021075	0.005082357
4313.949528	0.004236973
4315.877981	0.004059782
4317.806434	0.004998269
4319.734887	0.006068164
4321.663340	0.006428358
4323.591793	0.006184406
4325.520246	0.006169605
4327.448699	0.007138670
4329.377152	0.008293615
4331.305606	0.008212812
4333.234059	0.007595284
4335.162512	0.007349655
4337.090965	0.007091825
4339.019418	0.006313668
4340.947871	0.005631564
4342.876324	0.006035480
4344.804777	0.006779975
4346.733230	0.006897621
4348.661683	0.006984037
4350.590136	0.007177765
4352.518589	0.007149505
4354.447042	0.007249285
4356.375495	0.007119848
4358.303949	0.006757774
4360.232402	0.006465478
4362.160855	0.005823885
4364.089308	0.005068948
4366.017761	0.005046094
4367.946214	0.005962837
4369.874667	0.006739524
4371.803120	0.006713039
4373.731573	0.005996046
4375.660026	0.004975315
4377.588479	0.004667605
4379.516932	0.005093668
4381.445385	0.005094731
4383.373839	0.004890215
4385.302292	0.004633875
4387.230745	0.004345601
4389.159198	0.004630308
4391.087651	0.005259417
4393.016104	0.005867116
4394.944557	0.006617205
4396.873010	0.007579919
4398.801463	0.008010126
4400.729916	0.007984058
4402.658369	0.008140849
4404.586822	0.008063245
4406.515275	0.007050694
4408.443729	0.006152530
4410.372182	0.006099013
4412.300635	0.006210475
4414.229088	0.005774427
4416.157541	0.005323656
4418.085994	0.005280475
4420.014447	0.005362683
4421.942900	0.005575762
4423.871353	0.005708485
4425.799806	0.006220163
4427.728259	0.006939536
4429.656712	0.006791275
4431.585165	0.007035261
4433.513618	0.007973480
4435.442072	0.007887402
4437.370525	0.006576262
4439.298978	0.005700543
4441.227431	0.006094893
4443.155884	0.006999058
4445.084337	0.007166876
4447.012790	0.006282013
4448.941243	0.005207968
4450.869696	0.004816394
4452.798149	0.005098500
4454.726602	0.006257354
4456.655055	0.007045667
4458.583508	0.006888418
4460.511962	0.006867601
4462.440415	0.007143591
4464.368868	0.007348973
4466.297321	0.007715722
4468.225774	0.007791284
4470.154227	0.006648703
4472.082680	0.005198854
4474.011133	0.005329083
4475.939586	0.006880374
4477.868039	0.007852449
4479.796492	0.007186569
4481.724945	0.005912200
4483.653398	0.005096832
4485.581851	0.005378569
4487.510305	0.006721251
4489.438758	0.007858304
4491.367211	0.008184065
4493.295664	0.008241476
4495.224117	0.008005007
4497.152570	0.007357032
4499.081023	0.007154515
4501.009476	0.007403891
4502.937929	0.007343119
4504.866382	0.006773536
4506.794835	0.006130433
4508.723288	0.006453910
4510.651741	0.007875035
4512.580195	0.008661292
4514.508648	0.008154395
4516.437101	0.007571242
4518.365554	0.007453835
4520.294007	0.007170035
4522.222460	0.006730324
4524.150913	0.006792469
4526.079366	0.006706021
4528.007819	0.006206230
4529.936272	0.006023583
4531.864725	0.006470559
4533.793178	0.007523170
4535.721631	0.009108309
4537.650084	0.010271286
4539.578538	0.009825643
4541.506991	0.008386493
4543.435444	0.007448735
4545.363897	0.007653332
4547.292350	0.007767440
4549.220803	0.006576207
4551.149256	0.005214503
4553.077709	0.004323471
4555.006162	0.004798282
4556.934615	0.006337510
4558.863068	0.007473153
4560.791521	0.008498331
4562.719974	0.009887975
4564.648428	0.010024388
4566.576881	0.008573607
4568.505334	0.006931433
4570.433787	0.005612712
4572.362240	0.004892943
4574.290693	0.004526553
4576.219146	0.004816636
4578.147599	0.005378111
4580.076052	0.005741239
4582.004505	0.006675426
4583.932958	0.007588392
4585.861411	0.007459323
4587.789864	0.007113056
4589.718318	0.006905131
4591.646771	0.006742624
4593.575224	0.006787691
4595.503677	0.007019267
4597.432130	0.007730215
4599.360583	0.008820379
4601.289036	0.009562768
4603.217489	0.009007819
[truncated: 1,501 more rows]
