# Supplementary material for: Adaptive Method for Quantitative Estimation of Glucose and Fructose Concentrations in Aqueous Solutions Based on Infrared Nanoantenna Optics
Source: Sensors (Basel). 2019 Jul 11;19(14):3053. doi: 10.3390/s19143053 (PMC6678705; doi:10.3390/s19143053)
Supplement: Supplementary file 1 [file sensors-19-03053-s001.zip › 00_Measurement_Data/Fructose cycles/2 c=25 gl/res4 sc50_50 ap100x100 par pol/2 c25 gl.9.txt]

748.239793	0.023035096
750.168246	0.025502423
752.096699	0.020744445
754.025152	0.017420918
755.953605	0.014129003
757.882058	0.009363562
759.810511	0.028730543
761.738964	0.045537792
763.667418	0.043321911
765.595871	0.020221418
767.524324	0.013068653
769.452777	0.013319413
771.381230	0.013997840
773.309683	0.037922285
775.238136	0.045174751
777.166589	0.031449750
779.095042	0.014983607
781.023495	0.011761779
782.951948	0.013082794
784.880401	0.015386719
786.808854	0.022368263
788.737308	0.020515801
790.665761	0.012937283
792.594214	0.033956166
794.522667	0.041211884
796.451120	0.020546451
798.379573	0.015627246
800.308026	0.032662921
802.236479	0.044353977
804.164932	0.042808373
806.093385	0.037405018
808.021838	0.029467754
809.950291	0.023861680
811.878744	0.032763653
813.807197	0.043212052
815.735651	0.041966736
817.664104	0.047049358
819.592557	0.049277477
821.521010	0.047166649
823.449463	0.038165092
825.377916	0.028704558
827.306369	0.027434226
829.234822	0.014293599
831.163275	0.018210569
833.091728	0.013872620
835.020181	0.011491200
836.948634	0.021303864
838.877087	0.029317191
840.805541	0.031961013
842.733994	0.023314463
844.662447	0.015103487
846.590900	0.016475854
848.519353	0.017202673
850.447806	0.015927158
852.376259	0.017929463
854.304712	0.018980892
856.233165	0.023404190
858.161618	0.029961973
860.090071	0.037303694
862.018524	0.038154215
863.946977	0.031043699
865.875430	0.024567222
867.803884	0.022198014
869.732337	0.023003979
871.660790	0.027089514
873.589243	0.031219618
875.517696	0.033458568
877.446149	0.036477268
879.374602	0.039539706
881.303055	0.040845826
883.231508	0.040944990
885.159961	0.040268026
887.088414	0.041388050
889.016867	0.045506611
890.945320	0.050280351
892.873774	0.052792229
894.802227	0.055027559
896.730680	0.059233937
898.659133	0.062279519
900.587586	0.064737350
902.516039	0.069750704
904.444492	0.073565170
906.372945	0.073552079
908.301398	0.074691392
910.229851	0.079240993
912.158304	0.083502665
914.086757	0.085828587
916.015210	0.088205673
917.943664	0.093599707
919.872117	0.102458104
921.800570	0.110279240
923.729023	0.113759689
925.657476	0.115535259
927.585929	0.118974574
929.514382	0.124638788
931.442835	0.131103948
933.371288	0.136500120
935.299741	0.140823424
937.228194	0.145637840
939.156647	0.151377797
941.085100	0.157908753
943.013553	0.164649099
944.942007	0.170578852
946.870460	0.175755695
948.798913	0.180710137
950.727366	0.186626270
952.655819	0.194506899
954.584272	0.202571616
956.512725	0.209314153
958.441178	0.215518415
960.369631	0.221209809
962.298084	0.226195261
964.226537	0.231448039
966.154990	0.237465128
968.083443	0.243678197
970.011897	0.249844149
971.940350	0.256322533
973.868803	0.262812018
975.797256	0.269177109
977.725709	0.275908619
979.654162	0.282298505
981.582615	0.287683547
983.511068	0.293007791
985.439521	0.299044758
987.367974	0.305159509
989.296427	0.310976535
991.224880	0.317681432
993.153333	0.325275749
995.081786	0.331669658
997.010240	0.336049616
998.938693	0.339917451
1000.867146	0.344877690
1002.795599	0.350441694
1004.724052	0.355045229
1006.652505	0.359043419
1008.580958	0.363779038
1010.509411	0.368492126
1012.437864	0.371956617
1014.366317	0.375238121
1016.294770	0.379220933
1018.223223	0.383192599
1020.151676	0.386748195
1022.080130	0.389348179
1024.008583	0.390343845
1025.937036	0.391210258
1027.865489	0.393806726
1029.793942	0.397126347
1031.722395	0.399654239
1033.650848	0.401262641
1035.579301	0.401992977
1037.507754	0.402747184
1039.436207	0.404055148
1041.364660	0.405003995
1043.293113	0.405191481
1045.221566	0.404764354
1047.150019	0.404339761
1049.078473	0.404831856
1051.006926	0.405393243
1052.935379	0.404466122
1054.863832	0.402837038
1056.792285	0.401542783
1058.720738	0.399278224
1060.649191	0.396364152
1062.577644	0.395646960
1064.506097	0.396959126
1066.434550	0.397485703
1068.363003	0.396420956
1070.291456	0.394827783
1072.219909	0.393790513
1074.148363	0.393635213
1076.076816	0.393466294
1078.005269	0.392301828
1079.933722	0.390346348
1081.862175	0.388669729
1083.790628	0.387875348
1085.719081	0.387225181
1087.647534	0.385855883
1089.575987	0.384344429
1091.504440	0.383317709
1093.432893	0.381923944
1095.361346	0.379734725
1097.289799	0.377479970
1099.218253	0.375244796
1101.146706	0.373074263
1103.075159	0.371735752
1105.003612	0.370903522
1106.932065	0.369177461
1108.860518	0.366441786
1110.788971	0.363837779
1112.717424	0.361732781
1114.645877	0.359507710
1116.574330	0.356849313
1118.502783	0.354276776
1120.431236	0.352035493
1122.359689	0.349461824
1124.288142	0.346590459
1126.216596	0.344162196
1128.145049	0.341722310
1130.073502	0.338521332
1132.001955	0.335235178
1133.930408	0.332706809
1135.858861	0.330541819
1137.787314	0.328045577
1139.715767	0.325268418
1141.644220	0.322762996
1143.572673	0.320727021
1145.501126	0.318507493
1147.429579	0.315656304
1149.358032	0.312606454
1151.286486	0.309689224
1153.214939	0.306854755
1155.143392	0.304048717
1157.071845	0.301268995
1159.000298	0.298748761
1160.928751	0.296782881
1162.857204	0.294792980
1164.785657	0.291760832
1166.714110	0.288271368
1168.642563	0.285465330
1170.571016	0.282711476
1172.499469	0.279414564
1174.427922	0.276435971
1176.356375	0.273940414
1178.284829	0.271084219
1180.213282	0.268036067
1182.141735	0.265635610
1184.070188	0.263750404
1185.998641	0.261649966
1187.927094	0.259192765
1189.855547	0.256702393
1191.784000	0.254130781
1193.712453	0.251312941
1195.640906	0.248541459
1197.569359	0.246059105
1199.497812	0.243777320
1201.426265	0.241638556
1203.354719	0.239658192
1205.283172	0.237216607
1207.211625	0.234049171
1209.140078	0.230926558
1211.068531	0.228527650
1212.996984	0.226692021
1214.925437	0.224838078
1216.853890	0.222471803
1218.782343	0.219771996
1220.710796	0.217260435
1222.639249	0.215161830
1224.567702	0.213457912
1226.496155	0.211852744
1228.424609	0.209930480
1230.353062	0.207692221
1232.281515	0.205568358
1234.209968	0.203720659
1236.138421	0.201894358
1238.066874	0.200027198
1239.995327	0.198262915
1241.923780	0.196561635
1243.852233	0.194865972
1245.780686	0.193178251
1247.709139	0.191454560
1249.637592	0.189711139
1251.566045	0.188016623
1253.494498	0.186154723
1255.422952	0.183936268
1257.351405	0.181810856
1259.279858	0.180324659
1261.208311	0.179179117
1263.136764	0.177538007
1265.065217	0.175297603
1266.993670	0.173223376
1268.922123	0.171789899
1270.850576	0.170688644
1272.779029	0.169478282
1274.707482	0.167874843
1276.635935	0.165989831
1278.564388	0.164274871
1280.492842	0.162807882
1282.421295	0.161377370
1284.349748	0.159886405
1286.278201	0.158210158
1288.206654	0.156477943
1290.135107	0.155066580
1292.063560	0.153892115
1293.992013	0.152459845
1295.920466	0.150677592
1297.848919	0.149048865
1299.777372	0.147892416
1301.705825	0.146931157
1303.634278	0.145799249
1305.562731	0.144286871
1307.491185	0.142388746
1309.419638	0.140542686
1311.348091	0.139033020
1313.276544	0.137943804
1315.204997	0.137128487
1317.133450	0.135974467
1319.061903	0.134431496
1320.990356	0.132991761
1322.918809	0.131803170
1324.847262	0.130665213
1326.775715	0.129264668
1328.704168	0.127627581
1330.632621	0.126209944
1332.561075	0.125331774
1334.489528	0.124824964
1336.417981	0.124179736
1338.346434	0.123016626
1340.274887	0.121794067
1342.203340	0.120678462
1344.131793	0.119274996
1346.060246	0.117886186
1347.988699	0.116784908
1349.917152	0.115766086
1351.845605	0.114569411
1353.774058	0.113146201
1355.702511	0.111977644
1357.630965	0.111329541
1359.559418	0.110595979
1361.487871	0.109419189
1363.416324	0.108613856
1365.344777	0.108085088
1367.273230	0.106853195
1369.201683	0.105517305
1371.130136	0.104580402
1373.058589	0.103540696
1374.987042	0.102727152
1376.915495	0.102061339
1378.843948	0.100969046
1380.772401	0.099933982
1382.700854	0.099228270
1384.629308	0.098143525
1386.557761	0.096471086
1388.486214	0.095514767
1390.414667	0.095465079
1392.343120	0.094813094
1394.271573	0.093700297
1396.200026	0.093146309
1398.128479	0.092428349
1400.056932	0.091265671
1401.985385	0.089926578
1403.913838	0.088312685
1405.842291	0.087390989
1407.770744	0.087129168
1409.699198	0.086446762
1411.627651	0.085622452
1413.556104	0.085382514
1415.484557	0.085250676
1417.413010	0.084323615
1419.341463	0.083431192
1421.269916	0.083195291
1423.198369	0.082411267
1425.126822	0.081393160
1427.055275	0.080541611
1428.983728	0.079416305
1430.912181	0.078970283
1432.840634	0.079172790
1434.769087	0.078121625
1436.697541	0.076337948
1438.625994	0.076004490
1440.554447	0.076078415
1442.482900	0.075556628
1444.411353	0.074816070
1446.339806	0.073834985
1448.268259	0.073162690
1450.196712	0.073216535
1452.125165	0.073463820
1454.053618	0.072869696
1455.982071	0.070722178
1457.910524	0.069184728
1459.838977	0.069821633
1461.767431	0.069930092
1463.695884	0.068477623
1465.624337	0.067541808
1467.552790	0.067892060
1469.481243	0.067547247
1471.409696	0.065969966
1473.338149	0.065211490
1475.266602	0.065443628
1477.195055	0.065162338
1479.123508	0.064307354
1481.051961	0.063439459
1482.980414	0.063101858
1484.908867	0.062990591
1486.837321	0.062416185
1488.765774	0.061384872
1490.694227	0.060711604
1492.622680	0.060625799
1494.551133	0.059949446
1496.479586	0.058829103
1498.408039	0.058458839
1500.336492	0.058802914
1502.264945	0.059313580
1504.193398	0.058810301
1506.121851	0.057031225
1508.050304	0.056500647
1509.978757	0.057072610
1511.907210	0.056681406
1513.835664	0.055625245
1515.764117	0.054992862
1517.692570	0.055464618
1519.621023	0.055617090
1521.549476	0.054485586
1523.477929	0.053568494
1525.406382	0.052932389
1527.334835	0.052679546
1529.263288	0.053047974
1531.191741	0.052754909
1533.120194	0.051794842
1535.048647	0.052079253
1536.977100	0.052694030
1538.905554	0.051886830
1540.834007	0.051115990
1542.762460	0.050981592
1544.690913	0.050388150
1546.619366	0.049653932
1548.547819	0.049032431
1550.476272	0.048807524
1552.404725	0.048884876
1554.333178	0.048854101
1556.261631	0.048329141
1558.190084	0.047155835
1560.118537	0.047369912
1562.046990	0.048316427
1563.975443	0.048021715
1565.903897	0.047559686
1567.832350	0.047340475
1569.760803	0.047108024
1571.689256	0.047360875
1573.617709	0.047110271
1575.546162	0.046186097
1577.474615	0.046324812
1579.403068	0.047138494
1581.331521	0.047281794
1583.259974	0.046907715
1585.188427	0.046374373
1587.116880	0.045971874
1589.045333	0.045976795
1590.973787	0.046331987
1592.902240	0.046653200
1594.830693	0.046724543
1596.759146	0.046762556
1598.687599	0.046836060
1600.616052	0.046775896
1602.544505	0.046639938
1604.472958	0.046594042
1606.401411	0.046715949
1608.329864	0.047213182
1610.258317	0.048256818
1612.186770	0.049488757
1614.115223	0.050013855
1616.043677	0.049844816
1617.972130	0.050444473
1619.900583	0.051522356
1621.829036	0.051757503
1623.757489	0.051865194
1625.685942	0.052035451
1627.614395	0.051762585
1629.542848	0.052005362
1631.471301	0.052871238
1633.399754	0.053080104
1635.328207	0.053020004
1637.256660	0.054089051
1639.185113	0.054939106
1641.113566	0.054868344
1643.042020	0.054568943
1644.970473	0.053858615
1646.898926	0.053626712
1648.827379	0.054830246
1650.755832	0.054281645
1652.684285	0.051683426
1654.612738	0.051857777
1656.541191	0.053737070
1658.469644	0.054108419
1660.398097	0.053295024
1662.326550	0.052487087
1664.255003	0.052331515
1666.183456	0.052048642
1668.111910	0.050985288
1670.040363	0.050472837
1671.968816	0.050720975
1673.897269	0.049843889
1675.825722	0.048338164
1677.754175	0.047827866
1679.682628	0.047970779
1681.611081	0.047741197
1683.539534	0.046641950
1685.467987	0.045855697
1687.396440	0.045291405
1689.324893	0.044012759
1691.253346	0.042950165
1693.181799	0.042146731
1695.110253	0.041152623
1697.038706	0.040669885
1698.967159	0.040061239
1700.895612	0.039325375
1702.824065	0.039130457
1704.752518	0.038409952
1706.680971	0.037686870
1708.609424	0.037613787
1710.537877	0.037720717
1712.466330	0.037799541
1714.394783	0.037722453
1716.323236	0.037156768
1718.251689	0.036319945
1720.180143	0.035558499
1722.108596	0.034691304
1724.037049	0.034095772
1725.965502	0.034044083
1727.893955	0.034057658
1729.822408	0.033963971
1731.750861	0.033461586
1733.679314	0.032622058
1735.607767	0.032712113
1737.536220	0.033156443
1739.464673	0.033092242
1741.393126	0.033078194
1743.321579	0.033124056
1745.250032	0.033008579
1747.178486	0.032899238
1749.106939	0.032836247
1751.035392	0.032922268
1752.963845	0.033225089
1754.892298	0.033445839
1756.820751	0.033603702
1758.749204	0.033855442
1760.677657	0.033762991
1762.606110	0.033602968
1764.534563	0.033763397
1766.463016	0.033887375
1768.391469	0.034060959
1770.319922	0.034275610
1772.248376	0.034453154
1774.176829	0.034960952
1776.105282	0.035457648
1778.033735	0.035531193
1779.962188	0.035452552
1781.890641	0.035528678
1783.819094	0.035673268
1785.747547	0.035969194
1787.676000	0.036469426
1789.604453	0.036726769
1791.532906	0.036905367
1793.461359	0.037685059
1795.389812	0.038616475
1797.318266	0.038915884
1799.246719	0.038678017
1801.175172	0.038549330
1803.103625	0.038917400
1805.032078	0.039385378
1806.960531	0.039638408
1808.888984	0.039800145
1810.817437	0.039971404
1812.745890	0.040135346
1814.674343	0.040229257
1816.602796	0.040294632
1818.531249	0.040440507
1820.459702	0.040559854
1822.388155	0.040520497
1824.316609	0.040561076
1826.245062	0.040955208
1828.173515	0.041105766
1830.101968	0.040886220
1832.030421	0.040900283
1833.958874	0.040888026
1835.887327	0.040701579
1837.815780	0.040666994
1839.744233	0.040769175
1841.672686	0.040538844
1843.601139	0.040023886
1845.529592	0.039928596
1847.458045	0.040008992
1849.386499	0.039815038
1851.314952	0.039472308
1853.243405	0.039089415
1855.171858	0.038850304
1857.100311	0.038786165
1859.028764	0.038641762
1860.957217	0.038347676
1862.885670	0.038068220
1864.814123	0.037831359
1866.742576	0.037513416
1868.671029	0.037214376
1870.599482	0.037070028
1872.527935	0.036871020
1874.456388	0.036581311
1876.384842	0.036338065
1878.313295	0.035973452
1880.241748	0.035411615
1882.170201	0.034998495
1884.098654	0.034988042
1886.027107	0.035036832
1887.955560	0.034660302
1889.884013	0.034180894
1891.812466	0.034025609
1893.740919	0.033903789
1895.669372	0.033796769
1897.597825	0.033786699
1899.526278	0.033597600
1901.454732	0.033078920
1903.383185	0.032334704
1905.311638	0.031666219
1907.240091	0.031192949
1909.168544	0.030798797
1911.096997	0.030509543
1913.025450	0.030344153
1914.953903	0.030120118
1916.882356	0.029752612
1918.810809	0.029660780
1920.739262	0.029826066
1922.667715	0.029713251
1924.596168	0.029348973
1926.524622	0.028931936
1928.453075	0.028672857
1930.381528	0.028605187
1932.309981	0.028404439
1934.238434	0.028012723
1936.166887	0.027597832
1938.095340	0.027184103
1940.023793	0.026714917
1941.952246	0.026286140
1943.880699	0.026091067
1945.809152	0.025892239
1947.737605	0.025465686
1949.666058	0.025080934
1951.594511	0.024929807
1953.522965	0.024895795
1955.451418	0.024855714
1957.379871	0.024830839
1959.308324	0.024829870
1961.236777	0.024785060
1963.165230	0.024570258
1965.093683	0.024164185
1967.022136	0.023773042
1968.950589	0.023506880
1970.879042	0.023227720
1972.807495	0.023001563
1974.735948	0.022850307
1976.664401	0.022571974
1978.592855	0.022300873
1980.521308	0.022169665
1982.449761	0.021985594
1984.378214	0.021762615
1986.306667	0.021609323
1988.235120	0.021425081
1990.163573	0.021168523
1992.092026	0.021014526
1994.020479	0.020992190
1995.948932	0.020869823
1997.877385	0.020634161
1999.805838	0.020397035
2001.734291	0.020204797
2003.662744	0.020120509
2005.591198	0.020164417
2007.519651	0.020130139
2009.448104	0.019648213
2011.376557	0.018888514
2013.305010	0.018441036
2015.233463	0.018463824
2017.161916	0.018714335
2019.090369	0.018843172
2021.018822	0.018668260
2022.947275	0.018354965
2024.875728	0.018153258
2026.804181	0.018063609
2028.732634	0.017849138
2030.661088	0.017463110
2032.589541	0.017216893
2034.517994	0.017297478
2036.446447	0.017501988
2038.374900	0.017536525
2040.303353	0.017347172
2042.231806	0.017037250
2044.160259	0.016694671
2046.088712	0.016434167
2048.017165	0.016390335
2049.945618	0.016394494
2051.874071	0.016151238
2053.802524	0.015852690
2055.730978	0.015823901
2057.659431	0.015942534
2059.587884	0.015957441
2061.516337	0.015847497
2063.444790	0.015701797
2065.373243	0.015617267
2067.301696	0.015536235
2069.230149	0.015332090
2071.158602	0.015183938
2073.087055	0.015247330
2075.015508	0.015377872
2076.943961	0.015526597
2078.872414	0.015588140
2080.800867	0.015304388
2082.729321	0.014861787
2084.657774	0.014729475
2086.586227	0.014894634
2088.514680	0.014988613
2090.443133	0.014830649
2092.371586	0.014544631
2094.300039	0.014386309
2096.228492	0.014388299
2098.156945	0.014356617
2100.085398	0.014138061
2102.013851	0.013814641
2103.942304	0.013610149
2105.870757	0.013566329
2107.799211	0.013621658
2109.727664	0.013756475
2111.656117	0.013922790
2113.584570	0.013953052
2115.513023	0.013794404
2117.441476	0.013765597
2119.369929	0.013971695
2121.298382	0.013987838
2123.226835	0.013590604
2125.155288	0.013227791
2127.083741	0.013271346
2129.012194	0.013381215
2130.940647	0.013302093
2132.869100	0.013156530
2134.797554	0.013052450
2136.726007	0.013166391
2138.654460	0.013320363
2140.582913	0.013113988
2142.511366	0.012634682
2144.439819	0.012323524
2146.368272	0.012416941
2148.296725	0.012674779
2150.225178	0.012728391
2152.153631	0.012643164
2154.082084	0.012645863
2156.010537	0.012690678
2157.938990	0.012683300
2159.867444	0.012613214
2161.795897	0.012493656
2163.724350	0.012286878
2165.652803	0.012061900
2167.581256	0.012004157
2169.509709	0.011992829
2171.438162	0.011836804
2173.366615	0.011755574
2175.295068	0.011924655
2177.223521	0.011997666
2179.151974	0.011769099
2181.080427	0.011443621
2183.008880	0.011303878
2184.937334	0.011471644
2186.865787	0.011669852
2188.794240	0.011688598
2190.722693	0.011673919
2192.651146	0.011567290
2194.579599	0.011357808
2196.508052	0.011288735
2198.436505	0.011241415
2200.364958	0.011061221
2202.293411	0.010955721
2204.221864	0.011073480
2206.150317	0.011265818
2208.078770	0.011314392
2210.007223	0.011226892
2211.935677	0.011097884
2213.864130	0.010974684
2215.792583	0.010895980
2217.721036	0.010711848
2219.649489	0.010250989
2221.577942	0.009846045
2223.506395	0.010063594
2225.434848	0.010743322
2227.363301	0.011090635
2229.291754	0.010908254
2231.220207	0.010519020
2233.148660	0.010111199
2235.077113	0.010010725
2237.005567	0.010269535
2238.934020	0.010378086
2240.862473	0.010133669
2242.790926	0.009983995
2244.719379	0.010026597
2246.647832	0.009808782
2248.576285	0.009416071
2250.504738	0.009205064
2252.433191	0.009142988
2254.361644	0.009281377
2256.290097	0.009511581
2258.218550	0.009636100
2260.147003	0.009740906
2262.075456	0.009865287
2264.003910	0.009781707
2265.932363	0.009362284
2267.860816	0.008785315
2269.789269	0.008395787
2271.717722	0.008498943
2273.646175	0.008900021
2275.574628	0.009136559
2277.503081	0.009177075
2279.431534	0.009210869
2281.359987	0.009205459
2283.288440	0.009114104
2285.216893	0.009075933
2287.145346	0.009114464
2289.073800	0.009016138
2291.002253	0.008800415
2292.930706	0.008666707
2294.859159	0.008585679
2296.787612	0.008396839
2298.716065	0.008146101
2300.644518	0.008100302
2302.572971	0.008319734
2304.501424	0.008447347
2306.429877	0.008222159
2308.358330	0.007865447
2310.286783	0.007635057
2312.215236	0.007471540
2314.143690	0.007253447
2316.072143	0.007069376
2318.000596	0.007078341
2319.929049	0.007361374
2321.857502	0.007908211
2323.785955	0.008366586
2325.714408	0.008159306
2327.642861	0.007475451
2329.571314	0.007238368
2331.499767	0.007864854
2333.428220	0.008803276
2335.356673	0.009319782
2337.285126	0.008949204
2339.213579	0.007686115
2341.142033	0.006684720
2343.070486	0.006872935
2344.998939	0.007670524
2346.927392	0.007901530
2348.855845	0.007382286
2350.784298	0.007220391
2352.712751	0.007832025
2354.641204	0.008273447
2356.569657	0.007809569
2358.498110	0.007103841
2360.426563	0.006830688
2362.355016	0.006871136
2364.283469	0.006878302
2366.211923	0.006868006
2368.140376	0.006941846
2370.068829	0.007106331
2371.997282	0.007258858
2373.925735	0.007266084
2375.854188	0.006947256
2377.782641	0.006485322
2379.711094	0.006352306
2381.639547	0.006547305
2383.568000	0.006651640
2385.496453	0.006459792
2387.424906	0.006181339
2389.353359	0.006021115
2391.281812	0.005944978
2393.210266	0.005918032
2395.138719	0.005982948
2397.067172	0.006168560
2398.995625	0.006467252
2400.924078	0.006773825
2402.852531	0.006801583
2404.780984	0.006429419
2406.709437	0.006157741
2408.637890	0.006102310
2410.566343	0.006004995
2412.494796	0.005845184
2414.423249	0.005824936
2416.351702	0.005966020
2418.280156	0.006046978
2420.208609	0.005968193
2422.137062	0.005854867
2424.065515	0.005727943
2425.993968	0.005521752
2427.922421	0.005385281
2429.850874	0.005428704
2431.779327	0.005515665
2433.707780	0.005470651
2435.636233	0.005475708
2437.564686	0.005808492
2439.493139	0.006112284
2441.421592	0.005972792
2443.350045	0.005729507
2445.278499	0.005763390
2447.206952	0.005982589
2449.135405	0.006136442
2451.063858	0.006195626
2452.992311	0.006229701
2454.920764	0.006170876
2456.849217	0.005979719
2458.777670	0.005693450
2460.706123	0.005500763
2462.634576	0.005603289
2464.563029	0.005829256
2466.491482	0.005996870
2468.419935	0.006178377
2470.348389	0.006449116
2472.276842	0.006705204
2474.205295	0.006727473
2476.133748	0.006485112
2478.062201	0.006203505
2479.990654	0.006144631
2481.919107	0.006432124
2483.847560	0.006879468
2485.776013	0.007144168
2487.704466	0.007173075
2489.632919	0.007180227
2491.561372	0.007233080
2493.489825	0.007207331
2495.418279	0.007294234
2497.346732	0.007739614
2499.275185	0.008137199
2501.203638	0.008259405
2503.132091	0.008514738
2505.060544	0.008774067
2506.988997	0.008484985
2508.917450	0.007893502
2510.845903	0.007764260
2512.774356	0.008260043
2514.702809	0.008866175
2516.631262	0.009087848
2518.559715	0.008967121
2520.488168	0.009060332
2522.416622	0.009520262
2524.345075	0.009838874
2526.273528	0.009973017
2528.201981	0.010329315
2530.130434	0.010671927
2532.058887	0.010606148
2533.987340	0.010483133
2535.915793	0.010766771
2537.844246	0.011229974
2539.772699	0.011519975
2541.701152	0.011765400
2543.629605	0.012072192
2545.558058	0.012406851
2547.486512	0.012739225
2549.414965	0.012980187
2551.343418	0.013105171
2553.271871	0.013232977
2555.200324	0.013410333
2557.128777	0.013573392
2559.057230	0.013840361
2560.985683	0.014208783
2562.914136	0.014511808
2564.842589	0.014813936
2566.771042	0.015250120
2568.699495	0.015658526
2570.627948	0.015710980
2572.556401	0.015464627
2574.484855	0.015349038
2576.413308	0.015484610
2578.341761	0.015556573
2580.270214	0.015600754
2582.198667	0.016066194
2584.127120	0.016805958
2586.055573	0.017255038
2587.984026	0.017397746
2589.912479	0.017514041
2591.840932	0.017674118
2593.769385	0.017766751
2595.697838	0.017734516
2597.626291	0.017720832
2599.554745	0.017887140
2601.483198	0.018138943
2603.411651	0.018306280
2605.340104	0.018477639
2607.268557	0.018681889
2609.197010	0.018670755
2611.125463	0.018557485
2613.053916	0.018619213
2614.982369	0.018811287
2616.910822	0.018960264
2618.839275	0.018724533
2620.767728	0.018281953
2622.696181	0.018384684
2624.624635	0.018916491
2626.553088	0.019154888
2628.481541	0.019062577
2630.409994	0.018919814
2632.338447	0.018839153
2634.266900	0.018782970
2636.195353	0.018487280
2638.123806	0.018009299
2640.052259	0.017746055
2641.980712	0.017772680
2643.909165	0.017964531
2645.837618	0.018081751
2647.766071	0.017760651
2649.694524	0.017280057
2651.622978	0.017202020
2653.551431	0.017484371
2655.479884	0.017871089
2657.408337	0.018080680
2659.336790	0.017970109
2661.265243	0.017789742
2663.193696	0.017656872
2665.122149	0.017292298
2667.050602	0.016565250
2668.979055	0.016061125
2670.907508	0.016140316
2672.835961	0.016125232
2674.764414	0.015813228
2676.692868	0.015859418
2678.621321	0.016289108
2680.549774	0.016480613
2682.478227	0.016273752
2684.406680	0.016204361
2686.335133	0.016340062
2688.263586	0.015931873
2690.192039	0.014935372
2692.120492	0.014338925
2694.048945	0.014531520
2695.977398	0.014883396
2697.905851	0.015010914
2699.834304	0.015154469
2701.762757	0.015475768
2703.691211	0.015601054
2705.619664	0.015432207
2707.548117	0.015397032
2709.476570	0.015385642
2711.405023	0.015011088
2713.333476	0.014667328
2715.261929	0.014676646
2717.190382	0.014600967
2719.118835	0.014398835
2721.047288	0.014455498
2722.975741	0.014711489
2724.904194	0.014858324
2726.832647	0.014794749
2728.761101	0.014621953
2730.689554	0.014408751
2732.618007	0.014176727
2734.546460	0.014006683
2736.474913	0.013829688
2738.403366	0.013611318
2740.331819	0.013571064
2742.260272	0.013748087
2744.188725	0.013876379
2746.117178	0.013881830
2748.045631	0.013841793
2749.974084	0.013698463
2751.902537	0.013613526
2753.830991	0.013720801
2755.759444	0.013728355
2757.687897	0.013345672
2759.616350	0.012971614
2761.544803	0.013105593
2763.473256	0.013316620
2765.401709	0.013108766
2767.330162	0.012805950
2769.258615	0.012694601
2771.187068	0.012705469
2773.115521	0.012658401
2775.043974	0.012353443
2776.972427	0.011893066
2778.900880	0.011651008
2780.829334	0.011770656
2782.757787	0.011964651
2784.686240	0.012147469
2786.614693	0.012518828
2788.543146	0.012901973
2790.471599	0.013017957
2792.400052	0.012972385
2794.328505	0.012870250
2796.256958	0.012694601
2798.185411	0.012324067
2800.113864	0.011840071
2802.042317	0.011687567
2803.970770	0.011935250
2805.899224	0.012195545
2807.827677	0.012226183
2809.756130	0.012077110
2811.684583	0.011946349
2813.613036	0.011891287
2815.541489	0.011850779
2817.469942	0.011825438
2819.398395	0.011775877
2821.326848	0.011756659
2823.255301	0.011720587
2825.183754	0.011441212
2827.112207	0.011143289
2829.040660	0.011196624
2830.969113	0.011432871
2832.897567	0.011559448
2834.826020	0.011476161
2836.754473	0.011310613
2838.682926	0.011265519
2840.611379	0.011214321
2842.539832	0.011113031
2844.468285	0.011321713
2846.396738	0.011627153
2848.325191	0.011500946
2850.253644	0.011092648
2852.182097	0.010821469
2854.110550	0.010880616
2856.039003	0.011092789
2857.967457	0.011280148
2859.895910	0.011520330
2861.824363	0.011710793
2863.752816	0.011707936
2865.681269	0.011556426
2867.609722	0.011374118
2869.538175	0.011052189
2871.466628	0.010716084
2873.395081	0.010918578
2875.323534	0.011485666
2877.251987	0.011668215
2879.180440	0.011553420
2881.108893	0.011467085
2883.037347	0.011248824
2884.965800	0.010993118
2886.894253	0.010793727
2888.822706	0.010587812
2890.751159	0.010673086
2892.679612	0.011035123
2894.608065	0.011159453
2896.536518	0.010952043
2898.464971	0.010929209
2900.393424	0.011102563
2902.321877	0.010963002
2904.250330	0.010600173
2906.178783	0.010378397
2908.107236	0.010377187
2910.035690	0.010404021
2911.964143	0.010370272
2913.892596	0.010474646
2915.821049	0.010726492
2917.749502	0.010920995
2919.677955	0.010975793
2921.606408	0.011139211
2923.534861	0.011667454
2925.463314	0.012081446
2927.391767	0.012101224
2929.320220	0.012204471
2931.248673	0.012304644
2933.177126	0.011999072
2935.105580	0.011592885
2937.034033	0.011518600
2938.962486	0.011619174
2940.890939	0.011667761
2942.819392	0.011717674
2944.747845	0.011618013
2946.676298	0.011260614
2948.604751	0.010892014
2950.533204	0.010814309
2952.461657	0.011164662
2954.390110	0.011650838
2956.318563	0.011827458
2958.247016	0.011725252
2960.175469	0.011746128
2962.103923	0.011936601
2964.032376	0.011986856
2965.960829	0.011860484
2967.889282	0.011804918
2969.817735	0.011781791
2971.746188	0.011654012
2973.674641	0.011481078
2975.603094	0.011347202
2977.531547	0.011393047
2979.460000	0.011522272
2981.388453	0.011419682
2983.316906	0.011302236
2985.245359	0.011512089
2987.173813	0.011897522
2989.102266	0.012056357
2991.030719	0.011854273
2992.959172	0.011811279
2994.887625	0.012194397
2996.816078	0.012384667
2998.744531	0.011989237
3000.672984	0.011676478
3002.601437	0.012028475
3004.529890	0.012496851
3006.458343	0.012480931
3008.386796	0.012303283
3010.315249	0.012212598
3012.243703	0.012115630
3014.172156	0.012121601
3016.100609	0.012218418
3018.029062	0.012188386
3019.957515	0.012047332
3021.885968	0.011909008
3023.814421	0.011827335
3025.742874	0.012093337
3027.671327	0.012689847
3029.599780	0.013095549
3031.528233	0.013247237
3033.456686	0.013394959
3035.385139	0.013423698
3037.313592	0.013344587
3039.242046	0.013409613
3041.170499	0.013549857
3043.098952	0.013562465
3045.027405	0.013570341
3046.955858	0.013649298
3048.884311	0.013658353
3050.812764	0.013610215
3052.741217	0.013585735
3054.669670	0.013578488
3056.598123	0.013630918
3058.526576	0.013683842
3060.455029	0.013780808
3062.383482	0.014222709
3064.311936	0.014721373
3066.240389	0.014594838
3068.168842	0.014104211
3070.097295	0.013970215
3072.025748	0.014232378
3073.954201	0.014521971
3075.882654	0.014652591
3077.811107	0.014800347
3079.739560	0.015165727
3081.668013	0.015613780
3083.596466	0.015914490
3085.524919	0.016059849
3087.453372	0.016157873
3089.381825	0.016109345
3091.310279	0.015800875
3093.238732	0.015521455
3095.167185	0.015611366
3097.095638	0.016033173
3099.024091	0.016466949
3100.952544	0.016656520
3102.880997	0.016832750
3104.809450	0.017203826
3106.737903	0.017389243
3108.666356	0.017296467
3110.594809	0.017332237
3112.523262	0.017560562
3114.451715	0.017853759
3116.380169	0.018208480
3118.308622	0.018391853
3120.237075	0.018196126
3122.165528	0.017990727
3124.093981	0.018200440
3126.022434	0.018604401
3127.950887	0.018839164
3129.879340	0.018905545
3131.807793	0.018959315
3133.736246	0.019117687
3135.664699	0.019438488
3137.593152	0.019811116
3139.521605	0.019929135
3141.450058	0.019699929
3143.378512	0.019609258
3145.306965	0.019952361
3147.235418	0.020319605
3149.163871	0.020549288
3151.092324	0.020691901
3153.020777	0.020508714
3154.949230	0.020221103
3156.877683	0.020167677
3158.806136	0.020194991
3160.734589	0.020420428
3162.663042	0.021052597
3164.591495	0.021520244
3166.519948	0.021230428
3168.448402	0.020770008
3170.376855	0.021169767
3172.305308	0.022312341
3174.233761	0.023163311
3176.162214	0.023276271
3178.090667	0.023163417
3180.019120	0.023225091
3181.947573	0.023401329
3183.876026	0.023457801
3185.804479	0.023166575
3187.732932	0.022741996
3189.661385	0.022694750
3191.589838	0.023003053
3193.518292	0.023306100
3195.446745	0.023722963
3197.375198	0.024380123
3199.303651	0.024867602
3201.232104	0.025031758
3203.160557	0.025315739
3205.089010	0.025720166
3207.017463	0.025751224
3208.945916	0.025451643
3210.874369	0.025313353
3212.802822	0.025495671
3214.731275	0.025820453
3216.659728	0.026041618
3218.588181	0.026124945
3220.516635	0.026337357
3222.445088	0.026646208
3224.373541	0.026799239
3226.301994	0.026792899
3228.230447	0.026704594
3230.158900	0.026624858
3232.087353	0.026750932
3234.015806	0.027004076
3235.944259	0.027187876
3237.872712	0.027150197
3239.801165	0.026922839
3241.729618	0.026838137
3243.658071	0.027044298
3245.586525	0.027304539
3247.514978	0.027369009
3249.443431	0.027441490
3251.371884	0.028048923
3253.300337	0.028941495
3255.228790	0.029296378
3257.157243	0.029104440
3259.085696	0.028780052
3261.014149	0.028360745
3262.942602	0.028073588
3264.871055	0.028109770
3266.799508	0.028078055
3268.727961	0.027917992
3270.656414	0.028075792
3272.584868	0.028417122
3274.513321	0.028841810
3276.441774	0.029621273
3278.370227	0.030312665
3280.298680	0.030380212
3282.227133	0.030250628
3284.155586	0.030377952
3286.084039	0.030408263
3288.012492	0.029962540
3289.940945	0.029391175
3291.869398	0.029261004
3293.797851	0.029631434
3295.726304	0.030041469
3297.654758	0.030134946
3299.583211	0.029990682
3301.511664	0.030046426
3303.440117	0.030556189
3305.368570	0.030976975
3307.297023	0.031079402
3309.225476	0.031326726
3311.153929	0.031567242
3313.082382	0.031469293
3315.010835	0.031386830
3316.939288	0.031551719
3318.867741	0.031678997
3320.796194	0.031642213
3322.724648	0.031480163
3324.653101	0.031308815
3326.581554	0.031407107
3328.510007	0.031736907
3330.438460	0.032223899
3332.366913	0.032895114
3334.295366	0.033460464
3336.223819	0.033730645
3338.152272	0.033730302
3340.080725	0.033398218
3342.009178	0.032924790
3343.937631	0.032609060
3345.866084	0.032578323
3347.794537	0.032929439
3349.722991	0.033772308
3351.651444	0.034904458
3353.579897	0.035567086
3355.508350	0.035270292
3357.436803	0.034397427
3359.365256	0.033655658
3361.293709	0.033660397
3363.222162	0.034618907
3365.150615	0.035795435
3367.079068	0.036149852
3369.007521	0.035745248
3370.935974	0.035364382
3372.864427	0.035195123
3374.792881	0.035094004
3376.721334	0.035287451
3378.649787	0.035958543
3380.578240	0.036710668
3382.506693	0.036772531
3384.435146	0.036044311
3386.363599	0.035375241
3388.292052	0.035330668
3390.220505	0.035485491
3392.148958	0.035267971
3394.077411	0.035145842
3396.005864	0.035845067
3397.934317	0.036780287
3399.862770	0.036971219
3401.791224	0.036753841
3403.719677	0.036690727
3405.648130	0.036967032
3407.576583	0.037695650
3409.505036	0.038436022
3411.433489	0.038301945
3413.361942	0.037449982
3415.290395	0.036759842
3417.218848	0.036908679
3419.147301	0.037720446
3421.075754	0.038146984
3423.004207	0.037822355
3424.932660	0.037425034
3426.861114	0.037354287
3428.789567	0.037482791
3430.718020	0.037665986
3432.646473	0.037754416
3434.574926	0.037518661
3436.503379	0.037117418
3438.431832	0.037090000
3440.360285	0.037407562
3442.288738	0.037599824
3444.217191	0.037619561
3446.145644	0.037543952
3448.074097	0.037233222
3450.002550	0.036492936
3451.931004	0.035797935
3453.859457	0.035794050
3455.787910	0.036011644
3457.716363	0.035749819
3459.644816	0.035327327
3461.573269	0.035353273
3463.501722	0.035651173
3465.430175	0.035771273
3467.358628	0.035763450
3469.287081	0.035524379
3471.215534	0.034904439
3473.143987	0.034244571
3475.072440	0.033930022
3477.000893	0.034144685
3478.929347	0.034585882
3480.857800	0.034695908
3482.786253	0.034470845
3484.714706	0.034336582
3486.643159	0.034442354
3488.571612	0.034629811
3490.500065	0.034803003
3492.428518	0.034813620
3494.356971	0.034379311
3496.285424	0.033634309
3498.213877	0.033032257
3500.142330	0.032648366
3502.070783	0.032412071
3503.999237	0.032531347
3505.927690	0.033080913
3507.856143	0.033648532
3509.784596	0.033620879
3511.713049	0.032854978
3513.641502	0.032013141
3515.569955	0.031622309
3517.498408	0.031446125
3519.426861	0.031002734
3521.355314	0.030245025
3523.283767	0.029741930
3525.212220	0.029860200
3527.140673	0.030240631
3529.069126	0.030326243
3530.997580	0.029770168
3532.926033	0.028846826
3534.854486	0.028213494
3536.782939	0.028164202
3538.711392	0.028528152
3540.639845	0.029006304
3542.568298	0.029222244
3544.496751	0.028732862
3546.425204	0.027736876
3548.353657	0.026959054
3550.282110	0.026436808
3552.210563	0.025959613
3554.139016	0.025835386
3556.067470	0.026108343
3557.995923	0.026203847
3559.924376	0.025741205
3561.852829	0.025149534
3563.781282	0.024973264
3565.709735	0.024914149
3567.638188	0.024598192
3569.566641	0.024337364
3571.495094	0.024286697
3573.423547	0.024189927
3575.352000	0.023859594
3577.280453	0.023440024
3579.208906	0.023232587
3581.137360	0.023288568
3583.065813	0.023432050
3584.994266	0.023478739
3586.922719	0.023377104
3588.851172	0.023259243
3590.779625	0.022874296
3592.708078	0.021942483
3594.636531	0.021022324
3596.564984	0.020697776
3598.493437	0.020622358
3600.421890	0.020427128
3602.350343	0.020338021
3604.278796	0.020279558
3606.207249	0.019947620
3608.135703	0.019599011
3610.064156	0.019507512
3611.992609	0.019568633
3613.921062	0.019924203
3615.849515	0.020423239
3617.777968	0.020389399
3619.706421	0.019729329
3621.634874	0.018871702
3623.563327	0.018023290
3625.491780	0.017213380
3627.420233	0.016377287
3629.348686	0.015932877
3631.277139	0.016269146
3633.205593	0.016829813
3635.134046	0.017126679
3637.062499	0.016933987
3638.990952	0.016416339
3640.919405	0.016133353
3642.847858	0.016145332
3644.776311	0.015962049
3646.704764	0.015303766
3648.633217	0.014559915
3650.561670	0.014250459
3652.490123	0.014326505
3654.418576	0.014252912
3656.347029	0.013789226
3658.275482	0.013291603
3660.203936	0.012953429
3662.132389	0.012827042
3664.060842	0.013059411
3665.989295	0.013436562
3667.917748	0.013372525
3669.846201	0.012845313
3671.774654	0.012622130
3673.703107	0.012824574
3675.631560	0.013015188
3677.560013	0.012936207
3679.488466	0.012612442
3681.416919	0.012379161
3683.345372	0.012158834
3685.273826	0.011681544
3687.202279	0.011147190
3689.130732	0.010975133
3691.059185	0.011184376
3692.987638	0.011319261
3694.916091	0.011182072
3696.844544	0.011066191
3698.772997	0.011126891
3700.701450	0.011058202
3702.629903	0.010836187
3704.558356	0.010844232
3706.486809	0.011176337
3708.415262	0.011537630
3710.343716	0.011548392
3712.272169	0.011497253
3714.200622	0.011833730
3716.129075	0.012043822
3718.057528	0.011715349
3719.985981	0.011212996
3721.914434	0.010967216
3723.842887	0.011082079
3725.771340	0.011508007
3727.699793	0.012028174
3729.628246	0.012276152
3731.556699	0.012485390
3733.485152	0.013301030
3735.413605	0.014111589
3737.342059	0.013889849
3739.270512	0.013448609
3741.198965	0.013701165
3743.127418	0.014222571
3745.055871	0.014393040
3746.984324	0.014359724
3748.912777	0.014085595
3750.841230	0.013444943
3752.769683	0.012836193
3754.698136	0.012577998
3756.626589	0.012619217
3758.555042	0.013018563
3760.483495	0.013732426
3762.411949	0.014131336
3764.340402	0.013977506
3766.268855	0.013512047
3768.197308	0.012930124
3770.125761	0.012701972
3772.054214	0.013040984
3773.982667	0.013360210
3775.911120	0.013311822
3777.839573	0.013027227
3779.768026	0.012820712
3781.696479	0.012855927
3783.624932	0.012692750
3785.553385	0.012313619
3787.481838	0.012251208
3789.410292	0.012300780
3791.338745	0.011987536
3793.267198	0.011764940
3795.195651	0.012152574
3797.124104	0.012557146
3799.052557	0.012215605
3800.981010	0.011926521
3802.909463	0.012769851
3804.837916	0.013724288
3806.766369	0.013768440
3808.694822	0.013606108
3810.623275	0.013691423
3812.551728	0.013790143
3814.480182	0.013847091
3816.408635	0.014045658
3818.337088	0.013919423
3820.265541	0.012943575
3822.193994	0.012264512
3824.122447	0.012490495
3826.050900	0.012793597
3827.979353	0.012715870
3829.907806	0.012169701
3831.836259	0.011392987
3833.764712	0.010956381
3835.693165	0.011062997
3837.621618	0.011646346
3839.550071	0.011936004
3841.478525	0.011163892
3843.406978	0.010260912
3845.335431	0.010274556
3847.263884	0.010850937
3849.192337	0.011146354
3851.120790	0.011181759
3853.049243	0.011741869
3854.977696	0.012839236
3856.906149	0.013479553
3858.834602	0.013315240
3860.763055	0.013004250
3862.691508	0.013018039
3864.619961	0.013263120
3866.548415	0.013391657
3868.476868	0.013308322
3870.405321	0.013262423
3872.333774	0.013039511
3874.262227	0.012516692
3876.190680	0.012438328
3878.119133	0.012952665
3880.047586	0.013477609
3881.976039	0.013509212
3883.904492	0.012887948
3885.832945	0.012318566
3887.761398	0.012423175
3889.689851	0.012476157
3891.618305	0.012014229
3893.546758	0.011655853
3895.475211	0.011704769
3897.403664	0.011875390
3899.332117	0.011869978
3901.260570	0.011592004
3903.189023	0.011421006
3905.117476	0.011694086
3907.045929	0.012100218
3908.974382	0.012294616
3910.902835	0.012164435
3912.831288	0.011744947
3914.759741	0.011019413
3916.688194	0.010232648
3918.616648	0.010193255
3920.545101	0.011088793
3922.473554	0.011857986
3924.402007	0.011693971
3926.330460	0.011031528
3928.258913	0.010564565
3930.187366	0.010693942
3932.115819	0.011229085
3934.044272	0.011576298
3935.972725	0.011621769
3937.901178	0.011528384
3939.829631	0.011322473
3941.758084	0.011107898
3943.686538	0.010982256
3945.614991	0.010713748
3947.543444	0.010152530
3949.471897	0.009656109
3951.400350	0.009619844
3953.328803	0.010084295
3955.257256	0.010795815
3957.185709	0.011412795
3959.114162	0.011597690
3961.042615	0.011253105
3962.971068	0.010663606
3964.899521	0.010268409
3966.827974	0.010425533
3968.756427	0.010973928
3970.684881	0.011243882
3972.613334	0.011067004
3974.541787	0.010545713
3976.470240	0.009464684
3978.398693	0.008406220
3980.327146	0.008384413
3982.255599	0.008883705
3984.184052	0.008752531
3986.112505	0.008660653
3988.040958	0.009518757
3989.969411	0.010502257
3991.897864	0.010505321
3993.826317	0.009740917
3995.754771	0.009336348
3997.683224	0.009709085
3999.611677	0.009958326
4001.540130	0.009772212
4003.468583	0.010038223
4005.397036	0.010469805
4007.325489	0.010105383
4009.253942	0.009542226
4011.182395	0.009308598
4013.110848	0.009160580
4015.039301	0.009087906
4016.967754	0.008933603
4018.896207	0.008703564
4020.824661	0.008937805
4022.753114	0.009419354
4024.681567	0.009172127
4026.610020	0.008144151
4028.538473	0.007734903
4030.466926	0.008604068
4032.395379	0.009472787
4034.323832	0.009264710
4036.252285	0.008520921
4038.180738	0.008012323
4040.109191	0.007944248
4042.037644	0.008521522
4043.966097	0.009209475
4045.894550	0.009200059
4047.823004	0.008711723
4049.751457	0.008200790
4051.679910	0.007902472
4053.608363	0.007775195
4055.536816	0.007771479
4057.465269	0.007900718
4059.393722	0.008178936
4061.322175	0.008549764
4063.250628	0.009058905
4065.179081	0.009169422
4067.107534	0.008897037
4069.035987	0.008972856
4070.964440	0.009441748
4072.892894	0.009617527
4074.821347	0.009260152
4076.749800	0.008674179
4078.678253	0.008076352
4080.606706	0.007804264
4082.535159	0.008160939
4084.463612	0.008169695
4086.392065	0.007445063
4088.320518	0.007119646
4090.248971	0.008030369
4092.177424	0.009131837
4094.105877	0.009423095
4096.034330	0.009189866
4097.962783	0.008816196
4099.891237	0.008356128
4101.819690	0.008005970
4103.748143	0.008013132
4105.676596	0.008301601
4107.605049	0.008678460
4109.533502	0.009086316
4111.461955	0.009231056
4113.390408	0.008664975
4115.318861	0.007801407
4117.247314	0.007427991
4119.175767	0.007730139
4121.104220	0.008535754
4123.032673	0.008934572
4124.961127	0.008465019
4126.889580	0.008028336
4128.818033	0.007930654
4130.746486	0.007657082
4132.674939	0.007361103
4134.603392	0.007481770
4136.531845	0.007843656
4138.460298	0.008179280
4140.388751	0.008598123
4142.317204	0.009052113
4144.245657	0.008768868
4146.174110	0.007690382
4148.102563	0.007392558
4150.031017	0.007757843
4151.959470	0.007364496
4153.887923	0.006583388
4155.816376	0.006212848
4157.744829	0.006307552
4159.673282	0.006620719
4161.601735	0.006695912
4163.530188	0.006746694
4165.458641	0.006768887
4167.387094	0.006516238
4169.315547	0.006550832
4171.244000	0.007158769
4173.172453	0.007776025
4175.100906	0.007959056
4177.029360	0.008316799
4178.957813	0.008421199
4180.886266	0.007803992
4182.814719	0.007555854
4184.743172	0.007621075
4186.671625	0.007264471
4188.600078	0.006582621
4190.528531	0.005975701
4192.456984	0.005524279
4194.385437	0.005619684
4196.313890	0.006190636
4198.242343	0.006528420
4200.170796	0.006393499
4202.099250	0.006216557
4204.027703	0.006416358
4205.956156	0.006784976
4207.884609	0.006876154
4209.813062	0.006699028
4211.741515	0.006594299
4213.669968	0.006795499
4215.598421	0.007265602
4217.526874	0.007273619
4219.455327	0.006938352
4221.383780	0.006915850
4223.312233	0.006884085
4225.240686	0.006537965
4227.169139	0.006077557
4229.097593	0.005723820
4231.026046	0.005417209
4232.954499	0.005480813
4234.882952	0.005979924
4236.811405	0.006479090
4238.739858	0.006747727
4240.668311	0.006769777
4242.596764	0.006840867
4244.525217	0.006889958
4246.453670	0.006356941
4248.382123	0.005720036
4250.310576	0.005634908
4252.239029	0.005806879
4254.167483	0.005756107
4256.095936	0.005749881
4258.024389	0.005900200
4259.952842	0.006299186
4261.881295	0.006765367
4263.809748	0.006569350
4265.738201	0.005960878
4267.666654	0.005766142
4269.595107	0.006152497
4271.523560	0.006484393
4273.452013	0.006007063
4275.380466	0.005126690
4277.308919	0.005212483
4279.237373	0.005816004
4281.165826	0.006061553
4283.094279	0.005824098
4285.022732	0.005477214
4286.951185	0.005293618
4288.879638	0.005289291
4290.808091	0.005239368
4292.736544	0.005080197
4294.664997	0.005262188
4296.593450	0.005539464
4298.521903	0.005515393
4300.450356	0.005445769
4302.378809	0.005061370
4304.307262	0.004582876
4306.235716	0.004593209
4308.164169	0.004746146
4310.092622	0.004691746
4312.021075	0.004697280
4313.949528	0.004399731
4315.877981	0.004268276
4317.806434	0.004704858
4319.734887	0.005339004
4321.663340	0.005310670
4323.591793	0.005369403
4325.520246	0.006177007
4327.448699	0.006617883
4329.377152	0.006229849
4331.305606	0.006168826
4333.234059	0.006730564
4335.162512	0.006967151
4337.090965	0.006682527
4339.019418	0.006391010
4340.947871	0.005966256
4342.876324	0.005756154
4344.804777	0.006095353
4346.733230	0.005827208
4348.661683	0.004877446
4350.590136	0.004423487
4352.518589	0.004864521
4354.447042	0.005953760
4356.375495	0.006685853
4358.303949	0.006675799
4360.232402	0.006296672
4362.160855	0.005178304
4364.089308	0.003976389
4366.017761	0.004395049
4367.946214	0.005377874
4369.874667	0.005432337
4371.803120	0.004850664
4373.731573	0.004353629
4375.660026	0.004179557
4377.588479	0.004636870
4379.516932	0.005546774
4381.445385	0.006203364
4383.373839	0.006541100
4385.302292	0.006353814
4387.230745	0.005775478
4389.159198	0.005512186
4391.087651	0.005315848
4393.016104	0.005084066
4394.944557	0.005179937
4396.873010	0.006003872
4398.801463	0.007208601
4400.729916	0.007792498
4402.658369	0.007500762
4404.586822	0.006751535
4406.515275	0.006121770
4408.443729	0.006562505
4410.372182	0.007760984
4412.300635	0.008190703
4414.229088	0.007515673
4416.157541	0.006787556
4418.085994	0.006768535
4420.014447	0.006942208
4421.942900	0.006333841
4423.871353	0.005441982
4425.799806	0.005914440
4427.728259	0.007534243
4429.656712	0.008469509
4431.585165	0.008253046
4433.513618	0.007656515
4435.442072	0.006752837
4437.370525	0.006451993
4439.298978	0.007234658
4441.227431	0.008140601
4443.155884	0.008777286
4445.084337	0.009097869
4447.012790	0.008495623
4448.941243	0.007626786
4450.869696	0.007662155
4452.798149	0.007985299
4454.726602	0.007375610
4456.655055	0.006319670
4458.583508	0.006046069
4460.511962	0.006603251
4462.440415	0.007086082
4464.368868	0.007137266
4466.297321	0.006084941
4468.225774	0.004719661
4470.154227	0.004683085
4472.082680	0.005575129
4474.011133	0.006448609
4475.939586	0.006982703
4477.868039	0.006889121
4479.796492	0.006548527
4481.724945	0.005910872
4483.653398	0.005307462
4485.581851	0.005854032
4487.510305	0.006446013
4489.438758	0.006855200
4491.367211	0.007149521
4493.295664	0.007381134
4495.224117	0.007339150
4497.152570	0.007702373
4499.081023	0.008659141
4501.009476	0.009260518
4502.937929	0.008811122
4504.866382	0.007957835
4506.794835	0.007955496
4508.723288	0.008180196
4510.651741	0.007503929
4512.580195	0.007350590
4514.508648	0.008696007
4516.437101	0.009227993
4518.365554	0.008107776
4520.294007	0.007135997
4522.222460	0.007371539
4524.150913	0.008259097
4526.079366	0.008120115
4528.007819	0.007151769
4529.936272	0.007047386
4531.864725	0.007415220
4533.793178	0.007280899
4535.721631	0.007111826
4537.650084	0.006959132
4539.578538	0.006322511
4541.506991	0.005599949
4543.435444	0.004977067
4545.363897	0.004919981
4547.292350	0.005805972
4549.220803	0.007312935
4551.149256	0.008480432
4553.077709	0.008834491
4555.006162	0.008729164
4556.934615	0.008625209
4558.863068	0.008297795
4560.791521	0.007928734
4562.719974	0.007845443
4564.648428	0.006871766
4566.576881	0.005575460
4568.505334	0.005971736
4570.433787	0.007406143
4572.362240	0.007465853
4574.290693	0.006198490
4576.219146	0.005657340
4578.147599	0.005618484
4580.076052	0.005366336
4582.004505	0.005563396
4583.932958	0.006457365
4585.861411	0.006938019
4587.789864	0.006753930
4589.718318	0.006625697
4591.646771	0.006218181
4593.575224	0.005860993
4595.503677	0.006474835
4597.432130	0.007430209
4599.360583	0.007880979
4601.289036	0.007999212
4603.217489	0.007994012
[truncated: 1,501 more rows]
