# Supplementary material for: Adaptive Method for Quantitative Estimation of Glucose and Fructose Concentrations in Aqueous Solutions Based on Infrared Nanoantenna Optics
Source: Sensors (Basel). 2019 Jul 11;19(14):3053. doi: 10.3390/s19143053 (PMC6678705; doi:10.3390/s19143053)
Supplement: Supplementary file 1 [file sensors-19-03053-s001.zip › 00_Measurement_Data/Fructose cycles/2 water/res4 sc50_50 ap100x100 par pol/2 water.0.txt]

748.239793	0.012576892
750.168246	0.012791144
752.096699	0.010620781
754.025152	0.021331759
755.953605	0.025569785
757.882058	0.024358150
759.810511	0.040533908
761.738964	0.047426518
763.667418	0.029140603
765.595871	0.015842592
767.524324	0.014928074
769.452777	0.031928692
771.381230	0.028251477
773.309683	0.014861377
775.238136	0.021673892
777.166589	0.017769530
779.095042	0.015980579
781.023495	0.018072400
782.951948	0.015621592
784.880401	0.017726693
786.808854	0.033908486
788.737308	0.036098905
790.665761	0.029000295
792.594214	0.035905425
794.522667	0.032132588
796.451120	0.016712984
798.379573	0.037686385
800.308026	0.035447389
802.236479	0.027975224
804.164932	0.030801227
806.093385	0.021021876
808.021838	0.023252813
809.950291	0.027228687
811.878744	0.034147359
813.807197	0.034020532
815.735651	0.034582637
817.664104	0.039709549
819.592557	0.027649283
821.521010	0.007118977
823.449463	0.025012981
825.377916	0.043028262
827.306369	0.026702812
829.234822	0.008675231
831.163275	0.018112862
833.091728	0.021722225
835.020181	0.024166545
836.948634	0.023846300
838.877087	0.016394930
840.805541	0.012610515
842.733994	0.006324098
844.662447	0.011496341
846.590900	0.011338648
848.519353	0.009724857
850.447806	0.010289111
852.376259	0.012226829
854.304712	0.013806437
856.233165	0.016818937
858.161618	0.016002793
860.090071	0.016064081
862.018524	0.023164285
863.946977	0.025201682
865.875430	0.023507429
867.803884	0.020059589
869.732337	0.019349691
871.660790	0.024587059
873.589243	0.031885393
875.517696	0.036012635
877.446149	0.037992060
879.374602	0.038542733
881.303055	0.037021160
883.231508	0.034015220
885.159961	0.033472251
887.088414	0.039275710
889.016867	0.046414226
890.945320	0.051745147
892.873774	0.054736741
894.802227	0.055340178
896.730680	0.056695294
898.659133	0.059117764
900.587586	0.060574096
902.516039	0.061271120
904.444492	0.062242258
906.372945	0.065465771
908.301398	0.071384683
910.229851	0.078698598
912.158304	0.084017970
914.086757	0.086199194
916.015210	0.089262351
917.943664	0.094576247
919.872117	0.099251509
921.800570	0.103367336
923.729023	0.108980164
925.657476	0.114801340
927.585929	0.118438132
929.514382	0.121577561
931.442835	0.126896858
933.371288	0.132992759
935.299741	0.138302252
937.228194	0.143586874
939.156647	0.148769453
941.085100	0.153973073
943.013553	0.159500927
944.942007	0.165107504
946.870460	0.171612293
948.798913	0.178585663
950.727366	0.184525952
952.655819	0.190104708
954.584272	0.196010426
956.512725	0.202354997
958.441178	0.209357008
960.369631	0.215930358
962.298084	0.221679613
964.226537	0.227691948
966.154990	0.234531477
968.083443	0.241867557
970.011897	0.248961955
971.940350	0.255444199
973.868803	0.261309862
975.797256	0.267014980
977.725709	0.273458868
979.654162	0.279984564
981.582615	0.285411239
983.511068	0.290507674
985.439521	0.296730459
987.367974	0.304084927
989.296427	0.311054081
991.224880	0.316993624
993.153333	0.323064297
995.081786	0.329343319
997.010240	0.334779352
998.938693	0.339526862
1000.867146	0.343918651
1002.795599	0.347929984
1004.724052	0.352407992
1006.652505	0.357920498
1008.580958	0.363178790
1010.509411	0.366911381
1012.437864	0.370143354
1014.366317	0.373707175
1016.294770	0.377299428
1018.223223	0.381804019
1020.151676	0.387010664
1022.080130	0.391392797
1024.008583	0.395063698
1025.937036	0.398064613
1027.865489	0.399798751
1029.793942	0.400868595
1031.722395	0.402469873
1033.650848	0.404541612
1035.579301	0.406004965
1037.507754	0.406988621
1039.436207	0.408326030
1041.364660	0.409827381
1043.293113	0.411003858
1045.221566	0.411816329
1047.150019	0.412238508
1049.078473	0.412550092
1051.006926	0.413407832
1052.935379	0.414373875
1054.863832	0.414528102
1056.792285	0.413651228
1058.720738	0.412265569
1060.649191	0.411616951
1062.577644	0.411447525
1064.506097	0.410540998
1066.434550	0.409047008
1068.363003	0.407099962
1070.291456	0.404746026
1072.219909	0.402670264
1074.148363	0.401200444
1076.076816	0.400359869
1078.005269	0.399646342
1079.933722	0.398204207
1081.862175	0.396625429
1083.790628	0.395680010
1085.719081	0.394564152
1087.647534	0.393058807
1089.575987	0.391445905
1091.504440	0.389251500
1093.432893	0.386680067
1095.361346	0.384493560
1097.289799	0.383064151
1099.218253	0.382003158
1101.146706	0.380474061
1103.075159	0.378530025
1105.003612	0.376374811
1106.932065	0.373853475
1108.860518	0.371308684
1110.788971	0.368471593
1112.717424	0.364803582
1114.645877	0.361173421
1116.574330	0.358290642
1118.502783	0.355672896
1120.431236	0.352995783
1122.359689	0.350290328
1124.288142	0.347786188
1126.216596	0.345676929
1128.145049	0.343273461
1130.073502	0.340159923
1132.001955	0.337213963
1133.930408	0.334860742
1135.858861	0.332575798
1137.787314	0.330317438
1139.715767	0.328415364
1141.644220	0.326493174
1143.572673	0.323900759
1145.501126	0.320745111
1147.429579	0.317743480
1149.358032	0.315334529
1151.286486	0.312865645
1153.214939	0.309527546
1155.143392	0.306001633
1157.071845	0.303244114
1159.000298	0.300758004
1160.928751	0.297695249
1162.857204	0.294381469
1164.785657	0.291411340
1166.714110	0.288598210
1168.642563	0.285862386
1170.571016	0.283142090
1172.499469	0.280104816
1174.427922	0.277023196
1176.356375	0.274224371
1178.284829	0.271699816
1180.213282	0.269333631
1182.141735	0.266836792
1184.070188	0.264433116
1185.998641	0.262253612
1187.927094	0.259639651
1189.855547	0.256577104
1191.784000	0.253831923
1193.712453	0.251352429
1195.640906	0.248651281
1197.569359	0.246151939
1199.497812	0.244159907
1201.426265	0.241853461
1203.354719	0.239334971
1205.283172	0.236730695
1207.211625	0.234317884
1209.140078	0.231997758
1211.068531	0.229535162
1212.996984	0.227039635
1214.925437	0.224938273
1216.853890	0.223039955
1218.782343	0.220770225
1220.710796	0.218349889
1222.639249	0.216353819
1224.567702	0.214711845
1226.496155	0.212905034
1228.424609	0.210841879
1230.353062	0.208937690
1232.281515	0.207250074
1234.209968	0.205462784
1236.138421	0.203408912
1238.066874	0.201095805
1239.995327	0.198928177
1241.923780	0.197252408
1243.852233	0.195610851
1245.780686	0.193628192
1247.709139	0.191895455
1249.637592	0.190752625
1251.566045	0.189580306
1253.494498	0.187803492
1255.422952	0.185773984
1257.351405	0.184007227
1259.279858	0.182292387
1261.208311	0.180377066
1263.136764	0.178302243
1265.065217	0.176317111
1266.993670	0.174626186
1268.922123	0.172921628
1270.850576	0.171003401
1272.779029	0.169131398
1274.707482	0.167464510
1276.635935	0.166113451
1278.564388	0.164918959
1280.492842	0.163618565
1282.421295	0.162325993
1284.349748	0.161099777
1286.278201	0.159681931
1288.206654	0.157967672
1290.135107	0.156035855
1292.063560	0.154158086
1293.992013	0.152798861
1295.920466	0.151805878
1297.848919	0.150496528
1299.777372	0.148832902
1301.705825	0.147277460
1303.634278	0.145933613
1305.562731	0.144661799
1307.491185	0.143471628
1309.419638	0.142384008
1311.348091	0.141216576
1313.276544	0.140275389
1315.204997	0.139693618
1317.133450	0.138610601
1319.061903	0.136833295
1320.990356	0.135002539
1322.918809	0.133223370
1324.847262	0.131445050
1326.775715	0.129909158
1328.704168	0.128692538
1330.632621	0.127640575
1332.561075	0.126829267
1334.489528	0.126365215
1336.417981	0.125904009
1338.346434	0.124838755
1340.274887	0.123383418
1342.203340	0.121886082
1344.131793	0.120158143
1346.060246	0.118357100
1347.988699	0.116912551
1349.917152	0.116034240
1351.845605	0.115331516
1353.774058	0.114173040
1355.702511	0.112847231
1357.630965	0.112321116
1359.559418	0.112543091
1361.487871	0.112101927
1363.416324	0.110610098
1365.344777	0.108859032
1367.273230	0.107169427
1369.201683	0.106203593
1371.130136	0.106005572
1373.058589	0.105422020
1374.987042	0.104272410
1376.915495	0.102919430
1378.843948	0.101357117
1380.772401	0.099994034
1382.700854	0.099194087
1384.629308	0.098612733
1386.557761	0.097663894
1388.486214	0.096912704
1390.414667	0.096924491
1392.343120	0.096933775
1394.271573	0.096590824
1396.200026	0.095809445
1398.128479	0.093951501
1400.056932	0.091996737
1401.985385	0.090745531
1403.913838	0.089296341
1405.842291	0.087944314
1407.770744	0.087201312
1409.699198	0.086714812
1411.627651	0.086442642
1413.556104	0.086640418
1415.484557	0.087134518
1417.413010	0.086849287
1419.341463	0.085804805
1421.269916	0.084982015
1423.198369	0.083853200
1425.126822	0.082581416
1427.055275	0.081539944
1428.983728	0.080412060
1430.912181	0.080084682
1432.840634	0.080590136
1434.769087	0.079795316
1436.697541	0.077640668
1438.625994	0.076510303
1440.554447	0.076008089
1442.482900	0.075427465
1444.411353	0.075220257
1446.339806	0.074949630
1448.268259	0.074356966
1450.196712	0.074011318
1452.125165	0.074577488
1454.053618	0.075627342
1455.982071	0.075269073
1457.910524	0.073493488
1459.838977	0.072226748
1461.767431	0.071007363
1463.695884	0.069345877
1465.624337	0.068489127
1467.552790	0.069159769
1469.481243	0.069984309
1471.409696	0.069722809
1473.338149	0.068697996
1475.266602	0.067241728
1477.195055	0.065581977
1479.123508	0.064200081
1481.051961	0.063383959
1482.980414	0.063607298
1484.908867	0.064464204
1486.837321	0.064720102
1488.765774	0.063611344
1490.694227	0.062244426
1492.622680	0.062131006
1494.551133	0.062125005
1496.479586	0.061239567
1498.408039	0.060351294
1500.336492	0.060467891
1502.264945	0.061789330
1504.193398	0.062986761
1506.121851	0.062522151
1508.050304	0.061239850
1509.978757	0.059949618
1511.907210	0.058878284
1513.835664	0.058610670
1515.764117	0.058775600
1517.692570	0.059391439
1519.621023	0.059967291
1521.549476	0.059599474
1523.477929	0.058605816
1525.406382	0.056840431
1527.334835	0.055260662
1529.263288	0.054948758
1531.191741	0.054668773
1533.120194	0.053704213
1535.048647	0.053831507
1536.977100	0.055068556
1538.905554	0.056090940
1540.834007	0.056691721
1542.762460	0.055403478
1544.690913	0.052615322
1546.619366	0.050722532
1548.547819	0.049897410
1550.476272	0.049757764
1552.404725	0.050485443
1554.333178	0.052120663
1556.261631	0.053400643
1558.190084	0.052105468
1560.118537	0.050277997
1562.046990	0.049816865
1563.975443	0.049242895
1565.903897	0.048868347
1567.832350	0.048696909
1569.760803	0.048477285
1571.689256	0.048836868
1573.617709	0.048884403
1575.546162	0.047894165
1577.474615	0.046954662
1579.403068	0.046417419
1581.331521	0.045952752
1583.259974	0.045869730
1585.188427	0.046116330
1587.116880	0.046350203
1589.045333	0.046407003
1590.973787	0.046448939
1592.902240	0.046666346
1594.830693	0.046866663
1596.759146	0.046828948
1598.687599	0.046691421
1600.616052	0.046709921
1602.544505	0.047003366
1604.472958	0.047524571
1606.401411	0.048091851
1608.329864	0.048573617
1610.258317	0.049133457
1612.186770	0.050135650
1614.115223	0.051198203
1616.043677	0.051526155
1617.972130	0.051752467
1619.900583	0.052336197
1621.829036	0.052617848
1623.757489	0.053219624
1625.685942	0.054034680
1627.614395	0.053853247
1629.542848	0.053418640
1631.471301	0.053965140
1633.399754	0.054932535
1635.328207	0.055381507
1637.256660	0.055431794
1639.185113	0.055069648
1641.113566	0.054993987
1643.042020	0.055961758
1644.970473	0.057021588
1646.898926	0.057791337
1648.827379	0.059347928
1650.755832	0.059693459
1652.684285	0.057171460
1654.612738	0.054895572
1656.541191	0.054055717
1658.469644	0.053484414
1660.398097	0.053030614
1662.326550	0.052712541
1664.255003	0.053054072
1666.183456	0.053695407
1668.111910	0.053461272
1670.040363	0.052779600
1671.968816	0.052275252
1673.897269	0.051062711
1675.825722	0.049799319
1677.754175	0.049813710
1679.682628	0.050659761
1681.611081	0.051249072
1683.539534	0.050270390
1685.467987	0.048300993
1687.396440	0.046464361
1689.324893	0.044744190
1691.253346	0.043883700
1693.181799	0.043815240
1695.110253	0.044349749
1697.038706	0.045748055
1698.967159	0.045571867
1700.895612	0.043557975
1702.824065	0.042265125
1704.752518	0.040921859
1706.680971	0.039339237
1708.609424	0.038252462
1710.537877	0.037915736
1712.466330	0.038413044
1714.394783	0.038947869
1716.323236	0.038113326
1718.251689	0.036421735
1720.180143	0.035534054
1722.108596	0.035028912
1724.037049	0.034378517
1725.965502	0.033997670
1727.893955	0.034217361
1729.822408	0.035105936
1731.750861	0.035818517
1733.679314	0.035480015
1735.607767	0.034986753
1737.536220	0.034377743
1739.464673	0.033452623
1741.393126	0.033166427
1743.321579	0.033698395
1745.250032	0.034490742
1747.178486	0.034908883
1749.106939	0.034438659
1751.035392	0.033570264
1752.963845	0.033034533
1754.892298	0.032646921
1756.820751	0.032402270
1758.749204	0.032509491
1760.677657	0.032473736
1762.606110	0.032499492
1764.534563	0.033036847
1766.463016	0.033794116
1768.391469	0.034840524
1770.319922	0.035885472
1772.248376	0.036146637
1774.176829	0.035867963
1776.105282	0.035612725
1778.033735	0.035498448
1779.962188	0.035553485
1781.890641	0.035739541
1783.819094	0.035883911
1785.747547	0.036161978
1787.676000	0.036790721
1789.604453	0.037401546
1791.532906	0.037757032
1793.461359	0.038120270
1795.389812	0.038556539
1797.318266	0.038931578
1799.246719	0.039181318
1801.175172	0.039271876
1803.103625	0.039254945
1805.032078	0.039185442
1806.960531	0.039257746
1808.888984	0.039522652
1810.817437	0.039760370
1812.745890	0.039814420
1814.674343	0.039634190
1816.602796	0.039465629
1818.531249	0.039802395
1820.459702	0.040576667
1822.388155	0.041145451
1824.316609	0.041293040
1826.245062	0.041513994
1828.173515	0.041622508
1830.101968	0.041317459
1832.030421	0.040933367
1833.958874	0.040413216
1835.887327	0.039967217
1837.815780	0.040173352
1839.744233	0.041061793
1841.672686	0.041755568
1843.601139	0.041557513
1845.529592	0.041000482
1847.458045	0.040464852
1849.386499	0.039920405
1851.314952	0.039427914
1853.243405	0.038956720
1855.171858	0.038647268
1857.100311	0.038622379
1859.028764	0.038747158
1860.957217	0.038827982
1862.885670	0.038878065
1864.814123	0.039072394
1866.742576	0.039149061
1868.671029	0.038645957
1870.599482	0.037851848
1872.527935	0.037221756
1874.456388	0.036705349
1876.384842	0.036168870
1878.313295	0.035710882
1880.241748	0.035580162
1882.170201	0.035649672
1884.098654	0.035680950
1886.027107	0.035734348
1887.955560	0.035636950
1889.884013	0.035276044
1891.812466	0.034791954
1893.740919	0.034130648
1895.669372	0.033622555
1897.597825	0.033444639
1899.526278	0.033167649
1901.454732	0.032750659
1903.383185	0.032510132
1905.311638	0.032434590
1907.240091	0.032200374
1909.168544	0.031710990
1911.096997	0.031263459
1913.025450	0.031113047
1914.953903	0.031088863
1916.882356	0.030773364
1918.810809	0.030381579
1920.739262	0.030106310
1922.667715	0.029694410
1924.596168	0.029344464
1926.524622	0.029093603
1928.453075	0.028779812
1930.381528	0.028452354
1932.309981	0.028184641
1934.238434	0.027967548
1936.166887	0.027742596
1938.095340	0.027629746
1940.023793	0.027572978
1941.952246	0.027347630
1943.880699	0.027117487
1945.809152	0.026845908
1947.737605	0.026398195
1949.666058	0.026050255
1951.594511	0.025894260
1953.522965	0.025658857
1955.451418	0.025316229
1957.379871	0.025106879
1959.308324	0.024910489
1961.236777	0.024564890
1963.165230	0.024298482
1965.093683	0.024248226
1967.022136	0.024114085
1968.950589	0.023663513
1970.879042	0.023103399
1972.807495	0.022744181
1974.735948	0.022632523
1976.664401	0.022571035
1978.592855	0.022301164
1980.521308	0.021617347
1982.449761	0.020861836
1984.378214	0.020770811
1986.306667	0.021237331
1988.235120	0.021374380
1990.163573	0.021016341
1992.092026	0.020965734
1994.020479	0.021372737
1995.948932	0.021384768
1997.877385	0.020862160
1999.805838	0.020343972
2001.734291	0.020015258
2003.662744	0.019720728
2005.591198	0.019361511
2007.519651	0.019134060
2009.448104	0.019108554
2011.376557	0.019121226
2013.305010	0.019203611
2015.233463	0.019306371
2017.161916	0.019232528
2019.090369	0.019061483
2021.018822	0.018927407
2022.947275	0.018700058
2024.875728	0.018344132
2026.804181	0.018136766
2028.732634	0.018089984
2030.661088	0.017943993
2032.589541	0.017704830
2034.517994	0.017467722
2036.446447	0.017189689
2038.374900	0.016947195
2040.303353	0.016926117
2042.231806	0.016987516
2044.160259	0.016861470
2046.088712	0.016790679
2048.017165	0.016896892
2049.945618	0.016708134
2051.874071	0.016235191
2053.802524	0.016127642
2055.730978	0.016426878
2057.659431	0.016433287
2059.587884	0.016000891
2061.516337	0.015814846
2063.444790	0.016086208
2065.373243	0.016292131
2067.301696	0.016184807
2069.230149	0.015936164
2071.158602	0.015660571
2073.087055	0.015478424
2075.015508	0.015424829
2076.943961	0.015362687
2078.872414	0.015168962
2080.800867	0.014891523
2082.729321	0.014863167
2084.657774	0.015077548
2086.586227	0.015068837
2088.514680	0.014830484
2090.443133	0.014683127
2092.371586	0.014601893
2094.300039	0.014470965
2096.228492	0.014298355
2098.156945	0.014062182
2100.085398	0.013909039
2102.013851	0.014048707
2103.942304	0.014292485
2105.870757	0.014255874
2107.799211	0.013907423
2109.727664	0.013604264
2111.656117	0.013445132
2113.584570	0.013314384
2115.513023	0.013375962
2117.441476	0.013534109
2119.369929	0.013363610
2121.298382	0.012938108
2123.226835	0.012763645
2125.155288	0.013035318
2127.083741	0.013415343
2129.012194	0.013530212
2130.940647	0.013399297
2132.869100	0.013190234
2134.797554	0.013023635
2136.726007	0.013073000
2138.654460	0.013250859
2140.582913	0.013237406
2142.511366	0.013094145
2144.439819	0.013118490
2146.368272	0.013215980
2148.296725	0.013162774
2150.225178	0.012983250
2152.153631	0.012702380
2154.082084	0.012368407
2156.010537	0.012184219
2157.938990	0.012224668
2159.867444	0.012388583
2161.795897	0.012516554
2163.724350	0.012411120
2165.652803	0.012148293
2167.581256	0.011946555
2169.509709	0.011911561
2171.438162	0.012057020
2173.366615	0.012193130
2175.295068	0.012032007
2177.223521	0.011566970
2179.151974	0.011154878
2181.080427	0.011096975
2183.008880	0.011346951
2184.937334	0.011674842
2186.865787	0.011908382
2188.794240	0.011927355
2190.722693	0.011602905
2192.651146	0.011165570
2194.579599	0.011039754
2196.508052	0.011211206
2198.436505	0.011451726
2200.364958	0.011644343
2202.293411	0.011623334
2204.221864	0.011509993
2206.150317	0.011435553
2208.078770	0.011258327
2210.007223	0.011054729
2211.935677	0.011099522
2213.864130	0.011268296
2215.792583	0.011166546
2217.721036	0.010822598
2219.649489	0.010654922
2221.577942	0.010780555
2223.506395	0.010933558
2225.434848	0.010861305
2227.363301	0.010681852
2229.291754	0.010627917
2231.220207	0.010658240
2233.148660	0.010660938
2235.077113	0.010649482
2237.005567	0.010551755
2238.934020	0.010233882
2240.862473	0.009928477
2242.790926	0.009923805
2244.719379	0.009997022
2246.647832	0.010029931
2248.576285	0.010149565
2250.504738	0.010134771
2252.433191	0.009855903
2254.361644	0.009614010
2256.290097	0.009558626
2258.218550	0.009594620
2260.147003	0.009524841
2262.075456	0.009132795
2264.003910	0.008550235
2265.932363	0.008358194
2267.860816	0.008722243
2269.789269	0.009103904
2271.717722	0.009311766
2273.646175	0.009539137
2275.574628	0.009599008
2277.503081	0.009347170
2279.431534	0.008992318
2281.359987	0.008698716
2283.288440	0.008526848
2285.216893	0.008474134
2287.145346	0.008548321
2289.073800	0.008860773
2291.002253	0.009328443
2292.930706	0.009525577
2294.859159	0.009185226
2296.787612	0.008621683
2298.716065	0.008382214
2300.644518	0.008573733
2302.572971	0.008761507
2304.501424	0.008746002
2306.429877	0.008672778
2308.358330	0.008432924
2310.286783	0.008047558
2312.215236	0.007975582
2314.143690	0.008331642
2316.072143	0.008621123
2318.000596	0.008671970
2319.929049	0.008802086
2321.857502	0.009085556
2323.785955	0.009318845
2325.714408	0.009390239
2327.642861	0.009097414
2329.571314	0.008261792
2331.499767	0.007401155
2333.428220	0.007073484
2335.356673	0.007223873
2337.285126	0.007437919
2339.213579	0.007650809
2341.142033	0.007871542
2343.070486	0.008053439
2344.998939	0.008217064
2346.927392	0.008112990
2348.855845	0.007808167
2350.784298	0.007362435
2352.712751	0.006601836
2354.641204	0.006452995
2356.569657	0.007936844
2358.498110	0.010522507
2360.426563	0.012833375
2362.355016	0.013263009
2364.283469	0.011092596
2366.211923	0.008287257
2368.140376	0.006798633
2370.068829	0.006692534
2371.997282	0.006963504
2373.925735	0.006742055
2375.854188	0.006300682
2377.782641	0.006287937
2379.711094	0.006657433
2381.639547	0.006863296
2383.568000	0.006751723
2385.496453	0.006658523
2387.424906	0.006743360
2389.353359	0.006742308
2391.281812	0.006394055
2393.210266	0.005896696
2395.138719	0.005684673
2397.067172	0.005817015
2398.995625	0.005919592
2400.924078	0.005823568
2402.852531	0.005763497
2404.780984	0.005769917
2406.709437	0.005591944
2408.637890	0.005455591
2410.566343	0.005546629
2412.494796	0.005571700
2414.423249	0.005469253
2416.351702	0.005585338
2418.280156	0.005894944
2420.208609	0.005923896
2422.137062	0.005668535
2424.065515	0.005517353
2425.993968	0.005505532
2427.922421	0.005530192
2429.850874	0.005610999
2431.779327	0.005829841
2433.707780	0.006062157
2435.636233	0.005957090
2437.564686	0.005564967
2439.493139	0.005446120
2441.421592	0.005687627
2443.350045	0.005793873
2445.278499	0.005632667
2447.206952	0.005550741
2449.135405	0.005658014
2451.063858	0.005822419
2452.992311	0.005934769
2454.920764	0.005999271
2456.849217	0.006036344
2458.777670	0.006090705
2460.706123	0.006260807
2462.634576	0.006393451
2464.563029	0.006399091
2466.491482	0.006368304
2468.419935	0.006253360
2470.348389	0.005965127
2472.276842	0.005546910
2474.205295	0.005550805
2476.133748	0.005995582
2478.062201	0.006253044
2479.990654	0.006132131
2481.919107	0.005996367
2483.847560	0.006105780
2485.776013	0.006375220
2487.704466	0.006648648
2489.632919	0.006772105
2491.561372	0.006798258
2493.489825	0.007045252
2495.418279	0.007383671
2497.346732	0.007301485
2499.275185	0.006934315
2501.203638	0.006982495
2503.132091	0.007499466
2505.060544	0.007796296
2506.988997	0.007764616
2508.917450	0.007895966
2510.845903	0.008245700
2512.774356	0.008525859
2514.702809	0.008708356
2516.631262	0.008955600
2518.559715	0.009083846
2520.488168	0.008792045
2522.416622	0.008521579
2524.345075	0.008717726
2526.273528	0.009046334
2528.201981	0.009373535
2530.130434	0.010004723
2532.058887	0.010620840
2533.987340	0.010542539
2535.915793	0.010060901
2537.844246	0.010035016
2539.772699	0.010493382
2541.701152	0.011017988
2543.629605	0.011572987
2545.558058	0.012228403
2547.486512	0.012726439
2549.414965	0.012829806
2551.343418	0.012725306
2553.271871	0.012654785
2555.200324	0.012735336
2557.128777	0.013116486
2559.057230	0.013626822
2560.985683	0.013999277
2562.914136	0.014149302
2564.842589	0.013978708
2566.771042	0.013601006
2568.699495	0.013512174
2570.627948	0.013952907
2572.556401	0.014505678
2574.484855	0.014725843
2576.413308	0.014707793
2578.341761	0.014754707
2580.270214	0.015163684
2582.198667	0.016003354
2584.127120	0.016659210
2586.055573	0.016753066
2587.984026	0.016757293
2589.912479	0.016862104
2591.840932	0.016789263
2593.769385	0.016633825
2595.697838	0.016780965
2597.626291	0.017347842
2599.554745	0.018010300
2601.483198	0.018476868
2603.411651	0.018768946
2605.340104	0.018749084
2607.268557	0.018365350
2609.197010	0.018152675
2611.125463	0.018334663
2613.053916	0.018387752
2614.982369	0.018266264
2616.910822	0.018479247
2618.839275	0.018793849
2620.767728	0.018790610
2622.696181	0.018808767
2624.624635	0.018955477
2626.553088	0.018869439
2628.481541	0.018660003
2630.409994	0.018579936
2632.338447	0.018419564
2634.266900	0.018110922
2636.195353	0.017992696
2638.123806	0.018152764
2640.052259	0.018307760
2641.980712	0.018349225
2643.909165	0.018488884
2645.837618	0.018571265
2647.766071	0.018317910
2649.694524	0.017975280
2651.622978	0.017609723
2653.551431	0.017132424
2655.479884	0.016925745
2657.408337	0.017021814
2659.336790	0.016975256
2661.265243	0.016767442
2663.193696	0.016711505
2665.122149	0.016828261
2667.050602	0.017064899
2668.979055	0.017394528
2670.907508	0.017466543
2672.835961	0.017143119
2674.764414	0.016776731
2676.692868	0.016545231
2678.621321	0.016283456
2680.549774	0.015861396
2682.478227	0.015395637
2684.406680	0.015083343
2686.335133	0.014921073
2688.263586	0.014818688
2690.192039	0.014876727
2692.120492	0.015156914
2694.048945	0.015372875
2695.977398	0.015312766
2697.905851	0.015128535
2699.834304	0.015013880
2701.762757	0.015198993
2703.691211	0.015662337
2705.619664	0.015897060
2707.548117	0.015581422
2709.476570	0.014924332
2711.405023	0.014386097
2713.333476	0.014354323
2715.261929	0.014634180
2717.190382	0.014743960
2719.118835	0.014653321
2721.047288	0.014490508
2722.975741	0.014230735
2724.904194	0.014020161
2726.832647	0.014015134
2728.761101	0.014036592
2730.689554	0.013901399
2732.618007	0.013818548
2734.546460	0.014006956
2736.474913	0.014150371
2738.403366	0.014126503
2740.331819	0.014204744
2742.260272	0.014049832
2744.188725	0.013496979
2746.117178	0.013040019
2748.045631	0.012816607
2749.974084	0.012697806
2751.902537	0.012706565
2753.830991	0.012748603
2755.759444	0.012606714
2757.687897	0.012281262
2759.616350	0.012097794
2761.544803	0.012207761
2763.473256	0.012427231
2765.401709	0.012739607
2767.330162	0.012812432
2769.258615	0.012535331
2771.187068	0.012475852
2773.115521	0.012569846
2775.043974	0.012265449
2776.972427	0.011866602
2778.900880	0.011961431
2780.829334	0.012428471
2782.757787	0.012653163
2784.686240	0.012540560
2786.614693	0.012564605
2788.543146	0.012742699
2790.471599	0.012660332
2792.400052	0.012204226
2794.328505	0.011732185
2796.256958	0.011556929
2798.185411	0.011696952
2800.113864	0.012018972
2802.042317	0.012217297
2803.970770	0.012132126
2805.899224	0.011926075
2807.827677	0.011765142
2809.756130	0.011732331
2811.684583	0.011941376
2813.613036	0.012399818
2815.541489	0.012877461
2817.469942	0.013034511
2819.398395	0.012693984
2821.326848	0.012035528
2823.255301	0.011346834
2825.183754	0.010971796
2827.112207	0.011141415
2829.040660	0.011537861
2830.969113	0.011829121
2832.897567	0.012027398
2834.826020	0.012032999
2836.754473	0.011653951
2838.682926	0.011249644
2840.611379	0.011307905
2842.539832	0.011467648
2844.468285	0.011275124
2846.396738	0.010916565
2848.325191	0.010777021
2850.253644	0.010889977
2852.182097	0.011021325
2854.110550	0.011123203
2856.039003	0.011207229
2857.967457	0.011175679
2859.895910	0.011102243
2861.824363	0.011041648
2863.752816	0.010954635
2865.681269	0.011005429
2867.609722	0.011293077
2869.538175	0.011419773
2871.466628	0.011278138
2873.395081	0.011135889
2875.323534	0.010984315
2877.251987	0.010890274
2879.180440	0.010960205
2881.108893	0.010961738
2883.037347	0.010834418
2884.965800	0.010829406
2886.894253	0.011103094
2888.822706	0.011569947
2890.751159	0.011903195
2892.679612	0.011762490
2894.608065	0.011339842
2896.536518	0.011148748
2898.464971	0.011230941
2900.393424	0.011425285
2902.321877	0.011671848
2904.250330	0.011689107
2906.178783	0.011437819
2908.107236	0.011208060
2910.035690	0.010863801
2911.964143	0.010555218
2913.892596	0.010727076
2915.821049	0.011005319
2917.749502	0.010989535
2919.677955	0.010968984
2921.606408	0.011190670
2923.534861	0.011408155
2925.463314	0.011201520
2927.391767	0.010801937
2929.320220	0.010551938
2931.248673	0.010434696
2933.177126	0.010700253
2935.105580	0.011084380
2937.034033	0.011002245
2938.962486	0.010747325
2940.890939	0.010759736
2942.819392	0.010750762
2944.747845	0.010747005
2946.676298	0.010990301
2948.604751	0.011214689
2950.533204	0.011283916
2952.461657	0.011191503
2954.390110	0.010559931
2956.318563	0.009848955
2958.247016	0.010076921
2960.175469	0.010859652
2962.103923	0.011387572
2964.032376	0.011655217
2965.960829	0.011819912
2967.889282	0.011917423
2969.817735	0.012017783
2971.746188	0.012067351
2973.674641	0.011900158
2975.603094	0.011456401
2977.531547	0.011137226
2979.460000	0.011129174
2981.388453	0.011087221
2983.316906	0.011163102
2985.245359	0.011500553
2987.173813	0.011549497
2989.102266	0.011140860
2991.030719	0.010816160
2992.959172	0.010940590
2994.887625	0.011247609
2996.816078	0.011358973
2998.744531	0.011421272
3000.672984	0.011658198
3002.601437	0.011833896
3004.529890	0.011747989
3006.458343	0.011437561
3008.386796	0.011072412
3010.315249	0.011175428
3012.243703	0.011972852
3014.172156	0.012723133
3016.100609	0.012869356
3018.029062	0.012793697
3019.957515	0.012900116
3021.885968	0.013084127
3023.814421	0.013087166
3025.742874	0.012911894
3027.671327	0.012791344
3029.599780	0.012886670
3031.528233	0.013069698
3033.456686	0.013026007
3035.385139	0.012756740
3037.313592	0.012551405
3039.242046	0.012479350
3041.170499	0.012639847
3043.098952	0.013081902
3045.027405	0.013507999
3046.955858	0.013685047
3048.884311	0.013610239
3050.812764	0.013376010
3052.741217	0.013201626
3054.669670	0.013215166
3056.598123	0.013386649
3058.526576	0.013680612
3060.455029	0.013901565
3062.383482	0.013898334
3064.311936	0.013889043
3066.240389	0.014131890
3068.168842	0.014457522
3070.097295	0.014710458
3072.025748	0.015058974
3073.954201	0.015438876
3075.882654	0.015613290
3077.811107	0.015482600
3079.739560	0.015175744
3081.668013	0.015038358
3083.596466	0.015274233
3085.524919	0.015756248
3087.453372	0.015969327
3089.381825	0.015663518
3091.310279	0.015378342
3093.238732	0.015358495
3095.167185	0.015419095
3097.095638	0.015578203
3099.024091	0.015962273
3100.952544	0.016355308
3102.880997	0.016438143
3104.809450	0.016290383
3106.737903	0.016355658
3108.666356	0.016833130
3110.594809	0.017265063
3112.523262	0.017211458
3114.451715	0.017106436
3116.380169	0.017504601
3118.308622	0.018141871
3120.237075	0.018588968
3122.165528	0.018695712
3124.093981	0.018405158
3126.022434	0.017878106
3127.950887	0.017629780
3129.879340	0.018072193
3131.807793	0.018853160
3133.736246	0.019338459
3135.664699	0.019384645
3137.593152	0.019170033
3139.521605	0.019057358
3141.450058	0.019299017
3143.378512	0.019595142
3145.306965	0.019494358
3147.235418	0.019223534
3149.163871	0.019324901
3151.092324	0.019779731
3153.020777	0.020374186
3154.949230	0.021046579
3156.877683	0.021625530
3158.806136	0.021831660
3160.734589	0.021607600
3162.663042	0.021487789
3164.591495	0.021920741
3166.519948	0.022341777
3168.448402	0.022119969
3170.376855	0.021578327
3172.305308	0.021238957
3174.233761	0.021309055
3176.162214	0.021965092
3178.090667	0.022869317
3180.019120	0.023283076
3181.947573	0.023105394
3183.876026	0.022945117
3185.804479	0.022907006
3187.732932	0.022629235
3189.661385	0.022372572
3191.589838	0.022464717
3193.518292	0.022692284
3195.446745	0.022984141
3197.375198	0.023561716
3199.303651	0.024413144
3201.232104	0.024987005
3203.160557	0.024958093
3205.089010	0.024586195
3207.017463	0.024227388
3208.945916	0.024157304
3210.874369	0.024447517
3212.802822	0.024826026
3214.731275	0.024876110
3216.659728	0.024633247
3218.588181	0.024738435
3220.516635	0.025518229
3222.445088	0.026364608
3224.373541	0.026711417
3226.301994	0.026748255
3228.230447	0.026717614
3230.158900	0.026507065
3232.087353	0.026180437
3234.015806	0.026265197
3235.944259	0.026975719
3237.872712	0.027737103
3239.801165	0.027981106
3241.729618	0.027755467
3243.658071	0.027552903
3245.586525	0.027858889
3247.514978	0.028268505
3249.443431	0.027893160
3251.371884	0.027034124
3253.300337	0.026842549
3255.228790	0.027525619
3257.157243	0.028118473
3259.085696	0.028199753
3261.014149	0.028440652
3262.942602	0.028890181
3264.871055	0.029075913
3266.799508	0.029306088
3268.727961	0.029904515
3270.656414	0.030422328
3272.584868	0.030344546
3274.513321	0.029926851
3276.441774	0.029811800
3278.370227	0.030133355
3280.298680	0.030428661
3282.227133	0.030394100
3284.155586	0.030291582
3286.084039	0.030377567
3288.012492	0.030435123
3289.940945	0.030053366
3291.869398	0.029536944
3293.797851	0.029595189
3295.726304	0.030241253
3297.654758	0.030960655
3299.583211	0.031353321
3301.511664	0.031516455
3303.440117	0.031778187
3305.368570	0.032017011
3307.297023	0.031876039
3309.225476	0.031370196
3311.153929	0.030902416
3313.082382	0.030672932
3315.010835	0.030743826
3316.939288	0.031238643
3318.867741	0.031956773
3320.796194	0.032440525
3322.724648	0.032356426
3324.653101	0.031794440
3326.581554	0.031469166
3328.510007	0.031910822
3330.438460	0.032690458
3332.366913	0.033226684
3334.295366	0.033450525
3336.223819	0.033425283
3338.152272	0.033364709
3340.080725	0.033464078
3342.009178	0.033740833
3343.937631	0.034145255
3345.866084	0.034358937
3347.794537	0.034261707
3349.722991	0.034092367
3351.651444	0.033985473
3353.579897	0.034008730
3355.508350	0.034148321
3357.436803	0.034191474
3359.365256	0.033917379
3361.293709	0.033555984
3363.222162	0.033725806
3365.150615	0.034575678
3367.079068	0.035560705
3369.007521	0.036090784
3370.935974	0.035982929
3372.864427	0.035650011
3374.792881	0.035645869
3376.721334	0.035900332
3378.649787	0.036144886
3380.578240	0.036485061
3382.506693	0.036783420
3384.435146	0.036588896
3386.363599	0.036007404
3388.292052	0.035574727
3390.220505	0.035732664
3392.148958	0.036539212
3394.077411	0.037338775
3396.005864	0.037538562
3397.934317	0.037418190
3399.862770	0.037457969
3401.791224	0.037796400
3403.719677	0.037891287
3405.648130	0.037747499
3407.576583	0.037665334
3409.505036	0.037648126
3411.433489	0.037553862
3413.361942	0.037445877
3415.290395	0.037482649
3417.218848	0.037782349
3419.147301	0.038085669
3421.075754	0.038050137
3423.004207	0.037839390
3424.932660	0.037834667
3426.861114	0.038136300
3428.789567	0.038356304
3430.718020	0.038004167
3432.646473	0.037446778
3434.574926	0.037491500
3436.503379	0.037863582
3438.431832	0.037747554
3440.360285	0.037332576
3442.288738	0.037162784
3444.217191	0.037218947
3446.145644	0.037155695
3448.074097	0.036756542
3450.002550	0.036286410
3451.931004	0.036434982
3453.859457	0.037333701
3455.787910	0.038203835
3457.716363	0.038296998
3459.644816	0.037531398
3461.573269	0.036485091
3463.501722	0.035814922
3465.430175	0.035528172
3467.358628	0.035326302
3469.287081	0.035326507
3471.215534	0.035699572
3473.143987	0.036113113
3475.072440	0.036283839
3477.000893	0.036382243
3478.929347	0.036337014
3480.857800	0.036015935
3482.786253	0.035740063
3484.714706	0.035489798
3486.643159	0.034805864
3488.571612	0.033723667
3490.500065	0.032778975
3492.428518	0.032496952
3494.356971	0.032803189
3496.285424	0.032943521
3498.213877	0.032630909
3500.142330	0.032214936
3502.070783	0.031762674
3503.999237	0.031512938
3505.927690	0.031751703
3507.856143	0.032049693
3509.784596	0.032197610
3511.713049	0.032295357
3513.641502	0.032124314
3515.569955	0.031629961
3517.498408	0.031301703
3519.426861	0.031686448
3521.355314	0.032205675
3523.283767	0.031919375
3525.212220	0.031392835
3527.140673	0.031435609
3529.069126	0.031506173
3530.997580	0.030918859
3532.926033	0.029996075
3534.854486	0.029144488
3536.782939	0.028427018
3538.711392	0.028276978
3540.639845	0.029050760
3542.568298	0.030085074
3544.496751	0.030399486
3546.425204	0.030018637
3548.353657	0.029533435
3550.282110	0.028913787
3552.210563	0.028013952
3554.139016	0.027244497
3556.067470	0.026890745
3557.995923	0.026669782
3559.924376	0.026292367
3561.852829	0.026050648
3563.781282	0.026300855
3565.709735	0.026597224
3567.638188	0.026270531
3569.566641	0.025374237
3571.495094	0.024461580
3573.423547	0.023991382
3575.352000	0.023964714
3577.280453	0.024013020
3579.208906	0.024026968
3581.137360	0.024292100
3583.065813	0.024884634
3584.994266	0.025145581
3586.922719	0.024401238
3588.851172	0.023376092
3590.779625	0.023138832
3592.708078	0.023480499
3594.636531	0.023805834
3596.564984	0.023968710
3598.493437	0.023790246
3600.421890	0.023041658
3602.350343	0.022083800
3604.278796	0.021475287
3606.207249	0.021237651
3608.135703	0.020990087
3610.064156	0.020473696
3611.992609	0.019984052
3613.921062	0.020165104
3615.849515	0.020885998
3617.777968	0.021173850
3619.706421	0.020794606
3621.634874	0.020527733
3623.563327	0.020577047
3625.491780	0.020289181
3627.420233	0.019130673
3629.348686	0.017870307
3631.277139	0.017346838
3633.205593	0.016914453
3635.134046	0.016278962
3637.062499	0.015710885
3638.990952	0.015482581
3640.919405	0.015898831
3642.847858	0.016813166
3644.776311	0.017550237
3646.704764	0.017568382
3648.633217	0.016961029
3650.561670	0.016151641
3652.490123	0.015410336
3654.418576	0.014728734
3656.347029	0.014294947
3658.275482	0.014339391
3660.203936	0.014508899
3662.132389	0.014376577
3664.060842	0.013992394
3665.989295	0.013736324
3667.917748	0.013731621
3669.846201	0.013748260
3671.774654	0.013536399
3673.703107	0.012782508
3675.631560	0.012085021
3677.560013	0.012353427
3679.488466	0.012967127
3681.416919	0.013341591
3683.345372	0.013426000
3685.273826	0.013136784
3687.202279	0.012479325
3689.130732	0.011821974
3691.059185	0.011412778
3692.987638	0.010889834
3694.916091	0.010203388
3696.844544	0.009715189
3698.772997	0.009808205
3700.701450	0.010483526
3702.629903	0.011238054
3704.558356	0.011561190
3706.486809	0.011321833
3708.415262	0.010548652
3710.343716	0.009808710
3712.272169	0.009978523
3714.200622	0.010907789
3716.129075	0.011641180
3718.057528	0.011682837
3719.985981	0.011346453
3721.914434	0.011185792
3723.842887	0.011338416
3725.771340	0.011516578
3727.699793	0.011826897
3729.628246	0.012669441
3731.556699	0.013894372
3733.485152	0.014613601
3735.413605	0.014241051
3737.342059	0.013797845
3739.270512	0.014141421
3741.198965	0.014700235
3743.127418	0.014471686
3745.055871	0.013993440
3746.984324	0.014262857
3748.912777	0.014748836
3750.841230	0.014754654
3752.769683	0.014106367
3754.698136	0.013280035
3756.626589	0.012984501
3758.555042	0.013467981
3760.483495	0.014325091
3762.411949	0.014735529
3764.340402	0.014428016
3766.268855	0.014034585
3768.197308	0.013805398
3770.125761	0.013296292
3772.054214	0.012659312
3773.982667	0.012499156
3775.911120	0.012904059
3777.839573	0.013327406
3779.768026	0.013364843
3781.696479	0.013211455
3783.624932	0.013208919
3785.553385	0.013291012
3787.481838	0.012985746
3789.410292	0.012283538
3791.338745	0.011839445
3793.267198	0.011831598
3795.195651	0.011980903
3797.124104	0.012590470
3799.052557	0.013942961
3800.981010	0.015313769
3802.909463	0.015936136
3804.837916	0.015607621
3806.766369	0.014726828
3808.694822	0.014115770
3810.623275	0.013887034
3812.551728	0.013646372
3814.480182	0.013284459
3816.408635	0.013304619
3818.337088	0.013939425
3820.265541	0.014319482
3822.193994	0.014168258
3824.122447	0.013756829
3826.050900	0.013188859
3827.979353	0.013147567
3829.907806	0.013529962
3831.836259	0.013665348
3833.764712	0.013964449
3835.693165	0.014844258
3837.621618	0.015210399
3839.550071	0.013982313
3841.478525	0.012157522
3843.406978	0.011289094
3845.335431	0.011692453
3847.263884	0.012669765
3849.192337	0.013514055
3851.120790	0.014134929
3853.049243	0.014893277
3854.977696	0.015552601
3856.906149	0.015235126
3858.834602	0.014012932
3860.763055	0.012859033
3862.691508	0.012404420
3864.619961	0.012650366
3866.548415	0.012963864
3868.476868	0.012672470
3870.405321	0.012332489
3872.333774	0.012452732
3874.262227	0.012577401
3876.190680	0.012627264
3878.119133	0.012412004
3880.047586	0.011734301
3881.976039	0.011241777
3883.904492	0.011193454
3885.832945	0.011450462
3887.761398	0.012116614
3889.689851	0.012749449
3891.618305	0.013105812
3893.546758	0.013512160
3895.475211	0.013591156
3897.403664	0.012894728
3899.332117	0.012151754
3901.260570	0.012072914
3903.189023	0.011893135
3905.117476	0.011054970
3907.045929	0.010520904
3908.974382	0.010793388
3910.902835	0.011376563
3912.831288	0.011729462
3914.759741	0.011737783
3916.688194	0.011608749
3918.616648	0.011787226
3920.545101	0.012400702
3922.473554	0.012794763
3924.402007	0.012634326
3926.330460	0.012670018
3928.258913	0.013219173
3930.187366	0.013525222
3932.115819	0.013131649
3934.044272	0.012586037
3935.972725	0.012335216
3937.901178	0.012242706
3939.829631	0.012046278
3941.758084	0.011509858
3943.686538	0.010774264
3945.614991	0.010389852
3947.543444	0.010525133
3949.471897	0.010894977
3951.400350	0.011090724
3953.328803	0.010799437
3955.257256	0.010257998
3957.185709	0.010021541
3959.114162	0.010178673
3961.042615	0.010558956
3962.971068	0.011163109
3964.899521	0.011622098
3966.827974	0.011216223
3968.756427	0.010219946
3970.684881	0.009759142
3972.613334	0.010230687
3974.541787	0.011041971
3976.470240	0.011469446
3978.398693	0.011213060
3980.327146	0.010449358
3982.255599	0.009680822
3984.184052	0.009444488
3986.112505	0.009882808
3988.040958	0.010678883
3989.969411	0.011505436
3991.897864	0.011994950
3993.826317	0.011992077
3995.754771	0.011933254
3997.683224	0.011812832
3999.611677	0.010964905
4001.540130	0.009645569
4003.468583	0.008841352
4005.397036	0.009114012
4007.325489	0.009944509
4009.253942	0.010369606
4011.182395	0.010203350
4013.110848	0.009618915
4015.039301	0.008952168
4016.967754	0.008586364
4018.896207	0.008279054
4020.824661	0.007864928
4022.753114	0.007597463
4024.681567	0.007708983
4026.610020	0.008486533
4028.538473	0.009453456
4030.466926	0.009702726
4032.395379	0.009122798
4034.323832	0.008530166
4036.252285	0.008600156
4038.180738	0.009018268
4040.109191	0.009121737
4042.037644	0.009041825
4043.966097	0.009313251
4045.894550	0.009689120
4047.823004	0.009278630
4049.751457	0.008551926
4051.679910	0.008860394
4053.608363	0.010039072
4055.536816	0.010662540
4057.465269	0.010160490
4059.393722	0.009358194
4061.322175	0.009065817
4063.250628	0.009226721
4065.179081	0.009745555
4067.107534	0.010204067
4069.035987	0.009986045
4070.964440	0.009546770
4072.892894	0.009330886
4074.821347	0.009032185
4076.749800	0.008499686
4078.678253	0.008226230
4080.606706	0.008550379
4082.535159	0.009120028
4084.463612	0.009842196
4086.392065	0.010573670
4088.320518	0.010474911
4090.248971	0.009669732
4092.177424	0.009315112
4094.105877	0.009398108
4096.034330	0.009230479
4097.962783	0.009035132
4099.891237	0.009090167
4101.819690	0.009303989
4103.748143	0.009123938
4105.676596	0.008388676
4107.605049	0.007798011
4109.533502	0.007688472
4111.461955	0.007848378
4113.390408	0.007880926
4115.318861	0.007890205
4117.247314	0.008094898
4119.175767	0.008059894
4121.104220	0.008094752
4123.032673	0.008894121
4124.961127	0.009469352
4126.889580	0.009060149
4128.818033	0.008559232
4130.746486	0.008702492
4132.674939	0.009088248
4134.603392	0.008903901
4136.531845	0.007914271
4138.460298	0.007223694
4140.388751	0.007436864
4142.317204	0.007419219
4144.245657	0.006990938
4146.174110	0.007331552
4148.102563	0.007951452
4150.031017	0.007686966
4151.959470	0.007430277
4153.887923	0.008152753
4155.816376	0.009239632
4157.744829	0.009826265
4159.673282	0.009659553
4161.601735	0.009568900
4163.530188	0.009828778
4165.458641	0.009390429
4167.387094	0.008757164
4169.315547	0.008973444
4171.244000	0.008693725
4173.172453	0.007742585
4175.100906	0.007167464
4177.029360	0.006453741
4178.957813	0.006165365
4180.886266	0.007065138
4182.814719	0.007650846
4184.743172	0.006964871
4186.671625	0.006498672
4188.600078	0.007279025
4190.528531	0.007853613
4192.456984	0.007431909
4194.385437	0.007323572
4196.313890	0.007554177
4198.242343	0.007081490
4200.170796	0.006620406
4202.099250	0.006744551
4204.027703	0.006332763
4205.956156	0.005604827
4207.884609	0.005834362
4209.813062	0.006908856
4211.741515	0.008091588
4213.669968	0.008685476
4215.598421	0.008498180
4217.526874	0.007914654
4219.455327	0.007208750
4221.383780	0.006848097
4223.312233	0.007161840
4225.240686	0.007553739
4227.169139	0.007560227
4229.097593	0.006974948
4231.026046	0.006017974
4232.954499	0.005404795
4234.882952	0.005000264
4236.811405	0.005076041
4238.739858	0.006036561
4240.668311	0.006749182
4242.596764	0.006438399
4244.525217	0.005664937
4246.453670	0.005295779
4248.382123	0.005840252
4250.310576	0.006615301
4252.239029	0.006720577
4254.167483	0.006248177
4256.095936	0.005836575
4258.024389	0.005664063
4259.952842	0.005360902
4261.881295	0.004987005
4263.809748	0.005082504
4265.738201	0.005831899
4267.666654	0.006494173
4269.595107	0.006590643
4271.523560	0.006350449
4273.452013	0.006250964
4275.380466	0.006090632
4277.308919	0.005496193
4279.237373	0.004882193
4281.165826	0.004649636
4283.094279	0.004880808
4285.022732	0.005311022
4286.951185	0.006089369
4288.879638	0.007112346
4290.808091	0.007687053
4292.736544	0.007310915
4294.664997	0.006498139
4296.593450	0.006041331
4298.521903	0.006182596
4300.450356	0.006842726
4302.378809	0.007678529
4304.307262	0.007923472
4306.235716	0.007190410
4308.164169	0.006205175
4310.092622	0.006179901
4312.021075	0.006774111
4313.949528	0.006525012
4315.877981	0.005672792
4317.806434	0.005216575
4319.734887	0.005220833
4321.663340	0.005149903
4323.591793	0.005078592
4325.520246	0.005288004
4327.448699	0.005755721
4329.377152	0.006383850
4331.305606	0.007150379
4333.234059	0.007494902
4335.162512	0.006799724
4337.090965	0.005888653
4339.019418	0.005347796
4340.947871	0.004728461
4342.876324	0.004488017
4344.804777	0.005255304
4346.733230	0.006180891
4348.661683	0.006057059
4350.590136	0.005012712
4352.518589	0.004082857
4354.447042	0.004283504
4356.375495	0.005206821
4358.303949	0.005578819
4360.232402	0.005893892
4362.160855	0.006145504
4364.089308	0.006076943
4366.017761	0.006004913
4367.946214	0.005923705
4369.874667	0.005363163
4371.803120	0.004864482
4373.731573	0.005353765
4375.660026	0.006418307
4377.588479	0.007231135
4379.516932	0.007155705
4381.445385	0.006363795
4383.373839	0.005900464
4385.302292	0.005958301
4387.230745	0.005858148
4389.159198	0.005753442
4391.087651	0.005896560
4393.016104	0.005759493
4394.944557	0.005626124
4396.873010	0.005622517
4398.801463	0.005487221
4400.729916	0.005579163
4402.658369	0.005837066
4404.586822	0.005774420
4406.515275	0.005412838
4408.443729	0.005425246
4410.372182	0.005504981
4412.300635	0.005609135
4414.229088	0.006331207
4416.157541	0.007146599
4418.085994	0.007272634
4420.014447	0.007192581
4421.942900	0.006863201
4423.871353	0.006319218
4425.799806	0.006520210
4427.728259	0.007390909
4429.656712	0.008102812
4431.585165	0.008564255
4433.513618	0.008562058
4435.442072	0.007874512
4437.370525	0.006984383
4439.298978	0.006460577
4441.227431	0.006664411
4443.155884	0.007209008
4445.084337	0.006964678
4447.012790	0.006112923
4448.941243	0.005905479
4450.869696	0.006593610
4452.798149	0.007616030
4454.726602	0.008175263
4456.655055	0.008240709
4458.583508	0.007967338
4460.511962	0.007836783
4462.440415	0.008061537
4464.368868	0.007605476
4466.297321	0.006477331
4468.225774	0.005023713
4470.154227	0.004439745
4472.082680	0.005421482
4474.011133	0.006451595
4475.939586	0.006130680
4477.868039	0.005196123
4479.796492	0.005024089
4481.724945	0.005630640
4483.653398	0.006572920
4485.581851	0.007466016
4487.510305	0.008085018
4489.438758	0.008243487
4491.367211	0.007655595
4493.295664	0.006645466
4495.224117	0.006484532
4497.152570	0.007772169
4499.081023	0.009013212
4501.009476	0.008809309
4502.937929	0.007836879
4504.866382	0.007377990
4506.794835	0.007585099
4508.723288	0.007593251
4510.651741	0.007239555
4512.580195	0.006502609
4514.508648	0.005396021
4516.437101	0.004862951
4518.365554	0.005435756
4520.294007	0.006518009
4522.222460	0.007495336
4524.150913	0.007968689
4526.079366	0.007559787
4528.007819	0.006857768
4529.936272	0.006434633
4531.864725	0.006174378
4533.793178	0.006469857
4535.721631	0.007457941
4537.650084	0.008428942
4539.578538	0.007910153
4541.506991	0.006403217
4543.435444	0.005848893
4545.363897	0.005900011
4547.292350	0.005845950
4549.220803	0.005785434
4551.149256	0.005935691
4553.077709	0.006422517
4555.006162	0.007580041
4556.934615	0.008775758
4558.863068	0.008887624
4560.791521	0.008037452
4562.719974	0.007428283
4564.648428	0.007490984
4566.576881	0.007641752
4568.505334	0.007323835
4570.433787	0.006489879
4572.362240	0.005689235
4574.290693	0.005679637
4576.219146	0.006437464
4578.147599	0.006938505
4580.076052	0.006872194
4582.004505	0.006891386
4583.932958	0.007162074
4585.861411	0.006948365
4587.789864	0.006432391
4589.718318	0.006465071
4591.646771	0.007097762
4593.575224	0.007315444
4595.503677	0.007300689
4597.432130	0.007247558
4599.360583	0.006969093
4601.289036	0.007228796
4603.217489	0.007962775
[truncated: 1,501 more rows]
