# Supplementary material for: Adaptive Method for Quantitative Estimation of Glucose and Fructose Concentrations in Aqueous Solutions Based on Infrared Nanoantenna Optics
Source: Sensors (Basel). 2019 Jul 11;19(14):3053. doi: 10.3390/s19143053 (PMC6678705; doi:10.3390/s19143053)
Supplement: Supplementary file 1 [file sensors-19-03053-s001.zip › 00_Measurement_Data/Fructose cycles/2 water/res4 sc50_50 ap100x100 par pol/2 water.1.txt]

748.239793	0.039903782
750.168246	0.026698167
752.096699	0.018503690
754.025152	0.018138207
755.953605	0.026450213
757.882058	0.025838224
759.810511	0.040761240
761.738964	0.044154450
763.667418	0.037002131
765.595871	0.024281152
767.524324	0.029741051
769.452777	0.030349260
771.381230	0.031534832
773.309683	0.028856136
775.238136	0.033003628
777.166589	0.024309907
779.095042	0.021589164
781.023495	0.031183649
782.951948	0.036648937
784.880401	0.026471224
786.808854	0.010136292
788.737308	0.014801398
790.665761	0.015822455
792.594214	0.009604196
794.522667	0.021970313
796.451120	0.023249691
798.379573	0.019028779
800.308026	0.017908711
802.236479	0.016765798
804.164932	0.030991768
806.093385	0.037556618
808.021838	0.022512065
809.950291	0.015674509
811.878744	0.015361190
813.807197	0.009047776
815.735651	0.026333218
817.664104	0.037084412
819.592557	0.032380141
821.521010	0.034709491
823.449463	0.031901333
825.377916	0.026403714
827.306369	0.033303197
829.234822	0.037995934
831.163275	0.031060778
833.091728	0.021998864
835.020181	0.017697377
836.948634	0.025329884
838.877087	0.016018728
840.805541	0.024950285
842.733994	0.029665926
844.662447	0.018697781
846.590900	0.018204305
848.519353	0.014169800
850.447806	0.006848217
852.376259	0.012900237
854.304712	0.024393784
856.233165	0.026073130
858.161618	0.021926161
860.090071	0.019221457
862.018524	0.018285943
863.946977	0.019155055
865.875430	0.025998913
867.803884	0.031978291
869.732337	0.035327144
871.660790	0.035231687
873.589243	0.032652069
875.517696	0.029973043
877.446149	0.030599840
879.374602	0.035301596
881.303055	0.038407277
883.231508	0.037841484
885.159961	0.037718188
887.088414	0.040663522
889.016867	0.045474488
890.945320	0.049739283
892.873774	0.051632844
894.802227	0.051694945
896.730680	0.053656962
898.659133	0.058879919
900.587586	0.062964328
902.516039	0.064570874
904.444492	0.066458359
906.372945	0.068147175
908.301398	0.069771424
910.229851	0.074551858
912.158304	0.081835084
914.086757	0.087071523
916.015210	0.090162754
917.943664	0.094744615
919.872117	0.099984802
921.800570	0.103213102
923.729023	0.106303483
925.657476	0.112183020
927.585929	0.118807428
929.514382	0.123513788
931.442835	0.128250331
933.371288	0.133833811
935.299741	0.137836769
937.228194	0.140911400
939.156647	0.146380082
941.085100	0.153884247
943.013553	0.160531163
944.942007	0.166210100
946.870460	0.172229737
948.798913	0.178763479
950.727366	0.185351670
952.655819	0.191025496
954.584272	0.196096435
956.512725	0.202641562
958.441178	0.211016238
960.369631	0.219074354
962.298084	0.225677118
964.226537	0.231702551
966.154990	0.237726897
968.083443	0.243445009
970.011897	0.248502925
971.940350	0.253744274
973.868803	0.260641128
975.797256	0.268398345
977.725709	0.274927288
979.654162	0.280490071
981.582615	0.286714882
983.511068	0.293905139
985.439521	0.301293910
987.367974	0.307885349
989.296427	0.313436210
991.224880	0.318534225
993.153333	0.323680520
995.081786	0.329288989
997.010240	0.335036635
998.938693	0.340536952
1000.867146	0.346378207
1002.795599	0.351843625
1004.724052	0.355410010
1006.652505	0.358309001
1008.580958	0.362423807
1010.509411	0.367086053
1012.437864	0.371633083
1014.366317	0.376085013
1016.294770	0.379837751
1018.223223	0.383299440
1020.151676	0.386902720
1022.080130	0.390070051
1024.008583	0.392838031
1025.937036	0.395280451
1027.865489	0.397303313
1029.793942	0.399592221
1031.722395	0.402750731
1033.650848	0.405917257
1035.579301	0.407419622
1037.507754	0.407438189
1039.436207	0.408253491
1041.364660	0.410809249
1043.293113	0.413170904
1045.221566	0.413975626
1047.150019	0.414082229
1049.078473	0.413974792
1051.006926	0.413732409
1052.935379	0.413527220
1054.863832	0.412916571
1056.792285	0.411918938
1058.720738	0.410997838
1060.649191	0.410364479
1062.577644	0.409734607
1064.506097	0.408666790
1066.434550	0.407687217
1068.363003	0.406989217
1070.291456	0.405827403
1072.219909	0.404151142
1074.148363	0.402365357
1076.076816	0.400797993
1078.005269	0.399642080
1079.933722	0.398890525
1081.862175	0.398349762
1083.790628	0.397328973
1085.719081	0.395795822
1087.647534	0.394470125
1089.575987	0.392816544
1091.504440	0.390193552
1093.432893	0.387723297
1095.361346	0.386124283
1097.289799	0.384224504
1099.218253	0.381375611
1101.146706	0.378447413
1103.075159	0.375914216
1105.003612	0.373525023
1106.932065	0.371047288
1108.860518	0.368492872
1110.788971	0.366229087
1112.717424	0.364229351
1114.645877	0.361889035
1116.574330	0.358893871
1118.502783	0.355586529
1120.431236	0.352629870
1122.359689	0.350187123
1124.288142	0.348029971
1126.216596	0.345991045
1128.145049	0.343554288
1130.073502	0.340507746
1132.001955	0.337452412
1133.930408	0.334722996
1135.858861	0.332223296
1137.787314	0.329831481
1139.715767	0.327362627
1141.644220	0.324864119
1143.572673	0.322318912
1145.501126	0.319487274
1147.429579	0.316735893
1149.358032	0.314307123
1151.286486	0.311491579
1153.214939	0.308144242
1155.143392	0.305105448
1157.071845	0.302662224
1159.000298	0.300179929
1160.928751	0.297296524
1162.857204	0.294441491
1164.785657	0.291905522
1166.714110	0.289426476
1168.642563	0.286590576
1170.571016	0.283214927
1172.499469	0.279835999
1174.427922	0.277188450
1176.356375	0.274942786
1178.284829	0.272214234
1180.213282	0.269076645
1182.141735	0.266225696
1184.070188	0.263754934
1185.998641	0.261294812
1187.927094	0.258804947
1189.855547	0.256480247
1191.784000	0.254211932
1193.712453	0.251884758
1195.640906	0.249606639
1197.569359	0.247350901
1199.497812	0.245094448
1201.426265	0.242733642
1203.354719	0.240387216
1205.283172	0.237503991
1207.211625	0.234463602
1209.140078	0.231965467
1211.068531	0.229737893
1212.996984	0.227070048
1214.925437	0.224288881
1216.853890	0.222152740
1218.782343	0.220536441
1220.710796	0.218707517
1222.639249	0.216480374
1224.567702	0.214195833
1226.496155	0.212054491
1228.424609	0.210143611
1230.353062	0.208326712
1232.281515	0.206376091
1234.209968	0.204424113
1236.138421	0.202535242
1238.066874	0.200430289
1239.995327	0.198135749
1241.923780	0.196001932
1243.852233	0.194279149
1245.780686	0.193029955
1247.709139	0.192109674
1249.637592	0.191176057
1251.566045	0.189803019
1253.494498	0.187782347
1255.422952	0.185701475
1257.351405	0.184036374
1259.279858	0.182331353
1261.208311	0.180426300
1263.136764	0.178574681
1265.065217	0.176735476
1266.993670	0.174906746
1268.922123	0.172988802
1270.850576	0.170869410
1272.779029	0.168933764
1274.707482	0.167480826
1276.635935	0.166559339
1278.564388	0.165827960
1280.492842	0.164532527
1282.421295	0.162627056
1284.349748	0.160744548
1286.278201	0.159033358
1288.206654	0.157420099
1290.135107	0.155989990
1292.063560	0.154682815
1293.992013	0.153359964
1295.920466	0.151793331
1297.848919	0.149895042
1299.777372	0.148107395
1301.705825	0.146786198
1303.634278	0.145769656
1305.562731	0.144873947
1307.491185	0.144039229
1309.419638	0.143062547
1311.348091	0.141787753
1313.276544	0.140950873
1315.204997	0.140499011
1317.133450	0.138967991
1319.061903	0.136671424
1320.990356	0.134799257
1322.918809	0.133100480
1324.847262	0.131376967
1326.775715	0.129902780
1328.704168	0.128563032
1330.632621	0.127325058
1332.561075	0.126646787
1334.489528	0.126641259
1336.417981	0.126386955
1338.346434	0.125098497
1340.274887	0.123820424
1342.203340	0.122671105
1344.131793	0.120572373
1346.060246	0.118287303
1347.988699	0.116667457
1349.917152	0.115636051
1351.845605	0.114879861
1353.774058	0.113913283
1355.702511	0.112998754
1357.630965	0.112552971
1359.559418	0.111700870
1361.487871	0.109983578
1363.416324	0.109265432
1365.344777	0.109442495
1367.273230	0.108390816
1369.201683	0.107293397
1371.130136	0.106872387
1373.058589	0.105693683
1374.987042	0.104584806
1376.915495	0.103728116
1378.843948	0.101905890
1380.772401	0.100234285
1382.700854	0.099577323
1384.629308	0.098481134
1386.557761	0.096612334
1388.486214	0.096386485
1390.414667	0.097635366
1392.343120	0.097014003
1394.271573	0.095109724
1396.200026	0.094357371
1398.128479	0.093852401
1400.056932	0.093292899
1401.985385	0.092498295
1403.913838	0.090453923
1405.842291	0.089026526
1407.770744	0.088796251
1409.699198	0.088052951
1411.627651	0.087201126
1413.556104	0.087255709
1415.484557	0.086747557
1417.413010	0.084078245
1419.341463	0.082346931
1421.269916	0.083565094
1423.198369	0.084258333
1425.126822	0.083621658
1427.055275	0.082540676
1428.983728	0.080778003
1430.912181	0.080164440
1432.840634	0.080402382
1434.769087	0.078287505
1436.697541	0.075619958
1438.625994	0.076025985
1440.554447	0.076782800
1442.482900	0.076103792
1444.411353	0.075238101
1446.339806	0.073987581
1448.268259	0.072963603
1450.196712	0.073548928
1452.125165	0.074969582
1454.053618	0.074471422
1455.982071	0.071195096
1457.910524	0.069765098
1459.838977	0.072015487
1461.767431	0.072298519
1463.695884	0.069413237
1465.624337	0.067948774
1467.552790	0.068993315
1469.481243	0.068659611
1471.409696	0.066535622
1473.338149	0.066375352
1475.266602	0.067486145
1477.195055	0.067247070
1479.123508	0.066065855
1481.051961	0.064854167
1482.980414	0.064453743
1484.908867	0.064664856
1486.837321	0.064366676
1488.765774	0.063432366
1490.694227	0.063318260
1492.622680	0.064071968
1494.551133	0.062972844
1496.479586	0.060700521
1498.408039	0.060215816
1500.336492	0.061259829
1502.264945	0.061798539
1504.193398	0.059938807
1506.121851	0.057607438
1508.050304	0.059642758
1509.978757	0.062459122
1511.907210	0.061654791
1513.835664	0.059572656
1515.764117	0.058737926
1517.692570	0.059845857
1519.621023	0.060497113
1521.549476	0.059361007
1523.477929	0.058437202
1525.406382	0.057015926
1527.334835	0.055863939
1529.263288	0.056147635
1531.191741	0.055473808
1533.120194	0.054182321
1535.048647	0.055476382
1536.977100	0.056601878
1538.905554	0.055041239
1540.834007	0.054797851
1542.762460	0.055302400
1544.690913	0.053916175
1546.619366	0.052342013
1548.547819	0.051096514
1550.476272	0.050587296
1552.404725	0.051174838
1554.333178	0.051928248
1556.261631	0.050927572
1558.190084	0.048007261
1560.118537	0.048269656
1562.046990	0.050879892
1563.975443	0.050871458
1565.903897	0.049318682
1567.832350	0.047819003
1569.760803	0.047510352
1571.689256	0.049193140
1573.617709	0.049437821
1575.546162	0.047563668
1577.474615	0.047369037
1579.403068	0.048082646
1581.331521	0.047310960
1583.259974	0.046210583
1585.188427	0.045795023
1587.116880	0.045844659
1589.045333	0.046209119
1590.973787	0.046644263
1592.902240	0.046801846
1594.830693	0.046934366
1596.759146	0.047349095
1598.687599	0.047700156
1600.616052	0.047843102
1602.544505	0.048064981
1604.472958	0.048283026
1606.401411	0.048243750
1608.329864	0.048259560
1610.258317	0.048851714
1612.186770	0.049686853
1614.115223	0.049535103
1616.043677	0.049165454
1617.972130	0.051204812
1619.900583	0.053791516
1621.829036	0.053646084
1623.757489	0.053180501
1625.685942	0.053685304
1627.614395	0.053659182
1629.542848	0.054305468
1631.471301	0.055729613
1633.399754	0.055103831
1635.328207	0.053225454
1637.256660	0.054028645
1639.185113	0.055990122
1641.113566	0.056666058
1643.042020	0.056379717
1644.970473	0.055308636
1646.898926	0.055846356
1648.827379	0.059475765
1650.755832	0.059020884
1652.684285	0.053711198
1654.612738	0.053116765
1656.541191	0.055964161
1658.469644	0.056083150
1660.398097	0.053905293
1662.326550	0.052485608
1664.255003	0.053436980
1666.183456	0.054455046
1668.111910	0.053332359
1670.040363	0.052654311
1671.968816	0.053142928
1673.897269	0.051857218
1675.825722	0.050393548
1677.754175	0.051082201
1679.682628	0.051782966
1681.611081	0.050145194
1683.539534	0.047139995
1685.467987	0.046419706
1687.396440	0.047097124
1689.324893	0.046356961
1691.253346	0.045414288
1693.181799	0.044231426
1695.110253	0.042631827
1697.038706	0.042429812
1698.967159	0.042258084
1700.895612	0.042061824
1702.824065	0.042795800
1704.752518	0.041763231
1706.680971	0.039913546
1708.609424	0.039158620
1710.537877	0.038862679
1712.466330	0.038515739
1714.394783	0.037744634
1716.323236	0.036130469
1718.251689	0.035078794
1720.180143	0.035499714
1722.108596	0.035588659
1724.037049	0.034917634
1725.965502	0.034552030
1727.893955	0.034494292
1729.822408	0.034615334
1731.750861	0.034476660
1733.679314	0.034169402
1735.607767	0.034978569
1737.536220	0.035239168
1739.464673	0.034041811
1741.393126	0.033451028
1743.321579	0.033887167
1745.250032	0.034350675
1747.178486	0.034359232
1749.106939	0.033985656
1751.035392	0.033902671
1752.963845	0.033964813
1754.892298	0.033287343
1756.820751	0.032537803
1758.749204	0.032762311
1760.677657	0.033199914
1762.606110	0.033694159
1764.534563	0.034295715
1766.463016	0.034204055
1768.391469	0.033956051
1770.319922	0.033983108
1772.248376	0.034139257
1774.176829	0.034896143
1776.105282	0.035751332
1778.033735	0.036039218
1779.962188	0.036144074
1781.890641	0.036248174
1783.819094	0.036083773
1785.747547	0.036156245
1787.676000	0.036839589
1789.604453	0.037150618
1791.532906	0.037116889
1793.461359	0.038047135
1795.389812	0.039320402
1797.318266	0.039494488
1799.246719	0.038907532
1801.175172	0.038604662
1803.103625	0.038850263
1805.032078	0.039280195
1806.960531	0.039792217
1808.888984	0.040263325
1810.817437	0.040497802
1812.745890	0.040580086
1814.674343	0.040425140
1816.602796	0.040139072
1818.531249	0.040278338
1820.459702	0.040775519
1822.388155	0.040982939
1824.316609	0.041016433
1826.245062	0.041491140
1828.173515	0.041614052
1830.101968	0.041233219
1832.030421	0.041420285
1833.958874	0.041582387
1835.887327	0.041204926
1837.815780	0.040997710
1839.744233	0.041139472
1841.672686	0.040773463
1843.601139	0.040058315
1845.529592	0.040325209
1847.458045	0.040884707
1849.386499	0.040631428
1851.314952	0.039983414
1853.243405	0.039420392
1855.171858	0.039060563
1857.100311	0.038870338
1859.028764	0.038700983
1860.957217	0.038542412
1862.885670	0.038622461
1864.814123	0.038865406
1866.742576	0.038695503
1868.671029	0.038286451
1870.599482	0.038158119
1872.527935	0.037757944
1874.456388	0.036981747
1876.384842	0.036526863
1878.313295	0.036399711
1880.241748	0.036172763
1882.170201	0.035655070
1884.098654	0.035168715
1886.027107	0.034952488
1887.955560	0.034529068
1889.884013	0.034066923
1891.812466	0.034012567
1893.740919	0.033817120
1895.669372	0.033477105
1897.597825	0.033323091
1899.526278	0.033158142
1901.454732	0.032911841
1903.383185	0.032683969
1905.311638	0.032505557
1907.240091	0.032193501
1909.168544	0.031613309
1911.096997	0.031093979
1913.025450	0.031004073
1914.953903	0.031027034
1916.882356	0.030791191
1918.810809	0.030756166
1920.739262	0.030547557
1922.667715	0.029624961
1924.596168	0.029063443
1926.524622	0.029072270
1928.453075	0.028855043
1930.381528	0.028373383
1932.309981	0.028016215
1934.238434	0.027996138
1936.166887	0.028051574
1938.095340	0.027885048
1940.023793	0.027381839
1941.952246	0.026765652
1943.880699	0.026669830
1945.809152	0.026848050
1947.737605	0.026480814
1949.666058	0.025643896
1951.594511	0.024931664
1953.522965	0.024590293
1955.451418	0.024434803
1957.379871	0.024326174
1959.308324	0.024162488
1961.236777	0.023962867
1963.165230	0.023900917
1965.093683	0.023869401
1967.022136	0.023699859
1968.950589	0.023410473
1970.879042	0.022940515
1972.807495	0.022457302
1974.735948	0.022247609
1976.664401	0.022286989
1978.592855	0.022450376
1980.521308	0.022503737
1982.449761	0.022219403
1984.378214	0.021756822
1986.306667	0.021407768
1988.235120	0.021280149
1990.163573	0.021226356
1992.092026	0.021081621
1994.020479	0.020827748
1995.948932	0.020315977
1997.877385	0.019812899
1999.805838	0.019863322
2001.734291	0.020245958
2003.662744	0.020375760
2005.591198	0.020200860
2007.519651	0.019829992
2009.448104	0.019327777
2011.376557	0.019125875
2013.305010	0.019361436
2015.233463	0.019428950
2017.161916	0.019071508
2019.090369	0.018673694
2021.018822	0.018371362
2022.947275	0.018039672
2024.875728	0.017876402
2026.804181	0.018016748
2028.732634	0.018071972
2030.661088	0.017827032
2032.589541	0.017469911
2034.517994	0.017196026
2036.446447	0.017206257
2038.374900	0.017389761
2040.303353	0.017341841
2042.231806	0.016963914
2044.160259	0.016582161
2046.088712	0.016490135
2048.017165	0.016540648
2049.945618	0.016512165
2051.874071	0.016531773
2053.802524	0.016582884
2055.730978	0.016271427
2057.659431	0.015606830
2059.587884	0.015221824
2061.516337	0.015393060
2063.444790	0.015683480
2065.373243	0.015751997
2067.301696	0.015738500
2069.230149	0.015723791
2071.158602	0.015595142
2073.087055	0.015464428
2075.015508	0.015502153
2076.943961	0.015579230
2078.872414	0.015506573
2080.800867	0.015267636
2082.729321	0.015020996
2084.657774	0.014975956
2086.586227	0.015074131
2088.514680	0.015069298
2090.443133	0.014855823
2092.371586	0.014547234
2094.300039	0.014349002
2096.228492	0.014311467
2098.156945	0.014402632
2100.085398	0.014572780
2102.013851	0.014611964
2103.942304	0.014401834
2105.870757	0.014149898
2107.799211	0.013980081
2109.727664	0.013872014
2111.656117	0.013735182
2113.584570	0.013466540
2115.513023	0.013304668
2117.441476	0.013409442
2119.369929	0.013460523
2121.298382	0.013307008
2123.226835	0.013197331
2125.155288	0.013312073
2127.083741	0.013547760
2129.012194	0.013706086
2130.940647	0.013688097
2132.869100	0.013539498
2134.797554	0.013348094
2136.726007	0.013195059
2138.654460	0.013049242
2140.582913	0.012814680
2142.511366	0.012603807
2144.439819	0.012554715
2146.368272	0.012580371
2148.296725	0.012623578
2150.225178	0.012624828
2152.153631	0.012459051
2154.082084	0.012334635
2156.010537	0.012507970
2157.938990	0.012703334
2159.867444	0.012640974
2161.795897	0.012528486
2163.724350	0.012412606
2165.652803	0.012128982
2167.581256	0.011894369
2169.509709	0.011904625
2171.438162	0.012048701
2173.366615	0.012187157
2175.295068	0.012225439
2177.223521	0.012113938
2179.151974	0.011905221
2181.080427	0.011636632
2183.008880	0.011421224
2184.937334	0.011412258
2186.865787	0.011348351
2188.794240	0.011180521
2190.722693	0.011358532
2192.651146	0.011676733
2194.579599	0.011607353
2196.508052	0.011353454
2198.436505	0.011260146
2200.364958	0.011261329
2202.293411	0.011285874
2204.221864	0.011335129
2206.150317	0.011235173
2208.078770	0.010944420
2210.007223	0.010812066
2211.935677	0.010956248
2213.864130	0.011024405
2215.792583	0.010974101
2217.721036	0.010969857
2219.649489	0.010828409
2221.577942	0.010353397
2223.506395	0.009766869
2225.434848	0.009640680
2227.363301	0.010057024
2229.291754	0.010367162
2231.220207	0.010339526
2233.148660	0.010287722
2235.077113	0.010176882
2237.005567	0.009945006
2238.934020	0.009839028
2240.862473	0.009920956
2242.790926	0.009893307
2244.719379	0.009831769
2246.647832	0.010021236
2248.576285	0.010166220
2250.504738	0.010057297
2252.433191	0.009902006
2254.361644	0.009823555
2256.290097	0.009623948
2258.218550	0.009333001
2260.147003	0.009232726
2262.075456	0.009437303
2264.003910	0.009647089
2265.932363	0.009568509
2267.860816	0.009314626
2269.789269	0.009087721
2271.717722	0.008963870
2273.646175	0.009127416
2275.574628	0.009666364
2277.503081	0.010046682
2279.431534	0.009801763
2281.359987	0.009284967
2283.288440	0.008891512
2285.216893	0.008556880
2287.145346	0.008368106
2289.073800	0.008570175
2291.002253	0.009064245
2292.930706	0.009494598
2294.859159	0.009559919
2296.787612	0.009241775
2298.716065	0.008969010
2300.644518	0.009082078
2302.572971	0.009242585
2304.501424	0.008997226
2306.429877	0.008534830
2308.358330	0.008233539
2310.286783	0.008111942
2312.215236	0.008010556
2314.143690	0.007899495
2316.072143	0.007828157
2318.000596	0.007760969
2319.929049	0.007795615
2321.857502	0.008087948
2323.785955	0.008467155
2325.714408	0.008659698
2327.642861	0.008486957
2329.571314	0.007933617
2331.499767	0.007706508
2333.428220	0.008416100
2335.356673	0.009527155
2337.285126	0.009991255
2339.213579	0.009478809
2341.142033	0.008589840
2343.070486	0.007958407
2344.998939	0.007860437
2346.927392	0.008512504
2348.855845	0.009533333
2350.784298	0.009933370
2352.712751	0.009437321
2354.641204	0.008911075
2356.569657	0.008640519
2358.498110	0.008144331
2360.426563	0.007265205
2362.355016	0.006230001
2364.283469	0.005343944
2366.211923	0.005318674
2368.140376	0.006095001
2370.068829	0.007038231
2371.997282	0.007601364
2373.925735	0.007783257
2375.854188	0.007897759
2377.782641	0.007819884
2379.711094	0.007256651
2381.639547	0.006529354
2383.568000	0.006083369
2385.496453	0.005882601
2387.424906	0.005716608
2389.353359	0.005557899
2391.281812	0.005574110
2393.210266	0.005834920
2395.138719	0.006132019
2397.067172	0.006265500
2398.995625	0.006243898
2400.924078	0.006173309
2402.852531	0.006176651
2404.780984	0.006273501
2406.709437	0.006405151
2408.637890	0.006538069
2410.566343	0.006526370
2412.494796	0.006297660
2414.423249	0.006018922
2416.351702	0.005827400
2418.280156	0.005723274
2420.208609	0.005859316
2422.137062	0.006167217
2424.065515	0.006278158
2425.993968	0.006173007
2427.922421	0.006107895
2429.850874	0.006229886
2431.779327	0.006503062
2433.707780	0.006636285
2435.636233	0.006426154
2437.564686	0.006231334
2439.493139	0.006199892
2441.421592	0.006164458
2443.350045	0.006076782
2445.278499	0.005862474
2447.206952	0.005787950
2449.135405	0.006087136
2451.063858	0.006307220
2452.992311	0.006166391
2454.920764	0.005961618
2456.849217	0.005874604
2458.777670	0.005834146
2460.706123	0.005779648
2462.634576	0.005790057
2464.563029	0.005898708
2466.491482	0.005999478
2468.419935	0.005958072
2470.348389	0.005989608
2472.276842	0.006404398
2474.205295	0.006827532
2476.133748	0.006729958
2478.062201	0.006307641
2479.990654	0.006038731
2481.919107	0.005938302
2483.847560	0.005919601
2485.776013	0.006130773
2487.704466	0.006556421
2489.632919	0.006922692
2491.561372	0.006922737
2493.489825	0.006480987
2495.418279	0.006118841
2497.346732	0.006365338
2499.275185	0.006977446
2501.203638	0.007405458
2503.132091	0.007472279
2505.060544	0.007534905
2506.988997	0.007801024
2508.917450	0.007979974
2510.845903	0.007949419
2512.774356	0.008006299
2514.702809	0.008058386
2516.631262	0.007886501
2518.559715	0.007852428
2520.488168	0.008297476
2522.416622	0.008988113
2524.345075	0.009598393
2526.273528	0.009902294
2528.201981	0.009660954
2530.130434	0.009109001
2532.058887	0.008935453
2533.987340	0.009223745
2535.915793	0.009560796
2537.844246	0.009984392
2539.772699	0.010492001
2541.701152	0.010872444
2543.629605	0.011012056
2545.558058	0.010908203
2547.486512	0.010913177
2549.414965	0.011280561
2551.343418	0.011791766
2553.271871	0.012244335
2555.200324	0.012573978
2557.128777	0.012867277
2559.057230	0.013103551
2560.985683	0.013037193
2562.914136	0.013039367
2564.842589	0.013611658
2566.771042	0.014412667
2568.699495	0.014794037
2570.627948	0.014759003
2572.556401	0.014759104
2574.484855	0.014979234
2576.413308	0.015398303
2578.341761	0.015860127
2580.270214	0.016151315
2582.198667	0.016325744
2584.127120	0.016569804
2586.055573	0.016830876
2587.984026	0.016874207
2589.912479	0.016728673
2591.840932	0.016682817
2593.769385	0.016911779
2595.697838	0.017238664
2597.626291	0.017399656
2599.554745	0.017581580
2601.483198	0.017962197
2603.411651	0.018104065
2605.340104	0.017812995
2607.268557	0.017726308
2609.197010	0.018024694
2611.125463	0.018172994
2613.053916	0.018241506
2614.982369	0.018505916
2616.910822	0.018611608
2618.839275	0.018436354
2620.767728	0.018363120
2622.696181	0.018447520
2624.624635	0.018503753
2626.553088	0.018559605
2628.481541	0.018557830
2630.409994	0.018301325
2632.338447	0.017951958
2634.266900	0.017811481
2636.195353	0.017934227
2638.123806	0.018362509
2640.052259	0.019023135
2641.980712	0.019373391
2643.909165	0.019134205
2645.837618	0.018529307
2647.766071	0.017899059
2649.694524	0.017668670
2651.622978	0.017796677
2653.551431	0.017735362
2655.479884	0.017369052
2657.408337	0.017101988
2659.336790	0.017087938
2661.265243	0.017076300
2663.193696	0.016910760
2665.122149	0.016828420
2667.050602	0.016928250
2668.979055	0.016911065
2670.907508	0.016661629
2672.835961	0.016528180
2674.764414	0.016697677
2676.692868	0.016798720
2678.621321	0.016511260
2680.549774	0.015898878
2682.478227	0.015378058
2684.406680	0.015242774
2686.335133	0.015318729
2688.263586	0.015404338
2690.192039	0.015458806
2692.120492	0.015371353
2694.048945	0.015183646
2695.977398	0.015154070
2697.905851	0.015411384
2699.834304	0.015718900
2701.762757	0.015617044
2703.691211	0.015065539
2705.619664	0.014540934
2707.548117	0.014295015
2709.476570	0.014255609
2711.405023	0.014360076
2713.333476	0.014485783
2715.261929	0.014529615
2717.190382	0.014585528
2719.118835	0.014745542
2721.047288	0.014880491
2722.975741	0.014705620
2724.904194	0.014299415
2726.832647	0.014118955
2728.761101	0.014185396
2730.689554	0.014210230
2732.618007	0.014170504
2734.546460	0.014026198
2736.474913	0.013830273
2738.403366	0.013780441
2740.331819	0.013773907
2742.260272	0.013744874
2744.188725	0.013805992
2746.117178	0.013727964
2748.045631	0.013317853
2749.974084	0.013070719
2751.902537	0.013358545
2753.830991	0.013601337
2755.759444	0.013448749
2757.687897	0.013394580
2759.616350	0.013562902
2761.544803	0.013372497
2763.473256	0.012839235
2765.401709	0.012507405
2767.330162	0.012467687
2769.258615	0.012464749
2771.187068	0.012333490
2773.115521	0.012224554
2775.043974	0.012138911
2776.972427	0.011837203
2778.900880	0.011635048
2780.829334	0.011872781
2782.757787	0.012084720
2784.686240	0.011960851
2786.614693	0.011778794
2788.543146	0.011898409
2790.471599	0.012209239
2792.400052	0.012277619
2794.328505	0.012171080
2796.256958	0.012119971
2798.185411	0.012114882
2800.113864	0.012248188
2802.042317	0.012254273
2803.970770	0.011874069
2805.899224	0.011696297
2807.827677	0.011992290
2809.756130	0.012247551
2811.684583	0.012165981
2813.613036	0.011857373
2815.541489	0.011558156
2817.469942	0.011384723
2819.398395	0.011327012
2821.326848	0.011446236
2823.255301	0.011714900
2825.183754	0.011939692
2827.112207	0.012036645
2829.040660	0.011999405
2830.969113	0.011598622
2832.897567	0.011036384
2834.826020	0.010822341
2836.754473	0.010775827
2838.682926	0.010685073
2840.611379	0.010811393
2842.539832	0.010993753
2844.468285	0.011014015
2846.396738	0.011052913
2848.325191	0.010969467
2850.253644	0.010662756
2852.182097	0.010495937
2854.110550	0.010559226
2856.039003	0.010631258
2857.967457	0.010678845
2859.895910	0.010758953
2861.824363	0.010920418
2863.752816	0.011009669
2865.681269	0.010817767
2867.609722	0.010524242
2869.538175	0.010355651
2871.466628	0.010281718
2873.395081	0.010203453
2875.323534	0.010212360
2877.251987	0.010319560
2879.180440	0.010391755
2881.108893	0.010429949
2883.037347	0.010564497
2884.965800	0.010738091
2886.894253	0.010833297
2888.822706	0.010966436
2890.751159	0.011107118
2892.679612	0.010858566
2894.608065	0.010317050
2896.536518	0.010194189
2898.464971	0.010623411
2900.393424	0.010793343
2902.321877	0.010495335
2904.250330	0.010661984
2906.178783	0.011224083
2908.107236	0.011299598
2910.035690	0.010986618
2911.964143	0.010660004
2913.892596	0.010340869
2915.821049	0.010261131
2917.749502	0.010582265
2919.677955	0.011064499
2921.606408	0.011513230
2923.534861	0.011718185
2925.463314	0.011685982
2927.391767	0.011584146
2929.320220	0.011346287
2931.248673	0.011129337
2933.177126	0.011079411
2935.105580	0.010931333
2937.034033	0.010895542
2938.962486	0.011321194
2940.890939	0.011680354
2942.819392	0.011384374
2944.747845	0.010598830
2946.676298	0.010016097
2948.604751	0.010174750
2950.533204	0.010738854
2952.461657	0.010997267
2954.390110	0.010953879
2956.318563	0.010981955
2958.247016	0.011124084
2960.175469	0.011394510
2962.103923	0.011464326
2964.032376	0.011036326
2965.960829	0.010574745
2967.889282	0.010598644
2969.817735	0.010901227
2971.746188	0.010939523
2973.674641	0.010842037
2975.603094	0.011105131
2977.531547	0.011547509
2979.460000	0.011751658
2981.388453	0.011683278
2983.316906	0.011553501
2985.245359	0.011573747
2987.173813	0.011697211
2989.102266	0.011763360
2991.030719	0.011724012
2992.959172	0.011598377
2994.887625	0.011586406
2996.816078	0.011795428
2998.744531	0.012021499
3000.672984	0.012074391
3002.601437	0.011926603
3004.529890	0.011664975
3006.458343	0.011452897
3008.386796	0.011350488
3010.315249	0.011330505
3012.243703	0.011432603
3014.172156	0.011652066
3016.100609	0.011936570
3018.029062	0.012162015
3019.957515	0.012209946
3021.885968	0.012329573
3023.814421	0.012712330
3025.742874	0.013057414
3027.671327	0.013083656
3029.599780	0.012892468
3031.528233	0.012714103
3033.456686	0.012603170
3035.385139	0.012590120
3037.313592	0.012717520
3039.242046	0.012888242
3041.170499	0.013168745
3043.098952	0.013636704
3045.027405	0.013954557
3046.955858	0.013894547
3048.884311	0.013808685
3050.812764	0.014018645
3052.741217	0.014350856
3054.669670	0.014485699
3056.598123	0.014360734
3058.526576	0.014073608
3060.455029	0.013837762
3062.383482	0.013690589
3064.311936	0.013568672
3066.240389	0.013684605
3068.168842	0.014041540
3070.097295	0.014371715
3072.025748	0.014706392
3073.954201	0.015117261
3075.882654	0.015503307
3077.811107	0.015800364
3079.739560	0.015796352
3081.668013	0.015410947
3083.596466	0.015149985
3085.524919	0.015212035
3087.453372	0.015229439
3089.381825	0.015215920
3091.310279	0.015313112
3093.238732	0.015282108
3095.167185	0.015173472
3097.095638	0.015378482
3099.024091	0.015961383
3100.952544	0.016600622
3102.880997	0.016931547
3104.809450	0.016815921
3106.737903	0.016477769
3108.666356	0.016517265
3110.594809	0.017145302
3112.523262	0.017520444
3114.451715	0.017154826
3116.380169	0.016863162
3118.308622	0.017100342
3120.237075	0.017574575
3122.165528	0.018044030
3124.093981	0.018199930
3126.022434	0.018101968
3127.950887	0.018204944
3129.879340	0.018423522
3131.807793	0.018425062
3133.736246	0.018536562
3135.664699	0.019084329
3137.593152	0.019680196
3139.521605	0.019993432
3141.450058	0.020192791
3143.378512	0.020168914
3145.306965	0.019726492
3147.235418	0.019370249
3149.163871	0.019463446
3151.092324	0.019834284
3153.020777	0.020488726
3154.949230	0.021087928
3156.877683	0.021039816
3158.806136	0.020661626
3160.734589	0.020642867
3162.663042	0.020928068
3164.591495	0.021135788
3166.519948	0.021150937
3168.448402	0.021054324
3170.376855	0.021287857
3172.305308	0.021948529
3174.233761	0.022257993
3176.162214	0.022122668
3178.090667	0.022459084
3180.019120	0.023199659
3181.947573	0.023469735
3183.876026	0.023200177
3185.804479	0.022767255
3187.732932	0.022442278
3189.661385	0.022612134
3191.589838	0.023242909
3193.518292	0.023907015
3195.446745	0.024341146
3197.375198	0.024340006
3199.303651	0.024176145
3201.232104	0.024389433
3203.160557	0.024716811
3205.089010	0.024605986
3207.017463	0.024329184
3208.945916	0.024460122
3210.874369	0.024921216
3212.802822	0.025300071
3214.731275	0.025421105
3216.659728	0.025608802
3218.588181	0.026201662
3220.516635	0.026697733
3222.445088	0.026836427
3224.373541	0.026924782
3226.301994	0.026948789
3228.230447	0.027093550
3230.158900	0.027389323
3232.087353	0.027444540
3234.015806	0.027283862
3235.944259	0.027192025
3237.872712	0.027201874
3239.801165	0.027607901
3241.729618	0.028566819
3243.658071	0.029223256
3245.586525	0.029207619
3247.514978	0.029065061
3249.443431	0.028632693
3251.371884	0.027866885
3253.300337	0.027547598
3255.228790	0.027910473
3257.157243	0.028520973
3259.085696	0.029119425
3261.014149	0.029428381
3262.942602	0.029223440
3264.871055	0.028936159
3266.799508	0.029026890
3268.727961	0.029397605
3270.656414	0.029683931
3272.584868	0.029680004
3274.513321	0.029624214
3276.441774	0.029748250
3278.370227	0.029805290
3280.298680	0.029652979
3282.227133	0.029545715
3284.155586	0.029716529
3286.084039	0.030012766
3288.012492	0.030365646
3289.940945	0.030919088
3291.869398	0.031207394
3293.797851	0.030703597
3295.726304	0.029788990
3297.654758	0.029118018
3299.583211	0.029055893
3301.511664	0.029647477
3303.440117	0.030355580
3305.368570	0.030534977
3307.297023	0.030291885
3309.225476	0.030188330
3311.153929	0.030496130
3313.082382	0.031108189
3315.010835	0.031579077
3316.939288	0.031478409
3318.867741	0.031100623
3320.796194	0.031245658
3322.724648	0.031993672
3324.653101	0.032358393
3326.581554	0.031977765
3328.510007	0.031779572
3330.438460	0.032241754
3332.366913	0.032799892
3334.295366	0.032766107
3336.223819	0.032157835
3338.152272	0.031843945
3340.080725	0.032235011
3342.009178	0.032778822
3343.937631	0.033305582
3345.866084	0.033763673
3347.794537	0.033772200
3349.722991	0.033577424
3351.651444	0.033586666
3353.579897	0.033982545
3355.508350	0.034859736
3357.436803	0.035616353
3359.365256	0.035464734
3361.293709	0.034463827
3363.222162	0.033535693
3365.150615	0.033560209
3367.079068	0.034263629
3369.007521	0.034883361
3370.935974	0.035369486
3372.864427	0.035720937
3374.792881	0.035605896
3376.721334	0.035221938
3378.649787	0.035116110
3380.578240	0.035376053
3382.506693	0.035618115
3384.435146	0.035848945
3386.363599	0.036518704
3388.292052	0.037387826
3390.220505	0.037566077
3392.148958	0.036869597
3394.077411	0.036050059
3396.005864	0.035644609
3397.934317	0.035806440
3399.862770	0.036470383
3401.791224	0.037349418
3403.719677	0.037814558
3405.648130	0.037573170
3407.576583	0.036929604
3409.505036	0.036731891
3411.433489	0.037055921
3413.361942	0.037623424
3415.290395	0.038239323
3417.218848	0.038489971
3419.147301	0.038398679
3421.075754	0.038398508
3423.004207	0.038432498
3424.932660	0.038422868
3426.861114	0.038787138
3428.789567	0.039507963
3430.718020	0.039933596
3432.646473	0.039682914
3434.574926	0.039084438
3436.503379	0.038594797
3438.431832	0.038206436
3440.360285	0.037878256
3442.288738	0.038066093
3444.217191	0.038715817
3446.145644	0.039029028
3448.074097	0.038992383
3450.002550	0.038626119
3451.931004	0.037659269
3453.859457	0.036992989
3455.787910	0.037359700
3457.716363	0.037974246
3459.644816	0.037808616
3461.573269	0.037106190
3463.501722	0.036714084
3465.430175	0.036788095
3467.358628	0.036901399
3469.287081	0.036691386
3471.215534	0.036152761
3473.143987	0.035499007
3475.072440	0.034919016
3477.000893	0.034674760
3478.929347	0.034891825
3480.857800	0.035255160
3482.786253	0.035270777
3484.714706	0.034768265
3486.643159	0.034267638
3488.571612	0.034470595
3490.500065	0.034896284
3492.428518	0.034617677
3494.356971	0.034030002
3496.285424	0.034032859
3498.213877	0.034405015
3500.142330	0.034319650
3502.070783	0.033950001
3503.999237	0.033971973
3505.927690	0.033798143
3507.856143	0.032772724
3509.784596	0.032006547
3511.713049	0.031940665
3513.641502	0.031690728
3515.569955	0.031425025
3517.498408	0.031596765
3519.426861	0.031533789
3521.355314	0.030624226
3523.283767	0.029871453
3525.212220	0.030267440
3527.140673	0.030771550
3529.069126	0.030482182
3530.997580	0.030264415
3532.926033	0.030402889
3534.854486	0.030040238
3536.782939	0.029354068
3538.711392	0.029409653
3540.639845	0.029964300
3542.568298	0.029925779
3544.496751	0.029202925
3546.425204	0.028572403
3548.353657	0.028356742
3550.282110	0.028256580
3552.210563	0.028174279
3554.139016	0.028131720
3556.067470	0.027686425
3557.995923	0.026701827
3559.924376	0.025718644
3561.852829	0.024945928
3563.781282	0.024230560
3565.709735	0.024005512
3567.638188	0.024786197
3569.566641	0.025797868
3571.495094	0.025955213
3573.423547	0.025418868
3575.352000	0.025002874
3577.280453	0.025004044
3579.208906	0.025163844
3581.137360	0.025111878
3583.065813	0.024370139
3584.994266	0.022847144
3586.922719	0.021842845
3588.851172	0.022593761
3590.779625	0.023691028
3592.708078	0.023314083
3594.636531	0.022162195
3596.564984	0.021636644
3598.493437	0.021827845
3600.421890	0.022245608
3602.350343	0.022635287
3604.278796	0.022641493
3606.207249	0.021905916
3608.135703	0.021024734
3610.064156	0.020797173
3611.992609	0.020804608
3613.921062	0.020380974
3615.849515	0.019632451
3617.777968	0.019130079
3619.706421	0.019617956
3621.634874	0.020597717
3623.563327	0.020378632
3625.491780	0.018363327
3627.420233	0.016096925
3629.348686	0.016150195
3631.277139	0.018132988
3633.205593	0.018722409
3635.134046	0.017666128
3637.062499	0.016858757
3638.990952	0.016634427
3640.919405	0.016702401
3642.847858	0.017060267
3644.776311	0.017375320
3646.704764	0.017058920
3648.633217	0.016334757
3650.561670	0.015915731
3652.490123	0.015715737
3654.418576	0.014926317
3656.347029	0.013869041
3658.275482	0.013542660
3660.203936	0.013785972
3662.132389	0.013926459
3664.060842	0.013827170
3665.989295	0.013569358
3667.917748	0.013178588
3669.846201	0.013153756
3671.774654	0.013504003
3673.703107	0.012773152
3675.631560	0.011547283
3677.560013	0.011702742
3679.488466	0.012433864
3681.416919	0.012283769
3683.345372	0.011479502
3685.273826	0.010722527
3687.202279	0.010335532
3689.130732	0.010478250
3691.059185	0.011031436
3692.987638	0.011640461
3694.916091	0.012008358
3696.844544	0.011849293
3698.772997	0.011244954
3700.701450	0.010576985
3702.629903	0.010242088
3704.558356	0.010399020
3706.486809	0.010716180
3708.415262	0.010767555
3710.343716	0.010643957
3712.272169	0.010612947
3714.200622	0.010656918
3716.129075	0.010690711
3718.057528	0.010950946
3719.985981	0.011562538
3721.914434	0.011803483
3723.842887	0.011008837
3725.771340	0.010129761
3727.699793	0.010465045
3729.628246	0.011671345
3731.556699	0.012574512
3733.485152	0.012574265
3735.413605	0.011746149
3737.342059	0.011247894
3739.270512	0.011939498
3741.198965	0.013126538
3743.127418	0.013665576
3745.055871	0.014044963
3746.984324	0.014720451
3748.912777	0.014586890
3750.841230	0.014145061
3752.769683	0.014480619
3754.698136	0.014769676
3756.626589	0.014271724
3758.555042	0.013600566
3760.483495	0.013397628
3762.411949	0.013166471
3764.340402	0.012637191
3766.268855	0.012639385
3768.197308	0.013179087
3770.125761	0.013317794
3772.054214	0.012968712
3773.982667	0.012569876
3775.911120	0.012436327
3777.839573	0.012717900
3779.768026	0.013404498
3781.696479	0.014147656
3783.624932	0.014298880
3785.553385	0.013859029
3787.481838	0.013317253
3789.410292	0.013061954
3791.338745	0.013330811
3793.267198	0.013764254
3795.195651	0.013704225
3797.124104	0.013365620
3799.052557	0.013284562
3800.981010	0.013539247
3802.909463	0.013899502
3804.837916	0.013262001
3806.766369	0.011988658
3808.694822	0.011761913
3810.623275	0.012387195
3812.551728	0.012416321
3814.480182	0.011444150
3816.408635	0.010804231
3818.337088	0.011194669
3820.265541	0.011533906
3822.193994	0.012006316
3824.122447	0.013211344
3826.050900	0.013833378
3827.979353	0.013377898
3829.907806	0.012743095
3831.836259	0.012629191
3833.764712	0.012765660
3835.693165	0.012473101
3837.621618	0.012322568
3839.550071	0.013052370
3841.478525	0.013529795
3843.406978	0.013005928
3845.335431	0.012490838
3847.263884	0.012417284
3849.192337	0.012339076
3851.120790	0.011946148
3853.049243	0.011574084
3854.977696	0.011906044
3856.906149	0.012722503
3858.834602	0.012835056
3860.763055	0.011950591
3862.691508	0.011079293
3864.619961	0.011202962
3866.548415	0.011818912
3868.476868	0.011912808
3870.405321	0.011657815
3872.333774	0.011332978
3874.262227	0.011071374
3876.190680	0.011364884
3878.119133	0.011693893
3880.047586	0.011706676
3881.976039	0.012001638
3883.904492	0.012461414
3885.832945	0.012872050
3887.761398	0.013004974
3889.689851	0.012189660
3891.618305	0.011046049
3893.546758	0.010739234
3895.475211	0.011189279
3897.403664	0.011907972
3899.332117	0.012751184
3901.260570	0.013240212
3903.189023	0.012991032
3905.117476	0.012916325
3907.045929	0.013398352
3908.974382	0.013401239
3910.902835	0.012401307
3912.831288	0.011156614
3914.759741	0.010375339
3916.688194	0.010073837
3918.616648	0.010168444
3920.545101	0.010544972
3922.473554	0.010848410
3924.402007	0.011007613
3926.330460	0.011162450
3928.258913	0.011036313
3930.187366	0.010497256
3932.115819	0.010154261
3934.044272	0.010589584
3935.972725	0.011589556
3937.901178	0.012386849
3939.829631	0.012470505
3941.758084	0.012051309
3943.686538	0.011606827
3945.614991	0.011156539
3947.543444	0.010597691
3949.471897	0.010123705
3951.400350	0.009606422
3953.328803	0.009091955
3955.257256	0.009036675
3957.185709	0.009400292
3959.114162	0.009772903
3961.042615	0.010039765
3962.971068	0.010077239
3964.899521	0.009627207
3966.827974	0.009172155
3968.756427	0.009323314
3970.684881	0.009660725
3972.613334	0.009768887
3974.541787	0.010174599
3976.470240	0.010897999
3978.398693	0.011114656
3980.327146	0.010897498
3982.255599	0.010959645
3984.184052	0.011000406
3986.112505	0.010460212
3988.040958	0.009864923
3989.969411	0.009797185
3991.897864	0.009883935
3993.826317	0.009813919
3995.754771	0.009837720
3997.683224	0.009843767
3999.611677	0.009459538
4001.540130	0.009144857
4003.468583	0.009233966
4005.397036	0.009042062
4007.325489	0.008788743
4009.253942	0.009132070
4011.182395	0.009793486
4013.110848	0.009959297
4015.039301	0.009464536
4016.967754	0.009211828
4018.896207	0.009790069
4020.824661	0.010393141
4022.753114	0.010060415
4024.681567	0.009607239
4026.610020	0.009505531
4028.538473	0.009259666
4030.466926	0.009707312
4032.395379	0.011128323
4034.323832	0.011766035
4036.252285	0.011272606
4038.180738	0.010937794
4040.109191	0.010784823
4042.037644	0.009980351
4043.966097	0.008846772
4045.894550	0.008361305
4047.823004	0.008742475
4049.751457	0.009127746
4051.679910	0.008813571
4053.608363	0.007911311
4055.536816	0.007592389
4057.465269	0.008166491
4059.393722	0.009078258
4061.322175	0.009701087
4063.250628	0.009890868
4065.179081	0.009913003
4067.107534	0.009545330
4069.035987	0.008958885
4070.964440	0.008963134
4072.892894	0.009360844
4074.821347	0.009139045
4076.749800	0.008278172
4078.678253	0.007581720
4080.606706	0.007424697
4082.535159	0.007232871
4084.463612	0.006993414
4086.392065	0.007184043
4088.320518	0.007493740
4090.248971	0.007724380
4092.177424	0.007857674
4094.105877	0.007812927
4096.034330	0.007802673
4097.962783	0.008498915
4099.891237	0.009252102
4101.819690	0.009126739
4103.748143	0.008791330
4105.676596	0.008493017
4107.605049	0.007765534
4109.533502	0.007226536
4111.461955	0.007450097
4113.390408	0.007596898
4115.318861	0.007372598
4117.247314	0.007498403
4119.175767	0.007841115
4121.104220	0.007989282
4123.032673	0.008135709
4124.961127	0.008069855
4126.889580	0.007542330
4128.818033	0.007295835
4130.746486	0.007640184
4132.674939	0.008124047
4134.603392	0.008523824
4136.531845	0.008534164
4138.460298	0.008096023
4140.388751	0.007913354
4142.317204	0.008108667
4144.245657	0.008138383
4146.174110	0.008015742
4148.102563	0.007898116
4150.031017	0.007428274
4151.959470	0.006886266
4153.887923	0.006758955
4155.816376	0.006960100
4157.744829	0.007339281
4159.673282	0.007744870
4161.601735	0.008240848
4163.530188	0.008632144
4165.458641	0.008114593
4167.387094	0.007635148
4169.315547	0.007651252
4171.244000	0.007457542
4173.172453	0.007035050
4175.100906	0.006662456
4177.029360	0.006632395
4178.957813	0.007333410
4180.886266	0.008070859
4182.814719	0.008325095
4184.743172	0.007910278
4186.671625	0.007055026
4188.600078	0.006716975
4190.528531	0.006988284
4192.456984	0.007054751
4194.385437	0.006804636
4196.313890	0.006589860
4198.242343	0.006865864
4200.170796	0.007498492
4202.099250	0.007666263
4204.027703	0.007445294
4205.956156	0.007257893
4207.884609	0.006936226
4209.813062	0.006545463
4211.741515	0.006851481
4213.669968	0.007834238
4215.598421	0.008528598
4217.526874	0.008426176
4219.455327	0.007772830
4221.383780	0.007244666
4223.312233	0.007160355
4225.240686	0.006667501
4227.169139	0.006286236
4229.097593	0.006432935
4231.026046	0.005833008
4232.954499	0.004810390
4234.882952	0.004924509
4236.811405	0.006049917
4238.739858	0.006879403
4240.668311	0.006699085
4242.596764	0.006432295
4244.525217	0.006824028
4246.453670	0.007333184
4248.382123	0.007152995
4250.310576	0.006526179
4252.239029	0.006011715
4254.167483	0.005404239
4256.095936	0.004948758
4258.024389	0.004946073
4259.952842	0.005041149
4261.881295	0.005799147
4263.809748	0.006438748
4265.738201	0.006450417
4267.666654	0.006549792
4269.595107	0.006458097
4271.523560	0.006175863
4273.452013	0.006451303
4275.380466	0.006838929
4277.308919	0.006704643
4279.237373	0.006490000
4281.165826	0.006191175
4283.094279	0.005752831
4285.022732	0.005547703
4286.951185	0.005319597
4288.879638	0.005159549
4290.808091	0.005196426
4292.736544	0.005818081
4294.664997	0.006767807
4296.593450	0.007130472
4298.521903	0.006728737
4300.450356	0.006055875
4302.378809	0.005696315
4304.307262	0.005242801
4306.235716	0.004824378
4308.164169	0.005294509
4310.092622	0.006006264
4312.021075	0.005852013
4313.949528	0.004790446
4315.877981	0.004265366
4317.806434	0.005034748
4319.734887	0.006203745
4321.663340	0.006407483
4323.591793	0.006018162
4325.520246	0.006667050
4327.448699	0.008008906
4329.377152	0.008303205
4331.305606	0.007448426
4333.234059	0.007031465
4335.162512	0.007398277
4337.090965	0.006967235
4339.019418	0.005790865
4340.947871	0.005802984
4342.876324	0.006553075
4344.804777	0.006839878
4346.733230	0.006929669
4348.661683	0.006686453
4350.590136	0.006194485
4352.518589	0.005762051
4354.447042	0.005637025
4356.375495	0.005318618
4358.303949	0.004842678
4360.232402	0.004888914
4362.160855	0.005658925
4364.089308	0.006610263
4366.017761	0.007141368
4367.946214	0.007272280
4369.874667	0.007137157
4371.803120	0.006920688
4373.731573	0.006692874
4375.660026	0.006522744
4377.588479	0.006402776
4379.516932	0.006683543
4381.445385	0.007142869
4383.373839	0.007096467
4385.302292	0.006568305
4387.230745	0.006425416
4389.159198	0.006443713
4391.087651	0.006241948
4393.016104	0.006543639
4394.944557	0.006958163
4396.873010	0.006924493
4398.801463	0.006626077
4400.729916	0.006431500
4402.658369	0.006642397
4404.586822	0.007003309
4406.515275	0.007064443
4408.443729	0.006764845
4410.372182	0.006103173
4412.300635	0.005780505
4414.229088	0.006199856
4416.157541	0.005724034
4418.085994	0.004382445
4420.014447	0.004169492
4421.942900	0.004991679
4423.871353	0.005584407
4425.799806	0.006544459
4427.728259	0.007567878
4429.656712	0.007060605
4431.585165	0.005611944
4433.513618	0.005266719
4435.442072	0.006040571
4437.370525	0.006519711
4439.298978	0.006040269
4441.227431	0.005415560
4443.155884	0.005696960
4445.084337	0.006152031
4447.012790	0.006189997
4448.941243	0.006285623
4450.869696	0.006202551
4452.798149	0.005979164
4454.726602	0.006026440
4456.655055	0.005827922
4458.583508	0.005245828
4460.511962	0.005789200
4462.440415	0.006954744
4464.368868	0.007691123
4466.297321	0.007134274
4468.225774	0.006186844
4470.154227	0.006156036
4472.082680	0.006361484
4474.011133	0.005794162
4475.939586	0.005160160
4477.868039	0.005310557
4479.796492	0.006093975
4481.724945	0.006602902
4483.653398	0.006148875
4485.581851	0.005577327
4487.510305	0.006034158
4489.438758	0.007449086
4491.367211	0.009052518
4493.295664	0.010287964
4495.224117	0.010792864
4497.152570	0.009897590
4499.081023	0.007790336
4501.009476	0.005910241
4502.937929	0.004668221
4504.866382	0.004284768
4506.794835	0.005455417
4508.723288	0.007031954
4510.651741	0.007265038
4512.580195	0.006803845
4514.508648	0.006365534
4516.437101	0.005765848
4518.365554	0.005606484
4520.294007	0.006428948
4522.222460	0.007204529
4524.150913	0.007499178
4526.079366	0.008129589
4528.007819	0.008746523
4529.936272	0.008943368
4531.864725	0.009448204
4533.793178	0.009926395
4535.721631	0.009749888
4537.650084	0.009617947
4539.578538	0.009556239
4541.506991	0.008998048
4543.435444	0.008110138
4545.363897	0.007395621
4547.292350	0.007062732
4549.220803	0.006890955
4551.149256	0.006898216
4553.077709	0.006661364
4555.006162	0.006701911
4556.934615	0.007401534
4558.863068	0.008179966
4560.791521	0.008537196
4562.719974	0.008153191
4564.648428	0.006803118
4566.576881	0.005508429
4568.505334	0.005614988
4570.433787	0.006800923
4572.362240	0.007950459
4574.290693	0.008039820
4576.219146	0.006948143
4578.147599	0.005815477
4580.076052	0.005729025
4582.004505	0.006099776
4583.932958	0.005790083
4585.861411	0.005402850
4587.789864	0.005705433
4589.718318	0.006369755
4591.646771	0.006446473
4593.575224	0.006146384
4595.503677	0.006041326
4597.432130	0.005793471
4599.360583	0.005733406
4601.289036	0.006409069
4603.217489	0.007200120
[truncated: 1,501 more rows]
