# Supplementary material for: Adaptive Method for Quantitative Estimation of Glucose and Fructose Concentrations in Aqueous Solutions Based on Infrared Nanoantenna Optics
Source: Sensors (Basel). 2019 Jul 11;19(14):3053. doi: 10.3390/s19143053 (PMC6678705; doi:10.3390/s19143053)
Supplement: Supplementary file 1 [file sensors-19-03053-s001.zip › 00_Measurement_Data/Fructose cycles/2 water/res4 sc50_50 ap100x100 par pol/2 water.10.txt]

748.239793	0.031893931
750.168246	0.029581835
752.096699	0.023282535
754.025152	0.023927955
755.953605	0.041034956
757.882058	0.034687974
759.810511	0.021940863
761.738964	0.030707162
763.667418	0.046901591
765.595871	0.054851394
767.524324	0.049034785
769.452777	0.033853218
771.381230	0.024966860
773.309683	0.025563972
775.238136	0.030329619
777.166589	0.045774076
779.095042	0.055669960
781.023495	0.056417577
782.951948	0.055169329
784.880401	0.045399018
786.808854	0.031846855
788.737308	0.023639809
790.665761	0.019559326
792.594214	0.017645210
794.522667	0.014506030
796.451120	0.027913637
798.379573	0.029061172
800.308026	0.021785239
802.236479	0.012649989
804.164932	0.024579147
806.093385	0.039747842
808.021838	0.045691952
809.950291	0.040343013
811.878744	0.045055360
813.807197	0.050564408
815.735651	0.045349535
817.664104	0.042531479
819.592557	0.032599613
821.521010	0.010230832
823.449463	0.014835522
825.377916	0.012983457
827.306369	0.024463618
829.234822	0.028602136
831.163275	0.030633699
833.091728	0.028357422
835.020181	0.017817812
836.948634	0.018167090
838.877087	0.018820267
840.805541	0.029788142
842.733994	0.027949411
844.662447	0.025523048
846.590900	0.035147198
848.519353	0.038817123
850.447806	0.036891907
852.376259	0.029866405
854.304712	0.023036862
856.233165	0.016204296
858.161618	0.015491921
860.090071	0.017007684
862.018524	0.018952599
863.946977	0.025355125
865.875430	0.027560133
867.803884	0.024411593
869.732337	0.024557127
871.660790	0.028873222
873.589243	0.034598611
875.517696	0.040351175
877.446149	0.043019488
879.374602	0.042066619
881.303055	0.041260090
883.231508	0.043272864
885.159961	0.046045419
887.088414	0.044982266
889.016867	0.042676624
890.945320	0.044095490
892.873774	0.047957167
894.802227	0.051491298
896.730680	0.056217309
898.659133	0.062340215
900.587586	0.065831035
902.516039	0.065664366
904.444492	0.065881371
906.372945	0.068323858
908.301398	0.072798572
910.229851	0.078459650
912.158304	0.081595711
914.086757	0.082147717
916.015210	0.085105345
917.943664	0.091302492
919.872117	0.097657748
921.800570	0.103682771
923.729023	0.109401375
925.657476	0.113598399
927.585929	0.116106533
929.514382	0.118839405
931.442835	0.124124072
933.371288	0.131226987
935.299741	0.137978733
937.228194	0.143786833
939.156647	0.149292246
941.085100	0.155976519
943.013553	0.163999289
944.942007	0.171082675
946.870460	0.176149979
948.798913	0.180870071
950.727366	0.186444998
952.655819	0.192548931
954.584272	0.198789597
956.512725	0.204735592
958.441178	0.210627928
960.369631	0.217157543
962.298084	0.223595574
964.226537	0.229608878
966.154990	0.236239329
968.083443	0.243154109
970.011897	0.249574482
971.940350	0.255793452
973.868803	0.261777639
975.797256	0.267793059
977.725709	0.274196655
979.654162	0.280304402
981.582615	0.285852909
983.511068	0.291684985
985.439521	0.298700362
987.367974	0.306536466
989.296427	0.313590229
991.224880	0.319116235
993.153333	0.324123859
995.081786	0.329467207
997.010240	0.334487319
998.938693	0.338801771
1000.867146	0.343359888
1002.795599	0.348737478
1004.724052	0.354633480
1006.652505	0.360290796
1008.580958	0.365009695
1010.509411	0.369206160
1012.437864	0.373348683
1014.366317	0.376841277
1016.294770	0.379483521
1018.223223	0.382188141
1020.151676	0.385569960
1022.080130	0.389324814
1024.008583	0.393048763
1025.937036	0.396101356
1027.865489	0.398251504
1029.793942	0.400357634
1031.722395	0.402625561
1033.650848	0.404444039
1035.579301	0.405600160
1037.507754	0.406823426
1039.436207	0.409192353
1041.364660	0.411888719
1043.293113	0.412872165
1045.221566	0.412079215
1047.150019	0.411105245
1049.078473	0.410998195
1051.006926	0.411844462
1052.935379	0.412697375
1054.863832	0.412872851
1056.792285	0.412911445
1058.720738	0.412733555
1060.649191	0.412204891
1062.577644	0.411756426
1064.506097	0.410948008
1066.434550	0.409383416
1068.363003	0.407164186
1070.291456	0.404931217
1072.219909	0.403491527
1074.148363	0.402341187
1076.076816	0.401229769
1078.005269	0.400628299
1079.933722	0.399932384
1081.862175	0.398594290
1083.790628	0.396789074
1085.719081	0.394739777
1087.647534	0.392939836
1089.575987	0.391328096
1091.504440	0.389334798
1093.432893	0.387204766
1095.361346	0.385653615
1097.289799	0.384423584
1099.218253	0.382387549
1101.146706	0.379567802
1103.075159	0.376751721
1105.003612	0.373844892
1106.932065	0.371096075
1108.860518	0.369044572
1110.788971	0.366838366
1112.717424	0.363708019
1114.645877	0.360581398
1116.574330	0.358112931
1118.502783	0.355544120
1120.431236	0.352411449
1122.359689	0.349468708
1124.288142	0.347532064
1126.216596	0.346028954
1128.145049	0.343767077
1130.073502	0.340550721
1132.001955	0.337070733
1133.930408	0.334091365
1135.858861	0.331623435
1137.787314	0.329346418
1139.715767	0.327371061
1141.644220	0.325228006
1143.572673	0.322141796
1145.501126	0.318681121
1147.429579	0.315910846
1149.358032	0.313613892
1151.286486	0.311115205
1153.214939	0.308549464
1155.143392	0.306079388
1157.071845	0.303508371
1159.000298	0.300672352
1160.928751	0.297564745
1162.857204	0.294596583
1164.785657	0.291903675
1166.714110	0.289008468
1168.642563	0.285861522
1170.571016	0.282924116
1172.499469	0.280446053
1174.427922	0.278123558
1176.356375	0.275548160
1178.284829	0.272920012
1180.213282	0.270332277
1182.141735	0.267414123
1184.070188	0.264481127
1185.998641	0.262100726
1187.927094	0.259915322
1189.855547	0.257423341
1191.784000	0.254716545
1193.712453	0.251997083
1195.640906	0.249240026
1197.569359	0.246575743
1199.497812	0.244368523
1201.426265	0.242197901
1203.354719	0.239657015
1205.283172	0.236835763
1207.211625	0.234126955
1209.140078	0.231701106
1211.068531	0.229556143
1212.996984	0.227455765
1214.925437	0.225235954
1216.853890	0.223022953
1218.782343	0.221014634
1220.710796	0.219247416
1222.639249	0.217373520
1224.567702	0.214975834
1226.496155	0.212392882
1228.424609	0.210278854
1230.353062	0.208618835
1232.281515	0.207007140
1234.209968	0.205123946
1236.138421	0.202961788
1238.066874	0.200737238
1239.995327	0.198702440
1241.923780	0.197009563
1243.852233	0.195418999
1245.780686	0.193696454
1247.709139	0.192068681
1249.637592	0.190442130
1251.566045	0.188513711
1253.494498	0.186436608
1255.422952	0.184613079
1257.351405	0.183231637
1259.279858	0.182018563
1261.208311	0.180538073
1263.136764	0.178540334
1265.065217	0.176273018
1266.993670	0.174420580
1268.922123	0.173042297
1270.850576	0.171466634
1272.779029	0.169565886
1274.707482	0.167757213
1276.635935	0.166275531
1278.564388	0.164804488
1280.492842	0.163141370
1282.421295	0.161783040
1284.349748	0.160939664
1286.278201	0.159902945
1288.206654	0.158138245
1290.135107	0.156110570
1292.063560	0.154471800
1293.992013	0.153041437
1295.920466	0.151404157
1297.848919	0.149756163
1299.777372	0.148352340
1301.705825	0.147049695
1303.634278	0.145762488
1305.562731	0.144556656
1307.491185	0.143431842
1309.419638	0.142275780
1311.348091	0.140800238
1313.276544	0.139318913
1315.204997	0.138320148
1317.133450	0.137433320
1319.061903	0.136358544
1320.990356	0.135013923
1322.918809	0.133151859
1324.847262	0.131121576
1326.775715	0.129578635
1328.704168	0.128539681
1330.632621	0.127638400
1332.561075	0.126875788
1334.489528	0.126577035
1336.417981	0.126657784
1338.346434	0.126190558
1340.274887	0.124800585
1342.203340	0.122673176
1344.131793	0.120197684
1346.060246	0.118259624
1347.988699	0.117033429
1349.917152	0.115973972
1351.845605	0.114831530
1353.774058	0.113712214
1355.702511	0.112919725
1357.630965	0.112577409
1359.559418	0.112209909
1361.487871	0.111286163
1363.416324	0.110345110
1365.344777	0.109488554
1367.273230	0.108202145
1369.201683	0.107301317
1371.130136	0.106989607
1373.058589	0.106285878
1374.987042	0.105273686
1376.915495	0.103929751
1378.843948	0.101899743
1380.772401	0.100035906
1382.700854	0.099262469
1384.629308	0.099167831
1386.557761	0.098634481
1388.486214	0.097893246
1390.414667	0.097590372
1392.343120	0.097192280
1394.271573	0.096864164
1396.200026	0.096714273
1398.128479	0.095531821
1400.056932	0.093756184
1401.985385	0.092245713
1403.913838	0.090554945
1405.842291	0.089129873
1407.770744	0.087999091
1409.699198	0.086666919
1411.627651	0.085847735
1413.556104	0.086348720
1415.484557	0.087496392
1417.413010	0.087565877
1419.341463	0.086713307
1421.269916	0.085850589
1423.198369	0.084310420
1425.126822	0.082887299
1427.055275	0.082301512
1428.983728	0.081751384
1430.912181	0.081561722
1432.840634	0.081602424
1434.769087	0.080265217
1436.697541	0.078288466
1438.625994	0.077639930
1440.554447	0.076898851
1442.482900	0.075456701
1444.411353	0.074434154
1446.339806	0.073764510
1448.268259	0.073350079
1450.196712	0.073584825
1452.125165	0.074673742
1454.053618	0.076087743
1455.982071	0.076499999
1457.910524	0.075913824
1459.838977	0.074846245
1461.767431	0.072523601
1463.695884	0.069570050
1465.624337	0.068065181
1467.552790	0.068679214
1469.481243	0.069701120
1471.409696	0.070115350
1473.338149	0.070287846
1475.266602	0.069314405
1477.195055	0.067129612
1479.123508	0.065282047
1481.051961	0.064341724
1482.980414	0.064410567
1484.908867	0.065234065
1486.837321	0.065917745
1488.765774	0.065480798
1490.694227	0.064347222
1492.622680	0.063789733
1494.551133	0.063398145
1496.479586	0.062778980
1498.408039	0.062134705
1500.336492	0.061756555
1502.264945	0.062375575
1504.193398	0.063285872
1506.121851	0.063397393
1508.050304	0.063587688
1509.978757	0.062966220
1511.907210	0.061430570
1513.835664	0.060665872
1515.764117	0.060865749
1517.692570	0.061557457
1519.621023	0.061535481
1521.549476	0.060551640
1523.477929	0.059728280
1525.406382	0.058298115
1527.334835	0.056737550
1529.263288	0.056146879
1531.191741	0.055466052
1533.120194	0.054631915
1535.048647	0.055524819
1536.977100	0.057339620
1538.905554	0.058630608
1540.834007	0.059737254
1542.762460	0.058689907
1544.690913	0.055571571
1546.619366	0.053162426
1548.547819	0.051744327
1550.476272	0.051062416
1552.404725	0.051368918
1554.333178	0.052837834
1556.261631	0.054411288
1558.190084	0.053790402
1560.118537	0.052508492
1562.046990	0.051694032
1563.975443	0.050166238
1565.903897	0.049075443
1567.832350	0.048650250
1569.760803	0.048437249
1571.689256	0.048929363
1573.617709	0.049037050
1575.546162	0.048215639
1577.474615	0.047819402
1579.403068	0.047568522
1581.331521	0.046819676
1583.259974	0.046328057
1585.188427	0.046249386
1587.116880	0.046134997
1589.045333	0.046049174
1590.973787	0.046402249
1592.902240	0.047076374
1594.830693	0.047606159
1596.759146	0.047933664
1598.687599	0.048066132
1600.616052	0.047799230
1602.544505	0.047378659
1604.472958	0.047485381
1606.401411	0.048191555
1608.329864	0.048878860
1610.258317	0.049355183
1612.186770	0.050077800
1614.115223	0.050960500
1616.043677	0.051798534
1617.972130	0.053269591
1619.900583	0.054744225
1621.829036	0.054881249
1623.757489	0.054532435
1625.685942	0.054069448
1627.614395	0.053208414
1629.542848	0.053306144
1631.471301	0.054771941
1633.399754	0.055977575
1635.328207	0.056279760
1637.256660	0.056634262
1639.185113	0.056506306
1641.113566	0.056125429
1643.042020	0.056594279
1644.970473	0.057707328
1646.898926	0.059579037
1648.827379	0.062221322
1650.755832	0.062107284
1652.684285	0.058648944
1654.612738	0.056712355
1656.541191	0.056427266
1658.469644	0.055648070
1660.398097	0.054544870
1662.326550	0.053812586
1664.255003	0.054235712
1666.183456	0.055119276
1668.111910	0.055143051
1670.040363	0.054848887
1671.968816	0.054453231
1673.897269	0.052733000
1675.825722	0.050934784
1677.754175	0.050818976
1679.682628	0.051531654
1681.611081	0.051690523
1683.539534	0.050794192
1685.467987	0.049738988
1687.396440	0.048287626
1689.324893	0.046262067
1691.253346	0.045121334
1693.181799	0.044706453
1695.110253	0.044670649
1697.038706	0.045654118
1698.967159	0.045481861
1700.895612	0.043870106
1702.824065	0.043064512
1704.752518	0.042081919
1706.680971	0.040861357
1708.609424	0.040034674
1710.537877	0.039501257
1712.466330	0.039378304
1714.394783	0.039454732
1716.323236	0.038917951
1718.251689	0.037791360
1720.180143	0.036696214
1722.108596	0.035465531
1724.037049	0.034366511
1725.965502	0.033948030
1727.893955	0.034117039
1729.822408	0.034812726
1731.750861	0.035439789
1733.679314	0.035477921
1735.607767	0.035744496
1737.536220	0.035542771
1739.464673	0.034464125
1741.393126	0.033849690
1743.321579	0.034123480
1745.250032	0.034847446
1747.178486	0.035515547
1749.106939	0.035347838
1751.035392	0.034435157
1752.963845	0.033717457
1754.892298	0.033405356
1756.820751	0.033323549
1758.749204	0.033343744
1760.677657	0.033050507
1762.606110	0.032938741
1764.534563	0.033477694
1766.463016	0.034159727
1768.391469	0.034957819
1770.319922	0.035768580
1772.248376	0.036129955
1774.176829	0.036150005
1776.105282	0.036000747
1778.033735	0.035879433
1779.962188	0.036027506
1781.890641	0.036384787
1783.819094	0.036731087
1785.747547	0.037171155
1787.676000	0.037821803
1789.604453	0.038216695
1791.532906	0.038272265
1793.461359	0.038591173
1795.389812	0.039104737
1797.318266	0.039450552
1799.246719	0.039697837
1801.175172	0.039889384
1803.103625	0.039981082
1805.032078	0.039976489
1806.960531	0.040062655
1808.888984	0.040315449
1810.817437	0.040583476
1812.745890	0.040733166
1814.674343	0.040641535
1816.602796	0.040336665
1818.531249	0.040189691
1820.459702	0.040492911
1822.388155	0.040995698
1824.316609	0.041237701
1826.245062	0.041387964
1828.173515	0.041590933
1830.101968	0.041751914
1832.030421	0.041708376
1833.958874	0.041224372
1835.887327	0.040699255
1837.815780	0.040552925
1839.744233	0.040747095
1841.672686	0.041002244
1843.601139	0.041127134
1845.529592	0.041102275
1847.458045	0.040609363
1849.386499	0.039942082
1851.314952	0.039645337
1853.243405	0.039576210
1855.171858	0.039462414
1857.100311	0.039261997
1859.028764	0.038988214
1860.957217	0.038776856
1862.885670	0.038886413
1864.814123	0.039193626
1866.742576	0.039090417
1868.671029	0.038591195
1870.599482	0.038222019
1872.527935	0.037727334
1874.456388	0.036936138
1876.384842	0.036228500
1878.313295	0.035769507
1880.241748	0.035516590
1882.170201	0.035315000
1884.098654	0.035096411
1886.027107	0.035042353
1887.955560	0.035065673
1889.884013	0.035036925
1891.812466	0.034951046
1893.740919	0.034583867
1895.669372	0.034031518
1897.597825	0.033527419
1899.526278	0.033125915
1901.454732	0.032821748
1903.383185	0.032506250
1905.311638	0.032254960
1907.240091	0.032051448
1909.168544	0.031610768
1911.096997	0.031100910
1913.025450	0.030970057
1914.953903	0.031045858
1916.882356	0.030847814
1918.810809	0.030521922
1920.739262	0.030172776
1922.667715	0.029734017
1924.596168	0.029463001
1926.524622	0.029210102
1928.453075	0.028826648
1930.381528	0.028406829
1932.309981	0.027938070
1934.238434	0.027573576
1936.166887	0.027517306
1938.095340	0.027764048
1940.023793	0.027978854
1941.952246	0.027773932
1943.880699	0.027173409
1945.809152	0.026335998
1947.737605	0.025519149
1949.666058	0.025100900
1951.594511	0.025046749
1953.522965	0.024960689
1955.451418	0.024663372
1957.379871	0.024273492
1959.308324	0.023884963
1961.236777	0.023710420
1963.165230	0.023825673
1965.093683	0.023854529
1967.022136	0.023697954
1968.950589	0.023652138
1970.879042	0.023587324
1972.807495	0.023246568
1974.735948	0.022785472
1976.664401	0.022421049
1978.592855	0.022124277
1980.521308	0.021939607
1982.449761	0.021943722
1984.378214	0.021860899
1986.306667	0.021584058
1988.235120	0.021452611
1990.163573	0.021470031
1992.092026	0.021336140
1994.020479	0.021082941
1995.948932	0.020892113
1997.877385	0.020813521
1999.805838	0.020802738
2001.734291	0.020712391
2003.662744	0.020464061
2005.591198	0.020140596
2007.519651	0.019843969
2009.448104	0.019627733
2011.376557	0.019414667
2013.305010	0.019139322
2015.233463	0.018932324
2017.161916	0.018876107
2019.090369	0.018949091
2021.018822	0.019052515
2022.947275	0.018864587
2024.875728	0.018290736
2026.804181	0.017867019
2028.732634	0.017954420
2030.661088	0.018131552
2032.589541	0.018016635
2034.517994	0.017746406
2036.446447	0.017425163
2038.374900	0.017125119
2040.303353	0.017045714
2042.231806	0.017046066
2044.160259	0.016788892
2046.088712	0.016472341
2048.017165	0.016530572
2049.945618	0.016858846
2051.874071	0.017016856
2053.802524	0.016886171
2055.730978	0.016630346
2057.659431	0.016513312
2059.587884	0.016637543
2061.516337	0.016644737
2063.444790	0.016408626
2065.373243	0.016268915
2067.301696	0.016200647
2069.230149	0.016064987
2071.158602	0.015906543
2073.087055	0.015584784
2075.015508	0.015090945
2076.943961	0.014763676
2078.872414	0.014754898
2080.800867	0.014796644
2082.729321	0.014720750
2084.657774	0.014675489
2086.586227	0.014746600
2088.514680	0.014856817
2090.443133	0.014913041
2092.371586	0.014917297
2094.300039	0.014930150
2096.228492	0.014812112
2098.156945	0.014494130
2100.085398	0.014239117
2102.013851	0.014151325
2103.942304	0.013984139
2105.870757	0.013759339
2107.799211	0.013781605
2109.727664	0.014022150
2111.656117	0.014136776
2113.584570	0.014046125
2115.513023	0.013849631
2117.441476	0.013703345
2119.369929	0.013724563
2121.298382	0.013747423
2123.226835	0.013528912
2125.155288	0.013164921
2127.083741	0.012962805
2129.012194	0.012834792
2130.940647	0.012635178
2132.869100	0.012524677
2134.797554	0.012391306
2136.726007	0.012126256
2138.654460	0.012076993
2140.582913	0.012400859
2142.511366	0.012824883
2144.439819	0.012991045
2146.368272	0.012804461
2148.296725	0.012633277
2150.225178	0.012667202
2152.153631	0.012613471
2154.082084	0.012407449
2156.010537	0.012339869
2157.938990	0.012424641
2159.867444	0.012378066
2161.795897	0.012206334
2163.724350	0.012147727
2165.652803	0.012123670
2167.581256	0.012073367
2169.509709	0.012064898
2171.438162	0.011871971
2173.366615	0.011436622
2175.295068	0.011161756
2177.223521	0.011341906
2179.151974	0.011581953
2181.080427	0.011335467
2183.008880	0.010859916
2184.937334	0.010706916
2186.865787	0.010923054
2188.794240	0.011161056
2190.722693	0.011214877
2192.651146	0.011101635
2194.579599	0.010906845
2196.508052	0.010871057
2198.436505	0.011076867
2200.364958	0.011281421
2202.293411	0.011349623
2204.221864	0.011264077
2206.150317	0.010972260
2208.078770	0.010624102
2210.007223	0.010454804
2211.935677	0.010557129
2213.864130	0.010792281
2215.792583	0.010848178
2217.721036	0.010728890
2219.649489	0.010749737
2221.577942	0.010823327
2223.506395	0.010759216
2225.434848	0.010754908
2227.363301	0.010893395
2229.291754	0.010879223
2231.220207	0.010690683
2233.148660	0.010561729
2235.077113	0.010385329
2237.005567	0.010082810
2238.934020	0.009835337
2240.862473	0.009612961
2242.790926	0.009308427
2244.719379	0.009054252
2246.647832	0.008942120
2248.576285	0.008939012
2250.504738	0.009227117
2252.433191	0.009646273
2254.361644	0.009848328
2256.290097	0.009890829
2258.218550	0.009995906
2260.147003	0.009967595
2262.075456	0.009718413
2264.003910	0.009449467
2265.932363	0.009281782
2267.860816	0.009285308
2269.789269	0.009346927
2271.717722	0.009235117
2273.646175	0.009095915
2275.574628	0.009087915
2277.503081	0.008994794
2279.431534	0.008686568
2281.359987	0.008371549
2283.288440	0.008286632
2285.216893	0.008381830
2287.145346	0.008455239
2289.073800	0.008465321
2291.002253	0.008424805
2292.930706	0.008368706
2294.859159	0.008408791
2296.787612	0.008464905
2298.716065	0.008337622
2300.644518	0.008013436
2302.572971	0.007635822
2304.501424	0.007419691
2306.429877	0.007511680
2308.358330	0.007814358
2310.286783	0.008144646
2312.215236	0.008460362
2314.143690	0.008686972
2316.072143	0.008506481
2318.000596	0.007989337
2319.929049	0.007785973
2321.857502	0.008090653
2323.785955	0.008308155
2325.714408	0.007913498
2327.642861	0.007255620
2329.571314	0.006865710
2331.499767	0.006658313
2333.428220	0.006635363
2335.356673	0.007175846
2337.285126	0.007955725
2339.213579	0.008285092
2341.142033	0.008048408
2343.070486	0.007596704
2344.998939	0.007407323
2346.927392	0.007654023
2348.855845	0.007638092
2350.784298	0.006601079
2352.712751	0.005369446
2354.641204	0.005293607
2356.569657	0.006528124
2358.498110	0.007992766
2360.426563	0.008567292
2362.355016	0.008342491
2364.283469	0.007900442
2366.211923	0.007588096
2368.140376	0.007455336
2370.068829	0.007276166
2371.997282	0.006837730
2373.925735	0.006299948
2375.854188	0.005988044
2377.782641	0.006154220
2379.711094	0.006717383
2381.639547	0.007194078
2383.568000	0.007242357
2385.496453	0.006921380
2387.424906	0.006431830
2389.353359	0.006020573
2391.281812	0.005870135
2393.210266	0.005906948
2395.138719	0.005928118
2397.067172	0.005891483
2398.995625	0.005869294
2400.924078	0.005869179
2402.852531	0.005933659
2404.780984	0.006193240
2406.709437	0.006309075
2408.637890	0.006104132
2410.566343	0.005949803
2412.494796	0.006041885
2414.423249	0.006184468
2416.351702	0.006288033
2418.280156	0.006307363
2420.208609	0.005924622
2422.137062	0.005237058
2424.065515	0.004938825
2425.993968	0.005230998
2427.922421	0.005505034
2429.850874	0.005493365
2431.779327	0.005675154
2433.707780	0.006161746
2435.636233	0.006481285
2437.564686	0.006396286
2439.493139	0.006151306
2441.421592	0.005783485
2443.350045	0.005399797
2445.278499	0.005364157
2447.206952	0.005606794
2449.135405	0.005744631
2451.063858	0.005726408
2452.992311	0.005578342
2454.920764	0.005388856
2456.849217	0.005514836
2458.777670	0.006022587
2460.706123	0.006326948
2462.634576	0.006097115
2464.563029	0.005653671
2466.491482	0.005483803
2468.419935	0.005661501
2470.348389	0.005695537
2472.276842	0.005464188
2474.205295	0.005326335
2476.133748	0.005462044
2478.062201	0.005735821
2479.990654	0.005968796
2481.919107	0.006201612
2483.847560	0.006467988
2485.776013	0.006635149
2487.704466	0.006784427
2489.632919	0.007047922
2491.561372	0.007114401
2493.489825	0.006889877
2495.418279	0.006735230
2497.346732	0.006984855
2499.275185	0.007708160
2501.203638	0.008270470
2503.132091	0.008073936
2505.060544	0.007628330
2506.988997	0.007496992
2508.917450	0.007753796
2510.845903	0.008327578
2512.774356	0.008979101
2514.702809	0.009252082
2516.631262	0.008921341
2518.559715	0.008625271
2520.488168	0.008905460
2522.416622	0.009293888
2524.345075	0.009485901
2526.273528	0.009657788
2528.201981	0.009752848
2530.130434	0.009855685
2532.058887	0.010076256
2533.987340	0.010238043
2535.915793	0.010216454
2537.844246	0.009942751
2539.772699	0.009730363
2541.701152	0.009993309
2543.629605	0.010597182
2545.558058	0.011209076
2547.486512	0.011780423
2549.414965	0.012364562
2551.343418	0.012705664
2553.271871	0.012680397
2555.200324	0.012727083
2557.128777	0.013003804
2559.057230	0.013180438
2560.985683	0.013198653
2562.914136	0.013218786
2564.842589	0.013329078
2566.771042	0.013795719
2568.699495	0.014525914
2570.627948	0.015156473
2572.556401	0.015660180
2574.484855	0.016046101
2576.413308	0.016243940
2578.341761	0.016312739
2580.270214	0.016434668
2582.198667	0.016680133
2584.127120	0.016675953
2586.055573	0.016274169
2587.984026	0.016100965
2589.912479	0.016447620
2591.840932	0.016926602
2593.769385	0.017291754
2595.697838	0.017448513
2597.626291	0.017476944
2599.554745	0.017760497
2601.483198	0.018296493
2603.411651	0.018659787
2605.340104	0.018652817
2607.268557	0.018441306
2609.197010	0.018364647
2611.125463	0.018603327
2613.053916	0.018931925
2614.982369	0.019120725
2616.910822	0.019099031
2618.839275	0.018733803
2620.767728	0.018249365
2622.696181	0.018097142
2624.624635	0.018228304
2626.553088	0.018227559
2628.481541	0.018031811
2630.409994	0.018014194
2632.338447	0.018236270
2634.266900	0.018486775
2636.195353	0.018667776
2638.123806	0.018649150
2640.052259	0.018424977
2641.980712	0.018258233
2643.909165	0.018365422
2645.837618	0.018598210
2647.766071	0.018510507
2649.694524	0.018033948
2651.622978	0.017719163
2653.551431	0.017691666
2655.479884	0.017555645
2657.408337	0.017382516
2659.336790	0.017301291
2661.265243	0.017181756
2663.193696	0.017098784
2665.122149	0.017181039
2667.050602	0.017293589
2668.979055	0.017181793
2670.907508	0.016996704
2672.835961	0.017045030
2674.764414	0.017121542
2676.692868	0.016856097
2678.621321	0.016354343
2680.549774	0.016016593
2682.478227	0.015903192
2684.406680	0.015857710
2686.335133	0.015792275
2688.263586	0.015683865
2690.192039	0.015636999
2692.120492	0.015645711
2694.048945	0.015584020
2695.977398	0.015573238
2697.905851	0.015746323
2699.834304	0.015881939
2701.762757	0.015684498
2703.691211	0.015152141
2705.619664	0.014716863
2707.548117	0.014611471
2709.476570	0.014440112
2711.405023	0.014317738
2713.333476	0.014724928
2715.261929	0.015234516
2717.190382	0.015188145
2719.118835	0.014848040
2721.047288	0.014650286
2722.975741	0.014479622
2724.904194	0.014286725
2726.832647	0.014177084
2728.761101	0.014067927
2730.689554	0.013895980
2732.618007	0.013687050
2734.546460	0.013635600
2736.474913	0.013876288
2738.403366	0.014026091
2740.331819	0.013827020
2742.260272	0.013692263
2744.188725	0.013729175
2746.117178	0.013554774
2748.045631	0.013364702
2749.974084	0.013485319
2751.902537	0.013514793
2753.830991	0.013183317
2755.759444	0.012977262
2757.687897	0.013194330
2759.616350	0.013348339
2761.544803	0.013095202
2763.473256	0.012825549
2765.401709	0.012787138
2767.330162	0.012665616
2769.258615	0.012551123
2771.187068	0.012724349
2773.115521	0.012836852
2775.043974	0.012670405
2776.972427	0.012528391
2778.900880	0.012437381
2780.829334	0.012249473
2782.757787	0.012247222
2784.686240	0.012537243
2786.614693	0.012777310
2788.543146	0.012689923
2790.471599	0.012232875
2792.400052	0.011910010
2794.328505	0.011957941
2796.256958	0.011946067
2798.185411	0.011819963
2800.113864	0.011799292
2802.042317	0.011713600
2803.970770	0.011490502
2805.899224	0.011377892
2807.827677	0.011393217
2809.756130	0.011362296
2811.684583	0.011390967
2813.613036	0.011479079
2815.541489	0.011357740
2817.469942	0.010957721
2819.398395	0.010827022
2821.326848	0.011271180
2823.255301	0.011794976
2825.183754	0.011801964
2827.112207	0.011397101
2829.040660	0.011173368
2830.969113	0.011261877
2832.897567	0.011233805
2834.826020	0.011020256
2836.754473	0.011033949
2838.682926	0.011360209
2840.611379	0.011583287
2842.539832	0.011629812
2844.468285	0.011886571
2846.396738	0.012117373
2848.325191	0.011837844
2850.253644	0.011440367
2852.182097	0.011524634
2854.110550	0.011823969
2856.039003	0.011928482
2857.967457	0.011827558
2859.895910	0.011494466
2861.824363	0.010999353
2863.752816	0.010783274
2865.681269	0.010901934
2867.609722	0.011206257
2869.538175	0.011525794
2871.466628	0.011487248
2873.395081	0.011151733
2875.323534	0.010876784
2877.251987	0.010846971
2879.180440	0.011007467
2881.108893	0.011176904
2883.037347	0.011309972
2884.965800	0.011297031
2886.894253	0.011186868
2888.822706	0.011264524
2890.751159	0.011534953
2892.679612	0.011576271
2894.608065	0.011410787
2896.536518	0.011502545
2898.464971	0.011601428
2900.393424	0.011402051
2902.321877	0.011413024
2904.250330	0.011555152
2906.178783	0.011472486
2908.107236	0.011441431
2910.035690	0.011370639
2911.964143	0.010963321
2913.892596	0.010639506
2915.821049	0.010770414
2917.749502	0.010996159
2919.677955	0.011002591
2921.606408	0.011175373
2923.534861	0.011642541
2925.463314	0.011843750
2927.391767	0.011544160
2929.320220	0.011167243
2931.248673	0.010854718
2933.177126	0.010541182
2935.105580	0.010387628
2937.034033	0.010398449
2938.962486	0.010576447
2940.890939	0.010963064
2942.819392	0.011321450
2944.747845	0.011365596
2946.676298	0.011038985
2948.604751	0.010517498
2950.533204	0.010244760
2952.461657	0.010494198
2954.390110	0.010761661
2956.318563	0.010719141
2958.247016	0.010823238
2960.175469	0.011279567
2962.103923	0.011721944
2964.032376	0.011739506
2965.960829	0.011420827
2967.889282	0.011306860
2969.817735	0.011561483
2971.746188	0.011792558
2973.674641	0.011826105
2975.603094	0.011894707
2977.531547	0.011918090
2979.460000	0.011707054
2981.388453	0.011635671
2983.316906	0.011794621
2985.245359	0.011646360
2987.173813	0.011339998
2989.102266	0.011514730
2991.030719	0.011927850
2992.959172	0.011781154
2994.887625	0.011277960
2996.816078	0.011097383
2998.744531	0.011287301
3000.672984	0.011576340
3002.601437	0.011999363
3004.529890	0.012556878
3006.458343	0.012889141
3008.386796	0.012729073
3010.315249	0.012366788
3012.243703	0.012221858
3014.172156	0.012379315
3016.100609	0.012589907
3018.029062	0.012618430
3019.957515	0.012672271
3021.885968	0.012831801
3023.814421	0.012632380
3025.742874	0.012183604
3027.671327	0.012133221
3029.599780	0.012439671
3031.528233	0.012626085
3033.456686	0.012608649
3035.385139	0.012686487
3037.313592	0.012969216
3039.242046	0.013277574
3041.170499	0.013406764
3043.098952	0.013326122
3045.027405	0.013207595
3046.955858	0.013028787
3048.884311	0.012822392
3050.812764	0.012862856
3052.741217	0.013100488
3054.669670	0.013282266
3056.598123	0.013489258
3058.526576	0.013883972
3060.455029	0.014164611
3062.383482	0.013997334
3064.311936	0.013715344
3066.240389	0.013632811
3068.168842	0.013583413
3070.097295	0.013588504
3072.025748	0.013772070
3073.954201	0.014045734
3075.882654	0.014417582
3077.811107	0.014927298
3079.739560	0.015440867
3081.668013	0.015714152
3083.596466	0.015567070
3085.524919	0.015190197
3087.453372	0.014959911
3089.381825	0.015061385
3091.310279	0.015417664
3093.238732	0.015747335
3095.167185	0.015907435
3097.095638	0.016079459
3099.024091	0.016343566
3100.952544	0.016534828
3102.880997	0.016431758
3104.809450	0.016147593
3106.737903	0.016162474
3108.666356	0.016551178
3110.594809	0.016889198
3112.523262	0.017006597
3114.451715	0.017222224
3116.380169	0.017740937
3118.308622	0.018029904
3120.237075	0.017725958
3122.165528	0.017583042
3124.093981	0.018066777
3126.022434	0.018486744
3127.950887	0.018430283
3129.879340	0.018382384
3131.807793	0.018481411
3133.736246	0.018509677
3135.664699	0.018703645
3137.593152	0.019226212
3139.521605	0.019682322
3141.450058	0.019857533
3143.378512	0.019925285
3145.306965	0.019935060
3147.235418	0.020171443
3149.163871	0.020737221
3151.092324	0.021153279
3153.020777	0.021189880
3154.949230	0.021071196
3156.877683	0.021196026
3158.806136	0.021745319
3160.734589	0.022240914
3162.663042	0.022248592
3164.591495	0.022066867
3166.519948	0.021880163
3168.448402	0.021484584
3170.376855	0.020930666
3172.305308	0.020482678
3174.233761	0.020639310
3176.162214	0.021510571
3178.090667	0.022231234
3180.019120	0.022363469
3181.947573	0.022335399
3183.876026	0.022422740
3185.804479	0.022589885
3187.732932	0.022683414
3189.661385	0.022698140
3191.589838	0.022889052
3193.518292	0.023449974
3195.446745	0.024190450
3197.375198	0.024709975
3199.303651	0.024796935
3201.232104	0.024563050
3203.160557	0.024290906
3205.089010	0.024220267
3207.017463	0.024368180
3208.945916	0.024758508
3210.874369	0.025475759
3212.802822	0.026141068
3214.731275	0.026449528
3216.659728	0.026720371
3218.588181	0.027044158
3220.516635	0.026989015
3222.445088	0.026574865
3224.373541	0.026319353
3226.301994	0.026333664
3228.230447	0.026408913
3230.158900	0.026429273
3232.087353	0.026476510
3234.015806	0.026780574
3235.944259	0.027126370
3237.872712	0.027105061
3239.801165	0.026985221
3241.729618	0.027181037
3243.658071	0.027669411
3245.586525	0.028260060
3247.514978	0.028728094
3249.443431	0.029015113
3251.371884	0.029216899
3253.300337	0.029182140
3255.228790	0.028770095
3257.157243	0.028206205
3259.085696	0.027683860
3261.014149	0.027296506
3262.942602	0.027381230
3264.871055	0.027811896
3266.799508	0.028041590
3268.727961	0.028345848
3270.656414	0.029030152
3272.584868	0.029445134
3274.513321	0.029342830
3276.441774	0.029156625
3278.370227	0.028796593
3280.298680	0.028334025
3282.227133	0.028376922
3284.155586	0.028848695
3286.084039	0.029178139
3288.012492	0.029250218
3289.940945	0.029358020
3291.869398	0.029728135
3293.797851	0.030172892
3295.726304	0.030396376
3297.654758	0.030546071
3299.583211	0.030902306
3301.511664	0.031337902
3303.440117	0.031501584
3305.368570	0.031344749
3307.297023	0.031023795
3309.225476	0.030593701
3311.153929	0.030315343
3313.082382	0.030592533
3315.010835	0.031169405
3316.939288	0.031132916
3318.867741	0.030603472
3320.796194	0.030591300
3322.724648	0.031147404
3324.653101	0.031853437
3326.581554	0.032547619
3328.510007	0.032820337
3330.438460	0.032594495
3332.366913	0.032544926
3334.295366	0.032818191
3336.223819	0.032870386
3338.152272	0.032791331
3340.080725	0.033078261
3342.009178	0.033722911
3343.937631	0.034288172
3345.866084	0.034349669
3347.794537	0.033914961
3349.722991	0.033500999
3351.651444	0.033791527
3353.579897	0.034698296
3355.508350	0.035229016
3357.436803	0.035137769
3359.365256	0.035085674
3361.293709	0.035407301
3363.222162	0.035778716
3365.150615	0.035416052
3367.079068	0.034452405
3369.007521	0.034235701
3370.935974	0.035163037
3372.864427	0.036231220
3374.792881	0.036705442
3376.721334	0.036915515
3378.649787	0.037355244
3380.578240	0.037705071
3382.506693	0.037405819
3384.435146	0.036780339
3386.363599	0.036365908
3388.292052	0.036261521
3390.220505	0.036583140
3392.148958	0.037155118
3394.077411	0.037462104
3396.005864	0.037384108
3397.934317	0.037370998
3399.862770	0.037740748
3401.791224	0.038277071
3403.719677	0.038348190
3405.648130	0.038152609
3407.576583	0.037943207
3409.505036	0.037728611
3411.433489	0.037653577
3413.361942	0.037856989
3415.290395	0.037882917
3417.218848	0.037718587
3419.147301	0.037855230
3421.075754	0.038074851
3423.004207	0.037994530
3424.932660	0.037818685
3426.861114	0.037867587
3428.789567	0.038026925
3430.718020	0.037984565
3432.646473	0.037839979
3434.574926	0.037846018
3436.503379	0.037851799
3438.431832	0.037621975
3440.360285	0.037305515
3442.288738	0.037284832
3444.217191	0.037599947
3446.145644	0.037688162
3448.074097	0.037330262
3450.002550	0.036997534
3451.931004	0.036837898
3453.859457	0.036625996
3455.787910	0.036515303
3457.716363	0.036701284
3459.644816	0.036768939
3461.573269	0.036568169
3463.501722	0.036525272
3465.430175	0.036575876
3467.358628	0.036438890
3469.287081	0.036289521
3471.215534	0.036223777
3473.143987	0.036017027
3475.072440	0.035471674
3477.000893	0.034736428
3478.929347	0.034216721
3480.857800	0.034213122
3482.786253	0.034452837
3484.714706	0.034570012
3486.643159	0.034867331
3488.571612	0.035453275
3490.500065	0.035609536
3492.428518	0.035135258
3494.356971	0.034503590
3496.285424	0.033863835
3498.213877	0.033381350
3500.142330	0.033255916
3502.070783	0.033318236
3503.999237	0.033324052
3505.927690	0.032855675
3507.856143	0.031919148
3509.784596	0.031592853
3511.713049	0.032088805
3513.641502	0.032236818
3515.569955	0.031813584
3517.498408	0.031618107
3519.426861	0.031734992
3521.355314	0.031472690
3523.283767	0.030768603
3525.212220	0.030159490
3527.140673	0.029910600
3529.069126	0.030064171
3530.997580	0.030006345
3532.926033	0.029246816
3534.854486	0.028685685
3536.782939	0.029165605
3538.711392	0.030029783
3540.639845	0.030415401
3542.568298	0.030412702
3544.496751	0.030175833
3546.425204	0.029588914
3548.353657	0.028861338
3550.282110	0.028167067
3552.210563	0.027462995
3554.139016	0.026919894
3556.067470	0.026743295
3557.995923	0.026669599
3559.924376	0.026421212
3561.852829	0.026541807
3563.781282	0.027228875
3565.709735	0.027176520
3567.638188	0.025771433
3569.566641	0.024448559
3571.495094	0.024131309
3573.423547	0.024481434
3575.352000	0.024858838
3577.280453	0.024808276
3579.208906	0.024233807
3581.137360	0.023501964
3583.065813	0.023028333
3584.994266	0.022763198
3586.922719	0.022802694
3588.851172	0.023431867
3590.779625	0.023811093
3592.708078	0.023292348
3594.636531	0.022651589
3596.564984	0.022519100
3598.493437	0.022432441
3600.421890	0.022153888
3602.350343	0.022274440
3604.278796	0.022632813
3606.207249	0.022149201
3608.135703	0.021006467
3610.064156	0.020563407
3611.992609	0.020852292
3613.921062	0.020769659
3615.849515	0.019857569
3617.777968	0.018578727
3619.706421	0.017797701
3621.634874	0.018023582
3623.563327	0.018690160
3625.491780	0.018519597
3627.420233	0.017026024
3629.348686	0.016198084
3631.277139	0.017416053
3633.205593	0.018949004
3635.134046	0.019318089
3637.062499	0.018655963
3638.990952	0.017696226
3640.919405	0.017320136
3642.847858	0.017730646
3644.776311	0.018111777
3646.704764	0.017782954
3648.633217	0.017079337
3650.561670	0.016304728
3652.490123	0.015631702
3654.418576	0.015286136
3656.347029	0.015118373
3658.275482	0.014944383
3660.203936	0.014687045
3662.132389	0.014208540
3664.060842	0.013438113
3665.989295	0.012677967
3667.917748	0.012321471
3669.846201	0.012764480
3671.774654	0.014063925
3673.703107	0.014951496
3675.631560	0.014351982
3677.560013	0.012937636
3679.488466	0.011733299
3681.416919	0.011478722
3683.345372	0.012004692
3685.273826	0.012265943
3687.202279	0.011816587
3689.130732	0.011425572
3691.059185	0.011655588
3692.987638	0.011948206
3694.916091	0.011674446
3696.844544	0.011003381
3698.772997	0.010419746
3700.701450	0.010178585
3702.629903	0.010566993
3704.558356	0.011565020
3706.486809	0.012546564
3708.415262	0.012749358
3710.343716	0.012339889
3712.272169	0.012190441
3714.200622	0.012228386
3716.129075	0.012092788
3718.057528	0.012163321
3719.985981	0.012652872
3721.914434	0.012986145
3723.842887	0.012726742
3725.771340	0.012306702
3727.699793	0.012326440
3729.628246	0.012738886
3731.556699	0.012956844
3733.485152	0.012679896
3735.413605	0.012383571
3737.342059	0.012656364
3739.270512	0.013455532
3741.198965	0.014132028
3743.127418	0.013830905
3745.055871	0.013162898
3746.984324	0.013040713
3748.912777	0.012976618
3750.841230	0.013123781
3752.769683	0.013819455
3754.698136	0.014580900
3756.626589	0.015265604
3758.555042	0.015218389
3760.483495	0.014048530
3762.411949	0.012812608
3764.340402	0.012270696
3766.268855	0.012384063
3768.197308	0.012763934
3770.125761	0.013030170
3772.054214	0.013034414
3773.982667	0.012640513
3775.911120	0.012046298
3777.839573	0.011702701
3779.768026	0.011976380
3781.696479	0.012711457
3783.624932	0.013205278
3785.553385	0.013193106
3787.481838	0.012913455
3789.410292	0.012495385
3791.338745	0.012094665
3793.267198	0.012122129
3795.195651	0.012764995
3797.124104	0.013565296
3799.052557	0.013751468
3800.981010	0.013380593
3802.909463	0.013243850
3804.837916	0.013063916
3806.766369	0.012709957
3808.694822	0.012902545
3810.623275	0.013521306
3812.551728	0.013811558
3814.480182	0.013565791
3816.408635	0.013278623
3818.337088	0.013120469
3820.265541	0.012671617
3822.193994	0.012582726
3824.122447	0.013254534
3826.050900	0.013846716
3827.979353	0.013859704
3829.907806	0.013237736
3831.836259	0.012484104
3833.764712	0.012553555
3835.693165	0.013532438
3837.621618	0.014567837
3839.550071	0.015222588
3841.478525	0.015239977
3843.406978	0.014318650
3845.335431	0.013180400
3847.263884	0.012894379
3849.192337	0.013980819
3851.120790	0.016018139
3853.049243	0.016859896
3854.977696	0.015314404
3856.906149	0.013708298
3858.834602	0.012992019
3860.763055	0.012440819
3862.691508	0.011705228
3864.619961	0.011649989
3866.548415	0.012346816
3868.476868	0.012295231
3870.405321	0.011467922
3872.333774	0.011090554
3874.262227	0.011234871
3876.190680	0.011405387
3878.119133	0.011132108
3880.047586	0.010816411
3881.976039	0.011241533
3883.904492	0.011699583
3885.832945	0.011670860
3887.761398	0.011752898
3889.689851	0.011684286
3891.618305	0.011258521
3893.546758	0.011091111
3895.475211	0.011288181
3897.403664	0.011645373
3899.332117	0.012078087
3901.260570	0.012206788
3903.189023	0.011704831
3905.117476	0.011399320
3907.045929	0.011792572
3908.974382	0.012265155
3910.902835	0.012467558
3912.831288	0.012367389
3914.759741	0.012112944
3916.688194	0.012010422
3918.616648	0.012022411
3920.545101	0.011803871
3922.473554	0.011624390
3924.402007	0.011809107
3926.330460	0.011999800
3928.258913	0.012069548
3930.187366	0.012189110
3932.115819	0.011951344
3934.044272	0.011155591
3935.972725	0.010425080
3937.901178	0.010390272
3939.829631	0.011061451
3941.758084	0.011794020
3943.686538	0.012124526
3945.614991	0.012446803
3947.543444	0.012796351
3949.471897	0.012422734
3951.400350	0.011550964
3953.328803	0.011082949
3955.257256	0.010878046
3957.185709	0.010548250
3959.114162	0.010358652
3961.042615	0.010362602
3962.971068	0.010320339
3964.899521	0.010441525
3966.827974	0.010732276
3968.756427	0.010597998
3970.684881	0.009986301
3972.613334	0.009573855
3974.541787	0.009639775
3976.470240	0.009776298
3978.398693	0.009820766
3980.327146	0.010013244
3982.255599	0.010387748
3984.184052	0.010648150
3986.112505	0.010513539
3988.040958	0.009935555
3989.969411	0.009415947
3991.897864	0.009573485
3993.826317	0.010315441
3995.754771	0.010933440
3997.683224	0.010891539
3999.611677	0.010451379
4001.540130	0.010078112
4003.468583	0.009876860
4005.397036	0.009748941
4007.325489	0.009515143
4009.253942	0.009626749
4011.182395	0.010046180
4013.110848	0.009829728
4015.039301	0.009054050
4016.967754	0.008797665
4018.896207	0.009079673
4020.824661	0.009041695
4022.753114	0.008817712
4024.681567	0.008915029
4026.610020	0.008795983
4028.538473	0.008283011
4030.466926	0.008438520
4032.395379	0.009528584
4034.323832	0.010537587
4036.252285	0.010521885
4038.180738	0.009959667
4040.109191	0.009680197
4042.037644	0.009732083
4043.966097	0.009669686
4045.894550	0.009132326
4047.823004	0.008767063
4049.751457	0.009314529
4051.679910	0.009975972
4053.608363	0.009844897
4055.536816	0.009167268
4057.465269	0.009048511
4059.393722	0.009807671
4061.322175	0.010415009
4063.250628	0.010466234
4065.179081	0.010583431
4067.107534	0.010720539
4069.035987	0.010575803
4070.964440	0.010629995
4072.892894	0.010671032
4074.821347	0.009942445
4076.749800	0.009229796
4078.678253	0.009371981
4080.606706	0.009521673
4082.535159	0.009115004
4084.463612	0.008976893
4086.392065	0.009200687
4088.320518	0.009052688
4090.248971	0.008752672
4092.177424	0.008568989
4094.105877	0.008389478
4096.034330	0.008310810
4097.962783	0.008616554
4099.891237	0.009098756
4101.819690	0.009223312
4103.748143	0.008987057
4105.676596	0.008546251
4107.605049	0.007834502
4109.533502	0.007436137
4111.461955	0.007606257
4113.390408	0.008304489
4115.318861	0.009098753
4117.247314	0.009259776
4119.175767	0.008614303
4121.104220	0.007935919
4123.032673	0.007840710
4124.961127	0.008261483
4126.889580	0.008962732
4128.818033	0.009643482
4130.746486	0.010055231
4132.674939	0.009857845
4134.603392	0.008984521
4136.531845	0.008049831
4138.460298	0.007458740
4140.388751	0.007291451
4142.317204	0.007369096
4144.245657	0.007197498
4146.174110	0.006714951
4148.102563	0.006373235
4150.031017	0.006535967
4151.959470	0.007198872
4153.887923	0.007465615
4155.816376	0.007427937
4157.744829	0.007620199
4159.673282	0.007446059
4161.601735	0.006944282
4163.530188	0.006745993
4165.458641	0.007280822
4167.387094	0.008145464
4169.315547	0.008377397
4171.244000	0.007505131
4173.172453	0.006545796
4175.100906	0.006420380
4177.029360	0.006755577
4178.957813	0.006758601
4180.886266	0.006718040
4182.814719	0.007384017
4184.743172	0.008107112
4186.671625	0.008244907
4188.600078	0.008031145
4190.528531	0.007861117
4192.456984	0.007705576
4194.385437	0.007525964
4196.313890	0.007333508
4198.242343	0.007217453
4200.170796	0.007222463
4202.099250	0.007151274
4204.027703	0.007184942
4205.956156	0.007406114
4207.884609	0.007056046
4209.813062	0.006341605
4211.741515	0.006084148
4213.669968	0.005949919
4215.598421	0.005974609
4217.526874	0.006351653
4219.455327	0.006301446
4221.383780	0.005947448
4223.312233	0.006355056
4225.240686	0.007267341
4227.169139	0.007346900
4229.097593	0.006681798
4231.026046	0.006629309
4232.954499	0.007515352
4234.882952	0.007766866
4236.811405	0.006483737
4238.739858	0.005049780
4240.668311	0.005083690
4242.596764	0.006218681
4244.525217	0.007284244
4246.453670	0.007486305
4248.382123	0.006727093
4250.310576	0.006133650
4252.239029	0.006308655
4254.167483	0.006301016
4256.095936	0.005457824
4258.024389	0.004705722
4259.952842	0.004904930
4261.881295	0.005829925
4263.809748	0.006137067
4265.738201	0.005797128
4267.666654	0.005843527
4269.595107	0.005914069
4271.523560	0.005847023
4273.452013	0.005615521
4275.380466	0.004985389
4277.308919	0.004670673
4279.237373	0.005173489
4281.165826	0.006206500
4283.094279	0.007241835
4285.022732	0.007273937
4286.951185	0.006264110
4288.879638	0.005376789
4290.808091	0.006143459
4292.736544	0.007126861
4294.664997	0.007082711
4296.593450	0.006628982
4298.521903	0.006390889
4300.450356	0.006509632
4302.378809	0.007019387
4304.307262	0.007066459
4306.235716	0.006205538
4308.164169	0.005387667
4310.092622	0.005758797
4312.021075	0.006547055
4313.949528	0.006582617
4315.877981	0.006498516
4317.806434	0.006886331
4319.734887	0.007321673
4321.663340	0.007766893
4323.591793	0.008535360
4325.520246	0.009292620
4327.448699	0.009179478
4329.377152	0.008277599
4331.305606	0.007424269
4333.234059	0.006794534
4335.162512	0.006558869
4337.090965	0.006413682
4339.019418	0.005732240
4340.947871	0.004894645
4342.876324	0.004551351
4344.804777	0.004290802
4346.733230	0.004015265
4348.661683	0.004390479
4350.590136	0.005159310
4352.518589	0.005646572
4354.447042	0.006386257
4356.375495	0.007048909
4358.303949	0.006826563
4360.232402	0.006449929
4362.160855	0.006628733
4364.089308	0.006848171
4366.017761	0.006837709
4367.946214	0.006748451
4369.874667	0.006756382
4371.803120	0.007466379
4373.731573	0.008268998
4375.660026	0.007999844
4377.588479	0.007224723
4379.516932	0.006314203
4381.445385	0.005090565
4383.373839	0.004433135
4385.302292	0.004730823
4387.230745	0.005457827
4389.159198	0.005931040
4391.087651	0.006260681
4393.016104	0.006561204
4394.944557	0.006587407
4396.873010	0.006784794
4398.801463	0.007236612
4400.729916	0.007592803
4402.658369	0.007391799
4404.586822	0.006487453
4406.515275	0.005593940
4408.443729	0.005154791
4410.372182	0.005057361
4412.300635	0.005094706
4414.229088	0.005049364
4416.157541	0.004704567
4418.085994	0.004378867
4420.014447	0.004787512
4421.942900	0.005588678
4423.871353	0.006130927
4425.799806	0.006627805
4427.728259	0.007007008
4429.656712	0.006705290
4431.585165	0.005752410
4433.513618	0.005320937
4435.442072	0.005941829
4437.370525	0.006583280
4439.298978	0.006864981
4441.227431	0.007265493
4443.155884	0.007703425
4445.084337	0.007361645
4447.012790	0.006432163
4448.941243	0.006044119
4450.869696	0.006228876
4452.798149	0.006415496
4454.726602	0.006205810
4456.655055	0.006401784
4458.583508	0.007168954
4460.511962	0.006842473
4462.440415	0.005385486
4464.368868	0.004379665
4466.297321	0.004025949
4468.225774	0.004648047
4470.154227	0.006390851
4472.082680	0.007395571
4474.011133	0.006939168
4475.939586	0.006091498
4477.868039	0.005676409
4479.796492	0.006646212
4481.724945	0.008171629
4483.653398	0.008556888
4485.581851	0.008123676
4487.510305	0.007760444
4489.438758	0.006865723
4491.367211	0.005835272
4493.295664	0.005571719
4495.224117	0.005968098
4497.152570	0.006758557
4499.081023	0.007601211
4501.009476	0.008129337
4502.937929	0.008471357
4504.866382	0.008708452
4506.794835	0.008663368
4508.723288	0.008139639
4510.651741	0.007279992
4512.580195	0.006797388
4514.508648	0.006709248
4516.437101	0.006544531
4518.365554	0.006659565
4520.294007	0.007318342
4522.222460	0.007305629
4524.150913	0.006252668
4526.079366	0.005487777
4528.007819	0.006061344
4529.936272	0.007137370
4531.864725	0.007573807
4533.793178	0.007644655
4535.721631	0.008231247
4537.650084	0.009021364
4539.578538	0.008680744
4541.506991	0.007567726
4543.435444	0.006508082
4545.363897	0.005771707
4547.292350	0.006021126
4549.220803	0.007162700
4551.149256	0.007631248
4553.077709	0.006674271
4555.006162	0.006006358
4556.934615	0.006812775
4558.863068	0.007996221
4560.791521	0.008759394
4562.719974	0.009492282
4564.648428	0.009842725
4566.576881	0.009150563
4568.505334	0.007812710
4570.433787	0.007012527
4572.362240	0.006923123
4574.290693	0.006569487
4576.219146	0.005651383
4578.147599	0.004831287
4580.076052	0.005423910
4582.004505	0.006316411
4583.932958	0.006398436
4585.861411	0.007046416
4587.789864	0.008195898
4589.718318	0.009171001
4591.646771	0.008867886
4593.575224	0.007222554
4595.503677	0.005757955
4597.432130	0.005387163
4599.360583	0.006106171
4601.289036	0.007126110
4603.217489	0.007139052
[truncated: 1,501 more rows]
