# Supplementary material for: Adaptive Method for Quantitative Estimation of Glucose and Fructose Concentrations in Aqueous Solutions Based on Infrared Nanoantenna Optics
Source: Sensors (Basel). 2019 Jul 11;19(14):3053. doi: 10.3390/s19143053 (PMC6678705; doi:10.3390/s19143053)
Supplement: Supplementary file 1 [file sensors-19-03053-s001.zip › 00_Measurement_Data/Fructose cycles/2 water/res4 sc50_50 ap100x100 par pol/2 water.11.txt]

748.239793	0.031125683
750.168246	0.025947165
752.096699	0.018065738
754.025152	0.012738396
755.953605	0.022353807
757.882058	0.032561295
759.810511	0.028567430
761.738964	0.013123955
763.667418	0.004520140
765.595871	0.004066079
767.524324	0.010293301
769.452777	0.025252325
771.381230	0.035060044
773.309683	0.037423510
775.238136	0.030136043
777.166589	0.017594518
779.095042	0.017872768
781.023495	0.031640016
782.951948	0.035403609
784.880401	0.026745774
786.808854	0.026888428
788.737308	0.017045943
790.665761	0.010098000
792.594214	0.010085985
794.522667	0.018536313
796.451120	0.020258592
798.379573	0.006342305
800.308026	0.018681841
802.236479	0.015031562
804.164932	0.023966067
806.093385	0.034644678
808.021838	0.031135898
809.950291	0.025960783
811.878744	0.034279618
813.807197	0.040961578
815.735651	0.033987127
817.664104	0.025212400
819.592557	0.028366240
821.521010	0.033772878
823.449463	0.034111213
825.377916	0.037230548
827.306369	0.035115898
829.234822	0.023535654
831.163275	0.035760004
833.091728	0.040279347
835.020181	0.025681747
836.948634	0.012975493
838.877087	0.013398849
840.805541	0.016086917
842.733994	0.018305238
844.662447	0.017384490
846.590900	0.011304452
848.519353	0.006191164
850.447806	0.010145623
852.376259	0.019325489
854.304712	0.024551939
856.233165	0.026573764
858.161618	0.027788550
860.090071	0.028409233
862.018524	0.026263211
863.946977	0.022577893
865.875430	0.023289489
867.803884	0.026680570
869.732337	0.025796104
871.660790	0.022043241
873.589243	0.021916371
875.517696	0.029375512
877.446149	0.036890794
879.374602	0.040318288
881.303055	0.041666944
883.231508	0.041825354
885.159961	0.039637372
887.088414	0.038054705
889.016867	0.040337715
890.945320	0.043322265
892.873774	0.045270611
894.802227	0.049432456
896.730680	0.054619137
898.659133	0.058177385
900.587586	0.060826708
902.516039	0.062457170
904.444492	0.064825654
906.372945	0.070405707
908.301398	0.076169811
910.229851	0.079258561
912.158304	0.081291966
914.086757	0.084435724
916.015210	0.088993758
917.943664	0.092880644
919.872117	0.095909677
921.800570	0.101265647
923.729023	0.107295327
925.657476	0.110637471
927.585929	0.113596059
929.514382	0.117853209
931.442835	0.122997947
933.371288	0.129904345
935.299741	0.138411716
937.228194	0.146217510
939.156647	0.152312383
941.085100	0.157677472
943.013553	0.162833378
944.942007	0.168229148
946.870460	0.174155012
948.798913	0.179704025
950.727366	0.185182646
952.655819	0.191583365
954.584272	0.198297828
956.512725	0.204649776
958.441178	0.210463151
960.369631	0.215689972
962.298084	0.221005648
964.226537	0.226626441
966.154990	0.232560247
968.083443	0.239292622
970.011897	0.246854827
971.940350	0.255163193
973.868803	0.263593078
975.797256	0.271145612
977.725709	0.277443469
979.654162	0.282362282
981.582615	0.286866158
983.511068	0.292332441
985.439521	0.298640966
987.367974	0.305047780
989.296427	0.311017513
991.224880	0.316439867
993.153333	0.321818024
995.081786	0.327533990
997.010240	0.333549798
998.938693	0.339459240
1000.867146	0.344711423
1002.795599	0.349438667
1004.724052	0.354314923
1006.652505	0.359667212
1008.580958	0.365319669
1010.509411	0.370227575
1012.437864	0.373182505
1014.366317	0.375064045
1016.294770	0.377828479
1018.223223	0.381883621
1020.151676	0.386430413
1022.080130	0.390153646
1024.008583	0.392377526
1025.937036	0.394248188
1027.865489	0.396734476
1029.793942	0.399384588
1031.722395	0.402076751
1033.650848	0.404927105
1035.579301	0.406857491
1037.507754	0.407380104
1039.436207	0.407919884
1041.364660	0.409311503
1043.293113	0.410910577
1045.221566	0.412174106
1047.150019	0.412998438
1049.078473	0.413426220
1051.006926	0.413354814
1052.935379	0.412625372
1054.863832	0.411931664
1056.792285	0.411914647
1058.720738	0.411709666
1060.649191	0.410569578
1062.577644	0.409177721
1064.506097	0.408241689
1066.434550	0.407791853
1068.363003	0.407224536
1070.291456	0.405662090
1072.219909	0.403598726
1074.148363	0.402145684
1076.076816	0.401133507
1078.005269	0.400256217
1079.933722	0.399489403
1081.862175	0.398222953
1083.790628	0.396339715
1085.719081	0.394626766
1087.647534	0.393004894
1089.575987	0.390759557
1091.504440	0.388624281
1093.432893	0.387186468
1095.361346	0.385279030
1097.289799	0.382952869
1099.218253	0.381469160
1101.146706	0.379933089
1103.075159	0.377157271
1105.003612	0.374317467
1106.932065	0.372155428
1108.860518	0.369764656
1110.788971	0.366974175
1112.717424	0.364274532
1114.645877	0.361665249
1116.574330	0.358972490
1118.502783	0.356108159
1120.431236	0.353198439
1122.359689	0.350459248
1124.288142	0.347878516
1126.216596	0.345337152
1128.145049	0.342728883
1130.073502	0.340008110
1132.001955	0.337255538
1133.930408	0.334618419
1135.858861	0.332146794
1137.787314	0.329628378
1139.715767	0.326738775
1141.644220	0.323624372
1143.572673	0.320933938
1145.501126	0.318821669
1147.429579	0.316744119
1149.358032	0.314359635
1151.286486	0.311683834
1153.214939	0.308798730
1155.143392	0.305900216
1157.071845	0.303358555
1159.000298	0.301109791
1160.928751	0.298421472
1162.857204	0.295331210
1164.785657	0.292392880
1166.714110	0.289227158
1168.642563	0.285935819
1170.571016	0.283320963
1172.499469	0.281151056
1174.427922	0.278782755
1176.356375	0.275943458
1178.284829	0.272866428
1180.213282	0.270088136
1182.141735	0.267238051
1184.070188	0.264074624
1185.998641	0.261424452
1187.927094	0.259265423
1189.855547	0.256873667
1191.784000	0.254400194
1193.712453	0.252032727
1195.640906	0.249424279
1197.569359	0.246636510
1199.497812	0.244068518
1201.426265	0.241683379
1203.354719	0.239532456
1205.283172	0.237205669
1207.211625	0.234659344
1209.140078	0.231925324
1211.068531	0.229398862
1212.996984	0.227477416
1214.925437	0.225748181
1216.853890	0.223577425
1218.782343	0.220981121
1220.710796	0.218345210
1222.639249	0.216025740
1224.567702	0.214168966
1226.496155	0.212453738
1228.424609	0.210509703
1230.353062	0.208519995
1232.281515	0.206628278
1234.209968	0.204663143
1236.138421	0.202680573
1238.066874	0.200612128
1239.995327	0.198283702
1241.923780	0.196154997
1243.852233	0.194666579
1245.780686	0.193240926
1247.709139	0.191429764
1249.637592	0.189771682
1251.566045	0.188276306
1253.494498	0.186269820
1255.422952	0.184024572
1257.351405	0.182217941
1259.279858	0.180633798
1261.208311	0.178824991
1263.136764	0.177052140
1265.065217	0.175681129
1266.993670	0.174386680
1268.922123	0.172680110
1270.850576	0.170695826
1272.779029	0.168989480
1274.707482	0.167640671
1276.635935	0.166221529
1278.564388	0.164533228
1280.492842	0.162791654
1282.421295	0.161210164
1284.349748	0.159753680
1286.278201	0.158316538
1288.206654	0.157016441
1290.135107	0.155936152
1292.063560	0.154774621
1293.992013	0.153182879
1295.920466	0.151175365
1297.848919	0.149195120
1299.777372	0.147700369
1301.705825	0.146512255
1303.634278	0.145212173
1305.562731	0.143830940
1307.491185	0.142596737
1309.419638	0.141479969
1311.348091	0.140077829
1313.276544	0.138265640
1315.204997	0.136434227
1317.133450	0.134825543
1319.061903	0.133600056
1320.990356	0.132765114
1322.918809	0.131844401
1324.847262	0.130641222
1326.775715	0.129469588
1328.704168	0.128462419
1330.632621	0.127429441
1332.561075	0.126179367
1334.489528	0.124603346
1336.417981	0.122743979
1338.346434	0.120979153
1340.274887	0.119856283
1342.203340	0.119228773
1344.131793	0.118484184
1346.060246	0.117524482
1347.988699	0.116735093
1349.917152	0.116196476
1351.845605	0.115300469
1353.774058	0.113631651
1355.702511	0.111806139
1357.630965	0.110341325
1359.559418	0.108827829
1361.487871	0.107185110
1363.416324	0.106031947
1365.344777	0.105298720
1367.273230	0.104545221
1369.201683	0.103926279
1371.130136	0.103318751
1373.058589	0.102303788
1374.987042	0.101245522
1376.915495	0.100528747
1378.843948	0.099875681
1380.772401	0.099157542
1382.700854	0.098428763
1384.629308	0.097419180
1386.557761	0.095951982
1388.486214	0.094717011
1390.414667	0.094131202
1392.343120	0.093352631
1394.271573	0.091942087
1396.200026	0.090572141
1398.128479	0.089567170
1400.056932	0.088823639
1401.985385	0.088305160
1403.913838	0.087887645
1405.842291	0.087552577
1407.770744	0.087033294
1409.699198	0.086152703
1411.627651	0.085489169
1413.556104	0.085402980
1415.484557	0.085080162
1417.413010	0.083602130
1419.341463	0.081763968
1421.269916	0.080930941
1423.198369	0.080649652
1425.126822	0.080122814
1427.055275	0.079255775
1428.983728	0.078231223
1430.912181	0.077454992
1432.840634	0.076947235
1434.769087	0.076165818
1436.697541	0.075231910
1438.625994	0.074906535
1440.554447	0.074865833
1442.482900	0.074489981
1444.411353	0.073698655
1446.339806	0.072611667
1448.268259	0.071715258
1450.196712	0.071228392
1452.125165	0.070551179
1454.053618	0.068958275
1455.982071	0.066584915
1457.910524	0.065358914
1459.838977	0.066259176
1461.767431	0.067178294
1463.695884	0.066839024
1465.624337	0.066091791
1467.552790	0.065910108
1469.481243	0.065812968
1471.409696	0.064947128
1473.338149	0.063724518
1475.266602	0.063248225
1477.195055	0.063511111
1479.123508	0.063757315
1481.051961	0.063554846
1482.980414	0.063124210
1484.908867	0.062515981
1486.837321	0.061219092
1488.765774	0.059359416
1490.694227	0.058339395
1492.622680	0.058540788
1494.551133	0.058579709
1496.479586	0.057962809
1498.408039	0.057481170
1500.336492	0.057418566
1502.264945	0.057303630
1504.193398	0.056213520
1506.121851	0.053966187
1508.050304	0.052630126
1509.978757	0.053206950
1511.907210	0.053908106
1513.835664	0.053802531
1515.764117	0.053025335
1517.692570	0.051909920
1519.621023	0.050518282
1521.549476	0.049074180
1523.477929	0.048570693
1525.406382	0.049364801
1527.334835	0.050732642
1529.263288	0.051510714
1531.191741	0.050975535
1533.120194	0.049869966
1535.048647	0.049768042
1536.977100	0.050485320
1538.905554	0.050240595
1540.834007	0.048508741
1542.762460	0.047205903
1544.690913	0.047234029
1546.619366	0.047528710
1548.547819	0.047448780
1550.476272	0.047390398
1552.404725	0.047445703
1554.333178	0.047169343
1556.261631	0.046445530
1558.190084	0.045637161
1560.118537	0.045432385
1562.046990	0.045619231
1563.975443	0.045751780
1565.903897	0.045947675
1567.832350	0.045926243
1569.760803	0.045613885
1571.689256	0.045527358
1573.617709	0.045407888
1575.546162	0.044858035
1577.474615	0.044517092
1579.403068	0.044882335
1581.331521	0.045437943
1583.259974	0.045712691
1585.188427	0.045757096
1587.116880	0.045821227
1589.045333	0.045892596
1590.973787	0.045920964
1592.902240	0.045997385
1594.830693	0.046139099
1596.759146	0.046289958
1598.687599	0.046355695
1600.616052	0.046306007
1602.544505	0.046318393
1604.472958	0.046528455
1606.401411	0.046740051
1608.329864	0.046779081
1610.258317	0.046870276
1612.186770	0.047213811
1614.115223	0.047568884
1616.043677	0.047899127
1617.972130	0.048712675
1619.900583	0.049737584
1621.829036	0.050156306
1623.757489	0.050213549
1625.685942	0.050610211
1627.614395	0.051300768
1629.542848	0.051952083
1631.471301	0.052398443
1633.399754	0.052367609
1635.328207	0.051884878
1637.256660	0.051861547
1639.185113	0.052595414
1641.113566	0.053250156
1643.042020	0.053170528
1644.970473	0.052349191
1646.898926	0.051743042
1648.827379	0.052298807
1650.755832	0.052916043
1652.684285	0.052347701
1654.612738	0.051700130
1656.541191	0.052035768
1658.469644	0.052454382
1660.398097	0.052157417
1662.326550	0.051297516
1664.255003	0.050737206
1666.183456	0.050638255
1668.111910	0.050278455
1670.040363	0.049526673
1671.968816	0.048826691
1673.897269	0.048068777
1675.825722	0.047325123
1677.754175	0.047027711
1679.682628	0.046811402
1681.611081	0.045853466
1683.539534	0.044220209
1685.467987	0.043277651
1687.396440	0.043256130
1689.324893	0.043220509
1691.253346	0.042942770
1693.181799	0.042376537
1695.110253	0.041432463
1697.038706	0.040344015
1698.967159	0.039249148
1700.895612	0.038621526
1702.824065	0.038519058
1704.752518	0.038086921
1706.680971	0.037407063
1708.609424	0.037038304
1710.537877	0.036855925
1712.466330	0.036325864
1714.394783	0.035077345
1716.323236	0.033571273
1718.251689	0.033075303
1720.180143	0.033688318
1722.108596	0.034156542
1724.037049	0.033965394
1725.965502	0.033570483
1727.893955	0.033350125
1729.822408	0.033137999
1731.750861	0.032449663
1733.679314	0.031413294
1735.607767	0.030964900
1737.536220	0.031135639
1739.464673	0.031266563
1741.393126	0.031214947
1743.321579	0.031274792
1745.250032	0.031623587
1747.178486	0.031908795
1749.106939	0.031741925
1751.035392	0.031422034
1752.963845	0.031492051
1754.892298	0.031858590
1756.820751	0.032124698
1758.749204	0.032283850
1760.677657	0.032568146
1762.606110	0.033018984
1764.534563	0.033385679
1766.463016	0.033579279
1768.391469	0.033740215
1770.319922	0.033682577
1772.248376	0.033345804
1774.176829	0.033298388
1776.105282	0.033710096
1778.033735	0.034222420
1779.962188	0.034630720
1781.890641	0.034906037
1783.819094	0.035052728
1785.747547	0.035227418
1787.676000	0.035512686
1789.604453	0.035752345
1791.532906	0.035961319
1793.461359	0.036448311
1795.389812	0.037212614
1797.318266	0.037806906
1799.246719	0.037956070
1801.175172	0.037882719
1803.103625	0.037926208
1805.032078	0.038096424
1806.960531	0.038314193
1808.888984	0.038691044
1810.817437	0.039281592
1812.745890	0.039813392
1814.674343	0.040043492
1816.602796	0.040122028
1818.531249	0.040301148
1820.459702	0.040507495
1822.388155	0.040491153
1824.316609	0.040310286
1826.245062	0.040223166
1828.173515	0.040162694
1830.101968	0.040143806
1832.030421	0.040430106
1833.958874	0.040848259
1835.887327	0.041021049
1837.815780	0.040820897
1839.744233	0.040337827
1841.672686	0.039688386
1843.601139	0.039058723
1845.529592	0.038816079
1847.458045	0.039036788
1849.386499	0.039310895
1851.314952	0.039312154
1853.243405	0.039197862
1855.171858	0.039192177
1857.100311	0.039189212
1859.028764	0.039050441
1860.957217	0.038767833
1862.885670	0.038362201
1864.814123	0.037792068
1866.742576	0.036983658
1868.671029	0.036275454
1870.599482	0.036210872
1872.527935	0.036550026
1874.456388	0.036741704
1876.384842	0.036718410
1878.313295	0.036566511
1880.241748	0.036212832
1882.170201	0.035658952
1884.098654	0.035132073
1886.027107	0.034793720
1887.955560	0.034542214
1889.884013	0.034378234
1891.812466	0.034303430
1893.740919	0.034063913
1895.669372	0.033655230
1897.597825	0.033248346
1899.526278	0.032842528
1901.454732	0.032476734
1903.383185	0.032240480
1905.311638	0.032028310
1907.240091	0.031609889
1909.168544	0.031119535
1911.096997	0.030993454
1913.025450	0.031194530
1914.953903	0.031200103
1916.882356	0.030668208
1918.810809	0.029856946
1920.739262	0.029244665
1922.667715	0.028999457
1924.596168	0.029064463
1926.524622	0.029152863
1928.453075	0.029033715
1930.381528	0.028761905
1932.309981	0.028454913
1934.238434	0.028173616
1936.166887	0.027792383
1938.095340	0.027178315
1940.023793	0.026580481
1941.952246	0.026242701
1943.880699	0.026094297
1945.809152	0.026025118
1947.737605	0.025908098
1949.666058	0.025624273
1951.594511	0.025270276
1953.522965	0.024893014
1955.451418	0.024444859
1957.379871	0.024140280
1959.308324	0.024187818
1961.236777	0.024399070
1963.165230	0.024467457
1965.093683	0.024325358
1967.022136	0.024063589
1968.950589	0.023840772
1970.879042	0.023770832
1972.807495	0.023757562
1974.735948	0.023641670
1976.664401	0.023396736
1978.592855	0.023107860
1980.521308	0.022728516
1982.449761	0.022112485
1984.378214	0.021464311
1986.306667	0.021197107
1988.235120	0.021248128
1990.163573	0.021113679
1992.092026	0.020722091
1994.020479	0.020486051
1995.948932	0.020443156
1997.877385	0.020362249
1999.805838	0.020203412
2001.734291	0.020041356
2003.662744	0.019898817
2005.591198	0.019732798
2007.519651	0.019538106
2009.448104	0.019329244
2011.376557	0.019095993
2013.305010	0.018900556
2015.233463	0.018807204
2017.161916	0.018834339
2019.090369	0.018845707
2021.018822	0.018572284
2022.947275	0.018100340
2024.875728	0.017783200
2026.804181	0.017691419
2028.732634	0.017658282
2030.661088	0.017615659
2032.589541	0.017589346
2034.517994	0.017494747
2036.446447	0.017344074
2038.374900	0.017309254
2040.303353	0.017291000
2042.231806	0.017193120
2044.160259	0.017134875
2046.088712	0.016986158
2048.017165	0.016624451
2049.945618	0.016338896
2051.874071	0.016447298
2053.802524	0.016804224
2055.730978	0.017049612
2057.659431	0.017126620
2059.587884	0.017128464
2061.516337	0.016974334
2063.444790	0.016588237
2065.373243	0.016050557
2067.301696	0.015510529
2069.230149	0.015069338
2071.158602	0.014811646
2073.087055	0.014864073
2075.015508	0.015122313
2076.943961	0.015284086
2078.872414	0.015303263
2080.800867	0.015273701
2082.729321	0.015223269
2084.657774	0.015151318
2086.586227	0.015074567
2088.514680	0.015063724
2090.443133	0.015028292
2092.371586	0.014823515
2094.300039	0.014613034
2096.228492	0.014495550
2098.156945	0.014348964
2100.085398	0.014265928
2102.013851	0.014296132
2103.942304	0.014173596
2105.870757	0.014076212
2107.799211	0.014419226
2109.727664	0.014854300
2111.656117	0.014697417
2113.584570	0.014032598
2115.513023	0.013520593
2117.441476	0.013371641
2119.369929	0.013299271
2121.298382	0.013340703
2123.226835	0.013584765
2125.155288	0.013729571
2127.083741	0.013529612
2129.012194	0.013138922
2130.940647	0.012918014
2132.869100	0.012998590
2134.797554	0.013211953
2136.726007	0.013428728
2138.654460	0.013488163
2140.582913	0.013266074
2142.511366	0.013060059
2144.439819	0.013044943
2146.368272	0.012815855
2148.296725	0.012316504
2150.225178	0.012070284
2152.153631	0.012114804
2154.082084	0.012126248
2156.010537	0.012178881
2157.938990	0.012488022
2159.867444	0.012779908
2161.795897	0.012571822
2163.724350	0.011997552
2165.652803	0.011578813
2167.581256	0.011520714
2169.509709	0.011730071
2171.438162	0.012058912
2173.366615	0.012279786
2175.295068	0.012262287
2177.223521	0.012119153
2179.151974	0.011930320
2181.080427	0.011818202
2183.008880	0.011735173
2184.937334	0.011445044
2186.865787	0.011108113
2188.794240	0.011053958
2190.722693	0.011178739
2192.651146	0.011158898
2194.579599	0.010970330
2196.508052	0.010848166
2198.436505	0.010944160
2200.364958	0.011123831
2202.293411	0.011133567
2204.221864	0.010932134
2206.150317	0.010764208
2208.078770	0.010822142
2210.007223	0.010966457
2211.935677	0.011015025
2213.864130	0.011058470
2215.792583	0.011179504
2217.721036	0.011294942
2219.649489	0.011215035
2221.577942	0.010970633
2223.506395	0.010971311
2225.434848	0.011116279
2227.363301	0.011004013
2229.291754	0.010852083
2231.220207	0.010808149
2233.148660	0.010657868
2235.077113	0.010473850
2237.005567	0.010487815
2238.934020	0.010664516
2240.862473	0.010773924
2242.790926	0.010677889
2244.719379	0.010389178
2246.647832	0.009898561
2248.576285	0.009318057
2250.504738	0.009022132
2252.433191	0.009009172
2254.361644	0.009015062
2256.290097	0.008973133
2258.218550	0.009041849
2260.147003	0.009231621
2262.075456	0.009412516
2264.003910	0.009452809
2265.932363	0.009292197
2267.860816	0.009072045
2269.789269	0.008982368
2271.717722	0.009010220
2273.646175	0.009054168
2275.574628	0.009043906
2277.503081	0.008968185
2279.431534	0.008919448
2281.359987	0.008920655
2283.288440	0.008800590
2285.216893	0.008538443
2287.145346	0.008344718
2289.073800	0.008261899
2291.002253	0.008202231
2292.930706	0.008138908
2294.859159	0.008036366
2296.787612	0.007927608
2298.716065	0.008013796
2300.644518	0.008407477
2302.572971	0.008828869
2304.501424	0.008903714
2306.429877	0.008669013
2308.358330	0.008369693
2310.286783	0.008037764
2312.215236	0.007613458
2314.143690	0.007293109
2316.072143	0.007418491
2318.000596	0.007811598
2319.929049	0.007874806
2321.857502	0.007581351
2323.785955	0.007414447
2325.714408	0.007481645
2327.642861	0.007568189
2329.571314	0.007504581
2331.499767	0.007406867
2333.428220	0.007519435
2335.356673	0.007782838
2337.285126	0.007627537
2339.213579	0.006763274
2341.142033	0.005738449
2343.070486	0.005166038
2344.998939	0.005207384
2346.927392	0.005690185
2348.855845	0.006262974
2350.784298	0.006803259
2352.712751	0.007420840
2354.641204	0.007854026
2356.569657	0.007373564
2358.498110	0.006015877
2360.426563	0.004969015
2362.355016	0.005055781
2364.283469	0.005992548
2366.211923	0.006847911
2368.140376	0.007212046
2370.068829	0.007143757
2371.997282	0.006627712
2373.925735	0.005972394
2375.854188	0.005804476
2377.782641	0.006339557
2379.711094	0.007044468
2381.639547	0.007137720
2383.568000	0.006528397
2385.496453	0.005919050
2387.424906	0.005810640
2389.353359	0.006080854
2391.281812	0.006357605
2393.210266	0.006368564
2395.138719	0.006098607
2397.067172	0.005808663
2398.995625	0.005710989
2400.924078	0.005799283
2402.852531	0.005910012
2404.780984	0.005931616
2406.709437	0.006080474
2408.637890	0.006302426
2410.566343	0.006278234
2412.494796	0.006100647
2414.423249	0.005961844
2416.351702	0.005886504
2418.280156	0.005806158
2420.208609	0.005636618
2422.137062	0.005472038
2424.065515	0.005517970
2425.993968	0.005653200
2427.922421	0.005635147
2429.850874	0.005726291
2431.779327	0.006157665
2433.707780	0.006453271
2435.636233	0.006188004
2437.564686	0.005666258
2439.493139	0.005341757
2441.421592	0.005405191
2443.350045	0.005795689
2445.278499	0.006206331
2447.206952	0.006380733
2449.135405	0.006486599
2451.063858	0.006568791
2452.992311	0.006651774
2454.920764	0.006568520
2456.849217	0.006024733
2458.777670	0.005537572
2460.706123	0.005800916
2462.634576	0.006369280
2464.563029	0.006561028
2466.491482	0.006462866
2468.419935	0.006350575
2470.348389	0.006305017
2472.276842	0.006263789
2474.205295	0.006141819
2476.133748	0.006040459
2478.062201	0.005933759
2479.990654	0.005899039
2481.919107	0.006193927
2483.847560	0.006562147
2485.776013	0.006701292
2487.704466	0.006761765
2489.632919	0.006804659
2491.561372	0.006904283
2493.489825	0.007014478
2495.418279	0.007156389
2497.346732	0.007311279
2499.275185	0.007408537
2501.203638	0.007346321
2503.132091	0.007051512
2505.060544	0.006855834
2506.988997	0.007056178
2508.917450	0.007432319
2510.845903	0.007668243
2512.774356	0.007928058
2514.702809	0.008449498
2516.631262	0.008873342
2518.559715	0.008928974
2520.488168	0.008860935
2522.416622	0.008928156
2524.345075	0.009278988
2526.273528	0.009763014
2528.201981	0.010075036
2530.130434	0.010264432
2532.058887	0.010451764
2533.987340	0.010348988
2535.915793	0.010068404
2537.844246	0.010251735
2539.772699	0.010889454
2541.701152	0.011327411
2543.629605	0.011582485
2545.558058	0.011917600
2547.486512	0.012121473
2549.414965	0.012083477
2551.343418	0.012160310
2553.271871	0.012389991
2555.200324	0.012563738
2557.128777	0.012718602
2559.057230	0.012953005
2560.985683	0.013374833
2562.914136	0.013988235
2564.842589	0.014455982
2566.771042	0.014588119
2568.699495	0.014614516
2570.627948	0.014719709
2572.556401	0.014894654
2574.484855	0.015115289
2576.413308	0.015321797
2578.341761	0.015504253
2580.270214	0.015905790
2582.198667	0.016617287
2584.127120	0.017313363
2586.055573	0.017727450
2587.984026	0.017799718
2589.912479	0.017593328
2591.840932	0.017292390
2593.769385	0.017109692
2595.697838	0.017170010
2597.626291	0.017470416
2599.554745	0.017836202
2601.483198	0.018118490
2603.411651	0.018318595
2605.340104	0.018490242
2607.268557	0.018794140
2609.197010	0.019195186
2611.125463	0.019347748
2613.053916	0.019188225
2614.982369	0.018965282
2616.910822	0.018886244
2618.839275	0.018950952
2620.767728	0.018971158
2622.696181	0.018901756
2624.624635	0.018807197
2626.553088	0.018734735
2628.481541	0.018642010
2630.409994	0.018465117
2632.338447	0.018384609
2634.266900	0.018454434
2636.195353	0.018440075
2638.123806	0.018377950
2640.052259	0.018289229
2641.980712	0.017871687
2643.909165	0.017491957
2645.837618	0.017729998
2647.766071	0.018073997
2649.694524	0.017932704
2651.622978	0.017558428
2653.551431	0.017459851
2655.479884	0.017636716
2657.408337	0.017559685
2659.336790	0.017170129
2661.265243	0.017018259
2663.193696	0.017113704
2665.122149	0.017091691
2667.050602	0.017133782
2668.979055	0.017325500
2670.907508	0.017369201
2672.835961	0.017284080
2674.764414	0.017067505
2676.692868	0.016712455
2678.621321	0.016445216
2680.549774	0.016335785
2682.478227	0.016384359
2684.406680	0.016415412
2686.335133	0.016174920
2688.263586	0.015827132
2690.192039	0.015623762
2692.120492	0.015586156
2694.048945	0.015650414
2695.977398	0.015679941
2697.905851	0.015530804
2699.834304	0.015307422
2701.762757	0.015163674
2703.691211	0.015017325
2705.619664	0.014808372
2707.548117	0.014642216
2709.476570	0.014610504
2711.405023	0.014738015
2713.333476	0.014999509
2715.261929	0.015305147
2717.190382	0.015432368
2719.118835	0.015147038
2721.047288	0.014613410
2722.975741	0.014338662
2724.904194	0.014438002
2726.832647	0.014598330
2728.761101	0.014617847
2730.689554	0.014349341
2732.618007	0.013808050
2734.546460	0.013278612
2736.474913	0.013005018
2738.403366	0.013067785
2740.331819	0.013297007
2742.260272	0.013378382
2744.188725	0.013310145
2746.117178	0.013291622
2748.045631	0.013223341
2749.974084	0.013086423
2751.902537	0.013132777
2753.830991	0.013191717
2755.759444	0.013069256
2757.687897	0.013017748
2759.616350	0.013154652
2761.544803	0.013371942
2763.473256	0.013577856
2765.401709	0.013627465
2767.330162	0.013331356
2769.258615	0.012806587
2771.187068	0.012375168
2773.115521	0.012185302
2775.043974	0.012175240
2776.972427	0.012170200
2778.900880	0.012096922
2780.829334	0.011996778
2782.757787	0.011933744
2784.686240	0.011982857
2786.614693	0.012153306
2788.543146	0.012367258
2790.471599	0.012506047
2792.400052	0.012465738
2794.328505	0.012200612
2796.256958	0.011836058
2798.185411	0.011450503
2800.113864	0.011186872
2802.042317	0.011297433
2803.970770	0.011499350
2805.899224	0.011470786
2807.827677	0.011432656
2809.756130	0.011577849
2811.684583	0.011901711
2813.613036	0.012145210
2815.541489	0.012033625
2817.469942	0.011772716
2819.398395	0.011636189
2821.326848	0.011500823
2823.255301	0.011206445
2825.183754	0.010812678
2827.112207	0.010481033
2829.040660	0.010300572
2830.969113	0.010432244
2832.897567	0.010951512
2834.826020	0.011564354
2836.754473	0.011985117
2838.682926	0.012032152
2840.611379	0.011767038
2842.539832	0.011690946
2844.468285	0.011888507
2846.396738	0.011821891
2848.325191	0.011379595
2850.253644	0.010900950
2852.182097	0.010632837
2854.110550	0.010740485
2856.039003	0.011141222
2857.967457	0.011329307
2859.895910	0.011021253
2861.824363	0.010608888
2863.752816	0.010610185
2865.681269	0.010966838
2867.609722	0.011118431
2869.538175	0.010979759
2871.466628	0.011071462
2873.395081	0.011406309
2875.323534	0.011483369
2877.251987	0.011384234
2879.180440	0.011318964
2881.108893	0.011226036
2883.037347	0.011166501
2884.965800	0.011251215
2886.894253	0.011449617
2888.822706	0.011641735
2890.751159	0.011495315
2892.679612	0.011113805
2894.608065	0.010845826
2896.536518	0.010637693
2898.464971	0.010487675
2900.393424	0.010606169
2902.321877	0.010852674
2904.250330	0.010903783
2906.178783	0.010803236
2908.107236	0.010819025
2910.035690	0.011114735
2911.964143	0.011451685
2913.892596	0.011557492
2915.821049	0.011483173
2917.749502	0.011224346
2919.677955	0.010786244
2921.606408	0.010515060
2923.534861	0.010630009
2925.463314	0.010854315
2927.391767	0.010906603
2929.320220	0.010853626
2931.248673	0.010821285
2933.177126	0.010890862
2935.105580	0.010870228
2937.034033	0.010569893
2938.962486	0.010305528
2940.890939	0.010183302
2942.819392	0.010126351
2944.747845	0.010444758
2946.676298	0.011109318
2948.604751	0.011502150
2950.533204	0.011394037
2952.461657	0.011163414
2954.390110	0.010982953
2956.318563	0.010854294
2958.247016	0.010899873
2960.175469	0.011010235
2962.103923	0.011064170
2964.032376	0.011053990
2965.960829	0.011070698
2967.889282	0.011320261
2969.817735	0.011594300
2971.746188	0.011533150
2973.674641	0.011226123
2975.603094	0.010966558
2977.531547	0.010809274
2979.460000	0.010886459
2981.388453	0.011304429
2983.316906	0.011547416
2985.245359	0.011358702
2987.173813	0.011202486
2989.102266	0.011188710
2991.030719	0.011088322
2992.959172	0.011088740
2994.887625	0.011494495
2996.816078	0.012130531
2998.744531	0.012433717
3000.672984	0.012377929
3002.601437	0.012387156
3004.529890	0.012371432
3006.458343	0.012059825
3008.386796	0.011808497
3010.315249	0.011860170
3012.243703	0.012060050
3014.172156	0.012328492
3016.100609	0.012534203
3018.029062	0.012545692
3019.957515	0.012350554
3021.885968	0.012115971
3023.814421	0.012058442
3025.742874	0.012144418
3027.671327	0.012377987
3029.599780	0.012860782
3031.528233	0.013310705
3033.456686	0.013380333
3035.385139	0.013289503
3037.313592	0.013478479
3039.242046	0.013921339
3041.170499	0.014163814
3043.098952	0.013949524
3045.027405	0.013485687
3046.955858	0.013158545
3048.884311	0.013198559
3050.812764	0.013427043
3052.741217	0.013550466
3054.669670	0.013441449
3056.598123	0.013185296
3058.526576	0.013147849
3060.455029	0.013419329
3062.383482	0.013693667
3064.311936	0.013953315
3066.240389	0.014287075
3068.168842	0.014390806
3070.097295	0.014170304
3072.025748	0.014061706
3073.954201	0.014210175
3075.882654	0.014336237
3077.811107	0.014395306
3079.739560	0.014498613
3081.668013	0.014743351
3083.596466	0.015115989
3085.524919	0.015399809
3087.453372	0.015396307
3089.381825	0.015257472
3091.310279	0.015387630
3093.238732	0.015800308
3095.167185	0.016160054
3097.095638	0.016328076
3099.024091	0.016232485
3100.952544	0.015897522
3102.880997	0.015659770
3104.809450	0.015706390
3106.737903	0.015896441
3108.666356	0.016192688
3110.594809	0.016665338
3112.523262	0.017165903
3114.451715	0.017413624
3116.380169	0.017505521
3118.308622	0.017703267
3120.237075	0.017930960
3122.165528	0.017989701
3124.093981	0.017901313
3126.022434	0.017796405
3127.950887	0.017796407
3129.879340	0.018002914
3131.807793	0.018335991
3133.736246	0.018557327
3135.664699	0.018743208
3137.593152	0.019045208
3139.521605	0.019368332
3141.450058	0.019621054
3143.378512	0.020004019
3145.306965	0.020636978
3147.235418	0.021093234
3149.163871	0.021010883
3151.092324	0.020599356
3153.020777	0.020238796
3154.949230	0.020162351
3156.877683	0.020230616
3158.806136	0.020328410
3160.734589	0.020591514
3162.663042	0.020983385
3164.591495	0.021273326
3166.519948	0.021430753
3168.448402	0.021515705
3170.376855	0.021529442
3172.305308	0.021604344
3174.233761	0.021774972
3176.162214	0.021991471
3178.090667	0.022604682
3180.019120	0.023461642
3181.947573	0.023760637
3183.876026	0.023272604
3185.804479	0.022509197
3187.732932	0.022127269
3189.661385	0.022285823
3191.589838	0.022771623
3193.518292	0.023238420
3195.446745	0.023375414
3197.375198	0.023563866
3199.303651	0.024227817
3201.232104	0.024782121
3203.160557	0.024839506
3205.089010	0.024995649
3207.017463	0.025555948
3208.945916	0.026036449
3210.874369	0.026156619
3212.802822	0.026256030
3214.731275	0.026679449
3216.659728	0.027157478
3218.588181	0.027005730
3220.516635	0.026232777
3222.445088	0.025668535
3224.373541	0.025748583
3226.301994	0.026041361
3228.230447	0.026111133
3230.158900	0.026187206
3232.087353	0.026539916
3234.015806	0.026925655
3235.944259	0.026887756
3237.872712	0.026548572
3239.801165	0.026727222
3241.729618	0.027569098
3243.658071	0.028243179
3245.586525	0.028296869
3247.514978	0.027977513
3249.443431	0.027572654
3251.371884	0.027510712
3253.300337	0.027950957
3255.228790	0.028281711
3257.157243	0.028226005
3259.085696	0.028218897
3261.014149	0.028525162
3262.942602	0.029079737
3264.871055	0.029360330
3266.799508	0.028984873
3268.727961	0.028534982
3270.656414	0.028480239
3272.584868	0.028660310
3274.513321	0.028947173
3276.441774	0.029309180
3278.370227	0.029708613
3280.298680	0.029822335
3282.227133	0.029419566
3284.155586	0.029083680
3286.084039	0.029286128
3288.012492	0.029640809
3289.940945	0.029660007
3291.869398	0.029623562
3293.797851	0.030101614
3295.726304	0.030696729
3297.654758	0.030774815
3299.583211	0.030611860
3301.511664	0.030760594
3303.440117	0.031271774
3305.368570	0.031467762
3307.297023	0.030922141
3309.225476	0.030157473
3311.153929	0.029751966
3313.082382	0.029858341
3315.010835	0.030403649
3316.939288	0.031304851
3318.867741	0.032221619
3320.796194	0.032606933
3322.724648	0.032577533
3324.653101	0.032591652
3326.581554	0.032481678
3328.510007	0.031928714
3330.438460	0.031291902
3332.366913	0.031381242
3334.295366	0.032343201
3336.223819	0.033248670
3338.152272	0.033625480
3340.080725	0.033990629
3342.009178	0.034106705
3343.937631	0.033343177
3345.866084	0.032477748
3347.794537	0.032669794
3349.722991	0.033556778
3351.651444	0.034074541
3353.579897	0.034152053
3355.508350	0.034280982
3357.436803	0.034574483
3359.365256	0.034834232
3361.293709	0.034667287
3363.222162	0.034079086
3365.150615	0.033901382
3367.079068	0.034666020
3369.007521	0.035952162
3370.935974	0.037147734
3372.864427	0.037650809
3374.792881	0.037268668
3376.721334	0.036737040
3378.649787	0.036429733
3380.578240	0.035769906
3382.506693	0.034901284
3384.435146	0.034957428
3386.363599	0.036128387
3388.292052	0.037234541
3390.220505	0.037549984
3392.148958	0.037430812
3394.077411	0.037116054
3396.005864	0.036527567
3397.934317	0.036169712
3399.862770	0.036533855
3401.791224	0.037281308
3403.719677	0.037803479
3405.648130	0.037974708
3407.576583	0.037817404
3409.505036	0.037492555
3411.433489	0.037188485
3413.361942	0.037278455
3415.290395	0.037673857
3417.218848	0.037837140
3419.147301	0.037949786
3421.075754	0.038211964
3423.004207	0.038255770
3424.932660	0.038162198
3426.861114	0.038274694
3428.789567	0.038404107
3430.718020	0.038166709
3432.646473	0.037585199
3434.574926	0.036971550
3436.503379	0.036842734
3438.431832	0.037535299
3440.360285	0.038226485
3442.288738	0.037949432
3444.217191	0.037149418
3446.145644	0.036608316
3448.074097	0.036412127
3450.002550	0.036482602
3451.931004	0.036718473
3453.859457	0.036509480
3455.787910	0.035777368
3457.716363	0.035266042
3459.644816	0.035036180
3461.573269	0.034944925
3463.501722	0.035205737
3465.430175	0.035772149
3467.358628	0.036395676
3469.287081	0.036691524
3471.215534	0.036482409
3473.143987	0.036075715
3475.072440	0.035885192
3477.000893	0.035970215
3478.929347	0.036022384
3480.857800	0.035908077
3482.786253	0.035593130
3484.714706	0.034858167
3486.643159	0.033865292
3488.571612	0.033308484
3490.500065	0.033513308
3492.428518	0.034001656
3494.356971	0.034165502
3496.285424	0.033850856
3498.213877	0.033295888
3500.142330	0.032675229
3502.070783	0.032321364
3503.999237	0.032671731
3505.927690	0.033340711
3507.856143	0.033602759
3509.784596	0.033317897
3511.713049	0.032725386
3513.641502	0.032074746
3515.569955	0.031284664
3517.498408	0.030141894
3519.426861	0.028981544
3521.355314	0.028547900
3523.283767	0.029142376
3525.212220	0.029975947
3527.140673	0.029960334
3529.069126	0.029394221
3530.997580	0.029280310
3532.926033	0.029486582
3534.854486	0.029453501
3536.782939	0.029312218
3538.711392	0.029172074
3540.639845	0.028802928
3542.568298	0.028170323
3544.496751	0.027425950
3546.425204	0.026893415
3548.353657	0.026903983
3550.282110	0.027204787
3552.210563	0.027249010
3554.139016	0.027016837
3556.067470	0.026869362
3557.995923	0.026886063
3559.924376	0.026856566
3561.852829	0.026623316
3563.781282	0.026059519
3565.709735	0.025046296
3567.638188	0.023918243
3569.566641	0.023385810
3571.495094	0.023516225
3573.423547	0.023767859
3575.352000	0.023835218
3577.280453	0.023787851
3579.208906	0.023608841
3581.137360	0.023196522
3583.065813	0.022559039
3584.994266	0.021801898
3586.922719	0.021103503
3588.851172	0.020628436
3590.779625	0.020444674
3592.708078	0.020435899
3594.636531	0.020521196
3596.564984	0.020672025
3598.493437	0.020657627
3600.421890	0.020490730
3602.350343	0.020571575
3604.278796	0.020908218
3606.207249	0.020999979
3608.135703	0.020612137
3610.064156	0.020144219
3611.992609	0.019982755
3613.921062	0.019958820
3615.849515	0.019741232
3617.777968	0.019290339
3619.706421	0.018780347
3621.634874	0.018421581
3623.563327	0.018059272
3625.491780	0.017271478
3627.420233	0.016126428
3629.348686	0.015520279
3631.277139	0.015968172
3633.205593	0.016704584
3635.134046	0.016976476
3637.062499	0.016817868
3638.990952	0.016477458
3640.919405	0.016058488
3642.847858	0.015796730
3644.776311	0.015891252
3646.704764	0.015991943
3648.633217	0.015603584
3650.561670	0.015203318
3652.490123	0.015453907
3654.418576	0.015778460
3656.347029	0.015363947
3658.275482	0.014331440
3660.203936	0.013443917
3662.132389	0.013096250
3664.060842	0.013240572
3665.989295	0.013434378
3667.917748	0.013240823
3669.846201	0.012957429
3671.774654	0.013208382
3673.703107	0.013908795
3675.631560	0.014399483
3677.560013	0.014133357
3679.488466	0.013132161
3681.416919	0.012067918
3683.345372	0.011588920
3685.273826	0.011458134
3687.202279	0.011013853
3689.130732	0.010353315
3691.059185	0.010218644
3692.987638	0.010644894
3694.916091	0.010938346
3696.844544	0.010800007
3698.772997	0.010552122
3700.701450	0.010428030
3702.629903	0.010420017
3704.558356	0.010559555
3706.486809	0.010803900
3708.415262	0.010952482
3710.343716	0.010745502
3712.272169	0.010196329
3714.200622	0.009861924
3716.129075	0.009991979
3718.057528	0.010395426
3719.985981	0.011033232
3721.914434	0.011673909
3723.842887	0.011741994
3725.771340	0.011359120
3727.699793	0.011326270
3729.628246	0.011839923
3731.556699	0.012264449
3733.485152	0.012032606
3735.413605	0.011476712
3737.342059	0.011175905
3739.270512	0.011339160
3741.198965	0.011909559
3743.127418	0.012777324
3745.055871	0.013477767
3746.984324	0.013515387
3748.912777	0.013179353
3750.841230	0.012906496
3752.769683	0.012831371
3754.698136	0.012827516
3756.626589	0.012760845
3758.555042	0.012741897
3760.483495	0.012783000
3762.411949	0.012655964
3764.340402	0.012541141
3766.268855	0.012776905
3768.197308	0.013111790
3770.125761	0.013170328
3772.054214	0.013018079
3773.982667	0.012886182
3775.911120	0.012929766
3777.839573	0.013134520
3779.768026	0.013213673
3781.696479	0.012993568
3783.624932	0.012811182
3785.553385	0.012821395
3787.481838	0.012834269
3789.410292	0.012888152
3791.338745	0.013047796
3793.267198	0.013219106
3795.195651	0.013441745
3797.124104	0.013553062
3799.052557	0.013133288
3800.981010	0.012414256
3802.909463	0.012242011
3804.837916	0.012570421
3806.766369	0.012783725
3808.694822	0.012920032
3810.623275	0.013097464
3812.551728	0.013083813
3814.480182	0.012756386
3816.408635	0.012392152
3818.337088	0.012282634
3820.265541	0.012195203
3822.193994	0.012130544
3824.122447	0.012542966
3826.050900	0.013338227
3827.979353	0.013935283
3829.907806	0.013796882
3831.836259	0.013008154
3833.764712	0.012194570
3835.693165	0.011647149
3837.621618	0.011293643
3839.550071	0.011238628
3841.478525	0.011675356
3843.406978	0.012338394
3845.335431	0.012504158
3847.263884	0.011984109
3849.192337	0.011515502
3851.120790	0.011603667
3853.049243	0.011988118
3854.977696	0.012379074
3856.906149	0.012707806
3858.834602	0.012714803
3860.763055	0.012119427
3862.691508	0.011034562
3864.619961	0.010445851
3866.548415	0.011051428
3868.476868	0.011924166
3870.405321	0.011959660
3872.333774	0.011697810
3874.262227	0.011872057
3876.190680	0.012054885
3878.119133	0.011653579
3880.047586	0.011067312
3881.976039	0.011077215
3883.904492	0.011462566
3885.832945	0.011720803
3887.761398	0.012012153
3889.689851	0.012292796
3891.618305	0.012113434
3893.546758	0.011191637
3895.475211	0.009938853
3897.403664	0.009339363
3899.332117	0.010030777
3901.260570	0.011463212
3903.189023	0.012459829
3905.117476	0.012632921
3907.045929	0.012172371
3908.974382	0.011312413
3910.902835	0.010370109
3912.831288	0.009663827
3914.759741	0.009378229
3916.688194	0.009527340
3918.616648	0.010107156
3920.545101	0.010928730
3922.473554	0.011403926
3924.402007	0.011274362
3926.330460	0.010968461
3928.258913	0.010736359
3930.187366	0.010398609
3932.115819	0.010046408
3934.044272	0.009941624
3935.972725	0.010133795
3937.901178	0.010585224
3939.829631	0.010920429
3941.758084	0.010591991
3943.686538	0.009824742
3945.614991	0.009425051
3947.543444	0.009739694
3949.471897	0.010398330
3951.400350	0.010836139
3953.328803	0.010949220
3955.257256	0.010784910
3957.185709	0.010339500
3959.114162	0.009873114
3961.042615	0.009844955
3962.971068	0.010235260
3964.899521	0.010499319
3966.827974	0.010396357
3968.756427	0.010101731
3970.684881	0.009780871
3972.613334	0.009648621
3974.541787	0.009873272
3976.470240	0.010220523
3978.398693	0.010182096
3980.327146	0.009947459
3982.255599	0.010190269
3984.184052	0.010637091
3986.112505	0.010426374
3988.040958	0.009908980
3989.969411	0.010151909
3991.897864	0.010907944
3993.826317	0.011040954
3995.754771	0.010723568
3997.683224	0.010759732
3999.611677	0.011022252
4001.540130	0.011104007
4003.468583	0.011057820
4005.397036	0.010995864
4007.325489	0.010538323
4009.253942	0.009856569
4011.182395	0.009746751
4013.110848	0.009964285
4015.039301	0.009596416
4016.967754	0.008951638
4018.896207	0.008925970
4020.824661	0.009560865
4022.753114	0.010258014
4024.681567	0.010701643
4026.610020	0.011013932
4028.538473	0.011132215
4030.466926	0.010808114
4032.395379	0.009966038
4034.323832	0.009222851
4036.252285	0.009051073
4038.180738	0.009082273
4040.109191	0.009033788
4042.037644	0.008865263
4043.966097	0.008685268
4045.894550	0.008761093
4047.823004	0.009227443
4049.751457	0.009879404
4051.679910	0.010061615
4053.608363	0.009922088
4055.536816	0.009827421
4057.465269	0.009489410
4059.393722	0.009024708
4061.322175	0.008649721
4063.250628	0.008694596
4065.179081	0.009613768
4067.107534	0.010296189
4069.035987	0.009883263
4070.964440	0.009132973
4072.892894	0.008599018
4074.821347	0.008429126
4076.749800	0.008763869
4078.678253	0.009226249
4080.606706	0.009335682
4082.535159	0.009235164
4084.463612	0.009220770
4086.392065	0.009200362
4088.320518	0.008867958
4090.248971	0.008303860
4092.177424	0.007744140
4094.105877	0.007793055
4096.034330	0.008175679
4097.962783	0.007963059
4099.891237	0.007434811
4101.819690	0.007398314
4103.748143	0.007534787
4105.676596	0.007605128
4107.605049	0.008137530
4109.533502	0.008985332
4111.461955	0.009200251
4113.390408	0.008766403
4115.318861	0.008470763
4117.247314	0.008222508
4119.175767	0.007523494
4121.104220	0.006480760
4123.032673	0.006158402
4124.961127	0.007107870
4126.889580	0.008195436
4128.818033	0.008608181
4130.746486	0.008812407
4132.674939	0.008905014
4134.603392	0.008328921
4136.531845	0.007433639
4138.460298	0.006953608
4140.388751	0.007193469
4142.317204	0.008039242
4144.245657	0.008812354
4146.174110	0.009006437
4148.102563	0.008727812
4150.031017	0.008284001
4151.959470	0.007929155
4153.887923	0.007483691
4155.816376	0.006571882
4157.744829	0.005877475
4159.673282	0.005851382
4161.601735	0.006244046
4163.530188	0.006775771
4165.458641	0.007620554
4167.387094	0.008172228
4169.315547	0.007821144
4171.244000	0.007196341
4173.172453	0.006970823
4175.100906	0.007231474
4177.029360	0.007613001
4178.957813	0.007784219
4180.886266	0.007510847
4182.814719	0.007476442
4184.743172	0.007738589
4186.671625	0.007370666
4188.600078	0.006358609
4190.528531	0.005717720
4192.456984	0.005843226
4194.385437	0.006227199
4196.313890	0.006420351
4198.242343	0.006493909
4200.170796	0.006215684
4202.099250	0.005557947
4204.027703	0.005549264
4205.956156	0.006296414
4207.884609	0.006838144
4209.813062	0.007083074
4211.741515	0.007361530
4213.669968	0.007367056
4215.598421	0.007242665
4217.526874	0.007574014
4219.455327	0.007546572
4221.383780	0.007040726
4223.312233	0.006983111
4225.240686	0.007246568
4227.169139	0.006832845
4229.097593	0.006266104
4231.026046	0.006045681
4232.954499	0.005932625
4234.882952	0.006241813
4236.811405	0.007051533
4238.739858	0.007579615
4240.668311	0.007565969
4242.596764	0.006863599
4244.525217	0.005593913
4246.453670	0.004913396
4248.382123	0.005225930
4250.310576	0.006125925
4252.239029	0.006950249
4254.167483	0.006956805
4256.095936	0.006242608
4258.024389	0.005918103
4259.952842	0.006311228
4261.881295	0.006953040
4263.809748	0.007484708
4265.738201	0.007675523
4267.666654	0.007157031
4269.595107	0.006012606
4271.523560	0.004908468
4273.452013	0.004692408
4275.380466	0.004840512
4277.308919	0.004925985
4279.237373	0.005352311
4281.165826	0.005802435
4283.094279	0.005822225
4285.022732	0.005643670
4286.951185	0.005916506
4288.879638	0.006618214
4290.808091	0.006814341
4292.736544	0.006358299
4294.664997	0.005914545
4296.593450	0.005561881
4298.521903	0.005478055
4300.450356	0.005952646
4302.378809	0.006826089
4304.307262	0.007531323
4306.235716	0.007962220
4308.164169	0.008432648
4310.092622	0.008631604
4312.021075	0.008410824
4313.949528	0.007825457
4315.877981	0.006525281
4317.806434	0.005294898
4319.734887	0.004969647
4321.663340	0.005237843
4323.591793	0.005945044
4325.520246	0.006657890
4327.448699	0.007228925
4329.377152	0.007501308
4331.305606	0.007548885
4333.234059	0.007358914
4335.162512	0.007180250
4337.090965	0.007386974
4339.019418	0.007665339
4340.947871	0.007396896
4342.876324	0.006599882
4344.804777	0.005786785
4346.733230	0.005561746
4348.661683	0.006172191
4350.590136	0.006718083
4352.518589	0.006683665
4354.447042	0.006870695
4356.375495	0.007155203
4358.303949	0.006755566
4360.232402	0.005826692
4362.160855	0.005585832
4364.089308	0.005775385
4366.017761	0.005632920
4367.946214	0.005291722
4369.874667	0.005161334
4371.803120	0.005500626
4373.731573	0.006121917
4375.660026	0.006350279
4377.588479	0.005635156
4379.516932	0.004708097
4381.445385	0.004726922
4383.373839	0.005339750
4385.302292	0.005448893
4387.230745	0.005395778
4389.159198	0.005813203
4391.087651	0.006627109
4393.016104	0.007413608
4394.944557	0.007523711
4396.873010	0.006708123
4398.801463	0.006114013
4400.729916	0.006356228
4402.658369	0.006616313
4404.586822	0.006763655
4406.515275	0.006997940
4408.443729	0.006829872
4410.372182	0.006060352
4412.300635	0.005100376
4414.229088	0.004190254
4416.157541	0.003603921
4418.085994	0.003796792
4420.014447	0.004648116
4421.942900	0.005767887
4423.871353	0.007032323
4425.799806	0.008169772
4427.728259	0.008755909
4429.656712	0.008616137
4431.585165	0.007858458
4433.513618	0.007142395
4435.442072	0.006474017
4437.370525	0.005900844
4439.298978	0.006131075
4441.227431	0.006664127
4443.155884	0.006486916
4445.084337	0.005696423
4447.012790	0.005469310
4448.941243	0.005472090
4450.869696	0.005078063
4452.798149	0.004962425
4454.726602	0.005147453
4456.655055	0.005259109
4458.583508	0.005886564
4460.511962	0.006564623
4462.440415	0.006290401
4464.368868	0.005653843
4466.297321	0.005858467
4468.225774	0.006767108
4470.154227	0.006975838
4472.082680	0.006352314
4474.011133	0.005881511
4475.939586	0.005624014
4477.868039	0.005290431
4479.796492	0.004993225
4481.724945	0.004809089
4483.653398	0.005195693
4485.581851	0.006063703
4487.510305	0.006616374
4489.438758	0.006433757
4491.367211	0.006304865
4493.295664	0.006420949
4495.224117	0.006243723
4497.152570	0.005945615
4499.081023	0.005984010
4501.009476	0.006467023
4502.937929	0.006736067
4504.866382	0.006673578
4506.794835	0.007063495
4508.723288	0.007440134
4510.651741	0.007412584
4512.580195	0.007024522
4514.508648	0.006332241
4516.437101	0.005782315
4518.365554	0.004964765
4520.294007	0.004311193
4522.222460	0.004268747
4524.150913	0.003984260
4526.079366	0.004559514
4528.007819	0.005115272
4529.936272	0.005347564
4531.864725	0.006652228
4533.793178	0.007778265
4535.721631	0.007175285
4537.650084	0.006250707
4539.578538	0.006223910
4541.506991	0.006275375
4543.435444	0.005799266
4545.363897	0.006058641
4547.292350	0.007520000
4549.220803	0.009104506
4551.149256	0.009666701
4553.077709	0.009461688
4555.006162	0.008944348
4556.934615	0.008050204
4558.863068	0.007144903
4560.791521	0.006749109
4562.719974	0.006480517
4564.648428	0.006523281
4566.576881	0.006188149
4568.505334	0.005264799
4570.433787	0.005083289
4572.362240	0.006256517
4574.290693	0.007433688
4576.219146	0.007189056
4578.147599	0.006316623
4580.076052	0.005957223
4582.004505	0.006087264
4583.932958	0.006484497
4585.861411	0.006865337
4587.789864	0.006972910
4589.718318	0.007021333
4591.646771	0.006788828
4593.575224	0.006328155
4595.503677	0.006595108
4597.432130	0.007503218
4599.360583	0.008102705
4601.289036	0.008192993
4603.217489	0.007662986
[truncated: 1,501 more rows]
