# Supplementary material for: Adaptive Method for Quantitative Estimation of Glucose and Fructose Concentrations in Aqueous Solutions Based on Infrared Nanoantenna Optics
Source: Sensors (Basel). 2019 Jul 11;19(14):3053. doi: 10.3390/s19143053 (PMC6678705; doi:10.3390/s19143053)
Supplement: Supplementary file 1 [file sensors-19-03053-s001.zip › 00_Measurement_Data/Fructose cycles/2 water/res4 sc50_50 ap100x100 par pol/2 water.12.txt]

748.239793	0.023271434
750.168246	0.021182939
752.096699	0.020438550
754.025152	0.024248898
755.953605	0.014690494
757.882058	0.042099558
759.810511	0.044530205
761.738964	0.025546838
763.667418	0.015913252
765.595871	0.009703081
767.524324	0.017978502
769.452777	0.026231829
771.381230	0.026826067
773.309683	0.020885408
775.238136	0.013299312
777.166589	0.023059156
779.095042	0.026562124
781.023495	0.019191720
782.951948	0.023219492
784.880401	0.017938981
786.808854	0.013467108
788.737308	0.021303661
790.665761	0.019249661
792.594214	0.026805846
794.522667	0.035942700
796.451120	0.045842227
798.379573	0.048058119
800.308026	0.032370377
802.236479	0.018274894
804.164932	0.018137462
806.093385	0.020668719
808.021838	0.046007928
809.950291	0.039104566
811.878744	0.021817679
813.807197	0.014360582
815.735651	0.013971369
817.664104	0.022840217
819.592557	0.020413911
821.521010	0.028063621
823.449463	0.034049552
825.377916	0.035247780
827.306369	0.015082742
829.234822	0.014608635
831.163275	0.026864568
833.091728	0.032487210
835.020181	0.028704358
836.948634	0.020569073
838.877087	0.018146548
840.805541	0.011144570
842.733994	0.018364074
844.662447	0.026761454
846.590900	0.030130561
848.519353	0.029839639
850.447806	0.024190737
852.376259	0.030696157
854.304712	0.030370943
856.233165	0.026261343
858.161618	0.028794786
860.090071	0.034401920
862.018524	0.035305209
863.946977	0.030152900
865.875430	0.027406741
867.803884	0.031028921
869.732337	0.035625622
871.660790	0.037079997
873.589243	0.036898930
875.517696	0.035164528
877.446149	0.032068413
879.374602	0.031522412
881.303055	0.031757999
883.231508	0.032993209
885.159961	0.038410053
887.088414	0.044131126
889.016867	0.044456471
890.945320	0.041958991
892.873774	0.042202752
894.802227	0.046604391
896.730680	0.050999593
898.659133	0.052331015
900.587586	0.053141017
902.516039	0.055658970
904.444492	0.059559811
906.372945	0.065134734
908.301398	0.071039945
910.229851	0.076057106
912.158304	0.080715239
914.086757	0.085439220
916.015210	0.090608835
917.943664	0.095114410
919.872117	0.098422438
921.800570	0.102256127
923.729023	0.107313685
925.657476	0.112408295
927.585929	0.117991515
929.514382	0.124756426
931.442835	0.130557075
933.371288	0.133894622
935.299741	0.136282176
937.228194	0.139920503
939.156647	0.145632640
941.085100	0.152414218
943.013553	0.159187615
944.942007	0.165811718
946.870460	0.172383666
948.798913	0.179085538
950.727366	0.186149076
952.655819	0.193423733
954.584272	0.200365335
956.512725	0.206623942
958.441178	0.212242320
960.369631	0.218268260
962.298084	0.225244105
964.226537	0.231902242
966.154990	0.237780467
968.083443	0.243602082
970.011897	0.249937281
971.940350	0.257081598
973.868803	0.264364988
975.797256	0.270945102
977.725709	0.276891947
979.654162	0.282891244
981.582615	0.289568722
983.511068	0.296069652
985.439521	0.301223457
987.367974	0.306052268
989.296427	0.311270595
991.224880	0.316177428
993.153333	0.321569473
995.081786	0.328314960
997.010240	0.335050344
998.938693	0.340366364
1000.867146	0.344641775
1002.795599	0.348520994
1004.724052	0.352320224
1006.652505	0.356900245
1008.580958	0.362214953
1010.509411	0.367046595
1012.437864	0.371153742
1014.366317	0.375279695
1016.294770	0.379264593
1018.223223	0.382384628
1020.151676	0.385230899
1022.080130	0.388743460
1024.008583	0.392622292
1025.937036	0.396271706
1027.865489	0.399633378
1029.793942	0.402303129
1031.722395	0.404015690
1033.650848	0.405774772
1035.579301	0.407683074
1037.507754	0.409054965
1039.436207	0.410644025
1041.364660	0.411989123
1043.293113	0.411966562
1045.221566	0.412226647
1047.150019	0.413559377
1049.078473	0.414211512
1051.006926	0.413886011
1052.935379	0.413610041
1054.863832	0.413652092
1056.792285	0.413373053
1058.720738	0.412598163
1060.649191	0.412304848
1062.577644	0.412161589
1064.506097	0.411085159
1066.434550	0.409366637
1068.363003	0.407281041
1070.291456	0.404877633
1072.219909	0.402917415
1074.148363	0.401743025
1076.076816	0.400532901
1078.005269	0.399085999
1079.933722	0.398131758
1081.862175	0.397534281
1083.790628	0.396401137
1085.719081	0.394310474
1087.647534	0.392086029
1089.575987	0.390473425
1091.504440	0.388897240
1093.432893	0.386967987
1095.361346	0.384908855
1097.289799	0.382919580
1099.218253	0.381166071
1101.146706	0.379516035
1103.075159	0.377523869
1105.003612	0.374908805
1106.932065	0.372121006
1108.860518	0.369764835
1110.788971	0.367422044
1112.717424	0.364142179
1114.645877	0.360105485
1116.574330	0.356658459
1118.502783	0.354403675
1120.431236	0.352729231
1122.359689	0.351024806
1124.288142	0.348754317
1126.216596	0.345707804
1128.145049	0.342720091
1130.073502	0.340205461
1132.001955	0.337449431
1133.930408	0.334420562
1135.858861	0.331577808
1137.787314	0.328803658
1139.715767	0.326399058
1141.644220	0.324660301
1143.572673	0.322723836
1145.501126	0.320143014
1147.429579	0.317475975
1149.358032	0.314773649
1151.286486	0.311963677
1153.214939	0.309454679
1155.143392	0.307075828
1157.071845	0.304148495
1159.000298	0.300628304
1160.928751	0.297104537
1162.857204	0.293998003
1164.785657	0.291238040
1166.714110	0.288605183
1168.642563	0.286087841
1170.571016	0.283644468
1172.499469	0.280979693
1174.427922	0.277979374
1176.356375	0.275088936
1178.284829	0.272656411
1180.213282	0.270264119
1182.141735	0.267660260
1184.070188	0.265225917
1185.998641	0.262835950
1187.927094	0.259921163
1189.855547	0.256629050
1191.784000	0.253764957
1193.712453	0.251512408
1195.640906	0.249106079
1197.569359	0.246248707
1199.497812	0.243432581
1201.426265	0.240824506
1203.354719	0.238504887
1205.283172	0.236214742
1207.211625	0.233843192
1209.140078	0.231499016
1211.068531	0.229127735
1212.996984	0.226671740
1214.925437	0.224252507
1216.853890	0.222083434
1218.782343	0.220405266
1220.710796	0.218892932
1222.639249	0.216913611
1224.567702	0.214585945
1226.496155	0.212459594
1228.424609	0.210453004
1230.353062	0.208212495
1232.281515	0.205960333
1234.209968	0.203985959
1236.138421	0.202206895
1238.066874	0.200336620
1239.995327	0.198311195
1241.923780	0.196697757
1243.852233	0.195764393
1245.780686	0.194847941
1247.709139	0.193412304
1249.637592	0.191433817
1251.566045	0.189208925
1253.494498	0.187113598
1255.422952	0.185235038
1257.351405	0.183467001
1259.279858	0.181783155
1261.208311	0.180268511
1263.136764	0.178820848
1265.065217	0.177134633
1266.993670	0.175070688
1268.922123	0.172809809
1270.850576	0.170713902
1272.779029	0.169035748
1274.707482	0.167582482
1276.635935	0.166235432
1278.564388	0.165097311
1280.492842	0.164025053
1282.421295	0.162749648
1284.349748	0.161222100
1286.278201	0.159653217
1288.206654	0.158240229
1290.135107	0.156767935
1292.063560	0.154996976
1293.992013	0.153040707
1295.920466	0.151048571
1297.848919	0.149250880
1299.777372	0.147884995
1301.705825	0.146766201
1303.634278	0.145590693
1305.562731	0.144274399
1307.491185	0.142867520
1309.419638	0.141644046
1311.348091	0.140719607
1313.276544	0.140107602
1315.204997	0.139414594
1317.133450	0.137947991
1319.061903	0.136110097
1320.990356	0.134534061
1322.918809	0.132937923
1324.847262	0.131218225
1326.775715	0.129708320
1328.704168	0.128423139
1330.632621	0.127236620
1332.561075	0.126444310
1334.489528	0.126343101
1336.417981	0.126395851
1338.346434	0.125485048
1340.274887	0.123737641
1342.203340	0.121647112
1344.131793	0.119273670
1346.060246	0.117374480
1347.988699	0.116250612
1349.917152	0.115425177
1351.845605	0.114473775
1353.774058	0.113222986
1355.702511	0.112098426
1357.630965	0.111592881
1359.559418	0.111250363
1361.487871	0.110366613
1363.416324	0.109638989
1365.344777	0.109093264
1367.273230	0.107733481
1369.201683	0.106546909
1371.130136	0.106059797
1373.058589	0.105177492
1374.987042	0.104172103
1376.915495	0.103129245
1378.843948	0.101457946
1380.772401	0.100027047
1382.700854	0.099385947
1384.629308	0.098537497
1386.557761	0.097039849
1388.486214	0.096317686
1390.414667	0.096593447
1392.343120	0.096406057
1394.271573	0.096153662
1396.200026	0.096228786
1398.128479	0.095027804
1400.056932	0.093202040
1401.985385	0.091811419
1403.913838	0.090128005
1405.842291	0.088878959
1407.770744	0.088158466
1409.699198	0.086973526
1411.627651	0.085892141
1413.556104	0.085759006
1415.484557	0.085939370
1417.413010	0.085282423
1419.341463	0.084773958
1421.269916	0.084899575
1423.198369	0.083791986
1425.126822	0.082266197
1427.055275	0.081461616
1428.983728	0.080588385
1430.912181	0.080353007
1432.840634	0.080744483
1434.769087	0.079588063
1436.697541	0.077519491
1438.625994	0.076858945
1440.554447	0.076209247
1442.482900	0.075129077
1444.411353	0.074687757
1446.339806	0.074313000
1448.268259	0.073878229
1450.196712	0.074037239
1452.125165	0.074898310
1454.053618	0.075469963
1455.982071	0.074167304
1457.910524	0.072615705
1459.838977	0.072820179
1461.767431	0.072153643
1463.695884	0.069717810
1465.624337	0.068229377
1467.552790	0.068751268
1469.481243	0.068799935
1471.409696	0.067612208
1473.338149	0.067381531
1475.266602	0.067691490
1477.195055	0.066974685
1479.123508	0.065757230
1481.051961	0.064596027
1482.980414	0.064043418
1484.908867	0.064137734
1486.837321	0.064215124
1488.765774	0.063675180
1490.694227	0.063090347
1492.622680	0.063094385
1494.551133	0.062268671
1496.479586	0.060744721
1498.408039	0.060255203
1500.336492	0.060970139
1502.264945	0.062143348
1504.193398	0.062091667
1506.121851	0.060624156
1508.050304	0.060783379
1509.978757	0.061519295
1511.907210	0.061054412
1513.835664	0.060415417
1515.764117	0.059863459
1517.692570	0.059753653
1519.621023	0.059556548
1521.549476	0.058875501
1523.477929	0.058575746
1525.406382	0.057326432
1527.334835	0.055578150
1529.263288	0.055000152
1531.191741	0.054512288
1533.120194	0.053826585
1535.048647	0.054819632
1536.977100	0.056113515
1538.905554	0.056324273
1540.834007	0.057470851
1542.762460	0.057574388
1544.690913	0.054915972
1546.619366	0.052343111
1548.547819	0.050645515
1550.476272	0.049697910
1552.404725	0.049914464
1554.333178	0.051471964
1556.261631	0.052729279
1558.190084	0.051020272
1560.118537	0.049436625
1562.046990	0.049806066
1563.975443	0.049530525
1565.903897	0.048990153
1567.832350	0.048511170
1569.760803	0.048159409
1571.689256	0.048832793
1573.617709	0.049046714
1575.546162	0.048250005
1577.474615	0.048298340
1579.403068	0.048371334
1581.331521	0.047161490
1583.259974	0.045947254
1585.188427	0.045661576
1587.116880	0.045993071
1589.045333	0.046480373
1590.973787	0.046832800
1592.902240	0.046820786
1594.830693	0.046534274
1596.759146	0.046348382
1598.687599	0.046460267
1600.616052	0.046885870
1602.544505	0.047614142
1604.472958	0.048317946
1606.401411	0.048478507
1608.329864	0.048295371
1610.258317	0.048572749
1612.186770	0.049471125
1614.115223	0.049955335
1616.043677	0.049857434
1617.972130	0.051002238
1619.900583	0.052754462
1621.829036	0.052925766
1623.757489	0.052678920
1625.685942	0.052863084
1627.614395	0.052863006
1629.542848	0.053623132
1631.471301	0.055262197
1633.399754	0.055935171
1635.328207	0.055504009
1637.256660	0.055957675
1639.185113	0.056616057
1641.113566	0.056897290
1643.042020	0.057448711
1644.970473	0.057695240
1646.898926	0.058460869
1648.827379	0.060940735
1650.755832	0.060639333
1652.684285	0.056530602
1654.612738	0.054902975
1656.541191	0.055348918
1658.469644	0.054628611
1660.398097	0.053352367
1662.326550	0.052822810
1664.255003	0.053557903
1666.183456	0.054226104
1668.111910	0.053662132
1670.040363	0.053152308
1671.968816	0.052779745
1673.897269	0.051128890
1675.825722	0.049959648
1677.754175	0.050691511
1679.682628	0.051597957
1681.611081	0.051291190
1683.539534	0.049889427
1685.467987	0.048949823
1687.396440	0.047954116
1689.324893	0.046026021
1691.253346	0.044754900
1693.181799	0.044224951
1695.110253	0.044058252
1697.038706	0.044710796
1698.967159	0.043880887
1700.895612	0.041970365
1702.824065	0.041386332
1704.752518	0.040529568
1706.680971	0.039423168
1708.609424	0.038894910
1710.537877	0.038669355
1712.466330	0.038816206
1714.394783	0.039069168
1716.323236	0.038349882
1718.251689	0.036791846
1720.180143	0.035587031
1722.108596	0.034507588
1724.037049	0.033533897
1725.965502	0.033257045
1727.893955	0.033644967
1729.822408	0.034460232
1731.750861	0.034853656
1733.679314	0.034474097
1735.607767	0.034739025
1737.536220	0.035072051
1739.464673	0.034716167
1741.393126	0.034564074
1743.321579	0.034750331
1745.250032	0.035143793
1747.178486	0.035556495
1749.106939	0.035124309
1751.035392	0.034023322
1752.963845	0.033365399
1754.892298	0.033171140
1756.820751	0.033321839
1758.749204	0.033877891
1760.677657	0.034015112
1762.606110	0.033849951
1764.534563	0.033951409
1766.463016	0.034079347
1768.391469	0.034519844
1770.319922	0.035176121
1772.248376	0.035556950
1774.176829	0.035917904
1776.105282	0.036141269
1778.033735	0.036091242
1779.962188	0.036078982
1781.890641	0.036197096
1783.819094	0.036259979
1785.747547	0.036535814
1787.676000	0.037221756
1789.604453	0.037562650
1791.532906	0.037472595
1793.461359	0.037952010
1795.389812	0.038691577
1797.318266	0.038764682
1799.246719	0.038535889
1801.175172	0.038714152
1803.103625	0.039156612
1805.032078	0.039381910
1806.960531	0.039635070
1808.888984	0.040265527
1810.817437	0.040991344
1812.745890	0.041255116
1814.674343	0.040861942
1816.602796	0.040369049
1818.531249	0.040378015
1820.459702	0.040649891
1822.388155	0.040755417
1824.316609	0.040911078
1826.245062	0.041527592
1828.173515	0.041945502
1830.101968	0.041857790
1832.030421	0.041802816
1833.958874	0.041501824
1835.887327	0.041009508
1837.815780	0.040946964
1839.744233	0.041271817
1841.672686	0.041199192
1843.601139	0.040724687
1845.529592	0.040770650
1847.458045	0.040863853
1849.386499	0.040339634
1851.314952	0.039595414
1853.243405	0.039026633
1855.171858	0.038805824
1857.100311	0.038927138
1859.028764	0.039167445
1860.957217	0.039246470
1862.885670	0.039221402
1864.814123	0.039277434
1866.742576	0.039083641
1868.671029	0.038541593
1870.599482	0.038090814
1872.527935	0.037615530
1874.456388	0.037007924
1876.384842	0.036537036
1878.313295	0.036173522
1880.241748	0.035844911
1882.170201	0.035588402
1884.098654	0.035469647
1886.027107	0.035440519
1887.955560	0.035091519
1889.884013	0.034462348
1891.812466	0.033979543
1893.740919	0.033626046
1895.669372	0.033499233
1897.597825	0.033471230
1899.526278	0.033192862
1901.454732	0.032784104
1903.383185	0.032472331
1905.311638	0.032369107
1907.240091	0.032358844
1909.168544	0.032186806
1911.096997	0.031894978
1913.025450	0.031600010
1914.953903	0.031060727
1916.882356	0.030242434
1918.810809	0.029859049
1920.739262	0.029759042
1922.667715	0.029279066
1924.596168	0.028931668
1926.524622	0.028864169
1928.453075	0.028648224
1930.381528	0.028312460
1932.309981	0.027930768
1934.238434	0.027518682
1936.166887	0.027270127
1938.095340	0.027314065
1940.023793	0.027289538
1941.952246	0.026877755
1943.880699	0.026470261
1945.809152	0.026297221
1947.737605	0.026240114
1949.666058	0.026222687
1951.594511	0.025969462
1953.522965	0.025457367
1955.451418	0.025053799
1957.379871	0.024930378
1959.308324	0.024892772
1961.236777	0.024671102
1963.165230	0.024178071
1965.093683	0.023650022
1967.022136	0.023367153
1968.950589	0.023355195
1970.879042	0.023528740
1972.807495	0.023712678
1974.735948	0.023506237
1976.664401	0.022841360
1978.592855	0.022231514
1980.521308	0.021962486
1982.449761	0.021906635
1984.378214	0.022003712
1986.306667	0.022153828
1988.235120	0.022076437
1990.163573	0.021682296
1992.092026	0.021179810
1994.020479	0.020689238
1995.948932	0.020135649
1997.877385	0.019687025
1999.805838	0.019575726
2001.734291	0.019748319
2003.662744	0.019936206
2005.591198	0.019891191
2007.519651	0.019668559
2009.448104	0.019535903
2011.376557	0.019608524
2013.305010	0.019726066
2015.233463	0.019673461
2017.161916	0.019416297
2019.090369	0.019074520
2021.018822	0.018832615
2022.947275	0.018759413
2024.875728	0.018649602
2026.804181	0.018303050
2028.732634	0.017817874
2030.661088	0.017494153
2032.589541	0.017406935
2034.517994	0.017393995
2036.446447	0.017442619
2038.374900	0.017473655
2040.303353	0.017302817
2042.231806	0.017093448
2044.160259	0.017060131
2046.088712	0.016990568
2048.017165	0.016656116
2049.945618	0.016309259
2051.874071	0.016243212
2053.802524	0.016283736
2055.730978	0.016188623
2057.659431	0.015949814
2059.587884	0.015761491
2061.516337	0.015822874
2063.444790	0.015928609
2065.373243	0.015906934
2067.301696	0.015916074
2069.230149	0.015810046
2071.158602	0.015417756
2073.087055	0.015086395
2075.015508	0.015040603
2076.943961	0.015020712
2078.872414	0.014912319
2080.800867	0.014943847
2082.729321	0.015131622
2084.657774	0.015211532
2086.586227	0.015039595
2088.514680	0.014743607
2090.443133	0.014502359
2092.371586	0.014416616
2094.300039	0.014507066
2096.228492	0.014660990
2098.156945	0.014748271
2100.085398	0.014712292
2102.013851	0.014528300
2103.942304	0.014325690
2105.870757	0.014118579
2107.799211	0.013825834
2109.727664	0.013660581
2111.656117	0.013759559
2113.584570	0.013926777
2115.513023	0.013981948
2117.441476	0.014139070
2119.369929	0.014512719
2121.298382	0.014647540
2123.226835	0.014389796
2125.155288	0.013993370
2127.083741	0.013566660
2129.012194	0.013296418
2130.940647	0.013218216
2132.869100	0.013206654
2134.797554	0.013187749
2136.726007	0.012971975
2138.654460	0.012619722
2140.582913	0.012578642
2142.511366	0.012882848
2144.439819	0.012970421
2146.368272	0.012615235
2148.296725	0.012402089
2150.225178	0.012639508
2152.153631	0.012668745
2154.082084	0.012283798
2156.010537	0.011970242
2157.938990	0.011921454
2159.867444	0.012141963
2161.795897	0.012433684
2163.724350	0.012393677
2165.652803	0.011956904
2167.581256	0.011529033
2169.509709	0.011516453
2171.438162	0.011786821
2173.366615	0.011909381
2175.295068	0.011736256
2177.223521	0.011383671
2179.151974	0.011088399
2181.080427	0.011183926
2183.008880	0.011564167
2184.937334	0.011635909
2186.865787	0.011368240
2188.794240	0.011333928
2190.722693	0.011634285
2192.651146	0.011773024
2194.579599	0.011561756
2196.508052	0.011296135
2198.436505	0.011200954
2200.364958	0.011265492
2202.293411	0.011230477
2204.221864	0.011009399
2206.150317	0.010795631
2208.078770	0.010587366
2210.007223	0.010394925
2211.935677	0.010480955
2213.864130	0.010773979
2215.792583	0.010893199
2217.721036	0.010774517
2219.649489	0.010651761
2221.577942	0.010702785
2223.506395	0.010856802
2225.434848	0.010925484
2227.363301	0.010810215
2229.291754	0.010629981
2231.220207	0.010492129
2233.148660	0.010341063
2235.077113	0.010264809
2237.005567	0.010215230
2238.934020	0.010005875
2240.862473	0.009870067
2242.790926	0.010057698
2244.719379	0.010371238
2246.647832	0.010567443
2248.576285	0.010462493
2250.504738	0.010010107
2252.433191	0.009607103
2254.361644	0.009610362
2256.290097	0.009751428
2258.218550	0.009761234
2260.147003	0.009623511
2262.075456	0.009470845
2264.003910	0.009403002
2265.932363	0.009305661
2267.860816	0.009106237
2269.789269	0.008909651
2271.717722	0.008805399
2273.646175	0.008692970
2275.574628	0.008533000
2277.503081	0.008474058
2279.431534	0.008562942
2281.359987	0.008754673
2283.288440	0.008889901
2285.216893	0.008738875
2287.145346	0.008473292
2289.073800	0.008452705
2291.002253	0.008662059
2292.930706	0.008783663
2294.859159	0.008676770
2296.787612	0.008583601
2298.716065	0.008682589
2300.644518	0.008797710
2302.572971	0.008701894
2304.501424	0.008522730
2306.429877	0.008547082
2308.358330	0.008650322
2310.286783	0.008493832
2312.215236	0.008257410
2314.143690	0.008289187
2316.072143	0.008453028
2318.000596	0.008516542
2319.929049	0.008333630
2321.857502	0.007848265
2323.785955	0.007509606
2325.714408	0.007777072
2327.642861	0.008456838
2329.571314	0.008978127
2331.499767	0.008828955
2333.428220	0.008225031
2335.356673	0.007992706
2337.285126	0.008387461
2339.213579	0.008629265
2341.142033	0.008213143
2343.070486	0.007568081
2344.998939	0.007280003
2346.927392	0.007443596
2348.855845	0.007522444
2350.784298	0.007245808
2352.712751	0.006971428
2354.641204	0.007017077
2356.569657	0.007026138
2358.498110	0.006876127
2360.426563	0.007011025
2362.355016	0.007720647
2364.283469	0.008693397
2366.211923	0.008965509
2368.140376	0.008134244
2370.068829	0.007473462
2371.997282	0.007638873
2373.925735	0.007555915
2375.854188	0.006845664
2377.782641	0.006378579
2379.711094	0.006383413
2381.639547	0.006685948
2383.568000	0.007076588
2385.496453	0.007185139
2387.424906	0.006850375
2389.353359	0.006364920
2391.281812	0.006073408
2393.210266	0.006004727
2395.138719	0.006008593
2397.067172	0.006060294
2398.995625	0.006106094
2400.924078	0.005952328
2402.852531	0.005681187
2404.780984	0.005743519
2406.709437	0.005986846
2408.637890	0.006022613
2410.566343	0.005703530
2412.494796	0.005440696
2414.423249	0.005641293
2416.351702	0.005947307
2418.280156	0.005802138
2420.208609	0.005265831
2422.137062	0.004943574
2424.065515	0.005253887
2425.993968	0.005834273
2427.922421	0.006018419
2429.850874	0.005747219
2431.779327	0.005450171
2433.707780	0.005486098
2435.636233	0.005820158
2437.564686	0.006040904
2439.493139	0.005872343
2441.421592	0.005628438
2443.350045	0.005643763
2445.278499	0.005750880
2447.206952	0.005687354
2449.135405	0.005482198
2451.063858	0.005364707
2452.992311	0.005544705
2454.920764	0.005728804
2456.849217	0.005517786
2458.777670	0.005288261
2460.706123	0.005490207
2462.634576	0.005898729
2464.563029	0.006178276
2466.491482	0.006363218
2468.419935	0.006535063
2470.348389	0.006613478
2472.276842	0.006589073
2474.205295	0.006499563
2476.133748	0.006223305
2478.062201	0.005938353
2479.990654	0.005979526
2481.919107	0.006170334
2483.847560	0.006226982
2485.776013	0.006414022
2487.704466	0.006799420
2489.632919	0.007030838
2491.561372	0.006922487
2493.489825	0.006583755
2495.418279	0.006398005
2497.346732	0.006651210
2499.275185	0.007085185
2501.203638	0.007503445
2503.132091	0.007949534
2505.060544	0.008011770
2506.988997	0.007583031
2508.917450	0.007302688
2510.845903	0.007457371
2512.774356	0.007922524
2514.702809	0.008561190
2516.631262	0.008938645
2518.559715	0.008899019
2520.488168	0.008710341
2522.416622	0.008513704
2524.345075	0.008548428
2526.273528	0.009000214
2528.201981	0.009715230
2530.130434	0.010450582
2532.058887	0.011003053
2533.987340	0.011263900
2535.915793	0.011289383
2537.844246	0.011205539
2539.772699	0.011175302
2541.701152	0.011365331
2543.629605	0.011665612
2545.558058	0.011810452
2547.486512	0.011908665
2549.414965	0.012160875
2551.343418	0.012387049
2553.271871	0.012395006
2555.200324	0.012264073
2557.128777	0.012171457
2559.057230	0.012314898
2560.985683	0.012838786
2562.914136	0.013523978
2564.842589	0.013965822
2566.771042	0.014210015
2568.699495	0.014530625
2570.627948	0.014804645
2572.556401	0.014998396
2574.484855	0.015268211
2576.413308	0.015432968
2578.341761	0.015367379
2580.270214	0.015380689
2582.198667	0.015602191
2584.127120	0.015933918
2586.055573	0.016328739
2587.984026	0.016473889
2589.912479	0.016212350
2591.840932	0.016066458
2593.769385	0.016393377
2595.697838	0.016884422
2597.626291	0.017161170
2599.554745	0.017451096
2601.483198	0.018009860
2603.411651	0.018267993
2605.340104	0.017933458
2607.268557	0.017667146
2609.197010	0.017854312
2611.125463	0.018250303
2613.053916	0.018567748
2614.982369	0.018641602
2616.910822	0.018517910
2618.839275	0.018329928
2620.767728	0.018207494
2622.696181	0.018232327
2624.624635	0.018173562
2626.553088	0.017728468
2628.481541	0.017283184
2630.409994	0.017538117
2632.338447	0.018276377
2634.266900	0.018728318
2636.195353	0.018700823
2638.123806	0.018520653
2640.052259	0.018463692
2641.980712	0.018459441
2643.909165	0.018385019
2645.837618	0.018355269
2647.766071	0.018273201
2649.694524	0.017832037
2651.622978	0.017255571
2653.551431	0.017066643
2655.479884	0.017226161
2657.408337	0.017325757
2659.336790	0.017251238
2661.265243	0.017141771
2663.193696	0.017171945
2665.122149	0.017430510
2667.050602	0.017509466
2668.979055	0.017080311
2670.907508	0.016524261
2672.835961	0.016157763
2674.764414	0.016180862
2676.692868	0.016600169
2678.621321	0.016779456
2680.549774	0.016393257
2682.478227	0.015888685
2684.406680	0.015617006
2686.335133	0.015670160
2688.263586	0.015845226
2690.192039	0.015898362
2692.120492	0.015948653
2694.048945	0.015824344
2695.977398	0.015398297
2697.905851	0.015169667
2699.834304	0.015216468
2701.762757	0.015001963
2703.691211	0.014519977
2705.619664	0.014349236
2707.548117	0.014639625
2709.476570	0.014974949
2711.405023	0.015170340
2713.333476	0.015230330
2715.261929	0.015046223
2717.190382	0.014768890
2719.118835	0.014646994
2721.047288	0.014644592
2722.975741	0.014777155
2724.904194	0.015030868
2726.832647	0.015068482
2728.761101	0.014655523
2730.689554	0.014045017
2732.618007	0.013759182
2734.546460	0.013794927
2736.474913	0.013723481
2738.403366	0.013588088
2740.331819	0.013375903
2742.260272	0.012878954
2744.188725	0.012392250
2746.117178	0.012356363
2748.045631	0.012682121
2749.974084	0.012901322
2751.902537	0.012875803
2753.830991	0.012853725
2755.759444	0.012957828
2757.687897	0.013165695
2759.616350	0.013383303
2761.544803	0.013394063
2763.473256	0.013181976
2765.401709	0.012815883
2767.330162	0.012336648
2769.258615	0.012205616
2771.187068	0.012615688
2773.115521	0.012899918
2775.043974	0.012711965
2776.972427	0.012557933
2778.900880	0.012520860
2780.829334	0.012197573
2782.757787	0.011967553
2784.686240	0.012196235
2786.614693	0.012273019
2788.543146	0.011968544
2790.471599	0.011808667
2792.400052	0.012017343
2794.328505	0.012257479
2796.256958	0.012086026
2798.185411	0.011736884
2800.113864	0.011696473
2802.042317	0.011830603
2803.970770	0.011884274
2805.899224	0.011782196
2807.827677	0.011459569
2809.756130	0.011086944
2811.684583	0.010967460
2813.613036	0.011022694
2815.541489	0.011074197
2817.469942	0.011287607
2819.398395	0.011511059
2821.326848	0.011331324
2823.255301	0.011067010
2825.183754	0.011164526
2827.112207	0.011358676
2829.040660	0.011339003
2830.969113	0.011306052
2832.897567	0.011386938
2834.826020	0.011396727
2836.754473	0.011349824
2838.682926	0.011452184
2840.611379	0.011735056
2842.539832	0.012004616
2844.468285	0.012088890
2846.396738	0.011802855
2848.325191	0.011213611
2850.253644	0.010887410
2852.182097	0.010918451
2854.110550	0.010726526
2856.039003	0.010153782
2857.967457	0.009870539
2859.895910	0.010251920
2861.824363	0.010780903
2863.752816	0.011106676
2865.681269	0.011210170
2867.609722	0.011054831
2869.538175	0.010853596
2871.466628	0.010870528
2873.395081	0.011063385
2875.323534	0.011004468
2877.251987	0.010570671
2879.180440	0.010313602
2881.108893	0.010475177
2883.037347	0.010547410
2884.965800	0.010444988
2886.894253	0.010457132
2888.822706	0.010499584
2890.751159	0.010645899
2892.679612	0.010940365
2894.608065	0.011226558
2896.536518	0.011404417
2898.464971	0.011267813
2900.393424	0.010789034
2902.321877	0.010287161
2904.250330	0.010045129
2906.178783	0.010199542
2908.107236	0.010652263
2910.035690	0.011141378
2911.964143	0.011442531
2913.892596	0.011300083
2915.821049	0.010783999
2917.749502	0.010219298
2919.677955	0.009926724
2921.606408	0.010077550
2923.534861	0.010387148
2925.463314	0.010721490
2927.391767	0.011249385
2929.320220	0.011534265
2931.248673	0.011112678
2933.177126	0.010495204
2935.105580	0.010445829
2937.034033	0.010939738
2938.962486	0.011317226
2940.890939	0.011224639
2942.819392	0.011101801
2944.747845	0.011219036
2946.676298	0.011382733
2948.604751	0.011586695
2950.533204	0.011683295
2952.461657	0.011330704
2954.390110	0.010734519
2956.318563	0.010468966
2958.247016	0.010799329
2960.175469	0.011448489
2962.103923	0.011805619
2964.032376	0.011657704
2965.960829	0.011488955
2967.889282	0.011469998
2969.817735	0.011254637
2971.746188	0.010973047
2973.674641	0.011020040
2975.603094	0.011248759
2977.531547	0.011350662
2979.460000	0.011384519
2981.388453	0.011689533
2983.316906	0.012284846
2985.245359	0.012407972
2987.173813	0.011811228
2989.102266	0.011359579
2991.030719	0.011586327
2992.959172	0.011932258
2994.887625	0.011840812
2996.816078	0.011546962
2998.744531	0.011521257
3000.672984	0.011586459
3002.601437	0.011581272
3004.529890	0.011720856
3006.458343	0.011929948
3008.386796	0.011822916
3010.315249	0.011446931
3012.243703	0.011155546
3014.172156	0.011201760
3016.100609	0.011573557
3018.029062	0.012037673
3019.957515	0.012496625
3021.885968	0.012947896
3023.814421	0.013236237
3025.742874	0.013205995
3027.671327	0.012867299
3029.599780	0.012479761
3031.528233	0.012390121
3033.456686	0.012658498
3035.385139	0.013047344
3037.313592	0.013396589
3039.242046	0.013515039
3041.170499	0.013378833
3043.098952	0.013367637
3045.027405	0.013474873
3046.955858	0.013543998
3048.884311	0.013776312
3050.812764	0.014142504
3052.741217	0.014342393
3054.669670	0.014147063
3056.598123	0.013758511
3058.526576	0.013697793
3060.455029	0.013892302
3062.383482	0.013881951
3064.311936	0.013818506
3066.240389	0.014122097
3068.168842	0.014635958
3070.097295	0.014960979
3072.025748	0.015076807
3073.954201	0.015085915
3075.882654	0.014962990
3077.811107	0.014813141
3079.739560	0.014849559
3081.668013	0.015219347
3083.596466	0.015794206
3085.524919	0.016180592
3087.453372	0.016136760
3089.381825	0.015869690
3091.310279	0.015699673
3093.238732	0.015599478
3095.167185	0.015452596
3097.095638	0.015464120
3099.024091	0.015865359
3100.952544	0.016465275
3102.880997	0.016708216
3104.809450	0.016461086
3106.737903	0.016278505
3108.666356	0.016417054
3110.594809	0.016451675
3112.523262	0.016302962
3114.451715	0.016516756
3116.380169	0.017107578
3118.308622	0.017359179
3120.237075	0.017183084
3122.165528	0.017134417
3124.093981	0.017237326
3126.022434	0.017478911
3127.950887	0.018064078
3129.879340	0.018561615
3131.807793	0.018659428
3133.736246	0.018982833
3135.664699	0.019758051
3137.593152	0.020181315
3139.521605	0.019748604
3141.450058	0.019158924
3143.378512	0.019162744
3145.306965	0.019586291
3147.235418	0.020041931
3149.163871	0.020577921
3151.092324	0.021057814
3153.020777	0.020844175
3154.949230	0.020037675
3156.877683	0.019893063
3158.806136	0.021028731
3160.734589	0.022434467
3162.663042	0.022961192
3164.591495	0.022531681
3166.519948	0.021746024
3168.448402	0.021465557
3170.376855	0.022029221
3172.305308	0.022813315
3174.233761	0.023144837
3176.162214	0.023158994
3178.090667	0.023490388
3180.019120	0.024263842
3181.947573	0.024882857
3183.876026	0.024938760
3185.804479	0.024503760
3187.732932	0.023947282
3189.661385	0.023611523
3191.589838	0.023469908
3193.518292	0.023600906
3195.446745	0.024276419
3197.375198	0.024966754
3199.303651	0.025033886
3201.232104	0.025175212
3203.160557	0.025924886
3205.089010	0.026329968
3207.017463	0.025672613
3208.945916	0.024703167
3210.874369	0.024436476
3212.802822	0.024977667
3214.731275	0.025707498
3216.659728	0.025909103
3218.588181	0.025753122
3220.516635	0.026052233
3222.445088	0.026927954
3224.373541	0.027729934
3226.301994	0.028041041
3228.230447	0.028190210
3230.158900	0.028367398
3232.087353	0.028130732
3234.015806	0.027432632
3235.944259	0.026950436
3237.872712	0.027026961
3239.801165	0.027442997
3241.729618	0.027849674
3243.658071	0.027765853
3245.586525	0.027282299
3247.514978	0.027195791
3249.443431	0.027372822
3251.371884	0.027202154
3253.300337	0.027166503
3255.228790	0.027642000
3257.157243	0.028155606
3259.085696	0.028412588
3261.014149	0.028227506
3262.942602	0.027714083
3264.871055	0.027602399
3266.799508	0.028111925
3268.727961	0.028703889
3270.656414	0.029045338
3272.584868	0.029256728
3274.513321	0.029329874
3276.441774	0.029012499
3278.370227	0.028399719
3280.298680	0.027982377
3282.227133	0.028310031
3284.155586	0.029419262
3286.084039	0.030317498
3288.012492	0.030233812
3289.940945	0.029757967
3291.869398	0.029693881
3293.797851	0.030065201
3295.726304	0.030483842
3297.654758	0.030753149
3299.583211	0.031030193
3301.511664	0.031151533
3303.440117	0.030767910
3305.368570	0.030437456
3307.297023	0.030773573
3309.225476	0.031232428
3311.153929	0.031281300
3313.082382	0.031292360
3315.010835	0.031537589
3316.939288	0.031719312
3318.867741	0.031808410
3320.796194	0.032000694
3322.724648	0.031979855
3324.653101	0.031690333
3326.581554	0.031981286
3328.510007	0.032899909
3330.438460	0.033289459
3332.366913	0.032849833
3334.295366	0.032361776
3336.223819	0.032352995
3338.152272	0.032744374
3340.080725	0.033250079
3342.009178	0.033572882
3343.937631	0.033435985
3345.866084	0.033053562
3347.794537	0.033025801
3349.722991	0.033371445
3351.651444	0.033789106
3353.579897	0.034407340
3355.508350	0.035155948
3357.436803	0.035464931
3359.365256	0.035345372
3361.293709	0.035372309
3363.222162	0.035525311
3365.150615	0.035609446
3367.079068	0.036020502
3369.007521	0.036582805
3370.935974	0.036563035
3372.864427	0.036454629
3374.792881	0.036853779
3376.721334	0.037052341
3378.649787	0.036873598
3380.578240	0.037099767
3382.506693	0.037508786
3384.435146	0.037327159
3386.363599	0.037170000
3388.292052	0.037705146
3390.220505	0.037984453
3392.148958	0.037474036
3394.077411	0.036966443
3396.005864	0.036776263
3397.934317	0.036822435
3399.862770	0.037223794
3401.791224	0.037683643
3403.719677	0.037626080
3405.648130	0.037248928
3407.576583	0.037006512
3409.505036	0.037307125
3411.433489	0.037823170
3413.361942	0.038071848
3415.290395	0.038103737
3417.218848	0.038088866
3419.147301	0.037988722
3421.075754	0.037812460
3423.004207	0.037656050
3424.932660	0.037516799
3426.861114	0.037522215
3428.789567	0.037725508
3430.718020	0.037736453
3432.646473	0.037394788
3434.574926	0.037040327
3436.503379	0.036803816
3438.431832	0.036542330
3440.360285	0.036515757
3442.288738	0.037198316
3444.217191	0.038138416
3446.145644	0.038409129
3448.074097	0.038089346
3450.002550	0.037552658
3451.931004	0.036994766
3453.859457	0.036871098
3455.787910	0.037125882
3457.716363	0.037202444
3459.644816	0.036934823
3461.573269	0.036608841
3463.501722	0.036455110
3465.430175	0.036408942
3467.358628	0.036283173
3469.287081	0.035950858
3471.215534	0.035319157
3473.143987	0.034454308
3475.072440	0.034016494
3477.000893	0.034650177
3478.929347	0.035538703
3480.857800	0.035400987
3482.786253	0.034483846
3484.714706	0.033607282
3486.643159	0.033171460
3488.571612	0.033624351
3490.500065	0.034537237
3492.428518	0.034726251
3494.356971	0.033957217
3496.285424	0.032959968
3498.213877	0.032377001
3500.142330	0.032422990
3502.070783	0.032870457
3503.999237	0.033189699
3505.927690	0.033058170
3507.856143	0.032605253
3509.784596	0.032230530
3511.713049	0.032041937
3513.641502	0.031757269
3515.569955	0.031319350
3517.498408	0.031025572
3519.426861	0.030991467
3521.355314	0.030905684
3523.283767	0.030863283
3525.212220	0.031199135
3527.140673	0.031439535
3529.069126	0.031271931
3530.997580	0.031245194
3532.926033	0.031206224
3534.854486	0.030262159
3536.782939	0.028716980
3538.711392	0.027715506
3540.639845	0.027592413
3542.568298	0.027944626
3544.496751	0.028218035
3546.425204	0.028229697
3548.353657	0.028084220
3550.282110	0.027575908
3552.210563	0.026733123
3554.139016	0.026189478
3556.067470	0.026231144
3557.995923	0.026562402
3559.924376	0.027024951
3561.852829	0.027620822
3563.781282	0.027941655
3565.709735	0.027496470
3567.638188	0.026678797
3569.566641	0.026037049
3571.495094	0.025346126
3573.423547	0.024623167
3575.352000	0.024337078
3577.280453	0.024348075
3579.208906	0.024194991
3581.137360	0.024171090
3583.065813	0.024550468
3584.994266	0.024625376
3586.922719	0.024053462
3588.851172	0.023669466
3590.779625	0.023621976
3592.708078	0.023211483
3594.636531	0.022329502
3596.564984	0.021749903
3598.493437	0.022150116
3600.421890	0.023246808
3602.350343	0.024180567
3604.278796	0.024345635
3606.207249	0.023456942
3608.135703	0.021768704
3610.064156	0.020304855
3611.992609	0.019837551
3613.921062	0.020378632
3615.849515	0.021250602
3617.777968	0.021433512
3619.706421	0.020704053
3621.634874	0.019702954
3623.563327	0.018957028
3625.491780	0.018419089
3627.420233	0.017757142
3629.348686	0.017584110
3631.277139	0.018155105
3633.205593	0.018036073
3635.134046	0.017013308
3637.062499	0.016332069
3638.990952	0.016561497
3640.919405	0.017350694
3642.847858	0.018251734
3644.776311	0.018950794
3646.704764	0.018814020
3648.633217	0.017431516
3650.561670	0.015829796
3652.490123	0.015122859
3654.418576	0.014814792
3656.347029	0.014492700
3658.275482	0.014504386
3660.203936	0.014665626
3662.132389	0.014504231
3664.060842	0.014302497
3665.989295	0.014291676
3667.917748	0.014282874
3669.846201	0.014585591
3671.774654	0.015392480
3673.703107	0.015240343
3675.631560	0.013868786
3677.560013	0.012913940
3679.488466	0.012391655
3681.416919	0.011801727
3683.345372	0.011312462
3685.273826	0.010992931
3687.202279	0.010771198
3689.130732	0.010934265
3691.059185	0.011585131
3692.987638	0.012200914
3694.916091	0.012437468
3696.844544	0.012105267
3698.772997	0.011214891
3700.701450	0.010423557
3702.629903	0.010453530
3704.558356	0.011058090
3706.486809	0.011803653
3708.415262	0.012578200
3710.343716	0.012934481
3712.272169	0.012775434
3714.200622	0.012675166
3716.129075	0.012520906
3718.057528	0.012086416
3719.985981	0.011821687
3721.914434	0.012118644
3723.842887	0.012701902
3725.771340	0.013113600
3727.699793	0.013236298
3729.628246	0.012913899
3731.556699	0.012496771
3733.485152	0.012712137
3735.413605	0.013160760
3737.342059	0.013299555
3739.270512	0.013341560
3741.198965	0.013230373
3743.127418	0.012677870
3745.055871	0.011862024
3746.984324	0.010886570
3748.912777	0.009643646
3750.841230	0.009039802
3752.769683	0.009910460
3754.698136	0.011460610
3756.626589	0.012469363
3758.555042	0.012839314
3760.483495	0.013088353
3762.411949	0.013237170
3764.340402	0.013301108
3766.268855	0.013822088
3768.197308	0.014462268
3770.125761	0.014529961
3772.054214	0.014494483
3773.982667	0.014474636
3775.911120	0.013941837
3777.839573	0.013022983
3779.768026	0.012662858
3781.696479	0.013216314
3783.624932	0.014049709
3785.553385	0.014615636
3787.481838	0.014670320
3789.410292	0.014369585
3791.338745	0.014107004
3793.267198	0.013870248
3795.195651	0.013790968
3797.124104	0.014279957
3799.052557	0.014755751
3800.981010	0.014698450
3802.909463	0.014938465
3804.837916	0.015123636
3806.766369	0.014523760
3808.694822	0.013915068
3810.623275	0.013823265
3812.551728	0.013803966
3814.480182	0.013246985
3816.408635	0.012530287
3818.337088	0.012423748
3820.265541	0.012616464
3822.193994	0.012923872
3824.122447	0.013162046
3826.050900	0.013086083
3827.979353	0.013257173
3829.907806	0.013715340
3831.836259	0.013904255
3833.764712	0.013734837
3835.693165	0.013735319
3837.621618	0.014393049
3839.550071	0.015171973
3841.478525	0.014913772
3843.406978	0.013708265
3845.335431	0.012555351
3847.263884	0.012299332
3849.192337	0.013375689
3851.120790	0.014791046
3853.049243	0.014570148
3854.977696	0.013171821
3856.906149	0.012344216
3858.834602	0.012133085
3860.763055	0.012396934
3862.691508	0.012889916
3864.619961	0.013228456
3866.548415	0.013107763
3868.476868	0.012401910
3870.405321	0.011925349
3872.333774	0.012252055
3874.262227	0.012508850
3876.190680	0.012204000
3878.119133	0.011565000
3880.047586	0.011089112
3881.976039	0.011181571
3883.904492	0.011386158
3885.832945	0.011728332
3887.761398	0.012642781
3889.689851	0.013355983
3891.618305	0.013253493
3893.546758	0.012748134
3895.475211	0.012083154
3897.403664	0.011465182
3899.332117	0.011402549
3901.260570	0.012037509
3903.189023	0.012839337
3905.117476	0.013432881
3907.045929	0.013651871
3908.974382	0.012948639
3910.902835	0.011588758
3912.831288	0.010674991
3914.759741	0.010486446
3916.688194	0.010665007
3918.616648	0.011211129
3920.545101	0.011904778
3922.473554	0.012028761
3924.402007	0.011611749
3926.330460	0.011496923
3928.258913	0.011845597
3930.187366	0.011890878
3932.115819	0.011202113
3934.044272	0.010508852
3935.972725	0.010560133
3937.901178	0.011255101
3939.829631	0.012034583
3941.758084	0.012267224
3943.686538	0.011808012
3945.614991	0.011475249
3947.543444	0.011937155
3949.471897	0.012416388
3951.400350	0.011847889
3953.328803	0.010812271
3955.257256	0.010276577
3957.185709	0.010315930
3959.114162	0.010516847
3961.042615	0.010624521
3962.971068	0.010813531
3964.899521	0.011168869
3966.827974	0.011390343
3968.756427	0.011561651
3970.684881	0.011708383
3972.613334	0.011443748
3974.541787	0.011072941
3976.470240	0.011009002
3978.398693	0.010924879
3980.327146	0.010646896
3982.255599	0.010676192
3984.184052	0.011121713
3986.112505	0.011218200
3988.040958	0.010498051
3989.969411	0.009583218
3991.897864	0.009418710
3993.826317	0.009878477
3995.754771	0.010418816
3997.683224	0.010884694
3999.611677	0.010802691
4001.540130	0.010261466
4003.468583	0.010205803
4005.397036	0.010858638
4007.325489	0.011386519
4009.253942	0.010983679
4011.182395	0.010444729
4013.110848	0.010557335
4015.039301	0.010682949
4016.967754	0.010234884
4018.896207	0.009382715
4020.824661	0.008786237
4022.753114	0.008985397
4024.681567	0.009788189
4026.610020	0.010411229
4028.538473	0.010271815
4030.466926	0.009514070
4032.395379	0.009021209
4034.323832	0.009402407
4036.252285	0.009923596
4038.180738	0.009719429
4040.109191	0.009273411
4042.037644	0.009319833
4043.966097	0.009446495
4045.894550	0.009240532
4047.823004	0.008807679
4049.751457	0.008180794
4051.679910	0.007987776
4053.608363	0.008584430
4055.536816	0.009226556
4057.465269	0.009337398
4059.393722	0.009261841
4061.322175	0.009299345
4063.250628	0.009374971
4065.179081	0.009736478
4067.107534	0.010178128
4069.035987	0.010023410
4070.964440	0.009444084
4072.892894	0.009076050
4074.821347	0.008578093
4076.749800	0.007961025
4078.678253	0.007995225
4080.606706	0.008482633
4082.535159	0.008771764
4084.463612	0.008913499
4086.392065	0.008915760
4088.320518	0.009063579
4090.248971	0.009733207
4092.177424	0.010257601
4094.105877	0.009728333
4096.034330	0.008476802
4097.962783	0.007471807
4099.891237	0.007219240
4101.819690	0.007491985
4103.748143	0.008091012
4105.676596	0.008838241
4107.605049	0.009084845
4109.533502	0.008624804
4111.461955	0.008162178
4113.390408	0.008107784
4115.318861	0.008354027
4117.247314	0.008490078
4119.175767	0.008391258
4121.104220	0.008409555
4123.032673	0.008756909
4124.961127	0.008939936
4126.889580	0.008391761
4128.818033	0.007652306
4130.746486	0.007540777
4132.674939	0.007713827
4134.603392	0.007648261
4136.531845	0.007414526
4138.460298	0.007030115
4140.388751	0.006819290
4142.317204	0.007127782
4144.245657	0.007716089
4146.174110	0.008093653
4148.102563	0.008223582
4150.031017	0.008382219
4151.959470	0.008298424
4153.887923	0.008095041
4155.816376	0.007799304
4157.744829	0.007453240
4159.673282	0.007400387
4161.601735	0.007968312
4163.530188	0.008354778
4165.458641	0.007656510
4167.387094	0.006415170
4169.315547	0.006034156
4171.244000	0.006712687
4173.172453	0.007434047
4175.100906	0.007175158
4177.029360	0.006388453
4178.957813	0.006576880
4180.886266	0.007424970
4182.814719	0.007495246
4184.743172	0.006907763
4186.671625	0.006536433
4188.600078	0.006513561
4190.528531	0.006493079
4192.456984	0.006622424
4194.385437	0.006783352
4196.313890	0.006764537
4198.242343	0.007340597
4200.170796	0.007964568
4202.099250	0.007953218
4204.027703	0.007828485
4205.956156	0.007370682
4207.884609	0.006536121
4209.813062	0.005901481
4211.741515	0.005971607
4213.669968	0.006664793
4215.598421	0.007516996
4217.526874	0.007796197
4219.455327	0.007207233
4221.383780	0.006329564
4223.312233	0.005979879
4225.240686	0.006004771
4227.169139	0.005722411
4229.097593	0.005520480
4231.026046	0.005984397
4232.954499	0.006667295
4234.882952	0.006661389
4236.811405	0.006281807
4238.739858	0.005945846
4240.668311	0.005420264
4242.596764	0.005698181
4244.525217	0.006777372
4246.453670	0.007143204
4248.382123	0.006849307
4250.310576	0.006806855
4252.239029	0.006439911
4254.167483	0.006006896
4256.095936	0.006386700
4258.024389	0.006956600
4259.952842	0.007058391
4261.881295	0.007115042
4263.809748	0.007219404
4265.738201	0.007114505
4267.666654	0.006720672
4269.595107	0.006302559
4271.523560	0.006384257
4273.452013	0.006359814
4275.380466	0.005547082
4277.308919	0.004778268
4279.237373	0.004509436
4281.165826	0.004490931
4283.094279	0.004474537
4285.022732	0.003915105
4286.951185	0.003649322
4288.879638	0.004131979
4290.808091	0.004484232
4292.736544	0.004896636
4294.664997	0.005740478
4296.593450	0.006002099
4298.521903	0.005729018
4300.450356	0.006199879
4302.378809	0.007366258
4304.307262	0.008489665
4306.235716	0.008655945
4308.164169	0.007519557
4310.092622	0.006196658
4312.021075	0.005691682
4313.949528	0.005859911
4315.877981	0.006482576
4317.806434	0.006946197
4319.734887	0.007102782
4321.663340	0.007268377
4323.591793	0.007235480
4325.520246	0.006404001
4327.448699	0.005380359
4329.377152	0.005228531
4331.305606	0.005906953
4333.234059	0.006692770
4335.162512	0.007057003
4337.090965	0.006923225
4339.019418	0.006501215
4340.947871	0.006098933
4342.876324	0.005742341
4344.804777	0.005329873
4346.733230	0.005195874
4348.661683	0.005467002
4350.590136	0.005860369
4352.518589	0.006250526
4354.447042	0.006403131
4356.375495	0.006537021
4358.303949	0.006883306
4360.232402	0.006822396
4362.160855	0.006391695
4364.089308	0.006091964
4366.017761	0.005892233
4367.946214	0.005670814
4369.874667	0.005336937
4371.803120	0.005614434
4373.731573	0.006388447
4375.660026	0.006262220
4377.588479	0.005995972
4379.516932	0.005786897
4381.445385	0.005971265
4383.373839	0.007044566
4385.302292	0.007910251
4387.230745	0.007701267
4389.159198	0.007495562
4391.087651	0.008025781
4393.016104	0.008456607
4394.944557	0.008066965
4396.873010	0.007299229
4398.801463	0.006539283
4400.729916	0.006101083
4402.658369	0.006375102
4404.586822	0.006855708
4406.515275	0.006923611
4408.443729	0.006550930
4410.372182	0.006622097
4412.300635	0.007236965
4414.229088	0.007170868
4416.157541	0.006084786
4418.085994	0.004858448
4420.014447	0.004749218
4421.942900	0.006197089
4423.871353	0.007544470
4425.799806	0.007277855
4427.728259	0.006765402
4429.656712	0.006448813
4431.585165	0.006037908
4433.513618	0.005797405
4435.442072	0.005799172
4437.370525	0.006126630
4439.298978	0.006624319
4441.227431	0.006670622
4443.155884	0.006478639
4445.084337	0.006160370
4447.012790	0.005680750
4448.941243	0.005137229
4450.869696	0.005316711
4452.798149	0.006286052
4454.726602	0.006867833
4456.655055	0.006832011
4458.583508	0.006698033
4460.511962	0.006073441
4462.440415	0.004466519
4464.368868	0.002795215
4466.297321	0.003050867
4468.225774	0.005181649
4470.154227	0.006958567
4472.082680	0.007377932
4474.011133	0.007048271
4475.939586	0.006755491
4477.868039	0.007035122
4479.796492	0.007094052
4481.724945	0.006633945
4483.653398	0.006227825
4485.581851	0.005703520
4487.510305	0.005531331
4489.438758	0.006197679
4491.367211	0.006840881
4493.295664	0.006737459
4495.224117	0.006281695
4497.152570	0.006319231
4499.081023	0.007040652
4501.009476	0.007683857
4502.937929	0.006763218
4504.866382	0.004932587
4506.794835	0.004310559
4508.723288	0.004947868
4510.651741	0.006075150
4512.580195	0.007050929
4514.508648	0.006832668
4516.437101	0.006408561
4518.365554	0.006353080
4520.294007	0.005910375
4522.222460	0.005291131
4524.150913	0.005506001
4526.079366	0.005767032
4528.007819	0.005611265
4529.936272	0.005785255
4531.864725	0.006449854
4533.793178	0.006793051
4535.721631	0.006809536
4537.650084	0.007414661
4539.578538	0.008136925
4541.506991	0.007904011
4543.435444	0.007288682
4545.363897	0.007790088
4547.292350	0.008749573
4549.220803	0.008696921
4551.149256	0.007846928
4553.077709	0.007321629
4555.006162	0.007153531
4556.934615	0.006678184
4558.863068	0.006763731
4560.791521	0.006862162
4562.719974	0.006738560
4564.648428	0.006841515
4566.576881	0.007715504
4568.505334	0.008497202
4570.433787	0.008338788
4572.362240	0.008165088
4574.290693	0.007954719
4576.219146	0.007158272
4578.147599	0.006531029
4580.076052	0.007047658
4582.004505	0.008100726
4583.932958	0.008990000
4585.861411	0.009179839
4587.789864	0.008712453
4589.718318	0.007441740
4591.646771	0.006018905
4593.575224	0.005408892
4595.503677	0.005429914
4597.432130	0.005704807
4599.360583	0.006560592
4601.289036	0.007779500
4603.217489	0.008213779
[truncated: 1,501 more rows]
