# Supplementary material for: Adaptive Method for Quantitative Estimation of Glucose and Fructose Concentrations in Aqueous Solutions Based on Infrared Nanoantenna Optics
Source: Sensors (Basel). 2019 Jul 11;19(14):3053. doi: 10.3390/s19143053 (PMC6678705; doi:10.3390/s19143053)
Supplement: Supplementary file 1 [file sensors-19-03053-s001.zip › 00_Measurement_Data/Fructose cycles/2 water/res4 sc50_50 ap100x100 par pol/2 water.13.txt]

748.239793	0.009894875
750.168246	0.013098112
752.096699	0.028564459
754.025152	0.046148464
755.953605	0.042966943
757.882058	0.022442143
759.810511	0.009564057
761.738964	0.017818701
763.667418	0.014661423
765.595871	0.011321172
767.524324	0.012439840
769.452777	0.021317506
771.381230	0.021264950
773.309683	0.025431061
775.238136	0.026472831
777.166589	0.019453779
779.095042	0.007949409
781.023495	0.025036316
782.951948	0.050521456
784.880401	0.059005577
786.808854	0.050120242
788.737308	0.033593629
790.665761	0.026539683
792.594214	0.032948412
794.522667	0.024459137
796.451120	0.014295420
798.379573	0.014762430
800.308026	0.021462226
802.236479	0.026857760
804.164932	0.021769961
806.093385	0.017446076
808.021838	0.014333108
809.950291	0.026172861
811.878744	0.029067319
813.807197	0.024472609
815.735651	0.027924921
817.664104	0.035788413
819.592557	0.030970044
821.521010	0.028018167
823.449463	0.032521576
825.377916	0.030370949
827.306369	0.022009725
829.234822	0.016076995
831.163275	0.019702995
833.091728	0.015837610
835.020181	0.012550781
836.948634	0.020966697
838.877087	0.022259187
840.805541	0.031153759
842.733994	0.031801056
844.662447	0.026484488
846.590900	0.018899051
848.519353	0.017046079
850.447806	0.014299224
852.376259	0.015395845
854.304712	0.019577149
856.233165	0.020644980
858.161618	0.019467652
860.090071	0.021013115
862.018524	0.019383764
863.946977	0.021801017
865.875430	0.028938845
867.803884	0.028502638
869.732337	0.024219876
871.660790	0.028933836
873.589243	0.037725411
875.517696	0.038505252
877.446149	0.034629062
879.374602	0.034587458
881.303055	0.036021344
883.231508	0.034805048
885.159961	0.034502454
887.088414	0.038292229
889.016867	0.044452906
890.945320	0.050759606
892.873774	0.054802928
894.802227	0.055186719
896.730680	0.054296423
898.659133	0.054416794
900.587586	0.057273857
902.516039	0.064687490
904.444492	0.072514713
906.372945	0.075639762
908.301398	0.076948874
910.229851	0.080677986
912.158304	0.084743358
914.086757	0.085916415
916.015210	0.085876293
917.943664	0.089201793
919.872117	0.097336002
921.800570	0.105773531
923.729023	0.111482829
925.657476	0.116627827
927.585929	0.121222056
929.514382	0.124269612
931.442835	0.127574399
933.371288	0.132457882
935.299741	0.139142185
937.228194	0.146332592
939.156647	0.150937095
941.085100	0.153548315
943.013553	0.158860028
944.942007	0.167197600
946.870460	0.174319059
948.798913	0.179354593
950.727366	0.184749633
952.655819	0.191181183
954.584272	0.197236270
956.512725	0.203140154
958.441178	0.210227191
960.369631	0.217574328
962.298084	0.224249616
964.226537	0.230972782
966.154990	0.237827912
968.083443	0.244305924
970.011897	0.250298619
971.940350	0.256040066
973.868803	0.261740744
975.797256	0.267554790
977.725709	0.273779452
979.654162	0.280244559
981.582615	0.286693603
983.511068	0.293278635
985.439521	0.300177336
987.367974	0.307461232
989.296427	0.314292014
991.224880	0.319498479
993.153333	0.323782384
995.081786	0.329141080
997.010240	0.335296035
998.938693	0.340005994
1000.867146	0.343843400
1002.795599	0.349107683
1004.724052	0.355257004
1006.652505	0.360461175
1008.580958	0.364738584
1010.509411	0.368898183
1012.437864	0.372671276
1014.366317	0.375902861
1016.294770	0.379510880
1018.223223	0.383715421
1020.151676	0.387444824
1022.080130	0.390188724
1024.008583	0.392821938
1025.937036	0.396046191
1027.865489	0.399341553
1029.793942	0.401662678
1031.722395	0.402844489
1033.650848	0.404077798
1035.579301	0.406180918
1037.507754	0.408478409
1039.436207	0.410244703
1041.364660	0.411598235
1043.293113	0.412221849
1045.221566	0.411934555
1047.150019	0.411878496
1049.078473	0.412384242
1051.006926	0.412514448
1052.935379	0.412213504
1054.863832	0.412221104
1056.792285	0.412223697
1058.720738	0.411362231
1060.649191	0.410405129
1062.577644	0.410018384
1064.506097	0.409263551
1066.434550	0.407875508
1068.363003	0.406240612
1070.291456	0.404222310
1072.219909	0.402069926
1074.148363	0.400781065
1076.076816	0.400471121
1078.005269	0.399761409
1079.933722	0.398393065
1081.862175	0.397576094
1083.790628	0.397274643
1085.719081	0.396498889
1087.647534	0.394734174
1089.575987	0.391990513
1091.504440	0.389063329
1093.432893	0.386627734
1095.361346	0.384371370
1097.289799	0.382218748
1099.218253	0.380373746
1101.146706	0.378476053
1103.075159	0.376526862
1105.003612	0.374880761
1106.932065	0.373046666
1108.860518	0.370367587
1110.788971	0.367067099
1112.717424	0.363793343
1114.645877	0.360992074
1116.574330	0.358600587
1118.502783	0.356104940
1120.431236	0.353281260
1122.359689	0.350489736
1124.288142	0.347916096
1126.216596	0.345301002
1128.145049	0.342456669
1130.073502	0.339531153
1132.001955	0.336918682
1133.930408	0.334754795
1135.858861	0.332672149
1137.787314	0.330348462
1139.715767	0.327710062
1141.644220	0.324756980
1143.572673	0.321741641
1145.501126	0.318922490
1147.429579	0.316324174
1149.358032	0.314040631
1151.286486	0.311838925
1153.214939	0.309024215
1155.143392	0.305643886
1157.071845	0.302675545
1159.000298	0.300401509
1160.928751	0.297832757
1162.857204	0.294463545
1164.785657	0.291177243
1166.714110	0.288689882
1168.642563	0.286541790
1170.571016	0.284045577
1172.499469	0.281118035
1174.427922	0.277946711
1176.356375	0.274898142
1178.284829	0.272266150
1180.213282	0.269663185
1182.141735	0.266879678
1184.070188	0.264256358
1185.998641	0.261913836
1187.927094	0.259734720
1189.855547	0.257356584
1191.784000	0.254604995
1193.712453	0.251821816
1195.640906	0.249312207
1197.569359	0.247041300
1199.497812	0.244519591
1201.426265	0.241402894
1203.354719	0.238770053
1205.283172	0.236421719
1207.211625	0.234006003
1209.140078	0.231645882
1211.068531	0.229296982
1212.996984	0.226595521
1214.925437	0.224122971
1216.853890	0.222638622
1218.782343	0.221499220
1220.710796	0.219795823
1222.639249	0.217644349
1224.567702	0.215340838
1226.496155	0.212951794
1228.424609	0.210690588
1230.353062	0.208566844
1232.281515	0.206435874
1234.209968	0.204246044
1236.138421	0.202064067
1238.066874	0.200160161
1239.995327	0.198493689
1241.923780	0.196895465
1243.852233	0.195590690
1245.780686	0.194277212
1247.709139	0.192443147
1249.637592	0.190352976
1251.566045	0.188517764
1253.494498	0.186931536
1255.422952	0.185542166
1257.351405	0.184340000
1259.279858	0.182887986
1261.208311	0.180982754
1263.136764	0.178943515
1265.065217	0.176994532
1266.993670	0.175029144
1268.922123	0.172950640
1270.850576	0.171023712
1272.779029	0.169422865
1274.707482	0.167830333
1276.635935	0.166311160
1278.564388	0.164961398
1280.492842	0.163501844
1282.421295	0.162219748
1284.349748	0.161426097
1286.278201	0.160482273
1288.206654	0.158974141
1290.135107	0.157077670
1292.063560	0.154917568
1293.992013	0.152830452
1295.920466	0.151157320
1297.848919	0.149804100
1299.777372	0.148500055
1301.705825	0.147129521
1303.634278	0.145856783
1305.562731	0.144840613
1307.491185	0.144059226
1309.419638	0.143532470
1311.348091	0.142960101
1313.276544	0.142341778
1315.204997	0.141853020
1317.133450	0.140800714
1319.061903	0.138765737
1320.990356	0.136212692
1322.918809	0.133809134
1324.847262	0.131977186
1326.775715	0.130509838
1328.704168	0.129028127
1330.632621	0.127558544
1332.561075	0.126603648
1334.489528	0.126905754
1336.417981	0.128287137
1338.346434	0.128801167
1340.274887	0.127341375
1342.203340	0.124575853
1344.131793	0.121541627
1346.060246	0.119261362
1347.988699	0.117782295
1349.917152	0.116636537
1351.845605	0.115531072
1353.774058	0.114280954
1355.702511	0.113374971
1357.630965	0.113590010
1359.559418	0.114502795
1361.487871	0.114434481
1363.416324	0.113080166
1365.344777	0.111056544
1367.273230	0.108787991
1369.201683	0.108116075
1371.130136	0.109233536
1373.058589	0.109638833
1374.987042	0.108476847
1376.915495	0.106266849
1378.843948	0.103529766
1380.772401	0.101511627
1382.700854	0.100875698
1384.629308	0.100795276
1386.557761	0.100028947
1388.486214	0.099029176
1390.414667	0.098769508
1392.343120	0.099015161
1394.271573	0.100046881
1396.200026	0.101039916
1398.128479	0.099483557
1400.056932	0.096598446
1401.985385	0.094456583
1403.913838	0.092432670
1405.842291	0.090833344
1407.770744	0.089580350
1409.699198	0.087999627
1411.627651	0.087146975
1413.556104	0.088245563
1415.484557	0.090442576
1417.413010	0.091243722
1419.341463	0.090672113
1421.269916	0.089857638
1423.198369	0.087642893
1425.126822	0.085151844
1427.055275	0.083659768
1428.983728	0.082407057
1430.912181	0.082309820
1432.840634	0.083550267
1434.769087	0.083242342
1436.697541	0.080799222
1438.625994	0.078850970
1440.554447	0.077192970
1442.482900	0.075846009
1444.411353	0.075650223
1446.339806	0.075614348
1448.268259	0.075280540
1450.196712	0.075563967
1452.125165	0.077495001
1454.053618	0.080660775
1455.982071	0.081902392
1457.910524	0.079929180
1459.838977	0.077495188
1461.767431	0.074814081
1463.695884	0.071597874
1465.624337	0.069634527
1467.552790	0.070386201
1469.481243	0.072345369
1471.409696	0.073615588
1473.338149	0.073710091
1475.266602	0.071731284
1477.195055	0.068334006
1479.123508	0.065539524
1481.051961	0.064159036
1482.980414	0.064634539
1484.908867	0.066671066
1486.837321	0.069067933
1488.765774	0.070009947
1490.694227	0.069011852
1492.622680	0.067808770
1494.551133	0.066524610
1496.479586	0.065174028
1498.408039	0.064413041
1500.336492	0.064687595
1502.264945	0.066855967
1504.193398	0.069922812
1506.121851	0.071712621
1508.050304	0.072127469
1509.978757	0.069820866
1511.907210	0.066169940
1513.835664	0.064606480
1515.764117	0.065480538
1517.692570	0.067809716
1519.621023	0.069228180
1521.549476	0.068662152
1523.477929	0.067545049
1525.406382	0.064651616
1527.334835	0.061070137
1529.263288	0.059372798
1531.191741	0.058661513
1533.120194	0.058381602
1535.048647	0.060348742
1536.977100	0.063561432
1538.905554	0.066795684
1540.834007	0.070221484
1542.762460	0.068559721
1544.690913	0.061998837
1546.619366	0.056768145
1548.547819	0.054001503
1550.476272	0.053308617
1552.404725	0.054777563
1554.333178	0.058069602
1556.261631	0.060904972
1558.190084	0.059169419
1560.118537	0.055845998
1562.046990	0.054059863
1563.975443	0.052092392
1565.903897	0.050950564
1567.832350	0.050627891
1569.760803	0.050555617
1571.689256	0.051485527
1573.617709	0.051913477
1575.546162	0.051048089
1577.474615	0.050534513
1579.403068	0.049735803
1581.331521	0.047865026
1583.259974	0.046385176
1585.188427	0.045981213
1587.116880	0.046212874
1589.045333	0.046664249
1590.973787	0.047254443
1592.902240	0.047841702
1594.830693	0.048187762
1596.759146	0.048252732
1598.687599	0.048079435
1600.616052	0.047856987
1602.544505	0.048017070
1604.472958	0.048653491
1606.401411	0.049201928
1608.329864	0.049319535
1610.258317	0.049568307
1612.186770	0.050672807
1614.115223	0.052100018
1616.043677	0.053148825
1617.972130	0.054723054
1619.900583	0.056114852
1621.829036	0.055783022
1623.757489	0.055502497
1625.685942	0.055650931
1627.614395	0.054844618
1629.542848	0.054583434
1631.471301	0.056099039
1633.399754	0.057897422
1635.328207	0.058844004
1637.256660	0.059393708
1639.185113	0.058701828
1641.113566	0.057772260
1643.042020	0.058558814
1644.970473	0.060502782
1646.898926	0.063388519
1648.827379	0.067629002
1650.755832	0.067934006
1652.684285	0.062568143
1654.612738	0.058957912
1656.541191	0.057959441
1658.469644	0.056685496
1660.398097	0.055484965
1662.326550	0.054881122
1664.255003	0.055370335
1666.183456	0.056267440
1668.111910	0.056580294
1670.040363	0.057250079
1671.968816	0.057696294
1673.897269	0.055614635
1675.825722	0.053026848
1677.754175	0.052764010
1679.682628	0.054248963
1681.611081	0.055845454
1683.539534	0.055819999
1685.467987	0.054515712
1687.396440	0.052052394
1689.324893	0.048646528
1691.253346	0.046805061
1693.181799	0.046801854
1695.110253	0.048040900
1697.038706	0.050737042
1698.967159	0.051296838
1700.895612	0.049140494
1702.824065	0.047397196
1704.752518	0.044727113
1706.680971	0.041844338
1708.609424	0.040299509
1710.537877	0.039788298
1712.466330	0.040245231
1714.394783	0.041536223
1716.323236	0.042095121
1718.251689	0.040850896
1720.180143	0.038847387
1722.108596	0.036669843
1724.037049	0.034961343
1725.965502	0.034504950
1727.893955	0.035204019
1729.822408	0.036761608
1731.750861	0.037938192
1733.679314	0.037698429
1735.607767	0.037462756
1737.536220	0.036963988
1739.464673	0.035910286
1741.393126	0.035606410
1743.321579	0.036051907
1745.250032	0.036634341
1747.178486	0.037017446
1749.106939	0.036618665
1751.035392	0.035660021
1752.963845	0.034859039
1754.892298	0.034289323
1756.820751	0.034244835
1758.749204	0.034929998
1760.677657	0.035219498
1762.606110	0.034953434
1764.534563	0.034843042
1766.463016	0.035016429
1768.391469	0.036051031
1770.319922	0.037646543
1772.248376	0.038511910
1774.176829	0.038432769
1776.105282	0.037640493
1778.033735	0.036575835
1779.962188	0.035925560
1781.890641	0.035782222
1783.819094	0.035706360
1785.747547	0.035967451
1787.676000	0.037121683
1789.604453	0.038459279
1791.532906	0.039183103
1793.461359	0.039728489
1795.389812	0.040305503
1797.318266	0.040585522
1799.246719	0.040594194
1801.175172	0.040457912
1803.103625	0.040189791
1805.032078	0.039884824
1806.960531	0.040015873
1808.888984	0.040616296
1810.817437	0.041099485
1812.745890	0.041093819
1814.674343	0.040682640
1816.602796	0.040370185
1818.531249	0.040637039
1820.459702	0.041324545
1822.388155	0.041999437
1824.316609	0.042672861
1826.245062	0.043719415
1828.173515	0.044271260
1830.101968	0.043661546
1832.030421	0.042763896
1833.958874	0.041993696
1835.887327	0.041584268
1837.815780	0.041763790
1839.744233	0.042347975
1841.672686	0.042776875
1843.601139	0.042851552
1845.529592	0.042965051
1847.458045	0.042500872
1849.386499	0.041289408
1851.314952	0.040142719
1853.243405	0.039492484
1855.171858	0.039434463
1857.100311	0.039701205
1859.028764	0.039789118
1860.957217	0.039650582
1862.885670	0.039824076
1864.814123	0.040595956
1866.742576	0.041209079
1868.671029	0.040825065
1870.599482	0.039623819
1872.527935	0.038059328
1874.456388	0.036699869
1876.384842	0.036118362
1878.313295	0.036091134
1880.241748	0.036029261
1882.170201	0.035808999
1884.098654	0.035808600
1886.027107	0.036153242
1887.955560	0.036235675
1889.884013	0.035839029
1891.812466	0.035286415
1893.740919	0.034495808
1895.669372	0.033755213
1897.597825	0.033383265
1899.526278	0.033105981
1901.454732	0.032696933
1903.383185	0.032302286
1905.311638	0.032274667
1907.240091	0.032427620
1909.168544	0.032173052
1911.096997	0.031667124
1913.025450	0.031524114
1914.953903	0.031702138
1916.882356	0.031708308
1918.810809	0.031640325
1920.739262	0.031470187
1922.667715	0.030889146
1924.596168	0.030172180
1926.524622	0.029394658
1928.453075	0.028636815
1930.381528	0.028243899
1932.309981	0.028105298
1934.238434	0.027809722
1936.166887	0.027393457
1938.095340	0.027416909
1940.023793	0.027927455
1941.952246	0.028276343
1943.880699	0.028110722
1945.809152	0.027435234
1947.737605	0.026549283
1949.666058	0.025985243
1951.594511	0.025815012
1953.522965	0.025729364
1955.451418	0.025560101
1957.379871	0.025374610
1959.308324	0.025165262
1961.236777	0.024876457
1963.165230	0.024544258
1965.093683	0.024194561
1967.022136	0.023843823
1968.950589	0.023552092
1970.879042	0.023328654
1972.807495	0.023163019
1974.735948	0.023018707
1976.664401	0.022852093
1978.592855	0.022602145
1980.521308	0.022265198
1982.449761	0.021953959
1984.378214	0.021689447
1986.306667	0.021480674
1988.235120	0.021418098
1990.163573	0.021417169
1992.092026	0.021426320
1994.020479	0.021445120
1995.948932	0.021200659
1997.877385	0.020728856
1999.805838	0.020387707
2001.734291	0.020383015
2003.662744	0.020638226
2005.591198	0.020697301
2007.519651	0.020247677
2009.448104	0.019580821
2011.376557	0.019083068
2013.305010	0.018899713
2015.233463	0.019005038
2017.161916	0.019126674
2019.090369	0.018882547
2021.018822	0.018328901
2022.947275	0.017931750
2024.875728	0.017878745
2026.804181	0.017969331
2028.732634	0.017982339
2030.661088	0.017852580
2032.589541	0.017640039
2034.517994	0.017440690
2036.446447	0.017366288
2038.374900	0.017420750
2040.303353	0.017392995
2042.231806	0.017248111
2044.160259	0.017170655
2046.088712	0.017118692
2048.017165	0.016929870
2049.945618	0.016569782
2051.874071	0.016165655
2053.802524	0.016073450
2055.730978	0.016272523
2057.659431	0.016313508
2059.587884	0.016132807
2061.516337	0.015983971
2063.444790	0.015901243
2065.373243	0.015845593
2067.301696	0.015846811
2069.230149	0.015822245
2071.158602	0.015670875
2073.087055	0.015505509
2075.015508	0.015345508
2076.943961	0.015056612
2078.872414	0.014819566
2080.800867	0.014854916
2082.729321	0.015087411
2084.657774	0.015325274
2086.586227	0.015285011
2088.514680	0.014969599
2090.443133	0.014795902
2092.371586	0.014826383
2094.300039	0.014822349
2096.228492	0.014728190
2098.156945	0.014469215
2100.085398	0.014161054
2102.013851	0.014035503
2103.942304	0.013943103
2105.870757	0.013742431
2107.799211	0.013496977
2109.727664	0.013407789
2111.656117	0.013654400
2113.584570	0.013891137
2115.513023	0.013748506
2117.441476	0.013499606
2119.369929	0.013402991
2121.298382	0.013343341
2123.226835	0.013244119
2125.155288	0.013190976
2127.083741	0.013285162
2129.012194	0.013503130
2130.940647	0.013612453
2132.869100	0.013330185
2134.797554	0.012819677
2136.726007	0.012690379
2138.654460	0.012987867
2140.582913	0.013157114
2142.511366	0.012982500
2144.439819	0.012692487
2146.368272	0.012528052
2148.296725	0.012514153
2150.225178	0.012519228
2152.153631	0.012454828
2154.082084	0.012292688
2156.010537	0.012068529
2157.938990	0.011925220
2159.867444	0.012055003
2161.795897	0.012428081
2163.724350	0.012776203
2165.652803	0.012891531
2167.581256	0.012816833
2169.509709	0.012784122
2171.438162	0.012690117
2173.366615	0.012283809
2175.295068	0.011919323
2177.223521	0.011886667
2179.151974	0.011814683
2181.080427	0.011589119
2183.008880	0.011542698
2184.937334	0.011700622
2186.865787	0.011808794
2188.794240	0.011836927
2190.722693	0.011822977
2192.651146	0.011620549
2194.579599	0.011266718
2196.508052	0.010966042
2198.436505	0.010872042
2200.364958	0.011136553
2202.293411	0.011541108
2204.221864	0.011616431
2206.150317	0.011447300
2208.078770	0.011274070
2210.007223	0.011008595
2211.935677	0.010821084
2213.864130	0.010977832
2215.792583	0.011221032
2217.721036	0.011177781
2219.649489	0.010975258
2221.577942	0.010870812
2223.506395	0.010889840
2225.434848	0.010886000
2227.363301	0.010606788
2229.291754	0.010201407
2231.220207	0.010029788
2233.148660	0.009947163
2235.077113	0.009899692
2237.005567	0.010115737
2238.934020	0.010426628
2240.862473	0.010541079
2242.790926	0.010402801
2244.719379	0.010042764
2246.647832	0.009690274
2248.576285	0.009623929
2250.504738	0.009764232
2252.433191	0.009885877
2254.361644	0.009932110
2256.290097	0.009818424
2258.218550	0.009627084
2260.147003	0.009590339
2262.075456	0.009636415
2264.003910	0.009520041
2265.932363	0.009385551
2267.860816	0.009405673
2269.789269	0.009393827
2271.717722	0.009277276
2273.646175	0.009259828
2275.574628	0.009363981
2277.503081	0.009438379
2279.431534	0.009428700
2281.359987	0.009256831
2283.288440	0.008857885
2285.216893	0.008458028
2287.145346	0.008277899
2289.073800	0.008165840
2291.002253	0.008055953
2292.930706	0.008218323
2294.859159	0.008583278
2296.787612	0.008678084
2298.716065	0.008497895
2300.644518	0.008389764
2302.572971	0.008315829
2304.501424	0.008198022
2306.429877	0.008271634
2308.358330	0.008493862
2310.286783	0.008437337
2312.215236	0.007968839
2314.143690	0.007550134
2316.072143	0.007599559
2318.000596	0.007786416
2319.929049	0.007644509
2321.857502	0.007440787
2323.785955	0.007453251
2325.714408	0.007472536
2327.642861	0.007405964
2329.571314	0.007304705
2331.499767	0.006967764
2333.428220	0.006560794
2335.356673	0.006589903
2337.285126	0.007010912
2339.213579	0.007291945
2341.142033	0.007285539
2343.070486	0.007119945
2344.998939	0.006909247
2346.927392	0.006851487
2348.855845	0.007132886
2350.784298	0.007786252
2352.712751	0.008264448
2354.641204	0.007757243
2356.569657	0.006269649
2358.498110	0.005207046
2360.426563	0.005717737
2362.355016	0.007525653
2364.283469	0.009247957
2366.211923	0.009940797
2368.140376	0.009184406
2370.068829	0.007370008
2371.997282	0.005899949
2373.925735	0.005580380
2375.854188	0.006112230
2377.782641	0.006741699
2379.711094	0.006926762
2381.639547	0.006607049
2383.568000	0.006152884
2385.496453	0.005984950
2387.424906	0.006085515
2389.353359	0.006099128
2391.281812	0.005855590
2393.210266	0.005579664
2395.138719	0.005574997
2397.067172	0.005843339
2398.995625	0.006058259
2400.924078	0.006087215
2402.852531	0.006213287
2404.780984	0.006459709
2406.709437	0.006317435
2408.637890	0.005928744
2410.566343	0.005868581
2412.494796	0.006155158
2414.423249	0.006399385
2416.351702	0.006541917
2418.280156	0.006624452
2420.208609	0.006426942
2422.137062	0.005986671
2424.065515	0.005625912
2425.993968	0.005668108
2427.922421	0.006068940
2429.850874	0.006286482
2431.779327	0.006062580
2433.707780	0.005844866
2435.636233	0.005990302
2437.564686	0.006251402
2439.493139	0.006183132
2441.421592	0.005744025
2443.350045	0.005410310
2445.278499	0.005397850
2447.206952	0.005483745
2449.135405	0.005574983
2451.063858	0.005648598
2452.992311	0.005688579
2454.920764	0.005642329
2456.849217	0.005518571
2458.777670	0.005393493
2460.706123	0.005244369
2462.634576	0.005271164
2464.563029	0.005590737
2466.491482	0.005815360
2468.419935	0.005735115
2470.348389	0.005633384
2472.276842	0.005715501
2474.205295	0.005877980
2476.133748	0.006069322
2478.062201	0.006287353
2479.990654	0.006447606
2481.919107	0.006548135
2483.847560	0.006676793
2485.776013	0.006868287
2487.704466	0.007093270
2489.632919	0.007286084
2491.561372	0.007403627
2493.489825	0.007400424
2495.418279	0.007399114
2497.346732	0.007440516
2499.275185	0.007421010
2501.203638	0.007496653
2503.132091	0.007757990
2505.060544	0.007989598
2506.988997	0.007974823
2508.917450	0.007993329
2510.845903	0.008321766
2512.774356	0.008722175
2514.702809	0.008843819
2516.631262	0.008626159
2518.559715	0.008419177
2520.488168	0.008589440
2522.416622	0.009049266
2524.345075	0.009452040
2526.273528	0.009671299
2528.201981	0.009979873
2530.130434	0.010255349
2532.058887	0.010193474
2533.987340	0.010130936
2535.915793	0.010254432
2537.844246	0.010331504
2539.772699	0.010476679
2541.701152	0.010712700
2543.629605	0.010913878
2545.558058	0.011352795
2547.486512	0.012022836
2549.414965	0.012491642
2551.343418	0.012728877
2553.271871	0.013026560
2555.200324	0.013402242
2557.128777	0.013588947
2559.057230	0.013619130
2560.985683	0.013761215
2562.914136	0.014020952
2564.842589	0.014304216
2566.771042	0.014640468
2568.699495	0.015012004
2570.627948	0.015166267
2572.556401	0.015086015
2574.484855	0.015116001
2576.413308	0.015475735
2578.341761	0.016070530
2580.270214	0.016534597
2582.198667	0.016561959
2584.127120	0.016522491
2586.055573	0.016862590
2587.984026	0.017207365
2589.912479	0.017124724
2591.840932	0.016764164
2593.769385	0.016492745
2595.697838	0.016594181
2597.626291	0.017095419
2599.554745	0.017802805
2601.483198	0.018513544
2603.411651	0.019004641
2605.340104	0.019129263
2607.268557	0.019028794
2609.197010	0.018986758
2611.125463	0.018852094
2613.053916	0.018406827
2614.982369	0.018092554
2616.910822	0.018309137
2618.839275	0.018606052
2620.767728	0.018503251
2622.696181	0.018392958
2624.624635	0.018533316
2626.553088	0.018632786
2628.481541	0.018639432
2630.409994	0.018716358
2632.338447	0.018742118
2634.266900	0.018550882
2636.195353	0.018362209
2638.123806	0.018174194
2640.052259	0.017855804
2641.980712	0.017597159
2643.909165	0.017430091
2645.837618	0.017402122
2647.766071	0.017479785
2649.694524	0.017444396
2651.622978	0.017487552
2653.551431	0.017761000
2655.479884	0.018084761
2657.408337	0.018342637
2659.336790	0.018320434
2661.265243	0.017951904
2663.193696	0.017543098
2665.122149	0.017365318
2667.050602	0.017224805
2668.979055	0.016884275
2670.907508	0.016514838
2672.835961	0.016379425
2674.764414	0.016507313
2676.692868	0.016820893
2678.621321	0.016980896
2680.549774	0.016757110
2682.478227	0.016540710
2684.406680	0.016682846
2686.335133	0.017007971
2688.263586	0.016986761
2690.192039	0.016436648
2692.120492	0.015863337
2694.048945	0.015554205
2695.977398	0.015419264
2697.905851	0.015487882
2699.834304	0.015660198
2701.762757	0.015645012
2703.691211	0.015294284
2705.619664	0.014801304
2707.548117	0.014484784
2709.476570	0.014316396
2711.405023	0.014289653
2713.333476	0.014449620
2715.261929	0.014532792
2717.190382	0.014465300
2719.118835	0.014522559
2721.047288	0.014609003
2722.975741	0.014429716
2724.904194	0.014209020
2726.832647	0.014191364
2728.761101	0.014223721
2730.689554	0.014213563
2732.618007	0.014138404
2734.546460	0.014015153
2736.474913	0.013907235
2738.403366	0.013700709
2740.331819	0.013435850
2742.260272	0.013256341
2744.188725	0.012991756
2746.117178	0.012684970
2748.045631	0.012788733
2749.974084	0.013174359
2751.902537	0.013267346
2753.830991	0.013151911
2755.759444	0.013166879
2757.687897	0.013207472
2759.616350	0.013010367
2761.544803	0.012627900
2763.473256	0.012456529
2765.401709	0.012557636
2767.330162	0.012599228
2769.258615	0.012590708
2771.187068	0.012531895
2773.115521	0.012102971
2775.043974	0.011560018
2776.972427	0.011404514
2778.900880	0.011584366
2780.829334	0.011952460
2782.757787	0.012315494
2784.686240	0.012389439
2786.614693	0.012286210
2788.543146	0.012232702
2790.471599	0.012318417
2792.400052	0.012492380
2794.328505	0.012542405
2796.256958	0.012391810
2798.185411	0.012161721
2800.113864	0.012017097
2802.042317	0.011895365
2803.970770	0.011727738
2805.899224	0.011644063
2807.827677	0.011643733
2809.756130	0.011456304
2811.684583	0.011143900
2813.613036	0.011070873
2815.541489	0.011363886
2817.469942	0.011842368
2819.398395	0.012168637
2821.326848	0.012162416
2823.255301	0.011900829
2825.183754	0.011511571
2827.112207	0.010972565
2829.040660	0.010539251
2830.969113	0.010644601
2832.897567	0.011128757
2834.826020	0.011614103
2836.754473	0.012026221
2838.682926	0.012339261
2840.611379	0.012433307
2842.539832	0.012189824
2844.468285	0.011783832
2846.396738	0.011567006
2848.325191	0.011462531
2850.253644	0.011240880
2852.182097	0.010967822
2854.110550	0.010648692
2856.039003	0.010303374
2857.967457	0.010249364
2859.895910	0.010447435
2861.824363	0.010340938
2863.752816	0.010011340
2865.681269	0.010092220
2867.609722	0.010571178
2869.538175	0.011011719
2871.466628	0.011273259
2873.395081	0.011374203
2875.323534	0.011284819
2877.251987	0.011170666
2879.180440	0.011306595
2881.108893	0.011523358
2883.037347	0.011495497
2884.965800	0.011321301
2886.894253	0.011326290
2888.822706	0.011598284
2890.751159	0.011778729
2892.679612	0.011598633
2894.608065	0.011204706
2896.536518	0.010782058
2898.464971	0.010445490
2900.393424	0.010340604
2902.321877	0.010599268
2904.250330	0.011013371
2906.178783	0.011219506
2908.107236	0.011143651
2910.035690	0.010861523
2911.964143	0.010437641
2913.892596	0.010023591
2915.821049	0.009879182
2917.749502	0.010249538
2919.677955	0.010965263
2921.606408	0.011303624
2923.534861	0.011118999
2925.463314	0.011081815
2927.391767	0.011198123
2929.320220	0.010998103
2931.248673	0.010723737
2933.177126	0.010846937
2935.105580	0.010991450
2937.034033	0.010712652
2938.962486	0.010541621
2940.890939	0.010892316
2942.819392	0.011419851
2944.747845	0.011692383
2946.676298	0.011591339
2948.604751	0.011520718
2950.533204	0.011803998
2952.461657	0.012054744
2954.390110	0.011970950
2956.318563	0.011842246
2958.247016	0.011885429
2960.175469	0.012158757
2962.103923	0.012562186
2964.032376	0.012742210
2965.960829	0.012542740
2967.889282	0.012011429
2969.817735	0.011386322
2971.746188	0.011207489
2973.674641	0.011554914
2975.603094	0.011779984
2977.531547	0.011664339
2979.460000	0.011442531
2981.388453	0.011192080
2983.316906	0.010911889
2985.245359	0.010777073
2987.173813	0.010827389
2989.102266	0.010862493
2991.030719	0.010916204
2992.959172	0.011233220
2994.887625	0.011635654
2996.816078	0.011686125
2998.744531	0.011424386
3000.672984	0.011154630
3002.601437	0.011011455
3004.529890	0.010982816
3006.458343	0.011170710
3008.386796	0.011752194
3010.315249	0.012469227
3012.243703	0.012569115
3014.172156	0.011965853
3016.100609	0.011619706
3018.029062	0.011806456
3019.957515	0.011895021
3021.885968	0.011971894
3023.814421	0.012382247
3025.742874	0.012661166
3027.671327	0.012442362
3029.599780	0.012120560
3031.528233	0.012098487
3033.456686	0.012327265
3035.385139	0.012616858
3037.313592	0.012826519
3039.242046	0.012877606
3041.170499	0.012961596
3043.098952	0.013118658
3045.027405	0.013066388
3046.955858	0.012775220
3048.884311	0.012556078
3050.812764	0.012612431
3052.741217	0.012862238
3054.669670	0.013201530
3056.598123	0.013666004
3058.526576	0.014142703
3060.455029	0.014242978
3062.383482	0.013865149
3064.311936	0.013643319
3066.240389	0.014148558
3068.168842	0.014855142
3070.097295	0.014879356
3072.025748	0.014313847
3073.954201	0.013842760
3075.882654	0.013802554
3077.811107	0.014041593
3079.739560	0.014306848
3081.668013	0.014612036
3083.596466	0.014947457
3085.524919	0.015060975
3087.453372	0.015092667
3089.381825	0.015515099
3091.310279	0.016164724
3093.238732	0.016374337
3095.167185	0.016038086
3097.095638	0.015826665
3099.024091	0.015963156
3100.952544	0.016148899
3102.880997	0.016399121
3104.809450	0.016733879
3106.737903	0.016911354
3108.666356	0.016834136
3110.594809	0.016676474
3112.523262	0.016726464
3114.451715	0.016970914
3116.380169	0.017151944
3118.308622	0.017356368
3120.237075	0.017705679
3122.165528	0.018025832
3124.093981	0.018121416
3126.022434	0.018211160
3127.950887	0.018581996
3129.879340	0.018935082
3131.807793	0.019008154
3133.736246	0.019080861
3135.664699	0.019212050
3137.593152	0.019367959
3139.521605	0.019769790
3141.450058	0.020147769
3143.378512	0.019915413
3145.306965	0.019533971
3147.235418	0.019795125
3149.163871	0.020349750
3151.092324	0.020500204
3153.020777	0.020208137
3154.949230	0.019957351
3156.877683	0.020147735
3158.806136	0.020642186
3160.734589	0.021053206
3162.663042	0.021378238
3164.591495	0.021956855
3166.519948	0.022588437
3168.448402	0.022660926
3170.376855	0.022345951
3172.305308	0.022277910
3174.233761	0.022527343
3176.162214	0.022807393
3178.090667	0.023178240
3180.019120	0.023692217
3181.947573	0.023954479
3183.876026	0.023888025
3185.804479	0.023804108
3187.732932	0.023817088
3189.661385	0.024262385
3191.589838	0.025161589
3193.518292	0.025596352
3195.446745	0.025287880
3197.375198	0.024971554
3199.303651	0.024939055
3201.232104	0.025051951
3203.160557	0.025181061
3205.089010	0.025091577
3207.017463	0.024885576
3208.945916	0.024819560
3210.874369	0.024720045
3212.802822	0.024425434
3214.731275	0.024248213
3216.659728	0.024644565
3218.588181	0.025518948
3220.516635	0.026193885
3222.445088	0.026425827
3224.373541	0.026693007
3226.301994	0.027111582
3228.230447	0.027165644
3230.158900	0.026759716
3232.087353	0.026331069
3234.015806	0.026252339
3235.944259	0.026721012
3237.872712	0.027482444
3239.801165	0.027956137
3241.729618	0.027964203
3243.658071	0.027843244
3245.586525	0.027698586
3247.514978	0.027401056
3249.443431	0.027401688
3251.371884	0.027926518
3253.300337	0.028298020
3255.228790	0.028396387
3257.157243	0.028711075
3259.085696	0.029088276
3261.014149	0.029166391
3262.942602	0.029272728
3264.871055	0.029357860
3266.799508	0.028656922
3268.727961	0.027720757
3270.656414	0.027975669
3272.584868	0.029109130
3274.513321	0.029581461
3276.441774	0.029083891
3278.370227	0.028786642
3280.298680	0.029382264
3282.227133	0.030002460
3284.155586	0.029946476
3286.084039	0.029816370
3288.012492	0.030007280
3289.940945	0.030271271
3291.869398	0.030542459
3293.797851	0.031052498
3295.726304	0.031694397
3297.654758	0.031833507
3299.583211	0.031243719
3301.511664	0.030491872
3303.440117	0.029928328
3305.368570	0.029666200
3307.297023	0.030112682
3309.225476	0.031202061
3311.153929	0.032064177
3313.082382	0.032230515
3315.010835	0.032132331
3316.939288	0.031915799
3318.867741	0.031454012
3320.796194	0.031253967
3322.724648	0.031258624
3324.653101	0.030906612
3326.581554	0.030966608
3328.510007	0.032238845
3330.438460	0.033634987
3332.366913	0.033851709
3334.295366	0.033452973
3336.223819	0.033563904
3338.152272	0.034143262
3340.080725	0.034532052
3342.009178	0.034394022
3343.937631	0.034094397
3345.866084	0.034176253
3347.794537	0.034415953
3349.722991	0.034277424
3351.651444	0.034016669
3353.579897	0.033880644
3355.508350	0.033529483
3357.436803	0.033234619
3359.365256	0.033674445
3361.293709	0.034495536
3363.222162	0.034845170
3365.150615	0.034701910
3367.079068	0.034875900
3369.007521	0.035771798
3370.935974	0.036595631
3372.864427	0.036518309
3374.792881	0.035932455
3376.721334	0.035603695
3378.649787	0.035567805
3380.578240	0.035643309
3382.506693	0.036118038
3384.435146	0.037108313
3386.363599	0.037734251
3388.292052	0.037143577
3390.220505	0.036159564
3392.148958	0.036265764
3394.077411	0.037259452
3396.005864	0.037662219
3397.934317	0.037448689
3399.862770	0.037511535
3401.791224	0.037697673
3403.719677	0.037329219
3405.648130	0.037168741
3407.576583	0.037228733
3409.505036	0.037162058
3411.433489	0.037074149
3413.361942	0.037206106
3415.290395	0.037643328
3417.218848	0.038102966
3419.147301	0.038222570
3421.075754	0.038301080
3423.004207	0.038486332
3424.932660	0.038241420
3426.861114	0.037665777
3428.789567	0.037388001
3430.718020	0.037447926
3432.646473	0.037708253
3434.574926	0.038032178
3436.503379	0.037965942
3438.431832	0.037574489
3440.360285	0.037318565
3442.288738	0.037334722
3444.217191	0.037452366
3446.145644	0.037363935
3448.074097	0.037287403
3450.002550	0.037328266
3451.931004	0.037206754
3453.859457	0.036942672
3455.787910	0.036633242
3457.716363	0.036425430
3459.644816	0.036553189
3461.573269	0.037071701
3463.501722	0.037454523
3465.430175	0.037126012
3467.358628	0.036536928
3469.287081	0.036403559
3471.215534	0.036611538
3473.143987	0.036589459
3475.072440	0.035998397
3477.000893	0.035233095
3478.929347	0.034874965
3480.857800	0.034927282
3482.786253	0.035207432
3484.714706	0.035435896
3486.643159	0.035201605
3488.571612	0.034772884
3490.500065	0.034639899
3492.428518	0.034771100
3494.356971	0.035012487
3496.285424	0.035348576
3498.213877	0.035714764
3500.142330	0.035873059
3502.070783	0.035660543
3503.999237	0.035283316
3505.927690	0.034890447
3507.856143	0.034227494
3509.784596	0.033356860
3511.713049	0.032503929
3513.641502	0.031744815
3515.569955	0.031265646
3517.498408	0.031101465
3519.426861	0.031098774
3521.355314	0.031081647
3523.283767	0.031106457
3525.212220	0.031197201
3527.140673	0.031053605
3529.069126	0.030679047
3530.997580	0.030302878
3532.926033	0.030044740
3534.854486	0.029878817
3536.782939	0.029612839
3538.711392	0.029284598
3540.639845	0.029281784
3542.568298	0.029748835
3544.496751	0.030015402
3546.425204	0.029589800
3548.353657	0.029136682
3550.282110	0.029112414
3552.210563	0.029048467
3554.139016	0.028387455
3556.067470	0.027400527
3557.995923	0.026855981
3559.924376	0.026859952
3561.852829	0.027100984
3563.781282	0.027366914
3565.709735	0.027226126
3567.638188	0.026787050
3569.566641	0.026681319
3571.495094	0.026518367
3573.423547	0.025716200
3575.352000	0.024625553
3577.280453	0.023761842
3579.208906	0.023376344
3581.137360	0.023670401
3583.065813	0.024417799
3584.994266	0.024687728
3586.922719	0.024069326
3588.851172	0.023653472
3590.779625	0.023776522
3592.708078	0.023419591
3594.636531	0.022588624
3596.564984	0.022152524
3598.493437	0.021858109
3600.421890	0.021200847
3602.350343	0.020884858
3604.278796	0.021242253
3606.207249	0.021532657
3608.135703	0.021502249
3610.064156	0.021492496
3611.992609	0.021366568
3613.921062	0.021228064
3615.849515	0.021442503
3617.777968	0.021763891
3619.706421	0.021955024
3621.634874	0.021950429
3623.563327	0.021520389
3625.491780	0.020618448
3627.420233	0.019247562
3629.348686	0.018266253
3631.277139	0.018211193
3633.205593	0.017916301
3635.134046	0.017059263
3637.062499	0.016431173
3638.990952	0.016360782
3640.919405	0.016650686
3642.847858	0.017265575
3644.776311	0.018358238
3646.704764	0.019529415
3648.633217	0.019590026
3650.561670	0.018084075
3652.490123	0.016521966
3654.418576	0.015358040
3656.347029	0.014599440
3658.275482	0.014599827
3660.203936	0.014826085
3662.132389	0.014631297
3664.060842	0.014380366
3665.989295	0.014544004
3667.917748	0.014927659
3669.846201	0.015208221
3671.774654	0.014977401
3673.703107	0.013384061
3675.631560	0.011447993
3677.560013	0.011088663
3679.488466	0.011905515
3681.416919	0.012657297
3683.345372	0.013044510
3685.273826	0.013521165
3687.202279	0.014400102
3689.130732	0.014833290
3691.059185	0.013652775
3692.987638	0.011953984
3694.916091	0.010988975
3696.844544	0.010480508
3698.772997	0.009967486
3700.701450	0.009697506
3702.629903	0.010214373
3704.558356	0.011309387
3706.486809	0.012245503
3708.415262	0.012594497
3710.343716	0.012435829
3712.272169	0.012172014
3714.200622	0.012161857
3716.129075	0.012490266
3718.057528	0.013193574
3719.985981	0.014151444
3721.914434	0.014901079
3723.842887	0.014869228
3725.771340	0.013957421
3727.699793	0.012859586
3729.628246	0.012111304
3731.556699	0.012060172
3733.485152	0.013175110
3735.413605	0.014904907
3737.342059	0.015669255
3739.270512	0.014997563
3741.198965	0.013641997
3743.127418	0.012359989
3745.055871	0.012132387
3746.984324	0.012842038
3748.912777	0.012686881
3750.841230	0.011647520
3752.769683	0.011869805
3754.698136	0.013289916
3756.626589	0.014423341
3758.555042	0.014486962
3760.483495	0.013786506
3762.411949	0.012994042
3764.340402	0.012677833
3766.268855	0.013270039
3768.197308	0.014351120
3770.125761	0.014791532
3772.054214	0.014282452
3773.982667	0.013399605
3775.911120	0.012631461
3777.839573	0.012070477
3779.768026	0.012000206
3781.696479	0.012534318
3783.624932	0.012950769
3785.553385	0.012987283
3787.481838	0.013011521
3789.410292	0.012949107
3791.338745	0.012684940
3793.267198	0.012441425
3795.195651	0.012661938
3797.124104	0.013597837
3799.052557	0.014178519
3800.981010	0.013587243
3802.909463	0.013272554
3804.837916	0.013368222
3806.766369	0.012863514
3808.694822	0.012435329
3810.623275	0.012747040
3812.551728	0.013286971
3814.480182	0.013513798
3816.408635	0.014130229
3818.337088	0.015578325
3820.265541	0.016061476
3822.193994	0.015111458
3824.122447	0.014113531
3826.050900	0.013558136
3827.979353	0.013690815
3829.907806	0.014330849
3831.836259	0.015003485
3833.764712	0.015378837
3835.693165	0.015333414
3837.621618	0.015200058
3839.550071	0.015384543
3841.478525	0.015864972
3843.406978	0.015954604
3845.335431	0.015040334
3847.263884	0.013685822
3849.192337	0.012896254
3851.120790	0.012711147
3853.049243	0.012523858
3854.977696	0.012473769
3856.906149	0.012826371
3858.834602	0.013289521
3860.763055	0.013874545
3862.691508	0.014309874
3864.619961	0.014198462
3866.548415	0.014242654
3868.476868	0.015013579
3870.405321	0.015670538
3872.333774	0.015027124
3874.262227	0.013436817
3876.190680	0.012414601
3878.119133	0.012234550
3880.047586	0.012449760
3881.976039	0.012769790
3883.904492	0.012497878
3885.832945	0.011736745
3887.761398	0.011468048
3889.689851	0.011516622
3891.618305	0.011270727
3893.546758	0.011046018
3895.475211	0.011285164
3897.403664	0.012090436
3899.332117	0.013505832
3901.260570	0.014662168
3903.189023	0.014072737
3905.117476	0.012421900
3907.045929	0.011458138
3908.974382	0.011294837
3910.902835	0.011433164
3912.831288	0.011584646
3914.759741	0.011524917
3916.688194	0.011284784
3918.616648	0.011258125
3920.545101	0.011456434
3922.473554	0.011587380
3924.402007	0.011655888
3926.330460	0.011627369
3928.258913	0.011326717
3930.187366	0.010980736
3932.115819	0.010921828
3934.044272	0.010876333
3935.972725	0.010449138
3937.901178	0.009992250
3939.829631	0.010044761
3941.758084	0.010764552
3943.686538	0.012009583
3945.614991	0.012998091
3947.543444	0.012704656
3949.471897	0.011498081
3951.400350	0.010749811
3953.328803	0.010821465
3955.257256	0.010975043
3957.185709	0.010494643
3959.114162	0.009474457
3961.042615	0.008910361
3962.971068	0.009301451
3964.899521	0.010027446
3966.827974	0.010566849
3968.756427	0.011029144
3970.684881	0.010984838
3972.613334	0.010065427
3974.541787	0.009480088
3976.470240	0.010306386
3978.398693	0.011401898
3980.327146	0.011072236
3982.255599	0.009778780
3984.184052	0.008992256
3986.112505	0.009252127
3988.040958	0.009893810
3989.969411	0.010105048
3991.897864	0.010149182
3993.826317	0.010586048
3995.754771	0.011207546
3997.683224	0.011407286
3999.611677	0.010975023
4001.540130	0.010218850
4003.468583	0.009600001
4005.397036	0.009811061
4007.325489	0.010419668
4009.253942	0.010452129
4011.182395	0.010285658
4013.110848	0.010481673
4015.039301	0.010759034
4016.967754	0.010796326
4018.896207	0.010803408
4020.824661	0.010853412
4022.753114	0.010562857
4024.681567	0.010099938
4026.610020	0.010291105
4028.538473	0.010719139
4030.466926	0.010645039
4032.395379	0.010283530
4034.323832	0.010307239
4036.252285	0.010537854
4038.180738	0.010130450
4040.109191	0.009413886
4042.037644	0.009016337
4043.966097	0.008775764
4045.894550	0.008707045
4047.823004	0.009243424
4049.751457	0.009878019
4051.679910	0.009968171
4053.608363	0.010114564
4055.536816	0.010551613
4057.465269	0.010546295
4059.393722	0.009939921
4061.322175	0.009177446
4063.250628	0.008804163
4065.179081	0.009002291
4067.107534	0.009065469
4069.035987	0.008611342
4070.964440	0.008318317
4072.892894	0.008750364
4074.821347	0.008931274
4076.749800	0.008952309
4078.678253	0.009768196
4080.606706	0.010186109
4082.535159	0.009149164
4084.463612	0.008433681
4086.392065	0.008939573
4088.320518	0.009583057
4090.248971	0.009864002
4092.177424	0.009667321
4094.105877	0.008733382
4096.034330	0.007480014
4097.962783	0.006489403
4099.891237	0.006264149
4101.819690	0.006853989
4103.748143	0.007685531
4105.676596	0.008174708
4107.605049	0.008356737
4109.533502	0.008487882
4111.461955	0.008522169
4113.390408	0.008405408
4115.318861	0.008459914
4117.247314	0.008738389
4119.175767	0.008662553
4121.104220	0.008208570
4123.032673	0.008141309
4124.961127	0.008237457
4126.889580	0.007824543
4128.818033	0.007485713
4130.746486	0.007779397
4132.674939	0.008109146
4134.603392	0.008145346
4136.531845	0.007902697
4138.460298	0.007661020
4140.388751	0.007401645
4142.317204	0.007018622
4144.245657	0.006944173
4146.174110	0.007086777
4148.102563	0.006910886
4150.031017	0.006738422
4151.959470	0.006763130
4153.887923	0.007295579
4155.816376	0.008216213
4157.744829	0.008493961
4159.673282	0.007890025
4161.601735	0.007608472
4163.530188	0.007954842
4165.458641	0.008375531
4167.387094	0.008404263
4169.315547	0.007894048
4171.244000	0.007492817
4173.172453	0.007514446
4175.100906	0.007454169
4177.029360	0.007312941
4178.957813	0.007489323
4180.886266	0.007280863
4182.814719	0.006500311
4184.743172	0.006354194
4186.671625	0.007078408
4188.600078	0.007676903
4190.528531	0.007789369
4192.456984	0.007564412
4194.385437	0.007138760
4196.313890	0.006696274
4198.242343	0.006391400
4200.170796	0.006518301
4202.099250	0.006608345
4204.027703	0.006162236
4205.956156	0.005819076
4207.884609	0.006112365
4209.813062	0.006783825
4211.741515	0.007342637
4213.669968	0.007290142
4215.598421	0.006728893
4217.526874	0.006047755
4219.455327	0.005427065
4221.383780	0.005117439
4223.312233	0.005684261
4225.240686	0.006396334
4227.169139	0.007198681
4229.097593	0.007758841
4231.026046	0.007536687
4232.954499	0.006740763
4234.882952	0.005763768
4236.811405	0.004960169
4238.739858	0.004812744
4240.668311	0.005786231
4242.596764	0.007179562
4244.525217	0.007177867
4246.453670	0.005973050
4248.382123	0.005535432
4250.310576	0.006340293
4252.239029	0.007268989
4254.167483	0.007557415
4256.095936	0.007503182
4258.024389	0.007256297
4259.952842	0.006619846
4261.881295	0.005721357
4263.809748	0.005110291
4265.738201	0.004670198
4267.666654	0.004517261
4269.595107	0.005311653
4271.523560	0.006694680
4273.452013	0.007379388
4275.380466	0.007137504
4277.308919	0.006673581
4279.237373	0.005974031
4281.165826	0.005482640
4283.094279	0.005368273
4285.022732	0.005186109
4286.951185	0.005287886
4288.879638	0.005463844
4290.808091	0.005691303
4292.736544	0.006235505
4294.664997	0.006448613
4296.593450	0.006393402
4298.521903	0.006206274
4300.450356	0.005529153
4302.378809	0.005228434
4304.307262	0.005578709
4306.235716	0.006020531
4308.164169	0.006124559
4310.092622	0.005881319
4312.021075	0.005580773
4313.949528	0.005772274
4315.877981	0.006040405
4317.806434	0.006241241
4319.734887	0.006703774
4321.663340	0.006676021
4323.591793	0.006441689
4325.520246	0.006734948
4327.448699	0.006817581
4329.377152	0.006839963
4331.305606	0.006871732
4333.234059	0.006627152
4335.162512	0.006455430
4337.090965	0.006497962
4339.019418	0.006422825
4340.947871	0.006061564
4342.876324	0.005678696
4344.804777	0.005523166
4346.733230	0.005788391
4348.661683	0.006134321
4350.590136	0.006105302
4352.518589	0.006175434
4354.447042	0.006453197
4356.375495	0.006509700
4358.303949	0.006436336
4360.232402	0.006316812
4362.160855	0.006458718
4364.089308	0.006451539
4366.017761	0.006231040
4367.946214	0.006538979
4369.874667	0.007163994
4371.803120	0.007838594
4373.731573	0.008339048
4375.660026	0.007707932
4377.588479	0.006574882
4379.516932	0.006716871
4381.445385	0.007238576
4383.373839	0.006674694
4385.302292	0.005996014
4387.230745	0.006280120
4389.159198	0.006749240
4391.087651	0.006604827
4393.016104	0.006023620
4394.944557	0.005523985
4396.873010	0.005399676
4398.801463	0.005291982
4400.729916	0.005219467
4402.658369	0.005017682
4404.586822	0.004844000
4406.515275	0.005393485
4408.443729	0.006619612
4410.372182	0.007817896
4412.300635	0.007861588
4414.229088	0.006445988
4416.157541	0.004846066
4418.085994	0.004346152
4420.014447	0.004963889
4421.942900	0.005866336
4423.871353	0.006405600
4425.799806	0.006323344
4427.728259	0.006077374
4429.656712	0.005784613
4431.585165	0.005200801
4433.513618	0.005145775
4435.442072	0.005925461
4437.370525	0.006725069
4439.298978	0.006915433
4441.227431	0.006618969
4443.155884	0.006421623
4445.084337	0.006073603
4447.012790	0.005575555
4448.941243	0.005893518
4450.869696	0.006299304
4452.798149	0.006143890
4454.726602	0.005948122
4456.655055	0.005939587
4458.583508	0.006029810
4460.511962	0.006211608
4462.440415	0.006133049
4464.368868	0.005664651
4466.297321	0.005330527
4468.225774	0.005564597
4470.154227	0.006230798
4472.082680	0.007078141
4474.011133	0.007411418
4475.939586	0.006951171
4477.868039	0.006895625
4479.796492	0.007648322
4481.724945	0.007945508
4483.653398	0.007963622
4485.581851	0.008553769
4487.510305	0.009341805
4489.438758	0.009047910
4491.367211	0.008061841
4493.295664	0.007266533
4495.224117	0.006402992
4497.152570	0.005326515
4499.081023	0.005078112
4501.009476	0.005980590
4502.937929	0.007135764
4504.866382	0.008091810
4506.794835	0.008478827
4508.723288	0.007777752
4510.651741	0.006745613
4512.580195	0.006615086
4514.508648	0.007620489
4516.437101	0.008393480
4518.365554	0.007921483
4520.294007	0.006747878
4522.222460	0.006091925
4524.150913	0.006122015
4526.079366	0.006580845
4528.007819	0.006965376
4529.936272	0.006660489
4531.864725	0.006055242
4533.793178	0.005839050
4535.721631	0.005680412
4537.650084	0.005289179
4539.578538	0.005451969
4541.506991	0.006338548
4543.435444	0.007319826
4545.363897	0.007989494
4547.292350	0.008096828
4549.220803	0.007631347
4551.149256	0.007056793
4553.077709	0.006547631
4555.006162	0.006272992
4556.934615	0.005919727
4558.863068	0.005557992
4560.791521	0.005899457
4562.719974	0.006710731
4564.648428	0.007376712
4566.576881	0.007586628
4568.505334	0.007481490
4570.433787	0.007359053
4572.362240	0.007088648
4574.290693	0.007345985
4576.219146	0.007719105
4578.147599	0.007845888
4580.076052	0.008118193
4582.004505	0.008367842
4583.932958	0.008008718
4585.861411	0.007317546
4587.789864	0.007380877
4589.718318	0.008204449
4591.646771	0.007809063
4593.575224	0.006192998
4595.503677	0.005562353
4597.432130	0.006207404
4599.360583	0.006550376
4601.289036	0.006027758
4603.217489	0.005811873
[truncated: 1,501 more rows]
