# Supplementary material for: Adaptive Method for Quantitative Estimation of Glucose and Fructose Concentrations in Aqueous Solutions Based on Infrared Nanoantenna Optics
Source: Sensors (Basel). 2019 Jul 11;19(14):3053. doi: 10.3390/s19143053 (PMC6678705; doi:10.3390/s19143053)
Supplement: Supplementary file 1 [file sensors-19-03053-s001.zip › 00_Measurement_Data/Fructose cycles/2 water/res4 sc50_50 ap100x100 par pol/2 water.14.txt]

748.239793	0.017136732
750.168246	0.033013828
752.096699	0.036858309
754.025152	0.029214598
755.953605	0.024362426
757.882058	0.030927904
759.810511	0.039107896
761.738964	0.045634873
763.667418	0.045496985
765.595871	0.043476500
767.524324	0.041696433
769.452777	0.046302713
771.381230	0.054071702
773.309683	0.050710309
775.238136	0.040046401
777.166589	0.033244856
779.095042	0.023396891
781.023495	0.019452643
782.951948	0.030462520
784.880401	0.041620530
786.808854	0.039941102
788.737308	0.041353621
790.665761	0.037969802
792.594214	0.040339362
794.522667	0.045867004
796.451120	0.051592920
798.379573	0.045459479
800.308026	0.024091257
802.236479	0.023128059
804.164932	0.025263119
806.093385	0.018558009
808.021838	0.034935363
809.950291	0.043454990
811.878744	0.037528522
813.807197	0.026985276
815.735651	0.022021132
817.664104	0.025006549
819.592557	0.041589774
821.521010	0.046578612
823.449463	0.030863309
825.377916	0.028446622
827.306369	0.035006423
829.234822	0.032839961
831.163275	0.033655580
833.091728	0.030908575
835.020181	0.028179156
836.948634	0.029750682
838.877087	0.016733656
840.805541	0.013974606
842.733994	0.022351222
844.662447	0.018730570
846.590900	0.016414730
848.519353	0.012790878
850.447806	0.010110964
852.376259	0.011357018
854.304712	0.013322500
856.233165	0.014187993
858.161618	0.012309656
860.090071	0.012695486
862.018524	0.021324718
863.946977	0.026450932
865.875430	0.027710576
867.803884	0.027373247
869.732337	0.025574951
871.660790	0.025219228
873.589243	0.026919605
875.517696	0.028560231
877.446149	0.031570289
879.374602	0.034188937
881.303055	0.031587936
883.231508	0.029037755
885.159961	0.032470826
887.088414	0.037172332
889.016867	0.040851809
890.945320	0.043937027
892.873774	0.047860105
894.802227	0.054321844
896.730680	0.060589790
898.659133	0.061375245
900.587586	0.059939444
902.516039	0.062323119
904.444492	0.067158401
906.372945	0.070158206
908.301398	0.072324276
910.229851	0.076120049
912.158304	0.080375761
914.086757	0.083964050
916.015210	0.088878013
917.943664	0.095547140
919.872117	0.102050513
921.800570	0.107503898
923.729023	0.110830620
925.657476	0.112044245
927.585929	0.114081778
929.514382	0.118743941
931.442835	0.125858352
933.371288	0.133347705
935.299741	0.138491899
937.228194	0.141984329
939.156647	0.146291733
941.085100	0.152193144
943.013553	0.159202546
944.942007	0.166781425
946.870460	0.174514711
948.798913	0.181462109
950.727366	0.186948135
952.655819	0.191847026
954.584272	0.197450370
956.512725	0.203484684
958.441178	0.209495589
960.369631	0.216256499
962.298084	0.223867819
964.226537	0.231428981
966.154990	0.237984076
968.083443	0.243399858
970.011897	0.249009460
971.940350	0.256139457
973.868803	0.263975829
975.797256	0.270838916
977.725709	0.276441991
979.654162	0.281348974
981.582615	0.286680341
983.511068	0.293195933
985.439521	0.299718916
987.367974	0.305294663
989.296427	0.310990959
991.224880	0.317634732
993.153333	0.324089378
995.081786	0.329426110
997.010240	0.334401965
998.938693	0.339218974
1000.867146	0.343572646
1002.795599	0.347952843
1004.724052	0.352354497
1006.652505	0.356909394
1008.580958	0.362644881
1010.509411	0.369019985
1012.437864	0.373951852
1014.366317	0.377123594
1016.294770	0.379932165
1018.223223	0.383136749
1020.151676	0.386808962
1022.080130	0.390674770
1024.008583	0.394150019
1025.937036	0.396942258
1027.865489	0.398841143
1029.793942	0.399953246
1031.722395	0.401559591
1033.650848	0.404538482
1035.579301	0.407292336
1037.507754	0.408375412
1039.436207	0.409366250
1041.364660	0.411304444
1043.293113	0.412747145
1045.221566	0.413236022
1047.150019	0.413380027
1049.078473	0.413268119
1051.006926	0.413018882
1052.935379	0.412591547
1054.863832	0.412062943
1056.792285	0.411657900
1058.720738	0.411300391
1060.649191	0.411150634
1062.577644	0.411240518
1064.506097	0.411132932
1066.434550	0.410417497
1068.363003	0.408751637
1070.291456	0.406100571
1072.219909	0.403462768
1074.148363	0.401897132
1076.076816	0.400927901
1078.005269	0.399811447
1079.933722	0.398651540
1081.862175	0.397463799
1083.790628	0.396230847
1085.719081	0.395394057
1087.647534	0.394609660
1089.575987	0.392634362
1091.504440	0.389612108
1093.432893	0.386717856
1095.361346	0.384540170
1097.289799	0.383109629
1099.218253	0.381495118
1101.146706	0.378883123
1103.075159	0.375822395
1105.003612	0.373317122
1106.932065	0.371676743
1108.860518	0.370045096
1110.788971	0.367573231
1112.717424	0.364535004
1114.645877	0.361632228
1116.574330	0.359050602
1118.502783	0.356410384
1120.431236	0.353661031
1122.359689	0.351208240
1124.288142	0.349091321
1126.216596	0.346950054
1128.145049	0.344198853
1130.073502	0.340631753
1132.001955	0.337110490
1133.930408	0.334346712
1135.858861	0.331862390
1137.787314	0.329006046
1139.715767	0.326179862
1141.644220	0.324162304
1143.572673	0.322423577
1145.501126	0.319894522
1147.429579	0.316859961
1149.358032	0.314189762
1151.286486	0.311656356
1153.214939	0.308701903
1155.143392	0.305645525
1157.071845	0.302728385
1159.000298	0.299945176
1160.928751	0.297594488
1162.857204	0.295370132
1164.785657	0.292614192
1166.714110	0.289413214
1168.642563	0.286297292
1170.571016	0.283482194
1172.499469	0.280670762
1174.427922	0.277690560
1176.356375	0.274752766
1178.284829	0.271898001
1180.213282	0.269155443
1182.141735	0.266564161
1184.070188	0.263963223
1185.998641	0.261524588
1187.927094	0.259307265
1189.855547	0.256970137
1191.784000	0.254368931
1193.712453	0.251527071
1195.640906	0.248930976
1197.569359	0.246861801
1199.497812	0.244715095
1201.426265	0.242170855
1203.354719	0.239843071
1205.283172	0.237439573
1207.211625	0.234881505
1209.140078	0.232200027
1211.068531	0.229609549
1212.996984	0.227245539
1214.925437	0.224916473
1216.853890	0.222484112
1218.782343	0.220112115
1220.710796	0.218083262
1222.639249	0.216456845
1224.567702	0.214805573
1226.496155	0.212747976
1228.424609	0.210659072
1230.353062	0.208983868
1232.281515	0.207345113
1234.209968	0.205172181
1236.138421	0.202726483
1238.066874	0.200705707
1239.995327	0.199197173
1241.923780	0.197748199
1243.852233	0.196102828
1245.780686	0.194326326
1247.709139	0.192606226
1249.637592	0.190935507
1251.566045	0.189134449
1253.494498	0.187118798
1255.422952	0.185142398
1257.351405	0.183408141
1259.279858	0.181665987
1261.208311	0.179895833
1263.136764	0.178300738
1265.065217	0.176720977
1266.993670	0.174957320
1268.922123	0.172952533
1270.850576	0.170910299
1272.779029	0.169348255
1274.707482	0.168151543
1276.635935	0.166804627
1278.564388	0.165295407
1280.492842	0.163767532
1282.421295	0.162424996
1284.349748	0.161299855
1286.278201	0.159746230
1288.206654	0.157690525
1290.135107	0.155853108
1292.063560	0.154242709
1293.992013	0.152558908
1295.920466	0.150981650
1297.848919	0.149614632
1299.777372	0.148262262
1301.705825	0.146873355
1303.634278	0.145575792
1305.562731	0.144345060
1307.491185	0.143203095
1309.419638	0.142193362
1311.348091	0.140991390
1313.276544	0.139900461
1315.204997	0.139183357
1317.133450	0.137952402
1319.061903	0.136009112
1320.990356	0.133983672
1322.918809	0.132262334
1324.847262	0.131113291
1326.775715	0.130267248
1328.704168	0.129203111
1330.632621	0.128073737
1332.561075	0.127387524
1334.489528	0.127168551
1336.417981	0.126521885
1338.346434	0.124625608
1340.274887	0.122621164
1342.203340	0.121260583
1344.131793	0.119752251
1346.060246	0.118244149
1347.988699	0.117039301
1349.917152	0.116023399
1351.845605	0.115101002
1353.774058	0.114084691
1355.702511	0.113243654
1357.630965	0.112797767
1359.559418	0.111912049
1361.487871	0.110043995
1363.416324	0.108748823
1365.344777	0.108490959
1367.273230	0.107852183
1369.201683	0.107310727
1371.130136	0.106907986
1373.058589	0.105345257
1374.987042	0.103698500
1376.915495	0.102798574
1378.843948	0.101505712
1380.772401	0.100128926
1382.700854	0.099534713
1384.629308	0.098867118
1386.557761	0.097327814
1388.486214	0.096543163
1390.414667	0.097154327
1392.343120	0.097062699
1394.271573	0.096153162
1396.200026	0.095587328
1398.128479	0.094544724
1400.056932	0.093265012
1401.985385	0.092119724
1403.913838	0.090320952
1405.842291	0.088995859
1407.770744	0.088378765
1409.699198	0.087392040
1411.627651	0.086837180
1413.556104	0.087574907
1415.484557	0.087919123
1417.413010	0.085816175
1419.341463	0.083620124
1421.269916	0.083625905
1423.198369	0.083516598
1425.126822	0.082895286
1427.055275	0.082337983
1428.983728	0.081152149
1430.912181	0.080753863
1432.840634	0.081390060
1434.769087	0.080200486
1436.697541	0.077607468
1438.625994	0.076735497
1440.554447	0.076462485
1442.482900	0.075714052
1444.411353	0.075049914
1446.339806	0.073986456
1448.268259	0.073114164
1450.196712	0.073730707
1452.125165	0.075349107
1454.053618	0.075608395
1455.982071	0.073015265
1457.910524	0.071126238
1459.838977	0.072419301
1461.767431	0.072466582
1463.695884	0.069572903
1465.624337	0.067499794
1467.552790	0.068302043
1469.481243	0.068962507
1471.409696	0.067504600
1473.338149	0.066242367
1475.266602	0.066001453
1477.195055	0.065333731
1479.123508	0.064227104
1481.051961	0.063466027
1482.980414	0.063830107
1484.908867	0.064743437
1486.837321	0.064680114
1488.765774	0.063278064
1490.694227	0.062376406
1492.622680	0.062836736
1494.551133	0.062175125
1496.479586	0.060025688
1498.408039	0.058801327
1500.336492	0.059585199
1502.264945	0.061640840
1504.193398	0.062155243
1506.121851	0.059721816
1508.050304	0.058345627
1509.978757	0.058879584
1511.907210	0.058766559
1513.835664	0.058196165
1515.764117	0.057949342
1517.692570	0.058546770
1519.621023	0.058548577
1521.549476	0.057210468
1523.477929	0.056411393
1525.406382	0.055517003
1527.334835	0.054712225
1529.263288	0.055070002
1531.191741	0.055097848
1533.120194	0.054721311
1535.048647	0.056231841
1536.977100	0.057789166
1538.905554	0.056880724
1540.834007	0.055821218
1542.762460	0.055085465
1544.690913	0.053461425
1546.619366	0.051890157
1548.547819	0.050513372
1550.476272	0.049982246
1552.404725	0.051013082
1554.333178	0.052974213
1556.261631	0.053431418
1558.190084	0.050414141
1560.118537	0.048721552
1562.046990	0.049862731
1563.975443	0.050009135
1565.903897	0.049324751
1567.832350	0.048253991
1569.760803	0.047358632
1571.689256	0.048141457
1573.617709	0.048443753
1575.546162	0.046950124
1577.474615	0.046290863
1579.403068	0.046563704
1581.331521	0.046096563
1583.259974	0.045491479
1585.188427	0.045527287
1587.116880	0.046002172
1589.045333	0.046484333
1590.973787	0.046804506
1592.902240	0.046891235
1594.830693	0.046819609
1596.759146	0.046856876
1598.687599	0.046993345
1600.616052	0.047094658
1602.544505	0.047315396
1604.472958	0.047700893
1606.401411	0.047859799
1608.329864	0.047855511
1610.258317	0.048595730
1612.186770	0.050237950
1614.115223	0.051081568
1616.043677	0.050543517
1617.972130	0.051116303
1619.900583	0.052608959
1621.829036	0.052387089
1623.757489	0.051791653
1625.685942	0.052223157
1627.614395	0.052771021
1629.542848	0.053954706
1631.471301	0.055773444
1633.399754	0.056027334
1635.328207	0.054633513
1637.256660	0.054486517
1639.185113	0.055287518
1641.113566	0.055867545
1643.042020	0.056381170
1644.970473	0.056180205
1646.898926	0.056629892
1648.827379	0.059543356
1650.755832	0.059622254
1652.684285	0.055130761
1654.612738	0.053574488
1656.541191	0.055105828
1658.469644	0.055313975
1660.398097	0.054028913
1662.326550	0.052914232
1664.255003	0.053371113
1666.183456	0.053998824
1668.111910	0.052921280
1670.040363	0.051958162
1671.968816	0.052046504
1673.897269	0.051015697
1675.825722	0.049753863
1677.754175	0.050197203
1679.682628	0.051112939
1681.611081	0.050394684
1683.539534	0.047749143
1685.467987	0.046088930
1687.396440	0.045544341
1689.324893	0.044379544
1691.253346	0.044030193
1693.181799	0.044441558
1695.110253	0.044508517
1697.038706	0.044711307
1698.967159	0.043533299
1700.895612	0.041669633
1702.824065	0.041231569
1704.752518	0.040312275
1706.680971	0.039119728
1708.609424	0.038783681
1710.537877	0.038717989
1712.466330	0.038402960
1714.394783	0.037505165
1716.323236	0.036047719
1718.251689	0.035354279
1720.180143	0.035735961
1722.108596	0.035565324
1724.037049	0.034790024
1725.965502	0.034597833
1727.893955	0.035080597
1729.822408	0.035612870
1731.750861	0.035029575
1733.679314	0.033693008
1735.607767	0.033910297
1737.536220	0.034456663
1739.464673	0.033864744
1741.393126	0.033513166
1743.321579	0.033867650
1745.250032	0.034239136
1747.178486	0.034152739
1749.106939	0.033510350
1751.035392	0.033126112
1752.963845	0.033364557
1754.892298	0.033383854
1756.820751	0.033210829
1758.749204	0.033480503
1760.677657	0.033602700
1762.606110	0.033688203
1764.534563	0.034213189
1766.463016	0.034644637
1768.391469	0.035007220
1770.319922	0.035230748
1772.248376	0.035175875
1774.176829	0.035502695
1776.105282	0.035958536
1778.033735	0.035935398
1779.962188	0.035760578
1781.890641	0.035872724
1783.819094	0.036157601
1785.747547	0.036730748
1787.676000	0.037664238
1789.604453	0.038048699
1791.532906	0.037633106
1793.461359	0.037587535
1795.389812	0.038238421
1797.318266	0.038752947
1799.246719	0.038747609
1801.175172	0.038611371
1803.103625	0.038842298
1805.032078	0.039398998
1806.960531	0.040003244
1808.888984	0.040266450
1810.817437	0.040184088
1812.745890	0.040277034
1814.674343	0.040482607
1816.602796	0.040471550
1818.531249	0.040577754
1820.459702	0.041014638
1822.388155	0.041319758
1824.316609	0.041382696
1826.245062	0.041738369
1828.173515	0.041807022
1830.101968	0.041355606
1832.030421	0.041367438
1833.958874	0.041460969
1835.887327	0.041079178
1837.815780	0.040828861
1839.744233	0.041133273
1841.672686	0.041271109
1843.601139	0.040869813
1845.529592	0.040812746
1847.458045	0.041020021
1849.386499	0.040887661
1851.314952	0.040433593
1853.243405	0.039757553
1855.171858	0.039120417
1857.100311	0.038855493
1859.028764	0.038995028
1860.957217	0.039291188
1862.885670	0.039601021
1864.814123	0.039784279
1866.742576	0.039348733
1868.671029	0.038408231
1870.599482	0.037707195
1872.527935	0.037163936
1874.456388	0.036577687
1876.384842	0.036159545
1878.313295	0.035891630
1880.241748	0.035780605
1882.170201	0.035833687
1884.098654	0.035954598
1886.027107	0.035922654
1887.955560	0.035367273
1889.884013	0.034645040
1891.812466	0.034230083
1893.740919	0.033815283
1895.669372	0.033541009
1897.597825	0.033505775
1899.526278	0.033216290
1901.454732	0.032714847
1903.383185	0.032476202
1905.311638	0.032539766
1907.240091	0.032486077
1909.168544	0.032104362
1911.096997	0.031665362
1913.025450	0.031467639
1914.953903	0.031236995
1916.882356	0.030561857
1918.810809	0.030048138
1920.739262	0.029977921
1922.667715	0.029769983
1924.596168	0.029404096
1926.524622	0.028908037
1928.453075	0.028431233
1930.381528	0.028244864
1932.309981	0.028086893
1934.238434	0.027756797
1936.166887	0.027385574
1938.095340	0.027104231
1940.023793	0.026853176
1941.952246	0.026711371
1943.880699	0.026887741
1945.809152	0.026960917
1947.737605	0.026606809
1949.666058	0.026140364
1951.594511	0.025723767
1953.522965	0.025258459
1955.451418	0.024832830
1957.379871	0.024794105
1959.308324	0.024983177
1961.236777	0.024896558
1963.165230	0.024647713
1965.093683	0.024482759
1967.022136	0.024211135
1968.950589	0.023769351
1970.879042	0.023297127
1972.807495	0.022956558
1974.735948	0.022828760
1976.664401	0.022759158
1978.592855	0.022600440
1980.521308	0.022381317
1982.449761	0.022081645
1984.378214	0.021677300
1986.306667	0.021372266
1988.235120	0.021254607
1990.163573	0.021029472
1992.092026	0.020753838
1994.020479	0.020713469
1995.948932	0.020581890
1997.877385	0.020226711
1999.805838	0.019970892
2001.734291	0.019848846
2003.662744	0.019723549
2005.591198	0.019537238
2007.519651	0.019301940
2009.448104	0.019147793
2011.376557	0.019122606
2013.305010	0.019090872
2015.233463	0.019040363
2017.161916	0.019112727
2019.090369	0.019183965
2021.018822	0.018926576
2022.947275	0.018384315
2024.875728	0.017930824
2026.804181	0.017782018
2028.732634	0.017758880
2030.661088	0.017548438
2032.589541	0.017240720
2034.517994	0.017110720
2036.446447	0.017195106
2038.374900	0.017442787
2040.303353	0.017626526
2042.231806	0.017487815
2044.160259	0.017249279
2046.088712	0.017165348
2048.017165	0.017063107
2049.945618	0.016775114
2051.874071	0.016449008
2053.802524	0.016286379
2055.730978	0.016265601
2057.659431	0.016382175
2059.587884	0.016649256
2061.516337	0.016717883
2063.444790	0.016396115
2065.373243	0.016003132
2067.301696	0.015726957
2069.230149	0.015527135
2071.158602	0.015344056
2073.087055	0.015042621
2075.015508	0.014668096
2076.943961	0.014568765
2078.872414	0.014919718
2080.800867	0.015326397
2082.729321	0.015276677
2084.657774	0.014884687
2086.586227	0.014659847
2088.514680	0.014708639
2090.443133	0.014655512
2092.371586	0.014415874
2094.300039	0.014337907
2096.228492	0.014417556
2098.156945	0.014333628
2100.085398	0.014149633
2102.013851	0.014120415
2103.942304	0.014025951
2105.870757	0.013619134
2107.799211	0.013278934
2109.727664	0.013406198
2111.656117	0.013845242
2113.584570	0.014070137
2115.513023	0.013790633
2117.441476	0.013340333
2119.369929	0.013143601
2121.298382	0.013105058
2123.226835	0.012895019
2125.155288	0.012658404
2127.083741	0.012703357
2129.012194	0.012795439
2130.940647	0.012756976
2132.869100	0.012901093
2134.797554	0.013151416
2136.726007	0.013098294
2138.654460	0.012892940
2140.582913	0.012727394
2142.511366	0.012564513
2144.439819	0.012669420
2146.368272	0.013098427
2148.296725	0.013350052
2150.225178	0.013091927
2152.153631	0.012512069
2154.082084	0.012065496
2156.010537	0.012031778
2157.938990	0.012202019
2159.867444	0.012224433
2161.795897	0.012059608
2163.724350	0.011922672
2165.652803	0.011915542
2167.581256	0.011937035
2169.509709	0.011929228
2171.438162	0.011796590
2173.366615	0.011580085
2175.295068	0.011504932
2177.223521	0.011568278
2179.151974	0.011647499
2181.080427	0.011735869
2183.008880	0.011769604
2184.937334	0.011668252
2186.865787	0.011504773
2188.794240	0.011283899
2190.722693	0.010987835
2192.651146	0.010870457
2194.579599	0.010956810
2196.508052	0.010985217
2198.436505	0.010982634
2200.364958	0.011146555
2202.293411	0.011321955
2204.221864	0.011145175
2206.150317	0.010821322
2208.078770	0.010709660
2210.007223	0.010700841
2211.935677	0.010704389
2213.864130	0.010816649
2215.792583	0.010960798
2217.721036	0.011073851
2219.649489	0.011214844
2221.577942	0.011131438
2223.506395	0.010708424
2225.434848	0.010261317
2227.363301	0.009930223
2229.291754	0.009868204
2231.220207	0.010121551
2233.148660	0.010323036
2235.077113	0.010291513
2237.005567	0.010205263
2238.934020	0.010042759
2240.862473	0.009788365
2242.790926	0.009544551
2244.719379	0.009387429
2246.647832	0.009487931
2248.576285	0.009695480
2250.504738	0.009639314
2252.433191	0.009403734
2254.361644	0.009253372
2256.290097	0.009102307
2258.218550	0.008934109
2260.147003	0.008873663
2262.075456	0.008927262
2264.003910	0.009004157
2265.932363	0.008934940
2267.860816	0.008684181
2269.789269	0.008518630
2271.717722	0.008566270
2273.646175	0.008702016
2275.574628	0.008844977
2277.503081	0.008903203
2279.431534	0.008734738
2281.359987	0.008434787
2283.288440	0.008318273
2285.216893	0.008515193
2287.145346	0.008913700
2289.073800	0.009310351
2291.002253	0.009472464
2292.930706	0.009326675
2294.859159	0.009118084
2296.787612	0.009129515
2298.716065	0.009336121
2300.644518	0.009363307
2302.572971	0.008937066
2304.501424	0.008402924
2306.429877	0.008183558
2308.358330	0.008222172
2310.286783	0.008412740
2312.215236	0.008737964
2314.143690	0.008856695
2316.072143	0.008572642
2318.000596	0.008394907
2319.929049	0.008786293
2321.857502	0.009506776
2323.785955	0.009752559
2325.714408	0.009066714
2327.642861	0.008137655
2329.571314	0.007728642
2331.499767	0.007760412
2333.428220	0.008071980
2335.356673	0.008540588
2337.285126	0.008834181
2339.213579	0.008574260
2341.142033	0.007772701
2343.070486	0.007107896
2344.998939	0.007039955
2346.927392	0.007215454
2348.855845	0.007333687
2350.784298	0.007589120
2352.712751	0.007738670
2354.641204	0.007326853
2356.569657	0.006699763
2358.498110	0.006643313
2360.426563	0.006776205
2362.355016	0.006132766
2364.283469	0.005432746
2366.211923	0.005557843
2368.140376	0.006253862
2370.068829	0.007078552
2371.997282	0.007554179
2373.925735	0.007316867
2375.854188	0.006817806
2377.782641	0.006686880
2379.711094	0.006842095
2381.639547	0.006810192
2383.568000	0.006513185
2385.496453	0.006254962
2387.424906	0.006137018
2389.353359	0.006112712
2391.281812	0.006209464
2393.210266	0.006318379
2395.138719	0.006250646
2397.067172	0.006124974
2398.995625	0.006183455
2400.924078	0.006282093
2402.852531	0.006119126
2404.780984	0.005908386
2406.709437	0.005793039
2408.637890	0.005733132
2410.566343	0.005829191
2412.494796	0.005832825
2414.423249	0.005446848
2416.351702	0.004996842
2418.280156	0.004934156
2420.208609	0.005173112
2422.137062	0.005414920
2424.065515	0.005542058
2425.993968	0.005564110
2427.922421	0.005553319
2429.850874	0.005611472
2431.779327	0.005882740
2433.707780	0.006322111
2435.636233	0.006580750
2437.564686	0.006458801
2439.493139	0.006161188
2441.421592	0.005969528
2443.350045	0.005966573
2445.278499	0.005876247
2447.206952	0.005611568
2449.135405	0.005564049
2451.063858	0.005700361
2452.992311	0.005733224
2454.920764	0.005821429
2456.849217	0.006081573
2458.777670	0.006317005
2460.706123	0.006380053
2462.634576	0.006158483
2464.563029	0.005774460
2466.491482	0.005673815
2468.419935	0.005948873
2470.348389	0.006263493
2472.276842	0.006407186
2474.205295	0.006321464
2476.133748	0.006117962
2478.062201	0.006060553
2479.990654	0.006228201
2481.919107	0.006364619
2483.847560	0.006281488
2485.776013	0.006169079
2487.704466	0.006230635
2489.632919	0.006410182
2491.561372	0.006636054
2493.489825	0.006938054
2495.418279	0.007306106
2497.346732	0.007545029
2499.275185	0.007440047
2501.203638	0.007202657
2503.132091	0.007197427
2505.060544	0.007350843
2506.988997	0.007415269
2508.917450	0.007549000
2510.845903	0.008026781
2512.774356	0.008611458
2514.702809	0.008834289
2516.631262	0.008681837
2518.559715	0.008410138
2520.488168	0.008068875
2522.416622	0.007937776
2524.345075	0.008262535
2526.273528	0.008696495
2528.201981	0.009014925
2530.130434	0.009392021
2532.058887	0.009908291
2533.987340	0.010512131
2535.915793	0.011007977
2537.844246	0.011235652
2539.772699	0.011312596
2541.701152	0.011297744
2543.629605	0.011266600
2545.558058	0.011424855
2547.486512	0.011525810
2549.414965	0.011321459
2551.343418	0.011281877
2553.271871	0.011747948
2555.200324	0.012275174
2557.128777	0.012573752
2559.057230	0.012955175
2560.985683	0.013441158
2562.914136	0.013816125
2564.842589	0.014074421
2566.771042	0.014313666
2568.699495	0.014682121
2570.627948	0.015060930
2572.556401	0.015198925
2574.484855	0.015314269
2576.413308	0.015572253
2578.341761	0.015728492
2580.270214	0.015780304
2582.198667	0.016024020
2584.127120	0.016462836
2586.055573	0.016886607
2587.984026	0.017051106
2589.912479	0.016906116
2591.840932	0.016762238
2593.769385	0.016963378
2595.697838	0.017469965
2597.626291	0.017939048
2599.554745	0.018218217
2601.483198	0.018329145
2603.411651	0.018297523
2605.340104	0.018249681
2607.268557	0.018198386
2609.197010	0.018148988
2611.125463	0.018296247
2613.053916	0.018612845
2614.982369	0.018667828
2616.910822	0.018333176
2618.839275	0.018148633
2620.767728	0.018343201
2622.696181	0.018449444
2624.624635	0.018359469
2626.553088	0.018432407
2628.481541	0.018553518
2630.409994	0.018298313
2632.338447	0.017706908
2634.266900	0.017343933
2636.195353	0.017572258
2638.123806	0.018093009
2640.052259	0.018395772
2641.980712	0.018479874
2643.909165	0.018573400
2645.837618	0.018575070
2647.766071	0.018217202
2649.694524	0.017605603
2651.622978	0.017188739
2653.551431	0.017141640
2655.479884	0.017120555
2657.408337	0.016967125
2659.336790	0.016953668
2661.265243	0.017042259
2663.193696	0.016830914
2665.122149	0.016244063
2667.050602	0.015646311
2668.979055	0.015483937
2670.907508	0.015751082
2672.835961	0.016139550
2674.764414	0.016464343
2676.692868	0.016559126
2678.621321	0.016509026
2680.549774	0.016356841
2682.478227	0.015838809
2684.406680	0.015401552
2686.335133	0.015667500
2688.263586	0.016220922
2690.192039	0.016495032
2692.120492	0.016439656
2694.048945	0.016095957
2695.977398	0.015669232
2697.905851	0.015484789
2699.834304	0.015548042
2701.762757	0.015624395
2703.691211	0.015560053
2705.619664	0.015385195
2707.548117	0.015129580
2709.476570	0.014752341
2711.405023	0.014379478
2713.333476	0.014172650
2715.261929	0.014081475
2717.190382	0.014014949
2719.118835	0.013946078
2721.047288	0.013994954
2722.975741	0.014216084
2724.904194	0.014386131
2726.832647	0.014323759
2728.761101	0.014085613
2730.689554	0.013811941
2732.618007	0.013620373
2734.546460	0.013495426
2736.474913	0.013226487
2738.403366	0.012869571
2740.331819	0.012776978
2742.260272	0.012831463
2744.188725	0.012734643
2746.117178	0.012675065
2748.045631	0.013024156
2749.974084	0.013639441
2751.902537	0.013957839
2753.830991	0.013888287
2755.759444	0.013775995
2757.687897	0.013696676
2759.616350	0.013404553
2761.544803	0.012878126
2763.473256	0.012563420
2765.401709	0.012738847
2767.330162	0.013290231
2769.258615	0.013760622
2771.187068	0.013668635
2773.115521	0.013021700
2775.043974	0.012160553
2776.972427	0.011732670
2778.900880	0.012019492
2780.829334	0.012299338
2782.757787	0.012094726
2784.686240	0.011964077
2786.614693	0.012215893
2788.543146	0.012341296
2790.471599	0.012257071
2792.400052	0.012262533
2794.328505	0.012149339
2796.256958	0.011930008
2798.185411	0.011907807
2800.113864	0.012069202
2802.042317	0.012352585
2803.970770	0.012761720
2805.899224	0.013079478
2807.827677	0.013110461
2809.756130	0.012752960
2811.684583	0.012024875
2813.613036	0.011501069
2815.541489	0.011594300
2817.469942	0.011964656
2819.398395	0.012284550
2821.326848	0.012347680
2823.255301	0.011951272
2825.183754	0.011386792
2827.112207	0.011202511
2829.040660	0.011419602
2830.969113	0.011451855
2832.897567	0.010938497
2834.826020	0.010396674
2836.754473	0.010615531
2838.682926	0.011411397
2840.611379	0.011870116
2842.539832	0.011669517
2844.468285	0.011291223
2846.396738	0.011196336
2848.325191	0.011232988
2850.253644	0.011125482
2852.182097	0.011178301
2854.110550	0.011404364
2856.039003	0.011374242
2857.967457	0.011190732
2859.895910	0.011085299
2861.824363	0.010875731
2863.752816	0.010732604
2865.681269	0.011033784
2867.609722	0.011458032
2869.538175	0.011422321
2871.466628	0.011001307
2873.395081	0.010674196
2875.323534	0.010724134
2877.251987	0.010991417
2879.180440	0.011127376
2881.108893	0.011163283
2883.037347	0.011258692
2884.965800	0.011145233
2886.894253	0.010781451
2888.822706	0.010431856
2890.751159	0.010187149
2892.679612	0.010150053
2894.608065	0.010516968
2896.536518	0.011076525
2898.464971	0.011198737
2900.393424	0.010744336
2902.321877	0.010371847
2904.250330	0.010515251
2906.178783	0.010934923
2908.107236	0.011126435
2910.035690	0.010852839
2911.964143	0.010396774
2913.892596	0.010315105
2915.821049	0.010607750
2917.749502	0.010630584
2919.677955	0.010236369
2921.606408	0.009833627
2923.534861	0.009793729
2925.463314	0.010200677
2927.391767	0.010608281
2929.320220	0.010682059
2931.248673	0.010690399
2933.177126	0.010820603
2935.105580	0.010865888
2937.034033	0.010983342
2938.962486	0.011346062
2940.890939	0.011521131
2942.819392	0.011448994
2944.747845	0.011360032
2946.676298	0.011139831
2948.604751	0.010893665
2950.533204	0.010804829
2952.461657	0.010877240
2954.390110	0.011072297
2956.318563	0.011143160
2958.247016	0.011060050
2960.175469	0.010964675
2962.103923	0.010851262
2964.032376	0.010857492
2965.960829	0.010969035
2967.889282	0.010932756
2969.817735	0.010858985
2971.746188	0.010928616
2973.674641	0.010962912
2975.603094	0.010749966
2977.531547	0.010566654
2979.460000	0.010843753
2981.388453	0.011273502
2983.316906	0.011434413
2985.245359	0.011439102
2987.173813	0.011492919
2989.102266	0.011641628
2991.030719	0.011661799
2992.959172	0.011374452
2994.887625	0.011114925
2996.816078	0.011324093
2998.744531	0.011823052
3000.672984	0.012109697
3002.601437	0.012196170
3004.529890	0.012284844
3006.458343	0.012335431
3008.386796	0.012243547
3010.315249	0.012044224
3012.243703	0.011892240
3014.172156	0.011918524
3016.100609	0.012167030
3018.029062	0.012601242
3019.957515	0.013041858
3021.885968	0.013236471
3023.814421	0.013141308
3025.742874	0.012933073
3027.671327	0.012604913
3029.599780	0.012097853
3031.528233	0.011906193
3033.456686	0.012399035
3035.385139	0.013000842
3037.313592	0.013194482
3039.242046	0.013282078
3041.170499	0.013459482
3043.098952	0.013375307
3045.027405	0.012978667
3046.955858	0.012755319
3048.884311	0.012992994
3050.812764	0.013529643
3052.741217	0.013913375
3054.669670	0.013861974
3056.598123	0.013759220
3058.526576	0.014067006
3060.455029	0.014501242
3062.383482	0.014572132
3064.311936	0.014326313
3066.240389	0.014075952
3068.168842	0.014056523
3070.097295	0.014325247
3072.025748	0.014712409
3073.954201	0.014954817
3075.882654	0.014789404
3077.811107	0.014421623
3079.739560	0.014410018
3081.668013	0.014799465
3083.596466	0.015229695
3085.524919	0.015415332
3087.453372	0.015523136
3089.381825	0.015887311
3091.310279	0.016175147
3093.238732	0.016159197
3095.167185	0.016110407
3097.095638	0.016061520
3099.024091	0.015919201
3100.952544	0.015658034
3102.880997	0.015520209
3104.809450	0.015805854
3106.737903	0.016200861
3108.666356	0.016344413
3110.594809	0.016456073
3112.523262	0.016680080
3114.451715	0.016831057
3116.380169	0.016935878
3118.308622	0.017300516
3120.237075	0.017976129
3122.165528	0.018500537
3124.093981	0.018511344
3126.022434	0.018295621
3127.950887	0.018270504
3129.879340	0.018504506
3131.807793	0.018804455
3133.736246	0.018993961
3135.664699	0.019185673
3137.593152	0.019560225
3139.521605	0.019925479
3141.450058	0.019913407
3143.378512	0.019527020
3145.306965	0.019274214
3147.235418	0.019565089
3149.163871	0.020110128
3151.092324	0.020314816
3153.020777	0.020101586
3154.949230	0.020184191
3156.877683	0.021008670
3158.806136	0.021737933
3160.734589	0.021648681
3162.663042	0.021223070
3164.591495	0.021023290
3166.519948	0.021217832
3168.448402	0.021736974
3170.376855	0.022112910
3172.305308	0.022167694
3174.233761	0.022297695
3176.162214	0.022718782
3178.090667	0.023250805
3180.019120	0.023644412
3181.947573	0.023600290
3183.876026	0.023150830
3185.804479	0.022924494
3187.732932	0.023217844
3189.661385	0.023652576
3191.589838	0.023960132
3193.518292	0.024255618
3195.446745	0.024669297
3197.375198	0.025098618
3199.303651	0.025280533
3201.232104	0.025213057
3203.160557	0.025075274
3205.089010	0.024864418
3207.017463	0.024690354
3208.945916	0.024710091
3210.874369	0.024808249
3212.802822	0.024861565
3214.731275	0.025100762
3216.659728	0.025638817
3218.588181	0.026250036
3220.516635	0.026680866
3222.445088	0.026602179
3224.373541	0.026029645
3226.301994	0.025760790
3228.230447	0.026132748
3230.158900	0.026351489
3232.087353	0.025888974
3234.015806	0.025396844
3235.944259	0.025731534
3237.872712	0.026919188
3239.801165	0.028163785
3241.729618	0.028613815
3243.658071	0.028193545
3245.586525	0.027611820
3247.514978	0.027653513
3249.443431	0.028385591
3251.371884	0.029002240
3253.300337	0.029104035
3255.228790	0.029178828
3257.157243	0.029201046
3259.085696	0.029055014
3261.014149	0.029237678
3262.942602	0.029678764
3264.871055	0.029577216
3266.799508	0.028847346
3268.727961	0.028502509
3270.656414	0.029162455
3272.584868	0.030045543
3274.513321	0.030128676
3276.441774	0.029667078
3278.370227	0.029414816
3280.298680	0.029193236
3282.227133	0.028754314
3284.155586	0.028527562
3286.084039	0.028701453
3288.012492	0.029170481
3289.940945	0.029691048
3291.869398	0.029823905
3293.797851	0.029514091
3295.726304	0.029325696
3297.654758	0.029906623
3299.583211	0.031077674
3301.511664	0.031735651
3303.440117	0.031498048
3305.368570	0.031046847
3307.297023	0.030695815
3309.225476	0.030597942
3311.153929	0.030912124
3313.082382	0.031312134
3315.010835	0.031742007
3316.939288	0.032212764
3318.867741	0.032233629
3320.796194	0.031653117
3322.724648	0.031029228
3324.653101	0.030920634
3326.581554	0.031313892
3328.510007	0.031888630
3330.438460	0.032554138
3332.366913	0.033321779
3334.295366	0.033927262
3336.223819	0.034108825
3338.152272	0.033838984
3340.080725	0.033277810
3342.009178	0.033045031
3343.937631	0.033563774
3345.866084	0.034181040
3347.794537	0.034378603
3349.722991	0.034663513
3351.651444	0.035236247
3353.579897	0.035576556
3355.508350	0.035604198
3357.436803	0.035577439
3359.365256	0.035397358
3361.293709	0.035052914
3363.222162	0.034873497
3365.150615	0.035096154
3367.079068	0.035320435
3369.007521	0.034984291
3370.935974	0.034410514
3372.864427	0.034005787
3374.792881	0.033680115
3376.721334	0.033791009
3378.649787	0.034589551
3380.578240	0.035548929
3382.506693	0.036239602
3384.435146	0.036584225
3386.363599	0.036507081
3388.292052	0.036203597
3390.220505	0.036027171
3392.148958	0.036190506
3394.077411	0.036765113
3396.005864	0.037425674
3397.934317	0.037565630
3399.862770	0.036906179
3401.791224	0.036128163
3403.719677	0.036083657
3405.648130	0.036915649
3407.576583	0.037704300
3409.505036	0.037869222
3411.433489	0.037474200
3413.361942	0.036920048
3415.290395	0.036734045
3417.218848	0.037250455
3419.147301	0.038200703
3421.075754	0.038976446
3423.004207	0.039081827
3424.932660	0.038563352
3426.861114	0.038049929
3428.789567	0.037762653
3430.718020	0.037395924
3432.646473	0.037167966
3434.574926	0.037463460
3436.503379	0.037846863
3438.431832	0.037775137
3440.360285	0.037441369
3442.288738	0.037349656
3444.217191	0.037538894
3446.145644	0.037492756
3448.074097	0.037106264
3450.002550	0.036729489
3451.931004	0.036560278
3453.859457	0.036570508
3455.787910	0.036652233
3457.716363	0.036797192
3459.644816	0.036917556
3461.573269	0.036837164
3463.501722	0.036657341
3465.430175	0.036701623
3467.358628	0.036806587
3469.287081	0.036457933
3471.215534	0.035752162
3473.143987	0.035347484
3475.072440	0.035486687
3477.000893	0.035792787
3478.929347	0.035800505
3480.857800	0.035293996
3482.786253	0.034593236
3484.714706	0.034330174
3486.643159	0.034453325
3488.571612	0.034366030
3490.500065	0.034066249
3492.428518	0.034087945
3494.356971	0.034316324
3496.285424	0.034192815
3498.213877	0.033700269
3500.142330	0.033051312
3502.070783	0.032450017
3503.999237	0.032219939
3505.927690	0.032189418
3507.856143	0.031849682
3509.784596	0.031360786
3511.713049	0.031113891
3513.641502	0.031179490
3515.569955	0.031443290
3517.498408	0.031695474
3519.426861	0.031840105
3521.355314	0.031841788
3523.283767	0.031657677
3525.212220	0.031215768
3527.140673	0.030598998
3529.069126	0.030099105
3530.997580	0.029683521
3532.926033	0.029178046
3534.854486	0.028645895
3536.782939	0.028327908
3538.711392	0.028532578
3540.639845	0.029272512
3542.568298	0.029863132
3544.496751	0.029358489
3546.425204	0.028092414
3548.353657	0.027288979
3550.282110	0.027041813
3552.210563	0.026887573
3554.139016	0.026900504
3556.067470	0.027066534
3557.995923	0.027105011
3559.924376	0.027038919
3561.852829	0.027088018
3563.781282	0.027048629
3565.709735	0.026432851
3567.638188	0.025632126
3569.566641	0.025343496
3571.495094	0.025252745
3573.423547	0.025064392
3575.352000	0.024920220
3577.280453	0.024723340
3579.208906	0.024511494
3581.137360	0.024609523
3583.065813	0.024893058
3584.994266	0.024733156
3586.922719	0.024033207
3588.851172	0.023382695
3590.779625	0.022741904
3592.708078	0.022097006
3594.636531	0.022071581
3596.564984	0.022688588
3598.493437	0.023104232
3600.421890	0.022820940
3602.350343	0.022201322
3604.278796	0.021486530
3606.207249	0.020374466
3608.135703	0.019299675
3610.064156	0.019313723
3611.992609	0.020352095
3613.921062	0.021612285
3615.849515	0.022449592
3617.777968	0.022035440
3619.706421	0.020532588
3621.634874	0.019555610
3623.563327	0.019730639
3625.491780	0.020055337
3627.420233	0.019367162
3629.348686	0.018355360
3631.277139	0.017943252
3633.205593	0.017394777
3635.134046	0.016724408
3637.062499	0.016644353
3638.990952	0.017118776
3640.919405	0.017756363
3642.847858	0.018285895
3644.776311	0.018289285
3646.704764	0.017448017
3648.633217	0.016516337
3650.561670	0.016485514
3652.490123	0.016821999
3654.418576	0.016411159
3656.347029	0.015535731
3658.275482	0.015088867
3660.203936	0.014890117
3662.132389	0.014520841
3664.060842	0.014144846
3665.989295	0.014084594
3667.917748	0.014501780
3669.846201	0.015292149
3671.774654	0.015354574
3673.703107	0.013313446
3675.631560	0.011027481
3677.560013	0.010797945
3679.488466	0.011426437
3681.416919	0.011336184
3683.345372	0.010996177
3685.273826	0.011041785
3687.202279	0.010941328
3689.130732	0.010476207
3691.059185	0.010512238
3692.987638	0.011084978
3694.916091	0.011341444
3696.844544	0.011197792
3698.772997	0.010978337
3700.701450	0.010650466
3702.629903	0.010468718
3704.558356	0.010656958
3706.486809	0.010914597
3708.415262	0.010974159
3710.343716	0.010800441
3712.272169	0.010648064
3714.200622	0.010850540
3716.129075	0.011169528
3718.057528	0.011412567
3719.985981	0.011818417
3721.914434	0.012342219
3723.842887	0.012414500
3725.771340	0.011769818
3727.699793	0.011034566
3729.628246	0.010969492
3731.556699	0.011726756
3733.485152	0.012943632
3735.413605	0.013880484
3737.342059	0.014245314
3739.270512	0.014117436
3741.198965	0.013193131
3743.127418	0.011716666
3745.055871	0.011089241
3746.984324	0.011667010
3748.912777	0.012113336
3750.841230	0.012291354
3752.769683	0.012788489
3754.698136	0.012972741
3756.626589	0.012782953
3758.555042	0.012900814
3760.483495	0.013389863
3762.411949	0.013715200
3764.340402	0.013728518
3766.268855	0.013678562
3768.197308	0.013286620
3770.125761	0.012500229
3772.054214	0.012107584
3773.982667	0.012222327
3775.911120	0.012383278
3777.839573	0.012509190
3779.768026	0.012885990
3781.696479	0.013403360
3783.624932	0.013466945
3785.553385	0.013207400
3787.481838	0.013102991
3789.410292	0.013016372
3791.338745	0.012774181
3793.267198	0.012588153
3795.195651	0.012642764
3797.124104	0.013007844
3799.052557	0.013713810
3800.981010	0.014507412
3802.909463	0.015052563
3804.837916	0.014737445
3806.766369	0.013556927
3808.694822	0.012818183
3810.623275	0.012849230
3812.551728	0.012808090
3814.480182	0.012350041
3816.408635	0.012216419
3818.337088	0.012914655
3820.265541	0.013599940
3822.193994	0.013730484
3824.122447	0.013451722
3826.050900	0.012865548
3827.979353	0.012487435
3829.907806	0.012651050
3831.836259	0.013439271
3833.764712	0.014452329
3835.693165	0.014660524
3837.621618	0.014006901
3839.550071	0.013329155
3841.478525	0.012544774
3843.406978	0.011431740
3845.335431	0.010814114
3847.263884	0.011414476
3849.192337	0.012828916
3851.120790	0.013419786
3853.049243	0.012339066
3854.977696	0.011625974
3856.906149	0.012547046
3858.834602	0.013841727
3860.763055	0.014168803
3862.691508	0.013316810
3864.619961	0.012349923
3866.548415	0.012390974
3868.476868	0.013321600
3870.405321	0.014611793
3872.333774	0.015559665
3874.262227	0.015456844
3876.190680	0.014946450
3878.119133	0.014483241
3880.047586	0.014008897
3881.976039	0.013838850
3883.904492	0.013639400
3885.832945	0.013011316
3887.761398	0.012286111
3889.689851	0.011587420
3891.618305	0.011224149
3893.546758	0.011535865
3895.475211	0.011758781
3897.403664	0.011362852
3899.332117	0.011442242
3901.260570	0.012685498
3903.189023	0.013502005
3905.117476	0.012821757
3907.045929	0.012067183
3908.974382	0.011909987
3910.902835	0.011992990
3912.831288	0.012059285
3914.759741	0.011807309
3916.688194	0.011179719
3918.616648	0.010812086
3920.545101	0.010977839
3922.473554	0.011007668
3924.402007	0.010591255
3926.330460	0.010534704
3928.258913	0.011606197
3930.187366	0.013248513
3932.115819	0.013995937
3934.044272	0.013331434
3935.972725	0.012149699
3937.901178	0.011151905
3939.829631	0.010442097
3941.758084	0.009980202
3943.686538	0.009800658
3945.614991	0.009817395
3947.543444	0.009883755
3949.471897	0.009906775
3951.400350	0.009914208
3953.328803	0.010066736
3955.257256	0.010379510
3957.185709	0.010538514
3959.114162	0.010389733
3961.042615	0.010281339
3962.971068	0.010414170
3964.899521	0.010473086
3966.827974	0.010143006
3968.756427	0.009582318
3970.684881	0.009367807
3972.613334	0.010022565
3974.541787	0.010943139
3976.470240	0.011079502
3978.398693	0.010535391
3980.327146	0.009993262
3982.255599	0.009777236
3984.184052	0.009719461
3986.112505	0.009403035
3988.040958	0.008909950
3989.969411	0.008745415
3991.897864	0.009248321
3993.826317	0.010138971
3995.754771	0.010804101
3997.683224	0.010859039
3999.611677	0.010393804
4001.540130	0.010081266
4003.468583	0.010287239
4005.397036	0.010288686
4007.325489	0.009710263
4009.253942	0.009028031
4011.182395	0.008655874
4013.110848	0.008671129
4015.039301	0.008808483
4016.967754	0.008898770
4018.896207	0.009094350
4020.824661	0.009382724
4022.753114	0.009397873
4024.681567	0.009188780
4026.610020	0.009300052
4028.538473	0.009785166
4030.466926	0.010061736
4032.395379	0.009839997
4034.323832	0.009531022
4036.252285	0.009537104
4038.180738	0.009374176
4040.109191	0.008656506
4042.037644	0.008032996
4043.966097	0.008004697
4045.894550	0.008403513
4047.823004	0.009343017
4049.751457	0.010927264
4051.679910	0.012118839
4053.608363	0.011748875
4055.536816	0.010540626
4057.465269	0.009499451
4059.393722	0.008639186
4061.322175	0.007953778
4063.250628	0.007856485
4065.179081	0.008577531
4067.107534	0.009393406
4069.035987	0.009782543
4070.964440	0.010291440
4072.892894	0.010588724
4074.821347	0.009878140
4076.749800	0.008844354
4078.678253	0.008463679
4080.606706	0.008398211
4082.535159	0.008232286
4084.463612	0.008426946
4086.392065	0.009030330
4088.320518	0.009187848
4090.248971	0.008474216
4092.177424	0.007531278
4094.105877	0.007254012
4096.034330	0.007712158
4097.962783	0.007938995
4099.891237	0.007592553
4101.819690	0.006946670
4103.748143	0.006589341
4105.676596	0.006914785
4107.605049	0.007305049
4109.533502	0.007658402
4111.461955	0.008060277
4113.390408	0.008286935
4115.318861	0.008494168
4117.247314	0.008644322
4119.175767	0.008446279
4121.104220	0.007896903
4123.032673	0.007375294
4124.961127	0.007176819
4126.889580	0.007389233
4128.818033	0.007543549
4130.746486	0.007315272
4132.674939	0.007030891
4134.603392	0.007107514
4136.531845	0.007352014
4138.460298	0.007189588
4140.388751	0.006795389
4142.317204	0.006493191
4144.245657	0.006450912
4146.174110	0.006698168
4148.102563	0.007004166
4150.031017	0.007312700
4151.959470	0.007637712
4153.887923	0.007569976
4155.816376	0.006887415
4157.744829	0.006426502
4159.673282	0.006959475
4161.601735	0.007637115
4163.530188	0.007384854
4165.458641	0.006962471
4167.387094	0.007358649
4169.315547	0.008301445
4171.244000	0.009007934
4173.172453	0.009056640
4175.100906	0.008452419
4177.029360	0.007895843
4178.957813	0.008202175
4180.886266	0.008752204
4182.814719	0.008461133
4184.743172	0.007618180
4186.671625	0.007259605
4188.600078	0.007047208
4190.528531	0.006642283
4192.456984	0.006688551
4194.385437	0.006684577
4196.313890	0.006160756
4198.242343	0.005780740
4200.170796	0.005855593
4202.099250	0.006013161
4204.027703	0.006888612
4205.956156	0.008028220
4207.884609	0.008449736
4209.813062	0.008199502
4211.741515	0.007819341
4213.669968	0.007899800
4215.598421	0.008415617
4217.526874	0.008607915
4219.455327	0.008336588
4221.383780	0.008025192
4223.312233	0.007677632
4225.240686	0.007530364
4227.169139	0.007619782
4229.097593	0.007388750
4231.026046	0.006638349
4232.954499	0.006143696
4234.882952	0.006472521
4236.811405	0.007075628
4238.739858	0.007635177
4240.668311	0.007631325
4242.596764	0.006992904
4244.525217	0.006723136
4246.453670	0.006819026
4248.382123	0.006526497
4250.310576	0.006639267
4252.239029	0.007260418
4254.167483	0.007815913
4256.095936	0.008218179
4258.024389	0.008452171
4259.952842	0.007922764
4261.881295	0.006635237
4263.809748	0.005568294
4265.738201	0.005458808
4267.666654	0.006188184
4269.595107	0.006963347
4271.523560	0.007043364
4273.452013	0.006201353
4275.380466	0.005158287
4277.308919	0.005117791
4279.237373	0.006170979
4281.165826	0.007057868
4283.094279	0.006811292
4285.022732	0.005847123
4286.951185	0.005509145
4288.879638	0.006436252
4290.808091	0.007480324
4292.736544	0.007943574
4294.664997	0.008032957
4296.593450	0.007429811
4298.521903	0.006479684
4300.450356	0.005989297
4302.378809	0.006070039
4304.307262	0.006722801
4306.235716	0.007014285
4308.164169	0.006217099
4310.092622	0.005710574
4312.021075	0.006104283
4313.949528	0.006428688
4315.877981	0.006394456
4317.806434	0.006121883
4319.734887	0.005480220
4321.663340	0.004931180
4323.591793	0.004704463
4325.520246	0.005284050
4327.448699	0.006246784
4329.377152	0.006757590
4331.305606	0.006441080
4333.234059	0.006524235
4335.162512	0.007296178
4337.090965	0.007648637
4339.019418	0.007235743
4340.947871	0.006348597
4342.876324	0.005672640
4344.804777	0.005487554
4346.733230	0.005399846
4348.661683	0.005128587
4350.590136	0.005216092
4352.518589	0.005741381
4354.447042	0.006273198
4356.375495	0.006165444
4358.303949	0.005384567
4360.232402	0.004452376
4362.160855	0.004007161
4364.089308	0.004049671
4366.017761	0.004592700
4367.946214	0.005688346
4369.874667	0.005772515
4371.803120	0.004939625
4373.731573	0.004605961
4375.660026	0.004955192
4377.588479	0.005551787
4379.516932	0.006337375
4381.445385	0.006763279
4383.373839	0.006603115
4385.302292	0.006450425
4387.230745	0.006782576
4389.159198	0.007195546
4391.087651	0.007168214
4393.016104	0.006913215
4394.944557	0.006887590
4396.873010	0.006830455
4398.801463	0.006724547
4400.729916	0.006820805
4402.658369	0.006402948
4404.586822	0.005558490
4406.515275	0.005385057
4408.443729	0.006066947
4410.372182	0.006521366
4412.300635	0.006479685
4414.229088	0.006437093
4416.157541	0.006454988
4418.085994	0.006199411
4420.014447	0.005635692
4421.942900	0.005769594
4423.871353	0.006950825
4425.799806	0.007476653
4427.728259	0.006735825
4429.656712	0.006289782
4431.585165	0.006291192
4433.513618	0.005340144
4435.442072	0.004136446
4437.370525	0.003665029
4439.298978	0.004022642
4441.227431	0.004733693
4443.155884	0.005317921
4445.084337	0.005743196
4447.012790	0.005906212
4448.941243	0.006280434
4450.869696	0.006880620
4452.798149	0.006934314
4454.726602	0.006699661
4456.655055	0.006883659
4458.583508	0.007081790
4460.511962	0.006221557
4462.440415	0.005370462
4464.368868	0.005417345
4466.297321	0.005724202
4468.225774	0.005722601
4470.154227	0.005570607
4472.082680	0.005517372
4474.011133	0.005386963
4475.939586	0.005070167
4477.868039	0.005451673
4479.796492	0.007018268
4481.724945	0.008266195
4483.653398	0.007803444
4485.581851	0.006294649
4487.510305	0.005143329
4489.438758	0.005232626
4491.367211	0.006331870
4493.295664	0.007070836
4495.224117	0.006635303
4497.152570	0.005935183
4499.081023	0.005526444
4501.009476	0.005025140
4502.937929	0.004437977
4504.866382	0.004434634
4506.794835	0.005490419
4508.723288	0.007278346
4510.651741	0.008716522
4512.580195	0.008820047
4514.508648	0.007576915
4516.437101	0.006310645
4518.365554	0.005277970
4520.294007	0.004829184
4522.222460	0.005695195
4524.150913	0.007459519
4526.079366	0.008596133
4528.007819	0.008465621
4529.936272	0.008359770
4531.864725	0.008381265
4533.793178	0.007240804
4535.721631	0.006057139
4537.650084	0.006358243
4539.578538	0.007144209
4541.506991	0.007149291
4543.435444	0.007018218
4545.363897	0.007340304
4547.292350	0.007758469
4549.220803	0.007650403
4551.149256	0.006990793
4553.077709	0.006391922
4555.006162	0.006105726
4556.934615	0.006449861
4558.863068	0.007306102
4560.791521	0.007518174
4562.719974	0.007084479
4564.648428	0.007161594
4566.576881	0.007606225
4568.505334	0.007911753
4570.433787	0.008291006
4572.362240	0.008525522
4574.290693	0.008456845
4576.219146	0.008202713
4578.147599	0.007635956
4580.076052	0.006689020
4582.004505	0.005695924
4583.932958	0.005570243
4585.861411	0.006173592
4587.789864	0.006508731
4589.718318	0.006086979
4591.646771	0.006138349
4593.575224	0.007174640
4595.503677	0.008006220
4597.432130	0.007843085
4599.360583	0.007102670
4601.289036	0.006914577
4603.217489	0.007031252
[truncated: 1,501 more rows]
