# Supplementary material for: Adaptive Method for Quantitative Estimation of Glucose and Fructose Concentrations in Aqueous Solutions Based on Infrared Nanoantenna Optics
Source: Sensors (Basel). 2019 Jul 11;19(14):3053. doi: 10.3390/s19143053 (PMC6678705; doi:10.3390/s19143053)
Supplement: Supplementary file 1 [file sensors-19-03053-s001.zip › 00_Measurement_Data/Fructose cycles/2 water/res4 sc50_50 ap100x100 par pol/2 water.15.txt]

748.239793	0.024096651
750.168246	0.028600864
752.096699	0.028444838
754.025152	0.019869098
755.953605	0.010909016
757.882058	0.021734510
759.810511	0.015875190
761.738964	0.018166170
763.667418	0.021058938
765.595871	0.026644304
767.524324	0.030503519
769.452777	0.025812335
771.381230	0.017123248
773.309683	0.028870676
775.238136	0.028566308
777.166589	0.017853340
779.095042	0.021528039
781.023495	0.030188968
782.951948	0.022451963
784.880401	0.018416511
786.808854	0.029501610
788.737308	0.038083028
790.665761	0.039729148
792.594214	0.043199033
794.522667	0.045344874
796.451120	0.035924751
798.379573	0.017494742
800.308026	0.007890090
802.236479	0.019375825
804.164932	0.025837995
806.093385	0.023977593
808.021838	0.027995810
809.950291	0.025404396
811.878744	0.015851924
813.807197	0.015070054
815.735651	0.032846801
817.664104	0.034420922
819.592557	0.031670813
821.521010	0.016405240
823.449463	0.024484603
825.377916	0.042091798
827.306369	0.046690814
829.234822	0.036274113
831.163275	0.030821826
833.091728	0.028056592
835.020181	0.035457585
836.948634	0.037278347
838.877087	0.030285690
840.805541	0.018400397
842.733994	0.009281728
844.662447	0.013357845
846.590900	0.014688875
848.519353	0.016866831
850.447806	0.016567200
852.376259	0.019750947
854.304712	0.020110555
856.233165	0.010940325
858.161618	0.005415265
860.090071	0.008365550
862.018524	0.009460536
863.946977	0.013509875
865.875430	0.024463335
867.803884	0.029399496
869.732337	0.029326443
871.660790	0.028462768
873.589243	0.030084422
875.517696	0.030047124
877.446149	0.028539890
879.374602	0.032455292
881.303055	0.036183871
883.231508	0.036832262
885.159961	0.036964249
887.088414	0.038719460
889.016867	0.042568468
890.945320	0.047854878
892.873774	0.052624475
894.802227	0.054776091
896.730680	0.056116350
898.659133	0.058909785
900.587586	0.060183093
902.516039	0.059475556
904.444492	0.061415479
906.372945	0.066183716
908.301398	0.071669579
910.229851	0.077624425
912.158304	0.083005138
914.086757	0.087620907
916.015210	0.092347950
917.943664	0.096342511
919.872117	0.099671878
921.800570	0.103782527
923.729023	0.107877061
925.657476	0.111647911
927.585929	0.116325460
929.514382	0.121733725
931.442835	0.127488151
933.371288	0.133350685
935.299741	0.138742849
937.228194	0.144144028
939.156647	0.149757892
941.085100	0.155329511
943.013553	0.161409214
944.942007	0.167848274
946.870460	0.173749477
948.798913	0.179491639
950.727366	0.185524464
952.655819	0.191278040
954.584272	0.197362065
956.512725	0.204085618
958.441178	0.210226625
960.369631	0.216528207
962.298084	0.224251851
964.226537	0.232009232
966.154990	0.238093689
968.083443	0.243154243
970.011897	0.249150455
971.940350	0.256402075
973.868803	0.263522059
975.797256	0.269867122
977.725709	0.275589228
979.654162	0.280596495
981.582615	0.285466015
983.511068	0.291515172
985.439521	0.298664510
987.367974	0.305181563
989.296427	0.310445547
991.224880	0.315830082
993.153333	0.322369397
995.081786	0.329820961
997.010240	0.337067336
998.938693	0.342367351
1000.867146	0.345776737
1002.795599	0.349354327
1004.724052	0.354017496
1006.652505	0.359562546
1008.580958	0.365364850
1010.509411	0.369642377
1012.437864	0.371892869
1014.366317	0.374592990
1016.294770	0.379064351
1018.223223	0.383783579
1020.151676	0.387808949
1022.080130	0.391106039
1024.008583	0.393581688
1025.937036	0.396123409
1027.865489	0.399402559
1029.793942	0.402192771
1031.722395	0.403621614
1033.650848	0.404660791
1035.579301	0.405960530
1037.507754	0.407565236
1039.436207	0.409490287
1041.364660	0.411101460
1043.293113	0.412060678
1045.221566	0.412690789
1047.150019	0.412945271
1049.078473	0.412542343
1051.006926	0.411720216
1052.935379	0.411083937
1054.863832	0.410849899
1056.792285	0.410873145
1058.720738	0.411098003
1060.649191	0.411171228
1062.577644	0.410727233
1064.506097	0.410144210
1066.434550	0.409412771
1068.363003	0.407919794
1070.291456	0.405570149
1072.219909	0.402920216
1074.148363	0.401316315
1076.076816	0.401131660
1078.005269	0.400852025
1079.933722	0.399993867
1081.862175	0.399218321
1083.790628	0.397782952
1085.719081	0.394925952
1087.647534	0.391977847
1089.575987	0.390093088
1091.504440	0.388778329
1093.432893	0.387371868
1095.361346	0.385407418
1097.289799	0.382981956
1099.218253	0.380718976
1101.146706	0.378708214
1103.075159	0.376693547
1105.003612	0.374262035
1106.932065	0.371454298
1108.860518	0.369220823
1110.788971	0.367540568
1112.717424	0.365213841
1114.645877	0.362133831
1116.574330	0.358951420
1118.502783	0.355638623
1120.431236	0.352392733
1122.359689	0.349678397
1124.288142	0.347326219
1126.216596	0.345145524
1128.145049	0.342885226
1130.073502	0.340066671
1132.001955	0.336863130
1133.930408	0.333761930
1135.858861	0.331039727
1137.787314	0.329146445
1139.715767	0.328039467
1141.644220	0.326451331
1143.572673	0.323560953
1145.501126	0.320078135
1147.429579	0.316764802
1149.358032	0.313838065
1151.286486	0.310996056
1153.214939	0.307889998
1155.143392	0.305137187
1157.071845	0.302818179
1159.000298	0.300095350
1160.928751	0.297144771
1162.857204	0.294606149
1164.785657	0.292343259
1166.714110	0.289834827
1168.642563	0.286948085
1170.571016	0.283961803
1172.499469	0.280945510
1174.427922	0.278002799
1176.356375	0.275608957
1178.284829	0.273554981
1180.213282	0.270914942
1182.141735	0.267784595
1184.070188	0.264843255
1185.998641	0.262041003
1187.927094	0.259345770
1189.855547	0.256879419
1191.784000	0.254422903
1193.712453	0.251659036
1195.640906	0.248720929
1197.569359	0.246191680
1199.497812	0.244054899
1201.426265	0.241655245
1203.354719	0.239319667
1205.283172	0.237075120
1207.211625	0.234949812
1209.140078	0.232542664
1211.068531	0.229813501
1212.996984	0.227261141
1214.925437	0.224972770
1216.853890	0.222861096
1218.782343	0.221037716
1220.710796	0.219076321
1222.639249	0.216672808
1224.567702	0.214297146
1226.496155	0.212046504
1228.424609	0.209735960
1230.353062	0.207774863
1232.281515	0.206358731
1234.209968	0.204856440
1236.138421	0.202913359
1238.066874	0.200973406
1239.995327	0.199392274
1241.923780	0.197934985
1243.852233	0.196314171
1245.780686	0.194811970
1247.709139	0.193726659
1249.637592	0.192361340
1251.566045	0.190119624
1253.494498	0.187627301
1255.422952	0.185541764
1257.351405	0.183634952
1259.279858	0.181615263
1261.208311	0.179694012
1263.136764	0.177818015
1265.065217	0.175725624
1266.993670	0.173806384
1268.922123	0.172350019
1270.850576	0.170873493
1272.779029	0.169282675
1274.707482	0.167855635
1276.635935	0.166446269
1278.564388	0.164848313
1280.492842	0.163109347
1282.421295	0.161448687
1284.349748	0.160122529
1286.278201	0.159102246
1288.206654	0.158021823
1290.135107	0.156511530
1292.063560	0.154624224
1293.992013	0.152693987
1295.920466	0.150872231
1297.848919	0.149256647
1299.777372	0.147981614
1301.705825	0.146874309
1303.634278	0.145643100
1305.562731	0.144260913
1307.491185	0.142848074
1309.419638	0.141549483
1311.348091	0.140317544
1313.276544	0.139325902
1315.204997	0.138597503
1317.133450	0.137471974
1319.061903	0.135872215
1320.990356	0.134244874
1322.918809	0.132752776
1324.847262	0.131561637
1326.775715	0.130465135
1328.704168	0.129005864
1330.632621	0.127466530
1332.561075	0.126480848
1334.489528	0.126041025
1336.417981	0.125581533
1338.346434	0.124534838
1340.274887	0.123239130
1342.203340	0.121933356
1344.131793	0.120270677
1346.060246	0.118587226
1347.988699	0.117262349
1349.917152	0.116183445
1351.845605	0.115038708
1353.774058	0.113760285
1355.702511	0.112795398
1357.630965	0.112220146
1359.559418	0.111390628
1361.487871	0.110057704
1363.416324	0.109152056
1365.344777	0.108635671
1367.273230	0.107532844
1369.201683	0.106583066
1371.130136	0.106179558
1373.058589	0.105383813
1374.987042	0.104388960
1376.915495	0.103294373
1378.843948	0.101682380
1380.772401	0.100273617
1382.700854	0.099631734
1384.629308	0.099131674
1386.557761	0.098159701
1388.486214	0.097422220
1390.414667	0.097080611
1392.343120	0.096093439
1394.271573	0.094806589
1396.200026	0.093948312
1398.128479	0.092836849
1400.056932	0.091814719
1401.985385	0.091107845
1403.913838	0.089842841
1405.842291	0.088652588
1407.770744	0.087789617
1409.699198	0.086700030
1411.627651	0.086024761
1413.556104	0.086322054
1415.484557	0.086614192
1417.413010	0.085576072
1419.341463	0.084312670
1421.269916	0.084050961
1423.198369	0.083318703
1425.126822	0.082136072
1427.055275	0.081102654
1428.983728	0.079799019
1430.912181	0.079199940
1432.840634	0.079558052
1434.769087	0.078940064
1436.697541	0.077283241
1438.625994	0.076438487
1440.554447	0.075840749
1442.482900	0.075132921
1444.411353	0.074731641
1446.339806	0.074096851
1448.268259	0.073362090
1450.196712	0.073240757
1452.125165	0.073876284
1454.053618	0.074491657
1455.982071	0.073840275
1457.910524	0.072821096
1459.838977	0.072384603
1461.767431	0.070830017
1463.695884	0.068287961
1465.624337	0.067047514
1467.552790	0.067661017
1469.481243	0.067940310
1471.409696	0.066899516
1473.338149	0.066140398
1475.266602	0.066072509
1477.195055	0.065634161
1479.123508	0.064763524
1481.051961	0.063860014
1482.980414	0.063505776
1484.908867	0.063623689
1486.837321	0.063606836
1488.765774	0.063088700
1490.694227	0.062495299
1492.622680	0.062205445
1494.551133	0.061280977
1496.479586	0.059916090
1498.408039	0.059232075
1500.336492	0.059341021
1502.264945	0.060186096
1504.193398	0.060975879
1506.121851	0.060767122
1508.050304	0.060325976
1509.978757	0.059494510
1511.907210	0.058252130
1513.835664	0.057561811
1515.764117	0.057490330
1517.692570	0.057972085
1519.621023	0.057842284
1521.549476	0.056695722
1523.477929	0.055973869
1525.406382	0.054986604
1527.334835	0.053800020
1529.263288	0.053458348
1531.191741	0.053184051
1533.120194	0.052874245
1535.048647	0.054045592
1536.977100	0.055633266
1538.905554	0.056162745
1540.834007	0.056536395
1542.762460	0.055844497
1544.690913	0.053630751
1546.619366	0.051603705
1548.547819	0.050067168
1550.476272	0.049119286
1552.404725	0.048939448
1554.333178	0.049355894
1556.261631	0.049543727
1558.190084	0.048476297
1560.118537	0.048323069
1562.046990	0.049034063
1563.975443	0.048562907
1565.903897	0.047872934
1567.832350	0.047313545
1569.760803	0.046870328
1571.689256	0.047351308
1573.617709	0.047516793
1575.546162	0.046635013
1577.474615	0.046297766
1579.403068	0.046414360
1581.331521	0.045920189
1583.259974	0.045457117
1585.188427	0.045646831
1587.116880	0.046209823
1589.045333	0.046675526
1590.973787	0.046975575
1592.902240	0.047150720
1594.830693	0.047106963
1596.759146	0.046984032
1598.687599	0.047044024
1600.616052	0.047292784
1602.544505	0.047575574
1604.472958	0.047813278
1606.401411	0.047988962
1608.329864	0.048151284
1610.258317	0.048523333
1612.186770	0.049168617
1614.115223	0.049453501
1616.043677	0.049321525
1617.972130	0.050152630
1619.900583	0.051444635
1621.829036	0.051662322
1623.757489	0.051831760
1625.685942	0.052449092
1627.614395	0.052752882
1629.542848	0.053425875
1631.471301	0.054618333
1633.399754	0.054952160
1635.328207	0.054427780
1637.256660	0.054716222
1639.185113	0.055236049
1641.113566	0.055335797
1643.042020	0.055506963
1644.970473	0.055575211
1646.898926	0.056421492
1648.827379	0.058703113
1650.755832	0.058520164
1652.684285	0.055203281
1654.612738	0.054268066
1656.541191	0.055314858
1658.469644	0.055010460
1660.398097	0.053493194
1662.326550	0.052161485
1664.255003	0.052149191
1666.183456	0.052474804
1668.111910	0.051795859
1670.040363	0.051181570
1671.968816	0.051050529
1673.897269	0.050037332
1675.825722	0.049066320
1677.754175	0.049294781
1679.682628	0.049746096
1681.611081	0.049553949
1683.539534	0.048645336
1685.467987	0.048113618
1687.396440	0.047452785
1689.324893	0.045956478
1691.253346	0.044975925
1693.181799	0.044484835
1695.110253	0.043971401
1697.038706	0.043927725
1698.967159	0.042971868
1700.895612	0.041442636
1702.824065	0.040855635
1704.752518	0.039815139
1706.680971	0.038577221
1708.609424	0.037941154
1710.537877	0.037668515
1712.466330	0.037855867
1714.394783	0.038410399
1716.323236	0.038338419
1718.251689	0.037293151
1720.180143	0.036284246
1722.108596	0.035410907
1724.037049	0.034631014
1725.965502	0.034314279
1727.893955	0.034379352
1729.822408	0.034661643
1731.750861	0.034608126
1733.679314	0.033981901
1735.607767	0.033840865
1737.536220	0.033677381
1739.464673	0.033051785
1741.393126	0.032895237
1743.321579	0.033258907
1745.250032	0.033736348
1747.178486	0.034055747
1749.106939	0.033790782
1751.035392	0.033195514
1752.963845	0.032927155
1754.892298	0.032898542
1756.820751	0.033051394
1758.749204	0.033451285
1760.677657	0.033466890
1762.606110	0.033342518
1764.534563	0.033699829
1766.463016	0.034144919
1768.391469	0.034415212
1770.319922	0.034376193
1772.248376	0.034248501
1774.176829	0.034674268
1776.105282	0.035309114
1778.033735	0.035642479
1779.962188	0.035776425
1781.890641	0.035924293
1783.819094	0.036117706
1785.747547	0.036497749
1787.676000	0.037016142
1789.604453	0.037146233
1791.532906	0.036993012
1793.461359	0.037285417
1795.389812	0.037922163
1797.318266	0.038435407
1799.246719	0.038798235
1801.175172	0.039124921
1803.103625	0.039416242
1805.032078	0.039484911
1806.960531	0.039415993
1808.888984	0.039445251
1810.817437	0.039750602
1812.745890	0.040311143
1814.674343	0.040578794
1816.602796	0.040335096
1818.531249	0.040258732
1820.459702	0.040696755
1822.388155	0.041089974
1824.316609	0.041178249
1826.245062	0.041496072
1828.173515	0.041735578
1830.101968	0.041420966
1832.030421	0.040959068
1833.958874	0.040531691
1835.887327	0.040334567
1837.815780	0.040576085
1839.744233	0.041073285
1841.672686	0.041269142
1843.601139	0.041042410
1845.529592	0.040895972
1847.458045	0.040625747
1849.386499	0.040161874
1851.314952	0.039762326
1853.243405	0.039298374
1855.171858	0.038932405
1857.100311	0.038992327
1859.028764	0.039311420
1860.957217	0.039478410
1862.885670	0.039415006
1864.814123	0.039276943
1866.742576	0.038946252
1868.671029	0.038454276
1870.599482	0.038138319
1872.527935	0.037715629
1874.456388	0.036970090
1876.384842	0.036336318
1878.313295	0.036015879
1880.241748	0.035882734
1882.170201	0.035837155
1884.098654	0.035810888
1886.027107	0.035714958
1887.955560	0.035376169
1889.884013	0.034902886
1891.812466	0.034472447
1893.740919	0.033978488
1895.669372	0.033601984
1897.597825	0.033380214
1899.526278	0.033083394
1901.454732	0.032733105
1903.383185	0.032355849
1905.311638	0.032010335
1907.240091	0.031797029
1909.168544	0.031543199
1911.096997	0.031074027
1913.025450	0.030670039
1914.953903	0.030632518
1916.882356	0.030778142
1918.810809	0.030936787
1920.739262	0.030855244
1922.667715	0.030393697
1924.596168	0.029974069
1926.524622	0.029687699
1928.453075	0.029359927
1930.381528	0.028883340
1932.309981	0.028262770
1934.238434	0.027815245
1936.166887	0.027746109
1938.095340	0.027842117
1940.023793	0.027570695
1941.952246	0.026794959
1943.880699	0.026215378
1945.809152	0.026129156
1947.737605	0.026163269
1949.666058	0.026061308
1951.594511	0.025766082
1953.522965	0.025380947
1955.451418	0.025029534
1957.379871	0.024773521
1959.308324	0.024543358
1961.236777	0.024277808
1963.165230	0.024078630
1965.093683	0.023885727
1967.022136	0.023557831
1968.950589	0.023312591
1970.879042	0.023205895
1972.807495	0.022981141
1974.735948	0.022615960
1976.664401	0.022336725
1978.592855	0.022344748
1980.521308	0.022466157
1982.449761	0.022266887
1984.378214	0.021749899
1986.306667	0.021361385
1988.235120	0.021266390
1990.163573	0.021165626
1992.092026	0.020959388
1994.020479	0.020791057
1995.948932	0.020612400
1997.877385	0.020423472
1999.805838	0.020106040
2001.734291	0.019570118
2003.662744	0.019230902
2005.591198	0.019356648
2007.519651	0.019653490
2009.448104	0.019733449
2011.376557	0.019456042
2013.305010	0.019042384
2015.233463	0.018894706
2017.161916	0.019035161
2019.090369	0.019034095
2021.018822	0.018867230
2022.947275	0.018853080
2024.875728	0.018815996
2026.804181	0.018439084
2028.732634	0.017870078
2030.661088	0.017586619
2032.589541	0.017671498
2034.517994	0.017640933
2036.446447	0.017402988
2038.374900	0.017124368
2040.303353	0.016695714
2042.231806	0.016386639
2044.160259	0.016561879
2046.088712	0.016830610
2048.017165	0.016741293
2049.945618	0.016542373
2051.874071	0.016503559
2053.802524	0.016505076
2055.730978	0.016417243
2057.659431	0.016194962
2059.587884	0.015890891
2061.516337	0.015661586
2063.444790	0.015662208
2065.373243	0.015911849
2067.301696	0.016103148
2069.230149	0.015930511
2071.158602	0.015621442
2073.087055	0.015583552
2075.015508	0.015652621
2076.943961	0.015410492
2078.872414	0.014996069
2080.800867	0.014763838
2082.729321	0.014750465
2084.657774	0.014792060
2086.586227	0.014685351
2088.514680	0.014413096
2090.443133	0.014370265
2092.371586	0.014771511
2094.300039	0.015158337
2096.228492	0.015122334
2098.156945	0.014885604
2100.085398	0.014743182
2102.013851	0.014598367
2103.942304	0.014388900
2105.870757	0.014156766
2107.799211	0.013865015
2109.727664	0.013661522
2111.656117	0.013635365
2113.584570	0.013757655
2115.513023	0.013887527
2117.441476	0.013764273
2119.369929	0.013468986
2121.298382	0.013283607
2123.226835	0.013283228
2125.155288	0.013337830
2127.083741	0.013293798
2129.012194	0.013164836
2130.940647	0.013153705
2132.869100	0.013356486
2134.797554	0.013536008
2136.726007	0.013540173
2138.654460	0.013485151
2140.582913	0.013347738
2142.511366	0.013028571
2144.439819	0.012765441
2146.368272	0.012838171
2148.296725	0.012912891
2150.225178	0.012651394
2152.153631	0.012364865
2154.082084	0.012427638
2156.010537	0.012716159
2157.938990	0.012704527
2159.867444	0.012182369
2161.795897	0.011688274
2163.724350	0.011722532
2165.652803	0.012160273
2167.581256	0.012481163
2169.509709	0.012234764
2171.438162	0.011735283
2173.366615	0.011739557
2175.295068	0.012097164
2177.223521	0.012165422
2179.151974	0.011997045
2181.080427	0.011722289
2183.008880	0.011240514
2184.937334	0.010961905
2186.865787	0.011112464
2188.794240	0.011287045
2190.722693	0.011444377
2192.651146	0.011674537
2194.579599	0.011780128
2196.508052	0.011748944
2198.436505	0.011645890
2200.364958	0.011438920
2202.293411	0.011263267
2204.221864	0.011219383
2206.150317	0.011070546
2208.078770	0.010681829
2210.007223	0.010307722
2211.935677	0.010364317
2213.864130	0.010785596
2215.792583	0.011102678
2217.721036	0.011138385
2219.649489	0.010920523
2221.577942	0.010652532
2223.506395	0.010590713
2225.434848	0.010503824
2227.363301	0.010359206
2229.291754	0.010571646
2231.220207	0.010843652
2233.148660	0.010674108
2235.077113	0.010374714
2237.005567	0.010261519
2238.934020	0.010280943
2240.862473	0.010298974
2242.790926	0.010208767
2244.719379	0.010187731
2246.647832	0.010099905
2248.576285	0.009615571
2250.504738	0.009071807
2252.433191	0.008831613
2254.361644	0.008877649
2256.290097	0.008844170
2258.218550	0.008634920
2260.147003	0.008629871
2262.075456	0.008967097
2264.003910	0.009286311
2265.932363	0.009269787
2267.860816	0.009005778
2269.789269	0.008874103
2271.717722	0.009062652
2273.646175	0.009278217
2275.574628	0.009259900
2277.503081	0.009157474
2279.431534	0.009142322
2281.359987	0.009028657
2283.288440	0.008632940
2285.216893	0.008217135
2287.145346	0.008084805
2289.073800	0.008160559
2291.002253	0.008305712
2292.930706	0.008456019
2294.859159	0.008523549
2296.787612	0.008524527
2298.716065	0.008529142
2300.644518	0.008546848
2302.572971	0.008608025
2304.501424	0.008640389
2306.429877	0.008460242
2308.358330	0.008171037
2310.286783	0.008079760
2312.215236	0.008254053
2314.143690	0.008629581
2316.072143	0.009023248
2318.000596	0.009175426
2319.929049	0.008802044
2321.857502	0.008038108
2323.785955	0.007617634
2325.714408	0.007841228
2327.642861	0.008127878
2329.571314	0.008054938
2331.499767	0.007859182
2333.428220	0.007832119
2335.356673	0.008131216
2337.285126	0.008565026
2339.213579	0.008620503
2341.142033	0.008336581
2343.070486	0.007909527
2344.998939	0.007276902
2346.927392	0.006889237
2348.855845	0.006963676
2350.784298	0.006858889
2352.712751	0.006187548
2354.641204	0.005708851
2356.569657	0.006037764
2358.498110	0.006734029
2360.426563	0.007345516
2362.355016	0.007626561
2364.283469	0.007211626
2366.211923	0.006583309
2368.140376	0.006237269
2370.068829	0.006032491
2371.997282	0.005995756
2373.925735	0.006082897
2375.854188	0.006111915
2377.782641	0.006161941
2379.711094	0.006378664
2381.639547	0.006574051
2383.568000	0.006659433
2385.496453	0.006765236
2387.424906	0.006803443
2389.353359	0.006575129
2391.281812	0.006123513
2393.210266	0.005777327
2395.138719	0.005821167
2397.067172	0.006070854
2398.995625	0.006146917
2400.924078	0.006013725
2402.852531	0.005980500
2404.780984	0.006316458
2406.709437	0.006684696
2408.637890	0.006754812
2410.566343	0.006645822
2412.494796	0.006287060
2414.423249	0.005781542
2416.351702	0.005546126
2418.280156	0.005610734
2420.208609	0.005736566
2422.137062	0.005744245
2424.065515	0.005661472
2425.993968	0.005646674
2427.922421	0.005693264
2429.850874	0.005703408
2431.779327	0.005608419
2433.707780	0.005426100
2435.636233	0.005436155
2437.564686	0.005603168
2439.493139	0.005626859
2441.421592	0.005556299
2443.350045	0.005533399
2445.278499	0.005586221
2447.206952	0.005568076
2449.135405	0.005375898
2451.063858	0.005371477
2452.992311	0.005699059
2454.920764	0.005871808
2456.849217	0.005885834
2458.777670	0.005939420
2460.706123	0.005909008
2462.634576	0.005910225
2464.563029	0.006139787
2466.491482	0.006349491
2468.419935	0.006287684
2470.348389	0.006135913
2472.276842	0.006063735
2474.205295	0.006083111
2476.133748	0.006080480
2478.062201	0.006069536
2479.990654	0.006238672
2481.919107	0.006442488
2483.847560	0.006515175
2485.776013	0.006571977
2487.704466	0.006739963
2489.632919	0.006924327
2491.561372	0.006895391
2493.489825	0.006715338
2495.418279	0.006664401
2497.346732	0.006846375
2499.275185	0.007238599
2501.203638	0.007800876
2503.132091	0.008257288
2505.060544	0.008188020
2506.988997	0.007768244
2508.917450	0.007541908
2510.845903	0.007783574
2512.774356	0.008075683
2514.702809	0.008063954
2516.631262	0.008220031
2518.559715	0.008904002
2520.488168	0.009450020
2522.416622	0.009472138
2524.345075	0.009456057
2526.273528	0.009613029
2528.201981	0.009715608
2530.130434	0.009810649
2532.058887	0.009847872
2533.987340	0.009763267
2535.915793	0.009870456
2537.844246	0.010137114
2539.772699	0.010345885
2541.701152	0.010716674
2543.629605	0.011135535
2545.558058	0.011338609
2547.486512	0.011503021
2549.414965	0.011848373
2551.343418	0.012322257
2553.271871	0.012780140
2555.200324	0.013079018
2557.128777	0.013155264
2559.057230	0.013171468
2560.985683	0.013274120
2562.914136	0.013480107
2564.842589	0.013742739
2566.771042	0.013918217
2568.699495	0.013976613
2570.627948	0.014140311
2572.556401	0.014606670
2574.484855	0.015270998
2576.413308	0.015613598
2578.341761	0.015594106
2580.270214	0.015708001
2582.198667	0.015979381
2584.127120	0.016306231
2586.055573	0.016650770
2587.984026	0.016889652
2589.912479	0.017101159
2591.840932	0.017284231
2593.769385	0.017329894
2595.697838	0.017473556
2597.626291	0.017786676
2599.554745	0.017956207
2601.483198	0.017917482
2603.411651	0.017802229
2605.340104	0.017680518
2607.268557	0.017674576
2609.197010	0.017853646
2611.125463	0.018204533
2613.053916	0.018561032
2614.982369	0.018726382
2616.910822	0.018712638
2618.839275	0.018558029
2620.767728	0.018381761
2622.696181	0.018320650
2624.624635	0.018302206
2626.553088	0.018277394
2628.481541	0.018333001
2630.409994	0.018492617
2632.338447	0.018546965
2634.266900	0.018341832
2636.195353	0.018085757
2638.123806	0.017999627
2640.052259	0.017881189
2641.980712	0.017409420
2643.909165	0.016927814
2645.837618	0.016968405
2647.766071	0.017284034
2649.694524	0.017458018
2651.622978	0.017509039
2653.551431	0.017547378
2655.479884	0.017583687
2657.408337	0.017553112
2659.336790	0.017447585
2661.265243	0.017402776
2663.193696	0.017483871
2665.122149	0.017428130
2667.050602	0.017009746
2668.979055	0.016508754
2670.907508	0.016248714
2672.835961	0.016311815
2674.764414	0.016658051
2676.692868	0.016843490
2678.621321	0.016490029
2680.549774	0.015930327
2682.478227	0.015724605
2684.406680	0.015855990
2686.335133	0.015903434
2688.263586	0.015793679
2690.192039	0.015795950
2692.120492	0.015955305
2694.048945	0.016028153
2695.977398	0.015958527
2697.905851	0.015842376
2699.834304	0.015520861
2701.762757	0.014887383
2703.691211	0.014330628
2705.619664	0.014266165
2707.548117	0.014486277
2709.476570	0.014483215
2711.405023	0.014404302
2713.333476	0.014563111
2715.261929	0.014565025
2717.190382	0.014257118
2719.118835	0.014220700
2721.047288	0.014487244
2722.975741	0.014539899
2724.904194	0.014374859
2726.832647	0.014247581
2728.761101	0.014333716
2730.689554	0.014554982
2732.618007	0.014571618
2734.546460	0.014452199
2736.474913	0.014411715
2738.403366	0.014358807
2740.331819	0.014174813
2742.260272	0.013753319
2744.188725	0.013190144
2746.117178	0.012817589
2748.045631	0.012728408
2749.974084	0.012724446
2751.902537	0.012822255
2753.830991	0.013181390
2755.759444	0.013616412
2757.687897	0.013890387
2759.616350	0.013997782
2761.544803	0.013966838
2763.473256	0.013682919
2765.401709	0.013075999
2767.330162	0.012635136
2769.258615	0.012804311
2771.187068	0.012981959
2773.115521	0.012761297
2775.043974	0.012560083
2776.972427	0.012385078
2778.900880	0.012009093
2780.829334	0.011681966
2782.757787	0.011692837
2784.686240	0.011989813
2786.614693	0.012107167
2788.543146	0.011793095
2790.471599	0.011476354
2792.400052	0.011540858
2794.328505	0.011846718
2796.256958	0.012062948
2798.185411	0.012030737
2800.113864	0.011809240
2802.042317	0.011549303
2803.970770	0.011432814
2805.899224	0.011351925
2807.827677	0.011281110
2809.756130	0.011389897
2811.684583	0.011594189
2813.613036	0.011864869
2815.541489	0.012214051
2817.469942	0.012335834
2819.398395	0.011961393
2821.326848	0.011311023
2823.255301	0.011000423
2825.183754	0.011269628
2827.112207	0.011517774
2829.040660	0.011377722
2830.969113	0.011356900
2832.897567	0.011650069
2834.826020	0.011707048
2836.754473	0.011393469
2838.682926	0.011170751
2840.611379	0.011336471
2842.539832	0.011617943
2844.468285	0.011662520
2846.396738	0.011520239
2848.325191	0.011328106
2850.253644	0.011031093
2852.182097	0.010584465
2854.110550	0.010211915
2856.039003	0.010327400
2857.967457	0.010786489
2859.895910	0.010920528
2861.824363	0.010849741
2863.752816	0.011115634
2865.681269	0.011566313
2867.609722	0.011764347
2869.538175	0.011675247
2871.466628	0.011445634
2873.395081	0.011043538
2875.323534	0.010744902
2877.251987	0.010929569
2879.180440	0.011313695
2881.108893	0.011371888
2883.037347	0.011152212
2884.965800	0.011103204
2886.894253	0.011180813
2888.822706	0.011158020
2890.751159	0.011283309
2892.679612	0.011579892
2894.608065	0.011706083
2896.536518	0.011646511
2898.464971	0.011602296
2900.393424	0.011599286
2902.321877	0.011582570
2904.250330	0.011277293
2906.178783	0.010668635
2908.107236	0.010337051
2910.035690	0.010476583
2911.964143	0.010569272
2913.892596	0.010373317
2915.821049	0.010201853
2917.749502	0.010324737
2919.677955	0.010599900
2921.606408	0.010678213
2923.534861	0.010642494
2925.463314	0.010677399
2927.391767	0.010744816
2929.320220	0.010991904
2931.248673	0.011494639
2933.177126	0.011824665
2935.105580	0.011664338
2937.034033	0.011289912
2938.962486	0.010956681
2940.890939	0.010699810
2942.819392	0.010574499
2944.747845	0.010357256
2946.676298	0.010090431
2948.604751	0.010283601
2950.533204	0.011016391
2952.461657	0.011693981
2954.390110	0.011800162
2956.318563	0.011514972
2958.247016	0.011427267
2960.175469	0.011674722
2962.103923	0.011805017
2964.032376	0.011565925
2965.960829	0.011349518
2967.889282	0.011429670
2969.817735	0.011583769
2971.746188	0.011593313
2973.674641	0.011493760
2975.603094	0.011356547
2977.531547	0.011398499
2979.460000	0.011864498
2981.388453	0.012364896
2983.316906	0.012486134
2985.245359	0.012342924
2987.173813	0.011975695
2989.102266	0.011535292
2991.030719	0.011374088
2992.959172	0.011431967
2994.887625	0.011503298
2996.816078	0.011570309
2998.744531	0.011783613
3000.672984	0.012102820
3002.601437	0.012140252
3004.529890	0.011796181
3006.458343	0.011363516
3008.386796	0.011143445
3010.315249	0.011367470
3012.243703	0.011851115
3014.172156	0.012161124
3016.100609	0.012392184
3018.029062	0.012695232
3019.957515	0.012861380
3021.885968	0.012962986
3023.814421	0.013126006
3025.742874	0.013047979
3027.671327	0.012549769
3029.599780	0.012088662
3031.528233	0.012114791
3033.456686	0.012443573
3035.385139	0.012712562
3037.313592	0.012732324
3039.242046	0.012554101
3041.170499	0.012362209
3043.098952	0.012466692
3045.027405	0.012974049
3046.955858	0.013379139
3048.884311	0.013365207
3050.812764	0.013360162
3052.741217	0.013587475
3054.669670	0.013858106
3056.598123	0.014040752
3058.526576	0.014073598
3060.455029	0.014028278
3062.383482	0.014185923
3064.311936	0.014483786
3066.240389	0.014620154
3068.168842	0.014687698
3070.097295	0.014815942
3072.025748	0.014978607
3073.954201	0.015123386
3075.882654	0.015169418
3077.811107	0.015225117
3079.739560	0.015385564
3081.668013	0.015435074
3083.596466	0.015162960
3085.524919	0.014775471
3087.453372	0.014597367
3089.381825	0.014735599
3091.310279	0.015124941
3093.238732	0.015347928
3095.167185	0.015208194
3097.095638	0.015126607
3099.024091	0.015317793
3100.952544	0.015848827
3102.880997	0.016699316
3104.809450	0.017319551
3106.737903	0.017398041
3108.666356	0.017142624
3110.594809	0.016861958
3112.523262	0.016969485
3114.451715	0.017437156
3116.380169	0.017773012
3118.308622	0.017907327
3120.237075	0.018031918
3122.165528	0.018142575
3124.093981	0.018252507
3126.022434	0.018480372
3127.950887	0.018791409
3129.879340	0.018933903
3131.807793	0.018923331
3133.736246	0.019066276
3135.664699	0.019228289
3137.593152	0.019286625
3139.521605	0.019412648
3141.450058	0.019585958
3143.378512	0.019803846
3145.306965	0.019869382
3147.235418	0.019500351
3149.163871	0.019224558
3151.092324	0.019620473
3153.020777	0.020197006
3154.949230	0.020323141
3156.877683	0.020353109
3158.806136	0.020675702
3160.734589	0.020935804
3162.663042	0.021008385
3164.591495	0.021398028
3166.519948	0.022222601
3168.448402	0.022709588
3170.376855	0.022343190
3172.305308	0.021788448
3174.233761	0.021636477
3176.162214	0.021707926
3178.090667	0.021910917
3180.019120	0.022380935
3181.947573	0.022970255
3183.876026	0.023297230
3185.804479	0.023179051
3187.732932	0.023058260
3189.661385	0.023447920
3191.589838	0.024168750
3193.518292	0.024713906
3195.446745	0.024737505
3197.375198	0.024186878
3199.303651	0.023476146
3201.232104	0.023169147
3203.160557	0.023407087
3205.089010	0.023885692
3207.017463	0.024425920
3208.945916	0.024971947
3210.874369	0.025299672
3212.802822	0.025276633
3214.731275	0.025099242
3216.659728	0.025091363
3218.588181	0.025400093
3220.516635	0.025949590
3222.445088	0.026498687
3224.373541	0.026741022
3226.301994	0.026588710
3228.230447	0.026167085
3230.158900	0.025841095
3232.087353	0.026052285
3234.015806	0.026643425
3235.944259	0.027029026
3237.872712	0.027176581
3239.801165	0.027337518
3241.729618	0.027309462
3243.658071	0.027136723
3245.586525	0.027313940
3247.514978	0.027760440
3249.443431	0.027981307
3251.371884	0.028005568
3253.300337	0.027972240
3255.228790	0.027728684
3257.157243	0.027683489
3259.085696	0.028155070
3261.014149	0.028295048
3262.942602	0.027821075
3264.871055	0.027819412
3266.799508	0.028699199
3268.727961	0.029564995
3270.656414	0.029791696
3272.584868	0.029731106
3274.513321	0.029824195
3276.441774	0.029946068
3278.370227	0.029729228
3280.298680	0.029374728
3282.227133	0.029474741
3284.155586	0.029901946
3286.084039	0.030041881
3288.012492	0.030077333
3289.940945	0.030590938
3291.869398	0.031161090
3293.797851	0.031274050
3295.726304	0.031429894
3297.654758	0.031717788
3299.583211	0.031591184
3301.511664	0.031224567
3303.440117	0.030996824
3305.368570	0.030830646
3307.297023	0.030864237
3309.225476	0.031354595
3311.153929	0.031915449
3313.082382	0.031952377
3315.010835	0.031666383
3316.939288	0.031491607
3318.867741	0.031133074
3320.796194	0.030363062
3322.724648	0.029797658
3324.653101	0.029967621
3326.581554	0.030535206
3328.510007	0.030887539
3330.438460	0.031152248
3332.366913	0.031827230
3334.295366	0.032811984
3336.223819	0.033552330
3338.152272	0.033821277
3340.080725	0.033904325
3342.009178	0.034051694
3343.937631	0.034090757
3345.866084	0.033851512
3347.794537	0.033688553
3349.722991	0.033875484
3351.651444	0.034112725
3353.579897	0.034278017
3355.508350	0.034385245
3357.436803	0.034211181
3359.365256	0.033923797
3361.293709	0.034047421
3363.222162	0.034542888
3365.150615	0.034955159
3367.079068	0.035401601
3369.007521	0.035951223
3370.935974	0.036193550
3372.864427	0.036112685
3374.792881	0.035979491
3376.721334	0.035899043
3378.649787	0.035864968
3380.578240	0.035926539
3382.506693	0.036011830
3384.435146	0.036027811
3386.363599	0.036211990
3388.292052	0.036679573
3390.220505	0.037068456
3392.148958	0.036992684
3394.077411	0.036818102
3396.005864	0.037040416
3397.934317	0.037324231
3399.862770	0.037526533
3401.791224	0.037984796
3403.719677	0.038149234
3405.648130	0.037836030
3407.576583	0.037446089
3409.505036	0.037221402
3411.433489	0.037298851
3413.361942	0.037695780
3415.290395	0.038162459
3417.218848	0.038283248
3419.147301	0.037911352
3421.075754	0.037873682
3423.004207	0.038598679
3424.932660	0.039048105
3426.861114	0.038662657
3428.789567	0.038195539
3430.718020	0.038041487
3432.646473	0.037603557
3434.574926	0.036803607
3436.503379	0.036254745
3438.431832	0.035984468
3440.360285	0.035682287
3442.288738	0.035687435
3444.217191	0.036457997
3446.145644	0.037424553
3448.074097	0.037655834
3450.002550	0.037192527
3451.931004	0.036868054
3453.859457	0.036979072
3455.787910	0.036927242
3457.716363	0.036512088
3459.644816	0.036108669
3461.573269	0.035754289
3463.501722	0.035445709
3465.430175	0.035440277
3467.358628	0.035794996
3469.287081	0.036142949
3471.215534	0.035950191
3473.143987	0.035415914
3475.072440	0.035325710
3477.000893	0.035730306
3478.929347	0.036113139
3480.857800	0.036268570
3482.786253	0.036182839
3484.714706	0.035791278
3486.643159	0.035228916
3488.571612	0.034720924
3490.500065	0.034070812
3492.428518	0.033384103
3494.356971	0.033069894
3496.285424	0.032907538
3498.213877	0.032648262
3500.142330	0.032493245
3502.070783	0.032577034
3503.999237	0.032986779
3505.927690	0.033564594
3507.856143	0.033657771
3509.784596	0.033128392
3511.713049	0.032612585
3513.641502	0.032514941
3515.569955	0.032485228
3517.498408	0.032225728
3519.426861	0.032158688
3521.355314	0.032263923
3523.283767	0.031869128
3525.212220	0.031327222
3527.140673	0.031385437
3529.069126	0.031423029
3530.997580	0.030724021
3532.926033	0.029874086
3534.854486	0.029431045
3536.782939	0.029266072
3538.711392	0.029249649
3540.639845	0.029252481
3542.568298	0.029011171
3544.496751	0.028547527
3546.425204	0.028237589
3548.353657	0.028096052
3550.282110	0.027676579
3552.210563	0.027172003
3554.139016	0.027227229
3556.067470	0.027491337
3557.995923	0.027216954
3559.924376	0.026663784
3561.852829	0.026411340
3563.781282	0.026241314
3565.709735	0.025905307
3567.638188	0.025997495
3569.566641	0.026555846
3571.495094	0.026570933
3573.423547	0.025709037
3575.352000	0.024682267
3577.280453	0.024140839
3579.208906	0.023905188
3581.137360	0.023437181
3583.065813	0.022874065
3584.994266	0.022735180
3586.922719	0.023074234
3588.851172	0.023474235
3590.779625	0.023390662
3592.708078	0.022648836
3594.636531	0.021704677
3596.564984	0.021248071
3598.493437	0.021253629
3600.421890	0.021117045
3602.350343	0.020907320
3604.278796	0.020982973
3606.207249	0.020959562
3608.135703	0.020539138
3610.064156	0.020157073
3611.992609	0.019994849
3613.921062	0.019837180
3615.849515	0.019430654
3617.777968	0.018543500
3619.706421	0.017565440
3621.634874	0.017284397
3623.563327	0.017786376
3625.491780	0.018352780
3627.420233	0.018188998
3629.348686	0.017653920
3631.277139	0.017450152
3633.205593	0.017399512
3635.134046	0.017581463
3637.062499	0.018009378
3638.990952	0.018211253
3640.919405	0.017968973
3642.847858	0.017507251
3644.776311	0.016943058
3646.704764	0.016290229
3648.633217	0.016006105
3650.561670	0.016360294
3652.490123	0.016639914
3654.418576	0.015981790
3656.347029	0.014604700
3658.275482	0.013581418
3660.203936	0.013208762
3662.132389	0.013048734
3664.060842	0.013056810
3665.989295	0.013595738
3667.917748	0.014330890
3669.846201	0.014118397
3671.774654	0.012698121
3673.703107	0.010934419
3675.631560	0.009940118
3677.560013	0.010294362
3679.488466	0.011030948
3681.416919	0.011439420
3683.345372	0.011807186
3685.273826	0.012349653
3687.202279	0.012633441
3689.130732	0.012032598
3691.059185	0.010876685
3692.987638	0.010156608
3694.916091	0.010018161
3696.844544	0.010305208
3698.772997	0.011127533
3700.701450	0.012277443
3702.629903	0.013026706
3704.558356	0.012986006
3706.486809	0.012744728
3708.415262	0.012702352
3710.343716	0.012375125
3712.272169	0.011698689
3714.200622	0.011456448
3716.129075	0.011796155
3718.057528	0.012330711
3719.985981	0.012687947
3721.914434	0.012537277
3723.842887	0.012020756
3725.771340	0.011659322
3727.699793	0.011655263
3729.628246	0.011620213
3731.556699	0.011459248
3733.485152	0.011971628
3735.413605	0.013418887
3737.342059	0.014303843
3739.270512	0.013867631
3741.198965	0.013023082
3743.127418	0.012424303
3745.055871	0.012285803
3746.984324	0.012514702
3748.912777	0.012753394
3750.841230	0.012888105
3752.769683	0.012685695
3754.698136	0.012322742
3756.626589	0.012539212
3758.555042	0.013329876
3760.483495	0.013807004
3762.411949	0.013425527
3764.340402	0.012585074
3766.268855	0.012149735
3768.197308	0.012505515
3770.125761	0.013265755
3772.054214	0.013734415
3773.982667	0.013577946
3775.911120	0.013322137
3777.839573	0.013426812
3779.768026	0.013703833
3781.696479	0.013849734
3783.624932	0.013694750
3785.553385	0.013453803
3787.481838	0.013535730
3789.410292	0.013775879
3791.338745	0.013669846
3793.267198	0.013169432
3795.195651	0.012730200
3797.124104	0.012770589
3799.052557	0.013163093
3800.981010	0.013754366
3802.909463	0.014718429
3804.837916	0.015195705
3806.766369	0.014728934
3808.694822	0.014286575
3810.623275	0.014038774
3812.551728	0.013471515
3814.480182	0.012819808
3816.408635	0.012872772
3818.337088	0.013568745
3820.265541	0.014054704
3822.193994	0.014299831
3824.122447	0.014109021
3826.050900	0.013114087
3827.979353	0.012116054
3829.907806	0.011823350
3831.836259	0.012277044
3833.764712	0.012818753
3835.693165	0.012300030
3837.621618	0.011349284
3839.550071	0.011293255
3841.478525	0.011608134
3843.406978	0.011794604
3845.335431	0.012106869
3847.263884	0.012340436
3849.192337	0.012555886
3851.120790	0.013027078
3853.049243	0.013195389
3854.977696	0.012482961
3856.906149	0.011972584
3858.834602	0.012583568
3860.763055	0.014010597
3862.691508	0.015047502
3864.619961	0.014985496
3866.548415	0.014392283
3868.476868	0.013528718
3870.405321	0.012587194
3872.333774	0.011989848
3874.262227	0.011490357
3876.190680	0.010973014
3878.119133	0.010794584
3880.047586	0.011491052
3881.976039	0.012843237
3883.904492	0.013252180
3885.832945	0.012566026
3887.761398	0.012226866
3889.689851	0.012410611
3891.618305	0.012820406
3893.546758	0.013254684
3895.475211	0.012946273
3897.403664	0.011952962
3899.332117	0.011500733
3901.260570	0.012197011
3903.189023	0.012752551
3905.117476	0.011775347
3907.045929	0.010406247
3908.974382	0.010142977
3910.902835	0.010985659
3912.831288	0.012013138
3914.759741	0.012453867
3916.688194	0.012384763
3918.616648	0.012307434
3920.545101	0.012211968
3922.473554	0.011725266
3924.402007	0.011088291
3926.330460	0.010874236
3928.258913	0.011115248
3930.187366	0.011457573
3932.115819	0.011666304
3934.044272	0.011797083
3935.972725	0.011934748
3937.901178	0.011918063
3939.829631	0.011759518
3941.758084	0.011786026
3943.686538	0.012034815
3945.614991	0.012171630
3947.543444	0.012002472
3949.471897	0.011655165
3951.400350	0.011254398
3953.328803	0.010939398
3955.257256	0.010911615
3957.185709	0.011160384
3959.114162	0.011475958
3961.042615	0.011638790
3962.971068	0.011743371
3964.899521	0.011797887
3966.827974	0.011381876
3968.756427	0.010474754
3970.684881	0.009676375
3972.613334	0.009330958
3974.541787	0.009476362
3976.470240	0.009888180
3978.398693	0.010184992
3980.327146	0.010475419
3982.255599	0.010891980
3984.184052	0.010954974
3986.112505	0.010412343
3988.040958	0.009918255
3989.969411	0.010183400
3991.897864	0.010997172
3993.826317	0.011476164
3995.754771	0.011110792
3997.683224	0.010010817
3999.611677	0.008952318
4001.540130	0.008644747
4003.468583	0.009128907
4005.397036	0.009890822
4007.325489	0.010477367
4009.253942	0.010850141
4011.182395	0.010924130
4013.110848	0.010479326
4015.039301	0.009709368
4016.967754	0.009029008
4018.896207	0.008495441
4020.824661	0.008199479
4022.753114	0.008293263
4024.681567	0.008865536
4026.610020	0.009734845
4028.538473	0.010145575
4030.466926	0.010043001
4032.395379	0.009740511
4034.323832	0.008686823
4036.252285	0.007459498
4038.180738	0.007900957
4040.109191	0.009303277
4042.037644	0.009606479
4043.966097	0.009296231
4045.894550	0.009444431
4047.823004	0.009263020
4049.751457	0.008308225
4051.679910	0.007453710
4053.608363	0.007560616
4055.536816	0.008424335
4057.465269	0.009223493
4059.393722	0.009367767
4061.322175	0.009018905
4063.250628	0.009018035
4065.179081	0.009522577
4067.107534	0.009566298
4069.035987	0.008966087
4070.964440	0.008868663
4072.892894	0.009685801
4074.821347	0.010023134
4076.749800	0.009411125
4078.678253	0.009233216
4080.606706	0.009759937
4082.535159	0.010045647
4084.463612	0.009606076
4086.392065	0.009083437
4088.320518	0.008939384
4090.248971	0.009046791
4092.177424	0.009148202
4094.105877	0.008788348
4096.034330	0.008475723
4097.962783	0.009069632
4099.891237	0.009777033
4101.819690	0.009174023
4103.748143	0.007817016
4105.676596	0.007179629
4107.605049	0.007375907
4109.533502	0.007427942
4111.461955	0.007004114
4113.390408	0.006898921
4115.318861	0.007287779
4117.247314	0.007693904
4119.175767	0.008041742
4121.104220	0.008279225
4123.032673	0.008317859
4124.961127	0.008615409
4126.889580	0.008849951
4128.818033	0.008388974
4130.746486	0.007183222
4132.674939	0.006327212
4134.603392	0.006648895
4136.531845	0.007753267
4138.460298	0.008542063
4140.388751	0.008800272
4142.317204	0.008606658
4144.245657	0.008137933
4146.174110	0.008282633
4148.102563	0.009140390
4150.031017	0.009745105
4151.959470	0.009261448
4153.887923	0.007992425
4155.816376	0.007110794
4157.744829	0.006834447
4159.673282	0.006678719
4161.601735	0.006550663
4163.530188	0.006912460
4165.458641	0.007707519
4167.387094	0.008117598
4169.315547	0.007896258
4171.244000	0.007583402
4173.172453	0.008059099
4175.100906	0.008788728
4177.029360	0.008658043
4178.957813	0.007760645
4180.886266	0.006942545
4182.814719	0.006850584
4184.743172	0.007467918
4186.671625	0.007810051
4188.600078	0.007703421
4190.528531	0.007486537
4192.456984	0.007254693
4194.385437	0.007272094
4196.313890	0.007117523
4198.242343	0.006592704
4200.170796	0.006541733
4202.099250	0.007054595
4204.027703	0.007602123
4205.956156	0.007707432
4207.884609	0.007474564
4209.813062	0.007157659
4211.741515	0.007012855
4213.669968	0.007189557
4215.598421	0.007549952
4217.526874	0.007618341
4219.455327	0.007177794
4221.383780	0.006717146
4223.312233	0.006759676
4225.240686	0.007190451
4227.169139	0.007419664
4229.097593	0.007257065
4231.026046	0.007016525
4232.954499	0.006964067
4234.882952	0.006822512
4236.811405	0.005929647
4238.739858	0.004952820
4240.668311	0.005286791
4242.596764	0.006324263
4244.525217	0.006842582
4246.453670	0.006873733
4248.382123	0.006731984
4250.310576	0.006703447
4252.239029	0.006843444
4254.167483	0.006755807
4256.095936	0.006006055
4258.024389	0.005592564
4259.952842	0.005776221
4261.881295	0.005641442
4263.809748	0.005615795
4265.738201	0.005956852
4267.666654	0.006139551
4269.595107	0.006183567
4271.523560	0.006311676
4273.452013	0.006292914
4275.380466	0.006236314
4277.308919	0.006594810
4279.237373	0.007055044
4281.165826	0.006772817
4283.094279	0.005528671
4285.022732	0.004881619
4286.951185	0.005306940
4288.879638	0.005503001
4290.808091	0.005686667
4292.736544	0.006193450
4294.664997	0.006444212
4296.593450	0.006525618
4298.521903	0.006660507
4300.450356	0.006781961
4302.378809	0.006741440
4304.307262	0.006476487
4306.235716	0.005340313
4308.164169	0.004694013
4310.092622	0.005660349
4312.021075	0.006955955
4313.949528	0.007038246
4315.877981	0.006009432
4317.806434	0.005280266
4319.734887	0.005332231
4321.663340	0.006045522
4323.591793	0.006484234
4325.520246	0.006359775
4327.448699	0.005831999
4329.377152	0.005276231
4331.305606	0.005148701
4333.234059	0.004984140
4335.162512	0.004464768
4337.090965	0.004644310
4339.019418	0.005860641
4340.947871	0.006808653
4342.876324	0.006790741
4344.804777	0.006787257
4346.733230	0.006938572
4348.661683	0.006958591
4350.590136	0.006950515
4352.518589	0.006638499
4354.447042	0.006026032
4356.375495	0.005844093
4358.303949	0.006328304
4360.232402	0.006918971
4362.160855	0.007194285
4364.089308	0.006898683
4366.017761	0.006261962
4367.946214	0.005806616
4369.874667	0.005192228
4371.803120	0.004351788
4373.731573	0.004135142
4375.660026	0.004551896
4377.588479	0.005138056
4379.516932	0.005702040
4381.445385	0.006242845
4383.373839	0.006165294
4385.302292	0.005728588
4387.230745	0.006226211
4389.159198	0.007455208
4391.087651	0.008300227
4393.016104	0.008215526
4394.944557	0.007163626
4396.873010	0.005797173
4398.801463	0.004830804
4400.729916	0.004469345
4402.658369	0.005265249
4404.586822	0.006718100
4406.515275	0.007782495
4408.443729	0.008541021
4410.372182	0.008544577
4412.300635	0.007693599
4414.229088	0.007122702
4416.157541	0.006746100
4418.085994	0.006329246
4420.014447	0.006485112
4421.942900	0.006599779
4423.871353	0.005494260
4425.799806	0.004400609
4427.728259	0.004658980
4429.656712	0.005292787
4431.585165	0.005845237
4433.513618	0.006627938
4435.442072	0.007532803
4437.370525	0.007855250
4439.298978	0.006889508
4441.227431	0.005537409
4443.155884	0.005268513
4445.084337	0.006048215
4447.012790	0.006852465
4448.941243	0.007385244
4450.869696	0.007424405
4452.798149	0.006982128
4454.726602	0.007159580
4456.655055	0.007700781
4458.583508	0.008072646
4460.511962	0.008576505
4462.440415	0.008593263
4464.368868	0.008232055
4466.297321	0.007799400
4468.225774	0.007502004
4470.154227	0.007601268
4472.082680	0.007755538
4474.011133	0.007320585
4475.939586	0.006708341
4477.868039	0.006855833
4479.796492	0.007126120
4481.724945	0.006499375
4483.653398	0.005770542
4485.581851	0.005838493
4487.510305	0.005760988
4489.438758	0.005553898
4491.367211	0.006044391
4493.295664	0.006992714
4495.224117	0.007550114
4497.152570	0.007211797
4499.081023	0.006788724
4501.009476	0.006879433
4502.937929	0.006320410
4504.866382	0.005495221
4506.794835	0.005657670
4508.723288	0.007136137
4510.651741	0.008571588
4512.580195	0.008912476
4514.508648	0.008221839
4516.437101	0.007577202
4518.365554	0.006963522
4520.294007	0.005813629
4522.222460	0.005251050
4524.150913	0.005952022
4526.079366	0.007068116
4528.007819	0.007787897
4529.936272	0.007868259
4531.864725	0.007737614
4533.793178	0.007658915
4535.721631	0.007704000
4537.650084	0.007574852
4539.578538	0.007281657
4541.506991	0.007224048
4543.435444	0.007183574
4545.363897	0.007028468
4547.292350	0.006810461
4549.220803	0.006548399
4551.149256	0.006578282
4553.077709	0.007227115
4555.006162	0.008115508
4556.934615	0.008635542
4558.863068	0.008477409
4560.791521	0.007922195
4562.719974	0.007702401
4564.648428	0.007671971
4566.576881	0.007426369
4568.505334	0.007300543
4570.433787	0.007244512
4572.362240	0.006965171
4574.290693	0.006437717
4576.219146	0.005837785
4578.147599	0.005434688
4580.076052	0.005658702
4582.004505	0.006389331
4583.932958	0.007254282
4585.861411	0.007909092
4587.789864	0.008299422
4589.718318	0.007774482
4591.646771	0.006406438
4593.575224	0.005503635
4595.503677	0.005600203
4597.432130	0.006113743
4599.360583	0.006241872
4601.289036	0.005898656
4603.217489	0.005368065
[truncated: 1,501 more rows]
