# Supplementary material for: Adaptive Method for Quantitative Estimation of Glucose and Fructose Concentrations in Aqueous Solutions Based on Infrared Nanoantenna Optics
Source: Sensors (Basel). 2019 Jul 11;19(14):3053. doi: 10.3390/s19143053 (PMC6678705; doi:10.3390/s19143053)
Supplement: Supplementary file 1 [file sensors-19-03053-s001.zip › 00_Measurement_Data/Fructose cycles/2 water/res4 sc50_50 ap100x100 par pol/2 water.16.txt]

748.239793	0.019003516
750.168246	0.017553961
752.096699	0.023534445
754.025152	0.028299933
755.953605	0.032863617
757.882058	0.044177312
759.810511	0.050405309
761.738964	0.040058866
763.667418	0.030022321
765.595871	0.026050800
767.524324	0.013871595
769.452777	0.008573488
771.381230	0.020414338
773.309683	0.034523074
775.238136	0.039725594
777.166589	0.028895488
779.095042	0.021432985
781.023495	0.026284574
782.951948	0.025315037
784.880401	0.017857062
786.808854	0.021076733
788.737308	0.033749647
790.665761	0.026493516
792.594214	0.011120767
794.522667	0.010794338
796.451120	0.014278689
798.379573	0.012266703
800.308026	0.011937791
802.236479	0.021884009
804.164932	0.033531569
806.093385	0.037516903
808.021838	0.035662994
809.950291	0.032346997
811.878744	0.025567662
813.807197	0.028106377
815.735651	0.046560925
817.664104	0.042628292
819.592557	0.031398740
821.521010	0.033367116
823.449463	0.026201699
825.377916	0.015837882
827.306369	0.013458509
829.234822	0.028733384
831.163275	0.034618407
833.091728	0.022954490
835.020181	0.018095041
836.948634	0.020899910
838.877087	0.027013632
840.805541	0.023588510
842.733994	0.013549793
844.662447	0.013324624
846.590900	0.018531181
848.519353	0.027569238
850.447806	0.032344267
852.376259	0.028290724
854.304712	0.026601955
856.233165	0.029736821
858.161618	0.028358474
860.090071	0.023782359
862.018524	0.024310645
863.946977	0.026992340
865.875430	0.031473123
867.803884	0.032490563
869.732337	0.028981185
871.660790	0.027309563
873.589243	0.028328601
875.517696	0.030513512
877.446149	0.034574814
879.374602	0.037430141
881.303055	0.038315777
883.231508	0.039194614
885.159961	0.041700471
887.088414	0.043578595
889.016867	0.042113651
890.945320	0.042499930
892.873774	0.046900149
894.802227	0.050603706
896.730680	0.052709468
898.659133	0.056235652
900.587586	0.060837336
902.516039	0.064702198
904.444492	0.067682505
906.372945	0.071430743
908.301398	0.075993322
910.229851	0.079745688
912.158304	0.082145236
914.086757	0.084282540
916.015210	0.087057307
917.943664	0.090868354
919.872117	0.095413223
921.800570	0.100016259
923.729023	0.105148248
925.657476	0.111354910
927.585929	0.117812961
929.514382	0.123580061
931.442835	0.128623068
933.371288	0.133906111
935.299741	0.139829352
937.228194	0.145025089
939.156647	0.149841622
941.085100	0.156814694
943.013553	0.165080473
944.942007	0.171182126
946.870460	0.175257266
948.798913	0.179840207
950.727366	0.185504332
952.655819	0.191926196
954.584272	0.199866787
956.512725	0.208556235
958.441178	0.214828506
960.369631	0.218028814
962.298084	0.221445069
964.226537	0.227090731
966.154990	0.233793184
968.083443	0.240758225
970.011897	0.248306081
971.940350	0.255889565
973.868803	0.262657166
975.797256	0.268438220
977.725709	0.273848265
979.654162	0.280082613
981.582615	0.287313223
983.511068	0.294458121
985.439521	0.300870508
987.367974	0.306501180
989.296427	0.311987191
991.224880	0.318131477
993.153333	0.324120849
995.081786	0.329437613
997.010240	0.334786832
998.938693	0.339387268
1000.867146	0.342987835
1002.795599	0.347630262
1004.724052	0.353705913
1006.652505	0.359429210
1008.580958	0.364072978
1010.509411	0.368322641
1012.437864	0.372663170
1014.366317	0.376669317
1016.294770	0.379826963
1018.223223	0.382897884
1020.151676	0.386842936
1022.080130	0.390554279
1024.008583	0.393153280
1025.937036	0.396133155
1027.865489	0.399780840
1029.793942	0.402339756
1031.722395	0.403890491
1033.650848	0.405605644
1035.579301	0.406652778
1037.507754	0.407222152
1039.436207	0.409560889
1041.364660	0.412758827
1043.293113	0.414217949
1045.221566	0.414113164
1047.150019	0.413400054
1049.078473	0.412560105
1051.006926	0.412069321
1052.935379	0.412032425
1054.863832	0.412425935
1056.792285	0.412590235
1058.720738	0.411622614
1060.649191	0.410022855
1062.577644	0.408991486
1064.506097	0.408489943
1066.434550	0.407822341
1068.363003	0.406828940
1070.291456	0.405477881
1072.219909	0.404008299
1074.148363	0.402910531
1076.076816	0.402277559
1078.005269	0.401592374
1079.933722	0.400001287
1081.862175	0.397684872
1083.790628	0.395898759
1085.719081	0.395014197
1087.647534	0.393793911
1089.575987	0.391223073
1091.504440	0.388444126
1093.432893	0.387094438
1095.361346	0.386595666
1097.289799	0.385057569
1099.218253	0.382235289
1101.146706	0.379504502
1103.075159	0.377291948
1105.003612	0.375098854
1106.932065	0.372761041
1108.860518	0.370178372
1110.788971	0.367208719
1112.717424	0.364202052
1114.645877	0.361572295
1116.574330	0.358844787
1118.502783	0.355672359
1120.431236	0.352767855
1122.359689	0.350393087
1124.288142	0.347921520
1126.216596	0.345186949
1128.145049	0.342368782
1130.073502	0.339156628
1132.001955	0.335686386
1133.930408	0.332989812
1135.858861	0.331417173
1137.787314	0.330095261
1139.715767	0.328111410
1141.644220	0.325365305
1143.572673	0.322367758
1145.501126	0.319517404
1147.429579	0.316882402
1149.358032	0.314325899
1151.286486	0.311486363
1153.214939	0.308343977
1155.143392	0.305380613
1157.071845	0.302634120
1159.000298	0.299920589
1160.928751	0.297297925
1162.857204	0.294570833
1164.785657	0.291770816
1166.714110	0.289283484
1168.642563	0.286844701
1170.571016	0.283748388
1172.499469	0.280303538
1174.427922	0.277516484
1176.356375	0.275136828
1178.284829	0.272465646
1180.213282	0.269853920
1182.141735	0.267562777
1184.070188	0.265290052
1185.998641	0.262661636
1187.927094	0.259526581
1189.855547	0.256432712
1191.784000	0.253829747
1193.712453	0.251358807
1195.640906	0.248850197
1197.569359	0.246425420
1199.497812	0.243849501
1201.426265	0.241088465
1203.354719	0.238788232
1205.283172	0.236807942
1207.211625	0.234627903
1209.140078	0.232232332
1211.068531	0.230101228
1212.996984	0.228036597
1214.925437	0.225513399
1216.853890	0.222933725
1218.782343	0.220700607
1220.710796	0.218451351
1222.639249	0.216103345
1224.567702	0.213891655
1226.496155	0.211831495
1228.424609	0.210057199
1230.353062	0.208514348
1232.281515	0.206747398
1234.209968	0.204563215
1236.138421	0.202180937
1238.066874	0.199937075
1239.995327	0.198055372
1241.923780	0.196542025
1243.852233	0.195353031
1245.780686	0.194261745
1247.709139	0.192822292
1249.637592	0.190816447
1251.566045	0.188635662
1253.494498	0.186739877
1255.422952	0.185397178
1257.351405	0.184258685
1259.279858	0.182589591
1261.208311	0.180674389
1263.136764	0.178780466
1265.065217	0.176542550
1266.993670	0.174414247
1268.922123	0.172809303
1270.850576	0.171341613
1272.779029	0.169835374
1274.707482	0.168212458
1276.635935	0.166466251
1278.564388	0.164758846
1280.492842	0.163138673
1282.421295	0.161699429
1284.349748	0.160622150
1286.278201	0.159633785
1288.206654	0.158281386
1290.135107	0.156511381
1292.063560	0.154637530
1293.992013	0.153020889
1295.920466	0.151593879
1297.848919	0.150131479
1299.777372	0.148588300
1301.705825	0.146975279
1303.634278	0.145485193
1305.562731	0.144165069
1307.491185	0.143118232
1309.419638	0.142680168
1311.348091	0.142294720
1313.276544	0.141767815
1315.204997	0.141419828
1317.133450	0.140471950
1319.061903	0.138679668
1320.990356	0.136501297
1322.918809	0.134025112
1324.847262	0.131661981
1326.775715	0.129821524
1328.704168	0.128431469
1330.632621	0.127530113
1332.561075	0.127571791
1334.489528	0.128611252
1336.417981	0.129371718
1338.346434	0.128349930
1340.274887	0.126308724
1342.203340	0.123871416
1344.131793	0.120672047
1346.060246	0.117975555
1347.988699	0.116650261
1349.917152	0.116103090
1351.845605	0.115586467
1353.774058	0.114681035
1355.702511	0.113766588
1357.630965	0.113405555
1359.559418	0.113029897
1361.487871	0.111999474
1363.416324	0.111603424
1365.344777	0.111566372
1367.273230	0.110023700
1369.201683	0.108658679
1371.130136	0.108417846
1373.058589	0.107417934
1374.987042	0.106168158
1376.915495	0.105084561
1378.843948	0.103076272
1380.772401	0.101192027
1382.700854	0.100410387
1384.629308	0.099450007
1386.557761	0.097817101
1388.486214	0.097613893
1390.414667	0.098842189
1392.343120	0.098758675
1394.271573	0.098105252
1396.200026	0.098246813
1398.128479	0.097266249
1400.056932	0.095739439
1401.985385	0.094340220
1403.913838	0.091750458
1405.842291	0.089826092
1407.770744	0.089302935
1409.699198	0.088434651
1411.627651	0.087795742
1413.556104	0.088479012
1415.484557	0.088888027
1417.413010	0.087259457
1419.341463	0.086295418
1421.269916	0.087292954
1423.198369	0.086842820
1425.126822	0.085295185
1427.055275	0.084118731
1428.983728	0.082671203
1430.912181	0.082500897
1432.840634	0.083055891
1434.769087	0.080470115
1436.697541	0.076858439
1438.625994	0.076751649
1440.554447	0.077141650
1442.482900	0.076046377
1444.411353	0.075201623
1446.339806	0.074545458
1448.268259	0.074272156
1450.196712	0.075486101
1452.125165	0.077808127
1454.053618	0.078761637
1455.982071	0.076500580
1457.910524	0.074867427
1459.838977	0.076395951
1461.767431	0.075841829
1463.695884	0.071995318
1465.624337	0.069946408
1467.552790	0.071464740
1469.481243	0.072134160
1471.409696	0.070115775
1473.338149	0.069000416
1475.266602	0.069049582
1477.195055	0.067944638
1479.123508	0.065989263
1481.051961	0.064562567
1482.980414	0.064893492
1484.908867	0.066292383
1486.837321	0.066784896
1488.765774	0.065948486
1490.694227	0.065665178
1492.622680	0.066334382
1494.551133	0.065090932
1496.479586	0.062537543
1498.408039	0.061877429
1500.336492	0.063355707
1502.264945	0.065253340
1504.193398	0.064785630
1506.121851	0.062438492
1508.050304	0.063459113
1509.978757	0.065516509
1511.907210	0.064703777
1513.835664	0.063065886
1515.764117	0.062638335
1517.692570	0.063924477
1519.621023	0.064539552
1521.549476	0.063528001
1523.477929	0.063075222
1525.406382	0.061477773
1527.334835	0.059113726
1529.263288	0.058010168
1531.191741	0.056664702
1533.120194	0.055825729
1535.048647	0.058515705
1536.977100	0.060946390
1538.905554	0.059647098
1540.834007	0.059634779
1542.762460	0.060714521
1544.690913	0.058730841
1546.619366	0.055609763
1548.547819	0.052957643
1550.476272	0.051906619
1552.404725	0.052934315
1554.333178	0.054826040
1556.261631	0.054674756
1558.190084	0.051000562
1560.118537	0.050095510
1562.046990	0.052576017
1563.975443	0.052939035
1565.903897	0.051647518
1567.832350	0.049956433
1569.760803	0.049058840
1571.689256	0.050591141
1573.617709	0.051288333
1575.546162	0.049494963
1577.474615	0.048608959
1579.403068	0.048369937
1581.331521	0.046910919
1583.259974	0.045561299
1585.188427	0.045246370
1587.116880	0.045581322
1589.045333	0.046278056
1590.973787	0.047105085
1592.902240	0.047604863
1594.830693	0.047598869
1596.759146	0.047409382
1598.687599	0.047302812
1600.616052	0.047429089
1602.544505	0.047998674
1604.472958	0.048777528
1606.401411	0.049142484
1608.329864	0.049266916
1610.258317	0.050075576
1612.186770	0.051408488
1614.115223	0.051336307
1616.043677	0.050094217
1617.972130	0.051301479
1619.900583	0.054127775
1621.829036	0.054582693
1623.757489	0.054151032
1625.685942	0.054289173
1627.614395	0.053974517
1629.542848	0.054574680
1631.471301	0.056184988
1633.399754	0.056032009
1635.328207	0.054974429
1637.256660	0.056692805
1639.185113	0.058848761
1641.113566	0.059226900
1643.042020	0.059017450
1644.970473	0.058495238
1646.898926	0.059685279
1648.827379	0.063713886
1650.755832	0.062470138
1652.684285	0.055581294
1654.612738	0.054230057
1656.541191	0.057148524
1658.469644	0.057627760
1660.398097	0.055806030
1662.326550	0.054509655
1664.255003	0.055315159
1666.183456	0.056069683
1668.111910	0.054852821
1670.040363	0.054355539
1671.968816	0.054703560
1673.897269	0.052647408
1675.825722	0.050693922
1677.754175	0.051795814
1679.682628	0.053402111
1681.611081	0.052333038
1683.539534	0.049385000
1685.467987	0.048768904
1687.396440	0.049410742
1689.324893	0.048193458
1691.253346	0.047042817
1693.181799	0.046475757
1695.110253	0.045998931
1697.038706	0.046628494
1698.967159	0.045959156
1700.895612	0.044446457
1702.824065	0.044406466
1704.752518	0.043025408
1706.680971	0.040861081
1708.609424	0.039883792
1710.537877	0.039662462
1712.466330	0.039866790
1714.394783	0.040046226
1716.323236	0.039136358
1718.251689	0.037740644
1720.180143	0.037040468
1722.108596	0.036216740
1724.037049	0.035245530
1725.965502	0.035000984
1727.893955	0.035283666
1729.822408	0.035712846
1731.750861	0.035502050
1733.679314	0.035000745
1735.607767	0.036193851
1737.536220	0.037094947
1739.464673	0.036177084
1741.393126	0.035634972
1743.321579	0.036253471
1745.250032	0.037217505
1747.178486	0.037631042
1749.106939	0.036690768
1751.035392	0.035371494
1752.963845	0.034804791
1754.892298	0.034401037
1756.820751	0.034080040
1758.749204	0.034271866
1760.677657	0.034139860
1762.606110	0.034005892
1764.534563	0.034483727
1766.463016	0.034937240
1768.391469	0.035690010
1770.319922	0.036601920
1772.248376	0.036870770
1774.176829	0.037039876
1776.105282	0.037082851
1778.033735	0.036647681
1779.962188	0.036347952
1781.890641	0.036420133
1783.819094	0.036498260
1785.747547	0.037013181
1787.676000	0.038232952
1789.604453	0.038927317
1791.532906	0.038934026
1793.461359	0.039675310
1795.389812	0.040750340
1797.318266	0.040727139
1799.246719	0.039859314
1801.175172	0.039472606
1803.103625	0.040127423
1805.032078	0.041038152
1806.960531	0.041472964
1808.888984	0.041289605
1810.817437	0.040874276
1812.745890	0.040750436
1814.674343	0.040615879
1816.602796	0.040297221
1818.531249	0.040451676
1820.459702	0.041192487
1822.388155	0.041874681
1824.316609	0.042498920
1826.245062	0.043556955
1828.173515	0.043845352
1830.101968	0.042904224
1832.030421	0.042242516
1833.958874	0.041807264
1835.887327	0.041261356
1837.815780	0.041198075
1839.744233	0.041559353
1841.672686	0.041392926
1843.601139	0.041032583
1845.529592	0.041734401
1847.458045	0.042201340
1849.386499	0.041386511
1851.314952	0.040343102
1853.243405	0.039733984
1855.171858	0.039492153
1857.100311	0.039400384
1859.028764	0.039301045
1860.957217	0.039281934
1862.885670	0.039610896
1864.814123	0.040225923
1866.742576	0.040306501
1868.671029	0.039727129
1870.599482	0.039270982
1872.527935	0.038590427
1874.456388	0.037408173
1876.384842	0.036521528
1878.313295	0.036118742
1880.241748	0.035818506
1882.170201	0.035541948
1884.098654	0.035458472
1886.027107	0.035473693
1887.955560	0.035233788
1889.884013	0.035213567
1891.812466	0.035583910
1893.740919	0.035303939
1895.669372	0.034499712
1897.597825	0.033855762
1899.526278	0.033220489
1901.454732	0.032531224
1903.383185	0.032150667
1905.311638	0.032306589
1907.240091	0.032551877
1909.168544	0.032474730
1911.096997	0.032230522
1913.025450	0.031924792
1914.953903	0.031401310
1916.882356	0.030793445
1918.810809	0.030832527
1920.739262	0.031100648
1922.667715	0.030650670
1924.596168	0.030060707
1926.524622	0.029693477
1928.453075	0.029284094
1930.381528	0.028784854
1932.309981	0.028213717
1934.238434	0.027785318
1936.166887	0.027641613
1938.095340	0.027787467
1940.023793	0.027906520
1941.952246	0.027669692
1943.880699	0.027422152
1945.809152	0.027203901
1947.737605	0.026673559
1949.666058	0.026110431
1951.594511	0.025797298
1953.522965	0.025548244
1955.451418	0.025260499
1957.379871	0.025121218
1959.308324	0.024942489
1961.236777	0.024588561
1963.165230	0.024379680
1965.093683	0.024123358
1967.022136	0.023564968
1968.950589	0.023238659
1970.879042	0.023345890
1972.807495	0.023514001
1974.735948	0.023395291
1976.664401	0.022893135
1978.592855	0.022413827
1980.521308	0.022253176
1982.449761	0.022107985
1984.378214	0.021758175
1986.306667	0.021546986
1988.235120	0.021722397
1990.163573	0.021828683
1992.092026	0.021466352
1994.020479	0.020945961
1995.948932	0.020603493
1997.877385	0.020440416
1999.805838	0.020206142
2001.734291	0.019859280
2003.662744	0.019626949
2005.591198	0.019396838
2007.519651	0.019089399
2009.448104	0.019094627
2011.376557	0.019495793
2013.305010	0.019650284
2015.233463	0.019159036
2017.161916	0.018575884
2019.090369	0.018442115
2021.018822	0.018608080
2022.947275	0.018755009
2024.875728	0.018772123
2026.804181	0.018647067
2028.732634	0.018318854
2030.661088	0.017919883
2032.589541	0.017777227
2034.517994	0.017938584
2036.446447	0.018138230
2038.374900	0.018151190
2040.303353	0.017879494
2042.231806	0.017385382
2044.160259	0.016941879
2046.088712	0.016761430
2048.017165	0.016756482
2049.945618	0.016711118
2051.874071	0.016516728
2053.802524	0.016302701
2055.730978	0.016259229
2057.659431	0.016246067
2059.587884	0.015956443
2061.516337	0.015514874
2063.444790	0.015347897
2065.373243	0.015535515
2067.301696	0.015805863
2069.230149	0.015891962
2071.158602	0.015709033
2073.087055	0.015413700
2075.015508	0.015213299
2076.943961	0.015058215
2078.872414	0.014878110
2080.800867	0.014834709
2082.729321	0.014841283
2084.657774	0.014654020
2086.586227	0.014490301
2088.514680	0.014495309
2090.443133	0.014417263
2092.371586	0.014262555
2094.300039	0.014277566
2096.228492	0.014426590
2098.156945	0.014480574
2100.085398	0.014402387
2102.013851	0.014178101
2103.942304	0.013838979
2105.870757	0.013764470
2107.799211	0.013943170
2109.727664	0.014010412
2111.656117	0.013905318
2113.584570	0.013698539
2115.513023	0.013507039
2117.441476	0.013529150
2119.369929	0.013749447
2121.298382	0.013848367
2123.226835	0.013696460
2125.155288	0.013584195
2127.083741	0.013641899
2129.012194	0.013603375
2130.940647	0.013357045
2132.869100	0.013123475
2134.797554	0.013012862
2136.726007	0.012946370
2138.654460	0.012917073
2140.582913	0.012914301
2142.511366	0.012843479
2144.439819	0.012735176
2146.368272	0.012717993
2148.296725	0.012860538
2150.225178	0.013068154
2152.153631	0.013126376
2154.082084	0.013133357
2156.010537	0.013259196
2157.938990	0.013192033
2159.867444	0.012789350
2161.795897	0.012460629
2163.724350	0.012409208
2165.652803	0.012329854
2167.581256	0.012055615
2169.509709	0.011930780
2171.438162	0.012052908
2173.366615	0.011998307
2175.295068	0.011729994
2177.223521	0.011668518
2179.151974	0.011801033
2181.080427	0.011684483
2183.008880	0.011291333
2184.937334	0.011040853
2186.865787	0.011070057
2188.794240	0.011162664
2190.722693	0.011220708
2192.651146	0.011359507
2194.579599	0.011485106
2196.508052	0.011360656
2198.436505	0.011135842
2200.364958	0.011115709
2202.293411	0.011158046
2204.221864	0.010910391
2206.150317	0.010592693
2208.078770	0.010655755
2210.007223	0.010884063
2211.935677	0.010818394
2213.864130	0.010738492
2215.792583	0.010980958
2217.721036	0.011048819
2219.649489	0.010614004
2221.577942	0.010198335
2223.506395	0.010163663
2225.434848	0.010334750
2227.363301	0.010540907
2229.291754	0.010644240
2231.220207	0.010436343
2233.148660	0.009915957
2235.077113	0.009496537
2237.005567	0.009500889
2238.934020	0.009804131
2240.862473	0.010023247
2242.790926	0.010009672
2244.719379	0.009932420
2246.647832	0.009786827
2248.576285	0.009558453
2250.504738	0.009466152
2252.433191	0.009417427
2254.361644	0.009291186
2256.290097	0.009235946
2258.218550	0.009392233
2260.147003	0.009541855
2262.075456	0.009470970
2264.003910	0.009288950
2265.932363	0.009236393
2267.860816	0.009318902
2269.789269	0.009385340
2271.717722	0.009488836
2273.646175	0.009734813
2275.574628	0.009896481
2277.503081	0.009760724
2279.431534	0.009386135
2281.359987	0.008943483
2283.288440	0.008652000
2285.216893	0.008649398
2287.145346	0.008884258
2289.073800	0.009194252
2291.002253	0.009390753
2292.930706	0.009294046
2294.859159	0.008880412
2296.787612	0.008400424
2298.716065	0.008148463
2300.644518	0.008102486
2302.572971	0.008020358
2304.501424	0.007818094
2306.429877	0.007562133
2308.358330	0.007479629
2310.286783	0.007789718
2312.215236	0.008197345
2314.143690	0.008276017
2316.072143	0.008256416
2318.000596	0.008326225
2319.929049	0.007990602
2321.857502	0.007367825
2323.785955	0.007416411
2325.714408	0.008009735
2327.642861	0.007993490
2329.571314	0.007521710
2331.499767	0.007550078
2333.428220	0.007888738
2335.356673	0.007957333
2337.285126	0.007690489
2339.213579	0.007316566
2341.142033	0.006844773
2343.070486	0.006499244
2344.998939	0.006631618
2346.927392	0.007036425
2348.855845	0.007280483
2350.784298	0.007191022
2352.712751	0.007002575
2354.641204	0.007211108
2356.569657	0.007893848
2358.498110	0.008031299
2360.426563	0.007263581
2362.355016	0.006899580
2364.283469	0.007241853
2366.211923	0.007146104
2368.140376	0.006408275
2370.068829	0.005996922
2371.997282	0.006402706
2373.925735	0.007261509
2375.854188	0.007811435
2377.782641	0.007615830
2379.711094	0.006942093
2381.639547	0.006373645
2383.568000	0.006235952
2385.496453	0.006339476
2387.424906	0.006267660
2389.353359	0.005955076
2391.281812	0.005669998
2393.210266	0.005590655
2395.138719	0.005728857
2397.067172	0.005969637
2398.995625	0.006167962
2400.924078	0.006236348
2402.852531	0.006166744
2404.780984	0.006094799
2406.709437	0.006086420
2408.637890	0.006042236
2410.566343	0.005956612
2412.494796	0.005928292
2414.423249	0.005903025
2416.351702	0.005806623
2418.280156	0.005703373
2420.208609	0.005501208
2422.137062	0.005256866
2424.065515	0.005267372
2425.993968	0.005469698
2427.922421	0.005673314
2429.850874	0.005713377
2431.779327	0.005731371
2433.707780	0.005790954
2435.636233	0.005798448
2437.564686	0.005818069
2439.493139	0.005835229
2441.421592	0.005743268
2443.350045	0.005632306
2445.278499	0.005672493
2447.206952	0.005881025
2449.135405	0.006126825
2451.063858	0.006135011
2452.992311	0.005917270
2454.920764	0.005972356
2456.849217	0.006242377
2458.777670	0.006233552
2460.706123	0.006094648
2462.634576	0.006191602
2464.563029	0.006191193
2466.491482	0.005749808
2468.419935	0.005278472
2470.348389	0.005262264
2472.276842	0.005730473
2474.205295	0.006318394
2476.133748	0.006545295
2478.062201	0.006327561
2479.990654	0.006105778
2481.919107	0.006154536
2483.847560	0.006534087
2485.776013	0.007030501
2487.704466	0.007272914
2489.632919	0.007237472
2491.561372	0.007030225
2493.489825	0.006782747
2495.418279	0.006630100
2497.346732	0.006564665
2499.275185	0.006625171
2501.203638	0.006777106
2503.132091	0.006865377
2505.060544	0.007016084
2506.988997	0.007366881
2508.917450	0.007772349
2510.845903	0.008129203
2512.774356	0.008410368
2514.702809	0.008284932
2516.631262	0.007922933
2518.559715	0.008151394
2520.488168	0.008677971
2522.416622	0.008667634
2524.345075	0.008447294
2526.273528	0.008656306
2528.201981	0.009270162
2530.130434	0.009962268
2532.058887	0.010470965
2533.987340	0.010807687
2535.915793	0.011121842
2537.844246	0.011457901
2539.772699	0.011704533
2541.701152	0.011658941
2543.629605	0.011395928
2545.558058	0.011387169
2547.486512	0.011634395
2549.414965	0.011848301
2551.343418	0.012241417
2553.271871	0.012809148
2555.200324	0.013114226
2557.128777	0.013201330
2559.057230	0.013410826
2560.985683	0.013840234
2562.914136	0.014183642
2564.842589	0.014119426
2566.771042	0.013999294
2568.699495	0.014274271
2570.627948	0.014571573
2572.556401	0.014597779
2574.484855	0.014769298
2576.413308	0.015209541
2578.341761	0.015595983
2580.270214	0.015862985
2582.198667	0.016101116
2584.127120	0.016393386
2586.055573	0.016733930
2587.984026	0.016852379
2589.912479	0.016685618
2591.840932	0.016664978
2593.769385	0.016877778
2595.697838	0.016948096
2597.626291	0.016781015
2599.554745	0.016698591
2601.483198	0.016886331
2603.411651	0.017329650
2605.340104	0.018014617
2607.268557	0.018678907
2609.197010	0.018919693
2611.125463	0.018722299
2613.053916	0.018301489
2614.982369	0.017895021
2616.910822	0.017862897
2618.839275	0.018225316
2620.767728	0.018617477
2622.696181	0.018923841
2624.624635	0.019277591
2626.553088	0.019412277
2628.481541	0.018946325
2630.409994	0.018444553
2632.338447	0.018598329
2634.266900	0.018856520
2636.195353	0.018719524
2638.123806	0.018523298
2640.052259	0.018439926
2641.980712	0.018394860
2643.909165	0.018258033
2645.837618	0.017956924
2647.766071	0.017679183
2649.694524	0.017442759
2651.622978	0.017319443
2653.551431	0.017626183
2655.479884	0.018049045
2657.408337	0.017987825
2659.336790	0.017605258
2661.265243	0.017420134
2663.193696	0.017378928
2665.122149	0.016983686
2667.050602	0.016438166
2668.979055	0.016429598
2670.907508	0.016904429
2672.835961	0.017281309
2674.764414	0.017124845
2676.692868	0.016697301
2678.621321	0.016599493
2680.549774	0.016616847
2682.478227	0.016270209
2684.406680	0.015796954
2686.335133	0.015593730
2688.263586	0.015666390
2690.192039	0.015942238
2692.120492	0.016161552
2694.048945	0.015795544
2695.977398	0.015017463
2697.905851	0.014640034
2699.834304	0.014838740
2701.762757	0.015032215
2703.691211	0.014963436
2705.619664	0.014867966
2707.548117	0.014818841
2709.476570	0.014863107
2711.405023	0.014952958
2713.333476	0.014925833
2715.261929	0.014991364
2717.190382	0.015220411
2719.118835	0.015297500
2721.047288	0.014984651
2722.975741	0.014413182
2724.904194	0.014109857
2726.832647	0.014275554
2728.761101	0.014478425
2730.689554	0.014471579
2732.618007	0.014457645
2734.546460	0.014446581
2736.474913	0.014278078
2738.403366	0.013875992
2740.331819	0.013175516
2742.260272	0.012519361
2744.188725	0.012444040
2746.117178	0.012817926
2748.045631	0.013165163
2749.974084	0.013169190
2751.902537	0.012843890
2753.830991	0.012728868
2755.759444	0.012963570
2757.687897	0.012974788
2759.616350	0.012727714
2761.544803	0.012732201
2763.473256	0.012981616
2765.401709	0.013020318
2767.330162	0.012911961
2769.258615	0.013022135
2771.187068	0.013142033
2773.115521	0.013062761
2775.043974	0.012860368
2776.972427	0.012541223
2778.900880	0.012391387
2780.829334	0.012583932
2782.757787	0.012710311
2784.686240	0.012565193
2786.614693	0.012397629
2788.543146	0.012349570
2790.471599	0.012240159
2792.400052	0.011921637
2794.328505	0.011693808
2796.256958	0.011829392
2798.185411	0.012162370
2800.113864	0.012223945
2802.042317	0.011780322
2803.970770	0.011293995
2805.899224	0.011292517
2807.827677	0.011370101
2809.756130	0.011124851
2811.684583	0.011016209
2813.613036	0.011187980
2815.541489	0.011180550
2817.469942	0.011041504
2819.398395	0.011107242
2821.326848	0.011502749
2823.255301	0.012118350
2825.183754	0.012425997
2827.112207	0.012086714
2829.040660	0.011550881
2830.969113	0.011371487
2832.897567	0.011374789
2834.826020	0.011200977
2836.754473	0.010933828
2838.682926	0.010745789
2840.611379	0.010778541
2842.539832	0.010956373
2844.468285	0.010997937
2846.396738	0.011098650
2848.325191	0.011514707
2850.253644	0.011720634
2852.182097	0.011444234
2854.110550	0.011189771
2856.039003	0.011134272
2857.967457	0.011043735
2859.895910	0.010728896
2861.824363	0.010218663
2863.752816	0.010028186
2865.681269	0.010341916
2867.609722	0.010752399
2869.538175	0.010983326
2871.466628	0.010938598
2873.395081	0.010807881
2875.323534	0.011040129
2877.251987	0.011432043
2879.180440	0.011583637
2881.108893	0.011747204
2883.037347	0.011934062
2884.965800	0.011666955
2886.894253	0.010986638
2888.822706	0.010659386
2890.751159	0.011034697
2892.679612	0.011621543
2894.608065	0.011846050
2896.536518	0.011614490
2898.464971	0.011238582
2900.393424	0.011151250
2902.321877	0.011328134
2904.250330	0.011270900
2906.178783	0.010912336
2908.107236	0.010950838
2910.035690	0.011267997
2911.964143	0.011143347
2913.892596	0.010837081
2915.821049	0.010778514
2917.749502	0.010819281
2919.677955	0.010833771
2921.606408	0.010823026
2923.534861	0.010826382
2925.463314	0.011256961
2927.391767	0.011843296
2929.320220	0.011690802
2931.248673	0.011174907
2933.177126	0.011028671
2935.105580	0.010895253
2937.034033	0.010714548
2938.962486	0.010927235
2940.890939	0.011397124
2942.819392	0.011487030
2944.747845	0.010989180
2946.676298	0.010446182
2948.604751	0.010276441
2950.533204	0.010604546
2952.461657	0.011499253
2954.390110	0.012215839
2956.318563	0.012039325
2958.247016	0.011658444
2960.175469	0.011623630
2962.103923	0.011392003
2964.032376	0.011006512
2965.960829	0.010932381
2967.889282	0.010942095
2969.817735	0.011088044
2971.746188	0.011560000
2973.674641	0.011792311
2975.603094	0.011756397
2977.531547	0.011902146
2979.460000	0.011990650
2981.388453	0.011724382
2983.316906	0.011366766
2985.245359	0.011170259
2987.173813	0.010993716
2989.102266	0.011000369
2991.030719	0.011378132
2992.959172	0.011675203
2994.887625	0.011676664
2996.816078	0.011598258
2998.744531	0.011633617
3000.672984	0.011830762
3002.601437	0.012098297
3004.529890	0.012161153
3006.458343	0.011808041
3008.386796	0.011388380
3010.315249	0.011352411
3012.243703	0.011599038
3014.172156	0.011782790
3016.100609	0.011855369
3018.029062	0.011960608
3019.957515	0.012078946
3021.885968	0.012031749
3023.814421	0.011777589
3025.742874	0.011617066
3027.671327	0.011898891
3029.599780	0.012545178
3031.528233	0.013382446
3033.456686	0.014176974
3035.385139	0.014273632
3037.313592	0.013736684
3039.242046	0.013434514
3041.170499	0.013456544
3043.098952	0.013388662
3045.027405	0.013408042
3046.955858	0.013578001
3048.884311	0.013580769
3050.812764	0.013680992
3052.741217	0.014150428
3054.669670	0.014446333
3056.598123	0.014293348
3058.526576	0.014124911
3060.455029	0.013952238
3062.383482	0.013641481
3064.311936	0.013613865
3066.240389	0.014120350
3068.168842	0.014599279
3070.097295	0.014555532
3072.025748	0.014388981
3073.954201	0.014506661
3075.882654	0.014703013
3077.811107	0.014880897
3079.739560	0.015128072
3081.668013	0.015231930
3083.596466	0.015267513
3085.524919	0.015493600
3087.453372	0.015596634
3089.381825	0.015523678
3091.310279	0.015743474
3093.238732	0.016042886
3095.167185	0.015909562
3097.095638	0.015744982
3099.024091	0.016029658
3100.952544	0.016392717
3102.880997	0.016497334
3104.809450	0.016477926
3106.737903	0.016422736
3108.666356	0.016527966
3110.594809	0.016826706
3112.523262	0.017037172
3114.451715	0.017020810
3116.380169	0.016884033
3118.308622	0.017110115
3120.237075	0.017844060
3122.165528	0.018318377
3124.093981	0.018305665
3126.022434	0.018171076
3127.950887	0.017869793
3129.879340	0.017763874
3131.807793	0.018178852
3133.736246	0.018686159
3135.664699	0.019100374
3137.593152	0.019470792
3139.521605	0.019757941
3141.450058	0.020220084
3143.378512	0.020835953
3145.306965	0.021025002
3147.235418	0.020624593
3149.163871	0.020145895
3151.092324	0.019996550
3153.020777	0.020248964
3154.949230	0.020657538
3156.877683	0.020735720
3158.806136	0.020488072
3160.734589	0.020618467
3162.663042	0.021255691
3164.591495	0.021509590
3166.519948	0.021110658
3168.448402	0.020751823
3170.376855	0.021009374
3172.305308	0.021787485
3174.233761	0.022470107
3176.162214	0.022879418
3178.090667	0.023220498
3180.019120	0.023149101
3181.947573	0.022730371
3183.876026	0.022806505
3185.804479	0.023473291
3187.732932	0.023963435
3189.661385	0.024140652
3191.589838	0.024483768
3193.518292	0.024927074
3195.446745	0.025146551
3197.375198	0.025277724
3199.303651	0.025580371
3201.232104	0.025874754
3203.160557	0.025745595
3205.089010	0.025276653
3207.017463	0.024902329
3208.945916	0.024686204
3210.874369	0.024492014
3212.802822	0.024446368
3214.731275	0.024780462
3216.659728	0.025279965
3218.588181	0.025598124
3220.516635	0.025948599
3222.445088	0.026412167
3224.373541	0.026688168
3226.301994	0.026953528
3228.230447	0.027600162
3230.158900	0.028386470
3232.087353	0.028712913
3234.015806	0.028665591
3235.944259	0.028627124
3237.872712	0.028630156
3239.801165	0.028803803
3241.729618	0.028876193
3243.658071	0.028256979
3245.586525	0.027579013
3247.514978	0.027987437
3249.443431	0.028908258
3251.371884	0.028860986
3253.300337	0.028092636
3255.228790	0.027943633
3257.157243	0.028529646
3259.085696	0.029402344
3261.014149	0.030283116
3262.942602	0.030557012
3264.871055	0.030221673
3266.799508	0.030263245
3268.727961	0.030831456
3270.656414	0.030806994
3272.584868	0.029888285
3274.513321	0.029027855
3276.441774	0.028727656
3278.370227	0.028743893
3280.298680	0.028803317
3282.227133	0.028636254
3284.155586	0.028238380
3286.084039	0.028343886
3288.012492	0.029240599
3289.940945	0.029859016
3291.869398	0.029659435
3293.797851	0.029410116
3295.726304	0.029590311
3297.654758	0.030161275
3299.583211	0.030816000
3301.511664	0.030900363
3303.440117	0.030391451
3305.368570	0.030153355
3307.297023	0.030554559
3309.225476	0.031119645
3311.153929	0.031370416
3313.082382	0.031376895
3315.010835	0.031454012
3316.939288	0.031367823
3318.867741	0.031042231
3320.796194	0.031253651
3322.724648	0.032059673
3324.653101	0.032483850
3326.581554	0.032499209
3328.510007	0.033110574
3330.438460	0.034130685
3332.366913	0.034333851
3334.295366	0.033597510
3336.223819	0.032734610
3338.152272	0.032386076
3340.080725	0.032829642
3342.009178	0.033538923
3343.937631	0.033529673
3345.866084	0.033029046
3347.794537	0.033271968
3349.722991	0.034349963
3351.651444	0.035340644
3353.579897	0.035637852
3355.508350	0.035110191
3357.436803	0.034295265
3359.365256	0.033988073
3361.293709	0.034274001
3363.222162	0.034561954
3365.150615	0.034584165
3367.079068	0.034865975
3369.007521	0.035483811
3370.935974	0.035807844
3372.864427	0.035772320
3374.792881	0.035791673
3376.721334	0.035897080
3378.649787	0.035981849
3380.578240	0.036039613
3382.506693	0.036142275
3384.435146	0.036528725
3386.363599	0.037191834
3388.292052	0.037533138
3390.220505	0.037181634
3392.148958	0.036761202
3394.077411	0.036846261
3396.005864	0.037075244
3397.934317	0.037330434
3399.862770	0.037877444
3401.791224	0.038334846
3403.719677	0.038082685
3405.648130	0.037856203
3407.576583	0.037906658
3409.505036	0.037899598
3411.433489	0.037931360
3413.361942	0.038258750
3415.290395	0.038588479
3417.218848	0.038715843
3419.147301	0.038739476
3421.075754	0.038966238
3423.004207	0.039591201
3424.932660	0.039759196
3426.861114	0.038699042
3428.789567	0.037378814
3430.718020	0.036986511
3432.646473	0.037185900
3434.574926	0.037372943
3436.503379	0.037794925
3438.431832	0.038521931
3440.360285	0.038888052
3442.288738	0.038678538
3444.217191	0.038056716
3446.145644	0.037107028
3448.074097	0.036527231
3450.002550	0.036284823
3451.931004	0.035927761
3453.859457	0.035890348
3455.787910	0.036260739
3457.716363	0.036491178
3459.644816	0.036270924
3461.573269	0.035879932
3463.501722	0.035722088
3465.430175	0.035767987
3467.358628	0.035996292
3469.287081	0.036479298
3471.215534	0.036920622
3473.143987	0.036960572
3475.072440	0.036609266
3477.000893	0.036058210
3478.929347	0.035440572
3480.857800	0.035077691
3482.786253	0.035462353
3484.714706	0.036199346
3486.643159	0.036308747
3488.571612	0.035749163
3490.500065	0.034808178
3492.428518	0.033813898
3494.356971	0.033489931
3496.285424	0.034112535
3498.213877	0.034972988
3500.142330	0.035004854
3502.070783	0.034325220
3503.999237	0.034226518
3505.927690	0.034679227
3507.856143	0.034229923
3509.784596	0.032954399
3511.713049	0.032069582
3513.641502	0.031926073
3515.569955	0.032124124
3517.498408	0.032308675
3519.426861	0.032620195
3521.355314	0.032927431
3523.283767	0.032718748
3525.212220	0.032089487
3527.140673	0.031485718
3529.069126	0.030999897
3530.997580	0.030592613
3532.926033	0.030377196
3534.854486	0.030298308
3536.782939	0.030171961
3538.711392	0.029963518
3540.639845	0.029819839
3542.568298	0.029691122
3544.496751	0.029197335
3546.425204	0.028621711
3548.353657	0.028411457
3550.282110	0.027960565
3552.210563	0.027218446
3554.139016	0.027140303
3556.067470	0.027663030
3557.995923	0.027943678
3559.924376	0.027961424
3561.852829	0.028202416
3563.781282	0.028390566
3565.709735	0.027881812
3567.638188	0.027054610
3569.566641	0.026383914
3571.495094	0.025660938
3573.423547	0.024983184
3575.352000	0.024677884
3577.280453	0.024657682
3579.208906	0.024749618
3581.137360	0.024963405
3583.065813	0.025262058
3584.994266	0.025120452
3586.922719	0.024259301
3588.851172	0.023544723
3590.779625	0.023340622
3592.708078	0.023290705
3594.636531	0.023425285
3596.564984	0.023749078
3598.493437	0.023733564
3600.421890	0.023236150
3602.350343	0.022886703
3604.278796	0.022828517
3606.207249	0.022648018
3608.135703	0.022501271
3610.064156	0.022611083
3611.992609	0.022821233
3613.921062	0.023252087
3615.849515	0.023144267
3617.777968	0.021546876
3619.706421	0.020016082
3621.634874	0.020071140
3623.563327	0.020896470
3625.491780	0.020875305
3627.420233	0.019245889
3629.348686	0.017914187
3631.277139	0.018064421
3633.205593	0.017883183
3635.134046	0.016999844
3637.062499	0.016460184
3638.990952	0.016396103
3640.919405	0.016795669
3642.847858	0.017735796
3644.776311	0.018418565
3646.704764	0.017847782
3648.633217	0.016796218
3650.561670	0.016749851
3652.490123	0.017413611
3654.418576	0.017266897
3656.347029	0.016181543
3658.275482	0.015301231
3660.203936	0.014778238
3662.132389	0.014245534
3664.060842	0.013847803
3665.989295	0.013607642
3667.917748	0.013012573
3669.846201	0.012432206
3671.774654	0.012750296
3673.703107	0.013132288
3675.631560	0.012820923
3677.560013	0.012269566
3679.488466	0.011735876
3681.416919	0.011804390
3683.345372	0.012518480
3685.273826	0.013218783
3687.202279	0.013672259
3689.130732	0.014138516
3691.059185	0.014508244
3692.987638	0.014394035
3694.916091	0.013444376
3696.844544	0.011989351
3698.772997	0.010759355
3700.701450	0.009840363
3702.629903	0.009376241
3704.558356	0.009847379
3706.486809	0.011061280
3708.415262	0.012059734
3710.343716	0.012315146
3712.272169	0.012249106
3714.200622	0.012092677
3716.129075	0.011803940
3718.057528	0.011602538
3719.985981	0.011506957
3721.914434	0.011152126
3723.842887	0.010604237
3725.771340	0.010427117
3727.699793	0.010852422
3729.628246	0.011365612
3731.556699	0.011563900
3733.485152	0.011877134
3735.413605	0.012676959
3737.342059	0.013788720
3739.270512	0.014334905
3741.198965	0.013815960
3743.127418	0.013106267
3745.055871	0.013588367
3746.984324	0.014787866
3748.912777	0.014969367
3750.841230	0.014697172
3752.769683	0.014952666
3754.698136	0.014917109
3756.626589	0.013974763
3758.555042	0.012883590
3760.483495	0.012815468
3762.411949	0.013500645
3764.340402	0.013785264
3766.268855	0.013522645
3768.197308	0.013018905
3770.125761	0.012621066
3772.054214	0.012841018
3773.982667	0.013348826
3775.911120	0.013442767
3777.839573	0.012874737
3779.768026	0.012309946
3781.696479	0.012691557
3783.624932	0.013904863
3785.553385	0.015021964
3787.481838	0.015315478
3789.410292	0.015002564
3791.338745	0.014811496
3793.267198	0.014860255
3795.195651	0.014968613
3797.124104	0.015310299
3799.052557	0.015367857
3800.981010	0.014905050
3802.909463	0.014919997
3804.837916	0.014582599
3806.766369	0.013291730
3808.694822	0.012763090
3810.623275	0.013430667
3812.551728	0.014042194
3814.480182	0.013836503
3816.408635	0.013562293
3818.337088	0.013789980
3820.265541	0.013830772
3822.193994	0.013806506
3824.122447	0.013786657
3826.050900	0.013328300
3827.979353	0.012952764
3829.907806	0.012813982
3831.836259	0.012779688
3833.764712	0.012886812
3835.693165	0.012757556
3837.621618	0.012499428
3839.550071	0.012393015
3841.478525	0.012085301
3843.406978	0.011775019
3845.335431	0.011915207
3847.263884	0.012383243
3849.192337	0.012776664
3851.120790	0.012613609
3853.049243	0.011981633
3854.977696	0.011826969
3856.906149	0.012454591
3858.834602	0.013238071
3860.763055	0.013837989
3862.691508	0.013896946
3864.619961	0.013702835
3866.548415	0.013931514
3868.476868	0.014080701
3870.405321	0.013885621
3872.333774	0.013698784
3874.262227	0.013381793
3876.190680	0.013062843
3878.119133	0.012621223
3880.047586	0.012043357
3881.976039	0.011746428
3883.904492	0.011378706
3885.832945	0.010963965
3887.761398	0.011165158
3889.689851	0.011591675
3891.618305	0.011862149
3893.546758	0.012197549
3895.475211	0.012367690
3897.403664	0.012337237
3899.332117	0.012582226
3901.260570	0.012918641
3903.189023	0.012783336
3905.117476	0.012710116
3907.045929	0.013294990
3908.974382	0.013980277
3910.902835	0.014052270
3912.831288	0.013609560
3914.759741	0.013022427
3916.688194	0.012338270
3918.616648	0.011654595
3920.545101	0.011217958
3922.473554	0.011095782
3924.402007	0.011156232
3926.330460	0.011064302
3928.258913	0.010849084
3930.187366	0.011042273
3932.115819	0.011527093
3934.044272	0.011648684
3935.972725	0.011326851
3937.901178	0.010935790
3939.829631	0.010485084
3941.758084	0.009846558
3943.686538	0.009645300
3945.614991	0.010305133
3947.543444	0.011071833
3949.471897	0.011106418
3951.400350	0.010881355
3953.328803	0.011103579
3955.257256	0.011442871
3957.185709	0.011392131
3959.114162	0.011191751
3961.042615	0.011117156
3962.971068	0.010929382
3964.899521	0.010305608
3966.827974	0.009421322
3968.756427	0.008965069
3970.684881	0.009357863
3972.613334	0.010454337
3974.541787	0.011504397
3976.470240	0.011624480
3978.398693	0.010877314
3980.327146	0.010250336
3982.255599	0.010219145
3984.184052	0.010363350
3986.112505	0.010514027
3988.040958	0.010941010
3989.969411	0.011003183
3991.897864	0.010182722
3993.826317	0.009328458
3995.754771	0.009161619
3997.683224	0.009107767
3999.611677	0.008749722
4001.540130	0.008696124
4003.468583	0.009268139
4005.397036	0.010061171
4007.325489	0.010240669
4009.253942	0.009918040
4011.182395	0.009830522
4013.110848	0.010067854
4015.039301	0.010335261
4016.967754	0.010246121
4018.896207	0.009751548
4020.824661	0.009451725
4022.753114	0.009623349
4024.681567	0.010054615
4026.610020	0.010577568
4028.538473	0.010540199
4030.466926	0.009456295
4032.395379	0.008684065
4034.323832	0.009357188
4036.252285	0.010032637
4038.180738	0.009263478
4040.109191	0.008051123
4042.037644	0.008130714
4043.966097	0.009083074
4045.894550	0.009130565
4047.823004	0.008775501
4049.751457	0.009351869
4051.679910	0.009779395
4053.608363	0.009082621
4055.536816	0.008127566
4057.465269	0.008204265
4059.393722	0.008967818
4061.322175	0.009140943
4063.250628	0.008750343
4065.179081	0.008352216
4067.107534	0.008037038
4069.035987	0.007938753
4070.964440	0.008643455
4072.892894	0.009868836
4074.821347	0.010111613
4076.749800	0.009293470
4078.678253	0.008450832
4080.606706	0.007896377
4082.535159	0.007791899
4084.463612	0.008601057
4086.392065	0.009596166
4088.320518	0.009627227
4090.248971	0.008921785
4092.177424	0.008568679
4094.105877	0.008708766
4096.034330	0.008961529
4097.962783	0.008971768
4099.891237	0.008445075
4101.819690	0.007768479
4103.748143	0.007174707
4105.676596	0.006781594
4107.605049	0.007028346
4109.533502	0.008112971
4111.461955	0.009182622
4113.390408	0.009566396
4115.318861	0.009285294
4117.247314	0.008597116
4119.175767	0.007897824
4121.104220	0.007862954
4123.032673	0.008299601
4124.961127	0.008863322
4126.889580	0.009381386
4128.818033	0.009016381
4130.746486	0.007733990
4132.674939	0.006688709
4134.603392	0.006510876
4136.531845	0.006813596
4138.460298	0.007257359
4140.388751	0.007633215
4142.317204	0.007765975
4144.245657	0.007863594
4146.174110	0.008042194
4148.102563	0.008054179
4150.031017	0.007965962
4151.959470	0.008050397
4153.887923	0.008177491
4155.816376	0.008280297
4157.744829	0.008277333
4159.673282	0.008279193
4161.601735	0.008314728
4163.530188	0.008100176
4165.458641	0.007744174
4167.387094	0.007191113
4169.315547	0.006524127
4171.244000	0.006277423
4173.172453	0.006731795
4175.100906	0.007434301
4177.029360	0.007425080
4178.957813	0.006831506
4180.886266	0.006709266
4182.814719	0.007273171
4184.743172	0.008124145
4186.671625	0.008632327
4188.600078	0.008220172
4190.528531	0.007362720
4192.456984	0.006964465
4194.385437	0.007059810
4196.313890	0.007089617
4198.242343	0.006616739
4200.170796	0.005912990
4202.099250	0.005590035
4204.027703	0.005842189
4205.956156	0.006167483
4207.884609	0.006196974
4209.813062	0.006233390
4211.741515	0.006521005
4213.669968	0.006907061
4215.598421	0.006991587
4217.526874	0.007018733
4219.455327	0.007631685
4221.383780	0.007986907
4223.312233	0.007055588
4225.240686	0.006069306
4227.169139	0.006349590
4229.097593	0.006728685
4231.026046	0.006217305
4232.954499	0.005723936
4234.882952	0.006043124
4236.811405	0.006780326
4238.739858	0.007863346
4240.668311	0.008917884
4242.596764	0.009009163
4244.525217	0.008735421
4246.453670	0.008503826
4248.382123	0.007387150
4250.310576	0.005969638
4252.239029	0.006085015
4254.167483	0.007184472
4256.095936	0.007844618
4258.024389	0.007622940
4259.952842	0.007250974
4261.881295	0.007443917
4263.809748	0.007580790
4265.738201	0.007055956
4267.666654	0.006305418
4269.595107	0.006309112
4271.523560	0.006646628
4273.452013	0.006187186
4275.380466	0.005521320
4277.308919	0.005554097
4279.237373	0.005946351
4281.165826	0.006212821
4283.094279	0.006469088
4285.022732	0.006418682
4286.951185	0.005485954
4288.879638	0.004262598
4290.808091	0.004089968
4292.736544	0.005241208
4294.664997	0.006002464
4296.593450	0.005819241
4298.521903	0.005810135
4300.450356	0.006772134
4302.378809	0.007474740
4304.307262	0.006848676
4306.235716	0.006423917
4308.164169	0.006847007
4310.092622	0.006784354
4312.021075	0.006252886
4313.949528	0.005977976
4315.877981	0.005442292
4317.806434	0.004932617
4319.734887	0.005153174
4321.663340	0.005304796
4323.591793	0.005423891
4325.520246	0.005801859
4327.448699	0.006146973
4329.377152	0.005759183
4331.305606	0.005215911
4333.234059	0.005589812
4335.162512	0.006330303
4337.090965	0.006248690
4339.019418	0.005859099
4340.947871	0.005763565
4342.876324	0.005475753
4344.804777	0.005404644
4346.733230	0.006169235
4348.661683	0.007335842
4350.590136	0.007762732
4352.518589	0.007325687
4354.447042	0.007424499
4356.375495	0.008062676
4358.303949	0.008772007
4360.232402	0.008468773
4362.160855	0.006770600
4364.089308	0.004876977
4366.017761	0.004455044
4367.946214	0.004691128
4369.874667	0.004784144
4371.803120	0.006029453
4373.731573	0.007490261
4375.660026	0.007535101
4377.588479	0.006800432
4379.516932	0.005981257
4381.445385	0.005351713
4383.373839	0.005435964
4385.302292	0.005839368
4387.230745	0.006459419
4389.159198	0.006981671
4391.087651	0.006943727
4393.016104	0.005898332
4394.944557	0.004960362
4396.873010	0.004749620
4398.801463	0.006287763
4400.729916	0.007116909
4402.658369	0.006210630
4404.586822	0.005557124
4406.515275	0.005809691
4408.443729	0.005991066
4410.372182	0.005819828
4412.300635	0.005320627
4414.229088	0.005244809
4416.157541	0.005416298
4418.085994	0.005172343
4420.014447	0.004798109
4421.942900	0.004674616
4423.871353	0.004590270
4425.799806	0.004791642
4427.728259	0.004900990
4429.656712	0.004786900
4431.585165	0.005358023
4433.513618	0.006255047
4435.442072	0.006960307
4437.370525	0.007397449
4439.298978	0.007300920
4441.227431	0.006884341
4443.155884	0.006925977
4445.084337	0.007403860
4447.012790	0.007198773
4448.941243	0.006866269
4450.869696	0.007808864
4452.798149	0.008966648
4454.726602	0.008515275
4456.655055	0.006686731
4458.583508	0.005454351
4460.511962	0.005568538
4462.440415	0.006189532
4464.368868	0.006946879
4466.297321	0.007903553
4468.225774	0.008433037
4470.154227	0.008184250
4472.082680	0.007361627
4474.011133	0.006277822
4475.939586	0.005553467
4477.868039	0.006067501
4479.796492	0.006653815
4481.724945	0.006190944
4483.653398	0.005786380
4485.581851	0.005994045
4487.510305	0.006005582
4489.438758	0.005810589
4491.367211	0.006283795
4493.295664	0.006787867
4495.224117	0.006503117
4497.152570	0.005691592
4499.081023	0.005555714
4501.009476	0.006672031
4502.937929	0.008276846
4504.866382	0.008549120
4506.794835	0.007563189
4508.723288	0.007012925
4510.651741	0.007372802
4512.580195	0.008009106
4514.508648	0.008320067
4516.437101	0.007676159
4518.365554	0.006431803
4520.294007	0.006149413
4522.222460	0.006379629
4524.150913	0.006541599
4526.079366	0.006840471
4528.007819	0.007471441
4529.936272	0.007534565
4531.864725	0.007191830
4533.793178	0.006952529
4535.721631	0.006692427
4537.650084	0.006416418
4539.578538	0.006580325
4541.506991	0.006818595
4543.435444	0.006925261
4545.363897	0.006721947
4547.292350	0.005962098
4549.220803	0.005225854
4551.149256	0.006035628
4553.077709	0.007835650
4555.006162	0.008821159
4556.934615	0.008520746
4558.863068	0.007892360
4560.791521	0.007338542
4562.719974	0.006852105
4564.648428	0.007117899
4566.576881	0.008034210
4568.505334	0.008257788
4570.433787	0.007508973
4572.362240	0.006407710
4574.290693	0.005414947
4576.219146	0.005138985
4578.147599	0.005856653
4580.076052	0.006937739
4582.004505	0.007127835
4583.932958	0.007017034
4585.861411	0.007467609
4587.789864	0.007512343
4589.718318	0.006492214
4591.646771	0.006442006
4593.575224	0.007694595
4595.503677	0.007879461
4597.432130	0.006677541
4599.360583	0.005623163
4601.289036	0.005911400
4603.217489	0.007130358
[truncated: 1,501 more rows]
