# Supplementary material for: Adaptive Method for Quantitative Estimation of Glucose and Fructose Concentrations in Aqueous Solutions Based on Infrared Nanoantenna Optics
Source: Sensors (Basel). 2019 Jul 11;19(14):3053. doi: 10.3390/s19143053 (PMC6678705; doi:10.3390/s19143053)
Supplement: Supplementary file 1 [file sensors-19-03053-s001.zip › 00_Measurement_Data/Fructose cycles/2 water/res4 sc50_50 ap100x100 par pol/2 water.17.txt]

748.239793	0.025394410
750.168246	0.017969199
752.096699	0.025328889
754.025152	0.027611237
755.953605	0.010227116
757.882058	0.015009231
759.810511	0.022201400
761.738964	0.012679989
763.667418	0.017092761
765.595871	0.027600180
767.524324	0.042083099
769.452777	0.044500694
771.381230	0.031408187
773.309683	0.029224176
775.238136	0.019011939
777.166589	0.017862275
779.095042	0.019867197
781.023495	0.018402429
782.951948	0.017269222
784.880401	0.022258438
786.808854	0.022727769
788.737308	0.032834549
790.665761	0.040387481
792.594214	0.039171997
794.522667	0.035457812
796.451120	0.028970765
798.379573	0.029983340
800.308026	0.036284573
802.236479	0.027326372
804.164932	0.018044434
806.093385	0.018475836
808.021838	0.019190468
809.950291	0.020771455
811.878744	0.034995813
813.807197	0.042525958
815.735651	0.031454809
817.664104	0.010946569
819.592557	0.010027280
821.521010	0.024687406
823.449463	0.036714636
825.377916	0.032548904
827.306369	0.019211028
829.234822	0.016701568
831.163275	0.016275233
833.091728	0.024006750
835.020181	0.021496221
836.948634	0.015052015
838.877087	0.016180893
840.805541	0.029387398
842.733994	0.031746238
844.662447	0.021697886
846.590900	0.013556785
848.519353	0.011722032
850.447806	0.015218871
852.376259	0.018722475
854.304712	0.015444461
856.233165	0.018289380
858.161618	0.023223469
860.090071	0.027183022
862.018524	0.026730213
863.946977	0.020582335
865.875430	0.016272007
867.803884	0.020135615
869.732337	0.028104734
871.660790	0.029308913
873.589243	0.024418132
875.517696	0.023683498
877.446149	0.030006338
879.374602	0.038817633
881.303055	0.043835666
883.231508	0.041478850
885.159961	0.038238894
887.088414	0.041522294
889.016867	0.047609661
890.945320	0.049873095
892.873774	0.049157392
894.802227	0.049512211
896.730680	0.052061189
898.659133	0.055613559
900.587586	0.058528714
902.516039	0.059589751
904.444492	0.061614245
906.372945	0.067206323
908.301398	0.073535211
910.229851	0.077308469
912.158304	0.078914836
914.086757	0.081644483
916.015210	0.087790690
917.943664	0.093798600
919.872117	0.097689055
921.800570	0.103082418
923.729023	0.110194333
925.657476	0.115990497
927.585929	0.119658254
929.514382	0.122350767
931.442835	0.126129448
933.371288	0.132069826
935.299741	0.139454499
937.228194	0.146995723
939.156647	0.153113693
941.085100	0.157255277
943.013553	0.160925165
944.942007	0.165640846
946.870460	0.171140447
948.798913	0.177324265
950.727366	0.184260800
952.655819	0.190854907
954.584272	0.196875468
956.512725	0.203591451
958.441178	0.211026341
960.369631	0.217706665
962.298084	0.223408028
964.226537	0.229700208
966.154990	0.236783341
968.083443	0.243174106
970.011897	0.248769492
971.940350	0.254344821
973.868803	0.260585040
975.797256	0.268263131
977.725709	0.276198238
979.654162	0.282348454
981.582615	0.287253976
983.511068	0.292773366
985.439521	0.299572796
987.367974	0.306763053
989.296427	0.312954247
991.224880	0.318227112
993.153333	0.323748797
995.081786	0.329771161
997.010240	0.335324943
998.938693	0.339933157
1000.867146	0.344525665
1002.795599	0.349155277
1004.724052	0.353198260
1006.652505	0.357740939
1008.580958	0.363432854
1010.509411	0.368634284
1012.437864	0.372182876
1014.366317	0.375412911
1016.294770	0.379535526
1018.223223	0.383770138
1020.151676	0.387448460
1022.080130	0.390478313
1024.008583	0.393153191
1025.937036	0.396271825
1027.865489	0.399300575
1029.793942	0.400973201
1031.722395	0.402137667
1033.650848	0.404447556
1035.579301	0.406944782
1037.507754	0.408452153
1039.436207	0.410126597
1041.364660	0.412144810
1043.293113	0.413237363
1045.221566	0.413130879
1047.150019	0.412505299
1049.078473	0.412644595
1051.006926	0.413754493
1052.935379	0.413995355
1054.863832	0.412971735
1056.792285	0.412120789
1058.720738	0.411359847
1060.649191	0.410029411
1062.577644	0.408690274
1064.506097	0.408033669
1066.434550	0.407818139
1068.363003	0.407065302
1070.291456	0.405519634
1072.219909	0.404121876
1074.148363	0.402916491
1076.076816	0.401046783
1078.005269	0.399336636
1079.933722	0.398741812
1081.862175	0.398400426
1083.790628	0.397673190
1085.719081	0.396466523
1087.647534	0.394407898
1089.575987	0.391661942
1091.504440	0.389070272
1093.432893	0.386755675
1095.361346	0.384550720
1097.289799	0.383088499
1099.218253	0.381897420
1101.146706	0.379897982
1103.075159	0.377514780
1105.003612	0.375229180
1106.932065	0.372833282
1108.860518	0.370320529
1110.788971	0.367781162
1112.717424	0.365153968
1114.645877	0.362228334
1116.574330	0.358841836
1118.502783	0.355702877
1120.431236	0.353663802
1122.359689	0.351934582
1124.288142	0.349297285
1126.216596	0.346001059
1128.145049	0.342875421
1130.073502	0.339950055
1132.001955	0.337167650
1133.930408	0.334842533
1135.858861	0.332568079
1137.787314	0.329872876
1139.715767	0.326855212
1141.644220	0.323640734
1143.572673	0.320813775
1145.501126	0.318738133
1147.429579	0.316852510
1149.358032	0.314705938
1151.286486	0.312104791
1153.214939	0.308800936
1155.143392	0.305352926
1157.071845	0.302714646
1159.000298	0.300353229
1160.928751	0.297232211
1162.857204	0.293906301
1164.785657	0.291173995
1166.714110	0.288747132
1168.642563	0.286302119
1170.571016	0.283888996
1172.499469	0.281399757
1174.427922	0.278559029
1176.356375	0.275373608
1178.284829	0.272251904
1180.213282	0.269519597
1182.141735	0.267241269
1184.070188	0.265175313
1185.998641	0.262821019
1187.927094	0.260131419
1189.855547	0.257349521
1191.784000	0.254481733
1193.712453	0.251612514
1195.640906	0.248873308
1197.569359	0.246475294
1199.497812	0.244419441
1201.426265	0.241946712
1203.354719	0.239389494
1205.283172	0.236979634
1207.211625	0.234654158
1209.140078	0.232072040
1211.068531	0.229461893
1212.996984	0.227232099
1214.925437	0.225073963
1216.853890	0.222575054
1218.782343	0.220252067
1220.710796	0.218474150
1222.639249	0.216662139
1224.567702	0.214459792
1226.496155	0.212304503
1228.424609	0.210580528
1230.353062	0.208975986
1232.281515	0.207117990
1234.209968	0.205176458
1236.138421	0.203280941
1238.066874	0.201216340
1239.995327	0.199015096
1241.923780	0.197003409
1243.852233	0.195236534
1245.780686	0.193461001
1247.709139	0.191789478
1249.637592	0.190407723
1251.566045	0.189031318
1253.494498	0.187386170
1255.422952	0.185525745
1257.351405	0.183607891
1259.279858	0.181942657
1261.208311	0.180570871
1263.136764	0.178805217
1265.065217	0.176512808
1266.993670	0.174506783
1268.922123	0.173017696
1270.850576	0.171502933
1272.779029	0.169789895
1274.707482	0.168137625
1276.635935	0.166824952
1278.564388	0.165631086
1280.492842	0.164067745
1282.421295	0.162300438
1284.349748	0.160804883
1286.278201	0.159382656
1288.206654	0.157871410
1290.135107	0.156473994
1292.063560	0.154969215
1293.992013	0.153230995
1295.920466	0.151617005
1297.848919	0.150202572
1299.777372	0.148718625
1301.705825	0.147154078
1303.634278	0.145780429
1305.562731	0.144618317
1307.491185	0.143465415
1309.419638	0.142414480
1311.348091	0.141474426
1313.276544	0.140600324
1315.204997	0.139779672
1317.133450	0.138905004
1319.061903	0.137900949
1320.990356	0.136234567
1322.918809	0.133736312
1324.847262	0.131465957
1326.775715	0.130028471
1328.704168	0.128758401
1330.632621	0.127217337
1332.561075	0.125907704
1334.489528	0.125355050
1336.417981	0.125500217
1338.346434	0.125521958
1340.274887	0.124711223
1342.203340	0.122797094
1344.131793	0.120329149
1346.060246	0.118432924
1347.988699	0.117238395
1349.917152	0.116125397
1351.845605	0.114912935
1353.774058	0.113810554
1355.702511	0.112947389
1357.630965	0.112225652
1359.559418	0.111547843
1361.487871	0.110840335
1363.416324	0.110415265
1365.344777	0.109980449
1367.273230	0.108869329
1369.201683	0.107811034
1371.130136	0.107061759
1373.058589	0.105960190
1374.987042	0.104877204
1376.915495	0.103706188
1378.843948	0.102007940
1380.772401	0.100463033
1382.700854	0.099499568
1384.629308	0.098796688
1386.557761	0.098018266
1388.486214	0.097487047
1390.414667	0.097164191
1392.343120	0.096446224
1394.271573	0.095981434
1396.200026	0.096054919
1398.128479	0.095156141
1400.056932	0.093530618
1401.985385	0.091986775
1403.913838	0.090153247
1405.842291	0.088814795
1407.770744	0.088094570
1409.699198	0.087247238
1411.627651	0.086564988
1413.556104	0.086369343
1415.484557	0.086029842
1417.413010	0.084942035
1419.341463	0.084433459
1421.269916	0.084857613
1423.198369	0.084095731
1425.126822	0.082561456
1427.055275	0.081439793
1428.983728	0.080544077
1430.912181	0.080512419
1432.840634	0.080814883
1434.769087	0.079664595
1436.697541	0.078145348
1438.625994	0.077998020
1440.554447	0.077299364
1442.482900	0.075657651
1444.411353	0.074556641
1446.339806	0.073948428
1448.268259	0.073643677
1450.196712	0.073619433
1452.125165	0.073732868
1454.053618	0.074124038
1455.982071	0.074794501
1457.910524	0.075651184
1459.838977	0.075242423
1461.767431	0.072521105
1463.695884	0.069191366
1465.624337	0.067764893
1467.552790	0.068276115
1469.481243	0.068638504
1471.409696	0.068521395
1473.338149	0.068959735
1475.266602	0.068567246
1477.195055	0.066655166
1479.123508	0.064778410
1481.051961	0.063748285
1482.980414	0.063708067
1484.908867	0.064207628
1486.837321	0.064758591
1488.765774	0.065031171
1490.694227	0.064857662
1492.622680	0.064403959
1494.551133	0.063198641
1496.479586	0.061846770
1498.408039	0.061179403
1500.336492	0.060652718
1502.264945	0.060073663
1504.193398	0.059458438
1506.121851	0.059969895
1508.050304	0.062491260
1509.978757	0.062811472
1511.907210	0.060418025
1513.835664	0.058745034
1515.764117	0.058868114
1517.692570	0.060159162
1519.621023	0.060766909
1521.549476	0.060206909
1523.477929	0.059801776
1525.406382	0.058594976
1527.334835	0.056754895
1529.263288	0.055563919
1531.191741	0.054563094
1533.120194	0.053945951
1535.048647	0.054972909
1536.977100	0.056125011
1538.905554	0.056663100
1540.834007	0.058430571
1542.762460	0.058810510
1544.690913	0.055973910
1546.619366	0.052744206
1548.547819	0.050456930
1550.476272	0.049539752
1552.404725	0.049949232
1554.333178	0.050917909
1556.261631	0.051436704
1558.190084	0.050776523
1560.118537	0.050884258
1562.046990	0.051318221
1563.975443	0.050307486
1565.903897	0.049320459
1567.832350	0.048639245
1569.760803	0.047990534
1571.689256	0.048300561
1573.617709	0.048500143
1575.546162	0.047998864
1577.474615	0.048012152
1579.403068	0.047845010
1581.331521	0.046822097
1583.259974	0.046154492
1585.188427	0.046338614
1587.116880	0.046843693
1589.045333	0.047270138
1590.973787	0.047637548
1592.902240	0.047902435
1594.830693	0.047820836
1596.759146	0.047411118
1598.687599	0.047036305
1600.616052	0.046977039
1602.544505	0.047190215
1604.472958	0.047508705
1606.401411	0.047899559
1608.329864	0.048464403
1610.258317	0.049195047
1612.186770	0.049809869
1614.115223	0.049873102
1616.043677	0.049950212
1617.972130	0.051375452
1619.900583	0.052972045
1621.829036	0.053195503
1623.757489	0.053455114
1625.685942	0.053927179
1627.614395	0.053537145
1629.542848	0.053331215
1631.471301	0.053928271
1633.399754	0.054574095
1635.328207	0.055667892
1637.256660	0.057382576
1639.185113	0.057396322
1641.113566	0.056116052
1643.042020	0.055841722
1644.970473	0.056819364
1646.898926	0.058521930
1648.827379	0.059939735
1650.755832	0.058408607
1652.684285	0.055626709
1654.612738	0.055864513
1656.541191	0.056258272
1658.469644	0.054702412
1660.398097	0.053181101
1662.326550	0.052885551
1664.255003	0.053728972
1666.183456	0.054414507
1668.111910	0.054240465
1670.040363	0.054374967
1671.968816	0.054344121
1673.897269	0.052617624
1675.825722	0.050896429
1677.754175	0.050536580
1679.682628	0.050292578
1681.611081	0.049556211
1683.539534	0.048808083
1685.467987	0.049042799
1687.396440	0.048996810
1689.324893	0.047410853
1691.253346	0.045660939
1693.181799	0.044193611
1695.110253	0.043369178
1697.038706	0.044114925
1698.967159	0.044132553
1700.895612	0.043064348
1702.824065	0.042925641
1704.752518	0.042323813
1706.680971	0.040899746
1708.609424	0.039350379
1710.537877	0.038242783
1712.466330	0.038064498
1714.394783	0.038219880
1716.323236	0.037785280
1718.251689	0.037253451
1720.180143	0.037015114
1722.108596	0.036144692
1724.037049	0.034899894
1725.965502	0.034287658
1727.893955	0.034376603
1729.822408	0.035026599
1731.750861	0.035610273
1733.679314	0.035562612
1735.607767	0.035576716
1737.536220	0.035097659
1739.464673	0.034153774
1741.393126	0.034122396
1743.321579	0.034790158
1745.250032	0.035301261
1747.178486	0.035420451
1749.106939	0.035033759
1751.035392	0.034402244
1752.963845	0.033859596
1754.892298	0.033354677
1756.820751	0.033105470
1758.749204	0.033225842
1760.677657	0.033156533
1762.606110	0.033250581
1764.534563	0.033753820
1766.463016	0.034179054
1768.391469	0.034885839
1770.319922	0.035787042
1772.248376	0.036090314
1774.176829	0.035909627
1776.105282	0.035689589
1778.033735	0.035803709
1779.962188	0.036380064
1781.890641	0.036914796
1783.819094	0.036859330
1785.747547	0.036651745
1787.676000	0.036916915
1789.604453	0.037470680
1791.532906	0.038334806
1793.461359	0.039551716
1795.389812	0.040166307
1797.318266	0.039825618
1799.246719	0.039272577
1801.175172	0.039083768
1803.103625	0.039290208
1805.032078	0.039539907
1806.960531	0.039648898
1808.888984	0.039718613
1810.817437	0.039927889
1812.745890	0.040196210
1814.674343	0.040162951
1816.602796	0.039920989
1818.531249	0.039989017
1820.459702	0.040418129
1822.388155	0.040830988
1824.316609	0.041205574
1826.245062	0.041867208
1828.173515	0.042261161
1830.101968	0.042036839
1832.030421	0.041602328
1833.958874	0.040918481
1835.887327	0.040360630
1837.815780	0.040375981
1839.744233	0.040573038
1841.672686	0.040382076
1843.601139	0.040259097
1845.529592	0.040958934
1847.458045	0.041509613
1849.386499	0.041086663
1851.314952	0.040175319
1853.243405	0.039335229
1855.171858	0.038941458
1857.100311	0.038998015
1859.028764	0.039066575
1860.957217	0.038847677
1862.885670	0.038657777
1864.814123	0.038880829
1866.742576	0.039216492
1868.671029	0.039287519
1870.599482	0.039046261
1872.527935	0.038300432
1874.456388	0.037296284
1876.384842	0.036650278
1878.313295	0.036362771
1880.241748	0.036026374
1882.170201	0.035517998
1884.098654	0.035144631
1886.027107	0.035115022
1887.955560	0.035127934
1889.884013	0.034978587
1891.812466	0.034598485
1893.740919	0.033915155
1895.669372	0.033365734
1897.597825	0.033108354
1899.526278	0.032914393
1901.454732	0.032864504
1903.383185	0.032935150
1905.311638	0.032861069
1907.240091	0.032537695
1909.168544	0.032193564
1911.096997	0.031940211
1913.025450	0.031581622
1914.953903	0.031138822
1916.882356	0.030792607
1918.810809	0.030745039
1920.739262	0.030655500
1922.667715	0.030156290
1924.596168	0.029527644
1926.524622	0.028837992
1928.453075	0.028335629
1930.381528	0.028296471
1932.309981	0.028345557
1934.238434	0.028216997
1936.166887	0.028019577
1938.095340	0.027643370
1940.023793	0.026899396
1941.952246	0.026297649
1943.880699	0.026453899
1945.809152	0.026676720
1947.737605	0.026252013
1949.666058	0.025576863
1951.594511	0.025102368
1953.522965	0.024891399
1955.451418	0.024909418
1957.379871	0.025009487
1959.308324	0.024915801
1961.236777	0.024630647
1963.165230	0.024434742
1965.093683	0.024372187
1967.022136	0.024254948
1968.950589	0.024019208
1970.879042	0.023671264
1972.807495	0.023270985
1974.735948	0.022854917
1976.664401	0.022498449
1978.592855	0.022365306
1980.521308	0.022343460
1982.449761	0.022209980
1984.378214	0.021965206
1986.306667	0.021617264
1988.235120	0.021105969
1990.163573	0.020535709
1992.092026	0.020189242
1994.020479	0.020065386
1995.948932	0.019963359
1997.877385	0.019961230
1999.805838	0.020005319
2001.734291	0.019923834
2003.662744	0.019787554
2005.591198	0.019667150
2007.519651	0.019620342
2009.448104	0.019697672
2011.376557	0.019714726
2013.305010	0.019549632
2015.233463	0.019334653
2017.161916	0.019161010
2019.090369	0.018948358
2021.018822	0.018702215
2022.947275	0.018557295
2024.875728	0.018512689
2026.804181	0.018485535
2028.732634	0.018342145
2030.661088	0.018023161
2032.589541	0.017670065
2034.517994	0.017334670
2036.446447	0.016995937
2038.374900	0.016807571
2040.303353	0.016934993
2042.231806	0.017157272
2044.160259	0.017110914
2046.088712	0.016853156
2048.017165	0.016725644
2049.945618	0.016811106
2051.874071	0.016760897
2053.802524	0.016466454
2055.730978	0.016265836
2057.659431	0.016232906
2059.587884	0.016222414
2061.516337	0.016193144
2063.444790	0.016132038
2065.373243	0.016136682
2067.301696	0.016192725
2069.230149	0.016072687
2071.158602	0.015798599
2073.087055	0.015616857
2075.015508	0.015560421
2076.943961	0.015390663
2078.872414	0.014988622
2080.800867	0.014634168
2082.729321	0.014617305
2084.657774	0.014829205
2086.586227	0.014947738
2088.514680	0.014800377
2090.443133	0.014564375
2092.371586	0.014493993
2094.300039	0.014578613
2096.228492	0.014760783
2098.156945	0.014977084
2100.085398	0.014999935
2102.013851	0.014783822
2103.942304	0.014531098
2105.870757	0.014217407
2107.799211	0.013978061
2109.727664	0.014110675
2111.656117	0.014228752
2113.584570	0.013930437
2115.513023	0.013639128
2117.441476	0.013643509
2119.369929	0.013821734
2121.298382	0.014101389
2123.226835	0.014288194
2125.155288	0.014110452
2127.083741	0.013746782
2129.012194	0.013536979
2130.940647	0.013433608
2132.869100	0.013181371
2134.797554	0.012804106
2136.726007	0.012640722
2138.654460	0.012818735
2140.582913	0.012950326
2142.511366	0.012855830
2144.439819	0.012652754
2146.368272	0.012455285
2148.296725	0.012597464
2150.225178	0.012996176
2152.153631	0.013140142
2154.082084	0.013018118
2156.010537	0.012766558
2157.938990	0.012428823
2159.867444	0.012311842
2161.795897	0.012433765
2163.724350	0.012433706
2165.652803	0.012302312
2167.581256	0.012246390
2169.509709	0.012201830
2171.438162	0.012025661
2173.366615	0.011868573
2175.295068	0.011923724
2177.223521	0.012081369
2179.151974	0.012166513
2181.080427	0.012128558
2183.008880	0.012148282
2184.937334	0.012392282
2186.865787	0.012587030
2188.794240	0.012455782
2190.722693	0.012079091
2192.651146	0.011724937
2194.579599	0.011570521
2196.508052	0.011472940
2198.436505	0.011347732
2200.364958	0.011351343
2202.293411	0.011461886
2204.221864	0.011435375
2206.150317	0.011312630
2208.078770	0.011195728
2210.007223	0.010926959
2211.935677	0.010423710
2213.864130	0.010012100
2215.792583	0.010166712
2217.721036	0.010744197
2219.649489	0.010953972
2221.577942	0.010537160
2223.506395	0.010149133
2225.434848	0.010295263
2227.363301	0.010723842
2229.291754	0.011005462
2231.220207	0.010947434
2233.148660	0.010534669
2235.077113	0.010049434
2237.005567	0.009682729
2238.934020	0.009376643
2240.862473	0.009407460
2242.790926	0.009990745
2244.719379	0.010413152
2246.647832	0.010058126
2248.576285	0.009437811
2250.504738	0.009248847
2252.433191	0.009297064
2254.361644	0.009239708
2256.290097	0.009099342
2258.218550	0.008959103
2260.147003	0.008887472
2262.075456	0.009088743
2264.003910	0.009329583
2265.932363	0.009227347
2267.860816	0.009013482
2269.789269	0.008982213
2271.717722	0.009034486
2273.646175	0.009005485
2275.574628	0.008929254
2277.503081	0.008963374
2279.431534	0.009059837
2281.359987	0.009048840
2283.288440	0.008987730
2285.216893	0.008886302
2287.145346	0.008596820
2289.073800	0.008184111
2291.002253	0.007884815
2292.930706	0.007834806
2294.859159	0.008029800
2296.787612	0.008354382
2298.716065	0.008552163
2300.644518	0.008471767
2302.572971	0.008332603
2304.501424	0.008365349
2306.429877	0.008457309
2308.358330	0.008432833
2310.286783	0.008312052
2312.215236	0.008168619
2314.143690	0.008008449
2316.072143	0.007963547
2318.000596	0.008151622
2319.929049	0.008205000
2321.857502	0.007776333
2323.785955	0.007475147
2325.714408	0.007829023
2327.642861	0.008320765
2329.571314	0.008426237
2331.499767	0.008250788
2333.428220	0.007856335
2335.356673	0.007441170
2337.285126	0.007540238
2339.213579	0.008514391
2341.142033	0.009256057
2343.070486	0.008588495
2344.998939	0.007555675
2346.927392	0.007336024
2348.855845	0.007541540
2350.784298	0.007343817
2352.712751	0.006950197
2354.641204	0.007130555
2356.569657	0.007703630
2358.498110	0.007999428
2360.426563	0.008154091
2362.355016	0.007976349
2364.283469	0.007087749
2366.211923	0.006310231
2368.140376	0.006321419
2370.068829	0.006814105
2371.997282	0.007009921
2373.925735	0.006770190
2375.854188	0.006451078
2377.782641	0.006244911
2379.711094	0.006234563
2381.639547	0.006455207
2383.568000	0.006747815
2385.496453	0.006881600
2387.424906	0.006801804
2389.353359	0.006645611
2391.281812	0.006455491
2393.210266	0.006140402
2395.138719	0.005743167
2397.067172	0.005432583
2398.995625	0.005303380
2400.924078	0.005402859
2402.852531	0.005686030
2404.780984	0.005812363
2406.709437	0.005629350
2408.637890	0.005512396
2410.566343	0.005594507
2412.494796	0.005644943
2414.423249	0.005642574
2416.351702	0.005801281
2418.280156	0.006066296
2420.208609	0.006158090
2422.137062	0.006089097
2424.065515	0.005914118
2425.993968	0.005610705
2427.922421	0.005467573
2429.850874	0.005592594
2431.779327	0.005901691
2433.707780	0.006285049
2435.636233	0.006500240
2437.564686	0.006268148
2439.493139	0.005774602
2441.421592	0.005650254
2443.350045	0.005881747
2445.278499	0.005966166
2447.206952	0.005858643
2449.135405	0.005735876
2451.063858	0.005628399
2452.992311	0.005570049
2454.920764	0.005694885
2456.849217	0.005797147
2458.777670	0.005699648
2460.706123	0.005662377
2462.634576	0.005879085
2464.563029	0.006091543
2466.491482	0.006094225
2468.419935	0.006080105
2470.348389	0.006267982
2472.276842	0.006494778
2474.205295	0.006693047
2476.133748	0.006749115
2478.062201	0.006515954
2479.990654	0.006185839
2481.919107	0.006039281
2483.847560	0.006195956
2485.776013	0.006516203
2487.704466	0.006701035
2489.632919	0.006804464
2491.561372	0.006981317
2493.489825	0.007005464
2495.418279	0.006816073
2497.346732	0.006697744
2499.275185	0.006793428
2501.203638	0.007072393
2503.132091	0.007315252
2505.060544	0.007265107
2506.988997	0.007051200
2508.917450	0.007113083
2510.845903	0.007667303
2512.774356	0.008284886
2514.702809	0.008518616
2516.631262	0.008594875
2518.559715	0.008954547
2520.488168	0.009598993
2522.416622	0.010067823
2524.345075	0.010074724
2526.273528	0.009888085
2528.201981	0.009834154
2530.130434	0.009933189
2532.058887	0.010151666
2533.987340	0.010355582
2535.915793	0.010373240
2537.844246	0.010341380
2539.772699	0.010436014
2541.701152	0.010709789
2543.629605	0.011157201
2545.558058	0.011513392
2547.486512	0.011621006
2549.414965	0.011601981
2551.343418	0.011690317
2553.271871	0.012083405
2555.200324	0.012568440
2557.128777	0.012829194
2559.057230	0.013114471
2560.985683	0.013644427
2562.914136	0.013954885
2564.842589	0.013787041
2566.771042	0.013608219
2568.699495	0.013829255
2570.627948	0.014341773
2572.556401	0.014745008
2574.484855	0.014922872
2576.413308	0.015270709
2578.341761	0.015821166
2580.270214	0.016122483
2582.198667	0.016068781
2584.127120	0.015832234
2586.055573	0.015713012
2587.984026	0.015948948
2589.912479	0.016446710
2591.840932	0.016966514
2593.769385	0.017316611
2595.697838	0.017528052
2597.626291	0.017667189
2599.554745	0.017673055
2601.483198	0.017816639
2603.411651	0.018260704
2605.340104	0.018400859
2607.268557	0.018082641
2609.197010	0.017943358
2611.125463	0.018178983
2613.053916	0.018576294
2614.982369	0.018928777
2616.910822	0.019058904
2618.839275	0.018907441
2620.767728	0.018503584
2622.696181	0.018170200
2624.624635	0.018309904
2626.553088	0.018637998
2628.481541	0.018559542
2630.409994	0.018182859
2632.338447	0.017944394
2634.266900	0.017923195
2636.195353	0.017961070
2638.123806	0.017700642
2640.052259	0.017312124
2641.980712	0.017500713
2643.909165	0.018028028
2645.837618	0.018085005
2647.766071	0.017838927
2649.694524	0.017786175
2651.622978	0.017814012
2653.551431	0.017920977
2655.479884	0.018137926
2657.408337	0.017931508
2659.336790	0.017130731
2661.265243	0.016438061
2663.193696	0.016383123
2665.122149	0.016809793
2667.050602	0.017167339
2668.979055	0.017244181
2670.907508	0.017115274
2672.835961	0.016703146
2674.764414	0.016394451
2676.692868	0.016607273
2678.621321	0.016820697
2680.549774	0.016620722
2682.478227	0.016291961
2684.406680	0.016027121
2686.335133	0.015765283
2688.263586	0.015462062
2690.192039	0.015265166
2692.120492	0.015309192
2694.048945	0.015459149
2695.977398	0.015590707
2697.905851	0.015696047
2699.834304	0.015649673
2701.762757	0.015524907
2703.691211	0.015589927
2705.619664	0.015655398
2707.548117	0.015349523
2709.476570	0.014945131
2711.405023	0.014947586
2713.333476	0.015160097
2715.261929	0.015096827
2717.190382	0.014545023
2719.118835	0.013842762
2721.047288	0.013677604
2722.975741	0.014033083
2724.904194	0.014373580
2726.832647	0.014615353
2728.761101	0.014718752
2730.689554	0.014518019
2732.618007	0.014305848
2734.546460	0.014343729
2736.474913	0.014266024
2738.403366	0.013766496
2740.331819	0.013210841
2742.260272	0.013017913
2744.188725	0.013126226
2746.117178	0.013321416
2748.045631	0.013392117
2749.974084	0.013335662
2751.902537	0.013250753
2753.830991	0.013048511
2755.759444	0.012915887
2757.687897	0.012907587
2759.616350	0.012695349
2761.544803	0.012510497
2763.473256	0.012584445
2765.401709	0.012654739
2767.330162	0.012729109
2769.258615	0.012971602
2771.187068	0.013298261
2773.115521	0.013245404
2775.043974	0.012641390
2776.972427	0.012134952
2778.900880	0.012221671
2780.829334	0.012471035
2782.757787	0.012492901
2784.686240	0.012495415
2786.614693	0.012618517
2788.543146	0.012781937
2790.471599	0.012959014
2792.400052	0.013109121
2794.328505	0.012975945
2796.256958	0.012549539
2798.185411	0.012161263
2800.113864	0.011960392
2802.042317	0.011737043
2803.970770	0.011404161
2805.899224	0.011139546
2807.827677	0.010949177
2809.756130	0.010859362
2811.684583	0.011073034
2813.613036	0.011557004
2815.541489	0.011850958
2817.469942	0.011809695
2819.398395	0.011787366
2821.326848	0.011834756
2823.255301	0.011887481
2825.183754	0.012075275
2827.112207	0.012285098
2829.040660	0.012156876
2830.969113	0.011634013
2832.897567	0.011232956
2834.826020	0.011264012
2836.754473	0.011298253
2838.682926	0.011002206
2840.611379	0.010678517
2842.539832	0.010754524
2844.468285	0.011059316
2846.396738	0.011227964
2848.325191	0.011153799
2850.253644	0.010867650
2852.182097	0.010691496
2854.110550	0.010976033
2856.039003	0.011177753
2857.967457	0.010908708
2859.895910	0.010838569
2861.824363	0.011360245
2863.752816	0.011919025
2865.681269	0.011962567
2867.609722	0.011491600
2869.538175	0.011118113
2871.466628	0.011364366
2873.395081	0.011818118
2875.323534	0.011854911
2877.251987	0.011464277
2879.180440	0.010835778
2881.108893	0.010283435
2883.037347	0.010273686
2884.965800	0.010816082
2886.894253	0.011335906
2888.822706	0.011423371
2890.751159	0.011272523
2892.679612	0.011129977
2894.608065	0.011032111
2896.536518	0.010990237
2898.464971	0.011027334
2900.393424	0.011327107
2902.321877	0.011896946
2904.250330	0.011937486
2906.178783	0.011347014
2908.107236	0.011000712
2910.035690	0.011033763
2911.964143	0.010809652
2913.892596	0.010369750
2915.821049	0.010199451
2917.749502	0.010402305
2919.677955	0.010810452
2921.606408	0.011187250
2923.534861	0.011506817
2925.463314	0.011709864
2927.391767	0.011665706
2929.320220	0.011583768
2931.248673	0.011606734
2933.177126	0.011634599
2935.105580	0.011349671
2937.034033	0.010804167
2938.962486	0.010557611
2940.890939	0.010716357
2942.819392	0.010931402
2944.747845	0.011045038
2946.676298	0.011078759
2948.604751	0.011132156
2950.533204	0.011064608
2952.461657	0.010754993
2954.390110	0.010541942
2956.318563	0.010649933
2958.247016	0.010798099
2960.175469	0.010738375
2962.103923	0.010597647
2964.032376	0.010816130
2965.960829	0.011542725
2967.889282	0.012147414
2969.817735	0.012277640
2971.746188	0.012070439
2973.674641	0.011467580
2975.603094	0.010745593
2977.531547	0.010593996
2979.460000	0.010931680
2981.388453	0.011224565
2983.316906	0.011563212
2985.245359	0.011991791
2987.173813	0.011966293
2989.102266	0.011344234
2991.030719	0.010932079
2992.959172	0.011198932
2994.887625	0.011406922
2996.816078	0.011114338
2998.744531	0.011009589
3000.672984	0.011376730
3002.601437	0.011796608
3004.529890	0.012026968
3006.458343	0.012020610
3008.386796	0.011751183
3010.315249	0.011490829
3012.243703	0.011521136
3014.172156	0.011599092
3016.100609	0.011511966
3018.029062	0.011596092
3019.957515	0.012092256
3021.885968	0.012681729
3023.814421	0.012908751
3025.742874	0.012921982
3027.671327	0.013019619
3029.599780	0.013193878
3031.528233	0.013424143
3033.456686	0.013587270
3035.385139	0.013413502
3037.313592	0.012971080
3039.242046	0.012628255
3041.170499	0.012684084
3043.098952	0.013057025
3045.027405	0.013276732
3046.955858	0.013226432
3048.884311	0.013206149
3050.812764	0.013264457
3052.741217	0.013380707
3054.669670	0.013608743
3056.598123	0.013891906
3058.526576	0.014167778
3060.455029	0.014420197
3062.383482	0.014585882
3064.311936	0.014515687
3066.240389	0.014343504
3068.168842	0.014490329
3070.097295	0.014828006
3072.025748	0.014900672
3073.954201	0.014717345
3075.882654	0.014515574
3077.811107	0.014413103
3079.739560	0.014594591
3081.668013	0.015030949
3083.596466	0.015351794
3085.524919	0.015352805
3087.453372	0.015167432
3089.381825	0.015102996
3091.310279	0.015279772
3093.238732	0.015667582
3095.167185	0.016280094
3097.095638	0.016681552
3099.024091	0.016428649
3100.952544	0.015960129
3102.880997	0.015854824
3104.809450	0.016075073
3106.737903	0.016227122
3108.666356	0.016114229
3110.594809	0.016115665
3112.523262	0.016510479
3114.451715	0.017091824
3116.380169	0.017729290
3118.308622	0.018242894
3120.237075	0.018416321
3122.165528	0.018262140
3124.093981	0.017943311
3126.022434	0.017854024
3127.950887	0.018279424
3129.879340	0.018889725
3131.807793	0.019048436
3133.736246	0.018658482
3135.664699	0.018172229
3137.593152	0.018164687
3139.521605	0.018718258
3141.450058	0.019435890
3143.378512	0.019954281
3145.306965	0.020037340
3147.235418	0.019839741
3149.163871	0.019729381
3151.092324	0.019800410
3153.020777	0.020080848
3154.949230	0.020479681
3156.877683	0.020821165
3158.806136	0.021175073
3160.734589	0.021381360
3162.663042	0.021351984
3164.591495	0.021442875
3166.519948	0.021860966
3168.448402	0.022418324
3170.376855	0.022835448
3172.305308	0.023003845
3174.233761	0.023002893
3176.162214	0.022936080
3178.090667	0.022888612
3180.019120	0.022985583
3181.947573	0.023238225
3183.876026	0.023375979
3185.804479	0.023190912
3187.732932	0.023039555
3189.661385	0.023379344
3191.589838	0.024080731
3193.518292	0.024711130
3195.446745	0.024848945
3197.375198	0.024347069
3199.303651	0.023623634
3201.232104	0.023183061
3203.160557	0.023277331
3205.089010	0.023782771
3207.017463	0.024279324
3208.945916	0.024552425
3210.874369	0.024586057
3212.802822	0.024380136
3214.731275	0.024423916
3216.659728	0.025168540
3218.588181	0.025977766
3220.516635	0.026050715
3222.445088	0.025716022
3224.373541	0.025750507
3226.301994	0.026331931
3228.230447	0.027041759
3230.158900	0.027423261
3232.087353	0.027542926
3234.015806	0.027884113
3235.944259	0.028471993
3237.872712	0.028772576
3239.801165	0.028522059
3241.729618	0.028088044
3243.658071	0.027989333
3245.586525	0.028285334
3247.514978	0.028548537
3249.443431	0.028319007
3251.371884	0.027543709
3253.300337	0.027065730
3255.228790	0.027620926
3257.157243	0.028415062
3259.085696	0.028470166
3261.014149	0.028160285
3262.942602	0.028305193
3264.871055	0.028945310
3266.799508	0.029740375
3268.727961	0.030415064
3270.656414	0.030306743
3272.584868	0.029241504
3274.513321	0.028446702
3276.441774	0.028758237
3278.370227	0.029405717
3280.298680	0.029755211
3282.227133	0.030018559
3284.155586	0.030088471
3286.084039	0.029881800
3288.012492	0.029630393
3289.940945	0.029331185
3291.869398	0.029332882
3293.797851	0.030082788
3295.726304	0.030808451
3297.654758	0.030488208
3299.583211	0.029724911
3301.511664	0.029543513
3303.440117	0.029896863
3305.368570	0.030343911
3307.297023	0.030553870
3309.225476	0.030617844
3311.153929	0.030846460
3313.082382	0.031134456
3315.010835	0.031189259
3316.939288	0.030885231
3318.867741	0.030478146
3320.796194	0.030328134
3322.724648	0.030621819
3324.653101	0.031381331
3326.581554	0.032266531
3328.510007	0.033032212
3330.438460	0.033695679
3332.366913	0.033912629
3334.295366	0.033619486
3336.223819	0.033490717
3338.152272	0.033704072
3340.080725	0.033517044
3342.009178	0.032792006
3343.937631	0.032533344
3345.866084	0.033102714
3347.794537	0.033600878
3349.722991	0.033565454
3351.651444	0.033551995
3353.579897	0.033795901
3355.508350	0.034049127
3357.436803	0.034447871
3359.365256	0.035074063
3361.293709	0.035380770
3363.222162	0.034943979
3365.150615	0.034190938
3367.079068	0.033995658
3369.007521	0.034555346
3370.935974	0.035427980
3372.864427	0.036188018
3374.792881	0.036534190
3376.721334	0.036526266
3378.649787	0.036465541
3380.578240	0.036353525
3382.506693	0.036390193
3384.435146	0.036949132
3386.363599	0.037677437
3388.292052	0.038046028
3390.220505	0.038097724
3392.148958	0.038000174
3394.077411	0.037962269
3396.005864	0.037989989
3397.934317	0.038043052
3399.862770	0.038205456
3401.791224	0.038451128
3403.719677	0.038604468
3405.648130	0.038660649
3407.576583	0.038335826
3409.505036	0.038287528
3411.433489	0.038847659
3413.361942	0.039195575
3415.290395	0.039017230
3417.218848	0.038747318
3419.147301	0.038163722
3421.075754	0.037154149
3423.004207	0.036931437
3424.932660	0.037797801
3426.861114	0.038312726
3428.789567	0.037909515
3430.718020	0.037179060
3432.646473	0.036699779
3434.574926	0.036987793
3436.503379	0.037588362
3438.431832	0.037510376
3440.360285	0.036878988
3442.288738	0.036381360
3444.217191	0.036179516
3446.145644	0.036166228
3448.074097	0.036467467
3450.002550	0.036959730
3451.931004	0.037399568
3453.859457	0.037674751
3455.787910	0.037505165
3457.716363	0.036928508
3459.644816	0.036342658
3461.573269	0.036101859
3463.501722	0.036228873
3465.430175	0.036169481
3467.358628	0.035509367
3469.287081	0.034865122
3471.215534	0.034985457
3473.143987	0.035478223
3475.072440	0.035653938
3477.000893	0.035686128
3478.929347	0.035760660
3480.857800	0.035625674
3482.786253	0.035427213
3484.714706	0.035552990
3486.643159	0.035712268
3488.571612	0.035424881
3490.500065	0.034809280
3492.428518	0.034201778
3494.356971	0.033685777
3496.285424	0.033307016
3498.213877	0.033244185
3500.142330	0.033311944
3502.070783	0.033148766
3503.999237	0.033061311
3505.927690	0.033312041
3507.856143	0.033524889
3509.784596	0.033554491
3511.713049	0.033387948
3513.641502	0.033028170
3515.569955	0.032709517
3517.498408	0.032471597
3519.426861	0.032307975
3521.355314	0.032289032
3523.283767	0.032271419
3525.212220	0.032057211
3527.140673	0.031660415
3529.069126	0.031026214
3530.997580	0.030291950
3532.926033	0.029935658
3534.854486	0.029709596
3536.782939	0.028951971
3538.711392	0.027990324
3540.639845	0.027727056
3542.568298	0.028265547
3544.496751	0.028729504
3546.425204	0.028659416
3548.353657	0.028516717
3550.282110	0.028347259
3552.210563	0.028085453
3554.139016	0.027882811
3556.067470	0.027428264
3557.995923	0.026860915
3559.924376	0.026843579
3561.852829	0.027309349
3563.781282	0.027553270
3565.709735	0.027272396
3567.638188	0.026896104
3569.566641	0.026656207
3571.495094	0.026290625
3573.423547	0.025771694
3575.352000	0.025230201
3577.280453	0.024683788
3579.208906	0.024349310
3581.137360	0.024411356
3583.065813	0.024484199
3584.994266	0.024127431
3586.922719	0.023754740
3588.851172	0.023843471
3590.779625	0.023772629
3592.708078	0.023305301
3594.636531	0.022944048
3596.564984	0.022528717
3598.493437	0.021685103
3600.421890	0.020989290
3602.350343	0.020995768
3604.278796	0.021346249
3606.207249	0.021575661
3608.135703	0.021604793
3610.064156	0.021216737
3611.992609	0.020520983
3613.921062	0.020277120
3615.849515	0.020395897
3617.777968	0.020127052
3619.706421	0.019692883
3621.634874	0.019444792
3623.563327	0.018958481
3625.491780	0.018241776
3627.420233	0.017942028
3629.348686	0.018407451
3631.277139	0.018523226
3633.205593	0.017670441
3635.134046	0.016919550
3637.062499	0.016818989
3638.990952	0.017021295
3640.919405	0.017102554
3642.847858	0.016689986
3644.776311	0.015898099
3646.704764	0.015517724
3648.633217	0.016170837
3650.561670	0.016927714
3652.490123	0.016553806
3654.418576	0.015382920
3656.347029	0.014479820
3658.275482	0.014264054
3660.203936	0.013962395
3662.132389	0.013191324
3664.060842	0.012507746
3665.989295	0.012357094
3667.917748	0.012745873
3669.846201	0.013585055
3671.774654	0.014280886
3673.703107	0.013616825
3675.631560	0.012271006
3677.560013	0.011789158
3679.488466	0.011868385
3681.416919	0.011790659
3683.345372	0.011540079
3685.273826	0.011482555
3687.202279	0.011695013
3689.130732	0.011826558
3691.059185	0.011695781
3692.987638	0.011585116
3694.916091	0.011431732
3696.844544	0.011165605
3698.772997	0.010909447
3700.701450	0.010744503
3702.629903	0.011002543
3704.558356	0.011797369
3706.486809	0.012678867
3708.415262	0.013249753
3710.343716	0.013256439
3712.272169	0.012868296
3714.200622	0.012673412
3716.129075	0.012609267
3718.057528	0.012478325
3719.985981	0.012406288
3721.914434	0.012311324
3723.842887	0.011943063
3725.771340	0.011581741
3727.699793	0.011754627
3729.628246	0.012425113
3731.556699	0.013272323
3733.485152	0.013914904
3735.413605	0.013889365
3737.342059	0.013511080
3739.270512	0.013111610
3741.198965	0.012338450
3743.127418	0.011276228
3745.055871	0.011231806
3746.984324	0.012605391
3748.912777	0.013392713
3750.841230	0.012677535
3752.769683	0.012364555
3754.698136	0.013190382
3756.626589	0.014166499
3758.555042	0.014364796
3760.483495	0.013837700
3762.411949	0.013111847
3764.340402	0.012461794
3766.268855	0.012081876
3768.197308	0.011962875
3770.125761	0.012042713
3772.054214	0.012356214
3773.982667	0.012691339
3775.911120	0.012914537
3777.839573	0.012863714
3779.768026	0.012486144
3781.696479	0.012323503
3783.624932	0.012734473
3785.553385	0.013533182
3787.481838	0.014243746
3789.410292	0.014445459
3791.338745	0.014302530
3793.267198	0.014187185
3795.195651	0.014136833
3797.124104	0.014043519
3799.052557	0.013514677
3800.981010	0.012722491
3802.909463	0.012876306
3804.837916	0.013625427
3806.766369	0.013722324
3808.694822	0.013051282
3810.623275	0.012167893
3812.551728	0.011828565
3814.480182	0.012428539
3816.408635	0.013322863
3818.337088	0.013220965
3820.265541	0.012345449
3822.193994	0.012405492
3824.122447	0.012909819
3826.050900	0.012444468
3827.979353	0.011891314
3829.907806	0.012180484
3831.836259	0.012941723
3833.764712	0.013412375
3835.693165	0.012971266
3837.621618	0.011987123
3839.550071	0.011596787
3841.478525	0.011948166
3843.406978	0.012317646
3845.335431	0.012468305
3847.263884	0.012549288
3849.192337	0.012597473
3851.120790	0.012719742
3853.049243	0.013148556
3854.977696	0.013596877
3856.906149	0.013699299
3858.834602	0.013556345
3860.763055	0.013198949
3862.691508	0.012717086
3864.619961	0.012571990
3866.548415	0.012696641
3868.476868	0.012697539
3870.405321	0.012863162
3872.333774	0.012973558
3874.262227	0.012620135
3876.190680	0.012460477
3878.119133	0.012767697
3880.047586	0.013081802
3881.976039	0.012813080
3883.904492	0.011835207
3885.832945	0.011202533
3887.761398	0.011428790
3889.689851	0.011657597
3891.618305	0.011792487
3893.546758	0.012276921
3895.475211	0.012692238
3897.403664	0.012751503
3899.332117	0.012794847
3901.260570	0.013210129
3903.189023	0.013868645
3905.117476	0.014115770
3907.045929	0.013569160
3908.974382	0.012406538
3910.902835	0.011206527
3912.831288	0.010636711
3914.759741	0.010999207
3916.688194	0.012082564
3918.616648	0.013003564
3920.545101	0.013007603
3922.473554	0.012468709
3924.402007	0.012058425
3926.330460	0.011886378
3928.258913	0.011829581
3930.187366	0.012040210
3932.115819	0.012374989
3934.044272	0.012297371
3935.972725	0.011843796
3937.901178	0.011580898
3939.829631	0.011633840
3941.758084	0.011491473
3943.686538	0.011021420
3945.614991	0.010675058
3947.543444	0.010474832
3949.471897	0.010344986
3951.400350	0.010370398
3953.328803	0.010326174
3955.257256	0.010127224
3957.185709	0.009983120
3959.114162	0.009981002
3961.042615	0.009895995
3962.971068	0.009575677
3964.899521	0.009073307
3966.827974	0.008662133
3968.756427	0.008795022
3970.684881	0.009382027
3972.613334	0.009972616
3974.541787	0.010362912
3976.470240	0.010409325
3978.398693	0.010165265
3980.327146	0.010067551
3982.255599	0.010367675
3984.184052	0.010711959
3986.112505	0.010648948
3988.040958	0.010232938
3989.969411	0.009786073
3991.897864	0.009478939
3993.826317	0.009229997
3995.754771	0.009178439
3997.683224	0.009502498
3999.611677	0.009960986
4001.540130	0.010027486
4003.468583	0.009360139
4005.397036	0.008815741
4007.325489	0.009295871
4009.253942	0.009943981
4011.182395	0.009767679
4013.110848	0.009734949
4015.039301	0.010344218
4016.967754	0.010505706
4018.896207	0.009866757
4020.824661	0.009439680
4022.753114	0.009664331
4024.681567	0.009595363
4026.610020	0.009018698
4028.538473	0.008871453
4030.466926	0.009241585
4032.395379	0.009673986
4034.323832	0.009922134
4036.252285	0.010097158
4038.180738	0.010044605
4040.109191	0.009837207
4042.037644	0.009708841
4043.966097	0.009370733
4045.894550	0.009060044
4047.823004	0.009275838
4049.751457	0.009848285
4051.679910	0.010500453
4053.608363	0.010781494
4055.536816	0.010052013
4057.465269	0.008852211
4059.393722	0.008566162
4061.322175	0.008612036
4063.250628	0.008159644
4065.179081	0.008036016
4067.107534	0.008483252
4069.035987	0.008865763
4070.964440	0.009215439
4072.892894	0.009363361
4074.821347	0.008936188
4076.749800	0.008331623
4078.678253	0.008351762
4080.606706	0.009094245
4082.535159	0.009407494
4084.463612	0.008901221
4086.392065	0.008385576
4088.320518	0.008427951
4090.248971	0.008877697
4092.177424	0.009331471
4094.105877	0.009412050
4096.034330	0.008932128
4097.962783	0.008387151
4099.891237	0.008308138
4101.819690	0.008145861
4103.748143	0.007621246
4105.676596	0.007407441
4107.605049	0.007555974
4109.533502	0.007671364
4111.461955	0.007429586
4113.390408	0.007209138
4115.318861	0.007484529
4117.247314	0.008026359
4119.175767	0.008246182
4121.104220	0.007889914
4123.032673	0.007167609
4124.961127	0.006740624
4126.889580	0.007113242
4128.818033	0.007312456
4130.746486	0.006876676
4132.674939	0.006724548
4134.603392	0.007165429
4136.531845	0.007842627
4138.460298	0.008506997
4140.388751	0.008545735
4142.317204	0.007990992
4144.245657	0.007692257
4146.174110	0.007357267
4148.102563	0.006882266
4150.031017	0.007224414
4151.959470	0.008030748
4153.887923	0.008060848
4155.816376	0.007219255
4157.744829	0.006708628
4159.673282	0.006708730
4161.601735	0.007150056
4163.530188	0.007688352
4165.458641	0.007932456
4167.387094	0.007747893
4169.315547	0.007442777
4171.244000	0.007101282
4173.172453	0.006900866
4175.100906	0.006888348
4177.029360	0.006768512
4178.957813	0.006980384
4180.886266	0.007618809
4182.814719	0.007917048
4184.743172	0.007905238
4186.671625	0.007783301
4188.600078	0.007102670
4190.528531	0.006557954
4192.456984	0.007007130
4194.385437	0.007639888
4196.313890	0.007761744
4198.242343	0.007425081
4200.170796	0.006768989
4202.099250	0.006737527
4204.027703	0.007237256
4205.956156	0.007044096
4207.884609	0.006610745
4209.813062	0.006974043
4211.741515	0.007335551
4213.669968	0.006765085
4215.598421	0.006199822
4217.526874	0.006345985
4219.455327	0.006592682
4221.383780	0.006696029
4223.312233	0.006853688
4225.240686	0.007039392
4227.169139	0.007672558
4229.097593	0.008158255
4231.026046	0.007321883
4232.954499	0.006569691
4234.882952	0.007236442
4236.811405	0.007578894
4238.739858	0.006611789
4240.668311	0.005811162
4242.596764	0.005499323
4244.525217	0.005518589
4246.453670	0.006268969
4248.382123	0.006964104
4250.310576	0.006990152
4252.239029	0.006337645
4254.167483	0.005817118
4256.095936	0.006164778
4258.024389	0.006828252
4259.952842	0.006940221
4261.881295	0.006803550
4263.809748	0.006761318
4265.738201	0.006646849
4267.666654	0.006380743
4269.595107	0.005906786
4271.523560	0.005581313
4273.452013	0.005992167
4275.380466	0.006796876
4277.308919	0.006970024
4279.237373	0.006567520
4281.165826	0.006400625
4283.094279	0.006517536
4285.022732	0.006364430
4286.951185	0.005749809
4288.879638	0.005288332
4290.808091	0.005235306
4292.736544	0.005564211
4294.664997	0.006436415
4296.593450	0.007199522
4298.521903	0.006945155
4300.450356	0.006067651
4302.378809	0.005739789
4304.307262	0.005913067
4306.235716	0.006145159
4308.164169	0.006360980
4310.092622	0.006546878
4312.021075	0.006565105
4313.949528	0.006460413
4315.877981	0.006252086
4317.806434	0.005699086
4319.734887	0.005098682
4321.663340	0.004705552
4323.591793	0.004563845
4325.520246	0.004799023
4327.448699	0.005076035
4329.377152	0.004923412
4331.305606	0.004902321
4333.234059	0.005235108
4335.162512	0.005444658
4337.090965	0.005509831
4339.019418	0.005432629
4340.947871	0.005705761
4342.876324	0.006345275
4344.804777	0.006431825
4346.733230	0.005569146
4348.661683	0.004970742
4350.590136	0.005454797
4352.518589	0.006103664
4354.447042	0.006108364
4356.375495	0.006402100
4358.303949	0.007275556
4360.232402	0.007931366
4362.160855	0.008145153
4364.089308	0.007452686
4366.017761	0.005991649
4367.946214	0.005035819
4369.874667	0.005154409
4371.803120	0.005609427
4373.731573	0.005819889
4375.660026	0.005737105
4377.588479	0.005689998
4379.516932	0.005796392
4381.445385	0.005710789
4383.373839	0.005338290
4385.302292	0.005134194
4387.230745	0.005440903
4389.159198	0.006258017
4391.087651	0.006783306
4393.016104	0.006782623
4394.944557	0.006791449
4396.873010	0.006661511
4398.801463	0.006303659
4400.729916	0.005939238
4402.658369	0.006092421
4404.586822	0.006678865
4406.515275	0.006714041
4408.443729	0.006230597
4410.372182	0.005882401
4412.300635	0.005666945
4414.229088	0.005269379
4416.157541	0.005164618
4418.085994	0.005662783
4420.014447	0.006367542
4421.942900	0.006834721
4423.871353	0.006976285
4425.799806	0.006569879
4427.728259	0.006065941
4429.656712	0.006113123
4431.585165	0.006891008
4433.513618	0.007298995
4435.442072	0.006759425
4437.370525	0.005723840
4439.298978	0.004726382
4441.227431	0.004494645
4443.155884	0.004814859
4445.084337	0.005509341
4447.012790	0.006499503
4448.941243	0.006904680
4450.869696	0.006274489
4452.798149	0.005227403
4454.726602	0.004741549
4456.655055	0.005353895
4458.583508	0.006089260
4460.511962	0.005860817
4462.440415	0.005541216
4464.368868	0.006245418
4466.297321	0.007185055
4468.225774	0.007566415
4470.154227	0.007699998
4472.082680	0.007392824
4474.011133	0.006565249
4475.939586	0.005890103
4477.868039	0.005690220
4479.796492	0.005367709
4481.724945	0.004909381
4483.653398	0.005246757
4485.581851	0.006008806
4487.510305	0.006613832
4489.438758	0.006810356
4491.367211	0.006240004
4493.295664	0.005188752
4495.224117	0.005193305
4497.152570	0.006407935
4499.081023	0.007420928
4501.009476	0.007877209
4502.937929	0.008240101
4504.866382	0.007983527
4506.794835	0.007309689
4508.723288	0.007460443
4510.651741	0.007950243
4512.580195	0.007687405
4514.508648	0.007145283
4516.437101	0.007082860
4518.365554	0.007500621
4520.294007	0.007737649
4522.222460	0.007436627
4524.150913	0.007040045
4526.079366	0.007303717
4528.007819	0.007875939
4529.936272	0.007253684
4531.864725	0.005550703
4533.793178	0.004487406
4535.721631	0.004598014
4537.650084	0.004684499
4539.578538	0.004670028
4541.506991	0.005184240
4543.435444	0.006275227
4545.363897	0.007028621
4547.292350	0.006852747
4549.220803	0.005970509
4551.149256	0.005278402
4553.077709	0.005314006
4555.006162	0.005666705
4556.934615	0.005948692
4558.863068	0.006313760
4560.791521	0.006597660
4562.719974	0.006778047
4564.648428	0.007245905
4566.576881	0.007284343
4568.505334	0.006532806
4570.433787	0.006552541
4572.362240	0.007428461
4574.290693	0.007531450
4576.219146	0.006879658
4578.147599	0.006681297
4580.076052	0.007182110
4582.004505	0.007301477
4583.932958	0.006814295
4585.861411	0.006047664
4587.789864	0.005711976
4589.718318	0.006711573
4591.646771	0.007695648
4593.575224	0.007791717
4595.503677	0.008159867
4597.432130	0.008558225
4599.360583	0.008108249
4601.289036	0.007812122
4603.217489	0.008314845
[truncated: 1,501 more rows]
