# Supplementary material for: Adaptive Method for Quantitative Estimation of Glucose and Fructose Concentrations in Aqueous Solutions Based on Infrared Nanoantenna Optics
Source: Sensors (Basel). 2019 Jul 11;19(14):3053. doi: 10.3390/s19143053 (PMC6678705; doi:10.3390/s19143053)
Supplement: Supplementary file 1 [file sensors-19-03053-s001.zip › 00_Measurement_Data/Fructose cycles/2 water/res4 sc50_50 ap100x100 par pol/2 water.18.txt]

748.239793	0.018114712
750.168246	0.010295262
752.096699	0.010079324
754.025152	0.017198406
755.953605	0.016377367
757.882058	0.024411621
759.810511	0.035690203
761.738964	0.032351878
763.667418	0.025996547
765.595871	0.027228788
767.524324	0.017990984
769.452777	0.007604009
771.381230	0.007075530
773.309683	0.009672285
775.238136	0.016757196
777.166589	0.019929433
779.095042	0.023432065
781.023495	0.023025218
782.951948	0.020754101
784.880401	0.022767931
786.808854	0.030408442
788.737308	0.023412384
790.665761	0.014664791
792.594214	0.022304468
794.522667	0.029132266
796.451120	0.032181967
798.379573	0.029010478
800.308026	0.029455369
802.236479	0.029084494
804.164932	0.028418252
806.093385	0.032183193
808.021838	0.028927457
809.950291	0.029675242
811.878744	0.021886198
813.807197	0.013387246
815.735651	0.008483501
817.664104	0.018099008
819.592557	0.024681186
821.521010	0.026569983
823.449463	0.030349681
825.377916	0.029586174
827.306369	0.030020652
829.234822	0.027238749
831.163275	0.035816859
833.091728	0.028491056
835.020181	0.012260483
836.948634	0.014891023
838.877087	0.017010009
840.805541	0.013282621
842.733994	0.016053850
844.662447	0.024869606
846.590900	0.025114601
848.519353	0.015263841
850.447806	0.011995109
852.376259	0.014334820
854.304712	0.013338116
856.233165	0.018970525
858.161618	0.022442771
860.090071	0.020135876
862.018524	0.019798720
863.946977	0.025226187
865.875430	0.033765960
867.803884	0.037559748
869.732337	0.036350906
871.660790	0.032628626
873.589243	0.028281499
875.517696	0.025775127
877.446149	0.024394734
879.374602	0.025917126
881.303055	0.032695118
883.231508	0.038497631
885.159961	0.040055264
887.088414	0.040198538
889.016867	0.041233532
890.945320	0.042341623
892.873774	0.045520518
894.802227	0.051114805
896.730680	0.054309119
898.659133	0.054409984
900.587586	0.055824142
902.516039	0.061806489
904.444492	0.069156587
906.372945	0.073930532
908.301398	0.077187791
910.229851	0.080189228
912.158304	0.082725443
914.086757	0.086468995
916.015210	0.091576546
917.943664	0.095603146
919.872117	0.098329514
921.800570	0.101268999
923.729023	0.104678385
925.657476	0.108999975
927.585929	0.114792213
929.514382	0.121328302
931.442835	0.127642199
933.371288	0.134088516
935.299741	0.140526548
937.228194	0.146878928
939.156647	0.153968394
941.085100	0.160693422
943.013553	0.165540814
944.942007	0.169482395
946.870460	0.174051121
948.798913	0.179065302
950.727366	0.184313759
952.655819	0.191147804
954.584272	0.199266016
956.512725	0.206767008
958.441178	0.213234290
960.369631	0.218853384
962.298084	0.224309430
964.226537	0.229930297
966.154990	0.235161111
968.083443	0.241064191
970.011897	0.248771444
971.940350	0.257254720
973.868803	0.264661819
975.797256	0.270570278
977.725709	0.276229858
979.654162	0.282371670
981.582615	0.288590908
983.511068	0.294348091
985.439521	0.300043464
987.367974	0.306317002
989.296427	0.312698752
991.224880	0.318550646
993.153333	0.323842883
995.081786	0.329301447
997.010240	0.335352629
998.938693	0.340642154
1000.867146	0.344372153
1002.795599	0.347996205
1004.724052	0.352872699
1006.652505	0.358908355
1008.580958	0.365142316
1010.509411	0.370510608
1012.437864	0.374540657
1014.366317	0.377172917
1016.294770	0.379144251
1018.223223	0.382163435
1020.151676	0.386378556
1022.080130	0.390242279
1024.008583	0.393370092
1025.937036	0.396293551
1027.865489	0.398992032
1029.793942	0.401266217
1031.722395	0.403476179
1033.650848	0.405548394
1035.579301	0.406367958
1037.507754	0.406361312
1039.436207	0.407229871
1041.364660	0.408952236
1043.293113	0.410630584
1045.221566	0.411605597
1047.150019	0.411712646
1049.078473	0.412060648
1051.006926	0.413166344
1052.935379	0.413922310
1054.863832	0.413754016
1056.792285	0.413067073
1058.720738	0.412051141
1060.649191	0.410783082
1062.577644	0.409516305
1064.506097	0.408363938
1066.434550	0.407383442
1068.363003	0.406639189
1070.291456	0.405818522
1072.219909	0.404286683
1074.148363	0.401880533
1076.076816	0.399870008
1078.005269	0.399344504
1079.933722	0.398772776
1081.862175	0.396811366
1083.790628	0.394734472
1085.719081	0.393477738
1087.647534	0.392603725
1089.575987	0.391535312
1091.504440	0.389784396
1093.432893	0.387434572
1095.361346	0.384695888
1097.289799	0.381933630
1099.218253	0.380195260
1101.146706	0.379347235
1103.075159	0.377743751
1105.003612	0.374878943
1106.932065	0.371886253
1108.860518	0.369563073
1110.788971	0.367590904
1112.717424	0.365185887
1114.645877	0.361715078
1116.574330	0.357630253
1118.502783	0.354345798
1120.431236	0.352276623
1122.359689	0.350316346
1124.288142	0.347721875
1126.216596	0.344792664
1128.145049	0.341796398
1130.073502	0.338970542
1132.001955	0.336454004
1133.930408	0.333998770
1135.858861	0.331775725
1137.787314	0.329961151
1139.715767	0.327861845
1141.644220	0.324930727
1143.572673	0.321974397
1145.501126	0.319977909
1147.429579	0.318299979
1149.358032	0.315683335
1151.286486	0.312130928
1153.214939	0.308632404
1155.143392	0.305758953
1157.071845	0.303361326
1159.000298	0.301010221
1160.928751	0.298310280
1162.857204	0.295385838
1164.785657	0.292383254
1166.714110	0.289066523
1168.642563	0.285700500
1170.571016	0.282911599
1172.499469	0.280763239
1174.427922	0.278866500
1176.356375	0.276601106
1178.284829	0.273554057
1180.213282	0.270262063
1182.141735	0.267266423
1184.070188	0.264491051
1185.998641	0.261910409
1187.927094	0.259391665
1189.855547	0.256818712
1191.784000	0.254128754
1193.712453	0.251304209
1195.640906	0.248688802
1197.569359	0.246333778
1199.497812	0.244011432
1201.426265	0.241552874
1203.354719	0.239305660
1205.283172	0.237072393
1207.211625	0.234822050
1209.140078	0.232365862
1211.068531	0.229807243
1212.996984	0.227452785
1214.925437	0.225396991
1216.853890	0.223499700
1218.782343	0.221428379
1220.710796	0.218943030
1222.639249	0.216292635
1224.567702	0.213908583
1226.496155	0.211912394
1228.424609	0.210043341
1230.353062	0.208108708
1232.281515	0.206353530
1234.209968	0.204761103
1236.138421	0.202837065
1238.066874	0.200608194
1239.995327	0.198529452
1241.923780	0.196696386
1243.852233	0.195094883
1245.780686	0.193663031
1247.709139	0.192232639
1249.637592	0.190637872
1251.566045	0.188753828
1253.494498	0.186585307
1255.422952	0.184326559
1257.351405	0.182394251
1259.279858	0.180910498
1261.208311	0.179377243
1263.136764	0.177511439
1265.065217	0.175663218
1266.993670	0.174074665
1268.922123	0.172580987
1270.850576	0.171039850
1272.779029	0.169619784
1274.707482	0.168345720
1276.635935	0.166926891
1278.564388	0.165231794
1280.492842	0.163584515
1282.421295	0.162223518
1284.349748	0.160983458
1286.278201	0.159633592
1288.206654	0.158153936
1290.135107	0.156577811
1292.063560	0.154848650
1293.992013	0.153101146
1295.920466	0.151590243
1297.848919	0.150233850
1299.777372	0.148737833
1301.705825	0.147059485
1303.634278	0.145454600
1305.562731	0.144022167
1307.491185	0.142694205
1309.419638	0.141686082
1311.348091	0.140937790
1313.276544	0.140073240
1315.204997	0.138901487
1317.133450	0.137552515
1319.061903	0.136315748
1320.990356	0.134875581
1322.918809	0.133012682
1324.847262	0.131341025
1326.775715	0.130067632
1328.704168	0.128760263
1330.632621	0.127281576
1332.561075	0.126024038
1334.489528	0.125360191
1336.417981	0.125126183
1338.346434	0.124687307
1340.274887	0.123772457
1342.203340	0.122289710
1344.131793	0.120376796
1346.060246	0.118598208
1347.988699	0.117092036
1349.917152	0.115584485
1351.845605	0.114042714
1353.774058	0.112760976
1355.702511	0.112033345
1357.630965	0.111709170
1359.559418	0.111304574
1361.487871	0.110505141
1363.416324	0.109678917
1365.344777	0.108800128
1367.273230	0.107506394
1369.201683	0.106584311
1371.130136	0.106303655
1373.058589	0.105741039
1374.987042	0.104660876
1376.915495	0.103069678
1378.843948	0.101110265
1380.772401	0.099608451
1382.700854	0.098860860
1384.629308	0.098297387
1386.557761	0.097416855
1388.486214	0.096591197
1390.414667	0.095852055
1392.343120	0.094605081
1394.271573	0.093474954
1396.200026	0.093265489
1398.128479	0.093099676
1400.056932	0.092505574
1401.985385	0.091429323
1403.913838	0.089746572
1405.842291	0.088530347
1407.770744	0.087947138
1409.699198	0.087262839
1411.627651	0.086607791
1413.556104	0.086206093
1415.484557	0.085690953
1417.413010	0.084617950
1419.341463	0.083910920
1421.269916	0.084050052
1423.198369	0.083478309
1425.126822	0.082231753
1427.055275	0.081081159
1428.983728	0.079989754
1430.912181	0.079584539
1432.840634	0.079649523
1434.769087	0.078792252
1436.697541	0.077381030
1438.625994	0.076705933
1440.554447	0.075997964
1442.482900	0.075221092
1444.411353	0.074897081
1446.339806	0.074336462
1448.268259	0.073412046
1450.196712	0.072656319
1452.125165	0.072400853
1454.053618	0.072613209
1455.982071	0.072640203
1457.910524	0.072475433
1459.838977	0.072050966
1461.767431	0.070549674
1463.695884	0.068524703
1465.624337	0.067469105
1467.552790	0.067547351
1469.481243	0.067512915
1471.409696	0.067138843
1473.338149	0.067273043
1475.266602	0.067201011
1477.195055	0.066112690
1479.123508	0.064739913
1481.051961	0.063665837
1482.980414	0.063237146
1484.908867	0.063298441
1486.837321	0.063285410
1488.765774	0.062791817
1490.694227	0.062136728
1492.622680	0.061652586
1494.551133	0.060564842
1496.479586	0.059190255
1498.408039	0.058775958
1500.336492	0.059270088
1502.264945	0.059867192
1504.193398	0.059799299
1506.121851	0.059516788
1508.050304	0.060099024
1509.978757	0.059797265
1511.907210	0.058297977
1513.835664	0.057227250
1515.764117	0.057004031
1517.692570	0.057431005
1519.621023	0.057450794
1521.549476	0.056643654
1523.477929	0.055913251
1525.406382	0.054977894
1527.334835	0.054206420
1529.263288	0.054153662
1531.191741	0.054024186
1533.120194	0.053656992
1535.048647	0.054108299
1536.977100	0.054809559
1538.905554	0.055111490
1540.834007	0.055480938
1542.762460	0.054444119
1544.690913	0.052159537
1546.619366	0.050569359
1548.547819	0.049686123
1550.476272	0.049176998
1552.404725	0.049024653
1554.333178	0.049118243
1556.261631	0.049254633
1558.190084	0.049206797
1560.118537	0.050047893
1562.046990	0.050633173
1563.975443	0.049473226
1565.903897	0.047913246
1567.832350	0.046819381
1569.760803	0.046633676
1571.689256	0.047697715
1573.617709	0.048354153
1575.546162	0.047886692
1577.474615	0.047596999
1579.403068	0.047344033
1581.331521	0.046573937
1583.259974	0.046008255
1585.188427	0.045885127
1587.116880	0.045907386
1589.045333	0.046053194
1590.973787	0.046373211
1592.902240	0.046677563
1594.830693	0.046801545
1596.759146	0.046762355
1598.687599	0.046625394
1600.616052	0.046548776
1602.544505	0.046743799
1604.472958	0.047274228
1606.401411	0.047960863
1608.329864	0.048557799
1610.258317	0.049018301
1612.186770	0.049404502
1614.115223	0.049467660
1616.043677	0.049375109
1617.972130	0.050126385
1619.900583	0.051177870
1621.829036	0.051474001
1623.757489	0.051994745
1625.685942	0.052885562
1627.614395	0.052976523
1629.542848	0.052686639
1631.471301	0.052930672
1633.399754	0.053547323
1635.328207	0.054460384
1637.256660	0.055712655
1639.185113	0.056102816
1641.113566	0.055665269
1643.042020	0.055489015
1644.970473	0.055643328
1646.898926	0.056348618
1648.827379	0.057777680
1650.755832	0.057757355
1652.684285	0.056099072
1654.612738	0.055649340
1656.541191	0.055559967
1658.469644	0.054504875
1660.398097	0.053283013
1662.326550	0.052605659
1664.255003	0.052868221
1666.183456	0.053377487
1668.111910	0.053216320
1670.040363	0.052659560
1671.968816	0.051689439
1673.897269	0.049909562
1675.825722	0.048593920
1677.754175	0.048586201
1679.682628	0.048720609
1681.611081	0.047995728
1683.539534	0.046557777
1685.467987	0.045983281
1687.396440	0.045920089
1689.324893	0.045096938
1691.253346	0.044221457
1693.181799	0.043486945
1695.110253	0.043005336
1697.038706	0.043533735
1698.967159	0.043527018
1700.895612	0.042634040
1702.824065	0.042191569
1704.752518	0.041255150
1706.680971	0.039924603
1708.609424	0.038865410
1710.537877	0.038121458
1712.466330	0.037743591
1714.394783	0.037592806
1716.323236	0.037304796
1718.251689	0.036831852
1720.180143	0.036360856
1722.108596	0.035728682
1724.037049	0.035048820
1725.965502	0.034630701
1727.893955	0.034445778
1729.822408	0.034430336
1731.750861	0.034307528
1733.679314	0.034210607
1735.607767	0.034682728
1737.536220	0.034605704
1739.464673	0.033680245
1741.393126	0.033183355
1743.321579	0.033383876
1745.250032	0.033807267
1747.178486	0.034001429
1749.106939	0.033645630
1751.035392	0.033178940
1752.963845	0.033210292
1754.892298	0.033492323
1756.820751	0.033696629
1758.749204	0.033794679
1760.677657	0.033549294
1762.606110	0.033365998
1764.534563	0.033570614
1766.463016	0.033691019
1768.391469	0.033700667
1770.319922	0.033865184
1772.248376	0.034420766
1774.176829	0.035270121
1776.105282	0.035663258
1778.033735	0.035523526
1779.962188	0.035390995
1781.890641	0.035537265
1783.819094	0.035868384
1785.747547	0.036348261
1787.676000	0.036943179
1789.604453	0.037356146
1791.532906	0.037532859
1793.461359	0.037786238
1795.389812	0.038065936
1797.318266	0.038186964
1799.246719	0.038325343
1801.175172	0.038671024
1803.103625	0.039117057
1805.032078	0.039418723
1806.960531	0.039686676
1808.888984	0.040076967
1810.817437	0.040398385
1812.745890	0.040402498
1814.674343	0.040051464
1816.602796	0.039643988
1818.531249	0.039650187
1820.459702	0.040135562
1822.388155	0.040669717
1824.316609	0.040948637
1826.245062	0.041190986
1828.173515	0.041297019
1830.101968	0.041210711
1832.030421	0.041123696
1833.958874	0.040825740
1835.887327	0.040472463
1837.815780	0.040386934
1839.744233	0.040562920
1841.672686	0.040723033
1843.601139	0.040730059
1845.529592	0.040762905
1847.458045	0.040525816
1849.386499	0.039931782
1851.314952	0.039331716
1853.243405	0.038841248
1855.171858	0.038590848
1857.100311	0.038667787
1859.028764	0.038804565
1860.957217	0.038730778
1862.885670	0.038612500
1864.814123	0.038623732
1866.742576	0.038547706
1868.671029	0.038430549
1870.599482	0.038439389
1872.527935	0.038117200
1874.456388	0.037429657
1876.384842	0.036894459
1878.313295	0.036565986
1880.241748	0.036259234
1882.170201	0.035958823
1884.098654	0.035603765
1886.027107	0.035123408
1887.955560	0.034663144
1889.884013	0.034548197
1891.812466	0.034544617
1893.740919	0.034094457
1895.669372	0.033623815
1897.597825	0.033582766
1899.526278	0.033569872
1901.454732	0.033378564
1903.383185	0.033159051
1905.311638	0.032905597
1907.240091	0.032494761
1909.168544	0.031925090
1911.096997	0.031362828
1913.025450	0.030935088
1914.953903	0.030570960
1916.882356	0.030165950
1918.810809	0.029944539
1920.739262	0.029809844
1922.667715	0.029447975
1924.596168	0.029098231
1926.524622	0.028833667
1928.453075	0.028575273
1930.381528	0.028358927
1932.309981	0.028089168
1934.238434	0.027744640
1936.166887	0.027475571
1938.095340	0.027329532
1940.023793	0.027134173
1941.952246	0.026796943
1943.880699	0.026543727
1945.809152	0.026465321
1947.737605	0.026425505
1949.666058	0.026286192
1951.594511	0.025991851
1953.522965	0.025621817
1955.451418	0.025216570
1957.379871	0.024779426
1959.308324	0.024377588
1961.236777	0.024150901
1963.165230	0.024068248
1965.093683	0.023850147
1967.022136	0.023602773
1968.950589	0.023699027
1970.879042	0.023684399
1972.807495	0.023095757
1974.735948	0.022491643
1976.664401	0.022390395
1978.592855	0.022533970
1980.521308	0.022522848
1982.449761	0.022272414
1984.378214	0.021811306
1986.306667	0.021299994
1988.235120	0.021023879
1990.163573	0.021004278
1992.092026	0.021034596
1994.020479	0.020945650
1995.948932	0.020662021
1997.877385	0.020339619
1999.805838	0.020262286
2001.734291	0.020504614
2003.662744	0.020727413
2005.591198	0.020606553
2007.519651	0.020225827
2009.448104	0.019775350
2011.376557	0.019342937
2013.305010	0.019022753
2015.233463	0.018830592
2017.161916	0.018709624
2019.090369	0.018580731
2021.018822	0.018451501
2022.947275	0.018420327
2024.875728	0.018322773
2026.804181	0.018058695
2028.732634	0.017822551
2030.661088	0.017716529
2032.589541	0.017667238
2034.517994	0.017553598
2036.446447	0.017505124
2038.374900	0.017643411
2040.303353	0.017614525
2042.231806	0.017293260
2044.160259	0.017033137
2046.088712	0.016850907
2048.017165	0.016579578
2049.945618	0.016441092
2051.874071	0.016509037
2053.802524	0.016451817
2055.730978	0.016246825
2057.659431	0.016150076
2059.587884	0.016194146
2061.516337	0.016203113
2063.444790	0.016058637
2065.373243	0.015786180
2067.301696	0.015484819
2069.230149	0.015307687
2071.158602	0.015327628
2073.087055	0.015415936
2075.015508	0.015408857
2076.943961	0.015311562
2078.872414	0.015254877
2080.800867	0.015182676
2082.729321	0.014894150
2084.657774	0.014507281
2086.586227	0.014337839
2088.514680	0.014420056
2090.443133	0.014615084
2092.371586	0.014842928
2094.300039	0.014942822
2096.228492	0.014767556
2098.156945	0.014516617
2100.085398	0.014400902
2102.013851	0.014288698
2103.942304	0.014015697
2105.870757	0.013740669
2107.799211	0.013711139
2109.727664	0.013917610
2111.656117	0.014027382
2113.584570	0.013795551
2115.513023	0.013452405
2117.441476	0.013188444
2119.369929	0.012945412
2121.298382	0.012878940
2123.226835	0.013047557
2125.155288	0.013071436
2127.083741	0.012858141
2129.012194	0.012806610
2130.940647	0.013035447
2132.869100	0.013192528
2134.797554	0.013098344
2136.726007	0.012821024
2138.654460	0.012558823
2140.582913	0.012629401
2142.511366	0.012927267
2144.439819	0.013090356
2146.368272	0.013141878
2148.296725	0.013106485
2150.225178	0.012854525
2152.153631	0.012477464
2154.082084	0.012154052
2156.010537	0.012078317
2157.938990	0.012213367
2159.867444	0.012250884
2161.795897	0.012257461
2163.724350	0.012333875
2165.652803	0.012359516
2167.581256	0.012316657
2169.509709	0.012117586
2171.438162	0.011881182
2173.366615	0.011832804
2175.295068	0.011772295
2177.223521	0.011544693
2179.151974	0.011288126
2181.080427	0.011145096
2183.008880	0.011133369
2184.937334	0.011132247
2186.865787	0.011176936
2188.794240	0.011330019
2190.722693	0.011472147
2192.651146	0.011566871
2194.579599	0.011700503
2196.508052	0.011795423
2198.436505	0.011730713
2200.364958	0.011502284
2202.293411	0.011200696
2204.221864	0.011064542
2206.150317	0.011240418
2208.078770	0.011460324
2210.007223	0.011402896
2211.935677	0.011174022
2213.864130	0.010965239
2215.792583	0.010764306
2217.721036	0.010720878
2219.649489	0.010930014
2221.577942	0.011008412
2223.506395	0.010648114
2225.434848	0.010132493
2227.363301	0.009774503
2229.291754	0.009611870
2231.220207	0.009647233
2233.148660	0.009857127
2235.077113	0.010090855
2237.005567	0.010100145
2238.934020	0.009850000
2240.862473	0.009698159
2242.790926	0.009766676
2244.719379	0.009648683
2246.647832	0.009370565
2248.576285	0.009251510
2250.504738	0.009135248
2252.433191	0.009057229
2254.361644	0.009234338
2256.290097	0.009399385
2258.218550	0.009367597
2260.147003	0.009338731
2262.075456	0.009348435
2264.003910	0.009278293
2265.932363	0.009171598
2267.860816	0.009199808
2269.789269	0.009317338
2271.717722	0.009187808
2273.646175	0.008823760
2275.574628	0.008629617
2277.503081	0.008604662
2279.431534	0.008445270
2281.359987	0.008099946
2283.288440	0.007810795
2285.216893	0.007898038
2287.145346	0.008308129
2289.073800	0.008690835
2291.002253	0.008900470
2292.930706	0.008874833
2294.859159	0.008589135
2296.787612	0.008199231
2298.716065	0.007802905
2300.644518	0.007495353
2302.572971	0.007585190
2304.501424	0.008254362
2306.429877	0.009133438
2308.358330	0.009450521
2310.286783	0.008824880
2312.215236	0.007898869
2314.143690	0.007610918
2316.072143	0.007965126
2318.000596	0.008225098
2319.929049	0.008295524
2321.857502	0.008651852
2323.785955	0.009117356
2325.714408	0.009152728
2327.642861	0.008763457
2329.571314	0.008289484
2331.499767	0.008117446
2333.428220	0.008297412
2335.356673	0.008285175
2337.285126	0.007851355
2339.213579	0.007517050
2341.142033	0.007451052
2343.070486	0.007381146
2344.998939	0.007466998
2346.927392	0.007846265
2348.855845	0.008054400
2350.784298	0.007911466
2352.712751	0.008105049
2354.641204	0.009026283
2356.569657	0.009457559
2358.498110	0.008500417
2360.426563	0.007379031
2362.355016	0.006902975
2364.283469	0.006649455
2366.211923	0.006630540
2368.140376	0.006959965
2370.068829	0.007427190
2371.997282	0.007599974
2373.925735	0.007109059
2375.854188	0.006352692
2377.782641	0.006073584
2379.711094	0.006375813
2381.639547	0.006739915
2383.568000	0.006791060
2385.496453	0.006764584
2387.424906	0.006910473
2389.353359	0.006963131
2391.281812	0.006562987
2393.210266	0.006005296
2395.138719	0.005852275
2397.067172	0.006114010
2398.995625	0.006392397
2400.924078	0.006460830
2402.852531	0.006337604
2404.780984	0.006034419
2406.709437	0.005637898
2408.637890	0.005364494
2410.566343	0.005421080
2412.494796	0.005832404
2414.423249	0.006064759
2416.351702	0.005961507
2418.280156	0.006010453
2420.208609	0.006019673
2422.137062	0.005825624
2424.065515	0.005856993
2425.993968	0.006075351
2427.922421	0.006082238
2429.850874	0.005989306
2431.779327	0.006021911
2433.707780	0.006069268
2435.636233	0.006149608
2437.564686	0.006255324
2439.493139	0.006282954
2441.421592	0.006221792
2443.350045	0.006076864
2445.278499	0.005876830
2447.206952	0.005761479
2449.135405	0.005869605
2451.063858	0.006039319
2452.992311	0.006030857
2454.920764	0.005766238
2456.849217	0.005513991
2458.777670	0.005615601
2460.706123	0.005903935
2462.634576	0.006039798
2464.563029	0.006017390
2466.491482	0.005948682
2468.419935	0.005982436
2470.348389	0.006172164
2472.276842	0.006562987
2474.205295	0.006857119
2476.133748	0.006780468
2478.062201	0.006621980
2479.990654	0.006476135
2481.919107	0.006218424
2483.847560	0.006094305
2485.776013	0.006201768
2487.704466	0.006489060
2489.632919	0.006795333
2491.561372	0.006791547
2493.489825	0.006699936
2495.418279	0.006923011
2497.346732	0.007243631
2499.275185	0.007531079
2501.203638	0.007872730
2503.132091	0.007977438
2505.060544	0.007855587
2506.988997	0.007855576
2508.917450	0.008020367
2510.845903	0.008235929
2512.774356	0.008483597
2514.702809	0.008624557
2516.631262	0.008584972
2518.559715	0.008667689
2520.488168	0.009024433
2522.416622	0.009278188
2524.345075	0.009306005
2526.273528	0.009390151
2528.201981	0.009672334
2530.130434	0.010013862
2532.058887	0.010089320
2533.987340	0.010119213
2535.915793	0.010673673
2537.844246	0.011480551
2539.772699	0.011803037
2541.701152	0.011560787
2543.629605	0.011297964
2545.558058	0.011513918
2547.486512	0.011984709
2549.414965	0.012234337
2551.343418	0.012362084
2553.271871	0.012682213
2555.200324	0.013071655
2557.128777	0.013218749
2559.057230	0.013230000
2560.985683	0.013612354
2562.914136	0.014361974
2564.842589	0.014753417
2566.771042	0.014597408
2568.699495	0.014454861
2570.627948	0.014556658
2572.556401	0.014681347
2574.484855	0.014874127
2576.413308	0.015310998
2578.341761	0.015816135
2580.270214	0.016164463
2582.198667	0.016251525
2584.127120	0.016174011
2586.055573	0.016283706
2587.984026	0.016555192
2589.912479	0.016743941
2591.840932	0.017022457
2593.769385	0.017458713
2595.697838	0.017636709
2597.626291	0.017616017
2599.554745	0.017796841
2601.483198	0.018015191
2603.411651	0.018142795
2605.340104	0.018368134
2607.268557	0.018558733
2609.197010	0.018465748
2611.125463	0.018286895
2613.053916	0.018299015
2614.982369	0.018307507
2616.910822	0.017997639
2618.839275	0.017500900
2620.767728	0.017298903
2622.696181	0.017654102
2624.624635	0.018292565
2626.553088	0.018698409
2628.481541	0.018600743
2630.409994	0.018302202
2632.338447	0.018226752
2634.266900	0.018365216
2636.195353	0.018535294
2638.123806	0.018567828
2640.052259	0.018399991
2641.980712	0.018109567
2643.909165	0.017972503
2645.837618	0.018232353
2647.766071	0.018489489
2649.694524	0.018285569
2651.622978	0.017706489
2653.551431	0.017243877
2655.479884	0.017312430
2657.408337	0.017473273
2659.336790	0.017135123
2661.265243	0.016535772
2663.193696	0.016175933
2665.122149	0.016191062
2667.050602	0.016311903
2668.979055	0.016358187
2670.907508	0.016459728
2672.835961	0.016563050
2674.764414	0.016470307
2676.692868	0.016368976
2678.621321	0.016420662
2680.549774	0.016463852
2682.478227	0.016417587
2684.406680	0.016261755
2686.335133	0.016093962
2688.263586	0.015940428
2690.192039	0.015597158
2692.120492	0.015267963
2694.048945	0.015369161
2695.977398	0.015620574
2697.905851	0.015331411
2699.834304	0.014696917
2701.762757	0.014389650
2703.691211	0.014394592
2705.619664	0.014545172
2707.548117	0.014813020
2709.476570	0.014935634
2711.405023	0.014702645
2713.333476	0.014225894
2715.261929	0.013930893
2717.190382	0.014150240
2719.118835	0.014691675
2721.047288	0.014891938
2722.975741	0.014426354
2724.904194	0.013718566
2726.832647	0.013445744
2728.761101	0.013829970
2730.689554	0.014200378
2732.618007	0.013940300
2734.546460	0.013649824
2736.474913	0.013794847
2738.403366	0.014009090
2740.331819	0.014192344
2742.260272	0.014506496
2744.188725	0.014622624
2746.117178	0.014148630
2748.045631	0.013513391
2749.974084	0.013303086
2751.902537	0.013450861
2753.830991	0.013575347
2755.759444	0.013261249
2757.687897	0.012650708
2759.616350	0.012386155
2761.544803	0.012476468
2763.473256	0.012519171
2765.401709	0.012405067
2767.330162	0.012152037
2769.258615	0.012000057
2771.187068	0.012130359
2773.115521	0.012344674
2775.043974	0.012552245
2776.972427	0.012561022
2778.900880	0.012144017
2780.829334	0.011847748
2782.757787	0.011947129
2784.686240	0.011900767
2786.614693	0.011634456
2788.543146	0.011525603
2790.471599	0.011696167
2792.400052	0.012130855
2794.328505	0.012617965
2796.256958	0.012690261
2798.185411	0.012156774
2800.113864	0.011362102
2802.042317	0.010858825
2803.970770	0.010918855
2805.899224	0.011213748
2807.827677	0.011320548
2809.756130	0.011376097
2811.684583	0.011526066
2813.613036	0.011613085
2815.541489	0.011561930
2817.469942	0.011409448
2819.398395	0.011340339
2821.326848	0.011500088
2823.255301	0.011743331
2825.183754	0.011815891
2827.112207	0.011689716
2829.040660	0.011640513
2830.969113	0.011810449
2832.897567	0.011907220
2834.826020	0.011576822
2836.754473	0.010947244
2838.682926	0.010526295
2840.611379	0.010449865
2842.539832	0.010650839
2844.468285	0.011098941
2846.396738	0.011528161
2848.325191	0.011575102
2850.253644	0.011330331
2852.182097	0.011075270
2854.110550	0.010824686
2856.039003	0.010792730
2857.967457	0.011251103
2859.895910	0.011649375
2861.824363	0.011328734
2863.752816	0.010667669
2865.681269	0.010497456
2867.609722	0.010950926
2869.538175	0.011525002
2871.466628	0.011967785
2873.395081	0.012270041
2875.323534	0.012294648
2877.251987	0.011923279
2879.180440	0.011369827
2881.108893	0.010943046
2883.037347	0.010530099
2884.965800	0.010080226
2886.894253	0.010160937
2888.822706	0.010687878
2890.751159	0.010853792
2892.679612	0.010766482
2894.608065	0.010616760
2896.536518	0.010379179
2898.464971	0.010546922
2900.393424	0.011189006
2902.321877	0.011601887
2904.250330	0.011359827
2906.178783	0.010865814
2908.107236	0.010608276
2910.035690	0.010507753
2911.964143	0.010432660
2913.892596	0.010476526
2915.821049	0.010605699
2917.749502	0.010489578
2919.677955	0.010111956
2921.606408	0.010074229
2923.534861	0.010314438
2925.463314	0.010476688
2927.391767	0.010817951
2929.320220	0.011172181
2931.248673	0.011010778
2933.177126	0.010717135
2935.105580	0.010686285
2937.034033	0.010687263
2938.962486	0.010804237
2940.890939	0.011155327
2942.819392	0.011323433
2944.747845	0.011154355
2946.676298	0.010965058
2948.604751	0.010709305
2950.533204	0.010481756
2952.461657	0.010812020
2954.390110	0.011552867
2956.318563	0.012175495
2958.247016	0.012647442
2960.175469	0.012842775
2962.103923	0.012515700
2964.032376	0.011989540
2965.960829	0.011808708
2967.889282	0.011933953
2969.817735	0.011877458
2971.746188	0.011749741
2973.674641	0.011800975
2975.603094	0.011888428
2977.531547	0.011921507
2979.460000	0.011813207
2981.388453	0.011606620
2983.316906	0.011367158
2985.245359	0.011037512
2987.173813	0.011007853
2989.102266	0.011587860
2991.030719	0.012144309
2992.959172	0.012134559
2994.887625	0.011931560
2996.816078	0.011894121
2998.744531	0.011797695
3000.672984	0.011612690
3002.601437	0.011661607
3004.529890	0.011941881
3006.458343	0.012201092
3008.386796	0.012179723
3010.315249	0.011851201
3012.243703	0.011627374
3014.172156	0.011812309
3016.100609	0.012178077
3018.029062	0.012427356
3019.957515	0.012516466
3021.885968	0.012642412
3023.814421	0.012997495
3025.742874	0.013285338
3027.671327	0.013011738
3029.599780	0.012467514
3031.528233	0.012148811
3033.456686	0.012097567
3035.385139	0.012389336
3037.313592	0.012965279
3039.242046	0.013475000
3041.170499	0.013981079
3043.098952	0.014522613
3045.027405	0.014536038
3046.955858	0.013976888
3048.884311	0.013753576
3050.812764	0.014135938
3052.741217	0.014221840
3054.669670	0.013718019
3056.598123	0.013447106
3058.526576	0.013656559
3060.455029	0.013843173
3062.383482	0.013996390
3064.311936	0.014281458
3066.240389	0.014212083
3068.168842	0.013684100
3070.097295	0.013462977
3072.025748	0.013914193
3073.954201	0.014562869
3075.882654	0.014739970
3077.811107	0.014523033
3079.739560	0.014579582
3081.668013	0.015085501
3083.596466	0.015571975
3085.524919	0.015667034
3087.453372	0.015498844
3089.381825	0.015439064
3091.310279	0.015668821
3093.238732	0.016062547
3095.167185	0.016340628
3097.095638	0.016429385
3099.024091	0.016614199
3100.952544	0.016955890
3102.880997	0.017081894
3104.809450	0.016879939
3106.737903	0.016696744
3108.666356	0.017027877
3110.594809	0.017764183
3112.523262	0.018081142
3114.451715	0.017845608
3116.380169	0.017762823
3118.308622	0.018031353
3120.237075	0.018126445
3122.165528	0.017825579
3124.093981	0.017596530
3126.022434	0.017505802
3127.950887	0.017391577
3129.879340	0.017599575
3131.807793	0.018089747
3133.736246	0.018371435
3135.664699	0.018499793
3137.593152	0.018908892
3139.521605	0.019511931
3141.450058	0.019795919
3143.378512	0.019696454
3145.306965	0.019614253
3147.235418	0.019819815
3149.163871	0.020343600
3151.092324	0.020963810
3153.020777	0.021226117
3154.949230	0.020910006
3156.877683	0.020546259
3158.806136	0.020809207
3160.734589	0.021363968
3162.663042	0.021414338
3164.591495	0.021177281
3166.519948	0.021157041
3168.448402	0.021045959
3170.376855	0.020739714
3172.305308	0.020844698
3174.233761	0.021462260
3176.162214	0.021861756
3178.090667	0.021859376
3180.019120	0.021981152
3181.947573	0.022202054
3183.876026	0.022488091
3185.804479	0.023061957
3187.732932	0.023591425
3189.661385	0.023741459
3191.589838	0.023738582
3193.518292	0.023916082
3195.446745	0.024432324
3197.375198	0.024885273
3199.303651	0.024540544
3201.232104	0.023684293
3203.160557	0.023658609
3205.089010	0.024710108
3207.017463	0.025680603
3208.945916	0.026084175
3210.874369	0.026064983
3212.802822	0.025716821
3214.731275	0.025806988
3216.659728	0.026567934
3218.588181	0.026912678
3220.516635	0.026271757
3222.445088	0.025343856
3224.373541	0.024889877
3226.301994	0.025083214
3228.230447	0.025861053
3230.158900	0.026859185
3232.087353	0.027252512
3234.015806	0.026736064
3235.944259	0.026339976
3237.872712	0.026918029
3239.801165	0.027753817
3241.729618	0.027905507
3243.658071	0.027740933
3245.586525	0.028057070
3247.514978	0.028621465
3249.443431	0.028552035
3251.371884	0.027825527
3253.300337	0.027284045
3255.228790	0.027683118
3257.157243	0.028795082
3259.085696	0.029659716
3261.014149	0.029975219
3262.942602	0.029991150
3264.871055	0.029719306
3266.799508	0.029170612
3268.727961	0.028394772
3270.656414	0.027742798
3272.584868	0.027758516
3274.513321	0.028012596
3276.441774	0.027997777
3278.370227	0.028329283
3280.298680	0.029097974
3282.227133	0.029750677
3284.155586	0.030532846
3286.084039	0.031306922
3288.012492	0.031332452
3289.940945	0.030894626
3291.869398	0.030817803
3293.797851	0.031387784
3295.726304	0.031812582
3297.654758	0.031301476
3299.583211	0.030676603
3301.511664	0.030576043
3303.440117	0.030493049
3305.368570	0.030418441
3307.297023	0.030300552
3309.225476	0.029805705
3311.153929	0.029636165
3313.082382	0.030361556
3315.010835	0.031233527
3316.939288	0.031552851
3318.867741	0.031623092
3320.796194	0.031673063
3322.724648	0.031638727
3324.653101	0.031859554
3326.581554	0.032259829
3328.510007	0.032269310
3330.438460	0.032019667
3332.366913	0.031991474
3334.295366	0.032261677
3336.223819	0.032677721
3338.152272	0.033065505
3340.080725	0.033228762
3342.009178	0.033347342
3343.937631	0.033796459
3345.866084	0.034227349
3347.794537	0.034296580
3349.722991	0.034336001
3351.651444	0.034347773
3353.579897	0.034235522
3355.508350	0.034468744
3357.436803	0.035108816
3359.365256	0.035629250
3361.293709	0.035972439
3363.222162	0.036183659
3365.150615	0.035997022
3367.079068	0.035593919
3369.007521	0.035348479
3370.935974	0.035362188
3372.864427	0.035748005
3374.792881	0.036305472
3376.721334	0.036591589
3378.649787	0.036588240
3380.578240	0.036708862
3382.506693	0.037067108
3384.435146	0.037129242
3386.363599	0.036709342
3388.292052	0.036447342
3390.220505	0.036660571
3392.148958	0.036976963
3394.077411	0.036984399
3396.005864	0.036656313
3397.934317	0.036504671
3399.862770	0.036930282
3401.791224	0.037627652
3403.719677	0.037770204
3405.648130	0.037471786
3407.576583	0.037194647
3409.505036	0.036914073
3411.433489	0.036780059
3413.361942	0.037418004
3415.290395	0.038474083
3417.218848	0.038838040
3419.147301	0.038350385
3421.075754	0.037786379
3423.004207	0.037665859
3424.932660	0.037960034
3426.861114	0.038252104
3428.789567	0.037926480
3430.718020	0.037080675
3432.646473	0.036706969
3434.574926	0.037333313
3436.503379	0.038323492
3438.431832	0.038631897
3440.360285	0.037952326
3442.288738	0.037130628
3444.217191	0.037136272
3446.145644	0.037666153
3448.074097	0.037832592
3450.002550	0.037644241
3451.931004	0.037366975
3453.859457	0.036728032
3455.787910	0.035891332
3457.716363	0.035553306
3459.644816	0.035840634
3461.573269	0.036138434
3463.501722	0.035957769
3465.430175	0.035767123
3467.358628	0.036143634
3469.287081	0.036555640
3471.215534	0.036456496
3473.143987	0.036320526
3475.072440	0.036276318
3477.000893	0.035803594
3478.929347	0.035176553
3480.857800	0.035144944
3482.786253	0.035427209
3484.714706	0.035159167
3486.643159	0.034368433
3488.571612	0.033787064
3490.500065	0.033925708
3492.428518	0.034544867
3494.356971	0.034640070
3496.285424	0.033908494
3498.213877	0.033327054
3500.142330	0.033199232
3502.070783	0.032862764
3503.999237	0.032377910
3505.927690	0.032130644
3507.856143	0.031659670
3509.784596	0.030882251
3511.713049	0.030481022
3513.641502	0.030409867
3515.569955	0.030177690
3517.498408	0.030046104
3519.426861	0.030459559
3521.355314	0.031303283
3523.283767	0.032178067
3525.212220	0.032373458
3527.140673	0.031465665
3529.069126	0.030282632
3530.997580	0.029662630
3532.926033	0.029305911
3534.854486	0.028715469
3536.782939	0.028051874
3538.711392	0.027612764
3540.639845	0.027403144
3542.568298	0.027460922
3544.496751	0.027721118
3546.425204	0.027992804
3548.353657	0.028027503
3550.282110	0.027513713
3552.210563	0.026668862
3554.139016	0.026175555
3556.067470	0.026306495
3557.995923	0.026757328
3559.924376	0.027049240
3561.852829	0.027011868
3563.781282	0.026855918
3565.709735	0.026536271
3567.638188	0.025790757
3569.566641	0.024889586
3571.495094	0.024430148
3573.423547	0.024628824
3575.352000	0.025067918
3577.280453	0.025016516
3579.208906	0.024398657
3581.137360	0.023834834
3583.065813	0.023460180
3584.994266	0.022748789
3586.922719	0.021776458
3588.851172	0.021256473
3590.779625	0.021090869
3592.708078	0.020892946
3594.636531	0.020874966
3596.564984	0.021117765
3598.493437	0.021102458
3600.421890	0.020629402
3602.350343	0.020265434
3604.278796	0.020363249
3606.207249	0.020724980
3608.135703	0.021363487
3610.064156	0.022225214
3611.992609	0.022555716
3613.921062	0.022158308
3615.849515	0.021627935
3617.777968	0.021031508
3619.706421	0.020169223
3621.634874	0.019190293
3623.563327	0.018320009
3625.491780	0.017615188
3627.420233	0.017009446
3629.348686	0.016718332
3631.277139	0.016793111
3633.205593	0.017016577
3635.134046	0.017467922
3637.062499	0.017750524
3638.990952	0.017349549
3640.919405	0.016776856
3642.847858	0.016766047
3644.776311	0.017144676
3646.704764	0.016814820
3648.633217	0.015207613
3650.561670	0.014005993
3652.490123	0.014313309
3654.418576	0.014704077
3656.347029	0.014524413
3658.275482	0.014349620
3660.203936	0.014070966
3662.132389	0.013547992
3664.060842	0.013285357
3665.989295	0.013526689
3667.917748	0.013811444
3669.846201	0.013861645
3671.774654	0.013802029
3673.703107	0.013472259
3675.631560	0.013383499
3677.560013	0.013785295
3679.488466	0.013684354
3681.416919	0.013036466
3683.345372	0.012507985
3685.273826	0.012188234
3687.202279	0.012001282
3689.130732	0.011967266
3691.059185	0.011871736
3692.987638	0.011713497
3694.916091	0.011630293
3696.844544	0.011387017
3698.772997	0.010711180
3700.701450	0.009845662
3702.629903	0.009686582
3704.558356	0.010696991
3706.486809	0.012127486
3708.415262	0.012940295
3710.343716	0.013023320
3712.272169	0.012970662
3714.200622	0.013102002
3716.129075	0.013451451
3718.057528	0.013715104
3719.985981	0.013261430
3721.914434	0.012225865
3723.842887	0.011596525
3725.771340	0.011645536
3727.699793	0.011759120
3729.628246	0.011644577
3731.556699	0.011727232
3733.485152	0.012421863
3735.413605	0.013091516
3737.342059	0.012954929
3739.270512	0.012663336
3741.198965	0.012449809
3743.127418	0.011709140
3745.055871	0.010961720
3746.984324	0.011133000
3748.912777	0.011759631
3750.841230	0.012065596
3752.769683	0.011823252
3754.698136	0.011521800
3756.626589	0.011865339
3758.555042	0.012612885
3760.483495	0.012690654
3762.411949	0.012115271
3764.340402	0.011995307
3766.268855	0.012891425
3768.197308	0.014131744
3770.125761	0.014523447
3772.054214	0.014114499
3773.982667	0.013668787
3775.911120	0.013441426
3777.839573	0.013216095
3779.768026	0.012998373
3781.696479	0.013127393
3783.624932	0.013633488
3785.553385	0.014112667
3787.481838	0.014131648
3789.410292	0.013769723
3791.338745	0.013382472
3793.267198	0.013081687
3795.195651	0.012999962
3797.124104	0.013395854
3799.052557	0.014018057
3800.981010	0.014483709
3802.909463	0.014828030
3804.837916	0.014579640
3806.766369	0.014034281
3808.694822	0.014186303
3810.623275	0.014674341
3812.551728	0.014703089
3814.480182	0.014179399
3816.408635	0.013513854
3818.337088	0.013141784
3820.265541	0.012999956
3822.193994	0.013140381
3824.122447	0.013400465
3826.050900	0.013206013
3827.979353	0.012657404
3829.907806	0.012152731
3831.836259	0.011867536
3833.764712	0.011863317
3835.693165	0.012162191
3837.621618	0.012749752
3839.550071	0.013157872
3841.478525	0.013062777
3843.406978	0.013053751
3845.335431	0.013365504
3847.263884	0.013564879
3849.192337	0.013377618
3851.120790	0.012616129
3853.049243	0.011399395
3854.977696	0.010501334
3856.906149	0.010203705
3858.834602	0.010536540
3860.763055	0.011546654
3862.691508	0.012549439
3864.619961	0.012824039
3866.548415	0.012639270
3868.476868	0.012546164
3870.405321	0.012754038
3872.333774	0.012860689
3874.262227	0.012586359
3876.190680	0.012262224
3878.119133	0.011908033
3880.047586	0.011565547
3881.976039	0.011372401
3883.904492	0.011037841
3885.832945	0.010942993
3887.761398	0.011653207
3889.689851	0.012387331
3891.618305	0.012433955
3893.546758	0.012200939
3895.475211	0.011965102
3897.403664	0.011860945
3899.332117	0.012105259
3901.260570	0.012548571
3903.189023	0.012948833
3905.117476	0.013195606
3907.045929	0.012773525
3908.974382	0.011583643
3910.902835	0.010681712
3912.831288	0.010849999
3914.759741	0.011470601
3916.688194	0.011618587
3918.616648	0.011665709
3920.545101	0.012157890
3922.473554	0.012558406
3924.402007	0.012239597
3926.330460	0.011550383
3928.258913	0.011224415
3930.187366	0.011303662
3932.115819	0.011214177
3934.044272	0.010908082
3935.972725	0.010980560
3937.901178	0.011476860
3939.829631	0.011714872
3941.758084	0.011404802
3943.686538	0.011153294
3945.614991	0.011288952
3947.543444	0.011380278
3949.471897	0.010853458
3951.400350	0.009855567
3953.328803	0.009300676
3955.257256	0.009476422
3957.185709	0.009815144
3959.114162	0.009816205
3961.042615	0.009435764
3962.971068	0.009092951
3964.899521	0.009217309
3966.827974	0.009663848
3968.756427	0.010104873
3970.684881	0.010338486
3972.613334	0.010060774
3974.541787	0.009439260
3976.470240	0.009168232
3978.398693	0.009557392
3980.327146	0.010171687
3982.255599	0.010311253
3984.184052	0.009799581
3986.112505	0.009141478
3988.040958	0.008754974
3989.969411	0.008725192
3991.897864	0.009111292
3993.826317	0.009784392
3995.754771	0.010114579
3997.683224	0.009766504
3999.611677	0.009477243
4001.540130	0.009682502
4003.468583	0.010013510
4005.397036	0.010033473
4007.325489	0.009902973
4009.253942	0.010007204
4011.182395	0.010302947
4013.110848	0.010674311
4015.039301	0.011051435
4016.967754	0.011295822
4018.896207	0.011127472
4020.824661	0.010629055
4022.753114	0.010059980
4024.681567	0.009122221
4026.610020	0.008332293
4028.538473	0.007966202
4030.466926	0.007729828
4032.395379	0.008241813
4034.323832	0.009422154
4036.252285	0.010442975
4038.180738	0.011437156
4040.109191	0.011868978
4042.037644	0.010941794
4043.966097	0.009741131
4045.894550	0.009367213
4047.823004	0.009596904
4049.751457	0.009757997
4051.679910	0.009425942
4053.608363	0.008781999
4055.536816	0.008252515
4057.465269	0.007798394
4059.393722	0.007774069
4061.322175	0.008427905
4063.250628	0.009646274
4065.179081	0.010472979
4067.107534	0.010101837
4069.035987	0.009366364
4070.964440	0.009479247
4072.892894	0.009896150
4074.821347	0.009658276
4076.749800	0.009295522
4078.678253	0.009182611
4080.606706	0.009002464
4082.535159	0.008802513
4084.463612	0.008689346
4086.392065	0.008698407
4088.320518	0.008866074
4090.248971	0.008896222
4092.177424	0.008639147
4094.105877	0.008318766
4096.034330	0.007985204
4097.962783	0.007817511
4099.891237	0.007973530
4101.819690	0.008228507
4103.748143	0.008006636
4105.676596	0.007449212
4107.605049	0.007444689
4109.533502	0.007841409
4111.461955	0.008146035
4113.390408	0.008336212
4115.318861	0.007869081
4117.247314	0.007140731
4119.175767	0.007446416
4121.104220	0.008080294
4123.032673	0.007922934
4124.961127	0.007732306
4126.889580	0.007933441
4128.818033	0.008261764
4130.746486	0.008713200
4132.674939	0.009187751
4134.603392	0.009090433
4136.531845	0.008214016
4138.460298	0.007572399
4140.388751	0.007711228
4142.317204	0.007979870
4144.245657	0.008109362
4146.174110	0.008041385
4148.102563	0.007809021
4150.031017	0.007679623
4151.959470	0.007605999
4153.887923	0.007703882
4155.816376	0.008100641
4157.744829	0.008023191
4159.673282	0.007333226
4161.601735	0.007175010
4163.530188	0.007867295
4165.458641	0.008727718
4167.387094	0.009197554
4169.315547	0.009094496
4171.244000	0.008651371
4173.172453	0.007889699
4175.100906	0.007126169
4177.029360	0.007003001
4178.957813	0.007143151
4180.886266	0.006817675
4182.814719	0.006464646
4184.743172	0.006776145
4186.671625	0.007253287
4188.600078	0.007203121
4190.528531	0.007290527
4192.456984	0.007866072
4194.385437	0.008497918
4196.313890	0.008688675
4198.242343	0.008351862
4200.170796	0.007820005
4202.099250	0.007650540
4204.027703	0.007735050
4205.956156	0.007613481
4207.884609	0.007517187
4209.813062	0.007799683
4211.741515	0.007810374
4213.669968	0.007191767
4215.598421	0.006995240
4217.526874	0.007323062
4219.455327	0.007365035
4221.383780	0.007439398
4223.312233	0.007325627
4225.240686	0.006542467
4227.169139	0.006113101
4229.097593	0.006218311
4231.026046	0.006176454
4232.954499	0.006201929
4234.882952	0.006249587
4236.811405	0.006430794
4238.739858	0.006926237
4240.668311	0.007459805
4242.596764	0.007328575
4244.525217	0.006560519
4246.453670	0.006098476
4248.382123	0.006416043
4250.310576	0.006961032
4252.239029	0.006934804
4254.167483	0.006474108
4256.095936	0.006186945
4258.024389	0.006224715
4259.952842	0.006215597
4261.881295	0.006139207
4263.809748	0.006044051
4265.738201	0.005379869
4267.666654	0.004402466
4269.595107	0.004104756
4271.523560	0.004559915
4273.452013	0.005129622
4275.380466	0.005301716
4277.308919	0.005487065
4279.237373	0.006327244
4281.165826	0.007040208
4283.094279	0.006609108
4285.022732	0.005925473
4286.951185	0.005888788
4288.879638	0.006265228
4290.808091	0.007013710
4292.736544	0.007675292
4294.664997	0.007590677
4296.593450	0.006827984
4298.521903	0.005557646
4300.450356	0.004486935
4302.378809	0.004517496
4304.307262	0.005111330
4306.235716	0.005659710
4308.164169	0.005908653
4310.092622	0.006052851
4312.021075	0.006345918
4313.949528	0.006335113
4315.877981	0.005576273
4317.806434	0.004954792
4319.734887	0.005375222
4321.663340	0.006118452
4323.591793	0.006311237
4325.520246	0.006027971
4327.448699	0.005364161
4329.377152	0.004800232
4331.305606	0.005027879
4333.234059	0.005546483
4335.162512	0.005646245
4337.090965	0.005165789
4339.019418	0.004522939
4340.947871	0.004548254
4342.876324	0.004935061
4344.804777	0.005213154
4346.733230	0.005807132
4348.661683	0.006269957
4350.590136	0.006181030
4352.518589	0.005925757
4354.447042	0.005747626
4356.375495	0.005502059
4358.303949	0.005271387
4360.232402	0.005354547
4362.160855	0.005965878
4364.089308	0.006714143
4366.017761	0.006638409
4367.946214	0.005400044
4369.874667	0.003937589
4371.803120	0.003371352
4373.731573	0.003325826
4375.660026	0.003718816
4377.588479	0.004890289
4379.516932	0.006050400
4381.445385	0.006507219
4383.373839	0.006870450
4385.302292	0.007220672
4387.230745	0.007173018
4389.159198	0.007419397
4391.087651	0.008440686
4393.016104	0.009143916
4394.944557	0.008673694
4396.873010	0.008080215
4398.801463	0.008024390
4400.729916	0.008026173
4402.658369	0.007732996
4404.586822	0.006984871
4406.515275	0.006113619
4408.443729	0.005644972
4410.372182	0.005792788
4412.300635	0.006321315
4414.229088	0.006350408
4416.157541	0.005983769
4418.085994	0.006185251
4420.014447	0.006814992
4421.942900	0.006614028
4423.871353	0.006039605
4425.799806	0.006751798
4427.728259	0.007788960
4429.656712	0.007542232
4431.585165	0.006679066
4433.513618	0.006127326
4435.442072	0.005545051
4437.370525	0.004970085
4439.298978	0.005341817
4441.227431	0.006391178
4443.155884	0.007377635
4445.084337	0.007999142
4447.012790	0.008094021
4448.941243	0.008077349
4450.869696	0.008228812
4452.798149	0.008218634
4454.726602	0.007529104
4456.655055	0.006516957
4458.583508	0.005525483
4460.511962	0.004673525
4462.440415	0.004637923
4464.368868	0.005849180
4466.297321	0.006039816
4468.225774	0.004864421
4470.154227	0.004454664
4472.082680	0.005865638
4474.011133	0.007243342
4475.939586	0.007628913
4477.868039	0.008059571
4479.796492	0.008456509
4481.724945	0.007798649
4483.653398	0.006633251
4485.581851	0.006463345
4487.510305	0.007277134
4489.438758	0.007860548
4491.367211	0.008230256
4493.295664	0.008425950
4495.224117	0.008218707
4497.152570	0.007256698
4499.081023	0.006013290
4501.009476	0.005718312
4502.937929	0.006124166
4504.866382	0.006558063
4506.794835	0.007321992
4508.723288	0.008277579
4510.651741	0.008006325
4512.580195	0.006551281
4514.508648	0.006261108
4516.437101	0.007242818
4518.365554	0.007601099
4520.294007	0.007575223
4522.222460	0.007891326
4524.150913	0.007941246
4526.079366	0.007509936
4528.007819	0.006850379
4529.936272	0.006126770
4531.864725	0.005616745
4533.793178	0.005651258
4535.721631	0.005817450
4537.650084	0.006239044
4539.578538	0.007683192
4541.506991	0.008946940
4543.435444	0.008678628
4545.363897	0.008205101
4547.292350	0.007981345
4549.220803	0.006939879
4551.149256	0.006148514
4553.077709	0.006754160
4555.006162	0.007282081
4556.934615	0.006656785
4558.863068	0.005777840
4560.791521	0.005486248
4562.719974	0.005303731
4564.648428	0.005668157
4566.576881	0.006663469
4568.505334	0.006865872
4570.433787	0.005823383
4572.362240	0.004795175
4574.290693	0.004555958
4576.219146	0.005726417
4578.147599	0.007530605
4580.076052	0.008526283
4582.004505	0.008345906
4583.932958	0.007711434
4585.861411	0.006894036
4587.789864	0.006373736
4589.718318	0.006346891
4591.646771	0.005871835
4593.575224	0.005481081
4595.503677	0.006231675
4597.432130	0.006994687
4599.360583	0.006107465
4601.289036	0.004653953
4603.217489	0.004792988
[truncated: 1,501 more rows]
