# Supplementary material for: Adaptive Method for Quantitative Estimation of Glucose and Fructose Concentrations in Aqueous Solutions Based on Infrared Nanoantenna Optics
Source: Sensors (Basel). 2019 Jul 11;19(14):3053. doi: 10.3390/s19143053 (PMC6678705; doi:10.3390/s19143053)
Supplement: Supplementary file 1 [file sensors-19-03053-s001.zip › 00_Measurement_Data/Fructose cycles/2 water/res4 sc50_50 ap100x100 par pol/2 water.19.txt]

748.239793	0.038294297
750.168246	0.036740236
752.096699	0.030182021
754.025152	0.022900984
755.953605	0.016991241
757.882058	0.025773184
759.810511	0.033040278
761.738964	0.030868590
763.667418	0.026044555
765.595871	0.028350590
767.524324	0.035631534
769.452777	0.035480440
771.381230	0.013937500
773.309683	0.024755478
775.238136	0.044777077
777.166589	0.047659285
779.095042	0.041346226
781.023495	0.033237975
782.951948	0.034283791
784.880401	0.033777505
786.808854	0.017550845
788.737308	0.015203718
790.665761	0.028519528
792.594214	0.022540392
794.522667	0.013727407
796.451120	0.014784147
798.379573	0.024065142
800.308026	0.033908825
802.236479	0.039385058
804.164932	0.035353664
806.093385	0.029776121
808.021838	0.019656854
809.950291	0.024861464
811.878744	0.024505183
813.807197	0.021715000
815.735651	0.032118998
817.664104	0.039448060
819.592557	0.038339265
821.521010	0.032907527
823.449463	0.045330878
825.377916	0.055488452
827.306369	0.040910911
829.234822	0.029460447
831.163275	0.017453119
833.091728	0.007780184
835.020181	0.027492315
836.948634	0.032570716
838.877087	0.019777704
840.805541	0.014600547
842.733994	0.027941965
844.662447	0.036304366
846.590900	0.026710112
848.519353	0.018596463
850.447806	0.022080559
852.376259	0.034322489
854.304712	0.036724512
856.233165	0.028073754
858.161618	0.018124226
860.090071	0.013048013
862.018524	0.012169763
863.946977	0.020014044
865.875430	0.025718292
867.803884	0.027084518
869.732337	0.028628444
871.660790	0.024759566
873.589243	0.021069303
875.517696	0.024329511
877.446149	0.028779183
879.374602	0.033224050
881.303055	0.036381468
883.231508	0.037325148
885.159961	0.039262678
887.088414	0.043824889
889.016867	0.047975399
890.945320	0.050147336
892.873774	0.051461246
894.802227	0.052645605
896.730680	0.055039465
898.659133	0.059465110
900.587586	0.062748007
902.516039	0.063585006
904.444492	0.065734513
906.372945	0.070675388
908.301398	0.073841766
910.229851	0.074130990
912.158304	0.077406682
914.086757	0.085485786
916.015210	0.092014343
917.943664	0.093979739
919.872117	0.095985256
921.800570	0.101007283
923.729023	0.106481977
925.657476	0.110643089
927.585929	0.116048627
929.514382	0.123242065
931.442835	0.128969014
933.371288	0.133421749
935.299741	0.138710082
937.228194	0.144235402
939.156647	0.150254264
941.085100	0.157346427
943.013553	0.163512483
944.942007	0.167694047
946.870460	0.171796590
948.798913	0.177811757
950.727366	0.185092151
952.655819	0.191587999
954.584272	0.197459087
956.512725	0.203628898
958.441178	0.209460497
960.369631	0.215087339
962.298084	0.221689597
964.226537	0.229209602
966.154990	0.236473411
968.083443	0.242468759
970.011897	0.247944206
971.940350	0.254992694
973.868803	0.263164282
975.797256	0.270091951
977.725709	0.275710255
979.654162	0.281379968
981.582615	0.287897199
983.511068	0.294824600
985.439521	0.300921023
987.367974	0.306552738
989.296427	0.312500536
991.224880	0.318195611
993.153333	0.323470712
995.081786	0.328812510
997.010240	0.334432065
998.938693	0.339947313
1000.867146	0.344991207
1002.795599	0.349695504
1004.724052	0.354175299
1006.652505	0.358987331
1008.580958	0.364174038
1010.509411	0.368934780
1012.437864	0.373265028
1014.366317	0.376707137
1016.294770	0.379021674
1018.223223	0.381779790
1020.151676	0.385445267
1022.080130	0.388822198
1024.008583	0.391761690
1025.937036	0.395198703
1027.865489	0.398765415
1029.793942	0.401168793
1031.722395	0.402801484
1033.650848	0.404598653
1035.579301	0.406576157
1037.507754	0.408676147
1039.436207	0.410323381
1041.364660	0.410927117
1043.293113	0.411348164
1045.221566	0.412527323
1047.150019	0.413432717
1049.078473	0.412770599
1051.006926	0.411628753
1052.935379	0.411460549
1054.863832	0.411818832
1056.792285	0.411868960
1058.720738	0.411166519
1060.649191	0.409735173
1062.577644	0.408375680
1064.506097	0.407862693
1066.434550	0.408212066
1068.363003	0.408217579
1070.291456	0.406604499
1072.219909	0.403749168
1074.148363	0.401140839
1076.076816	0.399978697
1078.005269	0.399889827
1079.933722	0.399589062
1081.862175	0.398767769
1083.790628	0.397832811
1085.719081	0.396890283
1087.647534	0.395244271
1089.575987	0.392294437
1091.504440	0.389266074
1093.432893	0.387495279
1095.361346	0.386120647
1097.289799	0.383961707
1099.218253	0.381296605
1101.146706	0.378911972
1103.075159	0.376822054
1105.003612	0.374321610
1106.932065	0.371474028
1108.860518	0.368948489
1110.788971	0.366727382
1112.717424	0.364468426
1114.645877	0.361847490
1116.574330	0.358806700
1118.502783	0.355695128
1120.431236	0.352774352
1122.359689	0.350212306
1124.288142	0.347944766
1126.216596	0.345664889
1128.145049	0.343235791
1130.073502	0.340560228
1132.001955	0.337630272
1133.930408	0.334811866
1135.858861	0.332421154
1137.787314	0.330404788
1139.715767	0.328479260
1141.644220	0.326159656
1143.572673	0.323194593
1145.501126	0.319828451
1147.429579	0.316614717
1149.358032	0.314122140
1151.286486	0.312198162
1153.214939	0.310173422
1155.143392	0.307536751
1157.071845	0.304231972
1159.000298	0.301011711
1160.928751	0.298378617
1162.857204	0.295733780
1164.785657	0.292627096
1166.714110	0.289391607
1168.642563	0.286329538
1170.571016	0.283413202
1172.499469	0.280626506
1174.427922	0.277992636
1176.356375	0.275447011
1178.284829	0.272807181
1180.213282	0.269980669
1182.141735	0.267192155
1184.070188	0.264477968
1185.998641	0.261688799
1187.927094	0.259103954
1189.855547	0.256868124
1191.784000	0.254585981
1193.712453	0.251929939
1195.640906	0.249008819
1197.569359	0.246424079
1199.497812	0.244457185
1201.426265	0.242217660
1203.354719	0.239772052
1205.283172	0.237287015
1207.211625	0.234719202
1209.140078	0.231973410
1211.068531	0.229575247
1212.996984	0.227379903
1214.925437	0.224857047
1216.853890	0.222331211
1218.782343	0.220187098
1220.710796	0.218319103
1222.639249	0.216701582
1224.567702	0.215286270
1226.496155	0.213617325
1228.424609	0.211419404
1230.353062	0.209118977
1232.281515	0.206996858
1234.209968	0.204782113
1236.138421	0.202468932
1238.066874	0.200304404
1239.995327	0.198354587
1241.923780	0.196677342
1243.852233	0.195198476
1245.780686	0.193528831
1247.709139	0.191744313
1249.637592	0.190207839
1251.566045	0.188746512
1253.494498	0.187188864
1255.422952	0.185757399
1257.351405	0.184252426
1259.279858	0.182458222
1261.208311	0.180714235
1263.136764	0.178843856
1265.065217	0.176575348
1266.993670	0.174423918
1268.922123	0.172587261
1270.850576	0.170764714
1272.779029	0.169029251
1274.707482	0.167540357
1276.635935	0.166257992
1278.564388	0.165013656
1280.492842	0.163717195
1282.421295	0.162451938
1284.349748	0.161120087
1286.278201	0.159471020
1288.206654	0.157615975
1290.135107	0.155812964
1292.063560	0.154247552
1293.992013	0.153118119
1295.920466	0.152065217
1297.848919	0.150489151
1299.777372	0.148625076
1301.705825	0.147161096
1303.634278	0.146133721
1305.562731	0.145021006
1307.491185	0.143802300
1309.419638	0.142812386
1311.348091	0.141707852
1313.276544	0.140491113
1315.204997	0.139338762
1317.133450	0.137744114
1319.061903	0.136063367
1320.990356	0.134725720
1322.918809	0.133112490
1324.847262	0.131246805
1326.775715	0.129716605
1328.704168	0.128426358
1330.632621	0.127331465
1332.561075	0.126970589
1334.489528	0.127252370
1336.417981	0.126990959
1338.346434	0.125606060
1340.274887	0.124313220
1342.203340	0.123017751
1344.131793	0.120750405
1346.060246	0.118557386
1347.988699	0.117024265
1349.917152	0.115597054
1351.845605	0.114168383
1353.774058	0.113061547
1355.702511	0.112731740
1357.630965	0.112987846
1359.559418	0.112604991
1361.487871	0.111154974
1363.416324	0.110351048
1365.344777	0.110245533
1367.273230	0.109236985
1369.201683	0.108270168
1371.130136	0.107643671
1373.058589	0.106199034
1374.987042	0.105019338
1376.915495	0.104305476
1378.843948	0.102787577
1380.772401	0.101344146
1382.700854	0.100795902
1384.629308	0.099938825
1386.557761	0.098196782
1388.486214	0.097329475
1390.414667	0.097635895
1392.343120	0.097228073
1394.271573	0.096709758
1396.200026	0.096857406
1398.128479	0.095989726
1400.056932	0.094604835
1401.985385	0.093238629
1403.913838	0.090914950
1405.842291	0.089240953
1407.770744	0.088808142
1409.699198	0.088131875
1411.627651	0.087402932
1413.556104	0.087365367
1415.484557	0.087230526
1417.413010	0.086106226
1419.341463	0.085801356
1421.269916	0.086538523
1423.198369	0.085596964
1425.126822	0.083988123
1427.055275	0.082892433
1428.983728	0.081446700
1430.912181	0.081000261
1432.840634	0.081272639
1434.769087	0.079331107
1436.697541	0.076935902
1438.625994	0.077319063
1440.554447	0.077660605
1442.482900	0.076639459
1444.411353	0.075764284
1446.339806	0.074819043
1448.268259	0.074079305
1450.196712	0.074443385
1452.125165	0.075615034
1454.053618	0.076043859
1455.982071	0.074559964
1457.910524	0.073865384
1459.838977	0.075187862
1461.767431	0.074230313
1463.695884	0.070744932
1465.624337	0.068875700
1467.552790	0.069739625
1469.481243	0.070116594
1471.409696	0.069114722
1473.338149	0.069285393
1475.266602	0.069833241
1477.195055	0.068506107
1479.123508	0.066019654
1481.051961	0.064007781
1482.980414	0.063710302
1484.908867	0.064496927
1486.837321	0.064788938
1488.765774	0.064570665
1490.694227	0.065234177
1492.622680	0.066281393
1494.551133	0.065085575
1496.479586	0.062492885
1498.408039	0.061314236
1500.336492	0.061785795
1502.264945	0.062619984
1504.193398	0.061894964
1506.121851	0.060683917
1508.050304	0.063251473
1509.978757	0.065619037
1511.907210	0.063745044
1513.835664	0.060583316
1515.764117	0.058836509
1517.692570	0.059672628
1519.621023	0.061139733
1521.549476	0.061235763
1523.477929	0.060953707
1525.406382	0.059408411
1527.334835	0.057567142
1529.263288	0.056944914
1531.191741	0.055789523
1533.120194	0.054570809
1535.048647	0.056052972
1536.977100	0.057530683
1538.905554	0.056646604
1540.834007	0.057312325
1542.762460	0.058736030
1544.690913	0.057301976
1546.619366	0.054608237
1548.547819	0.051967442
1550.476272	0.050537623
1552.404725	0.051071644
1554.333178	0.052796870
1556.261631	0.053424444
1558.190084	0.051683683
1560.118537	0.052032571
1562.046990	0.053497057
1563.975443	0.052051131
1565.903897	0.049778029
1567.832350	0.048071302
1569.760803	0.047544193
1571.689256	0.049165212
1573.617709	0.049968481
1575.546162	0.048719894
1577.474615	0.048504114
1579.403068	0.048899107
1581.331521	0.047993369
1583.259974	0.046864949
1585.188427	0.046397038
1587.116880	0.046329252
1589.045333	0.046275470
1590.973787	0.046178620
1592.902240	0.046310682
1594.830693	0.046737123
1596.759146	0.047129583
1598.687599	0.047264945
1600.616052	0.047406550
1602.544505	0.047873601
1604.472958	0.048331585
1606.401411	0.048203625
1608.329864	0.047912136
1610.258317	0.048580714
1612.186770	0.050187703
1614.115223	0.051048882
1616.043677	0.051046278
1617.972130	0.052444346
1619.900583	0.053946361
1621.829036	0.053283229
1623.757489	0.053091604
1625.685942	0.054089125
1627.614395	0.054257218
1629.542848	0.054628450
1631.471301	0.055658784
1633.399754	0.055316217
1635.328207	0.054366384
1637.256660	0.055589478
1639.185113	0.056967504
1641.113566	0.057230186
1643.042020	0.057551436
1644.970473	0.057749175
1646.898926	0.059287433
1648.827379	0.063172437
1650.755832	0.062813178
1652.684285	0.057759441
1654.612738	0.056614917
1656.541191	0.057728108
1658.469644	0.056503087
1660.398097	0.054125454
1662.326550	0.052850317
1664.255003	0.053782184
1666.183456	0.054796677
1668.111910	0.053929821
1670.040363	0.053511128
1671.968816	0.054047611
1673.897269	0.052858077
1675.825722	0.051444098
1677.754175	0.051777184
1679.682628	0.052074138
1681.611081	0.050773196
1683.539534	0.048910305
1685.467987	0.049026903
1687.396440	0.049049813
1689.324893	0.046930689
1691.253346	0.045382887
1693.181799	0.044815749
1695.110253	0.044519100
1697.038706	0.045403868
1698.967159	0.045289706
1700.895612	0.044074807
1702.824065	0.043634765
1704.752518	0.042129088
1706.680971	0.040420342
1708.609424	0.039685097
1710.537877	0.039247334
1712.466330	0.039211076
1714.394783	0.039561611
1716.323236	0.039337154
1718.251689	0.038552329
1720.180143	0.037755959
1722.108596	0.036388084
1724.037049	0.034868158
1725.965502	0.034230053
1727.893955	0.034462228
1729.822408	0.035189778
1731.750861	0.035214577
1733.679314	0.034335896
1735.607767	0.034664977
1737.536220	0.035151411
1739.464673	0.034633804
1741.393126	0.034641866
1743.321579	0.035268802
1745.250032	0.035477392
1747.178486	0.035076819
1749.106939	0.034303505
1751.035392	0.033855591
1752.963845	0.033905469
1754.892298	0.033714298
1756.820751	0.033448659
1758.749204	0.033686642
1760.677657	0.033794653
1762.606110	0.033947520
1764.534563	0.034462433
1766.463016	0.034724802
1768.391469	0.035030417
1770.319922	0.035431270
1772.248376	0.035644051
1774.176829	0.036092188
1776.105282	0.036414240
1778.033735	0.036208276
1779.962188	0.035937473
1781.890641	0.035942975
1783.819094	0.036127675
1785.747547	0.036697514
1787.676000	0.037664272
1789.604453	0.038176857
1791.532906	0.038495764
1793.461359	0.039677441
1795.389812	0.040687472
1797.318266	0.040302612
1799.246719	0.039454445
1801.175172	0.039429098
1803.103625	0.040088229
1805.032078	0.040407754
1806.960531	0.040291503
1808.888984	0.040296730
1810.817437	0.040619895
1812.745890	0.040985815
1814.674343	0.040899608
1816.602796	0.040501427
1818.531249	0.040458299
1820.459702	0.040803879
1822.388155	0.041093085
1824.316609	0.041411970
1826.245062	0.042077802
1828.173515	0.042216904
1830.101968	0.041696824
1832.030421	0.041492075
1833.958874	0.041216508
1835.887327	0.040731367
1837.815780	0.040851027
1839.744233	0.041643661
1841.672686	0.041975256
1843.601139	0.041621916
1845.529592	0.041707363
1847.458045	0.041656956
1849.386499	0.040869247
1851.314952	0.040171556
1853.243405	0.039856378
1855.171858	0.039621409
1857.100311	0.039369397
1859.028764	0.039123096
1860.957217	0.038969949
1862.885670	0.039180025
1864.814123	0.039608799
1866.742576	0.039514955
1868.671029	0.038998056
1870.599482	0.038684573
1872.527935	0.038173988
1874.456388	0.037335146
1876.384842	0.036767397
1878.313295	0.036528297
1880.241748	0.036276277
1882.170201	0.035881683
1884.098654	0.035596084
1886.027107	0.035486151
1887.955560	0.035152920
1889.884013	0.034907445
1891.812466	0.034969274
1893.740919	0.034518987
1895.669372	0.033834327
1897.597825	0.033558872
1899.526278	0.033294894
1901.454732	0.032898240
1903.383185	0.032617662
1905.311638	0.032336064
1907.240091	0.031816263
1909.168544	0.031307139
1911.096997	0.031246405
1913.025450	0.031492040
1914.953903	0.031452004
1916.882356	0.031018956
1918.810809	0.030842323
1920.739262	0.030603094
1922.667715	0.029745528
1924.596168	0.029026516
1926.524622	0.028608741
1928.453075	0.028227907
1930.381528	0.028150940
1932.309981	0.028269710
1934.238434	0.028161408
1936.166887	0.027828736
1938.095340	0.027560206
1940.023793	0.027217159
1941.952246	0.026868114
1943.880699	0.026930479
1945.809152	0.026936203
1947.737605	0.026467998
1949.666058	0.025918806
1951.594511	0.025549926
1953.522965	0.025302561
1955.451418	0.025040025
1957.379871	0.024813868
1959.308324	0.024646442
1961.236777	0.024509825
1963.165230	0.024466459
1965.093683	0.024361445
1967.022136	0.024121961
1968.950589	0.023928378
1970.879042	0.023658715
1972.807495	0.023196269
1974.735948	0.022716194
1976.664401	0.022421312
1978.592855	0.022434320
1980.521308	0.022623746
1982.449761	0.022684772
1984.378214	0.022410106
1986.306667	0.021920962
1988.235120	0.021563409
1990.163573	0.021351188
1992.092026	0.021158330
1994.020479	0.020928070
1995.948932	0.020526327
1997.877385	0.020196667
1999.805838	0.020143634
2001.734291	0.020152638
2003.662744	0.020070996
2005.591198	0.019927869
2007.519651	0.019795751
2009.448104	0.019671233
2011.376557	0.019557813
2013.305010	0.019471088
2015.233463	0.019364474
2017.161916	0.019329323
2019.090369	0.019267995
2021.018822	0.018976497
2022.947275	0.018677121
2024.875728	0.018503912
2026.804181	0.018293409
2028.732634	0.018083574
2030.661088	0.018008700
2032.589541	0.017938027
2034.517994	0.017693061
2036.446447	0.017457657
2038.374900	0.017363725
2040.303353	0.017322849
2042.231806	0.017346231
2044.160259	0.017440731
2046.088712	0.017544659
2048.017165	0.017361538
2049.945618	0.016818181
2051.874071	0.016493339
2053.802524	0.016498117
2055.730978	0.016263727
2057.659431	0.015773647
2059.587884	0.015620981
2061.516337	0.015931541
2063.444790	0.016137660
2065.373243	0.015937341
2067.301696	0.015604991
2069.230149	0.015479342
2071.158602	0.015635557
2073.087055	0.015755700
2075.015508	0.015593762
2076.943961	0.015276625
2078.872414	0.014979134
2080.800867	0.014952872
2082.729321	0.015225466
2084.657774	0.015252189
2086.586227	0.014793794
2088.514680	0.014448163
2090.443133	0.014608474
2092.371586	0.014860849
2094.300039	0.014776057
2096.228492	0.014536753
2098.156945	0.014368002
2100.085398	0.014249422
2102.013851	0.014239671
2103.942304	0.014197242
2105.870757	0.013851350
2107.799211	0.013613885
2109.727664	0.013948632
2111.656117	0.014279827
2113.584570	0.014099194
2115.513023	0.013904491
2117.441476	0.013831126
2119.369929	0.013660694
2121.298382	0.013743134
2123.226835	0.014092203
2125.155288	0.014210339
2127.083741	0.014085823
2129.012194	0.013990351
2130.940647	0.013794317
2132.869100	0.013308279
2134.797554	0.012881759
2136.726007	0.012777546
2138.654460	0.012638933
2140.582913	0.012446837
2142.511366	0.012477931
2144.439819	0.012549433
2146.368272	0.012474099
2148.296725	0.012289075
2150.225178	0.012142422
2152.153631	0.012164919
2154.082084	0.012333346
2156.010537	0.012513027
2157.938990	0.012457439
2159.867444	0.012190364
2161.795897	0.012053737
2163.724350	0.012168722
2165.652803	0.012272269
2167.581256	0.012145808
2169.509709	0.011941433
2171.438162	0.011911282
2173.366615	0.011895608
2175.295068	0.011799456
2177.223521	0.011888439
2179.151974	0.012052679
2181.080427	0.011904036
2183.008880	0.011622627
2184.937334	0.011576392
2186.865787	0.011707125
2188.794240	0.011903136
2190.722693	0.011967377
2192.651146	0.011626383
2194.579599	0.011144972
2196.508052	0.010902716
2198.436505	0.010776028
2200.364958	0.010592724
2202.293411	0.010438308
2204.221864	0.010590363
2206.150317	0.011003570
2208.078770	0.011120076
2210.007223	0.010853737
2211.935677	0.010589410
2213.864130	0.010497017
2215.792583	0.010619134
2217.721036	0.010800322
2219.649489	0.010807842
2221.577942	0.010784985
2223.506395	0.010889891
2225.434848	0.010893120
2227.363301	0.010662207
2229.291754	0.010360516
2231.220207	0.010161351
2233.148660	0.010169189
2235.077113	0.010265134
2237.005567	0.010162869
2238.934020	0.009894943
2240.862473	0.009788661
2242.790926	0.009849489
2244.719379	0.009957780
2246.647832	0.010168131
2248.576285	0.010216964
2250.504738	0.009933473
2252.433191	0.009402155
2254.361644	0.008911641
2256.290097	0.008925333
2258.218550	0.009431370
2260.147003	0.009877637
2262.075456	0.009979035
2264.003910	0.009837628
2265.932363	0.009726737
2267.860816	0.009703964
2269.789269	0.009531377
2271.717722	0.009220563
2273.646175	0.008951624
2275.574628	0.008682479
2277.503081	0.008373037
2279.431534	0.008305723
2281.359987	0.008659761
2283.288440	0.009133175
2285.216893	0.009307336
2287.145346	0.009216856
2289.073800	0.009154418
2291.002253	0.009131914
2292.930706	0.009039804
2294.859159	0.008947851
2296.787612	0.008780714
2298.716065	0.008398292
2300.644518	0.008066862
2302.572971	0.008047638
2304.501424	0.008147824
2306.429877	0.008150591
2308.358330	0.008122454
2310.286783	0.008203663
2312.215236	0.008397439
2314.143690	0.008510889
2316.072143	0.008414678
2318.000596	0.008232079
2319.929049	0.007987779
2321.857502	0.007599715
2323.785955	0.007377337
2325.714408	0.007641478
2327.642861	0.008053321
2329.571314	0.008287497
2331.499767	0.008685928
2333.428220	0.009239487
2335.356673	0.009455788
2337.285126	0.009312313
2339.213579	0.009135518
2341.142033	0.009174476
2343.070486	0.009439232
2344.998939	0.009510332
2346.927392	0.009090071
2348.855845	0.008452494
2350.784298	0.008067923
2352.712751	0.008138176
2354.641204	0.008191473
2356.569657	0.007568523
2358.498110	0.006600437
2360.426563	0.006091427
2362.355016	0.006399991
2364.283469	0.006703757
2366.211923	0.006289734
2368.140376	0.005587551
2370.068829	0.005458581
2371.997282	0.005978341
2373.925735	0.006596051
2375.854188	0.007043686
2377.782641	0.007147592
2379.711094	0.006736734
2381.639547	0.006163111
2383.568000	0.005922775
2385.496453	0.005989458
2387.424906	0.005948273
2389.353359	0.005736949
2391.281812	0.005725879
2393.210266	0.006052683
2395.138719	0.006403855
2397.067172	0.006411240
2398.995625	0.006155687
2400.924078	0.005977849
2402.852531	0.005889543
2404.780984	0.005651858
2406.709437	0.005623951
2408.637890	0.005787363
2410.566343	0.005877019
2412.494796	0.005940611
2414.423249	0.005998695
2416.351702	0.006131748
2418.280156	0.006514338
2420.208609	0.006885854
2422.137062	0.006792010
2424.065515	0.006368854
2425.993968	0.006007892
2427.922421	0.005719430
2429.850874	0.005585704
2431.779327	0.005715515
2433.707780	0.005795936
2435.636233	0.005630271
2437.564686	0.005619035
2439.493139	0.006080465
2441.421592	0.006422312
2443.350045	0.006116471
2445.278499	0.005599425
2447.206952	0.005329182
2449.135405	0.005465998
2451.063858	0.005986729
2452.992311	0.006390058
2454.920764	0.006348663
2456.849217	0.006344785
2458.777670	0.006592832
2460.706123	0.006632552
2462.634576	0.006427524
2464.563029	0.006360043
2466.491482	0.006410867
2468.419935	0.006376253
2470.348389	0.006310204
2472.276842	0.006277700
2474.205295	0.006274599
2476.133748	0.006382597
2478.062201	0.006455260
2479.990654	0.006373944
2481.919107	0.006313521
2483.847560	0.006438876
2485.776013	0.006638887
2487.704466	0.006813479
2489.632919	0.007057288
2491.561372	0.007296678
2493.489825	0.007303687
2495.418279	0.007197056
2497.346732	0.007263616
2499.275185	0.007481884
2501.203638	0.007622341
2503.132091	0.007569029
2505.060544	0.007428396
2506.988997	0.007533061
2508.917450	0.008018455
2510.845903	0.008405053
2512.774356	0.008362320
2514.702809	0.008209460
2516.631262	0.008271401
2518.559715	0.008443229
2520.488168	0.008569073
2522.416622	0.008723198
2524.345075	0.008917672
2526.273528	0.009136006
2528.201981	0.009437694
2530.130434	0.009744701
2532.058887	0.009910365
2533.987340	0.009921835
2535.915793	0.009993349
2537.844246	0.010209667
2539.772699	0.010270531
2541.701152	0.010196617
2543.629605	0.010517982
2545.558058	0.011276633
2547.486512	0.011988242
2549.414965	0.012502012
2551.343418	0.012791530
2553.271871	0.012863674
2555.200324	0.012968705
2557.128777	0.013148373
2559.057230	0.013299375
2560.985683	0.013502887
2562.914136	0.013905563
2564.842589	0.014552407
2566.771042	0.014975983
2568.699495	0.014886940
2570.627948	0.014798741
2572.556401	0.015084894
2574.484855	0.015594373
2576.413308	0.016014446
2578.341761	0.016217023
2580.270214	0.016370164
2582.198667	0.016482664
2584.127120	0.016448932
2586.055573	0.016339151
2587.984026	0.016358921
2589.912479	0.016665170
2591.840932	0.017173054
2593.769385	0.017512884
2595.697838	0.017499210
2597.626291	0.017608793
2599.554745	0.018031375
2601.483198	0.018255631
2603.411651	0.018171184
2605.340104	0.018146485
2607.268557	0.018223703
2609.197010	0.018190855
2611.125463	0.018208660
2613.053916	0.018388478
2614.982369	0.018501217
2616.910822	0.018382944
2618.839275	0.018076252
2620.767728	0.017941844
2622.696181	0.018179022
2624.624635	0.018494936
2626.553088	0.018569991
2628.481541	0.018466236
2630.409994	0.018559335
2632.338447	0.018837826
2634.266900	0.018799430
2636.195353	0.018428233
2638.123806	0.018083686
2640.052259	0.017945770
2641.980712	0.018005323
2643.909165	0.018152513
2645.837618	0.018229317
2647.766071	0.018099854
2649.694524	0.017672878
2651.622978	0.017101612
2653.551431	0.016756035
2655.479884	0.016862597
2657.408337	0.017291956
2659.336790	0.017593367
2661.265243	0.017454855
2663.193696	0.017211199
2665.122149	0.017224487
2667.050602	0.017211743
2668.979055	0.016979985
2670.907508	0.016769240
2672.835961	0.016583752
2674.764414	0.016431764
2676.692868	0.016534748
2678.621321	0.016791794
2680.549774	0.016802995
2682.478227	0.016485244
2684.406680	0.016256312
2686.335133	0.016305186
2688.263586	0.016318174
2690.192039	0.016038885
2692.120492	0.015681015
2694.048945	0.015589408
2695.977398	0.015590036
2697.905851	0.015420516
2699.834304	0.015388263
2701.762757	0.015577037
2703.691211	0.015413577
2705.619664	0.014843268
2707.548117	0.014462006
2709.476570	0.014402146
2711.405023	0.014427261
2713.333476	0.014457612
2715.261929	0.014298380
2717.190382	0.013909147
2719.118835	0.013813462
2721.047288	0.014168101
2722.975741	0.014554470
2724.904194	0.014846602
2726.832647	0.015044272
2728.761101	0.015065529
2730.689554	0.014893160
2732.618007	0.014591997
2734.546460	0.014326361
2736.474913	0.014076814
2738.403366	0.013931644
2740.331819	0.014001556
2742.260272	0.014023305
2744.188725	0.013846136
2746.117178	0.013821096
2748.045631	0.014086193
2749.974084	0.014190670
2751.902537	0.013911738
2753.830991	0.013583708
2755.759444	0.013466861
2757.687897	0.013317430
2759.616350	0.013098787
2761.544803	0.013081856
2763.473256	0.013093368
2765.401709	0.012917238
2767.330162	0.012754510
2769.258615	0.012926353
2771.187068	0.013300551
2773.115521	0.013196789
2775.043974	0.012627403
2776.972427	0.012315830
2778.900880	0.012329883
2780.829334	0.012523797
2782.757787	0.012960349
2784.686240	0.013303039
2786.614693	0.013082096
2788.543146	0.012595770
2790.471599	0.012245957
2792.400052	0.011962661
2794.328505	0.011753702
2796.256958	0.011823840
2798.185411	0.012181078
2800.113864	0.012378433
2802.042317	0.012057101
2803.970770	0.011608533
2805.899224	0.011371202
2807.827677	0.011102115
2809.756130	0.010685253
2811.684583	0.010413507
2813.613036	0.010651242
2815.541489	0.011219342
2817.469942	0.011506871
2819.398395	0.011371057
2821.326848	0.011282282
2823.255301	0.011378005
2825.183754	0.011542532
2827.112207	0.011662636
2829.040660	0.011395896
2830.969113	0.010813108
2832.897567	0.010658544
2834.826020	0.011017079
2836.754473	0.011125990
2838.682926	0.010919375
2840.611379	0.011060224
2842.539832	0.011647142
2844.468285	0.012306378
2846.396738	0.012767498
2848.325191	0.012777386
2850.253644	0.012388030
2852.182097	0.011968199
2854.110550	0.011615613
2856.039003	0.011321528
2857.967457	0.011225076
2859.895910	0.011362643
2861.824363	0.011549734
2863.752816	0.011430631
2865.681269	0.010862550
2867.609722	0.010444537
2869.538175	0.010560153
2871.466628	0.010736612
2873.395081	0.010666543
2875.323534	0.010540913
2877.251987	0.010687305
2879.180440	0.010876685
2881.108893	0.010595753
2883.037347	0.010141903
2884.965800	0.010136593
2886.894253	0.010400173
2888.822706	0.010554643
2890.751159	0.010496430
2892.679612	0.010140914
2894.608065	0.009885494
2896.536518	0.010289541
2898.464971	0.011047377
2900.393424	0.011211337
2902.321877	0.010667307
2904.250330	0.010384603
2906.178783	0.010648881
2908.107236	0.010878727
2910.035690	0.010897570
2911.964143	0.010794014
2913.892596	0.010724558
2915.821049	0.010773389
2917.749502	0.010586494
2919.677955	0.010376595
2921.606408	0.010579650
2923.534861	0.010854534
2925.463314	0.010996080
2927.391767	0.011127842
2929.320220	0.011257336
2931.248673	0.011502855
2933.177126	0.011846938
2935.105580	0.011905368
2937.034033	0.011587791
2938.962486	0.011260222
2940.890939	0.011388397
2942.819392	0.011886291
2944.747845	0.012062430
2946.676298	0.011640646
2948.604751	0.011212101
2950.533204	0.011184745
2952.461657	0.011058322
2954.390110	0.010544490
2956.318563	0.010177745
2958.247016	0.010348109
2960.175469	0.010624668
2962.103923	0.010639712
2964.032376	0.010726918
2965.960829	0.010910254
2967.889282	0.010856151
2969.817735	0.010778367
2971.746188	0.011126587
2973.674641	0.011738887
2975.603094	0.011984464
2977.531547	0.011887919
2979.460000	0.012005548
2981.388453	0.012064009
2983.316906	0.011637123
2985.245359	0.011294827
2987.173813	0.011667243
2989.102266	0.012431333
2991.030719	0.012806674
2992.959172	0.012472181
2994.887625	0.011961420
2996.816078	0.011874032
2998.744531	0.011904442
3000.672984	0.011540859
3002.601437	0.011179288
3004.529890	0.011274960
3006.458343	0.011663577
3008.386796	0.011833766
3010.315249	0.011569194
3012.243703	0.011246314
3014.172156	0.011301165
3016.100609	0.011586343
3018.029062	0.011756239
3019.957515	0.011890060
3021.885968	0.012109752
3023.814421	0.012281149
3025.742874	0.012410565
3027.671327	0.012509990
3029.599780	0.012401563
3031.528233	0.012085496
3033.456686	0.011931160
3035.385139	0.012269022
3037.313592	0.012855579
3039.242046	0.013218938
3041.170499	0.013335777
3043.098952	0.013337540
3045.027405	0.013280327
3046.955858	0.013427642
3048.884311	0.013786223
3050.812764	0.013817525
3052.741217	0.013348647
3054.669670	0.012999938
3056.598123	0.013232080
3058.526576	0.013634450
3060.455029	0.013645058
3062.383482	0.013397639
3064.311936	0.013451977
3066.240389	0.013926593
3068.168842	0.014110393
3070.097295	0.013715472
3072.025748	0.013546529
3073.954201	0.014044018
3075.882654	0.014635274
3077.811107	0.014940570
3079.739560	0.015253598
3081.668013	0.015707195
3083.596466	0.016079551
3085.524919	0.016172359
3087.453372	0.015931472
3089.381825	0.015457825
3091.310279	0.015066947
3093.238732	0.015105057
3095.167185	0.015360673
3097.095638	0.015428129
3099.024091	0.015407202
3100.952544	0.015537755
3102.880997	0.015826600
3104.809450	0.016218411
3106.737903	0.016450571
3108.666356	0.016220057
3110.594809	0.015882315
3112.523262	0.016028106
3114.451715	0.016566209
3116.380169	0.017107362
3118.308622	0.017533388
3120.237075	0.017831134
3122.165528	0.017934384
3124.093981	0.017994156
3126.022434	0.018238179
3127.950887	0.018558277
3129.879340	0.018915122
3131.807793	0.019130560
3133.736246	0.018831717
3135.664699	0.018324347
3137.593152	0.018151084
3139.521605	0.018291550
3141.450058	0.018672140
3143.378512	0.019222207
3145.306965	0.019638833
3147.235418	0.019852219
3149.163871	0.020028111
3151.092324	0.020090247
3153.020777	0.020152012
3154.949230	0.020625556
3156.877683	0.021418596
3158.806136	0.021774663
3160.734589	0.021419803
3162.663042	0.020996567
3164.591495	0.021083876
3166.519948	0.021370301
3168.448402	0.021490259
3170.376855	0.021559490
3172.305308	0.021613281
3174.233761	0.021787073
3176.162214	0.022315551
3178.090667	0.022914767
3180.019120	0.023214398
3181.947573	0.023177663
3183.876026	0.022996409
3185.804479	0.023115510
3187.732932	0.023715803
3189.661385	0.024366781
3191.589838	0.024754370
3193.518292	0.024874937
3195.446745	0.024600850
3197.375198	0.024085356
3199.303651	0.023829637
3201.232104	0.023903884
3203.160557	0.023997191
3205.089010	0.024262253
3207.017463	0.024886604
3208.945916	0.025244230
3210.874369	0.025023004
3212.802822	0.024946522
3214.731275	0.025237223
3216.659728	0.025359089
3218.588181	0.025617739
3220.516635	0.026261898
3222.445088	0.026313011
3224.373541	0.025628513
3226.301994	0.025271242
3228.230447	0.025511241
3230.158900	0.026004836
3232.087353	0.026766121
3234.015806	0.027469011
3235.944259	0.027272180
3237.872712	0.026406763
3239.801165	0.025947515
3241.729618	0.026002733
3243.658071	0.026112407
3245.586525	0.026447384
3247.514978	0.027083781
3249.443431	0.027322043
3251.371884	0.027037200
3253.300337	0.026916198
3255.228790	0.027225742
3257.157243	0.027941417
3259.085696	0.029070359
3261.014149	0.029972084
3262.942602	0.030086765
3264.871055	0.029779457
3266.799508	0.029500609
3268.727961	0.029468624
3270.656414	0.029661592
3272.584868	0.029651249
3274.513321	0.029283151
3276.441774	0.029003259
3278.370227	0.029009469
3280.298680	0.029026648
3282.227133	0.029006237
3284.155586	0.029113516
3286.084039	0.029326815
3288.012492	0.029565126
3289.940945	0.029693119
3291.869398	0.029791275
3293.797851	0.029950459
3295.726304	0.029877128
3297.654758	0.029793564
3299.583211	0.030267559
3301.511664	0.030977020
3303.440117	0.031251803
3305.368570	0.031023614
3307.297023	0.030568322
3309.225476	0.030380981
3311.153929	0.030994480
3313.082382	0.032028314
3315.010835	0.032645416
3316.939288	0.032719702
3318.867741	0.032631457
3320.796194	0.032525092
3322.724648	0.032405041
3324.653101	0.032292038
3326.581554	0.032192439
3328.510007	0.032249589
3330.438460	0.032435305
3332.366913	0.032482285
3334.295366	0.032502860
3336.223819	0.032868903
3338.152272	0.033483893
3340.080725	0.033974487
3342.009178	0.034051105
3343.937631	0.033741608
3345.866084	0.033515308
3347.794537	0.033710901
3349.722991	0.034056034
3351.651444	0.034083784
3353.579897	0.033874635
3355.508350	0.033941772
3357.436803	0.034324586
3359.365256	0.034715962
3361.293709	0.034985751
3363.222162	0.034975536
3365.150615	0.034901191
3367.079068	0.035421759
3369.007521	0.036241151
3370.935974	0.036218025
3372.864427	0.035467852
3374.792881	0.035070091
3376.721334	0.035342466
3378.649787	0.035892226
3380.578240	0.036083456
3382.506693	0.035700358
3384.435146	0.035548810
3386.363599	0.036183707
3388.292052	0.036813851
3390.220505	0.036682568
3392.148958	0.036544356
3394.077411	0.037217580
3396.005864	0.037894402
3397.934317	0.037665270
3399.862770	0.037091315
3401.791224	0.037071727
3403.719677	0.037142143
3405.648130	0.036968227
3407.576583	0.037015181
3409.505036	0.037483994
3411.433489	0.037727494
3413.361942	0.037587419
3415.290395	0.037678745
3417.218848	0.038203552
3419.147301	0.038553029
3421.075754	0.038473651
3423.004207	0.038325556
3424.932660	0.038343493
3426.861114	0.038298614
3428.789567	0.037897710
3430.718020	0.037625261
3432.646473	0.037904356
3434.574926	0.038359098
3436.503379	0.038481422
3438.431832	0.038157228
3440.360285	0.037777957
3442.288738	0.037667286
3444.217191	0.037449457
3446.145644	0.036923558
3448.074097	0.036691308
3450.002550	0.036812443
3451.931004	0.036892101
3453.859457	0.037006348
3455.787910	0.037109971
3457.716363	0.037191086
3459.644816	0.037385985
3461.573269	0.037414182
3463.501722	0.037061147
3465.430175	0.036589459
3467.358628	0.036390509
3469.287081	0.036516435
3471.215534	0.036420822
3473.143987	0.035780035
3475.072440	0.035204194
3477.000893	0.035275813
3478.929347	0.035708111
3480.857800	0.036033109
3482.786253	0.036130898
3484.714706	0.035721261
3486.643159	0.034882389
3488.571612	0.034367535
3490.500065	0.034284703
3492.428518	0.034263808
3494.356971	0.034196731
3496.285424	0.034030668
3498.213877	0.033669297
3500.142330	0.033045191
3502.070783	0.032662675
3503.999237	0.033180915
3505.927690	0.034050491
3507.856143	0.034188401
3509.784596	0.033555549
3511.713049	0.032661255
3513.641502	0.032046057
3515.569955	0.031844418
3517.498408	0.031568907
3519.426861	0.031080775
3521.355314	0.030698515
3523.283767	0.030879894
3525.212220	0.031685293
3527.140673	0.032130398
3529.069126	0.031714562
3530.997580	0.031190999
3532.926033	0.030777657
3534.854486	0.030059993
3536.782939	0.029271660
3538.711392	0.028830679
3540.639845	0.028614435
3542.568298	0.028357111
3544.496751	0.027892383
3546.425204	0.027563080
3548.353657	0.027723629
3550.282110	0.027795129
3552.210563	0.027448962
3554.139016	0.027213261
3556.067470	0.027148424
3557.995923	0.026886173
3559.924376	0.026632112
3561.852829	0.026755735
3563.781282	0.026771510
3565.709735	0.026100654
3567.638188	0.025577245
3569.566641	0.025848957
3571.495094	0.026002076
3573.423547	0.025509272
3575.352000	0.024802288
3577.280453	0.024358658
3579.208906	0.024346935
3581.137360	0.024453044
3583.065813	0.024234382
3584.994266	0.023493184
3586.922719	0.022507602
3588.851172	0.021896029
3590.779625	0.021506021
3592.708078	0.021054754
3594.636531	0.021042386
3596.564984	0.021622417
3598.493437	0.022197215
3600.421890	0.022296486
3602.350343	0.021898931
3604.278796	0.021172713
3606.207249	0.020313689
3608.135703	0.019765234
3610.064156	0.019762402
3611.992609	0.019767350
3613.921062	0.019553581
3615.849515	0.019318748
3617.777968	0.018887773
3619.706421	0.018536156
3621.634874	0.018569123
3623.563327	0.018440157
3625.491780	0.018019544
3627.420233	0.018004116
3629.348686	0.019300539
3631.277139	0.020965587
3633.205593	0.020853192
3635.134046	0.019285269
3637.062499	0.017841686
3638.990952	0.017190956
3640.919405	0.017163409
3642.847858	0.017440036
3644.776311	0.017870441
3646.704764	0.017900031
3648.633217	0.017207034
3650.561670	0.016673911
3652.490123	0.016694235
3654.418576	0.016278787
3656.347029	0.015244504
3658.275482	0.014326584
3660.203936	0.013592190
3662.132389	0.013000304
3664.060842	0.013000077
3665.989295	0.013523526
3667.917748	0.013686119
3669.846201	0.013395885
3671.774654	0.013263817
3673.703107	0.012660853
3675.631560	0.011923609
3677.560013	0.012044328
3679.488466	0.012112684
3681.416919	0.011500622
3683.345372	0.010770376
3685.273826	0.010421896
3687.202279	0.010597122
3689.130732	0.011228657
3691.059185	0.012041871
3692.987638	0.012683161
3694.916091	0.013028222
3696.844544	0.013083246
3698.772997	0.012638561
3700.701450	0.011699903
3702.629903	0.011052438
3704.558356	0.010930247
3706.486809	0.010728181
3708.415262	0.010371648
3710.343716	0.010487484
3712.272169	0.011298302
3714.200622	0.012012261
3716.129075	0.011918017
3718.057528	0.011512775
3719.985981	0.011595940
3721.914434	0.012013289
3723.842887	0.012192552
3725.771340	0.012199870
3727.699793	0.012563934
3729.628246	0.013225067
3731.556699	0.013874961
3733.485152	0.014798772
3735.413605	0.015765157
3737.342059	0.016061036
3739.270512	0.015670512
3741.198965	0.014569229
3743.127418	0.012907649
3745.055871	0.012245409
3746.984324	0.012900695
3748.912777	0.012588463
3750.841230	0.011172013
3752.769683	0.010955014
3754.698136	0.011911979
3756.626589	0.012702117
3758.555042	0.013280423
3760.483495	0.014160504
3762.411949	0.014405466
3764.340402	0.013341279
3766.268855	0.012469870
3768.197308	0.012876865
3770.125761	0.013773466
3772.054214	0.014032351
3773.982667	0.013555655
3775.911120	0.012960996
3777.839573	0.012793666
3779.768026	0.013389464
3781.696479	0.014512353
3783.624932	0.015162985
3785.553385	0.014808687
3787.481838	0.013972801
3789.410292	0.013495539
3791.338745	0.013709144
3793.267198	0.013962722
3795.195651	0.013625887
3797.124104	0.013121455
3799.052557	0.012695225
3800.981010	0.012375296
3802.909463	0.012685827
3804.837916	0.012756684
3806.766369	0.012289681
3808.694822	0.012556787
3810.623275	0.013248160
3812.551728	0.012983338
3814.480182	0.012072265
3816.408635	0.012255927
3818.337088	0.013613756
3820.265541	0.014042486
3822.193994	0.013228629
3824.122447	0.012285983
3826.050900	0.011626450
3827.979353	0.011614562
3829.907806	0.012008286
3831.836259	0.012582725
3833.764712	0.013762947
3835.693165	0.015198014
3837.621618	0.015864901
3839.550071	0.015735587
3841.478525	0.014797544
3843.406978	0.012952414
3845.335431	0.011532850
3847.263884	0.011728718
3849.192337	0.013282990
3851.120790	0.014613162
3853.049243	0.014208949
3854.977696	0.012878649
3856.906149	0.012040834
3858.834602	0.011675450
3860.763055	0.011674098
3862.691508	0.011995493
3864.619961	0.012405628
3866.548415	0.012749633
3868.476868	0.012913006
3870.405321	0.013106997
3872.333774	0.013265499
3874.262227	0.013018478
3876.190680	0.012803243
3878.119133	0.012383090
3880.047586	0.011547446
3881.976039	0.011254655
3883.904492	0.011681801
3885.832945	0.012388422
3887.761398	0.013184399
3889.689851	0.013509725
3891.618305	0.013392723
3893.546758	0.013701235
3895.475211	0.014341306
3897.403664	0.014324891
3899.332117	0.013438741
3901.260570	0.012808266
3903.189023	0.013083321
3905.117476	0.013449345
3907.045929	0.012994578
3908.974382	0.011852781
3910.902835	0.010726040
3912.831288	0.010018715
3914.759741	0.009859418
3916.688194	0.010375661
3918.616648	0.011260831
3920.545101	0.011582617
3922.473554	0.011174866
3924.402007	0.011109553
3926.330460	0.011631218
3928.258913	0.011548515
3930.187366	0.010909114
3932.115819	0.011041058
3934.044272	0.011742283
3935.972725	0.011985942
3937.901178	0.011883970
3939.829631	0.011869912
3941.758084	0.011982389
3943.686538	0.012391749
3945.614991	0.012835590
3947.543444	0.012720787
3949.471897	0.012364242
3951.400350	0.012058815
3953.328803	0.011368439
3955.257256	0.010495297
3957.185709	0.009924599
3959.114162	0.009456577
3961.042615	0.009195683
3962.971068	0.009613600
3964.899521	0.010377144
3966.827974	0.011054917
3968.756427	0.011703522
3970.684881	0.011803585
3972.613334	0.011138444
3974.541787	0.010581823
3976.470240	0.010720591
3978.398693	0.011302116
3980.327146	0.011592325
3982.255599	0.011116901
3984.184052	0.010328260
3986.112505	0.010084770
3988.040958	0.010442873
3989.969411	0.010526619
3991.897864	0.010103012
3993.826317	0.009963304
3995.754771	0.010160202
3997.683224	0.010212997
3999.611677	0.010257397
4001.540130	0.010445953
4003.468583	0.010725165
4005.397036	0.011274412
4007.325489	0.011384442
4009.253942	0.010743860
4011.182395	0.010138112
4013.110848	0.009756929
4015.039301	0.009346617
4016.967754	0.008887372
4018.896207	0.008921955
4020.824661	0.009616554
4022.753114	0.010507807
4024.681567	0.010879476
4026.610020	0.010722640
4028.538473	0.010717447
4030.466926	0.010811247
4032.395379	0.010569438
4034.323832	0.010226136
4036.252285	0.010275714
4038.180738	0.010379316
4040.109191	0.009517133
4042.037644	0.008530202
4043.966097	0.008907147
4045.894550	0.010012172
4047.823004	0.010069566
4049.751457	0.008826330
4051.679910	0.007567555
4053.608363	0.007319026
4055.536816	0.008083977
4057.465269	0.008666128
4059.393722	0.008600789
4061.322175	0.008347359
4063.250628	0.008173710
4065.179081	0.008343966
4067.107534	0.008870297
4069.035987	0.009234956
4070.964440	0.009116660
4072.892894	0.008781818
4074.821347	0.008685429
4076.749800	0.008698342
4078.678253	0.008737528
4080.606706	0.009415021
4082.535159	0.010093219
4084.463612	0.009512443
4086.392065	0.008194947
4088.320518	0.008017551
4090.248971	0.008971640
4092.177424	0.009207005
4094.105877	0.008969069
4096.034330	0.009743758
4097.962783	0.010625280
4099.891237	0.010254296
4101.819690	0.009248191
4103.748143	0.008271881
4105.676596	0.007086081
4107.605049	0.005755451
4109.533502	0.005260359
4111.461955	0.006219840
4113.390408	0.007541167
4115.318861	0.007721852
4117.247314	0.007029769
4119.175767	0.007127503
4121.104220	0.008218369
4123.032673	0.008735868
4124.961127	0.008371657
4126.889580	0.007938145
4128.818033	0.007541460
4130.746486	0.007256057
4132.674939	0.007148321
4134.603392	0.006790485
4136.531845	0.006326634
4138.460298	0.006325759
4140.388751	0.006762222
4142.317204	0.007732516
4144.245657	0.008828730
4146.174110	0.009071057
4148.102563	0.008415140
4150.031017	0.007543002
4151.959470	0.006737731
4153.887923	0.006463834
4155.816376	0.006961279
4157.744829	0.007296447
4159.673282	0.007003396
4161.601735	0.007380559
4163.530188	0.008664722
4165.458641	0.009421196
4167.387094	0.008562439
4169.315547	0.007522118
4171.244000	0.007100775
4173.172453	0.006764523
4175.100906	0.007047383
4177.029360	0.007694362
4178.957813	0.007777538
4180.886266	0.007484555
4182.814719	0.007586483
4184.743172	0.007912023
4186.671625	0.007692613
4188.600078	0.007124080
4190.528531	0.006616189
4192.456984	0.006548839
4194.385437	0.007281603
4196.313890	0.007938852
4198.242343	0.007858952
4200.170796	0.007794762
4202.099250	0.007939292
4204.027703	0.007209699
4205.956156	0.006050446
4207.884609	0.006404810
4209.813062	0.008061017
4211.741515	0.008874385
4213.669968	0.008589159
4215.598421	0.008566288
4217.526874	0.009075848
4219.455327	0.009170088
4221.383780	0.008278836
4223.312233	0.006504156
4225.240686	0.005108520
4227.169139	0.004874583
4229.097593	0.005115714
4231.026046	0.005492164
4232.954499	0.006201731
4234.882952	0.007087863
4236.811405	0.007432007
4238.739858	0.006905138
4240.668311	0.006569980
4242.596764	0.006831532
4244.525217	0.007001166
4246.453670	0.006896977
4248.382123	0.006691335
4250.310576	0.006914268
4252.239029	0.007774507
4254.167483	0.008396928
4256.095936	0.007866835
4258.024389	0.006326601
4259.952842	0.005057968
4261.881295	0.005216391
4263.809748	0.006195631
4265.738201	0.007120765
4267.666654	0.007178190
4269.595107	0.005840948
4271.523560	0.004544962
4273.452013	0.004799319
4275.380466	0.005506167
4277.308919	0.005793598
4279.237373	0.006502190
4281.165826	0.006972921
4283.094279	0.006672829
4285.022732	0.006418433
4286.951185	0.006223689
4288.879638	0.005376792
4290.808091	0.004575914
4292.736544	0.004486917
4294.664997	0.004926021
4296.593450	0.005675191
4298.521903	0.006351988
4300.450356	0.006775235
4302.378809	0.006717253
4304.307262	0.006568587
4306.235716	0.006435305
4308.164169	0.006185707
4310.092622	0.006299594
4312.021075	0.006211028
4313.949528	0.005419988
4315.877981	0.004293639
4317.806434	0.004090706
4319.734887	0.005168755
4321.663340	0.006502082
4323.591793	0.006593776
4325.520246	0.006021134
4327.448699	0.005985400
4329.377152	0.006163466
4331.305606	0.005476468
4333.234059	0.003976944
4335.162512	0.003636705
4337.090965	0.005831480
4339.019418	0.007762327
4340.947871	0.007582352
4342.876324	0.007268710
4344.804777	0.007908838
4346.733230	0.008057037
4348.661683	0.007545372
4350.590136	0.007201928
4352.518589	0.007222891
4354.447042	0.007106434
4356.375495	0.006465232
4358.303949	0.006183420
4360.232402	0.006585761
4362.160855	0.006499505
4364.089308	0.005332449
4366.017761	0.004485964
4367.946214	0.004489911
4369.874667	0.004808187
4371.803120	0.005303877
4373.731573	0.005688820
4375.660026	0.005832820
4377.588479	0.005911404
4379.516932	0.005760469
4381.445385	0.005492673
4383.373839	0.005807688
4385.302292	0.006467675
4387.230745	0.006794079
4389.159198	0.006434404
4391.087651	0.005550164
4393.016104	0.004566610
4394.944557	0.004199408
4396.873010	0.004905288
4398.801463	0.006257906
4400.729916	0.006771637
4402.658369	0.006596676
4404.586822	0.006506348
4406.515275	0.006246088
4408.443729	0.005440156
4410.372182	0.005013989
4412.300635	0.005523027
4414.229088	0.006642192
4416.157541	0.007470978
4418.085994	0.006912485
4420.014447	0.005862977
4421.942900	0.005959602
4423.871353	0.006737703
4425.799806	0.006561883
4427.728259	0.005865776
4429.656712	0.006174690
4431.585165	0.006824070
4433.513618	0.007291724
4435.442072	0.007282896
4437.370525	0.006886787
4439.298978	0.007030182
4441.227431	0.007829942
4443.155884	0.007778226
4445.084337	0.006510293
4447.012790	0.005471775
4448.941243	0.005452427
4450.869696	0.005614340
4452.798149	0.005707473
4454.726602	0.005707386
4456.655055	0.005028177
4458.583508	0.003778509
4460.511962	0.003661131
4462.440415	0.005280051
4464.368868	0.006764882
4466.297321	0.006858140
4468.225774	0.006352803
4470.154227	0.006409937
4472.082680	0.006617847
4474.011133	0.006526382
4475.939586	0.006764200
4477.868039	0.007219037
4479.796492	0.007095664
4481.724945	0.006732375
4483.653398	0.007027545
4485.581851	0.007680446
4487.510305	0.007309204
4489.438758	0.005945650
4491.367211	0.004734829
4493.295664	0.004766512
4495.224117	0.005949339
4497.152570	0.006796653
4499.081023	0.006715479
4501.009476	0.006892410
4502.937929	0.007028500
4504.866382	0.006647357
4506.794835	0.006436569
4508.723288	0.006573259
4510.651741	0.006311532
4512.580195	0.005878123
4514.508648	0.005498846
4516.437101	0.005467274
4518.365554	0.006241818
4520.294007	0.006914409
4522.222460	0.006494404
4524.150913	0.005691039
4526.079366	0.005881303
4528.007819	0.006857035
4529.936272	0.007154916
4531.864725	0.006558998
4533.793178	0.006665101
4535.721631	0.007926658
4537.650084	0.008666440
4539.578538	0.007749440
4541.506991	0.006535205
4543.435444	0.006303641
4545.363897	0.006667704
4547.292350	0.007048067
4549.220803	0.006649341
4551.149256	0.005896152
4553.077709	0.005819832
4555.006162	0.005769381
4556.934615	0.004951798
4558.863068	0.004577247
4560.791521	0.005103499
4562.719974	0.005750522
4564.648428	0.005675779
4566.576881	0.005448621
4568.505334	0.005799123
4570.433787	0.006575196
4572.362240	0.007618102
4574.290693	0.008307005
4576.219146	0.007998020
4578.147599	0.006780270
4580.076052	0.005241824
4582.004505	0.005004816
4583.932958	0.005643231
4585.861411	0.006135087
4587.789864	0.006862212
4589.718318	0.007585533
4591.646771	0.007301777
4593.575224	0.006314935
4595.503677	0.006259312
4597.432130	0.007029681
4599.360583	0.006887208
4601.289036	0.006112660
4603.217489	0.006010763
[truncated: 1,501 more rows]
