# Supplementary material for: Adaptive Method for Quantitative Estimation of Glucose and Fructose Concentrations in Aqueous Solutions Based on Infrared Nanoantenna Optics
Source: Sensors (Basel). 2019 Jul 11;19(14):3053. doi: 10.3390/s19143053 (PMC6678705; doi:10.3390/s19143053)
Supplement: Supplementary file 1 [file sensors-19-03053-s001.zip › 00_Measurement_Data/Fructose cycles/2 water/res4 sc50_50 ap100x100 par pol/2 water.2.txt]

748.239793	0.014656658
750.168246	0.015231672
752.096699	0.028749529
754.025152	0.019464105
755.953605	0.009734645
757.882058	0.027650110
759.810511	0.041225206
761.738964	0.028486999
763.667418	0.018009419
765.595871	0.015879333
767.524324	0.009868655
769.452777	0.023352206
771.381230	0.032217775
773.309683	0.027063081
775.238136	0.014223334
777.166589	0.013363519
779.095042	0.017292649
781.023495	0.019353723
782.951948	0.024337204
784.880401	0.032358453
786.808854	0.043288138
788.737308	0.045373164
790.665761	0.039011698
792.594214	0.033413399
794.522667	0.031578351
796.451120	0.035924342
798.379573	0.031690001
800.308026	0.020089170
802.236479	0.015767718
804.164932	0.028805742
806.093385	0.027390877
808.021838	0.015649861
809.950291	0.018463161
811.878744	0.022402152
813.807197	0.019178273
815.735651	0.017025189
817.664104	0.025826691
819.592557	0.021848803
821.521010	0.026836600
823.449463	0.030958720
825.377916	0.036315251
827.306369	0.028628564
829.234822	0.020746877
831.163275	0.025513349
833.091728	0.027548091
835.020181	0.024318866
836.948634	0.019425873
838.877087	0.025379973
840.805541	0.023622679
842.733994	0.013849908
844.662447	0.013689768
846.590900	0.008193056
848.519353	0.010679378
850.447806	0.015390427
852.376259	0.021002706
854.304712	0.020820331
856.233165	0.017518824
858.161618	0.016619001
860.090071	0.023748053
862.018524	0.032891653
863.946977	0.033343993
865.875430	0.028679091
867.803884	0.023779109
869.732337	0.024170816
871.660790	0.030229677
873.589243	0.033691779
875.517696	0.033059511
877.446149	0.031359728
879.374602	0.032305591
881.303055	0.035964265
883.231508	0.037618484
885.159961	0.037809681
887.088414	0.038142629
889.016867	0.038783096
890.945320	0.042466838
892.873774	0.047144011
894.802227	0.048324879
896.730680	0.050690528
898.659133	0.056462232
900.587586	0.062407572
902.516039	0.067211494
904.444492	0.070594333
906.372945	0.071483411
908.301398	0.071688421
910.229851	0.074003063
912.158304	0.078268215
914.086757	0.083883390
916.015210	0.090650976
917.943664	0.096205443
919.872117	0.099465720
921.800570	0.102940314
923.729023	0.108058318
925.657476	0.113119528
927.585929	0.116720691
929.514382	0.120422788
931.442835	0.125783250
933.371288	0.130752772
935.299741	0.135044873
937.228194	0.141448274
939.156647	0.149076849
941.085100	0.155481026
943.013553	0.161378682
944.942007	0.167773187
946.870460	0.173611671
948.798913	0.178193688
950.727366	0.183297530
952.655819	0.190602928
954.584272	0.198732153
956.512725	0.206049025
958.441178	0.212777346
960.369631	0.218842208
962.298084	0.224383473
964.226537	0.230166957
966.154990	0.236506000
968.083443	0.243306309
970.011897	0.249905989
971.940350	0.256510615
973.868803	0.263583064
975.797256	0.270162582
977.725709	0.275706351
979.654162	0.281114936
981.582615	0.287312508
983.511068	0.293838769
985.439521	0.300292283
987.367974	0.307065427
989.296427	0.313518763
991.224880	0.319020629
993.153333	0.324327379
995.081786	0.330391139
997.010240	0.336757600
998.938693	0.341913670
1000.867146	0.345727652
1002.795599	0.349689007
1004.724052	0.354507685
1006.652505	0.359288275
1008.580958	0.363626182
1010.509411	0.368313432
1012.437864	0.373531431
1014.366317	0.378413111
1016.294770	0.381861538
1018.223223	0.383981079
1020.151676	0.386528790
1022.080130	0.390367389
1024.008583	0.394263089
1025.937036	0.397352040
1027.865489	0.399994969
1029.793942	0.402012557
1031.722395	0.403301239
1033.650848	0.404834896
1035.579301	0.406710118
1037.507754	0.408229828
1039.436207	0.409805924
1041.364660	0.411639720
1043.293113	0.412759930
1045.221566	0.412960768
1047.150019	0.412873775
1049.078473	0.412526548
1051.006926	0.411944658
1052.935379	0.411526173
1054.863832	0.411124736
1056.792285	0.410897702
1058.720738	0.411309928
1060.649191	0.411185235
1062.577644	0.409612179
1064.506097	0.407920539
1066.434550	0.406903505
1068.363003	0.405800849
1070.291456	0.404230833
1072.219909	0.402481437
1074.148363	0.400867134
1076.076816	0.400033087
1078.005269	0.400183290
1079.933722	0.400114417
1081.862175	0.398974895
1083.790628	0.397139847
1085.719081	0.395112842
1087.647534	0.393310457
1089.575987	0.391674101
1091.504440	0.389631540
1093.432893	0.387313515
1095.361346	0.385445088
1097.289799	0.383979678
1099.218253	0.382449418
1101.146706	0.380700469
1103.075159	0.378373623
1105.003612	0.375243515
1106.932065	0.371901900
1108.860518	0.369026184
1110.788971	0.366525412
1112.717424	0.363826185
1114.645877	0.360712469
1116.574330	0.357802540
1118.502783	0.355689973
1120.431236	0.353969157
1122.359689	0.351935774
1124.288142	0.349304318
1126.216596	0.346305758
1128.145049	0.343253195
1130.073502	0.339978278
1132.001955	0.336773574
1133.930408	0.334220618
1135.858861	0.331920415
1137.787314	0.329549849
1139.715767	0.327461153
1141.644220	0.325299442
1143.572673	0.322310060
1145.501126	0.318958491
1147.429579	0.316367775
1149.358032	0.314378023
1151.286486	0.312012911
1153.214939	0.309240252
1155.143392	0.306333661
1157.071845	0.303340822
1159.000298	0.300673097
1160.928751	0.298142731
1162.857204	0.294939518
1164.785657	0.291061550
1166.714110	0.287447393
1168.642563	0.284886420
1170.571016	0.282980025
1172.499469	0.280764759
1174.427922	0.277994812
1176.356375	0.275050640
1178.284829	0.272263110
1180.213282	0.269677877
1182.141735	0.267076075
1184.070188	0.264282376
1185.998641	0.261566073
1187.927094	0.259130806
1189.855547	0.256641418
1191.784000	0.254024506
1193.712453	0.251606822
1195.640906	0.249283850
1197.569359	0.246928453
1199.497812	0.244775355
1201.426265	0.242492586
1203.354719	0.240138054
1205.283172	0.237438560
1207.211625	0.234605044
1209.140078	0.231958076
1211.068531	0.229632989
1212.996984	0.227482811
1214.925437	0.225337386
1216.853890	0.223196089
1218.782343	0.221175209
1220.710796	0.219164282
1222.639249	0.217010066
1224.567702	0.214885637
1226.496155	0.212866530
1228.424609	0.210732579
1230.353062	0.208510116
1232.281515	0.206387088
1234.209968	0.204345867
1236.138421	0.202421129
1238.066874	0.200482935
1239.995327	0.198357403
1241.923780	0.196457982
1243.852233	0.195094854
1245.780686	0.193639845
1247.709139	0.191672996
1249.637592	0.189743355
1251.566045	0.188212231
1253.494498	0.186640844
1255.422952	0.184886560
1257.351405	0.183305874
1259.279858	0.181995928
1261.208311	0.180850044
1263.136764	0.179489225
1265.065217	0.177555367
1266.993670	0.175334930
1268.922123	0.173219293
1270.850576	0.171260014
1272.779029	0.169369057
1274.707482	0.167332143
1276.635935	0.165471658
1278.564388	0.164142638
1280.492842	0.162921399
1282.421295	0.161557198
1284.349748	0.160336226
1286.278201	0.159238219
1288.206654	0.158021256
1290.135107	0.156550646
1292.063560	0.154795319
1293.992013	0.152972892
1295.920466	0.151415706
1297.848919	0.150190294
1299.777372	0.148932025
1301.705825	0.147316918
1303.634278	0.145615473
1305.562731	0.144080073
1307.491185	0.142617643
1309.419638	0.141418710
1311.348091	0.140454561
1313.276544	0.139712676
1315.204997	0.139241755
1317.133450	0.138467774
1319.061903	0.137096018
1320.990356	0.135190174
1322.918809	0.133020997
1324.847262	0.131249681
1326.775715	0.129812479
1328.704168	0.128237799
1330.632621	0.126965731
1332.561075	0.126510665
1334.489528	0.126549155
1336.417981	0.126593038
1338.346434	0.126176834
1340.274887	0.125163376
1342.203340	0.123091519
1344.131793	0.120068170
1346.060246	0.117660686
1347.988699	0.116489217
1349.917152	0.115847699
1351.845605	0.115120314
1353.774058	0.114129379
1355.702511	0.113217190
1357.630965	0.112735234
1359.559418	0.112429306
1361.487871	0.111838870
1363.416324	0.111311801
1365.344777	0.110440172
1367.273230	0.108599059
1369.201683	0.107318938
1371.130136	0.106869631
1373.058589	0.105939992
1374.987042	0.105181105
1376.915495	0.104431659
1378.843948	0.102568388
1380.772401	0.100775130
1382.700854	0.100018047
1384.629308	0.099227242
1386.557761	0.097842813
1388.486214	0.097252972
1390.414667	0.097545609
1392.343120	0.097272724
1394.271573	0.097103983
1396.200026	0.097303972
1398.128479	0.095910437
1400.056932	0.093870312
1401.985385	0.092501648
1403.913838	0.090853490
1405.842291	0.089672305
1407.770744	0.089154243
1409.699198	0.088124394
1411.627651	0.086994715
1413.556104	0.086634018
1415.484557	0.086491898
1417.413010	0.085709430
1419.341463	0.085671440
1421.269916	0.086498342
1423.198369	0.085675240
1425.126822	0.083958887
1427.055275	0.082549095
1428.983728	0.080917910
1430.912181	0.080212474
1432.840634	0.080365703
1434.769087	0.079174288
1436.697541	0.077536538
1438.625994	0.077436812
1440.554447	0.076807141
1442.482900	0.075315297
1444.411353	0.074528694
1446.339806	0.074070804
1448.268259	0.073831283
1450.196712	0.074293673
1452.125165	0.075291991
1454.053618	0.075999640
1455.982071	0.075462840
1457.910524	0.074956305
1459.838977	0.075147457
1461.767431	0.073522732
1463.695884	0.070321240
1465.624337	0.068706341
1467.552790	0.069533519
1469.481243	0.070195459
1471.409696	0.069718570
1473.338149	0.069693632
1475.266602	0.069339767
1477.195055	0.067588612
1479.123508	0.065502062
1481.051961	0.063996531
1482.980414	0.063823432
1484.908867	0.064559452
1486.837321	0.064949647
1488.765774	0.064623646
1490.694227	0.064434148
1492.622680	0.064578809
1494.551133	0.063654847
1496.479586	0.062346876
1498.408039	0.062148508
1500.336492	0.062382817
1502.264945	0.062174644
1504.193398	0.060835652
1506.121851	0.059855454
1508.050304	0.062111907
1509.978757	0.063652501
1511.907210	0.062157858
1513.835664	0.060641412
1515.764117	0.060641591
1517.692570	0.061965626
1519.621023	0.062496543
1521.549476	0.061568759
1523.477929	0.060840610
1525.406382	0.059061747
1527.334835	0.056823533
1529.263288	0.055762276
1531.191741	0.054610427
1533.120194	0.053628970
1535.048647	0.054966662
1536.977100	0.056571886
1538.905554	0.057183802
1540.834007	0.059670839
1542.762460	0.060915552
1544.690913	0.057705440
1546.619366	0.053819448
1548.547819	0.051398404
1550.476272	0.050787855
1552.404725	0.051591448
1554.333178	0.052660543
1556.261631	0.052253854
1558.190084	0.049927417
1560.118537	0.050062425
1562.046990	0.051698260
1563.975443	0.050830156
1565.903897	0.049247719
1567.832350	0.048439614
1569.760803	0.048437532
1571.689256	0.049308702
1573.617709	0.049035549
1575.546162	0.047781020
1577.474615	0.048011355
1579.403068	0.048388433
1581.331521	0.047364138
1583.259974	0.046419468
1585.188427	0.046308268
1587.116880	0.046450485
1589.045333	0.046521328
1590.973787	0.046729647
1592.902240	0.047010411
1594.830693	0.047109231
1596.759146	0.047244314
1598.687599	0.047626149
1600.616052	0.048062023
1602.544505	0.048359957
1604.472958	0.048469581
1606.401411	0.048418600
1608.329864	0.048530798
1610.258317	0.049246687
1612.186770	0.050361771
1614.115223	0.050784815
1616.043677	0.050706800
1617.972130	0.052136138
1619.900583	0.053931117
1621.829036	0.053728841
1623.757489	0.053449310
1625.685942	0.054062206
1627.614395	0.054121960
1629.542848	0.054250900
1631.471301	0.054879401
1633.399754	0.054724943
1635.328207	0.054445393
1637.256660	0.055854458
1639.185113	0.056943770
1641.113566	0.056853328
1643.042020	0.056960292
1644.970473	0.057252385
1646.898926	0.058456797
1648.827379	0.060850691
1650.755832	0.059675843
1652.684285	0.055622078
1654.612738	0.055540487
1656.541191	0.057059072
1658.469644	0.056128308
1660.398097	0.054104824
1662.326550	0.052944463
1664.255003	0.053469740
1666.183456	0.054152336
1668.111910	0.053685717
1670.040363	0.053682528
1671.968816	0.053927083
1673.897269	0.052136362
1675.825722	0.050153617
1677.754175	0.050101802
1679.682628	0.050478008
1681.611081	0.049678650
1683.539534	0.048165459
1685.467987	0.048195980
1687.396440	0.048387516
1689.324893	0.046651386
1691.253346	0.044912945
1693.181799	0.043911584
1695.110253	0.043679342
1697.038706	0.045022219
1698.967159	0.045308575
1700.895612	0.044144351
1702.824065	0.043636605
1704.752518	0.042180639
1706.680971	0.040333427
1708.609424	0.039351754
1710.537877	0.038890265
1712.466330	0.038786113
1714.394783	0.038792338
1716.323236	0.038386900
1718.251689	0.037795704
1720.180143	0.037166562
1722.108596	0.035971306
1724.037049	0.034842145
1725.965502	0.034662109
1727.893955	0.035097364
1729.822408	0.035694193
1731.750861	0.035721436
1733.679314	0.035226632
1735.607767	0.035738226
1737.536220	0.036003381
1739.464673	0.034981128
1741.393126	0.034215283
1743.321579	0.034310471
1745.250032	0.034884304
1747.178486	0.035448719
1749.106939	0.035296880
1751.035392	0.034725066
1752.963845	0.034443121
1754.892298	0.034137785
1756.820751	0.033763338
1758.749204	0.033676922
1760.677657	0.033517376
1762.606110	0.033688825
1764.534563	0.034257952
1766.463016	0.034456071
1768.391469	0.034792755
1770.319922	0.035463795
1772.248376	0.035964075
1774.176829	0.036471911
1776.105282	0.036660954
1778.033735	0.036310561
1779.962188	0.035932906
1781.890641	0.035823468
1783.819094	0.035901017
1785.747547	0.036437377
1787.676000	0.037630975
1789.604453	0.038799573
1791.532906	0.039560568
1793.461359	0.040261634
1795.389812	0.040670902
1797.318266	0.040411852
1799.246719	0.039729353
1801.175172	0.039166607
1803.103625	0.039210476
1805.032078	0.039673507
1806.960531	0.040104039
1808.888984	0.040322632
1810.817437	0.040439080
1812.745890	0.040505979
1814.674343	0.040283315
1816.602796	0.039925676
1818.531249	0.039933637
1820.459702	0.040212866
1822.388155	0.040397886
1824.316609	0.040705290
1826.245062	0.041550696
1828.173515	0.042108260
1830.101968	0.041896924
1832.030421	0.041593976
1833.958874	0.041210674
1835.887327	0.040852010
1837.815780	0.040863525
1839.744233	0.041121569
1841.672686	0.041108239
1843.601139	0.040853534
1845.529592	0.040956408
1847.458045	0.040890053
1849.386499	0.040371034
1851.314952	0.039836116
1853.243405	0.039325844
1855.171858	0.038956828
1857.100311	0.038874868
1859.028764	0.038832318
1860.957217	0.038691189
1862.885670	0.038791317
1864.814123	0.039215889
1866.742576	0.039383568
1868.671029	0.039165240
1870.599482	0.038897216
1872.527935	0.038282130
1874.456388	0.037323404
1876.384842	0.036592823
1878.313295	0.036238968
1880.241748	0.036129132
1882.170201	0.035997298
1884.098654	0.035666123
1886.027107	0.035338875
1887.955560	0.035035484
1889.884013	0.034769461
1891.812466	0.034554657
1893.740919	0.034138698
1895.669372	0.033783093
1897.597825	0.033590298
1899.526278	0.033208169
1901.454732	0.032697678
1903.383185	0.032339603
1905.311638	0.032113638
1907.240091	0.031729531
1909.168544	0.031291358
1911.096997	0.031147789
1913.025450	0.031162847
1914.953903	0.030953588
1916.882356	0.030434279
1918.810809	0.030149588
1920.739262	0.030132905
1922.667715	0.030043330
1924.596168	0.030034320
1926.524622	0.029699342
1928.453075	0.028864101
1930.381528	0.028127911
1932.309981	0.027766831
1934.238434	0.027630355
1936.166887	0.027519826
1938.095340	0.027443258
1940.023793	0.027370425
1941.952246	0.027197553
1943.880699	0.027064674
1945.809152	0.026869239
1947.737605	0.026494738
1949.666058	0.026139187
1951.594511	0.025846092
1953.522965	0.025628371
1955.451418	0.025479743
1957.379871	0.025252661
1959.308324	0.024886077
1961.236777	0.024540801
1963.165230	0.024316210
1965.093683	0.024112288
1967.022136	0.023955055
1968.950589	0.023850692
1970.879042	0.023562383
1972.807495	0.023169782
1974.735948	0.022828544
1976.664401	0.022472469
1978.592855	0.022177001
1980.521308	0.022016117
1982.449761	0.021982672
1984.378214	0.021991530
1986.306667	0.021926155
1988.235120	0.021859290
1990.163573	0.021692388
1992.092026	0.021331951
1994.020479	0.021003939
1995.948932	0.020710219
1997.877385	0.020446606
1999.805838	0.020368306
2001.734291	0.020402722
2003.662744	0.020303523
2005.591198	0.019965833
2007.519651	0.019574970
2009.448104	0.019358108
2011.376557	0.019217066
2013.305010	0.019058103
2015.233463	0.019146465
2017.161916	0.019444123
2019.090369	0.019400395
2021.018822	0.019017939
2022.947275	0.018834626
2024.875728	0.018764768
2026.804181	0.018394865
2028.732634	0.017796088
2030.661088	0.017328359
2032.589541	0.017239576
2034.517994	0.017461214
2036.446447	0.017603148
2038.374900	0.017431252
2040.303353	0.017111234
2042.231806	0.016926436
2044.160259	0.016978675
2046.088712	0.017078666
2048.017165	0.016976653
2049.945618	0.016712513
2051.874071	0.016555639
2053.802524	0.016478438
2055.730978	0.016138460
2057.659431	0.015645837
2059.587884	0.015526029
2061.516337	0.015838766
2063.444790	0.016079230
2065.373243	0.016050704
2067.301696	0.016042778
2069.230149	0.016020155
2071.158602	0.015696038
2073.087055	0.015247087
2075.015508	0.015018280
2076.943961	0.015015557
2078.872414	0.015111611
2080.800867	0.015244215
2082.729321	0.015220035
2084.657774	0.014998538
2086.586227	0.014844075
2088.514680	0.014731890
2090.443133	0.014572536
2092.371586	0.014644374
2094.300039	0.014896021
2096.228492	0.014969600
2098.156945	0.014743012
2100.085398	0.014264734
2102.013851	0.013782129
2103.942304	0.013470686
2105.870757	0.013254452
2107.799211	0.013198731
2109.727664	0.013313304
2111.656117	0.013414371
2113.584570	0.013506291
2115.513023	0.013808761
2117.441476	0.014255775
2119.369929	0.014519692
2121.298382	0.014342392
2123.226835	0.013769705
2125.155288	0.013352006
2127.083741	0.013399443
2129.012194	0.013555000
2130.940647	0.013544563
2132.869100	0.013331005
2134.797554	0.013093805
2136.726007	0.013010867
2138.654460	0.012886116
2140.582913	0.012551158
2142.511366	0.012145046
2144.439819	0.011994664
2146.368272	0.012260250
2148.296725	0.012630162
2150.225178	0.012729316
2152.153631	0.012507821
2154.082084	0.012177408
2156.010537	0.012064340
2157.938990	0.012209813
2159.867444	0.012364483
2161.795897	0.012366466
2163.724350	0.012173711
2165.652803	0.012050086
2167.581256	0.012271427
2169.509709	0.012433329
2171.438162	0.012182891
2173.366615	0.011764479
2175.295068	0.011464041
2177.223521	0.011382481
2179.151974	0.011482585
2181.080427	0.011602946
2183.008880	0.011638462
2184.937334	0.011619257
2186.865787	0.011638482
2188.794240	0.011810690
2190.722693	0.011975301
2192.651146	0.011816300
2194.579599	0.011364760
2196.508052	0.011011222
2198.436505	0.011062190
2200.364958	0.011249004
2202.293411	0.011201864
2204.221864	0.011151860
2206.150317	0.011133320
2208.078770	0.010843699
2210.007223	0.010522133
2211.935677	0.010591884
2213.864130	0.010735244
2215.792583	0.010552729
2217.721036	0.010435258
2219.649489	0.010524882
2221.577942	0.010476639
2223.506395	0.010325189
2225.434848	0.010173144
2227.363301	0.010003429
2229.291754	0.010000611
2231.220207	0.010098637
2233.148660	0.010007539
2235.077113	0.009957074
2237.005567	0.010150391
2238.934020	0.010046862
2240.862473	0.009540538
2242.790926	0.009335102
2244.719379	0.009553963
2246.647832	0.009857858
2248.576285	0.010161308
2250.504738	0.010148031
2252.433191	0.009760886
2254.361644	0.009438159
2256.290097	0.009385809
2258.218550	0.009550785
2260.147003	0.009748579
2262.075456	0.009704744
2264.003910	0.009472465
2265.932363	0.009394489
2267.860816	0.009441284
2269.789269	0.009352520
2271.717722	0.009299235
2273.646175	0.009416629
2275.574628	0.009315056
2277.503081	0.008881187
2279.431534	0.008504566
2281.359987	0.008465421
2283.288440	0.008765750
2285.216893	0.009169414
2287.145346	0.009390064
2289.073800	0.009289945
2291.002253	0.008930564
2292.930706	0.008614669
2294.859159	0.008588710
2296.787612	0.008782461
2298.716065	0.008917562
2300.644518	0.008789608
2302.572971	0.008608161
2304.501424	0.008648692
2306.429877	0.008677281
2308.358330	0.008449453
2310.286783	0.008223208
2312.215236	0.008149317
2314.143690	0.008087482
2316.072143	0.008137239
2318.000596	0.008435317
2319.929049	0.008616750
2321.857502	0.008269351
2323.785955	0.007692111
2325.714408	0.007514524
2327.642861	0.007621251
2329.571314	0.007472635
2331.499767	0.007134596
2333.428220	0.006959940
2335.356673	0.007005573
2337.285126	0.007090319
2339.213579	0.007293386
2341.142033	0.007431231
2343.070486	0.007246861
2344.998939	0.007029684
2346.927392	0.007189160
2348.855845	0.007615985
2350.784298	0.008054264
2352.712751	0.008374261
2354.641204	0.008498068
2356.569657	0.008342810
2358.498110	0.008210156
2360.426563	0.008498632
2362.355016	0.008450752
2364.283469	0.007426288
2366.211923	0.006451510
2368.140376	0.006833317
2370.068829	0.008100935
2371.997282	0.008440666
2373.925735	0.007527718
2375.854188	0.006546372
2377.782641	0.006085386
2379.711094	0.006168457
2381.639547	0.006650264
2383.568000	0.007143465
2385.496453	0.007237460
2387.424906	0.006955985
2389.353359	0.006608824
2391.281812	0.006420196
2393.210266	0.006391753
2395.138719	0.006374821
2397.067172	0.006426510
2398.995625	0.006678725
2400.924078	0.006881760
2402.852531	0.006649552
2404.780984	0.006206570
2406.709437	0.005866692
2408.637890	0.005653139
2410.566343	0.005549373
2412.494796	0.005553052
2414.423249	0.005655485
2416.351702	0.005832538
2418.280156	0.005992595
2420.208609	0.006105495
2422.137062	0.006176874
2424.065515	0.006056037
2425.993968	0.005920620
2427.922421	0.006007075
2429.850874	0.006027211
2431.779327	0.006020020
2433.707780	0.006250955
2435.636233	0.006384194
2437.564686	0.006171987
2439.493139	0.005900773
2441.421592	0.005754279
2443.350045	0.005691715
2445.278499	0.005688775
2447.206952	0.005758238
2449.135405	0.005800535
2451.063858	0.005982584
2452.992311	0.006394922
2454.920764	0.006544441
2456.849217	0.006132392
2458.777670	0.005687690
2460.706123	0.005619302
2462.634576	0.005814511
2464.563029	0.006078756
2466.491482	0.006281405
2468.419935	0.006380816
2470.348389	0.006302165
2472.276842	0.006136673
2474.205295	0.006173153
2476.133748	0.006423815
2478.062201	0.006635773
2479.990654	0.006704616
2481.919107	0.006839837
2483.847560	0.007092217
2485.776013	0.007189294
2487.704466	0.007112167
2489.632919	0.007074472
2491.561372	0.006993964
2493.489825	0.006822459
2495.418279	0.006947380
2497.346732	0.007414745
2499.275185	0.007766145
2501.203638	0.007782451
2503.132091	0.007764700
2505.060544	0.007872315
2506.988997	0.007935372
2508.917450	0.007893563
2510.845903	0.007843546
2512.774356	0.008036497
2514.702809	0.008588030
2516.631262	0.009098010
2518.559715	0.009398132
2520.488168	0.009799371
2522.416622	0.010003482
2524.345075	0.009685584
2526.273528	0.009441677
2528.201981	0.009626883
2530.130434	0.009949519
2532.058887	0.010436174
2533.987340	0.010940122
2535.915793	0.010852848
2537.844246	0.010418893
2539.772699	0.010284042
2541.701152	0.010334548
2543.629605	0.010474699
2545.558058	0.010906514
2547.486512	0.011528030
2549.414965	0.012002284
2551.343418	0.012259469
2553.271871	0.012484767
2555.200324	0.012627797
2557.128777	0.012584537
2559.057230	0.012830113
2560.985683	0.013521901
2562.914136	0.013959903
2564.842589	0.013948075
2566.771042	0.014065197
2568.699495	0.014452459
2570.627948	0.014833330
2572.556401	0.015092650
2574.484855	0.015284995
2576.413308	0.015484668
2578.341761	0.015512613
2580.270214	0.015524010
2582.198667	0.015975181
2584.127120	0.016517404
2586.055573	0.016728057
2587.984026	0.016950978
2589.912479	0.017359821
2591.840932	0.017746005
2593.769385	0.017955119
2595.697838	0.017972106
2597.626291	0.017885206
2599.554745	0.017847395
2601.483198	0.018055415
2603.411651	0.018400004
2605.340104	0.018534552
2607.268557	0.018294480
2609.197010	0.017912099
2611.125463	0.017820025
2613.053916	0.017981244
2614.982369	0.018129908
2616.910822	0.018381294
2618.839275	0.018734366
2620.767728	0.018940227
2622.696181	0.019026656
2624.624635	0.019005327
2626.553088	0.018728711
2628.481541	0.018386681
2630.409994	0.018237555
2632.338447	0.018251607
2634.266900	0.018461367
2636.195353	0.018817503
2638.123806	0.018927872
2640.052259	0.018517101
2641.980712	0.017925285
2643.909165	0.017638901
2645.837618	0.017534001
2647.766071	0.017316548
2649.694524	0.017077437
2651.622978	0.016974481
2653.551431	0.017087948
2655.479884	0.017375624
2657.408337	0.017575379
2659.336790	0.017490916
2661.265243	0.017135777
2663.193696	0.016698943
2665.122149	0.016479580
2667.050602	0.016522227
2668.979055	0.016514968
2670.907508	0.016175833
2672.835961	0.015741462
2674.764414	0.015774630
2676.692868	0.016034247
2678.621321	0.015921423
2680.549774	0.015708618
2682.478227	0.015937202
2684.406680	0.016274964
2686.335133	0.016119778
2688.263586	0.015716325
2690.192039	0.015729824
2692.120492	0.015964370
2694.048945	0.015801847
2695.977398	0.015383209
2697.905851	0.015303118
2699.834304	0.015581416
2701.762757	0.015662408
2703.691211	0.015396563
2705.619664	0.015108058
2707.548117	0.014972034
2709.476570	0.015028399
2711.405023	0.015165803
2713.333476	0.015234177
2715.261929	0.015227310
2717.190382	0.014906536
2719.118835	0.014239254
2721.047288	0.013843742
2722.975741	0.013893064
2724.904194	0.013858712
2726.832647	0.013702925
2728.761101	0.013759456
2730.689554	0.013940435
2732.618007	0.013909341
2734.546460	0.013676141
2736.474913	0.013493817
2738.403366	0.013396288
2740.331819	0.013259146
2742.260272	0.013285380
2744.188725	0.013608204
2746.117178	0.013905018
2748.045631	0.013841079
2749.974084	0.013501733
2751.902537	0.013390592
2753.830991	0.013597421
2755.759444	0.013573652
2757.687897	0.013277091
2759.616350	0.013140267
2761.544803	0.013105321
2763.473256	0.013037228
2765.401709	0.013053022
2767.330162	0.012956013
2769.258615	0.012648902
2771.187068	0.012688350
2773.115521	0.013177020
2775.043974	0.013331461
2776.972427	0.012891436
2778.900880	0.012479514
2780.829334	0.012496904
2782.757787	0.012721322
2784.686240	0.012836287
2786.614693	0.012581924
2788.543146	0.011972003
2790.471599	0.011487611
2792.400052	0.011314980
2794.328505	0.011279760
2796.256958	0.011439036
2798.185411	0.011625747
2800.113864	0.011797393
2802.042317	0.012193696
2803.970770	0.012451524
2805.899224	0.012297234
2807.827677	0.012003597
2809.756130	0.011791755
2811.684583	0.011901963
2813.613036	0.012178333
2815.541489	0.012293100
2817.469942	0.012186044
2819.398395	0.011822065
2821.326848	0.011584858
2823.255301	0.011732820
2825.183754	0.011745554
2827.112207	0.011401979
2829.040660	0.011202544
2830.969113	0.011392605
2832.897567	0.011564999
2834.826020	0.011355161
2836.754473	0.011117530
2838.682926	0.011371839
2840.611379	0.011984051
2842.539832	0.012350126
2844.468285	0.012098514
2846.396738	0.011562296
2848.325191	0.011398188
2850.253644	0.011588602
2852.182097	0.011423089
2854.110550	0.010878663
2856.039003	0.010752985
2857.967457	0.011024762
2859.895910	0.011157854
2861.824363	0.011174578
2863.752816	0.011105447
2865.681269	0.010763913
2867.609722	0.010435299
2869.538175	0.010593798
2871.466628	0.010969453
2873.395081	0.010954957
2875.323534	0.010633226
2877.251987	0.010425806
2879.180440	0.010358965
2881.108893	0.010358156
2883.037347	0.010464119
2884.965800	0.010699233
2886.894253	0.011033152
2888.822706	0.011224949
2890.751159	0.011087587
2892.679612	0.011001312
2894.608065	0.011291604
2896.536518	0.011599509
2898.464971	0.011542927
2900.393424	0.011098368
2902.321877	0.010386566
2904.250330	0.009938668
2906.178783	0.010100069
2908.107236	0.010439769
2910.035690	0.010729247
2911.964143	0.010973096
2913.892596	0.010873108
2915.821049	0.010522882
2917.749502	0.010434206
2919.677955	0.010435345
2921.606408	0.010282567
2923.534861	0.010319271
2925.463314	0.010464707
2927.391767	0.010502713
2929.320220	0.010712368
2931.248673	0.010981039
2933.177126	0.010845399
2935.105580	0.010527916
2937.034033	0.010481911
2938.962486	0.010512224
2940.890939	0.010557704
2942.819392	0.010986361
2944.747845	0.011471492
2946.676298	0.011295112
2948.604751	0.010868347
2950.533204	0.010967620
2952.461657	0.011378732
2954.390110	0.011717902
2956.318563	0.011832696
2958.247016	0.011677837
2960.175469	0.011623342
2962.103923	0.011774608
2964.032376	0.011709469
2965.960829	0.011331233
2967.889282	0.010934162
2969.817735	0.010732085
2971.746188	0.010801485
2973.674641	0.011076638
2975.603094	0.011545013
2977.531547	0.012122902
2979.460000	0.012348688
2981.388453	0.012152446
2983.316906	0.011840797
2985.245359	0.011528566
2987.173813	0.011124939
2989.102266	0.010898619
2991.030719	0.011326485
2992.959172	0.011865669
2994.887625	0.011865683
2996.816078	0.011498063
2998.744531	0.011279374
3000.672984	0.011426992
3002.601437	0.011694397
3004.529890	0.011931208
3006.458343	0.012182257
3008.386796	0.012378392
3010.315249	0.012557422
3012.243703	0.012724223
3014.172156	0.012739016
3016.100609	0.012710970
3018.029062	0.012694069
3019.957515	0.012545891
3021.885968	0.012255993
3023.814421	0.011860136
3025.742874	0.011678407
3027.671327	0.011989747
3029.599780	0.012303238
3031.528233	0.012233191
3033.456686	0.012195356
3035.385139	0.012366679
3037.313592	0.012452244
3039.242046	0.012524580
3041.170499	0.012698337
3043.098952	0.012734143
3045.027405	0.012719365
3046.955858	0.013019389
3048.884311	0.013238726
3050.812764	0.012933945
3052.741217	0.012660168
3054.669670	0.012917010
3056.598123	0.013447638
3058.526576	0.013767724
3060.455029	0.013816716
3062.383482	0.013918321
3064.311936	0.014292145
3066.240389	0.014954000
3068.168842	0.015437959
3070.097295	0.015182752
3072.025748	0.014596611
3073.954201	0.014510348
3075.882654	0.014968016
3077.811107	0.015301118
3079.739560	0.015154236
3081.668013	0.014789954
3083.596466	0.014635934
3085.524919	0.015006189
3087.453372	0.015660891
3089.381825	0.016044367
3091.310279	0.015929798
3093.238732	0.015680872
3095.167185	0.015697222
3097.095638	0.015975207
3099.024091	0.016216137
3100.952544	0.016214935
3102.880997	0.016090889
3104.809450	0.016007718
3106.737903	0.016019922
3108.666356	0.015967479
3110.594809	0.015748365
3112.523262	0.015823938
3114.451715	0.016453059
3116.380169	0.017107712
3118.308622	0.017222378
3120.237075	0.016965680
3122.165528	0.017000362
3124.093981	0.017612696
3126.022434	0.018356696
3127.950887	0.018534280
3129.879340	0.018261464
3131.807793	0.018301543
3133.736246	0.018713960
3135.664699	0.019035691
3137.593152	0.019349068
3139.521605	0.019785397
3141.450058	0.019870196
3143.378512	0.019637017
3145.306965	0.019823784
3147.235418	0.020461230
3149.163871	0.020943319
3151.092324	0.021061031
3153.020777	0.020984080
3154.949230	0.020845192
3156.877683	0.020723063
3158.806136	0.020561131
3160.734589	0.020345002
3162.663042	0.020398151
3164.591495	0.020891838
3166.519948	0.021536326
3168.448402	0.021991851
3170.376855	0.022071319
3172.305308	0.021900743
3174.233761	0.022053871
3176.162214	0.022718577
3178.090667	0.023265237
3180.019120	0.023386227
3181.947573	0.023355555
3183.876026	0.023309201
3185.804479	0.023410179
3187.732932	0.023747144
3189.661385	0.023942256
3191.589838	0.023813017
3193.518292	0.023678290
3195.446745	0.023590183
3197.375198	0.023425974
3199.303651	0.023445370
3201.232104	0.023874890
3203.160557	0.024451450
3205.089010	0.024762932
3207.017463	0.024838705
3208.945916	0.025262356
3210.874369	0.026042026
3212.802822	0.026246075
3214.731275	0.025922511
3216.659728	0.025843702
3218.588181	0.025730330
3220.516635	0.025268259
3222.445088	0.024875622
3224.373541	0.024836354
3226.301994	0.025047313
3228.230447	0.025394745
3230.158900	0.025786424
3232.087353	0.025854900
3234.015806	0.025504062
3235.944259	0.025533969
3237.872712	0.026351314
3239.801165	0.027054021
3241.729618	0.027166083
3243.658071	0.027340267
3245.586525	0.027854891
3247.514978	0.028287450
3249.443431	0.028261071
3251.371884	0.027990092
3253.300337	0.027986400
3255.228790	0.028438184
3257.157243	0.028933156
3259.085696	0.029068392
3261.014149	0.029071951
3262.942602	0.029026123
3264.871055	0.028666131
3266.799508	0.028194420
3268.727961	0.028049169
3270.656414	0.028305607
3272.584868	0.028659279
3274.513321	0.029038219
3276.441774	0.029689154
3278.370227	0.030417603
3280.298680	0.030756237
3282.227133	0.030612597
3284.155586	0.030365139
3286.084039	0.030502992
3288.012492	0.031020705
3289.940945	0.031151840
3291.869398	0.030465040
3293.797851	0.029780138
3295.726304	0.029874273
3297.654758	0.030596802
3299.583211	0.031182563
3301.511664	0.031035373
3303.440117	0.030706150
3305.368570	0.030944062
3307.297023	0.031357270
3309.225476	0.031219723
3311.153929	0.030559827
3313.082382	0.030060116
3315.010835	0.030397872
3316.939288	0.031230191
3318.867741	0.031772275
3320.796194	0.032027382
3322.724648	0.032007236
3324.653101	0.031651434
3326.581554	0.031701576
3328.510007	0.032515645
3330.438460	0.033412013
3332.366913	0.033727441
3334.295366	0.033448573
3336.223819	0.033108596
3338.152272	0.033166468
3340.080725	0.033598300
3342.009178	0.034146916
3343.937631	0.034605674
3345.866084	0.034783695
3347.794537	0.034594398
3349.722991	0.034353275
3351.651444	0.034400951
3353.579897	0.034702774
3355.508350	0.034909207
3357.436803	0.034679566
3359.365256	0.034279734
3361.293709	0.034250546
3363.222162	0.034352627
3365.150615	0.034081548
3367.079068	0.033975556
3369.007521	0.034648377
3370.935974	0.035821058
3372.864427	0.036839668
3374.792881	0.037109204
3376.721334	0.036715046
3378.649787	0.036417466
3380.578240	0.036656678
3382.506693	0.037035238
3384.435146	0.036942467
3386.363599	0.036633059
3388.292052	0.036735367
3390.220505	0.037298951
3392.148958	0.037909415
3394.077411	0.038024690
3396.005864	0.037461556
3397.934317	0.036928590
3399.862770	0.037049346
3401.791224	0.037506163
3403.719677	0.037608255
3405.648130	0.037627362
3407.576583	0.037781719
3409.505036	0.038234189
3411.433489	0.038625248
3413.361942	0.038451090
3415.290395	0.038162649
3417.218848	0.038330019
3419.147301	0.038417265
3421.075754	0.037934497
3423.004207	0.037397642
3424.932660	0.037400428
3426.861114	0.037764713
3428.789567	0.038010467
3430.718020	0.038072761
3432.646473	0.037780419
3434.574926	0.037151575
3436.503379	0.036902755
3438.431832	0.036997214
3440.360285	0.036805712
3442.288738	0.036616217
3444.217191	0.036851011
3446.145644	0.037264951
3448.074097	0.037620153
3450.002550	0.037573926
3451.931004	0.037068486
3453.859457	0.036367968
3455.787910	0.035597626
3457.716363	0.035263587
3459.644816	0.035721213
3461.573269	0.036473677
3463.501722	0.036701798
3465.430175	0.036353853
3467.358628	0.036096834
3469.287081	0.035885707
3471.215534	0.035343613
3473.143987	0.034903407
3475.072440	0.034955069
3477.000893	0.035134118
3478.929347	0.035074957
3480.857800	0.035111863
3482.786253	0.035282861
3484.714706	0.034928076
3486.643159	0.034377769
3488.571612	0.034426041
3490.500065	0.034429546
3492.428518	0.033822924
3494.356971	0.033444934
3496.285424	0.033708252
3498.213877	0.034090910
3500.142330	0.034213509
3502.070783	0.033987813
3503.999237	0.033610210
3505.927690	0.033211406
3507.856143	0.032711424
3509.784596	0.032399669
3511.713049	0.032186639
3513.641502	0.031740677
3515.569955	0.031388398
3517.498408	0.031368356
3519.426861	0.031354837
3521.355314	0.031106379
3523.283767	0.031068424
3525.212220	0.031407353
3527.140673	0.031527031
3529.069126	0.031478338
3530.997580	0.031480554
3532.926033	0.030990474
3534.854486	0.030086746
3536.782939	0.029825384
3538.711392	0.030394277
3540.639845	0.030647494
3542.568298	0.029983580
3544.496751	0.029154303
3546.425204	0.029023884
3548.353657	0.029254790
3550.282110	0.028793640
3552.210563	0.027718365
3554.139016	0.027123442
3556.067470	0.027263973
3557.995923	0.027433693
3559.924376	0.027187604
3561.852829	0.026835192
3563.781282	0.026670136
3565.709735	0.026431080
3567.638188	0.026046745
3569.566641	0.025675954
3571.495094	0.025235279
3573.423547	0.024907973
3575.352000	0.024812626
3577.280453	0.024697900
3579.208906	0.024638556
3581.137360	0.024841262
3583.065813	0.025047049
3584.994266	0.024690785
3586.922719	0.023783544
3588.851172	0.023416951
3590.779625	0.023836698
3592.708078	0.024133148
3594.636531	0.023896387
3596.564984	0.023288235
3598.493437	0.022447990
3600.421890	0.021651605
3602.350343	0.021232093
3604.278796	0.020823963
3606.207249	0.019976098
3608.135703	0.019289548
3610.064156	0.019253159
3611.992609	0.019477507
3613.921062	0.019899109
3615.849515	0.020398146
3617.777968	0.020461671
3619.706421	0.020187909
3621.634874	0.020027554
3623.563327	0.019907571
3625.491780	0.019305140
3627.420233	0.017942674
3629.348686	0.017114257
3631.277139	0.017615909
3633.205593	0.018200150
3635.134046	0.018190010
3637.062499	0.017820168
3638.990952	0.017379327
3640.919405	0.017072400
3642.847858	0.016737256
3644.776311	0.016266515
3646.704764	0.015929028
3648.633217	0.016123991
3650.561670	0.016606858
3652.490123	0.016447514
3654.418576	0.015185738
3656.347029	0.013679886
3658.275482	0.013175986
3660.203936	0.013713053
3662.132389	0.014441681
3664.060842	0.014523674
3665.989295	0.013927570
3667.917748	0.013326377
3669.846201	0.013565496
3671.774654	0.014809571
3673.703107	0.015378187
3675.631560	0.014457715
3677.560013	0.013697958
3679.488466	0.013701189
3681.416919	0.013622809
3683.345372	0.012955423
3685.273826	0.012084126
3687.202279	0.011680135
3689.130732	0.012069122
3691.059185	0.012753369
3692.987638	0.012792864
3694.916091	0.012199485
3696.844544	0.011776661
3698.772997	0.011816118
3700.701450	0.011853272
3702.629903	0.011704132
3704.558356	0.011590150
3706.486809	0.011469087
3708.415262	0.011265005
3710.343716	0.011223134
3712.272169	0.011468411
3714.200622	0.011904343
3716.129075	0.012490543
3718.057528	0.013001909
3719.985981	0.013134106
3721.914434	0.012755040
3723.842887	0.011836239
3725.771340	0.010792295
3727.699793	0.010421523
3729.628246	0.010759844
3731.556699	0.011361251
3733.485152	0.012231922
3735.413605	0.013474949
3737.342059	0.014733311
3739.270512	0.015405024
3741.198965	0.015326966
3743.127418	0.014468377
3745.055871	0.013490423
3746.984324	0.013228973
3748.912777	0.013494828
3750.841230	0.013643258
3752.769683	0.013248309
3754.698136	0.012629897
3756.626589	0.012252464
3758.555042	0.012171404
3760.483495	0.012477919
3762.411949	0.013157874
3764.340402	0.013711091
3766.268855	0.013764219
3768.197308	0.013429556
3770.125761	0.013041100
3772.054214	0.012631898
3773.982667	0.012265556
3775.911120	0.012497277
3777.839573	0.013239725
3779.768026	0.013786309
3781.696479	0.014024450
3783.624932	0.014086682
3785.553385	0.013806915
3787.481838	0.013280559
3789.410292	0.013015611
3791.338745	0.013104354
3793.267198	0.013091388
3795.195651	0.013142228
3797.124104	0.013844046
3799.052557	0.014544261
3800.981010	0.014390633
3802.909463	0.014133940
3804.837916	0.013648854
3806.766369	0.012623593
3808.694822	0.012198829
3810.623275	0.012812423
3812.551728	0.013620584
3814.480182	0.013763913
3816.408635	0.013576957
3818.337088	0.013601211
3820.265541	0.013300985
3822.193994	0.013058206
3824.122447	0.013486747
3826.050900	0.014056616
3827.979353	0.014496717
3829.907806	0.014775026
3831.836259	0.014677327
3833.764712	0.014078946
3835.693165	0.013120469
3837.621618	0.012261841
3839.550071	0.011745674
3841.478525	0.011366613
3843.406978	0.011168838
3845.335431	0.011448173
3847.263884	0.012080914
3849.192337	0.012548935
3851.120790	0.012607836
3853.049243	0.012755168
3854.977696	0.013282747
3856.906149	0.013414702
3858.834602	0.012893300
3860.763055	0.012481463
3862.691508	0.012362352
3864.619961	0.012163051
3866.548415	0.011936490
3868.476868	0.011923668
3870.405321	0.012268060
3872.333774	0.012500112
3874.262227	0.012157405
3876.190680	0.012043760
3878.119133	0.012306485
3880.047586	0.012553643
3881.976039	0.012726206
3883.904492	0.012422888
3885.832945	0.011759341
3887.761398	0.011314738
3889.689851	0.010992445
3891.618305	0.010874364
3893.546758	0.011054549
3895.475211	0.011078980
3897.403664	0.011116529
3899.332117	0.011882748
3901.260570	0.013286333
3903.189023	0.014186626
3905.117476	0.013813104
3907.045929	0.012684605
3908.974382	0.011601893
3910.902835	0.010992171
3912.831288	0.011059449
3914.759741	0.011489154
3916.688194	0.011632632
3918.616648	0.011689482
3920.545101	0.012223851
3922.473554	0.012741878
3924.402007	0.012572078
3926.330460	0.011964390
3928.258913	0.011270216
3930.187366	0.010663641
3932.115819	0.010650766
3934.044272	0.011472162
3935.972725	0.012478418
3937.901178	0.012796776
3939.829631	0.012125762
3941.758084	0.011180582
3943.686538	0.010955904
3945.614991	0.011360628
3947.543444	0.011717706
3949.471897	0.011797625
3951.400350	0.011593703
3953.328803	0.011213420
3955.257256	0.010827308
3957.185709	0.010718129
3959.114162	0.010956598
3961.042615	0.011147048
3962.971068	0.011027276
3964.899521	0.010951755
3966.827974	0.011368083
3968.756427	0.012089869
3970.684881	0.012439483
3972.613334	0.012136550
3974.541787	0.011225707
3976.470240	0.009838212
3978.398693	0.008611822
3980.327146	0.008263946
3982.255599	0.008947516
3984.184052	0.010163714
3986.112505	0.011109430
3988.040958	0.011195812
3989.969411	0.010451565
3991.897864	0.009554147
3993.826317	0.009302167
3995.754771	0.009766345
3997.683224	0.010525072
3999.611677	0.011091867
4001.540130	0.011145499
4003.468583	0.010821791
4005.397036	0.010343838
4007.325489	0.009659083
4009.253942	0.009414671
4011.182395	0.009725058
4013.110848	0.009821767
4015.039301	0.009800819
4016.967754	0.009761536
4018.896207	0.009434598
4020.824661	0.009494456
4022.753114	0.009949133
4024.681567	0.009926511
4026.610020	0.009644793
4028.538473	0.009807326
4030.466926	0.010247707
4032.395379	0.010276222
4034.323832	0.009607675
4036.252285	0.008802843
4038.180738	0.008124599
4040.109191	0.007386818
4042.037644	0.007289421
4043.966097	0.008045002
4045.894550	0.008767479
4047.823004	0.009011442
4049.751457	0.009289030
4051.679910	0.009814110
4053.608363	0.010256846
4055.536816	0.010181016
4057.465269	0.009491970
4059.393722	0.008970135
4061.322175	0.009099655
4063.250628	0.009473445
4065.179081	0.009710130
4067.107534	0.009410623
4069.035987	0.008065704
4070.964440	0.006677287
4072.892894	0.006562471
4074.821347	0.007206502
4076.749800	0.007673003
4078.678253	0.007522431
4080.606706	0.007381570
4082.535159	0.007876801
4084.463612	0.008367829
4086.392065	0.008398069
4088.320518	0.008210915
4090.248971	0.007986747
4092.177424	0.007712490
4094.105877	0.007675340
4096.034330	0.008182080
4097.962783	0.008651160
4099.891237	0.008922164
4101.819690	0.009755687
4103.748143	0.010857050
4105.676596	0.010826112
4107.605049	0.009697827
4109.533502	0.008935305
4111.461955	0.008838207
4113.390408	0.008671155
4115.318861	0.008161105
4117.247314	0.007824603
4119.175767	0.007862790
4121.104220	0.007902531
4123.032673	0.007795540
4124.961127	0.007922472
4126.889580	0.007839811
4128.818033	0.007138370
4130.746486	0.006775083
4132.674939	0.007531384
4134.603392	0.008462296
4136.531845	0.008614535
4138.460298	0.008317878
4140.388751	0.008088388
4142.317204	0.008086858
4144.245657	0.007886375
4146.174110	0.007540331
4148.102563	0.007317050
4150.031017	0.006994441
4151.959470	0.006499702
4153.887923	0.006562575
4155.816376	0.007604121
4157.744829	0.008589243
4159.673282	0.008464964
4161.601735	0.007948125
4163.530188	0.008090897
4165.458641	0.008260812
4167.387094	0.007969497
4169.315547	0.007874170
4171.244000	0.008096916
4173.172453	0.008280846
4175.100906	0.008540866
4177.029360	0.008688824
4178.957813	0.008276806
4180.886266	0.007529795
4182.814719	0.006879602
4184.743172	0.006516902
4186.671625	0.006380106
4188.600078	0.005962502
4190.528531	0.005660646
4192.456984	0.006445641
4194.385437	0.007357736
4196.313890	0.007389765
4198.242343	0.006948608
4200.170796	0.006072826
4202.099250	0.005434949
4204.027703	0.005748921
4205.956156	0.006564742
4207.884609	0.007368805
4209.813062	0.007597486
4211.741515	0.006971256
4213.669968	0.006346182
4215.598421	0.006179113
4217.526874	0.006142495
4219.455327	0.006332956
4221.383780	0.006773833
4223.312233	0.007342211
4225.240686	0.007332727
4227.169139	0.006735704
4229.097593	0.006611293
4231.026046	0.006925043
4232.954499	0.006933084
4234.882952	0.006940655
4236.811405	0.007337427
4238.739858	0.007877252
4240.668311	0.007778517
4242.596764	0.007107933
4244.525217	0.006436610
4246.453670	0.005845931
4248.382123	0.005762967
4250.310576	0.005719784
4252.239029	0.005104382
4254.167483	0.004510201
4256.095936	0.003918460
4258.024389	0.004441642
4259.952842	0.005578686
4261.881295	0.005819317
4263.809748	0.005230836
4265.738201	0.005232553
4267.666654	0.006301462
4269.595107	0.007110202
4271.523560	0.006697834
4273.452013	0.006129766
4275.380466	0.006472465
4277.308919	0.007184396
4279.237373	0.007035606
4281.165826	0.006236791
4283.094279	0.005850771
4285.022732	0.005646854
4286.951185	0.005824109
4288.879638	0.006973340
4290.808091	0.007974423
4292.736544	0.007741986
4294.664997	0.006937041
4296.593450	0.006466425
4298.521903	0.006501258
4300.450356	0.006916011
4302.378809	0.007185233
4304.307262	0.006903580
4306.235716	0.006215318
4308.164169	0.005736148
4310.092622	0.005895764
4312.021075	0.006403917
4313.949528	0.007241376
4315.877981	0.007509435
4317.806434	0.007003870
4319.734887	0.007166666
4321.663340	0.008175534
4323.591793	0.008558067
4325.520246	0.007874069
4327.448699	0.006542106
4329.377152	0.005471834
4331.305606	0.005513835
4333.234059	0.006387422
4335.162512	0.007397582
4337.090965	0.007738420
4339.019418	0.007007155
4340.947871	0.005781998
4342.876324	0.004956170
4344.804777	0.004780964
4346.733230	0.004973826
4348.661683	0.005171244
4350.590136	0.005205671
4352.518589	0.005108614
4354.447042	0.004669505
4356.375495	0.004661567
4358.303949	0.005241070
4360.232402	0.005682624
4362.160855	0.005717298
4364.089308	0.005539873
4366.017761	0.005398627
4367.946214	0.005482539
4369.874667	0.005662354
4371.803120	0.006495584
4373.731573	0.007534540
4375.660026	0.007742363
4377.588479	0.006882372
4379.516932	0.005635337
4381.445385	0.004880520
4383.373839	0.004746700
4385.302292	0.005125189
4387.230745	0.005566242
4389.159198	0.005558174
4391.087651	0.005616275
4393.016104	0.005728017
4394.944557	0.004760019
4396.873010	0.004299937
4398.801463	0.005294889
4400.729916	0.005904661
4402.658369	0.005643590
4404.586822	0.005015634
4406.515275	0.004118464
4408.443729	0.003696379
4410.372182	0.004838991
4412.300635	0.006498887
4414.229088	0.007278193
4416.157541	0.007830883
4418.085994	0.007919890
4420.014447	0.007218791
4421.942900	0.006083845
4423.871353	0.005377468
4425.799806	0.005142787
4427.728259	0.005217966
4429.656712	0.005495610
4431.585165	0.006210233
4433.513618	0.007033210
4435.442072	0.007629347
4437.370525	0.007415459
4439.298978	0.006857687
4441.227431	0.006674103
4443.155884	0.006799944
4445.084337	0.006961105
4447.012790	0.007110367
4448.941243	0.007274073
4450.869696	0.006909785
4452.798149	0.006401343
4454.726602	0.006273824
4456.655055	0.006113983
4458.583508	0.005963001
4460.511962	0.006207503
4462.440415	0.006605639
4464.368868	0.007243721
4466.297321	0.007806893
4468.225774	0.007814126
4470.154227	0.007368523
4472.082680	0.007082953
4474.011133	0.007573039
4475.939586	0.008456263
4477.868039	0.008478313
4479.796492	0.007069928
4481.724945	0.006014959
4483.653398	0.005936272
4485.581851	0.005725497
4487.510305	0.005637388
4489.438758	0.006788112
4491.367211	0.007945759
4493.295664	0.007385606
4495.224117	0.006215009
4497.152570	0.005845807
4499.081023	0.005948531
4501.009476	0.006119101
4502.937929	0.005924612
4504.866382	0.005213160
4506.794835	0.005084415
4508.723288	0.005906199
4510.651741	0.006445330
4512.580195	0.006494319
4514.508648	0.006730991
4516.437101	0.006550595
4518.365554	0.005799412
4520.294007	0.005835133
4522.222460	0.006253948
4524.150913	0.006479791
4526.079366	0.006424692
4528.007819	0.005747174
4529.936272	0.005249755
4531.864725	0.005559051
4533.793178	0.006347429
4535.721631	0.007034872
4537.650084	0.006644799
4539.578538	0.005463749
4541.506991	0.005395058
4543.435444	0.007042716
4545.363897	0.008040600
4547.292350	0.007390653
4549.220803	0.006489603
4551.149256	0.006432328
4553.077709	0.007245995
4555.006162	0.007502787
4556.934615	0.006474311
4558.863068	0.005636545
4560.791521	0.006039585
4562.719974	0.007085875
4564.648428	0.007376123
4566.576881	0.006875765
4568.505334	0.006985242
4570.433787	0.007661708
4572.362240	0.008042267
4574.290693	0.007756841
4576.219146	0.006772277
4578.147599	0.006223945
4580.076052	0.006364112
4582.004505	0.006078786
4583.932958	0.006186420
4585.861411	0.006880962
4587.789864	0.007098585
4589.718318	0.006640207
4591.646771	0.006559210
4593.575224	0.007039006
4595.503677	0.006980510
4597.432130	0.006564324
4599.360583	0.006786803
4601.289036	0.007461117
4603.217489	0.007670657
[truncated: 1,501 more rows]
