# Supplementary material for: Adaptive Method for Quantitative Estimation of Glucose and Fructose Concentrations in Aqueous Solutions Based on Infrared Nanoantenna Optics
Source: Sensors (Basel). 2019 Jul 11;19(14):3053. doi: 10.3390/s19143053 (PMC6678705; doi:10.3390/s19143053)
Supplement: Supplementary file 1 [file sensors-19-03053-s001.zip › 00_Measurement_Data/Fructose cycles/2 water/res4 sc50_50 ap100x100 par pol/2 water.20.txt]

748.239793	0.019758804
750.168246	0.017658556
752.096699	0.023958571
754.025152	0.027115343
755.953605	0.021908324
757.882058	0.039603252
759.810511	0.063621722
761.738964	0.072663732
763.667418	0.053355616
765.595871	0.024646128
767.524324	0.027744412
769.452777	0.029737975
771.381230	0.027315225
773.309683	0.016713932
775.238136	0.029902907
777.166589	0.036833938
779.095042	0.031047415
781.023495	0.035798963
782.951948	0.026912918
784.880401	0.021603446
786.808854	0.020664938
788.737308	0.009859256
790.665761	0.008905232
792.594214	0.020998424
794.522667	0.022903427
796.451120	0.012073224
798.379573	0.013591939
800.308026	0.013912906
802.236479	0.015275040
804.164932	0.016621334
806.093385	0.028167227
808.021838	0.036527444
809.950291	0.030734159
811.878744	0.018011829
813.807197	0.014750239
815.735651	0.015542352
817.664104	0.012561108
819.592557	0.015370949
821.521010	0.031458337
823.449463	0.028782245
825.377916	0.023330649
827.306369	0.022789396
829.234822	0.020958163
831.163275	0.015804358
833.091728	0.016270386
835.020181	0.022285471
836.948634	0.025876172
838.877087	0.019594915
840.805541	0.016113365
842.733994	0.022799697
844.662447	0.026394216
846.590900	0.018666996
848.519353	0.014376226
850.447806	0.019758608
852.376259	0.022413442
854.304712	0.022814684
856.233165	0.014690430
858.161618	0.008545672
860.090071	0.009800189
862.018524	0.015861547
863.946977	0.023740653
865.875430	0.029315468
867.803884	0.030207794
869.732337	0.032360945
871.660790	0.033223473
873.589243	0.028925605
875.517696	0.025077203
877.446149	0.025749393
879.374602	0.028845996
881.303055	0.034352411
883.231508	0.041919783
885.159961	0.044907577
887.088414	0.042828187
889.016867	0.043844752
890.945320	0.048660051
892.873774	0.052281283
894.802227	0.054714065
896.730680	0.058430079
898.659133	0.062662944
900.587586	0.065123916
902.516039	0.066193148
904.444492	0.066243328
906.372945	0.066889837
908.301398	0.070575073
910.229851	0.076908655
912.158304	0.084193997
914.086757	0.091680110
916.015210	0.096949466
917.943664	0.097824857
919.872117	0.099131636
921.800570	0.105742738
923.729023	0.112642772
925.657476	0.114358373
927.585929	0.114820331
929.514382	0.118875414
931.442835	0.125613391
933.371288	0.132302299
935.299741	0.138295949
937.228194	0.144077450
939.156647	0.149272799
941.085100	0.154165164
943.013553	0.160211489
944.942007	0.166639924
946.870460	0.172066286
948.798913	0.177831575
950.727366	0.184854120
952.655819	0.191717237
954.584272	0.197600380
956.512725	0.203052923
958.441178	0.209054515
960.369631	0.216314524
962.298084	0.224276990
964.226537	0.231840581
966.154990	0.238379434
968.083443	0.244170785
970.011897	0.250766635
971.940350	0.258671880
973.868803	0.265788972
975.797256	0.270803809
977.725709	0.275538057
979.654162	0.281835377
981.582615	0.288957030
983.511068	0.295559108
985.439521	0.301733404
987.367974	0.307986081
989.296427	0.313985109
991.224880	0.319483995
993.153333	0.325116098
995.081786	0.331688434
997.010240	0.338596970
998.938693	0.343801588
1000.867146	0.347117782
1002.795599	0.350564986
1004.724052	0.354917139
1006.652505	0.359301597
1008.580958	0.363462776
1010.509411	0.368003190
1012.437864	0.372613758
1014.366317	0.376818120
1016.294770	0.380815059
1018.223223	0.384206951
1020.151676	0.386992425
1022.080130	0.390052199
1024.008583	0.393435687
1025.937036	0.396451414
1027.865489	0.398894787
1029.793942	0.401303679
1031.722395	0.404323280
1033.650848	0.407339931
1035.579301	0.408905029
1037.507754	0.409633607
1039.436207	0.411228210
1041.364660	0.413116723
1043.293113	0.413718164
1045.221566	0.413092405
1047.150019	0.412368268
1049.078473	0.412057132
1051.006926	0.412022352
1052.935379	0.412106335
1054.863832	0.412317902
1056.792285	0.412538797
1058.720738	0.412357479
1060.649191	0.411664635
1062.577644	0.410671532
1064.506097	0.409777641
1066.434550	0.408979774
1068.363003	0.407425553
1070.291456	0.405013651
1072.219909	0.402716368
1074.148363	0.401258111
1076.076816	0.400675535
1078.005269	0.400149703
1079.933722	0.398781419
1081.862175	0.397100300
1083.790628	0.396206886
1085.719081	0.395716369
1087.647534	0.394459814
1089.575987	0.391985953
1091.504440	0.388972759
1093.432893	0.386503607
1095.361346	0.384714842
1097.289799	0.383404255
1099.218253	0.382018238
1101.146706	0.379514635
1103.075159	0.376531780
1105.003612	0.374135584
1106.932065	0.371615916
1108.860518	0.368917555
1110.788971	0.366802186
1112.717424	0.364402294
1114.645877	0.361211985
1116.574330	0.358397186
1118.502783	0.356346637
1120.431236	0.354357570
1122.359689	0.351739407
1124.288142	0.348460227
1126.216596	0.345230877
1128.145049	0.342531532
1130.073502	0.340165228
1132.001955	0.337399900
1133.930408	0.334105909
1135.858861	0.331388056
1137.787314	0.329686105
1139.715767	0.327829301
1141.644220	0.324933589
1143.572673	0.321859717
1145.501126	0.319617689
1147.429579	0.317665756
1149.358032	0.315199733
1151.286486	0.312436312
1153.214939	0.309487432
1155.143392	0.305899352
1157.071845	0.302361876
1159.000298	0.299991965
1160.928751	0.298068285
1162.857204	0.295486093
1164.785657	0.292541414
1166.714110	0.289890945
1168.642563	0.287470907
1170.571016	0.284696341
1172.499469	0.281442255
1174.427922	0.278425276
1176.356375	0.275969684
1178.284829	0.273275673
1180.213282	0.269994348
1182.141735	0.266740143
1184.070188	0.263878286
1185.998641	0.261539996
1187.927094	0.259535223
1189.855547	0.257375598
1191.784000	0.255058348
1193.712453	0.252539784
1195.640906	0.249642089
1197.569359	0.246711403
1199.497812	0.244114920
1201.426265	0.241768435
1203.354719	0.239862561
1205.283172	0.237703562
1207.211625	0.235098049
1209.140078	0.232561052
1211.068531	0.230503291
1212.996984	0.228395730
1214.925437	0.225673527
1216.853890	0.222916201
1218.782343	0.220865339
1220.710796	0.219109148
1222.639249	0.217136130
1224.567702	0.215084255
1226.496155	0.212848991
1228.424609	0.210380197
1230.353062	0.208216920
1232.281515	0.206529364
1234.209968	0.204738081
1236.138421	0.202661157
1238.066874	0.200720906
1239.995327	0.198934719
1241.923780	0.197113395
1243.852233	0.195447087
1245.780686	0.193972275
1247.709139	0.192583844
1249.637592	0.191133976
1251.566045	0.189158514
1253.494498	0.186544657
1255.422952	0.184083343
1257.351405	0.182471439
1259.279858	0.181323066
1261.208311	0.179695502
1263.136764	0.177456796
1265.065217	0.175450295
1266.993670	0.174110934
1268.922123	0.173062876
1270.850576	0.171858370
1272.779029	0.170264348
1274.707482	0.168338135
1276.635935	0.166531846
1278.564388	0.164967686
1280.492842	0.163339183
1282.421295	0.161718741
1284.349748	0.160420567
1286.278201	0.159336224
1288.206654	0.158101052
1290.135107	0.156591356
1292.063560	0.154952899
1293.992013	0.153183535
1295.920466	0.151296660
1297.848919	0.149699062
1299.777372	0.148457155
1301.705825	0.147063956
1303.634278	0.145431936
1305.562731	0.143852741
1307.491185	0.142360941
1309.419638	0.140917122
1311.348091	0.139470905
1313.276544	0.138194948
1315.204997	0.137250334
1317.133450	0.136317238
1319.061903	0.135148063
1320.990356	0.133703783
1322.918809	0.132028684
1324.847262	0.130419612
1326.775715	0.129120573
1328.704168	0.128093168
1330.632621	0.127212629
1332.561075	0.126520813
1334.489528	0.126105532
1336.417981	0.125662237
1338.346434	0.124639422
1340.274887	0.123265080
1342.203340	0.121682547
1344.131793	0.119700633
1346.060246	0.117898107
1347.988699	0.116688542
1349.917152	0.115663670
1351.845605	0.114449352
1353.774058	0.113215357
1355.702511	0.112365425
1357.630965	0.111824296
1359.559418	0.110992678
1361.487871	0.109719232
1363.416324	0.108807318
1365.344777	0.108239099
1367.273230	0.107294545
1369.201683	0.106403865
1371.130136	0.105711475
1373.058589	0.104687244
1374.987042	0.103803508
1376.915495	0.103160635
1378.843948	0.102046162
1380.772401	0.100538954
1382.700854	0.099059679
1384.629308	0.097750954
1386.557761	0.096807681
1388.486214	0.096546896
1390.414667	0.096342556
1392.343120	0.095376179
1394.271573	0.094393089
1396.200026	0.094033703
1398.128479	0.093399033
1400.056932	0.092360191
1401.985385	0.091001533
1403.913838	0.089015745
1405.842291	0.087490685
1407.770744	0.086879626
1409.699198	0.086329386
1411.627651	0.085833520
1413.556104	0.085790910
1415.484557	0.085764334
1417.413010	0.085092418
1419.341463	0.084491357
1421.269916	0.084311031
1423.198369	0.083286375
1425.126822	0.081747048
1427.055275	0.080630302
1428.983728	0.079818703
1430.912181	0.079400592
1432.840634	0.078931056
1434.769087	0.077519216
1436.697541	0.076102838
1438.625994	0.075945839
1440.554447	0.075648919
1442.482900	0.074632972
1444.411353	0.073805079
1446.339806	0.073303595
1448.268259	0.073034763
1450.196712	0.072981603
1452.125165	0.073075250
1454.053618	0.072991036
1455.982071	0.072247922
1457.910524	0.071690731
1459.838977	0.071584024
1461.767431	0.070408985
1463.695884	0.068422176
1465.624337	0.067395039
1467.552790	0.067779474
1469.481243	0.068135716
1471.409696	0.067666277
1473.338149	0.067082465
1475.266602	0.066549964
1477.195055	0.065660097
1479.123508	0.064565353
1481.051961	0.063573390
1482.980414	0.063125700
1484.908867	0.063121982
1486.837321	0.063134201
1488.765774	0.062994137
1490.694227	0.062874846
1492.622680	0.062887989
1494.551133	0.062324967
1496.479586	0.061022811
1498.408039	0.059795752
1500.336492	0.059250604
1502.264945	0.059391942
1504.193398	0.059404720
1506.121851	0.058912627
1508.050304	0.058924016
1509.978757	0.058768265
1511.907210	0.057885565
1513.835664	0.057234194
1515.764117	0.057087690
1517.692570	0.057283558
1519.621023	0.057114191
1521.549476	0.056491297
1523.477929	0.056034598
1525.406382	0.055012267
1527.334835	0.053814717
1529.263288	0.053277817
1531.191741	0.052626252
1533.120194	0.051849484
1535.048647	0.052126732
1536.977100	0.052563567
1538.905554	0.052502740
1540.834007	0.053442333
1542.762460	0.054244310
1544.690913	0.052998673
1546.619366	0.051078826
1548.547819	0.049674109
1550.476272	0.049126409
1552.404725	0.049229767
1554.333178	0.049486618
1556.261631	0.049487386
1558.190084	0.049226083
1560.118537	0.049827378
1562.046990	0.049892601
1563.975443	0.048438691
1565.903897	0.047102276
1567.832350	0.046391960
1569.760803	0.046276215
1571.689256	0.047105525
1573.617709	0.047698472
1575.546162	0.047458012
1577.474615	0.047340289
1579.403068	0.047175620
1581.331521	0.046511490
1583.259974	0.045887064
1585.188427	0.045487572
1587.116880	0.045244351
1589.045333	0.045347549
1590.973787	0.045774877
1592.902240	0.046156216
1594.830693	0.046418414
1596.759146	0.046670452
1598.687599	0.046810400
1600.616052	0.046980910
1602.544505	0.047410943
1604.472958	0.047881819
1606.401411	0.048095576
1608.329864	0.048178617
1610.258317	0.048493132
1612.186770	0.049105067
1614.115223	0.049509358
1616.043677	0.049594987
1617.972130	0.050198656
1619.900583	0.050982300
1621.829036	0.051128678
1623.757489	0.051456444
1625.685942	0.052060403
1627.614395	0.052140836
1629.542848	0.052126203
1631.471301	0.052485082
1633.399754	0.053023241
1635.328207	0.054074109
1637.256660	0.055622149
1639.185113	0.056007687
1641.113566	0.055461690
1643.042020	0.055374403
1644.970473	0.055710211
1646.898926	0.056391958
1648.827379	0.057476558
1650.755832	0.057084579
1652.684285	0.055386964
1654.612738	0.055192184
1656.541191	0.055426545
1658.469644	0.054720514
1660.398097	0.053778712
1662.326550	0.053037509
1664.255003	0.052805744
1666.183456	0.052712888
1668.111910	0.052150782
1670.040363	0.051740378
1671.968816	0.051648844
1673.897269	0.050851658
1675.825722	0.049769204
1677.754175	0.049186267
1679.682628	0.048812591
1681.611081	0.048603907
1683.539534	0.048461676
1685.467987	0.048084389
1687.396440	0.046847895
1689.324893	0.045100249
1691.253346	0.043976214
1693.181799	0.043085463
1695.110253	0.042095918
1697.038706	0.041874323
1698.967159	0.041548260
1700.895612	0.040741432
1702.824065	0.040285714
1704.752518	0.039509345
1706.680971	0.038692169
1708.609424	0.038217533
1710.537877	0.037843443
1712.466330	0.037647568
1714.394783	0.037520889
1716.323236	0.036947541
1718.251689	0.036127627
1720.180143	0.035611641
1722.108596	0.035082985
1724.037049	0.034597289
1725.965502	0.034517519
1727.893955	0.034596227
1729.822408	0.034662273
1731.750861	0.034644898
1733.679314	0.034591950
1735.607767	0.034856107
1737.536220	0.034660403
1739.464673	0.033827361
1741.393126	0.033411670
1743.321579	0.033628076
1745.250032	0.033954889
1747.178486	0.033991054
1749.106939	0.033601366
1751.035392	0.033144254
1752.963845	0.032990802
1754.892298	0.032977883
1756.820751	0.032990199
1758.749204	0.033084907
1760.677657	0.033056892
1762.606110	0.033113990
1764.534563	0.033404093
1766.463016	0.033796679
1768.391469	0.034525909
1770.319922	0.035297561
1772.248376	0.035647765
1774.176829	0.035856016
1776.105282	0.035891104
1778.033735	0.035667345
1779.962188	0.035543811
1781.890641	0.035644848
1783.819094	0.035679534
1785.747547	0.035801232
1787.676000	0.036329430
1789.604453	0.036997464
1791.532906	0.037684809
1793.461359	0.038553849
1795.389812	0.039190251
1797.318266	0.039225899
1799.246719	0.038920131
1801.175172	0.038689349
1803.103625	0.038733523
1805.032078	0.038984191
1806.960531	0.039359737
1808.888984	0.039676897
1810.817437	0.039738592
1812.745890	0.039596282
1814.674343	0.039465614
1816.602796	0.039639391
1818.531249	0.040193826
1820.459702	0.040739574
1822.388155	0.040990915
1824.316609	0.041210875
1826.245062	0.041740380
1828.173515	0.042128082
1830.101968	0.042044550
1832.030421	0.041741975
1833.958874	0.041166190
1835.887327	0.040475339
1837.815780	0.040140297
1839.744233	0.040332634
1841.672686	0.040676497
1843.601139	0.040905613
1845.529592	0.041158099
1847.458045	0.040988930
1849.386499	0.040201802
1851.314952	0.039422769
1853.243405	0.039022345
1855.171858	0.038882155
1857.100311	0.038795527
1859.028764	0.038651772
1860.957217	0.038435288
1862.885670	0.038182598
1864.814123	0.037903510
1866.742576	0.037563697
1868.671029	0.037415478
1870.599482	0.037605103
1872.527935	0.037562314
1874.456388	0.037114214
1876.384842	0.036681041
1878.313295	0.036354128
1880.241748	0.035996933
1882.170201	0.035590958
1884.098654	0.035288915
1886.027107	0.035263997
1887.955560	0.035338987
1889.884013	0.035247795
1891.812466	0.034855369
1893.740919	0.034201849
1895.669372	0.033632737
1897.597825	0.033201683
1899.526278	0.032728255
1901.454732	0.032307927
1903.383185	0.032085773
1905.311638	0.032066956
1907.240091	0.032052413
1909.168544	0.031920575
1911.096997	0.031796310
1913.025450	0.031646568
1914.953903	0.031350311
1916.882356	0.030959366
1918.810809	0.030638974
1920.739262	0.030239601
1922.667715	0.029659752
1924.596168	0.029192327
1926.524622	0.028842859
1928.453075	0.028463414
1930.381528	0.028017679
1932.309981	0.027657609
1934.238434	0.027565364
1936.166887	0.027573289
1938.095340	0.027500827
1940.023793	0.027387584
1941.952246	0.027428925
1943.880699	0.027673371
1945.809152	0.027549043
1947.737605	0.026811250
1949.666058	0.025971133
1951.594511	0.025472652
1953.522965	0.025441540
1955.451418	0.025633547
1957.379871	0.025471069
1959.308324	0.024723442
1961.236777	0.023902053
1963.165230	0.023486523
1965.093683	0.023400100
1967.022136	0.023438595
1968.950589	0.023498803
1970.879042	0.023384202
1972.807495	0.023075819
1974.735948	0.022821425
1976.664401	0.022710688
1978.592855	0.022592111
1980.521308	0.022301063
1982.449761	0.021899393
1984.378214	0.021630250
1986.306667	0.021616668
1988.235120	0.021765983
1990.163573	0.021707220
1992.092026	0.021195538
1994.020479	0.020678947
1995.948932	0.020578647
1997.877385	0.020666743
1999.805838	0.020574270
2001.734291	0.020235876
2003.662744	0.019805009
2005.591198	0.019461412
2007.519651	0.019279093
2009.448104	0.019163150
2011.376557	0.019101961
2013.305010	0.019131506
2015.233463	0.019065110
2017.161916	0.018881116
2019.090369	0.018760541
2021.018822	0.018687254
2022.947275	0.018647281
2024.875728	0.018654810
2026.804181	0.018613791
2028.732634	0.018444113
2030.661088	0.018212156
2032.589541	0.018030491
2034.517994	0.017805368
2036.446447	0.017521165
2038.374900	0.017359171
2040.303353	0.017315652
2042.231806	0.017303897
2044.160259	0.017268902
2046.088712	0.017103663
2048.017165	0.016888730
2049.945618	0.016763706
2051.874071	0.016620765
2053.802524	0.016372131
2055.730978	0.016167829
2057.659431	0.016172778
2059.587884	0.016304722
2061.516337	0.016384238
2063.444790	0.016345678
2065.373243	0.016075484
2067.301696	0.015631439
2069.230149	0.015395706
2071.158602	0.015448359
2073.087055	0.015440993
2075.015508	0.015308711
2076.943961	0.015397158
2078.872414	0.015683282
2080.800867	0.015645687
2082.729321	0.015181850
2084.657774	0.014831617
2086.586227	0.014868677
2088.514680	0.014897962
2090.443133	0.014637510
2092.371586	0.014269132
2094.300039	0.013980309
2096.228492	0.013826343
2098.156945	0.013752657
2100.085398	0.013772833
2102.013851	0.013983001
2103.942304	0.014158540
2105.870757	0.014058882
2107.799211	0.013845799
2109.727664	0.013628479
2111.656117	0.013431360
2113.584570	0.013335450
2115.513023	0.013425965
2117.441476	0.013695912
2119.369929	0.013859755
2121.298382	0.013865725
2123.226835	0.013923072
2125.155288	0.013896620
2127.083741	0.013663128
2129.012194	0.013325807
2130.940647	0.013014980
2132.869100	0.012870379
2134.797554	0.012961006
2136.726007	0.013084538
2138.654460	0.013083841
2140.582913	0.013103708
2142.511366	0.013116151
2144.439819	0.012955328
2146.368272	0.012773194
2148.296725	0.012704992
2150.225178	0.012591130
2152.153631	0.012412258
2154.082084	0.012255901
2156.010537	0.012205374
2157.938990	0.012475348
2159.867444	0.012881828
2161.795897	0.012924989
2163.724350	0.012587197
2165.652803	0.012233023
2167.581256	0.012068515
2169.509709	0.011939842
2171.438162	0.011795943
2173.366615	0.011845819
2175.295068	0.011988020
2177.223521	0.011901204
2179.151974	0.011614247
2181.080427	0.011457809
2183.008880	0.011606351
2184.937334	0.011873387
2186.865787	0.011902867
2188.794240	0.011616901
2190.722693	0.011278691
2192.651146	0.011069744
2194.579599	0.011007379
2196.508052	0.011038308
2198.436505	0.011038807
2200.364958	0.011040888
2202.293411	0.011176598
2204.221864	0.011420946
2206.150317	0.011602642
2208.078770	0.011592895
2210.007223	0.011385657
2211.935677	0.011061945
2213.864130	0.010833800
2215.792583	0.011001256
2217.721036	0.011436778
2219.649489	0.011609309
2221.577942	0.011285254
2223.506395	0.010685011
2225.434848	0.010053370
2227.363301	0.009515189
2229.291754	0.009323924
2231.220207	0.009547031
2233.148660	0.009787611
2235.077113	0.009788601
2237.005567	0.009739716
2238.934020	0.009776177
2240.862473	0.009906885
2242.790926	0.010158726
2244.719379	0.010280191
2246.647832	0.010144247
2248.576285	0.010047275
2250.504738	0.010048390
2252.433191	0.009908799
2254.361644	0.009622467
2256.290097	0.009439085
2258.218550	0.009646111
2260.147003	0.009872243
2262.075456	0.009610145
2264.003910	0.009182247
2265.932363	0.009014380
2267.860816	0.009081521
2269.789269	0.009338665
2271.717722	0.009590629
2273.646175	0.009494323
2275.574628	0.009146129
2277.503081	0.008915593
2279.431534	0.008889588
2281.359987	0.008835007
2283.288440	0.008702693
2285.216893	0.008626767
2287.145346	0.008531880
2289.073800	0.008405039
2291.002253	0.008422050
2292.930706	0.008588859
2294.859159	0.008717866
2296.787612	0.008713956
2298.716065	0.008587673
2300.644518	0.008315927
2302.572971	0.007934608
2304.501424	0.007566676
2306.429877	0.007383613
2308.358330	0.007509278
2310.286783	0.007840008
2312.215236	0.008211991
2314.143690	0.008594579
2316.072143	0.008881811
2318.000596	0.008735663
2319.929049	0.007792824
2321.857502	0.006448089
2323.785955	0.005820582
2325.714408	0.006408902
2327.642861	0.007423807
2329.571314	0.007745855
2331.499767	0.007768866
2333.428220	0.008269582
2335.356673	0.008812821
2337.285126	0.008824269
2339.213579	0.008600768
2341.142033	0.008680657
2343.070486	0.009122883
2344.998939	0.009222770
2346.927392	0.008466174
2348.855845	0.007383433
2350.784298	0.006682856
2352.712751	0.006712707
2354.641204	0.007288126
2356.569657	0.007935732
2358.498110	0.008169567
2360.426563	0.008047532
2362.355016	0.007995452
2364.283469	0.007934630
2366.211923	0.007106252
2368.140376	0.005714148
2370.068829	0.005013913
2371.997282	0.005538486
2373.925735	0.006647371
2375.854188	0.007200842
2377.782641	0.007015153
2379.711094	0.006919396
2381.639547	0.007286237
2383.568000	0.007508598
2385.496453	0.006959068
2387.424906	0.006115276
2389.353359	0.005803784
2391.281812	0.005989331
2393.210266	0.006072659
2395.138719	0.005922649
2397.067172	0.005875204
2398.995625	0.006031975
2400.924078	0.006247424
2402.852531	0.006367975
2404.780984	0.006193270
2406.709437	0.005692669
2408.637890	0.005360156
2410.566343	0.005498694
2412.494796	0.005575407
2414.423249	0.005339719
2416.351702	0.005200812
2418.280156	0.005401358
2420.208609	0.005751447
2422.137062	0.005712065
2424.065515	0.005342337
2425.993968	0.005231348
2427.922421	0.005455034
2429.850874	0.005810503
2431.779327	0.005954630
2433.707780	0.005740105
2435.636233	0.005503465
2437.564686	0.005593759
2439.493139	0.005881523
2441.421592	0.006050988
2443.350045	0.006117975
2445.278499	0.006074881
2447.206952	0.005842661
2449.135405	0.005725034
2451.063858	0.005892719
2452.992311	0.005912948
2454.920764	0.005583112
2456.849217	0.005304722
2458.777670	0.005461922
2460.706123	0.005897638
2462.634576	0.006135963
2464.563029	0.005993000
2466.491482	0.005799013
2468.419935	0.005797644
2470.348389	0.005805119
2472.276842	0.005662002
2474.205295	0.005670295
2476.133748	0.005963559
2478.062201	0.006158145
2479.990654	0.006080296
2481.919107	0.005919190
2483.847560	0.005949646
2485.776013	0.006319030
2487.704466	0.006838841
2489.632919	0.007078969
2491.561372	0.006935276
2493.489825	0.006899344
2495.418279	0.007134185
2497.346732	0.007365915
2499.275185	0.007601129
2501.203638	0.007819199
2503.132091	0.007863433
2505.060544	0.007824134
2506.988997	0.007732495
2508.917450	0.007595021
2510.845903	0.007725966
2512.774356	0.008122559
2514.702809	0.008399060
2516.631262	0.008524735
2518.559715	0.008727478
2520.488168	0.009123941
2522.416622	0.009583086
2524.345075	0.009834197
2526.273528	0.009893303
2528.201981	0.009962500
2530.130434	0.010183324
2532.058887	0.010577211
2533.987340	0.010934320
2535.915793	0.011078999
2537.844246	0.011038428
2539.772699	0.010946765
2541.701152	0.011012909
2543.629605	0.011162893
2545.558058	0.011295197
2547.486512	0.011487035
2549.414965	0.011771576
2551.343418	0.012166575
2553.271871	0.012509878
2555.200324	0.012673328
2557.128777	0.012809034
2559.057230	0.012975469
2560.985683	0.013227097
2562.914136	0.013520937
2564.842589	0.013799658
2566.771042	0.014242494
2568.699495	0.014704208
2570.627948	0.014872802
2572.556401	0.014988978
2574.484855	0.015432656
2576.413308	0.015957743
2578.341761	0.016092598
2580.270214	0.015914803
2582.198667	0.016002061
2584.127120	0.016519662
2586.055573	0.016828395
2587.984026	0.016728975
2589.912479	0.016699998
2591.840932	0.016792823
2593.769385	0.016893407
2595.697838	0.017165376
2597.626291	0.017571598
2599.554745	0.017913384
2601.483198	0.018141069
2603.411651	0.018137695
2605.340104	0.017881090
2607.268557	0.017649371
2609.197010	0.017580170
2611.125463	0.017577413
2613.053916	0.017717496
2614.982369	0.018058341
2616.910822	0.018506417
2618.839275	0.018934475
2620.767728	0.019081546
2622.696181	0.018897468
2624.624635	0.018744275
2626.553088	0.018732902
2628.481541	0.018693367
2630.409994	0.018674795
2632.338447	0.018613162
2634.266900	0.018430766
2636.195353	0.018230934
2638.123806	0.018075138
2640.052259	0.018142754
2641.980712	0.018472655
2643.909165	0.018669454
2645.837618	0.018394034
2647.766071	0.017787768
2649.694524	0.017430896
2651.622978	0.017559193
2653.551431	0.017726932
2655.479884	0.017672841
2657.408337	0.017352745
2659.336790	0.016849009
2661.265243	0.016664466
2663.193696	0.016961638
2665.122149	0.017206330
2667.050602	0.017090395
2668.979055	0.016824564
2670.907508	0.016734164
2672.835961	0.016860487
2674.764414	0.016907135
2676.692868	0.016733501
2678.621321	0.016589621
2680.549774	0.016660698
2682.478227	0.016680090
2684.406680	0.016343139
2686.335133	0.015957031
2688.263586	0.015972083
2690.192039	0.016050050
2692.120492	0.015691331
2694.048945	0.015279651
2695.977398	0.015271015
2697.905851	0.015471046
2699.834304	0.015593204
2701.762757	0.015469795
2703.691211	0.015093421
2705.619664	0.014801931
2707.548117	0.014819792
2709.476570	0.015018995
2711.405023	0.015132700
2713.333476	0.015054780
2715.261929	0.014970140
2717.190382	0.014914054
2719.118835	0.014701384
2721.047288	0.014360881
2722.975741	0.014083483
2724.904194	0.013930622
2726.832647	0.013735536
2728.761101	0.013345241
2730.689554	0.013195652
2732.618007	0.013656630
2734.546460	0.014212697
2736.474913	0.014234502
2738.403366	0.013770724
2740.331819	0.013327857
2742.260272	0.013234467
2744.188725	0.013369376
2746.117178	0.013593890
2748.045631	0.013890865
2749.974084	0.013905811
2751.902537	0.013610446
2753.830991	0.013379042
2755.759444	0.013005026
2757.687897	0.012399015
2759.616350	0.012109166
2761.544803	0.012255286
2763.473256	0.012353064
2765.401709	0.012154180
2767.330162	0.012025083
2769.258615	0.012210435
2771.187068	0.012466292
2773.115521	0.012673355
2775.043974	0.012818860
2776.972427	0.012672969
2778.900880	0.012209687
2780.829334	0.011951013
2782.757787	0.012187454
2784.686240	0.012415571
2786.614693	0.012366164
2788.543146	0.012359250
2790.471599	0.012488728
2792.400052	0.012451667
2794.328505	0.012161441
2796.256958	0.011966320
2798.185411	0.012077223
2800.113864	0.011967588
2802.042317	0.011321786
2803.970770	0.010945393
2805.899224	0.011396478
2807.827677	0.011931657
2809.756130	0.011854684
2811.684583	0.011560442
2813.613036	0.011518219
2815.541489	0.011347825
2817.469942	0.010839175
2819.398395	0.010556238
2821.326848	0.010758687
2823.255301	0.011294520
2825.183754	0.011823311
2827.112207	0.011809761
2829.040660	0.011286138
2830.969113	0.010888396
2832.897567	0.011079693
2834.826020	0.011538722
2836.754473	0.011596917
2838.682926	0.011478835
2840.611379	0.011578078
2842.539832	0.011595977
2844.468285	0.011406115
2846.396738	0.011342783
2848.325191	0.011532675
2850.253644	0.011403031
2852.182097	0.010808637
2854.110550	0.010545272
2856.039003	0.010957286
2857.967457	0.011448283
2859.895910	0.011400085
2861.824363	0.010844332
2863.752816	0.010395383
2865.681269	0.010392746
2867.609722	0.010535052
2869.538175	0.010732045
2871.466628	0.011143608
2873.395081	0.011433419
2875.323534	0.011398738
2877.251987	0.011188658
2879.180440	0.010874387
2881.108893	0.010609291
2883.037347	0.010470294
2884.965800	0.010382167
2886.894253	0.010387387
2888.822706	0.010533449
2890.751159	0.010643655
2892.679612	0.010444559
2894.608065	0.010155891
2896.536518	0.010190173
2898.464971	0.010443827
2900.393424	0.010606448
2902.321877	0.010907353
2904.250330	0.011455503
2906.178783	0.011457634
2908.107236	0.010753997
2910.035690	0.010131729
2911.964143	0.009941523
2913.892596	0.010200033
2915.821049	0.010736629
2917.749502	0.010843576
2919.677955	0.010448401
2921.606408	0.010149228
2923.534861	0.009995501
2925.463314	0.009919261
2927.391767	0.010126967
2929.320220	0.010495982
2931.248673	0.010604723
2933.177126	0.010543787
2935.105580	0.010724077
2937.034033	0.010910314
2938.962486	0.010699236
2940.890939	0.010473220
2942.819392	0.010645190
2944.747845	0.011002755
2946.676298	0.011181364
2948.604751	0.011394796
2950.533204	0.011870119
2952.461657	0.012088110
2954.390110	0.011634851
2956.318563	0.011127826
2958.247016	0.011024396
2960.175469	0.011083905
2962.103923	0.011399482
2964.032376	0.011928828
2965.960829	0.012027642
2967.889282	0.011619143
2969.817735	0.011336725
2971.746188	0.011466479
2973.674641	0.011681700
2975.603094	0.011492673
2977.531547	0.011149682
2979.460000	0.011185173
2981.388453	0.011377664
2983.316906	0.011369822
2985.245359	0.011417246
2987.173813	0.011758281
2989.102266	0.012129891
2991.030719	0.012146330
2992.959172	0.011684153
2994.887625	0.011313746
2996.816078	0.011626177
2998.744531	0.012280130
3000.672984	0.012838177
3002.601437	0.013177652
3004.529890	0.013201198
3006.458343	0.013002073
3008.386796	0.012695725
3010.315249	0.012532093
3012.243703	0.012695963
3014.172156	0.012925574
3016.100609	0.012831317
3018.029062	0.012375392
3019.957515	0.011959771
3021.885968	0.012138914
3023.814421	0.012797622
3025.742874	0.013171561
3027.671327	0.012914700
3029.599780	0.012390870
3031.528233	0.012079718
3033.456686	0.012340898
3035.385139	0.013053660
3037.313592	0.013532221
3039.242046	0.013433492
3041.170499	0.013185436
3043.098952	0.013211196
3045.027405	0.013331013
3046.955858	0.013442421
3048.884311	0.013653050
3050.812764	0.013819347
3052.741217	0.013902870
3054.669670	0.013960399
3056.598123	0.013929873
3058.526576	0.013841629
3060.455029	0.013564803
3062.383482	0.012967656
3064.311936	0.012581648
3066.240389	0.013099534
3068.168842	0.014255074
3070.097295	0.014938572
3072.025748	0.014772449
3073.954201	0.014584323
3075.882654	0.014804019
3077.811107	0.014896972
3079.739560	0.014725949
3081.668013	0.014831710
3083.596466	0.015340649
3085.524919	0.015724087
3087.453372	0.015571753
3089.381825	0.015217456
3091.310279	0.015285528
3093.238732	0.015800914
3095.167185	0.016118513
3097.095638	0.015992790
3099.024091	0.015913999
3100.952544	0.016089201
3102.880997	0.016279554
3104.809450	0.016528640
3106.737903	0.017050741
3108.666356	0.017560625
3110.594809	0.017688125
3112.523262	0.017849294
3114.451715	0.018300520
3116.380169	0.018303992
3118.308622	0.017529458
3120.237075	0.016810983
3122.165528	0.016781732
3124.093981	0.017157465
3126.022434	0.017620649
3127.950887	0.018203031
3129.879340	0.018698398
3131.807793	0.018687578
3133.736246	0.018568963
3135.664699	0.019230038
3137.593152	0.020287519
3139.521605	0.020502612
3141.450058	0.019777736
3143.378512	0.019110024
3145.306965	0.019102909
3147.235418	0.019690864
3149.163871	0.020594686
3151.092324	0.021346668
3153.020777	0.021320770
3154.949230	0.020770559
3156.877683	0.020814607
3158.806136	0.021440592
3160.734589	0.021524014
3162.663042	0.021024622
3164.591495	0.020884557
3166.519948	0.021373715
3168.448402	0.021910204
3170.376855	0.021974729
3172.305308	0.021710318
3174.233761	0.021569649
3176.162214	0.021668036
3178.090667	0.021920629
3180.019120	0.022357900
3181.947573	0.022592673
3183.876026	0.022217037
3185.804479	0.021851238
3187.732932	0.022257876
3189.661385	0.023190437
3191.589838	0.023854602
3193.518292	0.023879759
3195.446745	0.023595346
3197.375198	0.023677779
3199.303651	0.024426566
3201.232104	0.025190609
3203.160557	0.025084829
3205.089010	0.024202097
3207.017463	0.023411753
3208.945916	0.023491444
3210.874369	0.024490116
3212.802822	0.025544778
3214.731275	0.025903985
3216.659728	0.025843855
3218.588181	0.025839610
3220.516635	0.025802301
3222.445088	0.025778618
3224.373541	0.026093910
3226.301994	0.026397366
3228.230447	0.026142132
3230.158900	0.025775630
3232.087353	0.026081042
3234.015806	0.026959077
3235.944259	0.027733905
3237.872712	0.028082075
3239.801165	0.028058965
3241.729618	0.027942222
3243.658071	0.027839411
3245.586525	0.027610395
3247.514978	0.027469018
3249.443431	0.027932450
3251.371884	0.028908528
3253.300337	0.029511888
3255.228790	0.029265273
3257.157243	0.028786242
3259.085696	0.028852968
3261.014149	0.029244961
3262.942602	0.029295037
3264.871055	0.029249487
3266.799508	0.029708441
3268.727961	0.030328544
3270.656414	0.030302236
3272.584868	0.029727735
3274.513321	0.029636448
3276.441774	0.030382194
3278.370227	0.030914128
3280.298680	0.030277660
3282.227133	0.029073739
3284.155586	0.028364521
3286.084039	0.028246913
3288.012492	0.028404048
3289.940945	0.028816657
3291.869398	0.029416492
3293.797851	0.030084541
3295.726304	0.030797722
3297.654758	0.031494699
3299.583211	0.032032929
3301.511664	0.032314692
3303.440117	0.032215383
3305.368570	0.031716999
3307.297023	0.031045934
3309.225476	0.030502642
3311.153929	0.030426146
3313.082382	0.030963222
3315.010835	0.031788133
3316.939288	0.032507822
3318.867741	0.032683015
3320.796194	0.031985577
3322.724648	0.031194292
3324.653101	0.031234877
3326.581554	0.031839576
3328.510007	0.032470517
3330.438460	0.033129912
3332.366913	0.033664022
3334.295366	0.033403601
3336.223819	0.032648623
3338.152272	0.032652024
3340.080725	0.033279348
3342.009178	0.033413619
3343.937631	0.032971647
3345.866084	0.032713477
3347.794537	0.033080369
3349.722991	0.033608243
3351.651444	0.033572726
3353.579897	0.033216096
3355.508350	0.033271931
3357.436803	0.033722606
3359.365256	0.034355741
3361.293709	0.035402801
3363.222162	0.036448825
3365.150615	0.036619961
3367.079068	0.035913687
3369.007521	0.035101235
3370.935974	0.034816395
3372.864427	0.034940321
3374.792881	0.035245884
3376.721334	0.035870284
3378.649787	0.036737703
3380.578240	0.037338622
3382.506693	0.037324756
3384.435146	0.037118752
3386.363599	0.037205547
3388.292052	0.036953066
3390.220505	0.036152158
3392.148958	0.035865173
3394.077411	0.036142811
3396.005864	0.036162850
3397.934317	0.036289550
3399.862770	0.037011500
3401.791224	0.037801988
3403.719677	0.037863940
3405.648130	0.037452374
3407.576583	0.037167571
3409.505036	0.037334878
3411.433489	0.037617475
3413.361942	0.037795041
3415.290395	0.038095091
3417.218848	0.038458008
3419.147301	0.038690735
3421.075754	0.038700100
3423.004207	0.038555678
3424.932660	0.038627952
3426.861114	0.038596425
3428.789567	0.038069438
3430.718020	0.037800822
3432.646473	0.038112190
3434.574926	0.038450856
3436.503379	0.038347166
3438.431832	0.037691131
3440.360285	0.037110094
3442.288738	0.037075933
3444.217191	0.036852047
3446.145644	0.036093034
3448.074097	0.035700053
3450.002550	0.035829253
3451.931004	0.036050402
3453.859457	0.036382366
3455.787910	0.036694404
3457.716363	0.036816303
3459.644816	0.036763690
3461.573269	0.036642022
3463.501722	0.036706612
3465.430175	0.036823362
3467.358628	0.036569715
3469.287081	0.036134347
3471.215534	0.035886366
3473.143987	0.035932612
3475.072440	0.036238290
3477.000893	0.036278464
3478.929347	0.035790902
3480.857800	0.035315476
3482.786253	0.035241198
3484.714706	0.035339508
3486.643159	0.035058234
3488.571612	0.034386057
3490.500065	0.033819761
3492.428518	0.033392392
3494.356971	0.032746326
3496.285424	0.032068465
3498.213877	0.031970680
3500.142330	0.032202806
3502.070783	0.032123536
3503.999237	0.031962417
3505.927690	0.031949211
3507.856143	0.031874523
3509.784596	0.031904511
3511.713049	0.032066602
3513.641502	0.031910509
3515.569955	0.031413637
3517.498408	0.031154348
3519.426861	0.031620998
3521.355314	0.032490391
3523.283767	0.033003576
3525.212220	0.032900061
3527.140673	0.032340243
3529.069126	0.031508327
3530.997580	0.030524336
3532.926033	0.029593205
3534.854486	0.029011244
3536.782939	0.028860668
3538.711392	0.028933950
3540.639845	0.028924955
3542.568298	0.028596673
3544.496751	0.028038971
3546.425204	0.027576271
3548.353657	0.027285842
3550.282110	0.027041238
3552.210563	0.026835447
3554.139016	0.026700875
3556.067470	0.026789676
3557.995923	0.027179141
3559.924376	0.027435282
3561.852829	0.027195923
3563.781282	0.026635246
3565.709735	0.025937697
3567.638188	0.025179707
3569.566641	0.024403621
3571.495094	0.023576964
3573.423547	0.022879150
3575.352000	0.022575900
3577.280453	0.022439687
3579.208906	0.022113800
3581.137360	0.021884223
3583.065813	0.022160333
3584.994266	0.022811856
3586.922719	0.023450889
3588.851172	0.023669612
3590.779625	0.023315404
3592.708078	0.022724787
3594.636531	0.022311203
3596.564984	0.022238567
3598.493437	0.022290016
3600.421890	0.022137398
3602.350343	0.021747762
3604.278796	0.021409012
3606.207249	0.021490775
3608.135703	0.021903304
3610.064156	0.021771608
3611.992609	0.020672424
3613.921062	0.019641530
3615.849515	0.019434962
3617.777968	0.019469101
3619.706421	0.019404510
3621.634874	0.019516375
3623.563327	0.019522831
3625.491780	0.019132271
3627.420233	0.018721072
3629.348686	0.018943219
3631.277139	0.019382641
3633.205593	0.019034170
3635.134046	0.018214876
3637.062499	0.017892104
3638.990952	0.018081449
3640.919405	0.018073985
3642.847858	0.017716471
3644.776311	0.017582018
3646.704764	0.018038906
3648.633217	0.018664552
3650.561670	0.018262483
3652.490123	0.016691212
3654.418576	0.015128086
3656.347029	0.014363044
3658.275482	0.014222150
3660.203936	0.014106958
3662.132389	0.013817289
3664.060842	0.013283125
3665.989295	0.012452360
3667.917748	0.011488582
3669.846201	0.011126505
3671.774654	0.011880995
3673.703107	0.012643860
3675.631560	0.012570909
3677.560013	0.012162969
3679.488466	0.011542104
3681.416919	0.010848878
3683.345372	0.010649977
3685.273826	0.011025370
3687.202279	0.011421271
3689.130732	0.011269418
3691.059185	0.011014477
3692.987638	0.011415477
3694.916091	0.011976483
3696.844544	0.012208843
3698.772997	0.012112803
3700.701450	0.011645542
3702.629903	0.010972886
3704.558356	0.010530206
3706.486809	0.010452914
3708.415262	0.010787100
3710.343716	0.011567635
3712.272169	0.012341979
3714.200622	0.012512039
3716.129075	0.011958228
3718.057528	0.011161044
3719.985981	0.010973988
3721.914434	0.011470739
3723.842887	0.011693386
3725.771340	0.011560777
3727.699793	0.011983223
3729.628246	0.012640124
3731.556699	0.012456455
3733.485152	0.011716511
3735.413605	0.011630658
3737.342059	0.012410285
3739.270512	0.012935248
3741.198965	0.012820104
3743.127418	0.012661816
3745.055871	0.012651884
3746.984324	0.012253742
3748.912777	0.011687171
3750.841230	0.011700936
3752.769683	0.011960874
3754.698136	0.012144997
3756.626589	0.012795364
3758.555042	0.013888427
3760.483495	0.014741622
3762.411949	0.015016617
3764.340402	0.014769023
3766.268855	0.014137723
3768.197308	0.013507647
3770.125761	0.013246215
3772.054214	0.013207914
3773.982667	0.013056587
3775.911120	0.012799954
3777.839573	0.012575528
3779.768026	0.012698180
3781.696479	0.013391638
3783.624932	0.014127544
3785.553385	0.014324780
3787.481838	0.014028686
3789.410292	0.013589880
3791.338745	0.013138815
3793.267198	0.012643851
3795.195651	0.012483516
3797.124104	0.013177824
3799.052557	0.014266782
3800.981010	0.014890887
3802.909463	0.015257125
3804.837916	0.015507452
3806.766369	0.015312918
3808.694822	0.014708855
3810.623275	0.013923927
3812.551728	0.013289097
3814.480182	0.013058746
3816.408635	0.013385380
3818.337088	0.014007162
3820.265541	0.014218527
3822.193994	0.014150757
3824.122447	0.014092787
3826.050900	0.014047665
3827.979353	0.014342972
3829.907806	0.014711587
3831.836259	0.014580246
3833.764712	0.014129598
3835.693165	0.013791522
3837.621618	0.013505248
3839.550071	0.013078836
3841.478525	0.012558443
3843.406978	0.012208195
3845.335431	0.012222885
3847.263884	0.012647717
3849.192337	0.013357227
3851.120790	0.014006200
3853.049243	0.014082314
3854.977696	0.013550328
3856.906149	0.013053616
3858.834602	0.012888340
3860.763055	0.012698081
3862.691508	0.011956461
3864.619961	0.011020390
3866.548415	0.010782442
3868.476868	0.011080157
3870.405321	0.011195697
3872.333774	0.011055707
3874.262227	0.011101710
3876.190680	0.011721433
3878.119133	0.012705872
3880.047586	0.013512773
3881.976039	0.013737472
3883.904492	0.013226481
3885.832945	0.012525082
3887.761398	0.012167496
3889.689851	0.011898829
3891.618305	0.011448506
3893.546758	0.011108177
3895.475211	0.011092212
3897.403664	0.011119192
3899.332117	0.010900839
3901.260570	0.010704298
3903.189023	0.010941732
3905.117476	0.011433117
3907.045929	0.011644172
3908.974382	0.011516080
3910.902835	0.011198977
3912.831288	0.010865916
3914.759741	0.010826288
3916.688194	0.011095672
3918.616648	0.011380372
3920.545101	0.011462973
3922.473554	0.011221269
3924.402007	0.010783788
3926.330460	0.010420996
3928.258913	0.010124723
3930.187366	0.009920507
3932.115819	0.010156929
3934.044272	0.010714646
3935.972725	0.011236423
3937.901178	0.011762564
3939.829631	0.012300180
3941.758084	0.012614824
3943.686538	0.012584660
3945.614991	0.012251825
3947.543444	0.011582388
3949.471897	0.010638368
3951.400350	0.010009604
3953.328803	0.010024775
3955.257256	0.009965207
3957.185709	0.009396149
3959.114162	0.008991873
3961.042615	0.009363862
3962.971068	0.010294999
3964.899521	0.010971952
3966.827974	0.011177986
3968.756427	0.011470982
3970.684881	0.011828825
3972.613334	0.011660546
3974.541787	0.011097248
3976.470240	0.010638225
3978.398693	0.010272160
3980.327146	0.010223909
3982.255599	0.010530250
3984.184052	0.010532359
3986.112505	0.010302136
3988.040958	0.010228965
3989.969411	0.010385500
3991.897864	0.010853821
3993.826317	0.011168767
3995.754771	0.010776954
3997.683224	0.010254301
3999.611677	0.010355905
4001.540130	0.010764754
4003.468583	0.010577822
4005.397036	0.009710538
4007.325489	0.008868906
4009.253942	0.008667315
4011.182395	0.009118637
4013.110848	0.010041210
4015.039301	0.011073276
4016.967754	0.010877363
4018.896207	0.009169096
4020.824661	0.007572078
4022.753114	0.007262092
4024.681567	0.008091983
4026.610020	0.008979261
4028.538473	0.009369261
4030.466926	0.009552228
4032.395379	0.009362178
4034.323832	0.008776969
4036.252285	0.008644713
4038.180738	0.008803328
4040.109191	0.008659941
4042.037644	0.008695248
4043.966097	0.009692306
4045.894550	0.010868397
4047.823004	0.011268029
4049.751457	0.010698170
4051.679910	0.010097415
4053.608363	0.009985808
4055.536816	0.009923408
4057.465269	0.009881428
4059.393722	0.010275075
4061.322175	0.010386129
4063.250628	0.009500034
4065.179081	0.008904925
4067.107534	0.009544311
4069.035987	0.010102796
4070.964440	0.009924961
4072.892894	0.009871705
4074.821347	0.009654485
4076.749800	0.008563073
4078.678253	0.007694602
4080.606706	0.008380057
4082.535159	0.009516886
4084.463612	0.009517838
4086.392065	0.008693614
4088.320518	0.008081080
4090.248971	0.007578381
4092.177424	0.007226159
4094.105877	0.007277334
4096.034330	0.007634906
4097.962783	0.008124954
4099.891237	0.008681694
4101.819690	0.008931348
4103.748143	0.008929890
4105.676596	0.009205192
4107.605049	0.009561949
4109.533502	0.009220357
4111.461955	0.008353828
4113.390408	0.007879699
4115.318861	0.008110215
4117.247314	0.008502043
4119.175767	0.008802824
4121.104220	0.009434292
4123.032673	0.009756944
4124.961127	0.009154963
4126.889580	0.008793819
4128.818033	0.009373141
4130.746486	0.009949567
4132.674939	0.009743002
4134.603392	0.009359582
4136.531845	0.009489738
4138.460298	0.009668821
4140.388751	0.009369001
4142.317204	0.008762122
4144.245657	0.008694486
4146.174110	0.009090007
4148.102563	0.008722861
4150.031017	0.007822867
4151.959470	0.007361736
4153.887923	0.007574745
4155.816376	0.008112401
4157.744829	0.008742844
4159.673282	0.008687779
4161.601735	0.008025302
4163.530188	0.007912629
4165.458641	0.008434600
4167.387094	0.008861466
4169.315547	0.009106740
4171.244000	0.008998627
4173.172453	0.008062622
4175.100906	0.006806995
4177.029360	0.006100925
4178.957813	0.006199159
4180.886266	0.007070410
4182.814719	0.007448158
4184.743172	0.007069637
4186.671625	0.006520687
4188.600078	0.005880070
4190.528531	0.005734598
4192.456984	0.006667634
4194.385437	0.007282360
4196.313890	0.006757602
4198.242343	0.005547897
4200.170796	0.004805837
4202.099250	0.005466845
4204.027703	0.006843010
4205.956156	0.006846716
4207.884609	0.006074769
4209.813062	0.006154688
4211.741515	0.006669768
4213.669968	0.007258037
4215.598421	0.007059684
4217.526874	0.006369039
4219.455327	0.006105242
4221.383780	0.006420646
4223.312233	0.007408112
4225.240686	0.007854233
4227.169139	0.007426760
4229.097593	0.007348480
4231.026046	0.007938522
4232.954499	0.008409026
4234.882952	0.007913772
4236.811405	0.006836265
4238.739858	0.006316180
4240.668311	0.006094849
4242.596764	0.005391655
4244.525217	0.005331735
4246.453670	0.005785056
4248.382123	0.005440243
4250.310576	0.004985459
4252.239029	0.005516306
4254.167483	0.006569191
4256.095936	0.007283803
4258.024389	0.007230977
4259.952842	0.006464662
4261.881295	0.005333356
4263.809748	0.004682915
4265.738201	0.005197198
4267.666654	0.005909473
4269.595107	0.005657810
4271.523560	0.005173889
4273.452013	0.005415169
4275.380466	0.005871654
4277.308919	0.006499620
4279.237373	0.007281783
4281.165826	0.007965147
4283.094279	0.008338060
4285.022732	0.008300649
4286.951185	0.007690569
4288.879638	0.007037569
4290.808091	0.006756115
4292.736544	0.006457619
4294.664997	0.006022476
4296.593450	0.005605802
4298.521903	0.005344335
4300.450356	0.005627857
4302.378809	0.005819629
4304.307262	0.005173517
4306.235716	0.004736911
4308.164169	0.004988539
4310.092622	0.005581058
4312.021075	0.005838258
4313.949528	0.006119265
4315.877981	0.006512460
4317.806434	0.006140793
4319.734887	0.005752679
4321.663340	0.006188621
4323.591793	0.006183438
4325.520246	0.005355255
4327.448699	0.004852612
4329.377152	0.005016536
4331.305606	0.005472356
4333.234059	0.006369187
4335.162512	0.006520680
4337.090965	0.005596859
4339.019418	0.005438714
4340.947871	0.006405954
4342.876324	0.007389418
4344.804777	0.007654195
4346.733230	0.007820199
4348.661683	0.008239047
4350.590136	0.008415981
4352.518589	0.008013871
4354.447042	0.007221968
4356.375495	0.006486960
4358.303949	0.006033279
4360.232402	0.005767025
4362.160855	0.005136135
4364.089308	0.004625518
4366.017761	0.004723475
4367.946214	0.005300275
4369.874667	0.006000909
4371.803120	0.006059719
4373.731573	0.005316459
4375.660026	0.005363701
4377.588479	0.006233840
4379.516932	0.006540010
4381.445385	0.006334499
4383.373839	0.006093697
4385.302292	0.006081437
4387.230745	0.006288918
4389.159198	0.007041837
4391.087651	0.007098007
4393.016104	0.006148636
4394.944557	0.005614529
4396.873010	0.005926116
4398.801463	0.005819760
4400.729916	0.004897301
4402.658369	0.004333932
4404.586822	0.004671813
4406.515275	0.005424296
4408.443729	0.006131921
4410.372182	0.006176206
4412.300635	0.005551880
4414.229088	0.005581737
4416.157541	0.006496755
4418.085994	0.007233266
4420.014447	0.007453639
4421.942900	0.006965292
4423.871353	0.007028969
4425.799806	0.008192233
4427.728259	0.008697283
4429.656712	0.008031142
4431.585165	0.006820666
4433.513618	0.005517353
4435.442072	0.004823689
4437.370525	0.004995788
4439.298978	0.005512540
4441.227431	0.005936992
4443.155884	0.006237351
4445.084337	0.006714014
4447.012790	0.006790176
4448.941243	0.006044594
4450.869696	0.005828327
4452.798149	0.006854826
4454.726602	0.008149249
4456.655055	0.008523709
4458.583508	0.007460768
4460.511962	0.006011160
4462.440415	0.005010509
4464.368868	0.005013935
4466.297321	0.006071115
4468.225774	0.006867157
4470.154227	0.007304550
4472.082680	0.007489067
4474.011133	0.007161594
4475.939586	0.007244226
4477.868039	0.007042202
4479.796492	0.006944680
4481.724945	0.007732621
4483.653398	0.008367595
4485.581851	0.007735033
4487.510305	0.006810164
4489.438758	0.006685603
4491.367211	0.006984482
4493.295664	0.007047284
4495.224117	0.007485987
4497.152570	0.008058378
4499.081023	0.008285801
4501.009476	0.008157743
4502.937929	0.007595335
4504.866382	0.006738123
4506.794835	0.006407122
4508.723288	0.006265705
4510.651741	0.006022156
4512.580195	0.006729809
4514.508648	0.008079767
4516.437101	0.008489539
4518.365554	0.007806485
4520.294007	0.006942173
4522.222460	0.006479311
4524.150913	0.006785750
4526.079366	0.007110707
4528.007819	0.006816641
4529.936272	0.006527447
4531.864725	0.006439502
4533.793178	0.006097930
4535.721631	0.006210785
4537.650084	0.007024523
4539.578538	0.007575895
4541.506991	0.007285772
4543.435444	0.006060550
4545.363897	0.005714274
4547.292350	0.006507916
4549.220803	0.007139313
4551.149256	0.007218760
4553.077709	0.006895601
4555.006162	0.006673137
4556.934615	0.006725129
4558.863068	0.007322872
4560.791521	0.008399528
4562.719974	0.008240243
4564.648428	0.007158145
4566.576881	0.007250589
4568.505334	0.008214783
4570.433787	0.007895969
4572.362240	0.006780494
4574.290693	0.005867603
4576.219146	0.004211552
4578.147599	0.003752559
4580.076052	0.004943298
4582.004505	0.005857925
4583.932958	0.005584003
4585.861411	0.005257055
4587.789864	0.005540310
4589.718318	0.006011164
4591.646771	0.006632565
4593.575224	0.007170893
4595.503677	0.006672618
4597.432130	0.005253015
4599.360583	0.004607509
4601.289036	0.005298373
4603.217489	0.006687495
[truncated: 1,501 more rows]
