# Supplementary material for: Adaptive Method for Quantitative Estimation of Glucose and Fructose Concentrations in Aqueous Solutions Based on Infrared Nanoantenna Optics
Source: Sensors (Basel). 2019 Jul 11;19(14):3053. doi: 10.3390/s19143053 (PMC6678705; doi:10.3390/s19143053)
Supplement: Supplementary file 1 [file sensors-19-03053-s001.zip › 00_Measurement_Data/Fructose cycles/2 water/res4 sc50_50 ap100x100 par pol/2 water.21.txt]

748.239793	0.021687441
750.168246	0.019998508
752.096699	0.017861996
754.025152	0.013631946
755.953605	0.031295553
757.882058	0.042962782
759.810511	0.044876315
761.738964	0.037929229
763.667418	0.022604262
765.595871	0.021747436
767.524324	0.023423964
769.452777	0.022400720
771.381230	0.013998698
773.309683	0.012667556
775.238136	0.020612521
777.166589	0.029942252
779.095042	0.036812652
781.023495	0.022092681
782.951948	0.014032907
784.880401	0.027398411
786.808854	0.034869708
788.737308	0.025206106
790.665761	0.017674774
792.594214	0.033713687
794.522667	0.031973410
796.451120	0.012366886
798.379573	0.015846942
800.308026	0.028892009
802.236479	0.022271929
804.164932	0.022797091
806.093385	0.030977275
808.021838	0.020357657
809.950291	0.022674667
811.878744	0.026137611
813.807197	0.017700626
815.735651	0.018601382
817.664104	0.028102120
819.592557	0.038914897
821.521010	0.034427360
823.449463	0.024189105
825.377916	0.024321044
827.306369	0.020355634
829.234822	0.031743448
831.163275	0.036689386
833.091728	0.025618767
835.020181	0.007558607
836.948634	0.013185120
838.877087	0.015884779
840.805541	0.009758031
842.733994	0.019299477
844.662447	0.019008642
846.590900	0.010690712
848.519353	0.012766869
850.447806	0.023523767
852.376259	0.022643911
854.304712	0.020733779
856.233165	0.025194507
858.161618	0.028054303
860.090071	0.027908478
862.018524	0.025582705
863.946977	0.021410123
865.875430	0.022804832
867.803884	0.027837738
869.732337	0.030571621
871.660790	0.032248262
873.589243	0.033386305
875.517696	0.034296129
877.446149	0.036864683
879.374602	0.038658749
881.303055	0.038443323
883.231508	0.040068001
885.159961	0.043994732
887.088414	0.046080105
889.016867	0.047155187
890.945320	0.050326470
892.873774	0.053631362
894.802227	0.055180192
896.730680	0.055963211
898.659133	0.056729268
900.587586	0.059441704
902.516039	0.064400643
904.444492	0.067773022
906.372945	0.069432408
908.301398	0.074087098
910.229851	0.080351800
912.158304	0.084397972
914.086757	0.087169960
916.015210	0.090643466
917.943664	0.094538048
919.872117	0.098115735
921.800570	0.101284027
923.729023	0.105328389
925.657476	0.111030042
927.585929	0.116469614
929.514382	0.121320285
931.442835	0.127279162
933.371288	0.133771062
935.299741	0.139652252
937.228194	0.145196334
939.156647	0.150869370
941.085100	0.157348931
943.013553	0.164512038
944.942007	0.170752078
946.870460	0.175618574
948.798913	0.180099308
950.727366	0.185004428
952.655819	0.190608144
954.584272	0.196701497
956.512725	0.203600839
958.441178	0.210626781
960.369631	0.216386780
962.298084	0.221841723
964.226537	0.228382155
966.154990	0.236183152
968.083443	0.244099602
970.011897	0.250652641
971.940350	0.256852239
973.868803	0.264115274
975.797256	0.271227837
977.725709	0.276635736
979.654162	0.281276435
981.582615	0.286731273
983.511068	0.292767197
985.439521	0.298826396
987.367974	0.304909348
989.296427	0.310996532
991.224880	0.316806376
993.153333	0.321754217
995.081786	0.326828569
997.010240	0.333367974
998.938693	0.339719087
1000.867146	0.344336063
1002.795599	0.348618835
1004.724052	0.353719145
1006.652505	0.359121054
1008.580958	0.364164412
1010.509411	0.368471622
1012.437864	0.372035354
1014.366317	0.375734717
1016.294770	0.380377322
1018.223223	0.384998351
1020.151676	0.387916237
1022.080130	0.389673740
1024.008583	0.392572492
1025.937036	0.396549910
1027.865489	0.399127364
1029.793942	0.399904847
1031.722395	0.401167721
1033.650848	0.403910965
1035.579301	0.406169593
1037.507754	0.407119185
1039.436207	0.408602804
1041.364660	0.411058962
1043.293113	0.413126379
1045.221566	0.414083749
1047.150019	0.414310098
1049.078473	0.414474875
1051.006926	0.414453298
1052.935379	0.413890570
1054.863832	0.413200974
1056.792285	0.412850767
1058.720738	0.412502825
1060.649191	0.411373109
1062.577644	0.409311980
1064.506097	0.407423228
1066.434550	0.406437367
1068.363003	0.405664653
1070.291456	0.404658049
1072.219909	0.403144270
1074.148363	0.401167870
1076.076816	0.399992496
1078.005269	0.399686009
1079.933722	0.398936987
1081.862175	0.397699773
1083.790628	0.396377385
1085.719081	0.394852936
1087.647534	0.393441647
1089.575987	0.391836345
1091.504440	0.389451981
1093.432893	0.387178421
1095.361346	0.385320455
1097.289799	0.383032143
1099.218253	0.380568862
1101.146706	0.378735602
1103.075159	0.377177566
1105.003612	0.374685735
1106.932065	0.371272981
1108.860518	0.368282050
1110.788971	0.365858972
1112.717424	0.363120794
1114.645877	0.360204875
1116.574330	0.357345194
1118.502783	0.354302287
1120.431236	0.351810396
1122.359689	0.350339681
1124.288142	0.348719776
1126.216596	0.346006930
1128.145049	0.342707157
1130.073502	0.339622587
1132.001955	0.336906850
1133.930408	0.334287226
1135.858861	0.331520259
1137.787314	0.329028487
1139.715767	0.327105761
1141.644220	0.325155556
1143.572673	0.322933972
1145.501126	0.320248693
1147.429579	0.317000180
1149.358032	0.314085066
1151.286486	0.311760366
1153.214939	0.309317917
1155.143392	0.306586802
1157.071845	0.303889096
1159.000298	0.301200598
1160.928751	0.298188835
1162.857204	0.295037955
1164.785657	0.292083293
1166.714110	0.289354354
1168.642563	0.286948830
1170.571016	0.284373432
1172.499469	0.281076521
1174.427922	0.277690083
1176.356375	0.274735242
1178.284829	0.272117913
1180.213282	0.269836485
1182.141735	0.267462313
1184.070188	0.264600396
1185.998641	0.261590034
1187.927094	0.258836478
1189.855547	0.256409347
1191.784000	0.254010171
1193.712453	0.251301080
1195.640906	0.248686656
1197.569359	0.246676147
1199.497812	0.244854838
1201.426265	0.242510214
1203.354719	0.240075588
1205.283172	0.237406299
1207.211625	0.234579578
1209.140078	0.231685847
1211.068531	0.229161099
1212.996984	0.227331161
1214.925437	0.225692973
1216.853890	0.223652184
1218.782343	0.221356392
1220.710796	0.219246507
1222.639249	0.217295811
1224.567702	0.215050742
1226.496155	0.212459102
1228.424609	0.209990352
1230.353062	0.207881108
1232.281515	0.205982715
1234.209968	0.204039574
1236.138421	0.202137873
1238.066874	0.200475574
1239.995327	0.198711276
1241.923780	0.196792290
1243.852233	0.195226163
1245.780686	0.193906084
1247.709139	0.192551285
1249.637592	0.191121787
1251.566045	0.189325511
1253.494498	0.187139004
1255.422952	0.185405493
1257.351405	0.184336260
1259.279858	0.182854563
1261.208311	0.180720404
1263.136764	0.178612560
1265.065217	0.176697761
1266.993670	0.175012678
1268.922123	0.173525885
1270.850576	0.171975493
1272.779029	0.170331255
1274.707482	0.168549061
1276.635935	0.166844845
1278.564388	0.165346831
1280.492842	0.163667813
1282.421295	0.162007213
1284.349748	0.161024839
1286.278201	0.160384640
1288.206654	0.159303144
1290.135107	0.157421514
1292.063560	0.154915094
1293.992013	0.152533367
1295.920466	0.150769547
1297.848919	0.149456799
1299.777372	0.148248121
1301.705825	0.146922648
1303.634278	0.145681262
1305.562731	0.144691721
1307.491185	0.143815115
1309.419638	0.143267050
1311.348091	0.142899305
1313.276544	0.142349720
1315.204997	0.141478077
1317.133450	0.139970496
1319.061903	0.138048783
1320.990356	0.135885388
1322.918809	0.133391351
1324.847262	0.131251186
1326.775715	0.129885167
1328.704168	0.128784746
1330.632621	0.127718017
1332.561075	0.127190679
1334.489528	0.127608716
1336.417981	0.128470734
1338.346434	0.128272057
1340.274887	0.126631647
1342.203340	0.124106295
1344.131793	0.121148750
1346.060246	0.118774354
1347.988699	0.117315955
1349.917152	0.116366856
1351.845605	0.115654692
1353.774058	0.114769995
1355.702511	0.113796055
1357.630965	0.113450512
1359.559418	0.113527253
1361.487871	0.112886146
1363.416324	0.111970797
1365.344777	0.111240774
1367.273230	0.109985359
1369.201683	0.109207436
1371.130136	0.109059073
1373.058589	0.108044565
1374.987042	0.106791265
1376.915495	0.105624869
1378.843948	0.103652656
1380.772401	0.101726100
1382.700854	0.100799136
1384.629308	0.100073159
1386.557761	0.098722182
1388.486214	0.097972780
1390.414667	0.098444037
1392.343120	0.098710358
1394.271573	0.098885603
1396.200026	0.099089049
1398.128479	0.097612053
1400.056932	0.095461756
1401.985385	0.093774162
1403.913838	0.091676317
1405.842291	0.090187691
1407.770744	0.089354798
1409.699198	0.087957375
1411.627651	0.086986318
1413.556104	0.087635875
1415.484557	0.088735655
1417.413010	0.088284105
1419.341463	0.087411582
1421.269916	0.087245159
1423.198369	0.085897081
1425.126822	0.084144965
1427.055275	0.083238058
1428.983728	0.082333572
1430.912181	0.082171969
1432.840634	0.082578406
1434.769087	0.080958582
1436.697541	0.078161307
1438.625994	0.077198237
1440.554447	0.076693542
1442.482900	0.076027520
1444.411353	0.076114863
1446.339806	0.075965948
1448.268259	0.075332470
1450.196712	0.075312920
1452.125165	0.076503322
1454.053618	0.077851862
1455.982071	0.077214539
1457.910524	0.075688869
1459.838977	0.075166002
1461.767431	0.073322050
1463.695884	0.069953099
1465.624337	0.068287723
1467.552790	0.069623195
1469.481243	0.071323633
1471.409696	0.071759984
1473.338149	0.071916878
1475.266602	0.071024142
1477.195055	0.068682820
1479.123508	0.066311084
1481.051961	0.064689711
1482.980414	0.064589359
1484.908867	0.065910183
1486.837321	0.067353010
1488.765774	0.067544527
1490.694227	0.066824235
1492.622680	0.066374011
1494.551133	0.065119818
1496.479586	0.063430361
1498.408039	0.063026100
1500.336492	0.063891008
1502.264945	0.065579161
1504.193398	0.066679709
1506.121851	0.066498891
1508.050304	0.067027114
1509.978757	0.066599689
1511.907210	0.064443514
1513.835664	0.063042991
1515.764117	0.063259237
1517.692570	0.064902909
1519.621023	0.065936409
1521.549476	0.065343425
1523.477929	0.064468823
1525.406382	0.061918464
1527.334835	0.058907807
1529.263288	0.057782251
1531.191741	0.056907579
1533.120194	0.055985119
1535.048647	0.057609726
1536.977100	0.059827898
1538.905554	0.060416710
1540.834007	0.061974805
1542.762460	0.062407952
1544.690913	0.059374552
1546.619366	0.056128509
1548.547819	0.053857960
1550.476272	0.052748907
1552.404725	0.053104360
1554.333178	0.054915618
1556.261631	0.056585226
1558.190084	0.054985922
1560.118537	0.053068392
1562.046990	0.052877661
1563.975443	0.051695973
1565.903897	0.050157748
1567.832350	0.048772573
1569.760803	0.048053715
1571.689256	0.049169034
1573.617709	0.049868826
1575.546162	0.048931159
1577.474615	0.048605200
1579.403068	0.048709638
1581.331521	0.047921401
1583.259974	0.047024421
1585.188427	0.046582729
1587.116880	0.046532732
1589.045333	0.046859719
1590.973787	0.047403038
1592.902240	0.047763035
1594.830693	0.047758542
1596.759146	0.047682192
1598.687599	0.047813322
1600.616052	0.048152402
1602.544505	0.048517026
1604.472958	0.048627306
1606.401411	0.048349172
1608.329864	0.048070215
1610.258317	0.048542194
1612.186770	0.049917649
1614.115223	0.050993409
1616.043677	0.051310834
1617.972130	0.052621115
1619.900583	0.054325037
1621.829036	0.054335605
1623.757489	0.054330010
1625.685942	0.054929838
1627.614395	0.054617640
1629.542848	0.054402605
1631.471301	0.055177692
1633.399754	0.055794567
1635.328207	0.056359470
1637.256660	0.057848759
1639.185113	0.058317553
1641.113566	0.057830628
1643.042020	0.058154080
1644.970473	0.058888149
1646.898926	0.060718793
1648.827379	0.064605378
1650.755832	0.064574189
1652.684285	0.059148286
1654.612738	0.056422364
1656.541191	0.056653127
1658.469644	0.055959512
1660.398097	0.054577958
1662.326550	0.053827066
1664.255003	0.054594055
1666.183456	0.055449806
1668.111910	0.054922272
1670.040363	0.054833557
1671.968816	0.055202179
1673.897269	0.053316403
1675.825722	0.051105648
1677.754175	0.051450077
1679.682628	0.053155545
1681.611081	0.053870454
1683.539534	0.052374545
1685.467987	0.050576475
1687.396440	0.048997216
1689.324893	0.046732012
1691.253346	0.045517284
1693.181799	0.045358103
1695.110253	0.045598645
1697.038706	0.046862286
1698.967159	0.046533041
1700.895612	0.044798881
1702.824065	0.044255242
1704.752518	0.042870767
1706.680971	0.040922567
1708.609424	0.039676242
1710.537877	0.039086711
1712.466330	0.039605387
1714.394783	0.040899020
1716.323236	0.040957000
1718.251689	0.039346170
1720.180143	0.037855331
1722.108596	0.036502220
1724.037049	0.035236236
1725.965502	0.034785490
1727.893955	0.035271417
1729.822408	0.036487360
1731.750861	0.037075903
1733.679314	0.036226455
1735.607767	0.035889685
1737.536220	0.035775326
1739.464673	0.035223704
1741.393126	0.035458360
1743.321579	0.036386963
1745.250032	0.037218865
1747.178486	0.037467495
1749.106939	0.036500774
1751.035392	0.035097074
1752.963845	0.034596428
1754.892298	0.034659468
1756.820751	0.034767739
1758.749204	0.035042875
1760.677657	0.034853268
1762.606110	0.034389980
1764.534563	0.034338403
1766.463016	0.034674723
1768.391469	0.035812777
1770.319922	0.037166670
1772.248376	0.037506320
1774.176829	0.037295680
1776.105282	0.036923330
1778.033735	0.036360823
1779.962188	0.036069516
1781.890641	0.036143683
1783.819094	0.036119778
1785.747547	0.036231246
1787.676000	0.036991622
1789.604453	0.037919391
1791.532906	0.038770586
1793.461359	0.039937291
1795.389812	0.040897034
1797.318266	0.040921897
1799.246719	0.040241200
1801.175172	0.039561402
1803.103625	0.039327044
1805.032078	0.039492425
1806.960531	0.040072031
1808.888984	0.040807821
1810.817437	0.041206118
1812.745890	0.041151181
1814.674343	0.040690161
1816.602796	0.040171269
1818.531249	0.040230107
1820.459702	0.040876407
1822.388155	0.041504219
1824.316609	0.041880772
1826.245062	0.042340837
1828.173515	0.042297147
1830.101968	0.041635778
1832.030421	0.041354727
1833.958874	0.041305225
1835.887327	0.041230354
1837.815780	0.041393906
1839.744233	0.041807897
1841.672686	0.042023186
1843.601139	0.042032763
1845.529592	0.042351797
1847.458045	0.042151447
1849.386499	0.041123874
1851.314952	0.040202815
1853.243405	0.039723344
1855.171858	0.039517019
1857.100311	0.039316107
1859.028764	0.038904302
1860.957217	0.038546417
1862.885670	0.038780387
1864.814123	0.039537586
1866.742576	0.039884076
1868.671029	0.039531991
1870.599482	0.039159283
1872.527935	0.038597181
1874.456388	0.037568197
1876.384842	0.036618736
1878.313295	0.036116548
1880.241748	0.035871692
1882.170201	0.035562512
1884.098654	0.035450101
1886.027107	0.035763696
1887.955560	0.035802349
1889.884013	0.035382397
1891.812466	0.034940012
1893.740919	0.034246981
1895.669372	0.033439044
1897.597825	0.032868315
1899.526278	0.032535691
1901.454732	0.032473564
1903.383185	0.032565434
1905.311638	0.032622509
1907.240091	0.032546178
1909.168544	0.032307219
1911.096997	0.031943265
1913.025450	0.031569716
1914.953903	0.031223910
1916.882356	0.030831996
1918.810809	0.030747730
1920.739262	0.030789014
1922.667715	0.030400909
1924.596168	0.029918274
1926.524622	0.029498488
1928.453075	0.029105369
1930.381528	0.028859960
1932.309981	0.028719082
1934.238434	0.028626192
1936.166887	0.028418478
1938.095340	0.028167037
1940.023793	0.027944136
1941.952246	0.027525658
1943.880699	0.027108949
1945.809152	0.026811317
1947.737605	0.026362363
1949.666058	0.025789980
1951.594511	0.025368338
1953.522965	0.025217613
1955.451418	0.025116438
1957.379871	0.025011243
1959.308324	0.024965795
1961.236777	0.024874350
1963.165230	0.024662489
1965.093683	0.024281144
1967.022136	0.023913743
1968.950589	0.023746990
1970.879042	0.023437178
1972.807495	0.023031320
1974.735948	0.022992652
1976.664401	0.023098659
1978.592855	0.022800514
1980.521308	0.022179225
1982.449761	0.021743350
1984.378214	0.021629849
1986.306667	0.021641968
1988.235120	0.021742396
1990.163573	0.021814248
1992.092026	0.021648588
1994.020479	0.021389564
1995.948932	0.021102641
1997.877385	0.020658698
1999.805838	0.020157795
2001.734291	0.019884784
2003.662744	0.019923173
2005.591198	0.019993134
2007.519651	0.019810727
2009.448104	0.019397154
2011.376557	0.018991064
2013.305010	0.018891769
2015.233463	0.019074289
2017.161916	0.019161660
2019.090369	0.018941782
2021.018822	0.018552702
2022.947275	0.018353086
2024.875728	0.018443622
2026.804181	0.018533448
2028.732634	0.018409088
2030.661088	0.018116502
2032.589541	0.017915342
2034.517994	0.017901331
2036.446447	0.017857768
2038.374900	0.017642992
2040.303353	0.017229795
2042.231806	0.016835803
2044.160259	0.016786970
2046.088712	0.016918957
2048.017165	0.016886385
2049.945618	0.016599061
2051.874071	0.016158765
2053.802524	0.015879435
2055.730978	0.015954487
2057.659431	0.016147634
2059.587884	0.016176214
2061.516337	0.016101321
2063.444790	0.016023451
2065.373243	0.015856599
2067.301696	0.015528329
2069.230149	0.015211965
2071.158602	0.015220322
2073.087055	0.015484418
2075.015508	0.015572771
2076.943961	0.015322797
2078.872414	0.014999830
2080.800867	0.014910535
2082.729321	0.014985872
2084.657774	0.014949152
2086.586227	0.014823988
2088.514680	0.014836216
2090.443133	0.014935736
2092.371586	0.014788889
2094.300039	0.014346097
2096.228492	0.014039742
2098.156945	0.014149290
2100.085398	0.014367357
2102.013851	0.014246350
2103.942304	0.013908214
2105.870757	0.013848754
2107.799211	0.014209826
2109.727664	0.014478791
2111.656117	0.014307523
2113.584570	0.014007162
2115.513023	0.013898837
2117.441476	0.013893594
2119.369929	0.013803593
2121.298382	0.013610618
2123.226835	0.013466477
2125.155288	0.013333159
2127.083741	0.012971864
2129.012194	0.012595885
2130.940647	0.012676233
2132.869100	0.013147757
2134.797554	0.013432031
2136.726007	0.013234702
2138.654460	0.012914805
2140.582913	0.012827379
2142.511366	0.012922004
2144.439819	0.012855406
2146.368272	0.012522014
2148.296725	0.012421594
2150.225178	0.012675417
2152.153631	0.012744810
2154.082084	0.012519955
2156.010537	0.012312136
2157.938990	0.012242726
2159.867444	0.012156218
2161.795897	0.011903954
2163.724350	0.011727581
2165.652803	0.011828021
2167.581256	0.011906551
2169.509709	0.011808226
2171.438162	0.011809856
2173.366615	0.011993979
2175.295068	0.012104716
2177.223521	0.012167541
2179.151974	0.012351166
2181.080427	0.012283207
2183.008880	0.011890145
2184.937334	0.011824703
2186.865787	0.012142003
2188.794240	0.012222437
2190.722693	0.011931016
2192.651146	0.011494761
2194.579599	0.011201684
2196.508052	0.011183828
2198.436505	0.011238093
2200.364958	0.011185562
2202.293411	0.010977991
2204.221864	0.010698987
2206.150317	0.010671918
2208.078770	0.011019354
2210.007223	0.011349689
2211.935677	0.011329255
2213.864130	0.011172628
2215.792583	0.011151546
2217.721036	0.011164104
2219.649489	0.011027601
2221.577942	0.010712182
2223.506395	0.010422060
2225.434848	0.010448243
2227.363301	0.010752259
2229.291754	0.010895506
2231.220207	0.010622772
2233.148660	0.010275871
2235.077113	0.010276875
2237.005567	0.010437322
2238.934020	0.010348640
2240.862473	0.010167281
2242.790926	0.010082858
2244.719379	0.009904116
2246.647832	0.009744358
2248.576285	0.009842457
2250.504738	0.010028968
2252.433191	0.009984664
2254.361644	0.009758728
2256.290097	0.009493434
2258.218550	0.009327932
2260.147003	0.009483730
2262.075456	0.009779234
2264.003910	0.009717881
2265.932363	0.009364261
2267.860816	0.009101565
2269.789269	0.009035057
2271.717722	0.009109575
2273.646175	0.009233220
2275.574628	0.009314064
2277.503081	0.009327630
2279.431534	0.009236274
2281.359987	0.009059766
2283.288440	0.008951578
2285.216893	0.008969260
2287.145346	0.008978228
2289.073800	0.008900449
2291.002253	0.008911001
2292.930706	0.009163522
2294.859159	0.009438572
2296.787612	0.009510539
2298.716065	0.009506968
2300.644518	0.009478357
2302.572971	0.009304940
2304.501424	0.009126489
2306.429877	0.009097784
2308.358330	0.009002009
2310.286783	0.008503322
2312.215236	0.007751058
2314.143690	0.007318732
2316.072143	0.007403772
2318.000596	0.007786294
2319.929049	0.008183162
2321.857502	0.008242495
2323.785955	0.007856793
2325.714408	0.007373049
2327.642861	0.007236204
2329.571314	0.007609727
2331.499767	0.008099631
2333.428220	0.008006832
2335.356673	0.007444669
2337.285126	0.007178888
2339.213579	0.007283081
2341.142033	0.007297317
2343.070486	0.007234194
2344.998939	0.007464453
2346.927392	0.007913397
2348.855845	0.008213632
2350.784298	0.008231163
2352.712751	0.008554881
2354.641204	0.009559805
2356.569657	0.010058342
2358.498110	0.009193506
2360.426563	0.007924798
2362.355016	0.007362916
2364.283469	0.007862789
2366.211923	0.008428507
2368.140376	0.008323816
2370.068829	0.007793519
2371.997282	0.007182716
2373.925735	0.006693344
2375.854188	0.006487092
2377.782641	0.006473502
2379.711094	0.006468268
2381.639547	0.006509901
2383.568000	0.006681206
2385.496453	0.006854073
2387.424906	0.006843519
2389.353359	0.006548056
2391.281812	0.006065277
2393.210266	0.005702910
2395.138719	0.005726787
2397.067172	0.006073063
2398.995625	0.006392986
2400.924078	0.006429517
2402.852531	0.006276486
2404.780984	0.006152684
2406.709437	0.005977806
2408.637890	0.005914839
2410.566343	0.006107918
2412.494796	0.006302030
2414.423249	0.006270603
2416.351702	0.006073738
2418.280156	0.005986081
2420.208609	0.005833968
2422.137062	0.005425907
2424.065515	0.005099827
2425.993968	0.005117488
2427.922421	0.005247505
2429.850874	0.005277749
2431.779327	0.005375701
2433.707780	0.005586724
2435.636233	0.005600254
2437.564686	0.005489655
2439.493139	0.005636286
2441.421592	0.006000744
2443.350045	0.006142926
2445.278499	0.005922551
2447.206952	0.005535136
2449.135405	0.005164050
2451.063858	0.005022762
2452.992311	0.005289368
2454.920764	0.005869155
2456.849217	0.006366143
2458.777670	0.006612070
2460.706123	0.006789723
2462.634576	0.006810208
2464.563029	0.006729069
2466.491482	0.006847530
2468.419935	0.006944668
2470.348389	0.006598786
2472.276842	0.006078595
2474.205295	0.005964507
2476.133748	0.006317681
2478.062201	0.006672185
2479.990654	0.006700746
2481.919107	0.006432801
2483.847560	0.006244743
2485.776013	0.006384227
2487.704466	0.006574504
2489.632919	0.006722849
2491.561372	0.006894663
2493.489825	0.006976409
2495.418279	0.007056462
2497.346732	0.007181901
2499.275185	0.007201595
2501.203638	0.007235904
2503.132091	0.007286505
2505.060544	0.007443665
2506.988997	0.007823389
2508.917450	0.008136328
2510.845903	0.008306324
2512.774356	0.008524881
2514.702809	0.008810812
2516.631262	0.009023660
2518.559715	0.009146133
2520.488168	0.009206238
2522.416622	0.009211331
2524.345075	0.009274531
2526.273528	0.009517703
2528.201981	0.009993312
2530.130434	0.010533537
2532.058887	0.010864407
2533.987340	0.010859524
2535.915793	0.010579367
2537.844246	0.010443633
2539.772699	0.010690285
2541.701152	0.011085131
2543.629605	0.011554531
2545.558058	0.012065695
2547.486512	0.012244049
2549.414965	0.012103945
2551.343418	0.012224761
2553.271871	0.012626235
2555.200324	0.012740084
2557.128777	0.012606227
2559.057230	0.012664484
2560.985683	0.012873595
2562.914136	0.013071366
2564.842589	0.013325316
2566.771042	0.013668325
2568.699495	0.014046655
2570.627948	0.014368033
2572.556401	0.014770351
2574.484855	0.015288714
2576.413308	0.015468248
2578.341761	0.015438463
2580.270214	0.015748749
2582.198667	0.016287364
2584.127120	0.016797895
2586.055573	0.017153619
2587.984026	0.017170493
2589.912479	0.016829496
2591.840932	0.016535832
2593.769385	0.016738320
2595.697838	0.017101523
2597.626291	0.017110309
2599.554745	0.017025540
2601.483198	0.017223880
2603.411651	0.017651331
2605.340104	0.018185513
2607.268557	0.018651895
2609.197010	0.018833643
2611.125463	0.018823799
2613.053916	0.018863009
2614.982369	0.018917473
2616.910822	0.018811619
2618.839275	0.018566163
2620.767728	0.018335450
2622.696181	0.018205456
2624.624635	0.018157167
2626.553088	0.018025851
2628.481541	0.017841036
2630.409994	0.017936328
2632.338447	0.018276412
2634.266900	0.018374493
2636.195353	0.018166712
2638.123806	0.017986184
2640.052259	0.017815243
2641.980712	0.017781101
2643.909165	0.018234773
2645.837618	0.018748110
2647.766071	0.018899150
2649.694524	0.018955512
2651.622978	0.018773906
2653.551431	0.018155886
2655.479884	0.017677104
2657.408337	0.017570447
2659.336790	0.017279765
2661.265243	0.016764175
2663.193696	0.016588915
2665.122149	0.016821463
2667.050602	0.017022874
2668.979055	0.016858576
2670.907508	0.016509771
2672.835961	0.016298478
2674.764414	0.016071588
2676.692868	0.015953317
2678.621321	0.016291203
2680.549774	0.016574670
2682.478227	0.016471114
2684.406680	0.016239485
2686.335133	0.015814139
2688.263586	0.015425323
2690.192039	0.015534821
2692.120492	0.015760399
2694.048945	0.015731091
2695.977398	0.015665155
2697.905851	0.015560484
2699.834304	0.015271698
2701.762757	0.014961763
2703.691211	0.014843856
2705.619664	0.014843118
2707.548117	0.014745092
2709.476570	0.014612104
2711.405023	0.014709954
2713.333476	0.014847126
2715.261929	0.014531894
2717.190382	0.014106156
2719.118835	0.014068289
2721.047288	0.013964796
2722.975741	0.013665776
2724.904194	0.013801525
2726.832647	0.014352228
2728.761101	0.014553466
2730.689554	0.014262791
2732.618007	0.014074039
2734.546460	0.014133006
2736.474913	0.014054224
2738.403366	0.013659586
2740.331819	0.013268459
2742.260272	0.013271072
2744.188725	0.013486779
2746.117178	0.013413277
2748.045631	0.013165219
2749.974084	0.013183343
2751.902537	0.013362920
2753.830991	0.013495758
2755.759444	0.013478159
2757.687897	0.013162428
2759.616350	0.012718901
2761.544803	0.012629315
2763.473256	0.012907882
2765.401709	0.013146359
2767.330162	0.013216862
2769.258615	0.013046006
2771.187068	0.012664432
2773.115521	0.012449082
2775.043974	0.012475461
2776.972427	0.012560172
2778.900880	0.012600529
2780.829334	0.012438907
2782.757787	0.012217319
2784.686240	0.012279171
2786.614693	0.012225984
2788.543146	0.011806271
2790.471599	0.011705009
2792.400052	0.012114152
2794.328505	0.012398777
2796.256958	0.012417137
2798.185411	0.012361540
2800.113864	0.012079179
2802.042317	0.011667796
2803.970770	0.011610374
2805.899224	0.011856087
2807.827677	0.011853547
2809.756130	0.011641216
2811.684583	0.011706399
2813.613036	0.011990112
2815.541489	0.012152156
2817.469942	0.012126045
2819.398395	0.011768018
2821.326848	0.011251686
2823.255301	0.011097668
2825.183754	0.011074295
2827.112207	0.010939777
2829.040660	0.011060990
2830.969113	0.011319686
2832.897567	0.011252888
2834.826020	0.011008887
2836.754473	0.011016788
2838.682926	0.011269285
2840.611379	0.011353075
2842.539832	0.011190332
2844.468285	0.011216888
2846.396738	0.011467313
2848.325191	0.011394421
2850.253644	0.011240525
2852.182097	0.011547932
2854.110550	0.011819241
2856.039003	0.011629293
2857.967457	0.011267061
2859.895910	0.011028091
2861.824363	0.010987277
2863.752816	0.011220088
2865.681269	0.011659637
2867.609722	0.011926939
2869.538175	0.011925243
2871.466628	0.011902198
2873.395081	0.011674524
2875.323534	0.011075576
2877.251987	0.010445592
2879.180440	0.010380353
2881.108893	0.010850080
2883.037347	0.011159594
2884.965800	0.011186640
2886.894253	0.011330778
2888.822706	0.011446492
2890.751159	0.011447095
2892.679612	0.011588440
2894.608065	0.011653125
2896.536518	0.011460298
2898.464971	0.011164975
2900.393424	0.010809352
2902.321877	0.010688157
2904.250330	0.010694532
2906.178783	0.010495241
2908.107236	0.010613927
2910.035690	0.011287794
2911.964143	0.011730235
2913.892596	0.011571428
2915.821049	0.011566168
2917.749502	0.012207924
2919.677955	0.012570591
2921.606408	0.012086822
2923.534861	0.011437170
2925.463314	0.011336190
2927.391767	0.011791459
2929.320220	0.011997159
2931.248673	0.011514869
2933.177126	0.011158205
2935.105580	0.011455628
2937.034033	0.011810658
2938.962486	0.011747193
2940.890939	0.011522954
2942.819392	0.011433966
2944.747845	0.011611721
2946.676298	0.011952253
2948.604751	0.012068479
2950.533204	0.011897823
2952.461657	0.011708654
2954.390110	0.011601517
2956.318563	0.011418976
2958.247016	0.011089903
2960.175469	0.010635091
2962.103923	0.010132226
2964.032376	0.010024591
2965.960829	0.010610602
2967.889282	0.011477785
2969.817735	0.012102754
2971.746188	0.012262306
2973.674641	0.012124771
2975.603094	0.012012493
2977.531547	0.011655501
2979.460000	0.011087029
2981.388453	0.010855357
2983.316906	0.010857879
2985.245359	0.010829510
2987.173813	0.010996546
2989.102266	0.011371093
2991.030719	0.011577358
2992.959172	0.011563103
2994.887625	0.011562619
2996.816078	0.011656226
2998.744531	0.011748997
3000.672984	0.011623329
3002.601437	0.011263158
3004.529890	0.010985170
3006.458343	0.010940309
3008.386796	0.011000269
3010.315249	0.011213791
3012.243703	0.011745449
3014.172156	0.012573471
3016.100609	0.013311270
3018.029062	0.013389066
3019.957515	0.012714312
3021.885968	0.011900823
3023.814421	0.011633792
3025.742874	0.012019495
3027.671327	0.012725795
3029.599780	0.013288461
3031.528233	0.013389780
3033.456686	0.013139234
3035.385139	0.012884735
3037.313592	0.012929169
3039.242046	0.013210160
3041.170499	0.013483782
3043.098952	0.013848899
3045.027405	0.014222680
3046.955858	0.014118070
3048.884311	0.013452088
3050.812764	0.012823000
3052.741217	0.012836001
3054.669670	0.013296586
3056.598123	0.013551513
3058.526576	0.013462431
3060.455029	0.013354098
3062.383482	0.013567080
3064.311936	0.014167065
3066.240389	0.014711723
3068.168842	0.014996632
3070.097295	0.015303884
3072.025748	0.015515582
3073.954201	0.015389224
3075.882654	0.015141909
3077.811107	0.014851552
3079.739560	0.014509838
3081.668013	0.014552865
3083.596466	0.015174290
3085.524919	0.015899366
3087.453372	0.016291728
3089.381825	0.016263293
3091.310279	0.015989164
3093.238732	0.015747145
3095.167185	0.015563630
3097.095638	0.015517540
3099.024091	0.015844163
3100.952544	0.016431734
3102.880997	0.016912352
3104.809450	0.017063051
3106.737903	0.017089909
3108.666356	0.017101174
3110.594809	0.017061681
3112.523262	0.017155608
3114.451715	0.017155198
3116.380169	0.016885461
3118.308622	0.017031211
3120.237075	0.017953333
3122.165528	0.018881802
3124.093981	0.019097585
3126.022434	0.018927712
3127.950887	0.018776253
3129.879340	0.018462764
3131.807793	0.018301694
3133.736246	0.018864872
3135.664699	0.019824574
3137.593152	0.020537581
3139.521605	0.020726323
3141.450058	0.020408401
3143.378512	0.020015499
3145.306965	0.019947777
3147.235418	0.020237438
3149.163871	0.020630069
3151.092324	0.020907348
3153.020777	0.021036524
3154.949230	0.021001324
3156.877683	0.020975927
3158.806136	0.021295549
3160.734589	0.021924794
3162.663042	0.022184676
3164.591495	0.021879965
3166.519948	0.021674585
3168.448402	0.021579923
3170.376855	0.021268450
3172.305308	0.021320978
3174.233761	0.021802597
3176.162214	0.022049323
3178.090667	0.022418657
3180.019120	0.023167904
3181.947573	0.023603208
3183.876026	0.023764206
3185.804479	0.024220176
3187.732932	0.024644934
3189.661385	0.024570042
3191.589838	0.024379069
3193.518292	0.024425825
3195.446745	0.024620626
3197.375198	0.024891440
3199.303651	0.025184538
3201.232104	0.025603766
3203.160557	0.026108496
3205.089010	0.026059208
3207.017463	0.025239259
3208.945916	0.024276286
3210.874369	0.023842873
3212.802822	0.024408143
3214.731275	0.025653252
3216.659728	0.026353601
3218.588181	0.026327468
3220.516635	0.026451869
3222.445088	0.026806455
3224.373541	0.027072141
3226.301994	0.027339252
3228.230447	0.027464455
3230.158900	0.027295971
3232.087353	0.027385816
3234.015806	0.027915357
3235.944259	0.028277176
3237.872712	0.028164119
3239.801165	0.027733449
3241.729618	0.027424797
3243.658071	0.027442943
3245.586525	0.027286695
3247.514978	0.026693977
3249.443431	0.026229436
3251.371884	0.026414976
3253.300337	0.027035195
3255.228790	0.027780810
3257.157243	0.028600037
3259.085696	0.029073289
3261.014149	0.028614398
3262.942602	0.027613293
3264.871055	0.027268669
3266.799508	0.027979098
3268.727961	0.028990952
3270.656414	0.029655097
3272.584868	0.029887542
3274.513321	0.029542528
3276.441774	0.028882306
3278.370227	0.028974582
3280.298680	0.029815439
3282.227133	0.030182797
3284.155586	0.029926011
3286.084039	0.029645281
3288.012492	0.029362697
3289.940945	0.029250575
3291.869398	0.029577790
3293.797851	0.029912209
3295.726304	0.029982418
3297.654758	0.030058950
3299.583211	0.030115593
3301.511664	0.030144965
3303.440117	0.030566156
3305.368570	0.031277295
3307.297023	0.031514619
3309.225476	0.031406980
3311.153929	0.031716440
3313.082382	0.032074187
3315.010835	0.031717148
3316.939288	0.030880772
3318.867741	0.030351121
3320.796194	0.030442113
3322.724648	0.030807387
3324.653101	0.031135812
3326.581554	0.031573340
3328.510007	0.032278132
3330.438460	0.032971311
3332.366913	0.033285759
3334.295366	0.033004403
3336.223819	0.032140605
3338.152272	0.031397276
3340.080725	0.031646371
3342.009178	0.032682560
3343.937631	0.033490483
3345.866084	0.033761039
3347.794537	0.034067687
3349.722991	0.034581129
3351.651444	0.034863785
3353.579897	0.034903564
3355.508350	0.035016384
3357.436803	0.035314549
3359.365256	0.035715673
3361.293709	0.036000684
3363.222162	0.035817970
3365.150615	0.035182938
3367.079068	0.035029538
3369.007521	0.035902306
3370.935974	0.036821824
3372.864427	0.037040085
3374.792881	0.036941126
3376.721334	0.036760073
3378.649787	0.036339898
3380.578240	0.035739686
3382.506693	0.035282224
3384.435146	0.035227794
3386.363599	0.035548683
3388.292052	0.035673168
3390.220505	0.035126168
3392.148958	0.034752481
3394.077411	0.035577223
3396.005864	0.036929861
3397.934317	0.037517909
3399.862770	0.037453528
3401.791224	0.037577417
3403.719677	0.037677959
3405.648130	0.037710898
3407.576583	0.037418529
3409.505036	0.036957569
3411.433489	0.037073120
3413.361942	0.037900347
3415.290395	0.038764697
3417.218848	0.038631503
3419.147301	0.037160620
3421.075754	0.036010429
3423.004207	0.036500439
3424.932660	0.037612494
3426.861114	0.038297415
3428.789567	0.038432993
3430.718020	0.037859283
3432.646473	0.036999904
3434.574926	0.036519971
3436.503379	0.036311869
3438.431832	0.036373820
3440.360285	0.037055474
3442.288738	0.037934341
3444.217191	0.038207915
3446.145644	0.037778437
3448.074097	0.037427191
3450.002550	0.037225254
3451.931004	0.036521155
3453.859457	0.035703596
3455.787910	0.035611015
3457.716363	0.036205150
3459.644816	0.036682088
3461.573269	0.036351878
3463.501722	0.035259321
3465.430175	0.034326021
3467.358628	0.034372330
3469.287081	0.034804888
3471.215534	0.034555692
3473.143987	0.034121763
3475.072440	0.034480464
3477.000893	0.035267349
3478.929347	0.035603303
3480.857800	0.035399087
3482.786253	0.035352413
3484.714706	0.035613999
3486.643159	0.035285991
3488.571612	0.034311827
3490.500065	0.033585940
3492.428518	0.033262044
3494.356971	0.033189937
3496.285424	0.033544350
3498.213877	0.033831656
3500.142330	0.033456061
3502.070783	0.033219837
3503.999237	0.033987217
3505.927690	0.034725800
3507.856143	0.034134012
3509.784596	0.033064257
3511.713049	0.032646965
3513.641502	0.032432206
3515.569955	0.031967223
3517.498408	0.031504601
3519.426861	0.031336848
3521.355314	0.031394079
3523.283767	0.031573426
3525.212220	0.031907216
3527.140673	0.032005191
3529.069126	0.031519741
3530.997580	0.030937569
3532.926033	0.030642990
3534.854486	0.030182315
3536.782939	0.029318711
3538.711392	0.028500635
3540.639845	0.028112035
3542.568298	0.028240839
3544.496751	0.028737232
3546.425204	0.029273605
3548.353657	0.029585339
3550.282110	0.029604997
3552.210563	0.029441128
3554.139016	0.029199202
3556.067470	0.028775962
3557.995923	0.028196331
3559.924376	0.027945697
3561.852829	0.028387778
3563.781282	0.028865550
3565.709735	0.028238205
3567.638188	0.026851149
3569.566641	0.026078748
3571.495094	0.025798893
3573.423547	0.025271554
3575.352000	0.024775239
3577.280453	0.024668274
3579.208906	0.024764538
3581.137360	0.025064265
3583.065813	0.025528593
3584.994266	0.025340602
3586.922719	0.024106601
3588.851172	0.023096649
3590.779625	0.022990184
3592.708078	0.022930034
3594.636531	0.022539916
3596.564984	0.022317115
3598.493437	0.022286450
3600.421890	0.021966392
3602.350343	0.021310322
3604.278796	0.020497505
3606.207249	0.019725766
3608.135703	0.019605387
3610.064156	0.020292046
3611.992609	0.020995891
3613.921062	0.021375041
3615.849515	0.021503568
3617.777968	0.021361394
3619.706421	0.021338016
3621.634874	0.021326128
3623.563327	0.020828983
3625.491780	0.019935140
3627.420233	0.018865829
3629.348686	0.018307954
3631.277139	0.018419748
3633.205593	0.018351842
3635.134046	0.018056504
3637.062499	0.017625093
3638.990952	0.016933102
3640.919405	0.016463529
3642.847858	0.016591188
3644.776311	0.017047070
3646.704764	0.017546996
3648.633217	0.017950060
3650.561670	0.017649619
3652.490123	0.016648984
3654.418576	0.015395464
3656.347029	0.014384289
3658.275482	0.013921036
3660.203936	0.013696047
3662.132389	0.013814727
3664.060842	0.014636273
3665.989295	0.015523718
3667.917748	0.015105756
3669.846201	0.013635563
3671.774654	0.013050628
3673.703107	0.013544717
3675.631560	0.014190736
3677.560013	0.014530762
3679.488466	0.013889062
3681.416919	0.012612320
3683.345372	0.012007057
3685.273826	0.012625720
3687.202279	0.013604501
3689.130732	0.013513939
3691.059185	0.012479076
3692.987638	0.011753933
3694.916091	0.011549063
3696.844544	0.011700452
3698.772997	0.011959371
3700.701450	0.011989051
3702.629903	0.012071887
3704.558356	0.012451671
3706.486809	0.012768897
3708.415262	0.012919949
3710.343716	0.013262999
3712.272169	0.013675281
3714.200622	0.013447414
3716.129075	0.012635708
3718.057528	0.012236622
3719.985981	0.012733865
3721.914434	0.013384387
3723.842887	0.013453797
3725.771340	0.013310309
3727.699793	0.013288106
3729.628246	0.013198939
3731.556699	0.013481420
3733.485152	0.014585782
3735.413605	0.015328228
3737.342059	0.014985293
3739.270512	0.014447104
3741.198965	0.014246355
3743.127418	0.014391677
3745.055871	0.015334263
3746.984324	0.016888386
3748.912777	0.017017534
3750.841230	0.015179267
3752.769683	0.013621021
3754.698136	0.013189421
3756.626589	0.012803021
3758.555042	0.012205680
3760.483495	0.012226590
3762.411949	0.012781795
3764.340402	0.013012337
3766.268855	0.013122728
3768.197308	0.013583464
3770.125761	0.013979684
3772.054214	0.013907045
3773.982667	0.013303323
3775.911120	0.012481336
3777.839573	0.011931668
3779.768026	0.011930909
3781.696479	0.012301987
3783.624932	0.012592915
3785.553385	0.012714945
3787.481838	0.012939889
3789.410292	0.013509670
3791.338745	0.014135620
3793.267198	0.014074644
3795.195651	0.013449831
3797.124104	0.013404042
3799.052557	0.013899297
3800.981010	0.013890601
3802.909463	0.013704690
3804.837916	0.013528593
3806.766369	0.013232674
3808.694822	0.013425161
3810.623275	0.014005817
3812.551728	0.014329302
3814.480182	0.014432956
3816.408635	0.014986791
3818.337088	0.015685186
3820.265541	0.015226438
3822.193994	0.014384666
3824.122447	0.014062165
3826.050900	0.013725042
3827.979353	0.013517254
3829.907806	0.013727810
3831.836259	0.014456290
3833.764712	0.015394661
3835.693165	0.015322838
3837.621618	0.014203600
3839.550071	0.013732627
3841.478525	0.014217164
3843.406978	0.014312962
3845.335431	0.013472741
3847.263884	0.012492244
3849.192337	0.012016805
3851.120790	0.011798247
3853.049243	0.011591616
3854.977696	0.012161526
3856.906149	0.013588018
3858.834602	0.014609569
3860.763055	0.014811816
3862.691508	0.014557888
3864.619961	0.014032174
3866.548415	0.013202171
3868.476868	0.012195361
3870.405321	0.011938899
3872.333774	0.012871400
3874.262227	0.013787337
3876.190680	0.013905123
3878.119133	0.013322343
3880.047586	0.012455234
3881.976039	0.012035938
3883.904492	0.012207656
3885.832945	0.012740608
3887.761398	0.013256996
3889.689851	0.013164642
3891.618305	0.012825602
3893.546758	0.012940993
3895.475211	0.013299707
3897.403664	0.013718967
3899.332117	0.014234883
3901.260570	0.014155228
3903.189023	0.013017034
3905.117476	0.011788376
3907.045929	0.011240736
3908.974382	0.011327317
3910.902835	0.011855699
3912.831288	0.012464425
3914.759741	0.012759033
3916.688194	0.012902591
3918.616648	0.013155796
3920.545101	0.013063988
3922.473554	0.012200865
3924.402007	0.011152223
3926.330460	0.010829573
3928.258913	0.011254760
3930.187366	0.011557865
3932.115819	0.011104230
3934.044272	0.010490029
3935.972725	0.010453357
3937.901178	0.010649135
3939.829631	0.010414612
3941.758084	0.009981303
3943.686538	0.010303352
3945.614991	0.011262747
3947.543444	0.011540309
3949.471897	0.010944446
3951.400350	0.010457985
3953.328803	0.010369522
3955.257256	0.010467075
3957.185709	0.010831921
3959.114162	0.011181080
3961.042615	0.010822107
3962.971068	0.009925269
3964.899521	0.009318988
3966.827974	0.009457968
3968.756427	0.010249542
3970.684881	0.011128265
3972.613334	0.011551594
3974.541787	0.011438271
3976.470240	0.011023127
3978.398693	0.010489649
3980.327146	0.010147629
3982.255599	0.010276265
3984.184052	0.010670294
3986.112505	0.010822645
3988.040958	0.010555474
3989.969411	0.010265213
3991.897864	0.010249265
3993.826317	0.010194379
3995.754771	0.010018224
3997.683224	0.010286887
3999.611677	0.010743447
4001.540130	0.010513757
4003.468583	0.009751252
4005.397036	0.009480957
4007.325489	0.009650121
4009.253942	0.009477281
4011.182395	0.008774325
4013.110848	0.008709431
4015.039301	0.009807176
4016.967754	0.010440672
4018.896207	0.009868469
4020.824661	0.008984242
4022.753114	0.008363242
4024.681567	0.008515786
4026.610020	0.009302841
4028.538473	0.009834706
4030.466926	0.009541559
4032.395379	0.008805632
4034.323832	0.008615108
4036.252285	0.009343055
4038.180738	0.010083578
4040.109191	0.010093189
4042.037644	0.009533763
4043.966097	0.009063849
4045.894550	0.009471715
4047.823004	0.010508255
4049.751457	0.010895982
4051.679910	0.010033054
4053.608363	0.008616757
4055.536816	0.007796626
4057.465269	0.007817951
4059.393722	0.008185459
4061.322175	0.008331012
4063.250628	0.008020140
4065.179081	0.007773579
4067.107534	0.007978341
4069.035987	0.007999608
4070.964440	0.007732926
4072.892894	0.007732193
4074.821347	0.007941969
4076.749800	0.008051640
4078.678253	0.007896942
4080.606706	0.007770270
4082.535159	0.007887019
4084.463612	0.008082348
4086.392065	0.008216989
4088.320518	0.008175487
4090.248971	0.007887295
4092.177424	0.007866792
4094.105877	0.008483012
4096.034330	0.008985456
4097.962783	0.008550224
4099.891237	0.007726032
4101.819690	0.007502648
4103.748143	0.007974531
4105.676596	0.008292568
4107.605049	0.008262006
4109.533502	0.008037527
4111.461955	0.007381179
4113.390408	0.006933998
4115.318861	0.007268013
4117.247314	0.008286936
4119.175767	0.009117213
4121.104220	0.008818789
4123.032673	0.007817939
4124.961127	0.007321363
4126.889580	0.007517561
4128.818033	0.007570274
4130.746486	0.007461429
4132.674939	0.007624929
4134.603392	0.007453681
4136.531845	0.006738306
4138.460298	0.006464339
4140.388751	0.006580454
4142.317204	0.006664011
4144.245657	0.007244206
4146.174110	0.008065433
4148.102563	0.008318041
4150.031017	0.008362564
4151.959470	0.008783967
4153.887923	0.009390598
4155.816376	0.009414271
4157.744829	0.008672944
4159.673282	0.007715590
4161.601735	0.007210614
4163.530188	0.007261174
4165.458641	0.007104470
4167.387094	0.006639888
4169.315547	0.006420194
4171.244000	0.005825933
4173.172453	0.004931047
4175.100906	0.004931869
4177.029360	0.005976847
4178.957813	0.007126892
4180.886266	0.007522427
4182.814719	0.007313578
4184.743172	0.007303006
4186.671625	0.007661895
4188.600078	0.007726890
4190.528531	0.007152777
4192.456984	0.006687560
4194.385437	0.006723759
4196.313890	0.007002829
4198.242343	0.007453654
4200.170796	0.008042043
4202.099250	0.008758116
4204.027703	0.008879298
4205.956156	0.008000297
4207.884609	0.006845527
4209.813062	0.006110445
4211.741515	0.005904181
4213.669968	0.006029967
4215.598421	0.006631528
4217.526874	0.007614002
4219.455327	0.008372735
4221.383780	0.008579794
4223.312233	0.008276326
4225.240686	0.007669106
4227.169139	0.007017135
4229.097593	0.006458755
4231.026046	0.005990115
4232.954499	0.006148278
4234.882952	0.006962855
4236.811405	0.007686204
4238.739858	0.008196520
4240.668311	0.008398843
4242.596764	0.007828561
4244.525217	0.006639472
4246.453670	0.005845495
4248.382123	0.006406846
4250.310576	0.007594487
4252.239029	0.008013481
4254.167483	0.007523425
4256.095936	0.006900528
4258.024389	0.006633157
4259.952842	0.006487993
4261.881295	0.006515686
4263.809748	0.007003778
4265.738201	0.007749336
4267.666654	0.008153941
4269.595107	0.007522835
4271.523560	0.006625192
4273.452013	0.006524348
4275.380466	0.006757319
4277.308919	0.006704146
4279.237373	0.006794924
4281.165826	0.006910504
4283.094279	0.006192946
4285.022732	0.005382273
4286.951185	0.005498447
4288.879638	0.005865668
4290.808091	0.005615608
4292.736544	0.005282379
4294.664997	0.005346064
4296.593450	0.005703947
4298.521903	0.006360877
4300.450356	0.007247464
4302.378809	0.007554512
4304.307262	0.007477757
4306.235716	0.007801977
4308.164169	0.007815248
4310.092622	0.006812346
4312.021075	0.005542627
4313.949528	0.005311187
4315.877981	0.005832334
4317.806434	0.006199583
4319.734887	0.006438753
4321.663340	0.006610806
4323.591793	0.006923377
4325.520246	0.007215590
4327.448699	0.006782145
4329.377152	0.006207869
4331.305606	0.006153048
4333.234059	0.006545697
4335.162512	0.006674107
4337.090965	0.006270506
4339.019418	0.006233273
4340.947871	0.006616039
4342.876324	0.006674171
4344.804777	0.006288229
4346.733230	0.005978755
4348.661683	0.005542459
4350.590136	0.004865551
4352.518589	0.004910861
4354.447042	0.006143438
4356.375495	0.007440288
4358.303949	0.007304355
4360.232402	0.006081945
4362.160855	0.005436296
4364.089308	0.006233503
4366.017761	0.007077514
4367.946214	0.007011332
4369.874667	0.007126730
4371.803120	0.007299105
4373.731573	0.006920115
4375.660026	0.006127062
4377.588479	0.005668022
4379.516932	0.005534293
4381.445385	0.005388828
4383.373839	0.005734194
4385.302292	0.006158495
4387.230745	0.005900106
4389.159198	0.005610066
4391.087651	0.005967832
4393.016104	0.006119173
4394.944557	0.005828384
4396.873010	0.005624245
4398.801463	0.005654884
4400.729916	0.006131024
4402.658369	0.006783970
4404.586822	0.007191150
4406.515275	0.007467577
4408.443729	0.007542286
4410.372182	0.007279286
4412.300635	0.006685424
4414.229088	0.006007622
4416.157541	0.005653837
4418.085994	0.005966908
4420.014447	0.006515902
4421.942900	0.006334316
4423.871353	0.005586347
4425.799806	0.005535575
4427.728259	0.006094311
4429.656712	0.006260860
4431.585165	0.006483166
4433.513618	0.007028583
4435.442072	0.007769674
4437.370525	0.008449258
4439.298978	0.008413346
4441.227431	0.007933135
4443.155884	0.007644079
4445.084337	0.007523932
4447.012790	0.007214704
4448.941243	0.006699185
4450.869696	0.006513509
4452.798149	0.006940162
4454.726602	0.007312421
4456.655055	0.006821332
4458.583508	0.005460179
4460.511962	0.004283365
4462.440415	0.004583298
4464.368868	0.005284969
4466.297321	0.006566660
4468.225774	0.007724936
4470.154227	0.008326659
4472.082680	0.008495204
4474.011133	0.008166861
4475.939586	0.007660981
4477.868039	0.007337106
4479.796492	0.007164123
4481.724945	0.006760997
4483.653398	0.006323177
4485.581851	0.006327164
4487.510305	0.006720140
4489.438758	0.006760431
4491.367211	0.005783106
4493.295664	0.004845669
4495.224117	0.005334924
4497.152570	0.007130837
4499.081023	0.008476543
4501.009476	0.008356239
4502.937929	0.008032333
4504.866382	0.008529562
4506.794835	0.008910876
4508.723288	0.008506279
4510.651741	0.007822491
4512.580195	0.007197588
4514.508648	0.006726311
4516.437101	0.005970015
4518.365554	0.005047043
4520.294007	0.004784085
4522.222460	0.005683943
4524.150913	0.007025287
4526.079366	0.007833879
4528.007819	0.007864210
4529.936272	0.007143909
4531.864725	0.006645489
4533.793178	0.007268975
4535.721631	0.008113896
4537.650084	0.007983253
4539.578538	0.007190341
4541.506991	0.006204701
4543.435444	0.005012104
4545.363897	0.004774266
4547.292350	0.005809980
4549.220803	0.006672904
4551.149256	0.006671374
4553.077709	0.006133453
4555.006162	0.005916344
4556.934615	0.006474434
4558.863068	0.007002059
4560.791521	0.006641519
4562.719974	0.005800031
4564.648428	0.005723395
4566.576881	0.006736172
4568.505334	0.007221403
4570.433787	0.006748325
4572.362240	0.006593496
4574.290693	0.007143890
4576.219146	0.007410314
4578.147599	0.007140715
4580.076052	0.007083259
4582.004505	0.007093709
4583.932958	0.007002938
4585.861411	0.006496414
4587.789864	0.005663844
4589.718318	0.005424584
4591.646771	0.006096881
4593.575224	0.007177951
4595.503677	0.008097117
4597.432130	0.007904368
4599.360583	0.006558902
4601.289036	0.005066251
4603.217489	0.004760176
[truncated: 1,501 more rows]
