# Supplementary material for: Adaptive Method for Quantitative Estimation of Glucose and Fructose Concentrations in Aqueous Solutions Based on Infrared Nanoantenna Optics
Source: Sensors (Basel). 2019 Jul 11;19(14):3053. doi: 10.3390/s19143053 (PMC6678705; doi:10.3390/s19143053)
Supplement: Supplementary file 1 [file sensors-19-03053-s001.zip › 00_Measurement_Data/Fructose cycles/2 water/res4 sc50_50 ap100x100 par pol/2 water.22.txt]

748.239793	0.034160711
750.168246	0.034595478
752.096699	0.026666068
754.025152	0.019008160
755.953605	0.012981278
757.882058	0.012592097
759.810511	0.035417076
761.738964	0.038543995
763.667418	0.017752456
765.595871	0.010785100
767.524324	0.010505772
769.452777	0.030453054
771.381230	0.051261388
773.309683	0.058101207
775.238136	0.050481305
777.166589	0.029963359
779.095042	0.024154130
781.023495	0.033111978
782.951948	0.027756387
784.880401	0.021512292
786.808854	0.025060290
788.737308	0.026741415
790.665761	0.024745632
792.594214	0.033534203
794.522667	0.025813352
796.451120	0.027107706
798.379573	0.033954553
800.308026	0.045830395
802.236479	0.044879284
804.164932	0.035211403
806.093385	0.046267781
808.021838	0.043016803
809.950291	0.026018312
811.878744	0.027260095
813.807197	0.047082912
815.735651	0.044303041
817.664104	0.031426117
819.592557	0.030584432
821.521010	0.038796972
823.449463	0.037387013
825.377916	0.022336153
827.306369	0.014563415
829.234822	0.015243160
831.163275	0.016723096
833.091728	0.012096878
835.020181	0.010736662
836.948634	0.014642935
838.877087	0.014754145
840.805541	0.020605013
842.733994	0.022222430
844.662447	0.025089266
846.590900	0.019503150
848.519353	0.012459407
850.447806	0.015019429
852.376259	0.016989291
854.304712	0.017319512
856.233165	0.020421773
858.161618	0.016773658
860.090071	0.016011409
862.018524	0.018946990
863.946977	0.016651293
865.875430	0.014334637
867.803884	0.018695958
869.732337	0.021884086
871.660790	0.022485323
873.589243	0.024833987
875.517696	0.026808780
877.446149	0.028954707
879.374602	0.030408463
881.303055	0.032265142
883.231508	0.034171712
885.159961	0.036335699
887.088414	0.039501607
889.016867	0.040685978
890.945320	0.040550821
892.873774	0.042497281
894.802227	0.046189509
896.730680	0.049293146
898.659133	0.051450823
900.587586	0.054798163
902.516039	0.059527244
904.444492	0.064042404
906.372945	0.068350941
908.301398	0.073278248
910.229851	0.078695975
912.158304	0.083173126
914.086757	0.086409025
916.015210	0.089188822
917.943664	0.091691382
919.872117	0.095075808
921.800570	0.099192291
923.729023	0.103453740
925.657476	0.110171825
927.585929	0.118479967
929.514382	0.124989882
931.442835	0.129672676
933.371288	0.133145988
935.299741	0.136850178
937.228194	0.143130705
939.156647	0.150995404
941.085100	0.157795951
943.013553	0.163264468
944.942007	0.168272510
946.870460	0.173304558
948.798913	0.178807512
950.727366	0.184394911
952.655819	0.190293252
954.584272	0.197314933
956.512725	0.204119518
958.441178	0.209684342
960.369631	0.215039641
962.298084	0.221023113
964.226537	0.227955848
966.154990	0.235399991
968.083443	0.241916373
970.011897	0.247379363
971.940350	0.253987640
973.868803	0.262555808
975.797256	0.270703971
977.725709	0.276726425
979.654162	0.282016575
981.582615	0.288666964
983.511068	0.296098441
985.439521	0.302196056
987.367974	0.307204813
989.296427	0.312638283
991.224880	0.318358243
993.153333	0.323820382
995.081786	0.329352796
997.010240	0.335048258
998.938693	0.340540200
1000.867146	0.345439315
1002.795599	0.349413007
1004.724052	0.353182077
1006.652505	0.358275503
1008.580958	0.364635825
1010.509411	0.370455205
1012.437864	0.374852628
1014.366317	0.378511041
1016.294770	0.381970137
1018.223223	0.385111511
1020.151676	0.387800723
1022.080130	0.390475333
1024.008583	0.393494904
1025.937036	0.396373093
1027.865489	0.399161488
1029.793942	0.402021974
1031.722395	0.404047549
1033.650848	0.405379117
1035.579301	0.406989396
1037.507754	0.408741415
1039.436207	0.410398275
1041.364660	0.412104428
1043.293113	0.413945794
1045.221566	0.415715814
1047.150019	0.416476667
1049.078473	0.415819496
1051.006926	0.414727032
1052.935379	0.413944453
1054.863832	0.413260490
1056.792285	0.412422508
1058.720738	0.411308259
1060.649191	0.409908086
1062.577644	0.408612937
1064.506097	0.407830983
1066.434550	0.407307893
1068.363003	0.406120241
1070.291456	0.404139638
1072.219909	0.402600765
1074.148363	0.401915759
1076.076816	0.401391655
1078.005269	0.400648445
1079.933722	0.399252295
1081.862175	0.397151679
1083.790628	0.395102680
1085.719081	0.393657625
1087.647534	0.392396867
1089.575987	0.390198469
1091.504440	0.387841076
1093.432893	0.386955857
1095.361346	0.385943353
1097.289799	0.383365422
1099.218253	0.380809158
1101.146706	0.378862053
1103.075159	0.376697779
1105.003612	0.374066383
1106.932065	0.371131301
1108.860518	0.368470132
1110.788971	0.366183579
1112.717424	0.363617539
1114.645877	0.360793561
1116.574330	0.358209610
1118.502783	0.355627865
1120.431236	0.352687597
1122.359689	0.349910498
1124.288142	0.347510159
1126.216596	0.344715178
1128.145049	0.341633141
1130.073502	0.339231461
1132.001955	0.337361306
1133.930408	0.335303307
1135.858861	0.332874954
1137.787314	0.329996288
1139.715767	0.326703936
1141.644220	0.323515236
1143.572673	0.321142405
1145.501126	0.319474787
1147.429579	0.317406625
1149.358032	0.314535528
1151.286486	0.311540693
1153.214939	0.308653295
1155.143392	0.305575728
1157.071845	0.302367568
1159.000298	0.299280554
1160.928751	0.296409994
1162.857204	0.293848723
1164.785657	0.291617364
1166.714110	0.289463460
1168.642563	0.287063956
1170.571016	0.284249306
1172.499469	0.281081259
1174.427922	0.277921349
1176.356375	0.275172412
1178.284829	0.272777826
1180.213282	0.270185560
1182.141735	0.267267346
1184.070188	0.264500439
1185.998641	0.261839390
1187.927094	0.259198457
1189.855547	0.256937087
1191.784000	0.254515469
1193.712453	0.251491725
1195.640906	0.248894006
1197.569359	0.247070193
1199.497812	0.245137855
1201.426265	0.242669836
1203.354719	0.240025595
1205.283172	0.237134695
1207.211625	0.234594420
1209.140078	0.232201785
1211.068531	0.229592249
1212.996984	0.227246821
1214.925437	0.225189492
1216.853890	0.222888798
1218.782343	0.220507115
1220.710796	0.218389437
1222.639249	0.216450989
1224.567702	0.214753032
1226.496155	0.213070720
1228.424609	0.210801423
1230.353062	0.208311349
1232.281515	0.206396535
1234.209968	0.204803452
1236.138421	0.202857345
1238.066874	0.200430930
1239.995327	0.197908685
1241.923780	0.195822462
1243.852233	0.194380641
1245.780686	0.193195358
1247.709139	0.191842631
1249.637592	0.190307572
1251.566045	0.188693300
1253.494498	0.186902568
1255.422952	0.185048282
1257.351405	0.183546707
1259.279858	0.182329535
1261.208311	0.180851802
1263.136764	0.178949535
1265.065217	0.176947236
1266.993670	0.174978539
1268.922123	0.172927976
1270.850576	0.170823067
1272.779029	0.168932721
1274.707482	0.167359516
1276.635935	0.166019276
1278.564388	0.164834738
1280.492842	0.163593575
1282.421295	0.162050843
1284.349748	0.160431653
1286.278201	0.158992648
1288.206654	0.157596290
1290.135107	0.155988663
1292.063560	0.154170170
1293.992013	0.152531117
1295.920466	0.151255682
1297.848919	0.150106058
1299.777372	0.148836687
1301.705825	0.147323579
1303.634278	0.145803049
1305.562731	0.144662902
1307.491185	0.143812329
1309.419638	0.142811105
1311.348091	0.141353413
1313.276544	0.140154243
1315.204997	0.139691472
1317.133450	0.138842314
1319.061903	0.137075737
1320.990356	0.135087848
1322.918809	0.133234128
1324.847262	0.131631285
1326.775715	0.130450636
1328.704168	0.129387110
1330.632621	0.128007889
1332.561075	0.126780599
1334.489528	0.126312390
1336.417981	0.125982076
1338.346434	0.124810427
1340.274887	0.123453185
1342.203340	0.122252502
1344.131793	0.120556600
1346.060246	0.118832625
1347.988699	0.117580861
1349.917152	0.116584308
1351.845605	0.115534313
1353.774058	0.114256077
1355.702511	0.113126807
1357.630965	0.112546653
1359.559418	0.112010993
1361.487871	0.110901684
1363.416324	0.110059738
1365.344777	0.109467462
1367.273230	0.107947811
1369.201683	0.106635623
1371.130136	0.106374137
1373.058589	0.106020376
1374.987042	0.105356500
1376.915495	0.104061611
1378.843948	0.101901911
1380.772401	0.100390822
1382.700854	0.100094847
1384.629308	0.099558391
1386.557761	0.098137207
1388.486214	0.097331315
1390.414667	0.097239293
1392.343120	0.096306734
1394.271573	0.095365003
1396.200026	0.095302835
1398.128479	0.094480999
1400.056932	0.093207724
1401.985385	0.092164248
1403.913838	0.090435751
1405.842291	0.089020468
1407.770744	0.088322304
1409.699198	0.087435141
1411.627651	0.086819366
1413.556104	0.086860441
1415.484557	0.086468227
1417.413010	0.084981702
1419.341463	0.084625319
1421.269916	0.085926332
1423.198369	0.085663244
1425.126822	0.083947130
1427.055275	0.082446203
1428.983728	0.081192113
1430.912181	0.081035510
1432.840634	0.081351712
1434.769087	0.079711936
1436.697541	0.077268191
1438.625994	0.076699339
1440.554447	0.076276362
1442.482900	0.075145364
1444.411353	0.074413233
1446.339806	0.073822089
1448.268259	0.073443934
1450.196712	0.073683120
1452.125165	0.074270412
1454.053618	0.074268840
1455.982071	0.072846569
1457.910524	0.071945570
1459.838977	0.072624817
1461.767431	0.071852461
1463.695884	0.069289848
1465.624337	0.068111837
1467.552790	0.069115713
1469.481243	0.069314264
1471.409696	0.067790590
1473.338149	0.066993445
1475.266602	0.066921212
1477.195055	0.065997995
1479.123508	0.064451560
1481.051961	0.063176580
1482.980414	0.063077338
1484.908867	0.063723430
1486.837321	0.064075552
1488.765774	0.063992724
1490.694227	0.064153232
1492.622680	0.064509436
1494.551133	0.063480370
1496.479586	0.061678093
1498.408039	0.060989633
1500.336492	0.061300952
1502.264945	0.061653320
1504.193398	0.060664218
1506.121851	0.059058383
1508.050304	0.059885819
1509.978757	0.060956649
1511.907210	0.060148425
1513.835664	0.059122276
1515.764117	0.058708090
1517.692570	0.059008654
1519.621023	0.058848102
1521.549476	0.058063406
1523.477929	0.057992645
1525.406382	0.057051923
1527.334835	0.055618908
1529.263288	0.055319253
1531.191741	0.054697406
1533.120194	0.053646889
1535.048647	0.054562438
1536.977100	0.055699386
1538.905554	0.055343598
1540.834007	0.056343403
1542.762460	0.057086740
1544.690913	0.054824263
1546.619366	0.052084882
1548.547819	0.050340358
1550.476272	0.050026145
1552.404725	0.050957255
1554.333178	0.052047931
1556.261631	0.051881690
1558.190084	0.049855370
1560.118537	0.049373429
1562.046990	0.050372634
1563.975443	0.049678762
1565.903897	0.048340049
1567.832350	0.047430273
1569.760803	0.047496378
1571.689256	0.048950482
1573.617709	0.049205389
1575.546162	0.047734346
1577.474615	0.047399674
1579.403068	0.047861651
1581.331521	0.047450513
1583.259974	0.046781272
1585.188427	0.046456032
1587.116880	0.046358701
1589.045333	0.046241250
1590.973787	0.045995492
1592.902240	0.045784120
1594.830693	0.045851815
1596.759146	0.046219572
1598.687599	0.046643712
1600.616052	0.046973966
1602.544505	0.047400206
1604.472958	0.048084449
1606.401411	0.048636846
1608.329864	0.048717208
1610.258317	0.048859995
1612.186770	0.049646679
1614.115223	0.050407652
1616.043677	0.050722260
1617.972130	0.051759917
1619.900583	0.052933913
1621.829036	0.052760728
1623.757489	0.052692682
1625.685942	0.053058207
1627.614395	0.052857209
1629.542848	0.053384878
1631.471301	0.054788630
1633.399754	0.054847084
1635.328207	0.053955115
1637.256660	0.054728977
1639.185113	0.055736382
1641.113566	0.055703729
1643.042020	0.055747855
1644.970473	0.056062661
1646.898926	0.057456929
1648.827379	0.060086973
1650.755832	0.059059910
1652.684285	0.054702871
1654.612738	0.054060549
1656.541191	0.055691808
1658.469644	0.055335991
1660.398097	0.053640518
1662.326550	0.052552063
1664.255003	0.053130299
1666.183456	0.053919267
1668.111910	0.053488977
1670.040363	0.053332545
1671.968816	0.053445697
1673.897269	0.051745273
1675.825722	0.049896739
1677.754175	0.050027426
1679.682628	0.050724339
1681.611081	0.050069131
1683.539534	0.048180245
1685.467987	0.047624271
1687.396440	0.047688894
1689.324893	0.046306312
1691.253346	0.045101274
1693.181799	0.044671584
1695.110253	0.044589940
1697.038706	0.045117438
1698.967159	0.044126630
1700.895612	0.042365450
1702.824065	0.042102691
1704.752518	0.041368321
1706.680971	0.040081427
1708.609424	0.039166261
1710.537877	0.038561676
1712.466330	0.038410511
1714.394783	0.038320921
1716.323236	0.037468959
1718.251689	0.036367178
1720.180143	0.035836864
1722.108596	0.035216451
1724.037049	0.034595583
1725.965502	0.034707274
1727.893955	0.035238635
1729.822408	0.035583250
1731.750861	0.035055380
1733.679314	0.034210980
1735.607767	0.034785174
1737.536220	0.035209484
1739.464673	0.034343828
1741.393126	0.033882495
1743.321579	0.034188688
1745.250032	0.034385704
1747.178486	0.034053069
1749.106939	0.033292670
1751.035392	0.032969750
1752.963845	0.033456661
1754.892298	0.033833429
1756.820751	0.033763345
1758.749204	0.033680052
1760.677657	0.033357430
1762.606110	0.033379380
1764.534563	0.034151539
1766.463016	0.034810178
1768.391469	0.035300806
1770.319922	0.035633117
1772.248376	0.035668004
1774.176829	0.035967324
1776.105282	0.036250044
1778.033735	0.036075264
1779.962188	0.035821348
1781.890641	0.035804383
1783.819094	0.035827726
1785.747547	0.035982724
1787.676000	0.036363605
1789.604453	0.036449596
1791.532906	0.036624603
1793.461359	0.037796397
1795.389812	0.039159950
1797.318266	0.039677601
1799.246719	0.039561130
1801.175172	0.039310932
1803.103625	0.039280809
1805.032078	0.039525665
1806.960531	0.039888851
1808.888984	0.040124103
1810.817437	0.040238936
1812.745890	0.040386211
1814.674343	0.040307179
1816.602796	0.040018506
1818.531249	0.040130474
1820.459702	0.040684693
1822.388155	0.041025214
1824.316609	0.041153029
1826.245062	0.041825686
1828.173515	0.042390510
1830.101968	0.042061925
1832.030421	0.041527424
1833.958874	0.041081242
1835.887327	0.040788937
1837.815780	0.040842161
1839.744233	0.041094929
1841.672686	0.040999297
1843.601139	0.040632352
1845.529592	0.040828891
1847.458045	0.041010294
1849.386499	0.040580016
1851.314952	0.040055949
1853.243405	0.039612316
1855.171858	0.039174482
1857.100311	0.038850814
1859.028764	0.038722508
1860.957217	0.038764544
1862.885670	0.038949877
1864.814123	0.039099611
1866.742576	0.038781740
1868.671029	0.038200945
1870.599482	0.038011618
1872.527935	0.037962046
1874.456388	0.037634287
1876.384842	0.037160024
1878.313295	0.036693078
1880.241748	0.036189750
1882.170201	0.035576113
1884.098654	0.035203420
1886.027107	0.035221759
1887.955560	0.035070073
1889.884013	0.034773719
1891.812466	0.034572639
1893.740919	0.034066491
1895.669372	0.033538874
1897.597825	0.033245988
1899.526278	0.032775056
1901.454732	0.032274388
1903.383185	0.032218222
1905.311638	0.032467637
1907.240091	0.032395929
1909.168544	0.031775460
1911.096997	0.031084998
1913.025450	0.030707430
1914.953903	0.030522848
1916.882356	0.030460022
1918.810809	0.030695206
1920.739262	0.030703669
1922.667715	0.030182647
1924.596168	0.029753679
1926.524622	0.029322755
1928.453075	0.028693307
1930.381528	0.028179806
1932.309981	0.027887944
1934.238434	0.027786484
1936.166887	0.027721092
1938.095340	0.027630651
1940.023793	0.027538778
1941.952246	0.027218664
1943.880699	0.026730126
1945.809152	0.026413569
1947.737605	0.026256775
1949.666058	0.026046084
1951.594511	0.025676748
1953.522965	0.025173968
1955.451418	0.024785988
1957.379871	0.024827858
1959.308324	0.024993667
1961.236777	0.024814863
1963.165230	0.024332780
1965.093683	0.023727834
1967.022136	0.023165612
1968.950589	0.022825100
1970.879042	0.022719644
1972.807495	0.022706594
1974.735948	0.022534881
1976.664401	0.022205347
1978.592855	0.022030845
1980.521308	0.022119423
1982.449761	0.022235060
1984.378214	0.022126919
1986.306667	0.021835810
1988.235120	0.021614313
1990.163573	0.021537753
1992.092026	0.021460438
1994.020479	0.021244735
1995.948932	0.020838859
1997.877385	0.020410728
1999.805838	0.020061413
2001.734291	0.019830825
2003.662744	0.019859849
2005.591198	0.019952718
2007.519651	0.019754043
2009.448104	0.019321574
2011.376557	0.018906981
2013.305010	0.018666072
2015.233463	0.018709170
2017.161916	0.018927203
2019.090369	0.018959688
2021.018822	0.018776366
2022.947275	0.018773085
2024.875728	0.019063562
2026.804181	0.019203579
2028.732634	0.018818170
2030.661088	0.018220736
2032.589541	0.017875597
2034.517994	0.017758323
2036.446447	0.017655158
2038.374900	0.017533680
2040.303353	0.017497532
2042.231806	0.017507449
2044.160259	0.017271079
2046.088712	0.016804898
2048.017165	0.016520683
2049.945618	0.016533073
2051.874071	0.016710488
2053.802524	0.016918397
2055.730978	0.016822202
2057.659431	0.016316207
2059.587884	0.015735582
2061.516337	0.015400991
2063.444790	0.015507242
2065.373243	0.015840122
2067.301696	0.015845828
2069.230149	0.015453723
2071.158602	0.015087657
2073.087055	0.014969905
2075.015508	0.015078147
2076.943961	0.015397752
2078.872414	0.015764877
2080.800867	0.015819902
2082.729321	0.015535295
2084.657774	0.015185372
2086.586227	0.014847761
2088.514680	0.014536442
2090.443133	0.014421609
2092.371586	0.014461328
2094.300039	0.014433842
2096.228492	0.014417468
2098.156945	0.014532898
2100.085398	0.014512164
2102.013851	0.014098487
2103.942304	0.013679734
2105.870757	0.013633531
2107.799211	0.013672011
2109.727664	0.013618880
2111.656117	0.013558066
2113.584570	0.013433224
2115.513023	0.013398839
2117.441476	0.013517302
2119.369929	0.013443294
2121.298382	0.013337669
2123.226835	0.013561763
2125.155288	0.013732126
2127.083741	0.013576460
2129.012194	0.013358262
2130.940647	0.013105709
2132.869100	0.012808651
2134.797554	0.012564171
2136.726007	0.012405414
2138.654460	0.012533474
2140.582913	0.012933987
2142.511366	0.013168992
2144.439819	0.013023252
2146.368272	0.012678232
2148.296725	0.012392817
2150.225178	0.012172211
2152.153631	0.012061546
2154.082084	0.012101629
2156.010537	0.012015409
2157.938990	0.011801800
2159.867444	0.011785359
2161.795897	0.011930439
2163.724350	0.012004813
2165.652803	0.012007616
2167.581256	0.012067962
2169.509709	0.012098908
2171.438162	0.012032396
2173.366615	0.012057317
2175.295068	0.012272811
2177.223521	0.012562978
2179.151974	0.012732621
2181.080427	0.012557133
2183.008880	0.012143022
2184.937334	0.011914936
2186.865787	0.011846676
2188.794240	0.011535117
2190.722693	0.011169462
2192.651146	0.011186130
2194.579599	0.011444835
2196.508052	0.011483113
2198.436505	0.011217537
2200.364958	0.011078584
2202.293411	0.011286503
2204.221864	0.011431201
2206.150317	0.011272369
2208.078770	0.011042948
2210.007223	0.010841009
2211.935677	0.010660087
2213.864130	0.010553189
2215.792583	0.010595192
2217.721036	0.010959280
2219.649489	0.011609539
2221.577942	0.011892611
2223.506395	0.011444998
2225.434848	0.010979811
2227.363301	0.010992299
2229.291754	0.010957896
2231.220207	0.010587563
2233.148660	0.010325811
2235.077113	0.010278338
2237.005567	0.010018556
2238.934020	0.009563013
2240.862473	0.009268244
2242.790926	0.009285577
2244.719379	0.009509147
2246.647832	0.009681402
2248.576285	0.009713753
2250.504738	0.009822313
2252.433191	0.010008036
2254.361644	0.010173119
2256.290097	0.010147680
2258.218550	0.009869813
2260.147003	0.009673891
2262.075456	0.009759007
2264.003910	0.009884775
2265.932363	0.010003894
2267.860816	0.010193162
2269.789269	0.010199925
2271.717722	0.009781604
2273.646175	0.009213425
2275.574628	0.008962986
2277.503081	0.008966264
2279.431534	0.008951704
2281.359987	0.009029047
2283.288440	0.009313262
2285.216893	0.009553556
2287.145346	0.009418014
2289.073800	0.008989298
2291.002253	0.008688470
2292.930706	0.008697446
2294.859159	0.008915775
2296.787612	0.009183592
2298.716065	0.009236711
2300.644518	0.008864331
2302.572971	0.008263874
2304.501424	0.007817447
2306.429877	0.007705568
2308.358330	0.007984177
2310.286783	0.008615728
2312.215236	0.009355256
2314.143690	0.009893042
2316.072143	0.010135524
2318.000596	0.010113390
2319.929049	0.009785762
2321.857502	0.009353870
2323.785955	0.009004114
2325.714408	0.008631525
2327.642861	0.008423002
2329.571314	0.008863270
2331.499767	0.009684016
2333.428220	0.009878905
2335.356673	0.009433356
2337.285126	0.008537299
2339.213579	0.007054802
2341.142033	0.005791923
2343.070486	0.005781164
2344.998939	0.006724757
2346.927392	0.007634717
2348.855845	0.008308318
2350.784298	0.009449662
2352.712751	0.010768539
2354.641204	0.010569701
2356.569657	0.008777708
2358.498110	0.007439855
2360.426563	0.007088411
2362.355016	0.006860069
2364.283469	0.006892322
2366.211923	0.006945148
2368.140376	0.006534822
2370.068829	0.006697766
2371.997282	0.007822332
2373.925735	0.008505351
2375.854188	0.007695002
2377.782641	0.006407745
2379.711094	0.005913440
2381.639547	0.006186820
2383.568000	0.006366572
2385.496453	0.006028179
2387.424906	0.005553165
2389.353359	0.005369830
2391.281812	0.005620131
2393.210266	0.006137799
2395.138719	0.006535311
2397.067172	0.006543986
2398.995625	0.006224879
2400.924078	0.005779104
2402.852531	0.005449325
2404.780984	0.005426070
2406.709437	0.005389168
2408.637890	0.005266053
2410.566343	0.005483705
2412.494796	0.005922661
2414.423249	0.006179984
2416.351702	0.006243988
2418.280156	0.006266237
2420.208609	0.006334800
2422.137062	0.006309216
2424.065515	0.006098814
2425.993968	0.005891906
2427.922421	0.005941988
2429.850874	0.006232424
2431.779327	0.006314847
2433.707780	0.005895455
2435.636233	0.005371669
2437.564686	0.005176465
2439.493139	0.005279267
2441.421592	0.005523322
2443.350045	0.005716634
2445.278499	0.005714167
2447.206952	0.005845066
2449.135405	0.006321749
2451.063858	0.006800735
2452.992311	0.006711145
2454.920764	0.006177943
2456.849217	0.005931733
2458.777670	0.006151974
2460.706123	0.006279431
2462.634576	0.005949950
2464.563029	0.005652077
2466.491482	0.005912157
2468.419935	0.006454685
2470.348389	0.006546599
2472.276842	0.006092488
2474.205295	0.005628034
2476.133748	0.005557675
2478.062201	0.005888052
2479.990654	0.006281393
2481.919107	0.006620623
2483.847560	0.007072427
2485.776013	0.007466620
2487.704466	0.007509166
2489.632919	0.007159733
2491.561372	0.006717104
2493.489825	0.006683507
2495.418279	0.007157223
2497.346732	0.007573649
2499.275185	0.007412906
2501.203638	0.006970220
2503.132091	0.006764606
2505.060544	0.006967268
2506.988997	0.007509769
2508.917450	0.008115925
2510.845903	0.008554170
2512.774356	0.008810546
2514.702809	0.008915678
2516.631262	0.008989833
2518.559715	0.009206166
2520.488168	0.009497190
2522.416622	0.009739431
2524.345075	0.009878141
2526.273528	0.009900431
2528.201981	0.009886630
2530.130434	0.009882027
2532.058887	0.009961453
2533.987340	0.010274618
2535.915793	0.010701165
2537.844246	0.010896548
2539.772699	0.010786148
2541.701152	0.010727653
2543.629605	0.010939389
2545.558058	0.011278171
2547.486512	0.011616917
2549.414965	0.012011993
2551.343418	0.012555732
2553.271871	0.013135519
2555.200324	0.013526002
2557.128777	0.013717431
2559.057230	0.013748756
2560.985683	0.013597512
2562.914136	0.013570528
2564.842589	0.014165336
2566.771042	0.015222886
2568.699495	0.015896037
2570.627948	0.015696980
2572.556401	0.015149070
2574.484855	0.015043358
2576.413308	0.015254665
2578.341761	0.015445052
2580.270214	0.015742088
2582.198667	0.016096529
2584.127120	0.016311316
2586.055573	0.016502617
2587.984026	0.016991401
2589.912479	0.017559806
2591.840932	0.017464703
2593.769385	0.016879121
2595.697838	0.016751207
2597.626291	0.017173074
2599.554745	0.017641682
2601.483198	0.018126128
2603.411651	0.018406907
2605.340104	0.018193608
2607.268557	0.018144056
2609.197010	0.018657176
2611.125463	0.018973159
2613.053916	0.018699216
2614.982369	0.018467898
2616.910822	0.018745057
2618.839275	0.019041533
2620.767728	0.018844638
2622.696181	0.018444289
2624.624635	0.018210592
2626.553088	0.018133190
2628.481541	0.018201137
2630.409994	0.018211072
2632.338447	0.017942891
2634.266900	0.017746648
2636.195353	0.017836796
2638.123806	0.017945938
2640.052259	0.017986720
2641.980712	0.018035585
2643.909165	0.018091528
2645.837618	0.018109845
2647.766071	0.018042918
2649.694524	0.017842349
2651.622978	0.017572412
2653.551431	0.017331047
2655.479884	0.017072326
2657.408337	0.016840870
2659.336790	0.016829517
2661.265243	0.017055325
2663.193696	0.017267823
2665.122149	0.017346282
2667.050602	0.017260931
2668.979055	0.016778627
2670.907508	0.016039262
2672.835961	0.015725056
2674.764414	0.016058069
2676.692868	0.016584886
2678.621321	0.016823459
2680.549774	0.016736774
2682.478227	0.016452486
2684.406680	0.015994713
2686.335133	0.015469911
2688.263586	0.015217809
2690.192039	0.015365353
2692.120492	0.015558416
2694.048945	0.015528958
2695.977398	0.015435447
2697.905851	0.015251271
2699.834304	0.014850291
2701.762757	0.014627391
2703.691211	0.014911694
2705.619664	0.015279663
2707.548117	0.015316023
2709.476570	0.015105821
2711.405023	0.014817822
2713.333476	0.014582887
2715.261929	0.014655960
2717.190382	0.014959405
2719.118835	0.015034276
2721.047288	0.014883239
2722.975741	0.014868539
2724.904194	0.014674132
2726.832647	0.014087371
2728.761101	0.013775752
2730.689554	0.013811304
2732.618007	0.013592191
2734.546460	0.013257224
2736.474913	0.013280249
2738.403366	0.013583321
2740.331819	0.013800702
2742.260272	0.013652707
2744.188725	0.013323325
2746.117178	0.013184618
2748.045631	0.013017508
2749.974084	0.012649644
2751.902537	0.012438267
2753.830991	0.012519467
2755.759444	0.012699117
2757.687897	0.012807932
2759.616350	0.012882980
2761.544803	0.012980117
2763.473256	0.012942743
2765.401709	0.012882574
2767.330162	0.013072394
2769.258615	0.013333326
2771.187068	0.013199537
2773.115521	0.012853619
2775.043974	0.012794219
2776.972427	0.012897661
2778.900880	0.012935695
2780.829334	0.012966637
2782.757787	0.013094553
2784.686240	0.013172626
2786.614693	0.013056501
2788.543146	0.012746677
2790.471599	0.012365534
2792.400052	0.012044052
2794.328505	0.011776680
2796.256958	0.011647166
2798.185411	0.011689362
2800.113864	0.011583608
2802.042317	0.011207459
2803.970770	0.011086571
2805.899224	0.011627185
2807.827677	0.012224455
2809.756130	0.012251818
2811.684583	0.012050676
2813.613036	0.012136010
2815.541489	0.012294358
2817.469942	0.011964993
2819.398395	0.011355109
2821.326848	0.011123498
2823.255301	0.011377015
2825.183754	0.011721638
2827.112207	0.011725300
2829.040660	0.011496618
2830.969113	0.011543675
2832.897567	0.011917874
2834.826020	0.012104194
2836.754473	0.011856420
2838.682926	0.011548490
2840.611379	0.011431431
2842.539832	0.011575650
2844.468285	0.011812830
2846.396738	0.011785289
2848.325191	0.011263487
2850.253644	0.010739653
2852.182097	0.010751865
2854.110550	0.010960154
2856.039003	0.011057340
2857.967457	0.011148024
2859.895910	0.011437173
2861.824363	0.011871289
2863.752816	0.011838716
2865.681269	0.011183322
2867.609722	0.010978032
2869.538175	0.011496942
2871.466628	0.011516286
2873.395081	0.010802433
2875.323534	0.010392791
2877.251987	0.010474119
2879.180440	0.010650086
2881.108893	0.010924860
2883.037347	0.011138424
2884.965800	0.011170090
2886.894253	0.011232053
2888.822706	0.011152484
2890.751159	0.010960947
2892.679612	0.010928169
2894.608065	0.010866018
2896.536518	0.010806091
2898.464971	0.010889035
2900.393424	0.011003192
2902.321877	0.011080815
2904.250330	0.010914713
2906.178783	0.010481076
2908.107236	0.010236455
2910.035690	0.010458456
2911.964143	0.011041733
2913.892596	0.011499125
2915.821049	0.011444299
2917.749502	0.011227151
2919.677955	0.010970091
2921.606408	0.010612304
2923.534861	0.010571888
2925.463314	0.010754232
2927.391767	0.010776607
2929.320220	0.010938177
2931.248673	0.011205018
2933.177126	0.011190504
2935.105580	0.011135877
2937.034033	0.011260985
2938.962486	0.011276180
2940.890939	0.011118840
2942.819392	0.011103816
2944.747845	0.011348309
2946.676298	0.011477944
2948.604751	0.011270476
2950.533204	0.011097520
2952.461657	0.011109188
2954.390110	0.011122546
2956.318563	0.011208675
2958.247016	0.011346627
2960.175469	0.011247182
2962.103923	0.010972368
2964.032376	0.010824961
2965.960829	0.010893790
2967.889282	0.011174832
2969.817735	0.011312746
2971.746188	0.011033733
2973.674641	0.010793088
2975.603094	0.010924079
2977.531547	0.010937247
2979.460000	0.010740665
2981.388453	0.010973777
2983.316906	0.011593280
2985.245359	0.011915962
2987.173813	0.011845290
2989.102266	0.011832999
2991.030719	0.011961923
2992.959172	0.012036604
2994.887625	0.012114828
2996.816078	0.012370000
2998.744531	0.012575983
3000.672984	0.012313953
3002.601437	0.011908286
3004.529890	0.011910325
3006.458343	0.012409407
3008.386796	0.013006315
3010.315249	0.013111987
3012.243703	0.012753000
3014.172156	0.012465635
3016.100609	0.012359745
3018.029062	0.012388391
3019.957515	0.012495977
3021.885968	0.012286426
3023.814421	0.011854630
3025.742874	0.011899221
3027.671327	0.012276420
3029.599780	0.012258853
3031.528233	0.011952787
3033.456686	0.011883575
3035.385139	0.012186106
3037.313592	0.012687381
3039.242046	0.013021852
3041.170499	0.013005429
3043.098952	0.012875995
3045.027405	0.012837655
3046.955858	0.012911254
3048.884311	0.013333087
3050.812764	0.014107603
3052.741217	0.014551654
3054.669670	0.014327627
3056.598123	0.013890990
3058.526576	0.013547483
3060.455029	0.013496879
3062.383482	0.013998878
3064.311936	0.014675524
3066.240389	0.014891288
3068.168842	0.014752496
3070.097295	0.014760098
3072.025748	0.014942618
3073.954201	0.014843631
3075.882654	0.014399303
3077.811107	0.014159245
3079.739560	0.014335446
3081.668013	0.014585946
3083.596466	0.014830163
3085.524919	0.015223135
3087.453372	0.015614655
3089.381825	0.015817242
3091.310279	0.015876969
3093.238732	0.015885867
3095.167185	0.015772672
3097.095638	0.015527228
3099.024091	0.015541434
3100.952544	0.016108604
3102.880997	0.016725998
3104.809450	0.016725332
3106.737903	0.016443346
3108.666356	0.016447745
3110.594809	0.016636696
3112.523262	0.016899696
3114.451715	0.017212810
3116.380169	0.017474355
3118.308622	0.017787775
3120.237075	0.018198647
3122.165528	0.018546496
3124.093981	0.018780030
3126.022434	0.018967642
3127.950887	0.019047458
3129.879340	0.018908141
3131.807793	0.018469168
3133.736246	0.018090615
3135.664699	0.018331684
3137.593152	0.019127902
3139.521605	0.020046651
3141.450058	0.020688022
3143.378512	0.020680359
3145.306965	0.020086389
3147.235418	0.019534403
3149.163871	0.019394508
3151.092324	0.019420028
3153.020777	0.019580677
3154.949230	0.020018645
3156.877683	0.020445848
3158.806136	0.020372739
3160.734589	0.019831719
3162.663042	0.019660993
3164.591495	0.020384403
3166.519948	0.021434259
3168.448402	0.022096189
3170.376855	0.022372015
3172.305308	0.022523167
3174.233761	0.022478119
3176.162214	0.022191992
3178.090667	0.022100540
3180.019120	0.022503251
3181.947573	0.023163071
3183.876026	0.023791276
3185.804479	0.024071693
3187.732932	0.023678210
3189.661385	0.023044018
3191.589838	0.022988146
3193.518292	0.023446904
3195.446745	0.023692587
3197.375198	0.023618881
3199.303651	0.023607910
3201.232104	0.023693765
3203.160557	0.023760958
3205.089010	0.023954416
3207.017463	0.024484325
3208.945916	0.025350945
3210.874369	0.026175383
3212.802822	0.026450800
3214.731275	0.026086289
3216.659728	0.025520576
3218.588181	0.025363782
3220.516635	0.025785796
3222.445088	0.026414623
3224.373541	0.026956638
3226.301994	0.027263332
3228.230447	0.027168239
3230.158900	0.026938982
3232.087353	0.026975743
3234.015806	0.027152371
3235.944259	0.027161103
3237.872712	0.027066328
3239.801165	0.027159231
3241.729618	0.027503479
3243.658071	0.027665133
3245.586525	0.027309321
3247.514978	0.026961766
3249.443431	0.027106829
3251.371884	0.027544029
3253.300337	0.028133558
3255.228790	0.028501699
3257.157243	0.028149776
3259.085696	0.027778152
3261.014149	0.028377715
3262.942602	0.029385589
3264.871055	0.029529510
3266.799508	0.029023023
3268.727961	0.028800022
3270.656414	0.028701138
3272.584868	0.028259821
3274.513321	0.027826209
3276.441774	0.028043073
3278.370227	0.028773012
3280.298680	0.029310569
3282.227133	0.029369760
3284.155586	0.029079117
3286.084039	0.028812902
3288.012492	0.028947728
3289.940945	0.029316211
3291.869398	0.029562159
3293.797851	0.029626692
3295.726304	0.029775612
3297.654758	0.030120162
3299.583211	0.030289382
3301.511664	0.030341648
3303.440117	0.030723831
3305.368570	0.031223271
3307.297023	0.031405520
3309.225476	0.031334985
3311.153929	0.031270299
3313.082382	0.031415325
3315.010835	0.031835448
3316.939288	0.032206543
3318.867741	0.032241330
3320.796194	0.032280672
3322.724648	0.032661214
3324.653101	0.032956570
3326.581554	0.032789707
3328.510007	0.032688458
3330.438460	0.033149663
3332.366913	0.033670988
3334.295366	0.033570129
3336.223819	0.033128649
3338.152272	0.033025131
3340.080725	0.033377435
3342.009178	0.033863422
3343.937631	0.034086745
3345.866084	0.033879697
3347.794537	0.033531118
3349.722991	0.033387706
3351.651444	0.033431463
3353.579897	0.033499897
3355.508350	0.033622187
3357.436803	0.033959687
3359.365256	0.034554720
3361.293709	0.035187386
3363.222162	0.035458177
3365.150615	0.035471011
3367.079068	0.035754997
3369.007521	0.036320716
3370.935974	0.036627416
3372.864427	0.036476009
3374.792881	0.036245521
3376.721334	0.036181968
3378.649787	0.036200233
3380.578240	0.036282826
3382.506693	0.036133822
3384.435146	0.035490569
3386.363599	0.035181541
3388.292052	0.036003157
3390.220505	0.037266266
3392.148958	0.037818063
3394.077411	0.037445486
3396.005864	0.036756676
3397.934317	0.036792304
3399.862770	0.037617031
3401.791224	0.038022880
3403.719677	0.037445799
3405.648130	0.037061363
3407.576583	0.037179518
3409.505036	0.037238047
3411.433489	0.036859050
3413.361942	0.036523964
3415.290395	0.037042927
3417.218848	0.038185026
3419.147301	0.038956586
3421.075754	0.039146494
3423.004207	0.039134197
3424.932660	0.038943738
3426.861114	0.038546655
3428.789567	0.038118836
3430.718020	0.037912004
3432.646473	0.038126092
3434.574926	0.038573205
3436.503379	0.038674831
3438.431832	0.038129516
3440.360285	0.037514444
3442.288738	0.037360512
3444.217191	0.037371069
3446.145644	0.037371077
3448.074097	0.037627235
3450.002550	0.037534554
3451.931004	0.036866263
3453.859457	0.036614779
3455.787910	0.036878355
3457.716363	0.037137896
3459.644816	0.037368469
3461.573269	0.037534021
3463.501722	0.037656892
3465.430175	0.037684157
3467.358628	0.037324436
3469.287081	0.036733326
3471.215534	0.036531210
3473.143987	0.036885429
3475.072440	0.037076510
3477.000893	0.036443751
3478.929347	0.035221010
3480.857800	0.034449868
3482.786253	0.034717828
3484.714706	0.035021417
3486.643159	0.034430299
3488.571612	0.033570684
3490.500065	0.033312075
3492.428518	0.033837236
3494.356971	0.034527190
3496.285424	0.034382600
3498.213877	0.033525232
3500.142330	0.032890804
3502.070783	0.032671697
3503.999237	0.032640435
3505.927690	0.032606408
3507.856143	0.032270126
3509.784596	0.031875335
3511.713049	0.031629473
3513.641502	0.031494886
3515.569955	0.031632543
3517.498408	0.031944737
3519.426861	0.032181870
3521.355314	0.032154486
3523.283767	0.031881087
3525.212220	0.031598061
3527.140673	0.031342275
3529.069126	0.031132279
3530.997580	0.030993661
3532.926033	0.030806145
3534.854486	0.030534757
3536.782939	0.030185822
3538.711392	0.029719647
3540.639845	0.029208869
3542.568298	0.028726116
3544.496751	0.028233632
3546.425204	0.027891908
3548.353657	0.027943501
3550.282110	0.028217779
3552.210563	0.028238479
3554.139016	0.027744967
3556.067470	0.026921278
3557.995923	0.026258064
3559.924376	0.026193801
3561.852829	0.026555808
3563.781282	0.026465071
3565.709735	0.025570648
3567.638188	0.024818640
3569.566641	0.024610005
3571.495094	0.024243148
3573.423547	0.023705827
3575.352000	0.023589464
3577.280453	0.023826476
3579.208906	0.023959581
3581.137360	0.024014628
3583.065813	0.024211071
3584.994266	0.024112813
3586.922719	0.023340859
3588.851172	0.022871569
3590.779625	0.023161739
3592.708078	0.023222400
3594.636531	0.022871887
3596.564984	0.022671284
3598.493437	0.022228424
3600.421890	0.021266200
3602.350343	0.020623444
3604.278796	0.020649597
3606.207249	0.020681316
3608.135703	0.020595558
3610.064156	0.021070998
3611.992609	0.021705853
3613.921062	0.021435393
3615.849515	0.020432338
3617.777968	0.019623153
3619.706421	0.019589521
3621.634874	0.020086607
3623.563327	0.020400921
3625.491780	0.020289626
3627.420233	0.019752031
3629.348686	0.019268038
3631.277139	0.019207796
3633.205593	0.019058947
3635.134046	0.018679794
3637.062499	0.018296080
3638.990952	0.017959839
3640.919405	0.017712111
3642.847858	0.017540218
3644.776311	0.017248251
3646.704764	0.016800113
3648.633217	0.016549485
3650.561670	0.016442712
3652.490123	0.016109942
3654.418576	0.015394591
3656.347029	0.014706942
3658.275482	0.014569678
3660.203936	0.014668580
3662.132389	0.014660283
3664.060842	0.014599873
3665.989295	0.014452795
3667.917748	0.014121347
3669.846201	0.013991022
3671.774654	0.014364343
3673.703107	0.014290927
3675.631560	0.013573036
3677.560013	0.013045090
3679.488466	0.012524809
3681.416919	0.011767305
3683.345372	0.010898592
3685.273826	0.010037519
3687.202279	0.009770370
3689.130732	0.010752165
3691.059185	0.012041928
3692.987638	0.012210676
3694.916091	0.011963966
3696.844544	0.012144974
3698.772997	0.012466648
3700.701450	0.012454558
3702.629903	0.012320573
3704.558356	0.012441630
3706.486809	0.012324780
3708.415262	0.011304948
3710.343716	0.010132324
3712.272169	0.010064369
3714.200622	0.010750070
3716.129075	0.011157443
3718.057528	0.011227342
3719.985981	0.011377220
3721.914434	0.011690298
3723.842887	0.012105239
3725.771340	0.012366198
3727.699793	0.012086717
3729.628246	0.011594945
3731.556699	0.011669193
3733.485152	0.012309412
3735.413605	0.012750677
3737.342059	0.012938768
3739.270512	0.012864945
3741.198965	0.012303883
3743.127418	0.011856653
3745.055871	0.012654236
3746.984324	0.014090722
3748.912777	0.014218758
3750.841230	0.013365560
3752.769683	0.012881501
3754.698136	0.012379319
3756.626589	0.011427420
3758.555042	0.010807092
3760.483495	0.011316229
3762.411949	0.012671062
3764.340402	0.013720774
3766.268855	0.013985900
3768.197308	0.014037975
3770.125761	0.014219475
3772.054214	0.014207946
3773.982667	0.013834795
3775.911120	0.013504975
3777.839573	0.013429538
3779.768026	0.013549778
3781.696479	0.013888149
3783.624932	0.014285523
3785.553385	0.014406894
3787.481838	0.014112983
3789.410292	0.013771808
3791.338745	0.013698342
3793.267198	0.013598554
3795.195651	0.013369436
3797.124104	0.013443387
3799.052557	0.013595671
3800.981010	0.013648823
3802.909463	0.014053641
3804.837916	0.013925544
3806.766369	0.012964724
3808.694822	0.012432920
3810.623275	0.012555547
3812.551728	0.012804161
3814.480182	0.013186195
3816.408635	0.013929841
3818.337088	0.014235687
3820.265541	0.013094804
3822.193994	0.012183457
3824.122447	0.012629585
3826.050900	0.013133631
3827.979353	0.013094258
3829.907806	0.012740601
3831.836259	0.012527235
3833.764712	0.013031608
3835.693165	0.013899043
3837.621618	0.013989937
3839.550071	0.013072009
3841.478525	0.012280828
3843.406978	0.012668770
3845.335431	0.013938122
3847.263884	0.014612285
3849.192337	0.013920617
3851.120790	0.012800362
3853.049243	0.012766737
3854.977696	0.013943572
3856.906149	0.014232283
3858.834602	0.013203379
3860.763055	0.012468118
3862.691508	0.012856199
3864.619961	0.013845510
3866.548415	0.014210631
3868.476868	0.013558787
3870.405321	0.013027707
3872.333774	0.013306490
3874.262227	0.013691789
3876.190680	0.013836795
3878.119133	0.013681582
3880.047586	0.013298891
3881.976039	0.013151897
3883.904492	0.013013990
3885.832945	0.012384824
3887.761398	0.011517579
3889.689851	0.010892826
3891.618305	0.010772293
3893.546758	0.010948545
3895.475211	0.011084452
3897.403664	0.011312244
3899.332117	0.011849451
3901.260570	0.012323619
3903.189023	0.012236906
3905.117476	0.012079543
3907.045929	0.012120521
3908.974382	0.011824126
3910.902835	0.011219959
3912.831288	0.010940388
3914.759741	0.011073670
3916.688194	0.011350925
3918.616648	0.012125935
3920.545101	0.013463633
3922.473554	0.014175581
3924.402007	0.013373010
3926.330460	0.011700496
3928.258913	0.010506982
3930.187366	0.010526459
3932.115819	0.011201053
3934.044272	0.011640228
3935.972725	0.011806595
3937.901178	0.011719577
3939.829631	0.011436556
3941.758084	0.011453451
3943.686538	0.011940261
3945.614991	0.012255852
3947.543444	0.011949205
3949.471897	0.011503018
3951.400350	0.011200845
3953.328803	0.010859570
3955.257256	0.010606824
3957.185709	0.010503125
3959.114162	0.010279836
3961.042615	0.009954136
3962.971068	0.009927684
3964.899521	0.010156515
3966.827974	0.010175452
3968.756427	0.009868599
3970.684881	0.009559489
3972.613334	0.009685811
3974.541787	0.010117315
3976.470240	0.010207464
3978.398693	0.009796541
3980.327146	0.009390756
3982.255599	0.009125642
3984.184052	0.008797504
3986.112505	0.008613477
3988.040958	0.008807591
3989.969411	0.009012018
3991.897864	0.008986742
3993.826317	0.009216309
3995.754771	0.009914314
3997.683224	0.010305948
3999.611677	0.009992164
4001.540130	0.009574180
4003.468583	0.009343063
4005.397036	0.009309222
4007.325489	0.009841363
4009.253942	0.009976348
4011.182395	0.009424664
4013.110848	0.009515296
4015.039301	0.010055878
4016.967754	0.009866490
4018.896207	0.008986742
4020.824661	0.008509520
4022.753114	0.009107136
4024.681567	0.009751930
4026.610020	0.009376422
4028.538473	0.009056507
4030.466926	0.009730015
4032.395379	0.010449519
4034.323832	0.009937119
4036.252285	0.008916041
4038.180738	0.008711956
4040.109191	0.009118939
4042.037644	0.009286960
4043.966097	0.009353640
4045.894550	0.009663294
4047.823004	0.009668633
4049.751457	0.009374475
4051.679910	0.009554544
4053.608363	0.010203768
4055.536816	0.010305138
4057.465269	0.009656268
4059.393722	0.009200478
4061.322175	0.009246227
4063.250628	0.009302434
4065.179081	0.009246538
4067.107534	0.009496902
4069.035987	0.009700253
4070.964440	0.009334797
4072.892894	0.008796146
4074.821347	0.008380514
4076.749800	0.007575673
4078.678253	0.006784567
4080.606706	0.006866922
4082.535159	0.007814358
4084.463612	0.008830181
4086.392065	0.009206200
4088.320518	0.008833190
4090.248971	0.008177638
4092.177424	0.007969968
4094.105877	0.008231898
4096.034330	0.008366364
4097.962783	0.008148905
4099.891237	0.008341794
4101.819690	0.009160199
4103.748143	0.009490916
4105.676596	0.009001603
4107.605049	0.008593547
4109.533502	0.008739148
4111.461955	0.008636707
4113.390408	0.008109020
4115.318861	0.008146528
4117.247314	0.009058007
4119.175767	0.009685229
4121.104220	0.009476268
4123.032673	0.008974190
4124.961127	0.008470122
4126.889580	0.007970385
4128.818033	0.007144808
4130.746486	0.006702288
4132.674939	0.007185765
4134.603392	0.007557872
4136.531845	0.007549999
4138.460298	0.007481910
4140.388751	0.007453810
4142.317204	0.007546837
4144.245657	0.008072196
4146.174110	0.008699527
4148.102563	0.008429255
4150.031017	0.007411437
4151.959470	0.006580814
4153.887923	0.006659433
4155.816376	0.007262058
4157.744829	0.007688426
4159.673282	0.007864079
4161.601735	0.007484945
4163.530188	0.006951550
4165.458641	0.006749096
4167.387094	0.006857404
4169.315547	0.007355265
4171.244000	0.007848211
4173.172453	0.008150565
4175.100906	0.008334811
4177.029360	0.008486105
4178.957813	0.008740866
4180.886266	0.008637132
4182.814719	0.008100257
4184.743172	0.008100991
4186.671625	0.008628487
4188.600078	0.008685469
4190.528531	0.007904973
4192.456984	0.006993109
4194.385437	0.006844781
4196.313890	0.007331958
4198.242343	0.008075305
4200.170796	0.008740260
4202.099250	0.008906804
4204.027703	0.008463331
4205.956156	0.007487836
4207.884609	0.006009642
4209.813062	0.004869883
4211.741515	0.005368517
4213.669968	0.006788219
4215.598421	0.007162920
4217.526874	0.007204737
4219.455327	0.007855854
4221.383780	0.007939934
4223.312233	0.006952715
4225.240686	0.006369121
4227.169139	0.006465386
4229.097593	0.006327855
4231.026046	0.006138487
4232.954499	0.006454368
4234.882952	0.006928761
4236.811405	0.006960136
4238.739858	0.006329733
4240.668311	0.005974223
4242.596764	0.006230542
4244.525217	0.007043717
4246.453670	0.008209559
4248.382123	0.008647147
4250.310576	0.007982371
4252.239029	0.007289514
4254.167483	0.007244090
4256.095936	0.006963008
4258.024389	0.006384362
4259.952842	0.006406980
4261.881295	0.006402639
4263.809748	0.006062041
4265.738201	0.006038787
4267.666654	0.006283453
4269.595107	0.005996604
4271.523560	0.006112293
4273.452013	0.007044513
4275.380466	0.007409532
4277.308919	0.007167620
4279.237373	0.007235476
4281.165826	0.007131438
4283.094279	0.006530788
4285.022732	0.006135702
4286.951185	0.006175318
4288.879638	0.006173186
4290.808091	0.006073145
4292.736544	0.005989377
4294.664997	0.006218283
4296.593450	0.006551627
4298.521903	0.006409352
4300.450356	0.005763690
4302.378809	0.005181378
4304.307262	0.005267659
4306.235716	0.006005768
4308.164169	0.006680090
4310.092622	0.006496062
4312.021075	0.005814928
4313.949528	0.006152819
4315.877981	0.007439026
4317.806434	0.007679719
4319.734887	0.006424500
4321.663340	0.005192479
4323.591793	0.004929681
4325.520246	0.005284837
4327.448699	0.005564785
4329.377152	0.005706057
4331.305606	0.005598120
4333.234059	0.005512762
4335.162512	0.005644800
4337.090965	0.005738957
4339.019418	0.005402364
4340.947871	0.004832123
4342.876324	0.004461693
4344.804777	0.004190453
4346.733230	0.004053774
4348.661683	0.004378247
4350.590136	0.005646492
4352.518589	0.007470069
4354.447042	0.008371298
4356.375495	0.008272717
4358.303949	0.008451019
4360.232402	0.008770785
4362.160855	0.008427675
4364.089308	0.007773160
4366.017761	0.007402524
4367.946214	0.007101315
4369.874667	0.006432413
4371.803120	0.006297185
4373.731573	0.007554468
4375.660026	0.008122616
4377.588479	0.006820907
4379.516932	0.006079491
4381.445385	0.006196231
4383.373839	0.005858287
4385.302292	0.005831178
4387.230745	0.006750661
4389.159198	0.008013545
4391.087651	0.008279719
4393.016104	0.007624594
4394.944557	0.006773613
4396.873010	0.005318763
4398.801463	0.003875711
4400.729916	0.003635220
4402.658369	0.004569809
4404.586822	0.005385380
4406.515275	0.005344361
4408.443729	0.005087295
4410.372182	0.005307320
4412.300635	0.004958878
4414.229088	0.003912964
4416.157541	0.003056497
4418.085994	0.002859160
4420.014447	0.003522716
4421.942900	0.004595417
4423.871353	0.006009352
4425.799806	0.007539946
4427.728259	0.008229379
4429.656712	0.007527315
4431.585165	0.007062301
4433.513618	0.007839160
4435.442072	0.008697744
4437.370525	0.008432762
4439.298978	0.007186944
4441.227431	0.006162565
4443.155884	0.006002237
4445.084337	0.006131451
4447.012790	0.006027933
4448.941243	0.005874972
4450.869696	0.005619478
4452.798149	0.005656169
4454.726602	0.006237114
4456.655055	0.006602306
4458.583508	0.006825130
4460.511962	0.007351803
4462.440415	0.007450812
4464.368868	0.006922072
4466.297321	0.006420841
4468.225774	0.005813807
4470.154227	0.005093175
4472.082680	0.004871214
4474.011133	0.005368683
4475.939586	0.007327647
4477.868039	0.009341382
4479.796492	0.009323595
4481.724945	0.007647787
4483.653398	0.006049292
4485.581851	0.005024593
4487.510305	0.004746760
4489.438758	0.005447394
4491.367211	0.006502300
4493.295664	0.006864475
4495.224117	0.006236706
4497.152570	0.006304175
4499.081023	0.007481433
4501.009476	0.008255151
4502.937929	0.008069499
4504.866382	0.007318783
4506.794835	0.006484164
4508.723288	0.006306940
4510.651741	0.007039309
4512.580195	0.007679878
4514.508648	0.007934544
4516.437101	0.007872844
4518.365554	0.007767396
4520.294007	0.007449477
4522.222460	0.006862905
4524.150913	0.007010690
4526.079366	0.007320045
4528.007819	0.006673413
4529.936272	0.005356449
4531.864725	0.004733311
4533.793178	0.005081392
4535.721631	0.005657076
4537.650084	0.006219394
4539.578538	0.006857016
4541.506991	0.007684507
4543.435444	0.007742382
4545.363897	0.007060345
4547.292350	0.006277824
4549.220803	0.005584700
4551.149256	0.005870076
4553.077709	0.007078855
4555.006162	0.007334964
4556.934615	0.006648558
4558.863068	0.006683398
4560.791521	0.007676337
4562.719974	0.007971089
4564.648428	0.007450120
4566.576881	0.006734116
4568.505334	0.005979205
4570.433787	0.005520347
4572.362240	0.005474765
4574.290693	0.005753155
4576.219146	0.005899943
4578.147599	0.005552897
4580.076052	0.005470167
4582.004505	0.006183129
4583.932958	0.007604155
4585.861411	0.008957489
4587.789864	0.009426047
4589.718318	0.008190573
4591.646771	0.006542937
4593.575224	0.006109331
4595.503677	0.006862922
4597.432130	0.007785270
4599.360583	0.007770464
4601.289036	0.006918581
4603.217489	0.006434452
[truncated: 1,501 more rows]
