# Supplementary material for: Adaptive Method for Quantitative Estimation of Glucose and Fructose Concentrations in Aqueous Solutions Based on Infrared Nanoantenna Optics
Source: Sensors (Basel). 2019 Jul 11;19(14):3053. doi: 10.3390/s19143053 (PMC6678705; doi:10.3390/s19143053)
Supplement: Supplementary file 1 [file sensors-19-03053-s001.zip › 00_Measurement_Data/Fructose cycles/2 water/res4 sc50_50 ap100x100 par pol/2 water.23.txt]

748.239793	0.025097959
750.168246	0.020824714
752.096699	0.019789010
754.025152	0.040261343
755.953605	0.052056458
757.882058	0.049800072
759.810511	0.042474493
761.738964	0.031167137
763.667418	0.020624690
765.595871	0.020361250
767.524324	0.024577392
769.452777	0.028863687
771.381230	0.019345902
773.309683	0.005712207
775.238136	0.012834951
777.166589	0.022918478
779.095042	0.026112601
781.023495	0.016113093
782.951948	0.022070842
784.880401	0.041259948
786.808854	0.041608009
788.737308	0.031001588
790.665761	0.034741957
792.594214	0.042323448
794.522667	0.044486009
796.451120	0.025401127
798.379573	0.009340902
800.308026	0.013206901
802.236479	0.030006316
804.164932	0.040246245
806.093385	0.039970696
808.021838	0.036453474
809.950291	0.036538303
811.878744	0.033218134
813.807197	0.025363456
815.735651	0.027854299
817.664104	0.025772128
819.592557	0.033351541
821.521010	0.043636378
823.449463	0.039862763
825.377916	0.033923075
827.306369	0.033777341
829.234822	0.024695762
831.163275	0.017380947
833.091728	0.014634811
835.020181	0.017364932
836.948634	0.023552518
838.877087	0.023832347
840.805541	0.033130519
842.733994	0.037900086
844.662447	0.031823907
846.590900	0.020365346
848.519353	0.008195795
850.447806	0.016435564
852.376259	0.017914698
854.304712	0.014116146
856.233165	0.019087661
858.161618	0.023395021
860.090071	0.023938159
862.018524	0.018902626
863.946977	0.013167581
865.875430	0.013881647
867.803884	0.016199199
869.732337	0.020871557
871.660790	0.026987121
873.589243	0.032854524
875.517696	0.035776969
877.446149	0.034110431
879.374602	0.030982394
881.303055	0.027858652
883.231508	0.026013216
885.159961	0.028473344
887.088414	0.035565592
889.016867	0.044576533
890.945320	0.051124543
892.873774	0.053999491
894.802227	0.055457756
896.730680	0.057074569
898.659133	0.059445981
900.587586	0.062581293
902.516039	0.065699920
904.444492	0.069449894
906.372945	0.073881805
908.301398	0.077076405
910.229851	0.078323528
912.158304	0.080378927
914.086757	0.083814830
916.015210	0.087201834
917.943664	0.090753324
919.872117	0.095289260
921.800570	0.101741552
923.729023	0.108643487
925.657476	0.113369405
927.585929	0.117588162
929.514382	0.123740375
931.442835	0.129766867
933.371288	0.134221420
935.299741	0.138819262
937.228194	0.143683568
939.156647	0.147998780
941.085100	0.153103799
943.013553	0.160185426
944.942007	0.167951733
946.870460	0.174921632
948.798913	0.181458443
950.727366	0.187345907
952.655819	0.191898137
954.584272	0.196397215
956.512725	0.202155709
958.441178	0.208920360
960.369631	0.216157615
962.298084	0.223706871
964.226537	0.231627136
966.154990	0.239573941
968.083443	0.246577412
970.011897	0.252382994
971.940350	0.258375645
973.868803	0.265257865
975.797256	0.271190405
977.725709	0.275043458
979.654162	0.279255599
981.582615	0.286185235
983.511068	0.294330001
985.439521	0.301315427
987.367974	0.307228506
989.296427	0.312713325
991.224880	0.317592174
993.153333	0.322626323
995.081786	0.328870714
997.010240	0.335328788
998.938693	0.340736002
1000.867146	0.345431328
1002.795599	0.349499285
1004.724052	0.353095382
1006.652505	0.357944667
1008.580958	0.364068717
1010.509411	0.368978977
1012.437864	0.372524053
1014.366317	0.376180410
1016.294770	0.379440874
1018.223223	0.382166058
1020.151676	0.385519862
1022.080130	0.389775187
1024.008583	0.394002378
1025.937036	0.396993011
1027.865489	0.398969799
1029.793942	0.400921375
1031.722395	0.402761161
1033.650848	0.404536515
1035.579301	0.406606197
1037.507754	0.408556938
1039.436207	0.410183996
1041.364660	0.411717445
1043.293113	0.412660629
1045.221566	0.412681967
1047.150019	0.412550837
1049.078473	0.412801415
1051.006926	0.413316250
1052.935379	0.413766205
1054.863832	0.413542688
1056.792285	0.412414521
1058.720738	0.411149681
1060.649191	0.410344064
1062.577644	0.409368873
1064.506097	0.407938302
1066.434550	0.406770438
1068.363003	0.406058401
1070.291456	0.405132711
1072.219909	0.403592378
1074.148363	0.401770592
1076.076816	0.400106579
1078.005269	0.399084002
1079.933722	0.398541003
1081.862175	0.397455812
1083.790628	0.395789951
1085.719081	0.394167066
1087.647534	0.392451614
1089.575987	0.390396625
1091.504440	0.388681442
1093.432893	0.387959421
1095.361346	0.387024701
1097.289799	0.384591579
1099.218253	0.381547689
1101.146706	0.378860384
1103.075159	0.376181930
1105.003612	0.373350471
1106.932065	0.370845139
1108.860518	0.368901104
1110.788971	0.367089629
1112.717424	0.364828587
1114.645877	0.362046540
1116.574330	0.358905911
1118.502783	0.355464607
1120.431236	0.352108657
1122.359689	0.349596560
1124.288142	0.348143727
1126.216596	0.346869648
1128.145049	0.344821036
1130.073502	0.341991901
1132.001955	0.338848203
1133.930408	0.335579574
1135.858861	0.332181752
1137.787314	0.329054654
1139.715767	0.326678306
1141.644220	0.324641675
1143.572673	0.322152615
1145.501126	0.319402784
1147.429579	0.317101449
1149.358032	0.314873487
1151.286486	0.311930031
1153.214939	0.308714300
1155.143392	0.305883795
1157.071845	0.303092152
1159.000298	0.300180614
1160.928751	0.297647029
1162.857204	0.295441806
1164.785657	0.293060333
1166.714110	0.290261567
1168.642563	0.286963910
1170.571016	0.283567399
1172.499469	0.280764043
1174.427922	0.278404742
1176.356375	0.275923789
1178.284829	0.273397714
1180.213282	0.270720333
1182.141735	0.267511159
1184.070188	0.264363676
1185.998641	0.261825711
1187.927094	0.259375632
1189.855547	0.256647915
1191.784000	0.253883928
1193.712453	0.251257300
1195.640906	0.248735219
1197.569359	0.246373266
1199.497812	0.244275212
1201.426265	0.242050007
1203.354719	0.239774153
1205.283172	0.237258762
1207.211625	0.234722272
1209.140078	0.232158259
1211.068531	0.229751438
1212.996984	0.227660015
1214.925437	0.225495562
1216.853890	0.223085374
1218.782343	0.220776275
1220.710796	0.218621418
1222.639249	0.216345474
1224.567702	0.214033470
1226.496155	0.212037727
1228.424609	0.210242450
1230.353062	0.208416939
1232.281515	0.206653833
1234.209968	0.204819188
1236.138421	0.202765033
1238.066874	0.200637162
1239.995327	0.198639616
1241.923780	0.196871459
1243.852233	0.195140973
1245.780686	0.193310618
1247.709139	0.191695780
1249.637592	0.190285385
1251.566045	0.188579410
1253.494498	0.186529055
1255.422952	0.184790790
1257.351405	0.183620945
1259.279858	0.182396963
1261.208311	0.180629447
1263.136764	0.178371876
1265.065217	0.176020637
1266.993670	0.174000382
1268.922123	0.172240704
1270.850576	0.170630679
1272.779029	0.169364631
1274.707482	0.168089882
1276.635935	0.166623175
1278.564388	0.165410712
1280.492842	0.164395094
1282.421295	0.163033858
1284.349748	0.161254302
1286.278201	0.159489542
1288.206654	0.158150911
1290.135107	0.157029703
1292.063560	0.155616671
1293.992013	0.153933212
1295.920466	0.152213573
1297.848919	0.150443986
1299.777372	0.148673415
1301.705825	0.147019833
1303.634278	0.145517424
1305.562731	0.144196332
1307.491185	0.143121719
1309.419638	0.142337695
1311.348091	0.141523182
1313.276544	0.140810460
1315.204997	0.140367195
1317.133450	0.139374956
1319.061903	0.137560144
1320.990356	0.135371476
1322.918809	0.133195534
1324.847262	0.131589219
1326.775715	0.130470365
1328.704168	0.129093468
1330.632621	0.127478734
1332.561075	0.126459047
1334.489528	0.126406416
1336.417981	0.126824602
1338.346434	0.126781821
1340.274887	0.126015469
1342.203340	0.124197491
1344.131793	0.121348068
1346.060246	0.118814126
1347.988699	0.117199160
1349.917152	0.116045371
1351.845605	0.115081631
1353.774058	0.114245370
1355.702511	0.113702737
1357.630965	0.113506503
1359.559418	0.113079421
1361.487871	0.111868382
1363.416324	0.110701308
1365.344777	0.109810382
1367.273230	0.108439237
1369.201683	0.107558034
1371.130136	0.107352629
1373.058589	0.106458321
1374.987042	0.105285756
1376.915495	0.104187667
1378.843948	0.102501757
1380.772401	0.100740671
1382.700854	0.099679872
1384.629308	0.099090032
1386.557761	0.098362088
1388.486214	0.097895116
1390.414667	0.097760737
1392.343120	0.097130820
1394.271573	0.096697278
1396.200026	0.096748576
1398.128479	0.095663004
1400.056932	0.094058402
1401.985385	0.092657559
1403.913838	0.090546690
1405.842291	0.088809773
1407.770744	0.087955050
1409.699198	0.087038830
1411.627651	0.086487338
1413.556104	0.087024771
1415.484557	0.087767400
1417.413010	0.087265238
1419.341463	0.086709984
1421.269916	0.086880460
1423.198369	0.085556448
1425.126822	0.083419405
1427.055275	0.082106031
1428.983728	0.081220195
1430.912181	0.081156082
1432.840634	0.081365205
1434.769087	0.079863571
1436.697541	0.077765696
1438.625994	0.077280246
1440.554447	0.076697119
1442.482900	0.075637065
1444.411353	0.075346515
1446.339806	0.075097337
1448.268259	0.074496843
1450.196712	0.074359059
1452.125165	0.075096019
1454.053618	0.075919241
1455.982071	0.075471178
1457.910524	0.074657664
1459.838977	0.074417576
1461.767431	0.072820283
1463.695884	0.069981605
1465.624337	0.068547443
1467.552790	0.069208175
1469.481243	0.069612212
1471.409696	0.068908401
1473.338149	0.068613961
1475.266602	0.068364799
1477.195055	0.067354836
1479.123508	0.066145502
1481.051961	0.065170348
1482.980414	0.065044194
1484.908867	0.065519966
1486.837321	0.065730311
1488.765774	0.065431915
1490.694227	0.065132894
1492.622680	0.064875863
1494.551133	0.063507959
1496.479586	0.061742336
1498.408039	0.061036009
1500.336492	0.061320029
1502.264945	0.062449034
1504.193398	0.063375458
1506.121851	0.063720003
1508.050304	0.064951979
1509.978757	0.064824685
1511.907210	0.062729552
1513.835664	0.061208844
1515.764117	0.060909666
1517.692570	0.061530549
1519.621023	0.061722543
1521.549476	0.061344787
1523.477929	0.061432838
1525.406382	0.059838712
1527.334835	0.057120401
1529.263288	0.055636782
1531.191741	0.054648492
1533.120194	0.054097790
1535.048647	0.055473238
1536.977100	0.056767207
1538.905554	0.057082824
1540.834007	0.058995072
1542.762460	0.059512824
1544.690913	0.056468531
1546.619366	0.053349935
1548.547819	0.051456038
1550.476272	0.050926514
1552.404725	0.051661700
1554.333178	0.052925888
1556.261631	0.053417385
1558.190084	0.052175213
1560.118537	0.052020978
1562.046990	0.052569583
1563.975443	0.051307246
1565.903897	0.049706072
1567.832350	0.048463602
1569.760803	0.047913745
1571.689256	0.048940018
1573.617709	0.049518179
1575.546162	0.048727825
1577.474615	0.048433501
1579.403068	0.048216086
1581.331521	0.047153011
1583.259974	0.046240453
1585.188427	0.045976892
1587.116880	0.046156112
1589.045333	0.046479367
1590.973787	0.046643097
1592.902240	0.046617061
1594.830693	0.046678666
1596.759146	0.046980333
1598.687599	0.047339313
1600.616052	0.047652226
1602.544505	0.048002992
1604.472958	0.048354957
1606.401411	0.048652798
1608.329864	0.048961207
1610.258317	0.049222481
1612.186770	0.049517289
1614.115223	0.049884796
1616.043677	0.050576717
1617.972130	0.052289285
1619.900583	0.053650338
1621.829036	0.053242978
1623.757489	0.053058602
1625.685942	0.053661913
1627.614395	0.053789526
1629.542848	0.054267868
1631.471301	0.055500988
1633.399754	0.056121733
1635.328207	0.056282528
1637.256660	0.057395600
1639.185113	0.058003031
1641.113566	0.057641223
1643.042020	0.057588130
1644.970473	0.057900485
1646.898926	0.059236318
1648.827379	0.061585378
1650.755832	0.060447384
1652.684285	0.056357812
1654.612738	0.055597343
1656.541191	0.056336902
1658.469644	0.055267956
1660.398097	0.053549584
1662.326550	0.052596852
1664.255003	0.053193569
1666.183456	0.054225974
1668.111910	0.054347966
1670.040363	0.054660518
1671.968816	0.054833714
1673.897269	0.052856408
1675.825722	0.050568268
1677.754175	0.050059844
1679.682628	0.050187238
1681.611081	0.049704507
1683.539534	0.048669912
1685.467987	0.048564941
1687.396440	0.048294421
1689.324893	0.046387017
1691.253346	0.044658549
1693.181799	0.043666206
1695.110253	0.043428984
1697.038706	0.044729207
1698.967159	0.044816326
1700.895612	0.043115053
1702.824065	0.042207398
1704.752518	0.041164398
1706.680971	0.040158466
1708.609424	0.039648090
1710.537877	0.039250348
1712.466330	0.039290354
1714.394783	0.039700609
1716.323236	0.039363783
1718.251689	0.038112491
1720.180143	0.036994990
1722.108596	0.035938144
1724.037049	0.035071094
1725.965502	0.034930706
1727.893955	0.035259500
1729.822408	0.035676356
1731.750861	0.035506871
1733.679314	0.034850165
1735.607767	0.035158414
1737.536220	0.035344537
1739.464673	0.034648005
1741.393126	0.034430690
1743.321579	0.034851052
1745.250032	0.035415482
1747.178486	0.035856243
1749.106939	0.035609372
1751.035392	0.034931913
1752.963845	0.034488041
1754.892298	0.034068309
1756.820751	0.033832364
1758.749204	0.034246586
1760.677657	0.034675583
1762.606110	0.034875102
1764.534563	0.034795914
1766.463016	0.034335561
1768.391469	0.034460455
1770.319922	0.035275616
1772.248376	0.036004573
1774.176829	0.036548976
1776.105282	0.036515322
1778.033735	0.036028072
1779.962188	0.035954703
1781.890641	0.036301471
1783.819094	0.036324508
1785.747547	0.036321856
1787.676000	0.036915418
1789.604453	0.037491921
1791.532906	0.037893541
1793.461359	0.038897805
1795.389812	0.039955430
1797.318266	0.040150635
1799.246719	0.039803594
1801.175172	0.039573256
1803.103625	0.039717954
1805.032078	0.040061317
1806.960531	0.040423594
1808.888984	0.040642880
1810.817437	0.040767293
1812.745890	0.040972587
1814.674343	0.040982801
1816.602796	0.040718418
1818.531249	0.040699508
1820.459702	0.041074146
1822.388155	0.041439038
1824.316609	0.041735508
1826.245062	0.042376298
1828.173515	0.042800330
1830.101968	0.042614184
1832.030421	0.042291608
1833.958874	0.041651554
1835.887327	0.040855642
1837.815780	0.040552776
1839.744233	0.040776134
1841.672686	0.040772807
1843.601139	0.040422179
1845.529592	0.040584221
1847.458045	0.040829495
1849.386499	0.040529527
1851.314952	0.040002946
1853.243405	0.039501604
1855.171858	0.039183814
1857.100311	0.039085984
1859.028764	0.038997971
1860.957217	0.038811073
1862.885670	0.038750157
1864.814123	0.038963396
1866.742576	0.039135367
1868.671029	0.039117604
1870.599482	0.038982157
1872.527935	0.038469136
1874.456388	0.037724715
1876.384842	0.037190713
1878.313295	0.036832660
1880.241748	0.036523968
1882.170201	0.036229603
1884.098654	0.035994299
1886.027107	0.035773508
1887.955560	0.035279240
1889.884013	0.034880649
1891.812466	0.034919258
1893.740919	0.034762498
1895.669372	0.034275454
1897.597825	0.033682298
1899.526278	0.033084586
1901.454732	0.032743152
1903.383185	0.032618787
1905.311638	0.032549914
1907.240091	0.032410339
1909.168544	0.032003012
1911.096997	0.031428285
1913.025450	0.030977771
1914.953903	0.030673614
1916.882356	0.030495271
1918.810809	0.030757472
1920.739262	0.031000508
1922.667715	0.030557400
1924.596168	0.029896526
1926.524622	0.029337209
1928.453075	0.028783415
1930.381528	0.028282641
1932.309981	0.028001886
1934.238434	0.027942188
1936.166887	0.027821949
1938.095340	0.027661968
1940.023793	0.027582921
1941.952246	0.027555497
1943.880699	0.027641537
1945.809152	0.027602222
1947.737605	0.027182095
1949.666058	0.026431618
1951.594511	0.025601594
1953.522965	0.025088495
1955.451418	0.024851564
1957.379871	0.024557585
1959.308324	0.024270842
1961.236777	0.024202332
1963.165230	0.024148962
1965.093683	0.023909854
1967.022136	0.023684360
1968.950589	0.023536863
1970.879042	0.023244878
1972.807495	0.022978982
1974.735948	0.022928417
1976.664401	0.022894880
1978.592855	0.022840908
1980.521308	0.022851769
1982.449761	0.022644522
1984.378214	0.021950303
1986.306667	0.021204110
1988.235120	0.020933677
1990.163573	0.020805545
1992.092026	0.020542780
1994.020479	0.020510137
1995.948932	0.020590089
1997.877385	0.020550642
1999.805838	0.020509535
2001.734291	0.020483475
2003.662744	0.020566879
2005.591198	0.020675331
2007.519651	0.020381439
2009.448104	0.019803578
2011.376557	0.019432761
2013.305010	0.019269602
2015.233463	0.019085804
2017.161916	0.018867541
2019.090369	0.018576792
2021.018822	0.018278606
2022.947275	0.018223457
2024.875728	0.018319299
2026.804181	0.018269200
2028.732634	0.017956553
2030.661088	0.017457755
2032.589541	0.017112693
2034.517994	0.017153457
2036.446447	0.017245386
2038.374900	0.017007073
2040.303353	0.016760604
2042.231806	0.016863592
2044.160259	0.017094493
2046.088712	0.017251598
2048.017165	0.017262561
2049.945618	0.016966030
2051.874071	0.016491482
2053.802524	0.016056379
2055.730978	0.015745487
2057.659431	0.015758436
2059.587884	0.016108442
2061.516337	0.016505277
2063.444790	0.016675185
2065.373243	0.016438963
2067.301696	0.015902810
2069.230149	0.015570532
2071.158602	0.015708206
2073.087055	0.015887491
2075.015508	0.015702430
2076.943961	0.015402889
2078.872414	0.015292892
2080.800867	0.015322313
2082.729321	0.015411732
2084.657774	0.015615759
2086.586227	0.015859926
2088.514680	0.015855005
2090.443133	0.015468739
2092.371586	0.015000491
2094.300039	0.014782663
2096.228492	0.014751228
2098.156945	0.014683285
2100.085398	0.014440525
2102.013851	0.014052423
2103.942304	0.013875383
2105.870757	0.014149901
2107.799211	0.014591488
2109.727664	0.014526103
2111.656117	0.013806678
2113.584570	0.013255116
2115.513023	0.013236746
2117.441476	0.013307069
2119.369929	0.013354855
2121.298382	0.013653799
2123.226835	0.014072597
2125.155288	0.014138661
2127.083741	0.013648515
2129.012194	0.012978058
2130.940647	0.012861545
2132.869100	0.013219321
2134.797554	0.013131960
2136.726007	0.012477455
2138.654460	0.012014139
2140.582913	0.012125509
2142.511366	0.012527631
2144.439819	0.012957611
2146.368272	0.013394900
2148.296725	0.013533004
2150.225178	0.013197580
2152.153631	0.012781040
2154.082084	0.012571630
2156.010537	0.012401501
2157.938990	0.012060034
2159.867444	0.011821833
2161.795897	0.012051589
2163.724350	0.012346670
2165.652803	0.012349193
2167.581256	0.012308511
2169.509709	0.012259551
2171.438162	0.012104415
2173.366615	0.011993865
2175.295068	0.011907494
2177.223521	0.011753878
2179.151974	0.011534595
2181.080427	0.011238318
2183.008880	0.011074943
2184.937334	0.011251379
2186.865787	0.011591159
2188.794240	0.011770203
2190.722693	0.011687792
2192.651146	0.011564483
2194.579599	0.011558470
2196.508052	0.011583984
2198.436505	0.011654316
2200.364958	0.011682315
2202.293411	0.011613765
2204.221864	0.011586016
2206.150317	0.011465140
2208.078770	0.011173797
2210.007223	0.010768156
2211.935677	0.010377812
2213.864130	0.010386626
2215.792583	0.010673370
2217.721036	0.010938291
2219.649489	0.011136057
2221.577942	0.010987137
2223.506395	0.010476766
2225.434848	0.010146518
2227.363301	0.010097655
2229.291754	0.009995624
2231.220207	0.009994042
2233.148660	0.010202279
2235.077113	0.010194096
2237.005567	0.009970179
2238.934020	0.010019531
2240.862473	0.010381908
2242.790926	0.010588193
2244.719379	0.010370431
2246.647832	0.010019388
2248.576285	0.009889768
2250.504738	0.009996773
2252.433191	0.010155958
2254.361644	0.010162647
2256.290097	0.009863516
2258.218550	0.009438427
2260.147003	0.009151701
2262.075456	0.009121282
2264.003910	0.009261263
2265.932363	0.009306606
2267.860816	0.009190634
2269.789269	0.009140713
2271.717722	0.009248479
2273.646175	0.009316235
2275.574628	0.009171317
2277.503081	0.008883636
2279.431534	0.008571103
2281.359987	0.008240780
2283.288440	0.007938867
2285.216893	0.007878509
2287.145346	0.008053236
2289.073800	0.008088473
2291.002253	0.007988033
2292.930706	0.008180358
2294.859159	0.008667308
2296.787612	0.009030408
2298.716065	0.009028682
2300.644518	0.008810815
2302.572971	0.008648261
2304.501424	0.008615441
2306.429877	0.008582299
2308.358330	0.008512902
2310.286783	0.008645061
2312.215236	0.008975066
2314.143690	0.008880756
2316.072143	0.008058104
2318.000596	0.007300436
2319.929049	0.007418052
2321.857502	0.008350966
2323.785955	0.009589117
2325.714408	0.010601000
2327.642861	0.010880912
2329.571314	0.010431041
2331.499767	0.009842986
2333.428220	0.009270377
2335.356673	0.008262575
2337.285126	0.007399334
2339.213579	0.007492919
2341.142033	0.008015939
2343.070486	0.008337105
2344.998939	0.008308728
2346.927392	0.007872589
2348.855845	0.007360709
2350.784298	0.007050638
2352.712751	0.006852569
2354.641204	0.006770629
2356.569657	0.007163818
2358.498110	0.008300233
2360.426563	0.009886488
2362.355016	0.010842872
2364.283469	0.009873356
2366.211923	0.008196489
2368.140376	0.007457644
2370.068829	0.007090776
2371.997282	0.006690797
2373.925735	0.006768738
2375.854188	0.007288101
2377.782641	0.007725153
2379.711094	0.007898567
2381.639547	0.007728868
2383.568000	0.007194722
2385.496453	0.006634424
2387.424906	0.006420789
2389.353359	0.006494382
2391.281812	0.006590635
2393.210266	0.006657608
2395.138719	0.006662681
2397.067172	0.006366091
2398.995625	0.005717940
2400.924078	0.005222529
2402.852531	0.005359747
2404.780984	0.005614720
2406.709437	0.005553656
2408.637890	0.005469878
2410.566343	0.005743784
2412.494796	0.006285678
2414.423249	0.006740913
2416.351702	0.006901925
2418.280156	0.006843433
2420.208609	0.006675814
2422.137062	0.006379093
2424.065515	0.005989366
2425.993968	0.005658785
2427.922421	0.005455174
2429.850874	0.005478735
2431.779327	0.005658669
2433.707780	0.005684052
2435.636233	0.005548832
2437.564686	0.005529102
2439.493139	0.005722772
2441.421592	0.005843331
2443.350045	0.005782700
2445.278499	0.005837063
2447.206952	0.005936996
2449.135405	0.005923980
2451.063858	0.005949250
2452.992311	0.005892351
2454.920764	0.005788568
2456.849217	0.005887850
2458.777670	0.005985455
2460.706123	0.005997937
2462.634576	0.006103703
2464.563029	0.006169596
2466.491482	0.006053845
2468.419935	0.006088443
2470.348389	0.006331607
2472.276842	0.006356857
2474.205295	0.006175682
2476.133748	0.006295113
2478.062201	0.006800831
2479.990654	0.007141672
2481.919107	0.007248814
2483.847560	0.007525528
2485.776013	0.007751564
2487.704466	0.007523126
2489.632919	0.006948674
2491.561372	0.006576698
2493.489825	0.006908183
2495.418279	0.007546383
2497.346732	0.007746790
2499.275185	0.007423079
2501.203638	0.006991087
2503.132091	0.006777532
2505.060544	0.006888702
2506.988997	0.007128925
2508.917450	0.007318890
2510.845903	0.007792301
2512.774356	0.008413160
2514.702809	0.008594089
2516.631262	0.008544466
2518.559715	0.008536309
2520.488168	0.008404944
2522.416622	0.008181864
2524.345075	0.008017766
2526.273528	0.008254106
2528.201981	0.009081532
2530.130434	0.009854679
2532.058887	0.010201927
2533.987340	0.010438557
2535.915793	0.010642732
2537.844246	0.010771473
2539.772699	0.010976649
2541.701152	0.011391907
2543.629605	0.011827596
2545.558058	0.012088939
2547.486512	0.012179593
2549.414965	0.011972837
2551.343418	0.011606188
2553.271871	0.011695743
2555.200324	0.012350728
2557.128777	0.013037859
2559.057230	0.013476511
2560.985683	0.013754904
2562.914136	0.013908161
2564.842589	0.014113281
2566.771042	0.014523961
2568.699495	0.014772383
2570.627948	0.014622387
2572.556401	0.014567270
2574.484855	0.014855272
2576.413308	0.015084738
2578.341761	0.015101071
2580.270214	0.015306960
2582.198667	0.015992906
2584.127120	0.016643122
2586.055573	0.016709309
2587.984026	0.016465653
2589.912479	0.016090866
2591.840932	0.015894026
2593.769385	0.016604766
2595.697838	0.017800495
2597.626291	0.018472994
2599.554745	0.018536372
2601.483198	0.018368019
2603.411651	0.018295441
2605.340104	0.018433958
2607.268557	0.018471213
2609.197010	0.018293001
2611.125463	0.018107804
2613.053916	0.017949898
2614.982369	0.017791253
2616.910822	0.017852634
2618.839275	0.018214075
2620.767728	0.018535817
2622.696181	0.018618751
2624.624635	0.018519703
2626.553088	0.018430330
2628.481541	0.018504744
2630.409994	0.018496132
2632.338447	0.018216936
2634.266900	0.018000921
2636.195353	0.017847046
2638.123806	0.017579464
2640.052259	0.017498985
2641.980712	0.017654210
2643.909165	0.017832426
2645.837618	0.017871020
2647.766071	0.017590847
2649.694524	0.017166782
2651.622978	0.017039616
2653.551431	0.017307049
2655.479884	0.017688520
2657.408337	0.017797386
2659.336790	0.017546687
2661.265243	0.017211657
2663.193696	0.017130399
2665.122149	0.017446751
2667.050602	0.017841149
2668.979055	0.017870087
2670.907508	0.017638717
2672.835961	0.017321056
2674.764414	0.016746340
2676.692868	0.016095227
2678.621321	0.015852956
2680.549774	0.015959052
2682.478227	0.015843663
2684.406680	0.015458318
2686.335133	0.015224130
2688.263586	0.015227549
2690.192039	0.015327792
2692.120492	0.015328286
2694.048945	0.015180886
2695.977398	0.015198615
2697.905851	0.015401845
2699.834304	0.015611614
2701.762757	0.015681345
2703.691211	0.015442195
2705.619664	0.015118680
2707.548117	0.014989251
2709.476570	0.014976135
2711.405023	0.014971284
2713.333476	0.014965125
2715.261929	0.014927368
2717.190382	0.014920574
2719.118835	0.014914967
2721.047288	0.014748094
2722.975741	0.014382794
2724.904194	0.013937626
2726.832647	0.013650911
2728.761101	0.013642807
2730.689554	0.013611358
2732.618007	0.013383963
2734.546460	0.013341122
2736.474913	0.013646724
2738.403366	0.013844672
2740.331819	0.013517594
2742.260272	0.013023601
2744.188725	0.012834578
2746.117178	0.012797385
2748.045631	0.012772052
2749.974084	0.012852822
2751.902537	0.012976875
2753.830991	0.012895047
2755.759444	0.012567947
2757.687897	0.012464112
2759.616350	0.012756182
2761.544803	0.012896872
2763.473256	0.012584203
2765.401709	0.012199452
2767.330162	0.012104089
2769.258615	0.012206181
2771.187068	0.012270504
2773.115521	0.012314821
2775.043974	0.012422527
2776.972427	0.012300225
2778.900880	0.012048803
2780.829334	0.012265964
2782.757787	0.012658943
2784.686240	0.012625866
2786.614693	0.012467671
2788.543146	0.012590459
2790.471599	0.012883324
2792.400052	0.012986975
2794.328505	0.012735298
2796.256958	0.012380713
2798.185411	0.012162792
2800.113864	0.011972494
2802.042317	0.011668967
2803.970770	0.011377684
2805.899224	0.011271353
2807.827677	0.011199144
2809.756130	0.011420446
2811.684583	0.012033881
2813.613036	0.012324388
2815.541489	0.011968951
2817.469942	0.011528109
2819.398395	0.011481567
2821.326848	0.011905260
2823.255301	0.012581172
2825.183754	0.012778792
2827.112207	0.012302102
2829.040660	0.011875431
2830.969113	0.011646075
2832.897567	0.011345728
2834.826020	0.011154193
2836.754473	0.011232191
2838.682926	0.011477108
2840.611379	0.011795755
2842.539832	0.012070660
2844.468285	0.011968330
2846.396738	0.011462982
2848.325191	0.011054999
2850.253644	0.010905228
2852.182097	0.010854869
2854.110550	0.010965080
2856.039003	0.011168269
2857.967457	0.011141277
2859.895910	0.010838343
2861.824363	0.010551658
2863.752816	0.010583521
2865.681269	0.010886053
2867.609722	0.011180934
2869.538175	0.011353808
2871.466628	0.011373419
2873.395081	0.011094563
2875.323534	0.010791939
2877.251987	0.010784083
2879.180440	0.010952954
2881.108893	0.011092629
2883.037347	0.011085139
2884.965800	0.011003506
2886.894253	0.010980903
2888.822706	0.010910822
2890.751159	0.010953148
2892.679612	0.011396114
2894.608065	0.011751482
2896.536518	0.011483295
2898.464971	0.010977307
2900.393424	0.010813327
2902.321877	0.011081229
2904.250330	0.011570483
2906.178783	0.012000874
2908.107236	0.012149079
2910.035690	0.011927832
2911.964143	0.011229848
2913.892596	0.010429778
2915.821049	0.010279868
2917.749502	0.010917193
2919.677955	0.011438844
2921.606408	0.011199413
2923.534861	0.010882126
2925.463314	0.011069408
2927.391767	0.011515069
2929.320220	0.011834368
2931.248673	0.011739415
2933.177126	0.011437603
2935.105580	0.011419672
2937.034033	0.011395250
2938.962486	0.010898146
2940.890939	0.010376754
2942.819392	0.010483145
2944.747845	0.011165234
2946.676298	0.011880040
2948.604751	0.012314447
2950.533204	0.012204880
2952.461657	0.011578713
2954.390110	0.010931889
2956.318563	0.010597461
2958.247016	0.010662215
2960.175469	0.011114193
2962.103923	0.011521120
2964.032376	0.011468425
2965.960829	0.011339467
2967.889282	0.011456082
2969.817735	0.011485118
2971.746188	0.011301479
2973.674641	0.011078397
2975.603094	0.010966348
2977.531547	0.011285280
2979.460000	0.011667370
2981.388453	0.011579099
2983.316906	0.011259334
2985.245359	0.011344920
2987.173813	0.011908448
2989.102266	0.012442958
2991.030719	0.012632546
2992.959172	0.012338534
2994.887625	0.011819600
2996.816078	0.011457980
2998.744531	0.011333455
3000.672984	0.011628103
3002.601437	0.012211674
3004.529890	0.012417423
3006.458343	0.012164922
3008.386796	0.012109751
3010.315249	0.012287633
3012.243703	0.012201122
3014.172156	0.011986054
3016.100609	0.012120216
3018.029062	0.012596093
3019.957515	0.012980651
3021.885968	0.012882943
3023.814421	0.012400180
3025.742874	0.012074248
3027.671327	0.012222460
3029.599780	0.012548407
3031.528233	0.012623013
3033.456686	0.012647767
3035.385139	0.012919277
3037.313592	0.013241231
3039.242046	0.013269049
3041.170499	0.013135458
3043.098952	0.013233392
3045.027405	0.013427397
3046.955858	0.013282904
3048.884311	0.013004854
3050.812764	0.013192588
3052.741217	0.013698566
3054.669670	0.013868138
3056.598123	0.013636406
3058.526576	0.013430471
3060.455029	0.013430827
3062.383482	0.013507505
3064.311936	0.013546028
3066.240389	0.013691738
3068.168842	0.013990259
3070.097295	0.014264099
3072.025748	0.014499172
3073.954201	0.014697596
3075.882654	0.014750861
3077.811107	0.014694682
3079.739560	0.014583599
3081.668013	0.014596652
3083.596466	0.014892072
3085.524919	0.015109650
3087.453372	0.015082244
3089.381825	0.015153653
3091.310279	0.015460179
3093.238732	0.016012663
3095.167185	0.016657108
3097.095638	0.016929217
3099.024091	0.016776804
3100.952544	0.016574793
3102.880997	0.016537080
3104.809450	0.016850743
3106.737903	0.017422307
3108.666356	0.017758032
3110.594809	0.017693648
3112.523262	0.017548118
3114.451715	0.017514721
3116.380169	0.017591920
3118.308622	0.017741608
3120.237075	0.017872546
3122.165528	0.018010767
3124.093981	0.018112930
3126.022434	0.017923100
3127.950887	0.017693145
3129.879340	0.017870609
3131.807793	0.018345701
3133.736246	0.019031160
3135.664699	0.019825004
3137.593152	0.020201124
3139.521605	0.020114789
3141.450058	0.020011116
3143.378512	0.019909563
3145.306965	0.019870017
3147.235418	0.020216480
3149.163871	0.020666435
3151.092324	0.020777028
3153.020777	0.020929072
3154.949230	0.021400126
3156.877683	0.021603731
3158.806136	0.021292862
3160.734589	0.021038307
3162.663042	0.021198947
3164.591495	0.021383075
3166.519948	0.021223452
3168.448402	0.021171710
3170.376855	0.021519376
3172.305308	0.021825936
3174.233761	0.021790763
3176.162214	0.021573914
3178.090667	0.021698888
3180.019120	0.022263763
3181.947573	0.022667537
3183.876026	0.022659069
3185.804479	0.022589469
3187.732932	0.022856774
3189.661385	0.023414873
3191.589838	0.023963282
3193.518292	0.024249135
3195.446745	0.024202621
3197.375198	0.024131086
3199.303651	0.024306417
3201.232104	0.024637789
3203.160557	0.025008280
3205.089010	0.025381114
3207.017463	0.025570877
3208.945916	0.025588458
3210.874369	0.025824483
3212.802822	0.026214726
3214.731275	0.026450308
3216.659728	0.026660176
3218.588181	0.026535356
3220.516635	0.025670828
3222.445088	0.025013963
3224.373541	0.025434781
3226.301994	0.026068840
3228.230447	0.026078954
3230.158900	0.026107131
3232.087353	0.026877705
3234.015806	0.027907984
3235.944259	0.027978225
3237.872712	0.027059609
3239.801165	0.026524274
3241.729618	0.026812391
3243.658071	0.027152790
3245.586525	0.027231289
3247.514978	0.027096549
3249.443431	0.027062504
3251.371884	0.027806874
3253.300337	0.029141486
3255.228790	0.030024506
3257.157243	0.029879177
3259.085696	0.029198145
3261.014149	0.028438503
3262.942602	0.027542301
3264.871055	0.026883598
3266.799508	0.026856452
3268.727961	0.027247306
3270.656414	0.027557220
3272.584868	0.027667420
3274.513321	0.027983064
3276.441774	0.028624680
3278.370227	0.029246058
3280.298680	0.029624999
3282.227133	0.029847533
3284.155586	0.030078208
3286.084039	0.030180594
3288.012492	0.029884983
3289.940945	0.029486950
3291.869398	0.029468751
3293.797851	0.029678756
3295.726304	0.029893307
3297.654758	0.030109992
3299.583211	0.030009830
3301.511664	0.029556662
3303.440117	0.029188232
3305.368570	0.028981837
3307.297023	0.028973911
3309.225476	0.029586831
3311.153929	0.030754752
3313.082382	0.031725489
3315.010835	0.032114517
3316.939288	0.031999428
3318.867741	0.031536389
3320.796194	0.031210093
3322.724648	0.031408679
3324.653101	0.031691115
3326.581554	0.031595077
3328.510007	0.031504035
3330.438460	0.031851102
3332.366913	0.032544538
3334.295366	0.033308480
3336.223819	0.034005377
3338.152272	0.034505337
3340.080725	0.034540217
3342.009178	0.034140997
3343.937631	0.033824429
3345.866084	0.033928543
3347.794537	0.034157678
3349.722991	0.034352932
3351.651444	0.034738485
3353.579897	0.035138667
3355.508350	0.035141721
3357.436803	0.034794562
3359.365256	0.034656283
3361.293709	0.034880288
3363.222162	0.034991868
3365.150615	0.035111852
3367.079068	0.035398155
3369.007521	0.035342980
3370.935974	0.035127677
3372.864427	0.035349399
3374.792881	0.035870351
3376.721334	0.036355257
3378.649787	0.036728494
3380.578240	0.036822483
3382.506693	0.036481079
3384.435146	0.035905737
3386.363599	0.035541110
3388.292052	0.035653733
3390.220505	0.035840333
3392.148958	0.035571128
3394.077411	0.035201687
3396.005864	0.035402413
3397.934317	0.036303934
3399.862770	0.037367593
3401.791224	0.038152546
3403.719677	0.038415663
3405.648130	0.038298711
3407.576583	0.037991263
3409.505036	0.038080234
3411.433489	0.038331281
3413.361942	0.038062479
3415.290395	0.037779342
3417.218848	0.038344264
3419.147301	0.039329492
3421.075754	0.039783295
3423.004207	0.039435413
3424.932660	0.038719587
3426.861114	0.038148925
3428.789567	0.037614968
3430.718020	0.037145961
3432.646473	0.037318569
3434.574926	0.038071141
3436.503379	0.038558647
3438.431832	0.038187023
3440.360285	0.037547302
3442.288738	0.037816003
3444.217191	0.038575418
3446.145644	0.038302924
3448.074097	0.037258882
3450.002550	0.036688827
3451.931004	0.036580052
3453.859457	0.036382537
3455.787910	0.036062054
3457.716363	0.035759322
3459.644816	0.035478607
3461.573269	0.035472549
3463.501722	0.035859283
3465.430175	0.036102336
3467.358628	0.035938494
3469.287081	0.035780959
3471.215534	0.035844330
3473.143987	0.035899591
3475.072440	0.035893951
3477.000893	0.035990808
3478.929347	0.036064435
3480.857800	0.035842903
3482.786253	0.035408892
3484.714706	0.034956090
3486.643159	0.034613304
3488.571612	0.034589421
3490.500065	0.034880590
3492.428518	0.035222173
3494.356971	0.035211585
3496.285424	0.034505934
3498.213877	0.033503562
3500.142330	0.033024590
3502.070783	0.033321202
3503.999237	0.034045659
3505.927690	0.034616183
3507.856143	0.034712147
3509.784596	0.034482125
3511.713049	0.033710312
3513.641502	0.032403726
3515.569955	0.031524345
3517.498408	0.031395156
3519.426861	0.031438734
3521.355314	0.031469360
3523.283767	0.031519383
3525.212220	0.031173745
3527.140673	0.030349607
3529.069126	0.029718982
3530.997580	0.029722670
3532.926033	0.030074939
3534.854486	0.030070107
3536.782939	0.029530268
3538.711392	0.029014438
3540.639845	0.028874012
3542.568298	0.029148169
3544.496751	0.029549044
3546.425204	0.029747402
3548.353657	0.029883781
3550.282110	0.029763436
3552.210563	0.029154373
3554.139016	0.028500564
3556.067470	0.027902737
3557.995923	0.027173851
3559.924376	0.026622083
3561.852829	0.026689120
3563.781282	0.027173627
3565.709735	0.027312774
3567.638188	0.026900498
3569.566641	0.026208444
3571.495094	0.025304707
3573.423547	0.024600720
3575.352000	0.024457300
3577.280453	0.024470886
3579.208906	0.024363445
3581.137360	0.024470314
3583.065813	0.024624651
3584.994266	0.024057567
3586.922719	0.023143068
3588.851172	0.023147574
3590.779625	0.023578411
3592.708078	0.023199962
3594.636531	0.022300899
3596.564984	0.021656659
3598.493437	0.021344366
3600.421890	0.021361440
3602.350343	0.021723930
3604.278796	0.021942152
3606.207249	0.021600546
3608.135703	0.021197131
3610.064156	0.021321476
3611.992609	0.021687448
3613.921062	0.021835214
3615.849515	0.021522341
3617.777968	0.020809218
3619.706421	0.020172145
3621.634874	0.019619212
3623.563327	0.019079356
3625.491780	0.018813077
3627.420233	0.018435463
3629.348686	0.017918246
3631.277139	0.017719250
3633.205593	0.017406614
3635.134046	0.016945217
3637.062499	0.016672757
3638.990952	0.016592164
3640.919405	0.016636532
3642.847858	0.016659101
3644.776311	0.016555535
3646.704764	0.016276300
3648.633217	0.015948780
3650.561670	0.016054386
3652.490123	0.016411535
3654.418576	0.016028104
3656.347029	0.015190928
3658.275482	0.014850361
3660.203936	0.014635629
3662.132389	0.013913064
3664.060842	0.013121643
3665.989295	0.012930144
3667.917748	0.013210633
3669.846201	0.013412432
3671.774654	0.013404085
3673.703107	0.013067838
3675.631560	0.012737351
3677.560013	0.012655735
3679.488466	0.012273152
3681.416919	0.011665650
3683.345372	0.010963362
3685.273826	0.010147627
3687.202279	0.009798336
3689.130732	0.010344245
3691.059185	0.010892695
3692.987638	0.010822323
3694.916091	0.010701312
3696.844544	0.010955594
3698.772997	0.011551638
3700.701450	0.012057048
3702.629903	0.012215967
3704.558356	0.012194646
3706.486809	0.012098952
3708.415262	0.011983300
3710.343716	0.011889361
3712.272169	0.011707172
3714.200622	0.011460440
3716.129075	0.011201772
3718.057528	0.010934873
3719.985981	0.010988016
3721.914434	0.011579284
3723.842887	0.012163536
3725.771340	0.012302534
3727.699793	0.012170129
3729.628246	0.011558864
3731.556699	0.010573334
3733.485152	0.010397928
3735.413605	0.011511087
3737.342059	0.012450378
3739.270512	0.012264266
3741.198965	0.011620732
3743.127418	0.011063166
3745.055871	0.011149798
3746.984324	0.011813167
3748.912777	0.012042265
3750.841230	0.011884038
3752.769683	0.012081713
3754.698136	0.012481304
3756.626589	0.012728901
3758.555042	0.012994358
3760.483495	0.013482989
3762.411949	0.013813912
3764.340402	0.013498275
3766.268855	0.012976937
3768.197308	0.012943979
3770.125761	0.013489921
3772.054214	0.014377521
3773.982667	0.014970576
3775.911120	0.014801183
3777.839573	0.014078377
3779.768026	0.013312278
3781.696479	0.012874592
3783.624932	0.012919788
3785.553385	0.013283106
3787.481838	0.013362513
3789.410292	0.013177843
3791.338745	0.013370980
3793.267198	0.013865271
3795.195651	0.014078501
3797.124104	0.014166673
3799.052557	0.014397802
3800.981010	0.014324441
3802.909463	0.013717126
3804.837916	0.012489277
3806.766369	0.011521356
3808.694822	0.011974303
3810.623275	0.013208536
3812.551728	0.013855119
3814.480182	0.013909495
3816.408635	0.014396146
3818.337088	0.015326775
3820.265541	0.015485900
3822.193994	0.014915460
3824.122447	0.014277406
3826.050900	0.013719330
3827.979353	0.013473320
3829.907806	0.013067806
3831.836259	0.012263815
3833.764712	0.011915153
3835.693165	0.012625054
3837.621618	0.013662075
3839.550071	0.013731811
3841.478525	0.012935497
3843.406978	0.012323720
3845.335431	0.012371141
3847.263884	0.012768037
3849.192337	0.012953770
3851.120790	0.012568999
3853.049243	0.012173759
3854.977696	0.012587342
3856.906149	0.013199819
3858.834602	0.013358270
3860.763055	0.013375231
3862.691508	0.013567888
3864.619961	0.013769384
3866.548415	0.013537081
3868.476868	0.012682470
3870.405321	0.011816631
3872.333774	0.011449204
3874.262227	0.011564008
3876.190680	0.012205571
3878.119133	0.012763917
3880.047586	0.012770618
3881.976039	0.012567619
3883.904492	0.012047216
3885.832945	0.011384984
3887.761398	0.011183347
3889.689851	0.011217918
3891.618305	0.011191988
3893.546758	0.011029229
3895.475211	0.010811605
3897.403664	0.011046736
3899.332117	0.011877098
3901.260570	0.012517094
3903.189023	0.012211703
3905.117476	0.011545415
3907.045929	0.011209072
3908.974382	0.011155705
3910.902835	0.011315234
3912.831288	0.011649484
3914.759741	0.011795231
3916.688194	0.011460933
3918.616648	0.010852302
3920.545101	0.010334848
3922.473554	0.010227764
3924.402007	0.010748832
3926.330460	0.011374649
3928.258913	0.011196832
3930.187366	0.010646001
3932.115819	0.010633746
3934.044272	0.010803853
3935.972725	0.010491466
3937.901178	0.010072526
3939.829631	0.010101262
3941.758084	0.010696378
3943.686538	0.011772729
3945.614991	0.012542068
3947.543444	0.012290267
3949.471897	0.011658903
3951.400350	0.011273552
3953.328803	0.011019173
3955.257256	0.010709908
3957.185709	0.010323717
3959.114162	0.010262645
3961.042615	0.010665046
3962.971068	0.010888211
3964.899521	0.010567040
3966.827974	0.010124030
3968.756427	0.009990930
3970.684881	0.010085008
3972.613334	0.009991435
3974.541787	0.009684823
3976.470240	0.009524321
3978.398693	0.009663017
3980.327146	0.009892612
3982.255599	0.010208988
3984.184052	0.010541292
3986.112505	0.010567972
3988.040958	0.010581513
3989.969411	0.010880163
3991.897864	0.011012055
3993.826317	0.010431980
3995.754771	0.009727594
3997.683224	0.009809827
3999.611677	0.010222533
4001.540130	0.010052837
4003.468583	0.009563999
4005.397036	0.009939649
4007.325489	0.010695241
4009.253942	0.010516498
4011.182395	0.009683756
4013.110848	0.009474828
4015.039301	0.009809257
4016.967754	0.010147714
4018.896207	0.010219178
4020.824661	0.009792183
4022.753114	0.009084728
4024.681567	0.008904063
4026.610020	0.009430968
4028.538473	0.009803101
4030.466926	0.009753439
4032.395379	0.009892827
4034.323832	0.010297576
4036.252285	0.010608068
4038.180738	0.010807968
4040.109191	0.010941332
4042.037644	0.011044297
4043.966097	0.011040401
4045.894550	0.010693943
4047.823004	0.010196278
4049.751457	0.009851065
4051.679910	0.009444722
4053.608363	0.009126354
4055.536816	0.008875875
4057.465269	0.008678649
4059.393722	0.009132291
4061.322175	0.009898073
4063.250628	0.010198323
4065.179081	0.010181172
4067.107534	0.010030223
4069.035987	0.009563275
4070.964440	0.008693936
4072.892894	0.007868416
4074.821347	0.007363569
4076.749800	0.007286110
4078.678253	0.008148680
4080.606706	0.009527817
4082.535159	0.009964420
4084.463612	0.009254340
4086.392065	0.008405661
4088.320518	0.007972984
4090.248971	0.007851019
4092.177424	0.007625333
4094.105877	0.007555552
4096.034330	0.007776660
4097.962783	0.007878863
4099.891237	0.007616273
4101.819690	0.007530255
4103.748143	0.008055167
4105.676596	0.008321601
4107.605049	0.008043281
4109.533502	0.007627711
4111.461955	0.007140046
4113.390408	0.006756009
4115.318861	0.006856949
4117.247314	0.007123065
4119.175767	0.007578211
4121.104220	0.008286311
4123.032673	0.008204368
4124.961127	0.007480599
4126.889580	0.007262495
4128.818033	0.007317693
4130.746486	0.007346488
4132.674939	0.007832979
4134.603392	0.008556353
4136.531845	0.008791447
4138.460298	0.008522001
4140.388751	0.008096450
4142.317204	0.007898420
4144.245657	0.008138644
4146.174110	0.008227654
4148.102563	0.008000154
4150.031017	0.007946250
4151.959470	0.008104400
4153.887923	0.007993721
4155.816376	0.007806354
4157.744829	0.007457307
4159.673282	0.007147320
4161.601735	0.007593919
4163.530188	0.008146265
4165.458641	0.008058170
4167.387094	0.007987741
4169.315547	0.008212623
4171.244000	0.008326332
4173.172453	0.008503203
4175.100906	0.008611481
4177.029360	0.008358986
4178.957813	0.007916464
4180.886266	0.007385508
4182.814719	0.006732286
4184.743172	0.006551914
4186.671625	0.007105839
4188.600078	0.007625163
4190.528531	0.007770981
4192.456984	0.007599704
4194.385437	0.007473008
4196.313890	0.008003443
4198.242343	0.008634642
4200.170796	0.008353016
4202.099250	0.007794946
4204.027703	0.007848749
4205.956156	0.007957533
4207.884609	0.007400275
4209.813062	0.006625944
4211.741515	0.006202020
4213.669968	0.005813483
4215.598421	0.005573408
4217.526874	0.005843948
4219.455327	0.006490133
4221.383780	0.007196907
4223.312233	0.007757240
4225.240686	0.008272160
4227.169139	0.008451556
4229.097593	0.007684833
4231.026046	0.005966002
4232.954499	0.004527067
4234.882952	0.004627265
4236.811405	0.005476856
4238.739858	0.005771060
4240.668311	0.005868732
4242.596764	0.006142178
4244.525217	0.006317716
4246.453670	0.006549333
4248.382123	0.006686663
4250.310576	0.006193540
4252.239029	0.005620209
4254.167483	0.005674284
4256.095936	0.006610790
4258.024389	0.007811794
4259.952842	0.008183052
4261.881295	0.007789039
4263.809748	0.007386937
4265.738201	0.006951824
4267.666654	0.006322241
4269.595107	0.006102076
4271.523560	0.006356778
4273.452013	0.006448963
4275.380466	0.006380098
4277.308919	0.006409540
4279.237373	0.006580948
4281.165826	0.007062657
4283.094279	0.007383185
4285.022732	0.007094335
4286.951185	0.006634484
4288.879638	0.006398297
4290.808091	0.005833033
4292.736544	0.004941107
4294.664997	0.004929285
4296.593450	0.005846609
4298.521903	0.006671835
4300.450356	0.006812227
4302.378809	0.006667093
4304.307262	0.006829481
4306.235716	0.006938891
4308.164169	0.006694494
4310.092622	0.006356203
4312.021075	0.005895220
4313.949528	0.005498121
4315.877981	0.005932949
4317.806434	0.006960423
4319.734887	0.007154568
4321.663340	0.006722104
4323.591793	0.006636736
4325.520246	0.006627793
4327.448699	0.006789771
4329.377152	0.006812602
4331.305606	0.006678452
4333.234059	0.006627234
4335.162512	0.006240737
4337.090965	0.005175588
4339.019418	0.003963361
4340.947871	0.003779207
4342.876324	0.004903840
4344.804777	0.006050080
4346.733230	0.005897503
4348.661683	0.005395280
4350.590136	0.005781193
4352.518589	0.006129139
4354.447042	0.006133164
4356.375495	0.005862721
4358.303949	0.005281830
4360.232402	0.005239523
4362.160855	0.005821140
4364.089308	0.006219473
4366.017761	0.005563237
4367.946214	0.005072127
4369.874667	0.005579820
4371.803120	0.005433116
4373.731573	0.005096695
4375.660026	0.005140116
4377.588479	0.005897548
4379.516932	0.006636691
4381.445385	0.006948981
4383.373839	0.006785146
4385.302292	0.006888168
4387.230745	0.007196805
4389.159198	0.006771201
4391.087651	0.005829238
4393.016104	0.005344167
4394.944557	0.005233084
4396.873010	0.004908619
4398.801463	0.004982850
4400.729916	0.006028510
4402.658369	0.006921471
4404.586822	0.006758850
4406.515275	0.006633256
4408.443729	0.007213199
4410.372182	0.006618437
4412.300635	0.004731877
4414.229088	0.003850631
4416.157541	0.004536475
4418.085994	0.005563965
4420.014447	0.006231760
4421.942900	0.006310338
4423.871353	0.005883702
4425.799806	0.005767781
4427.728259	0.005878274
4429.656712	0.005987490
4431.585165	0.006220147
4433.513618	0.006672200
4435.442072	0.007361899
4437.370525	0.008200455
4439.298978	0.008385642
4441.227431	0.007303903
4443.155884	0.005899400
4445.084337	0.005689478
4447.012790	0.006084763
4448.941243	0.006110721
4450.869696	0.005999586
4452.798149	0.006064551
4454.726602	0.006312476
4456.655055	0.006721906
4458.583508	0.006673927
4460.511962	0.006254739
4462.440415	0.005864421
4464.368868	0.005950282
4466.297321	0.007284259
4468.225774	0.008451830
4470.154227	0.008141099
4472.082680	0.007767236
4474.011133	0.007851543
4475.939586	0.007413103
4477.868039	0.006599708
4479.796492	0.006540063
4481.724945	0.006980307
4483.653398	0.006592073
4485.581851	0.005613388
4487.510305	0.005162594
4489.438758	0.005339399
4491.367211	0.005324540
4493.295664	0.005339654
4495.224117	0.006039600
4497.152570	0.007234831
4499.081023	0.007825878
4501.009476	0.007264145
4502.937929	0.006104769
4504.866382	0.005572159
4506.794835	0.006191518
4508.723288	0.007175483
4510.651741	0.006995419
4512.580195	0.005781212
4514.508648	0.005327307
4516.437101	0.005929288
4518.365554	0.006578661
4520.294007	0.007066778
4522.222460	0.007622456
4524.150913	0.008076857
4526.079366	0.007985074
4528.007819	0.007465596
4529.936272	0.007169520
4531.864725	0.006955200
4533.793178	0.007425974
4535.721631	0.007280784
4537.650084	0.006591555
4539.578538	0.005685337
4541.506991	0.005399947
4543.435444	0.006351187
4545.363897	0.007135578
4547.292350	0.006750760
4549.220803	0.006129048
4551.149256	0.006010081
4553.077709	0.005996971
4555.006162	0.006323865
4556.934615	0.006679110
4558.863068	0.006363886
4560.791521	0.006034490
4562.719974	0.006237598
4564.648428	0.006614347
4566.576881	0.007113730
4568.505334	0.007475835
4570.433787	0.007688368
4572.362240	0.007900201
4574.290693	0.007467761
4576.219146	0.006616540
4578.147599	0.006289403
4580.076052	0.006641699
4582.004505	0.006913425
4583.932958	0.006425153
4585.861411	0.005391201
4587.789864	0.005052907
4589.718318	0.005705082
4591.646771	0.006491527
4593.575224	0.007053809
4595.503677	0.007221461
4597.432130	0.006412394
4599.360583	0.005266407
4601.289036	0.004755989
4603.217489	0.005094546
[truncated: 1,501 more rows]
