# Supplementary material for: Adaptive Method for Quantitative Estimation of Glucose and Fructose Concentrations in Aqueous Solutions Based on Infrared Nanoantenna Optics
Source: Sensors (Basel). 2019 Jul 11;19(14):3053. doi: 10.3390/s19143053 (PMC6678705; doi:10.3390/s19143053)
Supplement: Supplementary file 1 [file sensors-19-03053-s001.zip › 00_Measurement_Data/Fructose cycles/2 water/res4 sc50_50 ap100x100 par pol/2 water.24.txt]

748.239793	0.029656695
750.168246	0.031362943
752.096699	0.033706620
754.025152	0.028235901
755.953605	0.018626668
757.882058	0.010290145
759.810511	0.020184681
761.738964	0.028675146
763.667418	0.019667493
765.595871	0.022747220
767.524324	0.037756599
769.452777	0.042526126
771.381230	0.026222844
773.309683	0.021932051
775.238136	0.009039296
777.166589	0.020199584
779.095042	0.021553162
781.023495	0.016657088
782.951948	0.030340444
784.880401	0.025236120
786.808854	0.017393665
788.737308	0.015896710
790.665761	0.017778508
792.594214	0.023361545
794.522667	0.018585781
796.451120	0.018689208
798.379573	0.016888671
800.308026	0.039837312
802.236479	0.046204671
804.164932	0.035597682
806.093385	0.022411527
808.021838	0.019813249
809.950291	0.022776850
811.878744	0.024860116
813.807197	0.027461085
815.735651	0.027152436
817.664104	0.013463204
819.592557	0.033277031
821.521010	0.049403958
823.449463	0.035524040
825.377916	0.012824861
827.306369	0.024498476
829.234822	0.027913276
831.163275	0.021309538
833.091728	0.011789843
835.020181	0.021959757
836.948634	0.025505580
838.877087	0.020449601
840.805541	0.021602340
842.733994	0.023526393
844.662447	0.027859274
846.590900	0.031517271
848.519353	0.034341626
850.447806	0.032184079
852.376259	0.026353804
854.304712	0.021559574
856.233165	0.018229326
858.161618	0.015820505
860.090071	0.016282266
862.018524	0.016701311
863.946977	0.020618666
865.875430	0.023386989
867.803884	0.021911383
869.732337	0.021787804
871.660790	0.025012949
873.589243	0.029094752
875.517696	0.031246491
877.446149	0.030834332
879.374602	0.031149633
881.303055	0.035040233
883.231508	0.038274053
885.159961	0.039329343
887.088414	0.040812984
889.016867	0.043455720
890.945320	0.045939896
892.873774	0.047606822
894.802227	0.050362453
896.730680	0.053669862
898.659133	0.056298587
900.587586	0.059066132
902.516039	0.062421080
904.444492	0.066046596
906.372945	0.070128731
908.301398	0.075238831
910.229851	0.080961011
912.158304	0.087102294
914.086757	0.092788421
916.015210	0.095773429
917.943664	0.096084744
919.872117	0.097666964
921.800570	0.102770731
923.729023	0.109070301
925.657476	0.113589324
927.585929	0.115995392
929.514382	0.119172424
931.442835	0.124930307
933.371288	0.131011218
935.299741	0.135647163
937.228194	0.140344322
939.156647	0.146594748
941.085100	0.153377786
943.013553	0.159636989
944.942007	0.165869638
946.870460	0.172473446
948.798913	0.179178208
950.727366	0.185104236
952.655819	0.190458909
954.584272	0.196507260
956.512725	0.203096122
958.441178	0.209806085
960.369631	0.216578394
962.298084	0.223320320
964.226537	0.229947329
966.154990	0.235859230
968.083443	0.240851238
970.011897	0.246044993
971.940350	0.253048837
973.868803	0.261338055
975.797256	0.268520236
977.725709	0.274391532
979.654162	0.280585378
981.582615	0.287178993
983.511068	0.293334723
985.439521	0.299784094
987.367974	0.307171017
989.296427	0.313497931
991.224880	0.317552984
993.153333	0.321876824
995.081786	0.328139544
997.010240	0.334349990
998.938693	0.339259475
1000.867146	0.344096422
1002.795599	0.349093735
1004.724052	0.353464335
1006.652505	0.358102024
1008.580958	0.363428414
1010.509411	0.367765605
1012.437864	0.371237874
1014.366317	0.375221312
1016.294770	0.378897756
1018.223223	0.382172465
1020.151676	0.386027783
1022.080130	0.389382988
1024.008583	0.391990453
1025.937036	0.395150334
1027.865489	0.398130983
1029.793942	0.399861038
1031.722395	0.401326805
1033.650848	0.403532535
1035.579301	0.405840755
1037.507754	0.407689959
1039.436207	0.409687549
1041.364660	0.411792845
1043.293113	0.412980586
1045.221566	0.412881970
1047.150019	0.412333608
1049.078473	0.412293762
1051.006926	0.412826866
1052.935379	0.413292229
1054.863832	0.413220763
1056.792285	0.412890732
1058.720738	0.412532121
1060.649191	0.411871791
1062.577644	0.410815537
1064.506097	0.409289509
1066.434550	0.407374471
1068.363003	0.405945122
1070.291456	0.405345529
1072.219909	0.404181480
1074.148363	0.401837260
1076.076816	0.399634629
1078.005269	0.398168117
1079.933722	0.397064477
1081.862175	0.396485090
1083.790628	0.396262735
1085.719081	0.395352811
1087.647534	0.393463433
1089.575987	0.391307473
1091.504440	0.389181048
1093.432893	0.387191832
1095.361346	0.385358930
1097.289799	0.383075386
1099.218253	0.380465537
1101.146706	0.378457665
1103.075159	0.376835346
1105.003612	0.374706835
1106.932065	0.372054189
1108.860518	0.369300425
1110.788971	0.366598964
1112.717424	0.364033669
1114.645877	0.361675382
1116.574330	0.359251142
1118.502783	0.356400102
1120.431236	0.353247464
1122.359689	0.350209922
1124.288142	0.347595483
1126.216596	0.345249027
1128.145049	0.342573583
1130.073502	0.339604050
1132.001955	0.336946696
1133.930408	0.334600598
1135.858861	0.332264006
1137.787314	0.329855949
1139.715767	0.327369690
1141.644220	0.324817061
1143.572673	0.322170019
1145.501126	0.319454342
1147.429579	0.316617072
1149.358032	0.313754708
1151.286486	0.311207324
1153.214939	0.308950186
1155.143392	0.306782216
1157.071845	0.304379135
1159.000298	0.301450878
1160.928751	0.298298240
1162.857204	0.295310616
1164.785657	0.292561352
1166.714110	0.289722681
1168.642563	0.286437422
1170.571016	0.283134401
1172.499469	0.280388206
1174.427922	0.277800649
1176.356375	0.274870932
1178.284829	0.272224575
1180.213282	0.270223677
1182.141735	0.268018723
1184.070188	0.265284985
1185.998641	0.262566537
1187.927094	0.260052621
1189.855547	0.257710725
1191.784000	0.255515128
1193.712453	0.252988309
1195.640906	0.249995708
1197.569359	0.247191265
1199.497812	0.244645596
1201.426265	0.241858914
1203.354719	0.239466578
1205.283172	0.237233102
1207.211625	0.234832391
1209.140078	0.232464999
1211.068531	0.230454803
1212.996984	0.228295609
1214.925437	0.225464761
1216.853890	0.222419992
1218.782343	0.219910994
1220.710796	0.218042865
1222.639249	0.216361836
1224.567702	0.214587837
1226.496155	0.212767839
1228.424609	0.210794628
1230.353062	0.208645180
1232.281515	0.206631601
1234.209968	0.204662874
1236.138421	0.202503577
1238.066874	0.200413093
1239.995327	0.198525503
1241.923780	0.196676806
1243.852233	0.194849029
1245.780686	0.193305150
1247.709139	0.192371339
1249.637592	0.191603929
1251.566045	0.190212175
1253.494498	0.187918931
1255.422952	0.185099944
1257.351405	0.182586014
1259.279858	0.180920318
1261.208311	0.179956809
1263.136764	0.178813964
1265.065217	0.176959336
1266.993670	0.175084949
1268.922123	0.173587039
1270.850576	0.171875849
1272.779029	0.169741079
1274.707482	0.167565465
1276.635935	0.165813729
1278.564388	0.164594740
1280.492842	0.163408756
1282.421295	0.161931574
1284.349748	0.160621598
1286.278201	0.159655809
1288.206654	0.158551484
1290.135107	0.157016620
1292.063560	0.155236632
1293.992013	0.153630510
1295.920466	0.152205631
1297.848919	0.150446847
1299.777372	0.148378715
1301.705825	0.146736816
1303.634278	0.145751774
1305.562731	0.144875422
1307.491185	0.143808767
1309.419638	0.142743945
1311.348091	0.141510487
1313.276544	0.140252694
1315.204997	0.139360115
1317.133450	0.138312325
1319.061903	0.136700377
1320.990356	0.134720951
1322.918809	0.132665306
1324.847262	0.131143242
1326.775715	0.130362913
1328.704168	0.129470676
1330.632621	0.128025711
1332.561075	0.126905560
1334.489528	0.126768485
1336.417981	0.126951173
1338.346434	0.126089275
1340.274887	0.124170147
1342.203340	0.121877633
1344.131793	0.119574942
1346.060246	0.118056655
1347.988699	0.117205411
1349.917152	0.116161920
1351.845605	0.114776023
1353.774058	0.113431439
1355.702511	0.112755693
1357.630965	0.112884544
1359.559418	0.112837695
1361.487871	0.111796938
1363.416324	0.110839687
1365.344777	0.110312633
1367.273230	0.109072603
1369.201683	0.107963696
1371.130136	0.107473359
1373.058589	0.106310859
1374.987042	0.104802854
1376.915495	0.103482157
1378.843948	0.102029830
1380.772401	0.101196438
1382.700854	0.101286992
1384.629308	0.100929700
1386.557761	0.099256538
1388.486214	0.097921312
1390.414667	0.097866610
1392.343120	0.097607285
1394.271573	0.097001702
1396.200026	0.096448183
1398.128479	0.094919890
1400.056932	0.093238711
1401.985385	0.091998227
1403.913838	0.090180844
1405.842291	0.088865250
1407.770744	0.088402592
1409.699198	0.087570451
1411.627651	0.086935446
1413.556104	0.087511003
1415.484557	0.087990195
1417.413010	0.086334273
1419.341463	0.084473766
1421.269916	0.084512100
1423.198369	0.084274203
1425.126822	0.083447702
1427.055275	0.082762830
1428.983728	0.081750341
1430.912181	0.081610776
1432.840634	0.082108401
1434.769087	0.080504976
1436.697541	0.077805184
1438.625994	0.077001728
1440.554447	0.076409712
1442.482900	0.075188532
1444.411353	0.074397519
1446.339806	0.073525846
1448.268259	0.072842181
1450.196712	0.073382571
1452.125165	0.074916258
1454.053618	0.075865604
1455.982071	0.074564420
1457.910524	0.073012412
1459.838977	0.073435813
1461.767431	0.073007748
1463.695884	0.070697963
1465.624337	0.069229066
1467.552790	0.069870673
1469.481243	0.070283383
1471.409696	0.069259286
1473.338149	0.068457000
1475.266602	0.067867264
1477.195055	0.066693336
1479.123508	0.065437272
1481.051961	0.064456820
1482.980414	0.064420052
1484.908867	0.065306850
1486.837321	0.066041455
1488.765774	0.065702967
1490.694227	0.064965501
1492.622680	0.064839624
1494.551133	0.063963652
1496.479586	0.062169224
1498.408039	0.061082166
1500.336492	0.061370376
1502.264945	0.062604323
1504.193398	0.062704146
1506.121851	0.060993765
1508.050304	0.060757682
1509.978757	0.061228812
1511.907210	0.060407937
1513.835664	0.059924506
1515.764117	0.060566735
1517.692570	0.061769385
1519.621023	0.061561812
1521.549476	0.059815064
1523.477929	0.058813810
1525.406382	0.057604138
1527.334835	0.056268599
1529.263288	0.056026559
1531.191741	0.055383570
1533.120194	0.054427784
1535.048647	0.055904023
1536.977100	0.058227200
1538.905554	0.058881737
1540.834007	0.059455801
1542.762460	0.058803130
1544.690913	0.055953886
1546.619366	0.053394888
1548.547819	0.051592123
1550.476272	0.050657600
1552.404725	0.050951496
1554.333178	0.052006006
1556.261631	0.052207056
1558.190084	0.050272070
1560.118537	0.049673487
1562.046990	0.050666235
1563.975443	0.050198808
1565.903897	0.049185872
1567.832350	0.048125423
1569.760803	0.047462169
1571.689256	0.048579231
1573.617709	0.049236342
1575.546162	0.047883123
1577.474615	0.047042958
1579.403068	0.047214020
1581.331521	0.046996947
1583.259974	0.046653323
1585.188427	0.046487521
1587.116880	0.046391632
1589.045333	0.046456560
1590.973787	0.046735518
1592.902240	0.046887126
1594.830693	0.046614185
1596.759146	0.046228454
1598.687599	0.046221025
1600.616052	0.046691824
1602.544505	0.047385111
1604.472958	0.048010495
1606.401411	0.048450705
1608.329864	0.048798688
1610.258317	0.049429677
1612.186770	0.050642200
1614.115223	0.051526476
1616.043677	0.051398288
1617.972130	0.051876046
1619.900583	0.052904356
1621.829036	0.052682362
1623.757489	0.052583065
1625.685942	0.053300139
1627.614395	0.053534362
1629.542848	0.054072808
1631.471301	0.055449057
1633.399754	0.056054581
1635.328207	0.055781860
1637.256660	0.056355938
1639.185113	0.056823675
1641.113566	0.056946341
1643.042020	0.057755608
1644.970473	0.058494709
1646.898926	0.059568852
1648.827379	0.061974391
1650.755832	0.060863804
1652.684285	0.055685937
1654.612738	0.054115091
1656.541191	0.055694740
1658.469644	0.055861957
1660.398097	0.054494277
1662.326550	0.053188536
1664.255003	0.053496014
1666.183456	0.054373827
1668.111910	0.053825479
1670.040363	0.053150594
1671.968816	0.053249881
1673.897269	0.052107297
1675.825722	0.050503295
1677.754175	0.050401658
1679.682628	0.050996557
1681.611081	0.050730828
1683.539534	0.049230549
1685.467987	0.048468541
1687.396440	0.047896277
1689.324893	0.046030752
1691.253346	0.044762403
1693.181799	0.044406466
1695.110253	0.044337593
1697.038706	0.044987947
1698.967159	0.044058833
1700.895612	0.041934852
1702.824065	0.041150276
1704.752518	0.040202562
1706.680971	0.039341874
1708.609424	0.039226979
1710.537877	0.039133072
1712.466330	0.039183334
1714.394783	0.039573938
1716.323236	0.039460171
1718.251689	0.038552154
1720.180143	0.037489753
1722.108596	0.036194950
1724.037049	0.035120472
1725.965502	0.034851834
1727.893955	0.034994468
1729.822408	0.035344969
1731.750861	0.035349455
1733.679314	0.034755711
1735.607767	0.034957714
1737.536220	0.035256419
1739.464673	0.034822501
1741.393126	0.034635972
1743.321579	0.034813993
1745.250032	0.034959823
1747.178486	0.034808476
1749.106939	0.034147814
1751.035392	0.033692136
1752.963845	0.033844344
1754.892298	0.033797611
1756.820751	0.033463571
1758.749204	0.033457182
1760.677657	0.033414587
1762.606110	0.033525337
1764.534563	0.034087364
1766.463016	0.034527093
1768.391469	0.034992699
1770.319922	0.035528969
1772.248376	0.035901569
1774.176829	0.036429070
1776.105282	0.036793564
1778.033735	0.036629576
1779.962188	0.036257587
1781.890641	0.035964299
1783.819094	0.035740573
1785.747547	0.036015816
1787.676000	0.037106875
1789.604453	0.038139012
1791.532906	0.038614210
1793.461359	0.039131280
1795.389812	0.039515138
1797.318266	0.039287344
1799.246719	0.038861927
1801.175172	0.038821705
1803.103625	0.039270520
1805.032078	0.039818183
1806.960531	0.040225524
1808.888984	0.040431574
1810.817437	0.040556535
1812.745890	0.040757433
1814.674343	0.040728420
1816.602796	0.040532775
1818.531249	0.040793162
1820.459702	0.041411657
1822.388155	0.041789420
1824.316609	0.042011891
1826.245062	0.042496189
1828.173515	0.042435341
1830.101968	0.041682728
1832.030421	0.041349657
1833.958874	0.041222796
1835.887327	0.040967293
1837.815780	0.041072875
1839.744233	0.041609719
1841.672686	0.041656569
1843.601139	0.040957715
1845.529592	0.040636819
1847.458045	0.040575836
1849.386499	0.040126156
1851.314952	0.039565690
1853.243405	0.039194457
1855.171858	0.039084975
1857.100311	0.039142955
1859.028764	0.039152879
1860.957217	0.039037663
1862.885670	0.039002098
1864.814123	0.039137978
1866.742576	0.039055593
1868.671029	0.038642116
1870.599482	0.038174212
1872.527935	0.037498213
1874.456388	0.036670983
1876.384842	0.036075756
1878.313295	0.035729662
1880.241748	0.035589650
1882.170201	0.035642959
1884.098654	0.035845816
1886.027107	0.035959538
1887.955560	0.035548612
1889.884013	0.035098352
1891.812466	0.035131138
1893.740919	0.034908138
1895.669372	0.034275010
1897.597825	0.033775646
1899.526278	0.033495303
1901.454732	0.033283815
1903.383185	0.033014435
1905.311638	0.032721967
1907.240091	0.032360312
1909.168544	0.031720076
1911.096997	0.030974291
1913.025450	0.030604905
1914.953903	0.030581186
1916.882356	0.030559540
1918.810809	0.030713394
1920.739262	0.030651975
1922.667715	0.029869318
1924.596168	0.029083129
1926.524622	0.028617971
1928.453075	0.028284742
1930.381528	0.028119372
1932.309981	0.028055323
1934.238434	0.027902387
1936.166887	0.027588379
1938.095340	0.027411411
1940.023793	0.027414717
1941.952246	0.027333630
1943.880699	0.027270596
1945.809152	0.027093278
1947.737605	0.026536807
1949.666058	0.025844337
1951.594511	0.025368707
1953.522965	0.025235970
1955.451418	0.025198881
1957.379871	0.024991149
1959.308324	0.024644030
1961.236777	0.024305897
1963.165230	0.023988737
1965.093683	0.023712309
1967.022136	0.023729086
1968.950589	0.024022713
1970.879042	0.024066588
1972.807495	0.023736391
1974.735948	0.023308694
1976.664401	0.022870310
1978.592855	0.022502247
1980.521308	0.022252228
1982.449761	0.022033496
1984.378214	0.021892086
1986.306667	0.021863898
1988.235120	0.021867245
1990.163573	0.021760136
1992.092026	0.021439489
1994.020479	0.020969287
1995.948932	0.020474946
1997.877385	0.020187726
1999.805838	0.020203441
2001.734291	0.020214111
2003.662744	0.019937379
2005.591198	0.019531948
2007.519651	0.019301033
2009.448104	0.019319521
2011.376557	0.019450890
2013.305010	0.019433558
2015.233463	0.019085323
2017.161916	0.018645748
2019.090369	0.018478652
2021.018822	0.018454326
2022.947275	0.018355928
2024.875728	0.018279146
2026.804181	0.018281933
2028.732634	0.018230312
2030.661088	0.018086970
2032.589541	0.017952675
2034.517994	0.017746259
2036.446447	0.017501360
2038.374900	0.017331565
2040.303353	0.016938748
2042.231806	0.016426856
2044.160259	0.016339131
2046.088712	0.016549699
2048.017165	0.016601227
2049.945618	0.016486511
2051.874071	0.016409887
2053.802524	0.016286528
2055.730978	0.016001433
2057.659431	0.015790030
2059.587884	0.015929250
2061.516337	0.016256133
2063.444790	0.016302167
2065.373243	0.016055861
2067.301696	0.015898205
2069.230149	0.015860114
2071.158602	0.015795378
2073.087055	0.015666891
2075.015508	0.015406484
2076.943961	0.015177269
2078.872414	0.015240296
2080.800867	0.015339098
2082.729321	0.015089143
2084.657774	0.014649688
2086.586227	0.014401726
2088.514680	0.014351912
2090.443133	0.014194832
2092.371586	0.013874954
2094.300039	0.013717103
2096.228492	0.013908908
2098.156945	0.014184778
2100.085398	0.014305616
2102.013851	0.014367825
2103.942304	0.014393384
2105.870757	0.014270255
2107.799211	0.014005031
2109.727664	0.013866581
2111.656117	0.013987475
2113.584570	0.014034837
2115.513023	0.013832820
2117.441476	0.013699345
2119.369929	0.013895320
2121.298382	0.014179474
2123.226835	0.014206006
2125.155288	0.013948676
2127.083741	0.013562375
2129.012194	0.013314384
2130.940647	0.013428045
2132.869100	0.013755938
2134.797554	0.013843602
2136.726007	0.013481257
2138.654460	0.012931014
2140.582913	0.012652763
2142.511366	0.012847524
2144.439819	0.013130446
2146.368272	0.013139693
2148.296725	0.013020194
2150.225178	0.012953528
2152.153631	0.012870086
2154.082084	0.012554131
2156.010537	0.012067704
2157.938990	0.011832002
2159.867444	0.011860834
2161.795897	0.011879950
2163.724350	0.011932758
2165.652803	0.012143009
2167.581256	0.012427268
2169.509709	0.012461515
2171.438162	0.012226918
2173.366615	0.012058810
2175.295068	0.011979879
2177.223521	0.011852342
2179.151974	0.011835115
2181.080427	0.012011754
2183.008880	0.012142718
2184.937334	0.011976792
2186.865787	0.011614327
2188.794240	0.011243721
2190.722693	0.010900007
2192.651146	0.010715310
2194.579599	0.010774137
2196.508052	0.010860163
2198.436505	0.010748612
2200.364958	0.010682168
2202.293411	0.010908202
2204.221864	0.011173733
2206.150317	0.011175731
2208.078770	0.010996895
2210.007223	0.010920947
2211.935677	0.010927055
2213.864130	0.010867738
2215.792583	0.010703245
2217.721036	0.010581397
2219.649489	0.010664591
2221.577942	0.010714990
2223.506395	0.010593403
2225.434848	0.010581112
2227.363301	0.010672711
2229.291754	0.010530846
2231.220207	0.010209532
2233.148660	0.010059902
2235.077113	0.010123798
2237.005567	0.010258080
2238.934020	0.010359012
2240.862473	0.010332141
2242.790926	0.010085885
2244.719379	0.009693439
2246.647832	0.009509386
2248.576285	0.009642071
2250.504738	0.009736142
2252.433191	0.009647801
2254.361644	0.009544707
2256.290097	0.009537851
2258.218550	0.009541480
2260.147003	0.009456139
2262.075456	0.009409192
2264.003910	0.009425180
2265.932363	0.009299423
2267.860816	0.009100721
2269.789269	0.009074303
2271.717722	0.009105347
2273.646175	0.009025106
2275.574628	0.009103219
2277.503081	0.009472551
2279.431534	0.009701919
2281.359987	0.009477703
2283.288440	0.009032911
2285.216893	0.008757459
2287.145346	0.008750320
2289.073800	0.008810152
2291.002253	0.008855047
2292.930706	0.008968069
2294.859159	0.009077181
2296.787612	0.009113410
2298.716065	0.009169728
2300.644518	0.009250786
2302.572971	0.009253985
2304.501424	0.009087861
2306.429877	0.008622597
2308.358330	0.007913274
2310.286783	0.007491768
2312.215236	0.007821830
2314.143690	0.008607261
2316.072143	0.009111070
2318.000596	0.008993219
2319.929049	0.008516206
2321.857502	0.008141309
2323.785955	0.008162616
2325.714408	0.008469592
2327.642861	0.008647915
2329.571314	0.008731687
2331.499767	0.008918012
2333.428220	0.008734392
2335.356673	0.008167429
2337.285126	0.007894523
2339.213579	0.007972304
2341.142033	0.007951268
2343.070486	0.007679437
2344.998939	0.007386644
2346.927392	0.007275797
2348.855845	0.007324726
2350.784298	0.007455462
2352.712751	0.007640751
2354.641204	0.007849297
2356.569657	0.008112042
2358.498110	0.008260820
2360.426563	0.007635867
2362.355016	0.006742805
2364.283469	0.006172368
2366.211923	0.005516126
2368.140376	0.004867876
2370.068829	0.004850776
2371.997282	0.005418600
2373.925735	0.006093753
2375.854188	0.006639825
2377.782641	0.006816206
2379.711094	0.006512325
2381.639547	0.006102313
2383.568000	0.005940594
2385.496453	0.006036882
2387.424906	0.006233768
2389.353359	0.006342675
2391.281812	0.006256225
2393.210266	0.005960240
2395.138719	0.005574995
2397.067172	0.005383439
2398.995625	0.005438260
2400.924078	0.005448692
2402.852531	0.005299610
2404.780984	0.005377114
2406.709437	0.005592175
2408.637890	0.005784084
2410.566343	0.006086780
2412.494796	0.006295392
2414.423249	0.006124488
2416.351702	0.005878120
2418.280156	0.005771366
2420.208609	0.005605632
2422.137062	0.005476085
2424.065515	0.005559507
2425.993968	0.005617654
2427.922421	0.005603524
2429.850874	0.005846688
2431.779327	0.006272612
2433.707780	0.006511366
2435.636233	0.006431084
2437.564686	0.006281422
2439.493139	0.006300080
2441.421592	0.006370525
2443.350045	0.006315743
2445.278499	0.006244881
2447.206952	0.006302421
2449.135405	0.006485464
2451.063858	0.006491600
2452.992311	0.006083134
2454.920764	0.005620012
2456.849217	0.005657328
2458.777670	0.005984165
2460.706123	0.006078539
2462.634576	0.005837935
2464.563029	0.005395490
2466.491482	0.005024541
2468.419935	0.005079628
2470.348389	0.005583148
2472.276842	0.006043583
2474.205295	0.006216056
2476.133748	0.006220988
2478.062201	0.006215569
2479.990654	0.006052923
2481.919107	0.005788540
2483.847560	0.006008720
2485.776013	0.006566525
2487.704466	0.006693814
2489.632919	0.006575390
2491.561372	0.006977482
2493.489825	0.007634494
2495.418279	0.007804271
2497.346732	0.007587790
2499.275185	0.007478753
2501.203638	0.007826325
2503.132091	0.008456309
2505.060544	0.008761025
2506.988997	0.008464606
2508.917450	0.007927991
2510.845903	0.007800594
2512.774356	0.008127443
2514.702809	0.008368723
2516.631262	0.008413437
2518.559715	0.008468768
2520.488168	0.008604483
2522.416622	0.009015949
2524.345075	0.009599369
2526.273528	0.009743272
2528.201981	0.009548151
2530.130434	0.009718402
2532.058887	0.010218695
2533.987340	0.010609298
2535.915793	0.010796326
2537.844246	0.010867685
2539.772699	0.010943832
2541.701152	0.011188534
2543.629605	0.011611633
2545.558058	0.011893644
2547.486512	0.012012637
2549.414965	0.012314797
2551.343418	0.012828258
2553.271871	0.013089105
2555.200324	0.012991784
2557.128777	0.013013794
2559.057230	0.013190079
2560.985683	0.013530267
2562.914136	0.014084573
2564.842589	0.014513446
2566.771042	0.014657566
2568.699495	0.014722863
2570.627948	0.014825878
2572.556401	0.014996332
2574.484855	0.015329854
2576.413308	0.015850810
2578.341761	0.016380897
2580.270214	0.016632766
2582.198667	0.016581956
2584.127120	0.016549371
2586.055573	0.016761335
2587.984026	0.017082293
2589.912479	0.017343227
2591.840932	0.017418304
2593.769385	0.017371150
2595.697838	0.017507942
2597.626291	0.017922973
2599.554745	0.018176572
2601.483198	0.018020222
2603.411651	0.017818859
2605.340104	0.017680528
2607.268557	0.017558040
2609.197010	0.017765021
2611.125463	0.018227050
2613.053916	0.018604489
2614.982369	0.018870303
2616.910822	0.019047171
2618.839275	0.018969720
2620.767728	0.018591542
2622.696181	0.018216956
2624.624635	0.018181849
2626.553088	0.018427558
2628.481541	0.018590435
2630.409994	0.018480634
2632.338447	0.018328190
2634.266900	0.018287186
2636.195353	0.018172927
2638.123806	0.017933477
2640.052259	0.017782774
2641.980712	0.017813327
2643.909165	0.017998366
2645.837618	0.018255617
2647.766071	0.018332906
2649.694524	0.018117977
2651.622978	0.017869167
2653.551431	0.017943410
2655.479884	0.018183758
2657.408337	0.017979067
2659.336790	0.017393062
2661.265243	0.017144790
2663.193696	0.017338099
2665.122149	0.017470703
2667.050602	0.017442213
2668.979055	0.017283643
2670.907508	0.016800195
2672.835961	0.016255448
2674.764414	0.016116314
2676.692868	0.016262071
2678.621321	0.016366070
2680.549774	0.016325673
2682.478227	0.016142372
2684.406680	0.015958134
2686.335133	0.016005192
2688.263586	0.016161770
2690.192039	0.016100351
2692.120492	0.015785480
2694.048945	0.015456169
2695.977398	0.015323382
2697.905851	0.015309364
2699.834304	0.015053759
2701.762757	0.014537030
2703.691211	0.014126499
2705.619664	0.014189830
2707.548117	0.014686193
2709.476570	0.014923776
2711.405023	0.014613119
2713.333476	0.014364068
2715.261929	0.014393940
2717.190382	0.014443226
2719.118835	0.014515485
2721.047288	0.014333984
2722.975741	0.013774155
2724.904194	0.013521256
2726.832647	0.013721478
2728.761101	0.013930307
2730.689554	0.014094571
2732.618007	0.013994441
2734.546460	0.013578309
2736.474913	0.013285965
2738.403366	0.013115878
2740.331819	0.012960853
2742.260272	0.012922832
2744.188725	0.012971354
2746.117178	0.013051446
2748.045631	0.013157473
2749.974084	0.013296195
2751.902537	0.013417321
2753.830991	0.013328696
2755.759444	0.013100602
2757.687897	0.012899451
2759.616350	0.012705881
2761.544803	0.012591189
2763.473256	0.012677892
2765.401709	0.012769048
2767.330162	0.012781390
2769.258615	0.013091574
2771.187068	0.013490648
2773.115521	0.013253096
2775.043974	0.012555275
2776.972427	0.012179039
2778.900880	0.012228320
2780.829334	0.012323399
2782.757787	0.012357207
2784.686240	0.012422402
2786.614693	0.012466151
2788.543146	0.012311505
2790.471599	0.012092711
2792.400052	0.012135253
2794.328505	0.012288981
2796.256958	0.012348447
2798.185411	0.012399063
2800.113864	0.012456247
2802.042317	0.012472070
2803.970770	0.012426279
2805.899224	0.012305350
2807.827677	0.011950233
2809.756130	0.011341128
2811.684583	0.010867135
2813.613036	0.010772483
2815.541489	0.010913908
2817.469942	0.011008073
2819.398395	0.010923169
2821.326848	0.010900673
2823.255301	0.011098714
2825.183754	0.011371420
2827.112207	0.011449827
2829.040660	0.011258193
2830.969113	0.011119179
2832.897567	0.011064852
2834.826020	0.010928233
2836.754473	0.010997446
2838.682926	0.011231463
2840.611379	0.011245242
2842.539832	0.011217481
2844.468285	0.011309886
2846.396738	0.011263628
2848.325191	0.010734177
2850.253644	0.009913194
2852.182097	0.009645936
2854.110550	0.009967960
2856.039003	0.010272867
2857.967457	0.010501640
2859.895910	0.010573724
2861.824363	0.010287983
2863.752816	0.009961886
2865.681269	0.010088851
2867.609722	0.010490759
2869.538175	0.010648927
2871.466628	0.010819324
2873.395081	0.011203015
2875.323534	0.011180002
2877.251987	0.010626508
2879.180440	0.010077916
2881.108893	0.009775062
2883.037347	0.009816125
2884.965800	0.010359465
2886.894253	0.011063027
2888.822706	0.011366474
2890.751159	0.011370065
2892.679612	0.011417904
2894.608065	0.011188576
2896.536518	0.010601594
2898.464971	0.010354895
2900.393424	0.010536683
2902.321877	0.010684516
2904.250330	0.010777307
2906.178783	0.010891877
2908.107236	0.011105368
2910.035690	0.011476784
2911.964143	0.011726761
2913.892596	0.011659379
2915.821049	0.011321605
2917.749502	0.010783491
2919.677955	0.010545659
2921.606408	0.010868814
2923.534861	0.011137986
2925.463314	0.011030347
2927.391767	0.010951107
2929.320220	0.011082714
2931.248673	0.011084791
2933.177126	0.010829296
2935.105580	0.010618417
2937.034033	0.010698565
2938.962486	0.010848572
2940.890939	0.010718428
2942.819392	0.010460667
2944.747845	0.010533461
2946.676298	0.011003207
2948.604751	0.011351211
2950.533204	0.011360006
2952.461657	0.011349120
2954.390110	0.011271114
2956.318563	0.010941882
2958.247016	0.010628007
2960.175469	0.010632298
2962.103923	0.011001739
2964.032376	0.011572937
2965.960829	0.011949774
2967.889282	0.011979440
2969.817735	0.011859430
2971.746188	0.011585454
2973.674641	0.011196631
2975.603094	0.011075204
2977.531547	0.011332440
2979.460000	0.011487671
2981.388453	0.011358051
2983.316906	0.011265602
2985.245359	0.011488732
2987.173813	0.012033162
2989.102266	0.012586054
2991.030719	0.012690893
2992.959172	0.012320569
2994.887625	0.011900356
2996.816078	0.011821114
2998.744531	0.011919248
3000.672984	0.011876632
3002.601437	0.011879224
3004.529890	0.011964316
3006.458343	0.011833568
3008.386796	0.011546123
3010.315249	0.011581057
3012.243703	0.012084866
3014.172156	0.012549095
3016.100609	0.012506754
3018.029062	0.012143720
3019.957515	0.011903354
3021.885968	0.011836053
3023.814421	0.011797362
3025.742874	0.011995843
3027.671327	0.012498172
3029.599780	0.012800988
3031.528233	0.012621431
3033.456686	0.012356200
3035.385139	0.012480245
3037.313592	0.012903441
3039.242046	0.013109469
3041.170499	0.012840099
3043.098952	0.012479094
3045.027405	0.012571970
3046.955858	0.013053414
3048.884311	0.013469165
3050.812764	0.013630367
3052.741217	0.013692128
3054.669670	0.013754815
3056.598123	0.013860407
3058.526576	0.013937385
3060.455029	0.013748251
3062.383482	0.013442622
3064.311936	0.013382748
3066.240389	0.013536176
3068.168842	0.013867447
3070.097295	0.014354442
3072.025748	0.014660391
3073.954201	0.014721716
3075.882654	0.014884023
3077.811107	0.015210398
3079.739560	0.015508709
3081.668013	0.015770981
3083.596466	0.015949314
3085.524919	0.015855504
3087.453372	0.015559892
3089.381825	0.015420445
3091.310279	0.015548348
3093.238732	0.015721755
3095.167185	0.015733685
3097.095638	0.015823150
3099.024091	0.016212229
3100.952544	0.016429106
3102.880997	0.016340518
3104.809450	0.016386891
3106.737903	0.016665863
3108.666356	0.017067231
3110.594809	0.017325787
3112.523262	0.017222870
3114.451715	0.017118264
3116.380169	0.017380776
3118.308622	0.017786311
3120.237075	0.018093864
3122.165528	0.018176468
3124.093981	0.017921908
3126.022434	0.017815629
3127.950887	0.018249447
3129.879340	0.018559786
3131.807793	0.018280989
3133.736246	0.017979927
3135.664699	0.017921994
3137.593152	0.017957497
3139.521605	0.018292056
3141.450058	0.018857233
3143.378512	0.019237056
3145.306965	0.019542642
3147.235418	0.020109270
3149.163871	0.020736400
3151.092324	0.020946065
3153.020777	0.020734174
3154.949230	0.020576842
3156.877683	0.020861933
3158.806136	0.021444511
3160.734589	0.021747625
3162.663042	0.021505719
3164.591495	0.021143092
3166.519948	0.021183886
3168.448402	0.021648854
3170.376855	0.022168668
3172.305308	0.022364225
3174.233761	0.022381118
3176.162214	0.022722527
3178.090667	0.023351930
3180.019120	0.023885485
3181.947573	0.024097396
3183.876026	0.023824263
3185.804479	0.023202879
3187.732932	0.022760427
3189.661385	0.022848286
3191.589838	0.023302205
3193.518292	0.023746444
3195.446745	0.023708636
3197.375198	0.023285929
3199.303651	0.023609756
3201.232104	0.025044318
3203.160557	0.026288752
3205.089010	0.026274987
3207.017463	0.025510473
3208.945916	0.024987962
3210.874369	0.024954919
3212.802822	0.025151903
3214.731275	0.025396334
3216.659728	0.025703616
3218.588181	0.026333271
3220.516635	0.027107710
3222.445088	0.027286930
3224.373541	0.026872864
3226.301994	0.026724959
3228.230447	0.027110472
3230.158900	0.027249578
3232.087353	0.026757726
3234.015806	0.026372371
3235.944259	0.026444005
3237.872712	0.026506636
3239.801165	0.026601832
3241.729618	0.027186524
3243.658071	0.027864659
3245.586525	0.028051814
3247.514978	0.027975546
3249.443431	0.027998645
3251.371884	0.027962511
3253.300337	0.027887419
3255.228790	0.028401747
3257.157243	0.029442053
3259.085696	0.029917588
3261.014149	0.029462047
3262.942602	0.028983641
3264.871055	0.029309442
3266.799508	0.030104635
3268.727961	0.030567927
3270.656414	0.030542133
3272.584868	0.030407567
3274.513321	0.030356776
3276.441774	0.030157158
3278.370227	0.029807717
3280.298680	0.029921010
3282.227133	0.030655213
3284.155586	0.031197699
3286.084039	0.030959269
3288.012492	0.030223586
3289.940945	0.029485950
3291.869398	0.029157497
3293.797851	0.029399151
3295.726304	0.029922247
3297.654758	0.030352797
3299.583211	0.030743740
3301.511664	0.031242477
3303.440117	0.031640902
3305.368570	0.031838965
3307.297023	0.031979442
3309.225476	0.031848580
3311.153929	0.031121109
3313.082382	0.030235894
3315.010835	0.030140894
3316.939288	0.030807953
3318.867741	0.031356886
3320.796194	0.031464793
3322.724648	0.031463005
3324.653101	0.031831075
3326.581554	0.032688547
3328.510007	0.033477172
3330.438460	0.033921473
3332.366913	0.034362990
3334.295366	0.034706287
3336.223819	0.034620062
3338.152272	0.034349822
3340.080725	0.034033123
3342.009178	0.033619102
3343.937631	0.033505820
3345.866084	0.033783115
3347.794537	0.034144942
3349.722991	0.034441505
3351.651444	0.034359623
3353.579897	0.033979367
3355.508350	0.033802539
3357.436803	0.033884007
3359.365256	0.034073416
3361.293709	0.034305520
3363.222162	0.034727290
3365.150615	0.035496131
3367.079068	0.036043938
3369.007521	0.035945691
3370.935974	0.035810854
3372.864427	0.035907872
3374.792881	0.035732388
3376.721334	0.035276927
3378.649787	0.035030011
3380.578240	0.035117455
3382.506693	0.035205692
3384.435146	0.035257664
3386.363599	0.035623591
3388.292052	0.036242995
3390.220505	0.036720473
3392.148958	0.036911510
3394.077411	0.036892168
3396.005864	0.036676936
3397.934317	0.036298327
3399.862770	0.036041379
3401.791224	0.036214042
3403.719677	0.036606777
3405.648130	0.037267737
3407.576583	0.037906867
3409.505036	0.038115621
3411.433489	0.038053390
3413.361942	0.038385980
3415.290395	0.039066698
3417.218848	0.039119307
3419.147301	0.037944440
3421.075754	0.036498450
3423.004207	0.036253821
3424.932660	0.037106063
3426.861114	0.037721228
3428.789567	0.037361261
3430.718020	0.036483776
3432.646473	0.036121976
3434.574926	0.036662981
3436.503379	0.037267383
3438.431832	0.037399769
3440.360285	0.037592199
3442.288738	0.037955105
3444.217191	0.037942730
3446.145644	0.037576169
3448.074097	0.037340615
3450.002550	0.036984839
3451.931004	0.036566898
3453.859457	0.036694430
3455.787910	0.037027631
3457.716363	0.036860872
3459.644816	0.036119476
3461.573269	0.035448644
3463.501722	0.035584491
3465.430175	0.036179356
3467.358628	0.036196899
3469.287081	0.035682485
3471.215534	0.035766758
3473.143987	0.036433961
3475.072440	0.036620263
3477.000893	0.036443066
3478.929347	0.036498182
3480.857800	0.036415555
3482.786253	0.035880372
3484.714706	0.035399061
3486.643159	0.035214916
3488.571612	0.034684718
3490.500065	0.033421144
3492.428518	0.032195762
3494.356971	0.031849340
3496.285424	0.032464668
3498.213877	0.033529833
3500.142330	0.034083541
3502.070783	0.033629395
3503.999237	0.032952212
3505.927690	0.032591380
3507.856143	0.032053828
3509.784596	0.031481743
3511.713049	0.031126138
3513.641502	0.030558132
3515.569955	0.029955162
3517.498408	0.029976882
3519.426861	0.030560406
3521.355314	0.030914728
3523.283767	0.030814964
3525.212220	0.030798554
3527.140673	0.030963544
3529.069126	0.030947777
3530.997580	0.030597266
3532.926033	0.029959261
3534.854486	0.029212086
3536.782939	0.028802579
3538.711392	0.028887244
3540.639845	0.029091077
3542.568298	0.029203935
3544.496751	0.029200831
3546.425204	0.029173208
3548.353657	0.029209618
3550.282110	0.028917778
3552.210563	0.028153010
3554.139016	0.027358312
3556.067470	0.026859820
3557.995923	0.026897859
3559.924376	0.027409606
3561.852829	0.027892660
3563.781282	0.028064154
3565.709735	0.027855029
3567.638188	0.027306095
3569.566641	0.026464174
3571.495094	0.025337579
3573.423547	0.024478834
3575.352000	0.024429079
3577.280453	0.024749216
3579.208906	0.024761617
3581.137360	0.024595879
3583.065813	0.024634525
3584.994266	0.024676327
3586.922719	0.024395496
3588.851172	0.023990396
3590.779625	0.023606788
3592.708078	0.023367543
3594.636531	0.023666469
3596.564984	0.024377560
3598.493437	0.024432933
3600.421890	0.023317067
3602.350343	0.021987008
3604.278796	0.021304645
3606.207249	0.020985700
3608.135703	0.020502347
3610.064156	0.019922655
3611.992609	0.019696543
3613.921062	0.020190889
3615.849515	0.020818982
3617.777968	0.020482376
3619.706421	0.019677930
3621.634874	0.019573631
3623.563327	0.019968055
3625.491780	0.019950915
3627.420233	0.018953418
3629.348686	0.017853517
3631.277139	0.017528106
3633.205593	0.017233294
3635.134046	0.016884906
3637.062499	0.016826073
3638.990952	0.016641706
3640.919405	0.016244257
3642.847858	0.016340479
3644.776311	0.017209832
3646.704764	0.017927133
3648.633217	0.017480388
3650.561670	0.016443936
3652.490123	0.015780788
3654.418576	0.015011076
3656.347029	0.014172015
3658.275482	0.013968196
3660.203936	0.014160194
3662.132389	0.014068306
3664.060842	0.013606269
3665.989295	0.013115495
3667.917748	0.012769801
3669.846201	0.012835206
3671.774654	0.013686964
3673.703107	0.014535490
3675.631560	0.014441044
3677.560013	0.013721483
3679.488466	0.012819013
3681.416919	0.011923827
3683.345372	0.011176795
3685.273826	0.010784745
3687.202279	0.010814904
3689.130732	0.011019724
3691.059185	0.011246647
3692.987638	0.011398802
3694.916091	0.011262128
3696.844544	0.011103495
3698.772997	0.011290921
3700.701450	0.011711370
3702.629903	0.012158792
3704.558356	0.012408882
3706.486809	0.012157316
3708.415262	0.011357394
3710.343716	0.010312984
3712.272169	0.009887217
3714.200622	0.010792122
3716.129075	0.012374058
3718.057528	0.013397359
3719.985981	0.013324925
3721.914434	0.012599436
3723.842887	0.011961219
3725.771340	0.011769687
3727.699793	0.012024316
3729.628246	0.012506407
3731.556699	0.013045476
3733.485152	0.013512918
3735.413605	0.013767109
3737.342059	0.014143680
3739.270512	0.014526000
3741.198965	0.014436952
3743.127418	0.013811840
3745.055871	0.013552391
3746.984324	0.014173660
3748.912777	0.014738873
3750.841230	0.015026493
3752.769683	0.015299781
3754.698136	0.015408364
3756.626589	0.015252249
3758.555042	0.014701677
3760.483495	0.013890861
3762.411949	0.013369929
3764.340402	0.013365082
3766.268855	0.013632911
3768.197308	0.013831562
3770.125761	0.013795095
3772.054214	0.013537715
3773.982667	0.013018077
3775.911120	0.012478704
3777.839573	0.012350544
3779.768026	0.012738336
3781.696479	0.012992566
3783.624932	0.012594132
3785.553385	0.012261391
3787.481838	0.012458400
3789.410292	0.012640476
3791.338745	0.012607727
3793.267198	0.012695551
3795.195651	0.013096350
3797.124104	0.013829832
3799.052557	0.014607150
3800.981010	0.015301776
3802.909463	0.015983319
3804.837916	0.015572095
3806.766369	0.014009674
3808.694822	0.013103907
3810.623275	0.013353765
3812.551728	0.013828807
3814.480182	0.013950196
3816.408635	0.014188864
3818.337088	0.014670654
3820.265541	0.014442296
3822.193994	0.013912888
3824.122447	0.013729576
3826.050900	0.013376165
3827.979353	0.012997920
3829.907806	0.012919802
3831.836259	0.013094951
3833.764712	0.013378958
3835.693165	0.013612801
3837.621618	0.013868485
3839.550071	0.014244155
3841.478525	0.014488874
3843.406978	0.014301891
3845.335431	0.013763010
3847.263884	0.013408823
3849.192337	0.013647420
3851.120790	0.013952422
3853.049243	0.013591214
3854.977696	0.013150881
3856.906149	0.013334160
3858.834602	0.013935164
3860.763055	0.014500676
3862.691508	0.014208409
3864.619961	0.013197200
3866.548415	0.012828980
3868.476868	0.013281205
3870.405321	0.013519946
3872.333774	0.012999021
3874.262227	0.012367465
3876.190680	0.012334266
3878.119133	0.012487069
3880.047586	0.012594152
3881.976039	0.013011734
3883.904492	0.013105299
3885.832945	0.012399945
3887.761398	0.011788720
3889.689851	0.011677716
3891.618305	0.011632480
3893.546758	0.011462958
3895.475211	0.011481566
3897.403664	0.011795418
3899.332117	0.012182235
3901.260570	0.012394886
3903.189023	0.012314729
3905.117476	0.012415850
3907.045929	0.012813040
3908.974382	0.012982192
3910.902835	0.012809973
3912.831288	0.012307911
3914.759741	0.011560413
3916.688194	0.011217612
3918.616648	0.011588316
3920.545101	0.012014086
3922.473554	0.011795090
3924.402007	0.011049573
3926.330460	0.010428092
3928.258913	0.010368265
3930.187366	0.010650880
3932.115819	0.010827718
3934.044272	0.011039114
3935.972725	0.011466245
3937.901178	0.011730189
3939.829631	0.011440625
3941.758084	0.010891816
3943.686538	0.010839473
3945.614991	0.011399586
3947.543444	0.012039782
3949.471897	0.012497215
3951.400350	0.012556653
3953.328803	0.011979985
3955.257256	0.010871417
3957.185709	0.009767138
3959.114162	0.009487270
3961.042615	0.010277092
3962.971068	0.011403324
3964.899521	0.011877200
3966.827974	0.011391392
3968.756427	0.010395208
3970.684881	0.009670814
3972.613334	0.009595078
3974.541787	0.009680308
3976.470240	0.009486169
3978.398693	0.009285321
3980.327146	0.009480946
3982.255599	0.010144278
3984.184052	0.010869175
3986.112505	0.011149011
3988.040958	0.010991916
3989.969411	0.010582745
3991.897864	0.010159437
3993.826317	0.010073530
3995.754771	0.010447978
3997.683224	0.010819959
3999.611677	0.010501073
4001.540130	0.009578677
4003.468583	0.008798122
4005.397036	0.008664284
4007.325489	0.009109411
4009.253942	0.009728362
4011.182395	0.009789396
4013.110848	0.009703109
4015.039301	0.010105647
4016.967754	0.010307325
4018.896207	0.009881588
4020.824661	0.010000071
4022.753114	0.010837795
4024.681567	0.010946030
4026.610020	0.010266235
4028.538473	0.009734366
4030.466926	0.009536958
4032.395379	0.009480087
4034.323832	0.009268172
4036.252285	0.008694186
4038.180738	0.008077123
4040.109191	0.008004317
4042.037644	0.008504064
4043.966097	0.008911964
4045.894550	0.008639137
4047.823004	0.007916138
4049.751457	0.007617175
4051.679910	0.008077917
4053.608363	0.008922079
4055.536816	0.009578040
4057.465269	0.009547793
4059.393722	0.009065297
4061.322175	0.008777022
4063.250628	0.008776939
4065.179081	0.008652663
4067.107534	0.008312972
4069.035987	0.008221915
4070.964440	0.008618325
4072.892894	0.008762302
4074.821347	0.008094454
4076.749800	0.007453041
4078.678253	0.008010345
4080.606706	0.009233170
4082.535159	0.009707386
4084.463612	0.009348643
4086.392065	0.009005672
4088.320518	0.008981330
4090.248971	0.008805870
4092.177424	0.008572510
4094.105877	0.008454967
4096.034330	0.008316056
4097.962783	0.008030090
4099.891237	0.007749031
4101.819690	0.007550845
4103.748143	0.007392175
4105.676596	0.007421740
4107.605049	0.007465281
4109.533502	0.007225140
4111.461955	0.007089787
4113.390408	0.007559037
4115.318861	0.008183976
4117.247314	0.008279349
4119.175767	0.008216734
4121.104220	0.008262825
4123.032673	0.008097534
4124.961127	0.008000137
4126.889580	0.008032331
4128.818033	0.008004710
4130.746486	0.007921596
4132.674939	0.008043899
4134.603392	0.008588573
4136.531845	0.009110364
4138.460298	0.008924820
4140.388751	0.008047601
4142.317204	0.007353027
4144.245657	0.007092081
4146.174110	0.006740628
4148.102563	0.006432117
4150.031017	0.006881878
4151.959470	0.007714489
4153.887923	0.008128601
4155.816376	0.007941470
4157.744829	0.007119440
4159.673282	0.006437283
4161.601735	0.007079167
4163.530188	0.008314398
4165.458641	0.009056001
4167.387094	0.008924795
4169.315547	0.008093616
4171.244000	0.007045339
4173.172453	0.006336483
4175.100906	0.006241633
4177.029360	0.006746282
4178.957813	0.007301555
4180.886266	0.007289812
4182.814719	0.006716405
4184.743172	0.006591362
4186.671625	0.007256918
4188.600078	0.007667413
4190.528531	0.007301284
4192.456984	0.006947238
4194.385437	0.006752928
4196.313890	0.006387110
4198.242343	0.006201471
4200.170796	0.006391178
4202.099250	0.006171522
4204.027703	0.005552091
4205.956156	0.005610784
4207.884609	0.006138811
4209.813062	0.006676582
4211.741515	0.007239689
4213.669968	0.007406659
4215.598421	0.006899967
4217.526874	0.006183323
4219.455327	0.006123933
4221.383780	0.006318355
4223.312233	0.006899439
4225.240686	0.007281131
4227.169139	0.006852788
4229.097593	0.006026956
4231.026046	0.005353777
4232.954499	0.005149972
4234.882952	0.005404448
4236.811405	0.006135610
4238.739858	0.006882420
4240.668311	0.006971511
4242.596764	0.006896716
4244.525217	0.006880795
4246.453670	0.007041179
4248.382123	0.007530564
4250.310576	0.007524062
4252.239029	0.006711655
4254.167483	0.005933164
4256.095936	0.005825137
4258.024389	0.005832653
4259.952842	0.005681680
4261.881295	0.005992532
4263.809748	0.006544663
4265.738201	0.006926798
4267.666654	0.007319474
4269.595107	0.007442632
4271.523560	0.006838855
4273.452013	0.005971570
4275.380466	0.005465561
4277.308919	0.005235908
4279.237373	0.004834140
4281.165826	0.004689751
4283.094279	0.005687985
4285.022732	0.007109762
4286.951185	0.007652325
4288.879638	0.007253186
4290.808091	0.006680087
4292.736544	0.006640566
4294.664997	0.006594882
4296.593450	0.006416835
4298.521903	0.006733896
4300.450356	0.006853969
4302.378809	0.006604239
4304.307262	0.006422768
4306.235716	0.006323787
4308.164169	0.006163742
4310.092622	0.005790091
4312.021075	0.005094381
4313.949528	0.004321523
4315.877981	0.004024474
4317.806434	0.004608483
4319.734887	0.005858069
4321.663340	0.006977199
4323.591793	0.007670320
4325.520246	0.007416864
4327.448699	0.006590887
4329.377152	0.006167871
4331.305606	0.006144522
4333.234059	0.006195373
4335.162512	0.006250655
4337.090965	0.006337930
4339.019418	0.006808447
4340.947871	0.007458646
4342.876324	0.007013568
4344.804777	0.005816639
4346.733230	0.005596956
4348.661683	0.006733721
4350.590136	0.007777104
4352.518589	0.007336632
4354.447042	0.006280364
4356.375495	0.006016162
4358.303949	0.006558407
4360.232402	0.006609842
4362.160855	0.006051328
4364.089308	0.005998353
4366.017761	0.006440774
4367.946214	0.006093752
4369.874667	0.004947037
4371.803120	0.004804651
4373.731573	0.005477659
4375.660026	0.005648826
4377.588479	0.005258015
4379.516932	0.005128742
4381.445385	0.005756312
4383.373839	0.006280932
4385.302292	0.006531626
4387.230745	0.007305773
4389.159198	0.007875004
4391.087651	0.007342929
4393.016104	0.006517690
4394.944557	0.006653673
4396.873010	0.007042825
4398.801463	0.006482422
4400.729916	0.005409721
4402.658369	0.004669002
4404.586822	0.004955669
4406.515275	0.005826721
4408.443729	0.006436998
4410.372182	0.006155410
4412.300635	0.005041345
4414.229088	0.004691267
4416.157541	0.006109790
4418.085994	0.007531978
4420.014447	0.007690242
4421.942900	0.007133601
4423.871353	0.006537873
4425.799806	0.005605832
4427.728259	0.004721923
4429.656712	0.005093397
4431.585165	0.005922596
4433.513618	0.006498700
4435.442072	0.007099982
4437.370525	0.007207982
4439.298978	0.006812620
4441.227431	0.006419702
4443.155884	0.006370438
4445.084337	0.006875558
4447.012790	0.007631430
4448.941243	0.008078627
4450.869696	0.008074552
4452.798149	0.007825277
4454.726602	0.007157092
4456.655055	0.006837789
4458.583508	0.007517946
4460.511962	0.008168586
4462.440415	0.007798783
4464.368868	0.006442360
4466.297321	0.004837105
4468.225774	0.004072610
4470.154227	0.004747713
4472.082680	0.006295014
4474.011133	0.007292160
4475.939586	0.007152634
4477.868039	0.007038964
4479.796492	0.007417594
4481.724945	0.007382965
4483.653398	0.007495334
4485.581851	0.008032874
4487.510305	0.007655269
4489.438758	0.006892235
4491.367211	0.007036802
4493.295664	0.007677406
4495.224117	0.007595595
4497.152570	0.006095265
4499.081023	0.004470439
4501.009476	0.004202365
4502.937929	0.004882530
4504.866382	0.006154148
4506.794835	0.007432367
4508.723288	0.007884293
4510.651741	0.007847518
4512.580195	0.007672634
4514.508648	0.007183988
4516.437101	0.006979156
4518.365554	0.006934047
4520.294007	0.006600019
4522.222460	0.005792557
4524.150913	0.004897815
4526.079366	0.005100441
4528.007819	0.006014349
4529.936272	0.006342621
4531.864725	0.006141136
4533.793178	0.005900633
4535.721631	0.005898795
4537.650084	0.006279858
4539.578538	0.006699790
4541.506991	0.006985803
4543.435444	0.007516693
4545.363897	0.007750413
4547.292350	0.007416736
4549.220803	0.007159923
4551.149256	0.007438299
4553.077709	0.007842537
4555.006162	0.007669549
4556.934615	0.007345600
4558.863068	0.007559030
4560.791521	0.007831012
4562.719974	0.007681759
4564.648428	0.007031241
4566.576881	0.006336244
4568.505334	0.006756229
4570.433787	0.008297114
4572.362240	0.009107863
4574.290693	0.008453301
4576.219146	0.007212375
4578.147599	0.005931745
4580.076052	0.005575366
4582.004505	0.006229789
4583.932958	0.006797879
4585.861411	0.006776594
4587.789864	0.006578538
4589.718318	0.006769754
4591.646771	0.007042733
4593.575224	0.007976485
4595.503677	0.008498371
4597.432130	0.008071736
4599.360583	0.007689416
4601.289036	0.007610326
4603.217489	0.007566821
[truncated: 1,501 more rows]
