# Supplementary material for: Adaptive Method for Quantitative Estimation of Glucose and Fructose Concentrations in Aqueous Solutions Based on Infrared Nanoantenna Optics
Source: Sensors (Basel). 2019 Jul 11;19(14):3053. doi: 10.3390/s19143053 (PMC6678705; doi:10.3390/s19143053)
Supplement: Supplementary file 1 [file sensors-19-03053-s001.zip › 00_Measurement_Data/Fructose cycles/2 water/res4 sc50_50 ap100x100 par pol/2 water.25.txt]

748.239793	0.020267403
750.168246	0.018024124
752.096699	0.018725710
754.025152	0.027353464
755.953605	0.027113374
757.882058	0.026074346
759.810511	0.011594255
761.738964	0.010556622
763.667418	0.014533064
765.595871	0.025791965
767.524324	0.020975299
769.452777	0.024355292
771.381230	0.029167952
773.309683	0.028647818
775.238136	0.024711944
777.166589	0.027150601
779.095042	0.022898862
781.023495	0.012320170
782.951948	0.029689534
784.880401	0.025075724
786.808854	0.011884471
788.737308	0.015895100
790.665761	0.017208597
792.594214	0.022565424
794.522667	0.023731783
796.451120	0.014967660
798.379573	0.032711759
800.308026	0.048614368
802.236479	0.043300800
804.164932	0.029803919
806.093385	0.030840747
808.021838	0.036602553
809.950291	0.029534247
811.878744	0.031815853
813.807197	0.037610944
815.735651	0.036167752
817.664104	0.036838204
819.592557	0.020687237
821.521010	0.004749671
823.449463	0.013288505
825.377916	0.019089596
827.306369	0.010589462
829.234822	0.004030315
831.163275	0.014071648
833.091728	0.016637212
835.020181	0.012673651
836.948634	0.025318280
838.877087	0.041317828
840.805541	0.036101628
842.733994	0.028825773
844.662447	0.028337942
846.590900	0.023012375
848.519353	0.019106889
850.447806	0.023614544
852.376259	0.025048466
854.304712	0.024183057
856.233165	0.020338826
858.161618	0.012368403
860.090071	0.006936640
862.018524	0.013510050
863.946977	0.020053601
865.875430	0.025489401
867.803884	0.026599711
869.732337	0.025034562
871.660790	0.026341308
873.589243	0.030713113
875.517696	0.036163822
877.446149	0.040334314
879.374602	0.041857623
881.303055	0.041770373
883.231508	0.041977253
885.159961	0.042688340
887.088414	0.041436788
889.016867	0.037916865
890.945320	0.037467260
892.873774	0.044000786
894.802227	0.051239178
896.730680	0.055496015
898.659133	0.057247978
900.587586	0.058185518
902.516039	0.060158588
904.444492	0.063133188
906.372945	0.067343175
908.301398	0.072508097
910.229851	0.077525437
912.158304	0.083154075
914.086757	0.089647345
916.015210	0.096002609
917.943664	0.100002319
919.872117	0.101691619
921.800570	0.104659557
923.729023	0.109100647
925.657476	0.112882987
927.585929	0.115938328
929.514382	0.119060740
931.442835	0.123635530
933.371288	0.129931256
935.299741	0.136796221
937.228194	0.143556640
939.156647	0.149398267
941.085100	0.154640660
943.013553	0.160899058
944.942007	0.167868540
946.870460	0.173267767
948.798913	0.177669674
950.727366	0.184307128
952.655819	0.192067459
954.584272	0.197299242
956.512725	0.201142520
958.441178	0.207052320
960.369631	0.214833245
962.298084	0.222327620
964.226537	0.229227543
966.154990	0.236121625
968.083443	0.242508888
970.011897	0.248366475
971.940350	0.254353613
973.868803	0.260770679
975.797256	0.268087208
977.725709	0.275477529
979.654162	0.280943424
981.582615	0.285396397
983.511068	0.291447759
985.439521	0.298894912
987.367974	0.306239724
989.296427	0.312886477
991.224880	0.318617523
993.153333	0.323499113
995.081786	0.327848017
997.010240	0.332276225
998.938693	0.337469041
1000.867146	0.343167573
1002.795599	0.348382741
1004.724052	0.353066534
1006.652505	0.358245164
1008.580958	0.364067107
1010.509411	0.369337469
1012.437864	0.373505801
1014.366317	0.377164423
1016.294770	0.380718023
1018.223223	0.384269595
1020.151676	0.387932539
1022.080130	0.391462892
1024.008583	0.394187152
1025.937036	0.396396726
1027.865489	0.399110466
1029.793942	0.401460797
1031.722395	0.402801514
1033.650848	0.404553086
1035.579301	0.406506091
1037.507754	0.407359034
1039.436207	0.408163875
1041.364660	0.410137981
1043.293113	0.411981881
1045.221566	0.412686318
1047.150019	0.412847012
1049.078473	0.412793338
1051.006926	0.412871122
1052.935379	0.413006604
1054.863832	0.412932605
1056.792285	0.413093150
1058.720738	0.412892789
1060.649191	0.411807179
1062.577644	0.410784930
1064.506097	0.409984767
1066.434550	0.408687443
1068.363003	0.406812042
1070.291456	0.404651284
1072.219909	0.402392238
1074.148363	0.400303870
1076.076816	0.399098188
1078.005269	0.399087936
1079.933722	0.399026632
1081.862175	0.397936136
1083.790628	0.396562397
1085.719081	0.395509630
1087.647534	0.394605488
1089.575987	0.393472075
1091.504440	0.391452819
1093.432893	0.388574958
1095.361346	0.385973215
1097.289799	0.384314656
1099.218253	0.382849604
1101.146706	0.380695730
1103.075159	0.377758563
1105.003612	0.374068081
1106.932065	0.370465517
1108.860518	0.368353069
1110.788971	0.366937160
1112.717424	0.364454567
1114.645877	0.361158520
1116.574330	0.358109295
1118.502783	0.355586052
1120.431236	0.353376120
1122.359689	0.351061076
1124.288142	0.348343223
1126.216596	0.345464915
1128.145049	0.342800051
1130.073502	0.340306461
1132.001955	0.337735087
1133.930408	0.334951252
1135.858861	0.332085133
1137.787314	0.329374611
1139.715767	0.326932907
1141.644220	0.324643940
1143.572673	0.322300166
1145.501126	0.319906980
1147.429579	0.317442805
1149.358032	0.314626426
1151.286486	0.311415821
1153.214939	0.308357775
1155.143392	0.305717021
1157.071845	0.303171843
1159.000298	0.300761312
1160.928751	0.298591256
1162.857204	0.296268582
1164.785657	0.293408126
1166.714110	0.290204138
1168.642563	0.287271321
1170.571016	0.284497499
1172.499469	0.281168073
1174.427922	0.277710199
1176.356375	0.275139332
1178.284829	0.272784650
1180.213282	0.269508421
1182.141735	0.266191483
1184.070188	0.264011830
1185.998641	0.262291312
1187.927094	0.260111094
1189.855547	0.257656544
1191.784000	0.254947573
1193.712453	0.251872331
1195.640906	0.249119431
1197.569359	0.246926248
1199.497812	0.244775727
1201.426265	0.242390797
1203.354719	0.240038291
1205.283172	0.237220019
1207.211625	0.234420747
1209.140078	0.232243031
1211.068531	0.230293810
1212.996984	0.227942467
1214.925437	0.225355223
1216.853890	0.223043963
1218.782343	0.221209213
1220.710796	0.219630182
1222.639249	0.217843473
1224.567702	0.215487003
1226.496155	0.212645650
1228.424609	0.209879845
1230.353062	0.207713023
1232.281515	0.206079885
1234.209968	0.204513982
1236.138421	0.202767193
1238.066874	0.200730294
1239.995327	0.198408306
1241.923780	0.196247354
1243.852233	0.194752574
1245.780686	0.193802148
1247.709139	0.192917719
1249.637592	0.191686660
1251.566045	0.189882666
1253.494498	0.187679231
1255.422952	0.185722470
1257.351405	0.184330538
1259.279858	0.182785332
1261.208311	0.180483386
1263.136764	0.177986428
1265.065217	0.176004350
1266.993670	0.174581841
1268.922123	0.173299298
1270.850576	0.171559617
1272.779029	0.169438958
1274.707482	0.167586833
1276.635935	0.166317225
1278.564388	0.165244043
1280.492842	0.163722530
1282.421295	0.161703601
1284.349748	0.159985512
1286.278201	0.158882290
1288.206654	0.157710522
1290.135107	0.156020716
1292.063560	0.154052794
1293.992013	0.152366519
1295.920466	0.151452377
1297.848919	0.150957197
1299.777372	0.149916247
1301.705825	0.148144513
1303.634278	0.146389425
1305.562731	0.144895554
1307.491185	0.143248960
1309.419638	0.141708225
1311.348091	0.140678018
1313.276544	0.140040383
1315.204997	0.139523834
1317.133450	0.138670757
1319.061903	0.137040541
1320.990356	0.134779990
1322.918809	0.132680684
1324.847262	0.131236658
1326.775715	0.130106434
1328.704168	0.128874019
1330.632621	0.127603278
1332.561075	0.126688659
1334.489528	0.126460209
1336.417981	0.126776159
1338.346434	0.126515299
1340.274887	0.124764889
1342.203340	0.121972427
1344.131793	0.119366676
1346.060246	0.117804006
1347.988699	0.117077768
1349.917152	0.116420984
1351.845605	0.115453325
1353.774058	0.114304267
1355.702511	0.113299966
1357.630965	0.112697102
1359.559418	0.112461150
1361.487871	0.111977920
1363.416324	0.110917918
1365.344777	0.109302945
1367.273230	0.107274450
1369.201683	0.105946794
1371.130136	0.105754316
1373.058589	0.105593137
1374.987042	0.104866467
1376.915495	0.103590809
1378.843948	0.101989642
1380.772401	0.100628801
1382.700854	0.099827632
1384.629308	0.099293955
1386.557761	0.098282106
1388.486214	0.097064547
1390.414667	0.096456982
1392.343120	0.096280135
1394.271573	0.096280120
1396.200026	0.095909297
1398.128479	0.094318070
1400.056932	0.092659734
1401.985385	0.091853395
1403.913838	0.090971850
1405.842291	0.089924417
1407.770744	0.088883586
1409.699198	0.087642848
1411.627651	0.086528547
1413.556104	0.086108878
1415.484557	0.086296566
1417.413010	0.085995004
1419.341463	0.085150599
1421.269916	0.084525913
1423.198369	0.083466299
1425.126822	0.082221493
1427.055275	0.081459895
1428.983728	0.080921136
1430.912181	0.080904417
1432.840634	0.081094369
1434.769087	0.080099478
1436.697541	0.078313962
1438.625994	0.077226967
1440.554447	0.076072507
1442.482900	0.074990302
1444.411353	0.075043187
1446.339806	0.075411029
1448.268259	0.075099982
1450.196712	0.074541740
1452.125165	0.074763827
1454.053618	0.075744174
1455.982071	0.075840063
1457.910524	0.074432723
1459.838977	0.072804056
1461.767431	0.071284063
1463.695884	0.069808818
1465.624337	0.068991773
1467.552790	0.068934150
1469.481243	0.068779819
1471.409696	0.068502814
1473.338149	0.068676032
1475.266602	0.068106182
1477.195055	0.066397645
1479.123508	0.064946696
1481.051961	0.064189143
1482.980414	0.064022794
1484.908867	0.064429164
1486.837321	0.065329954
1488.765774	0.065856129
1490.694227	0.065146908
1492.622680	0.064075761
1494.551133	0.063135363
1496.479586	0.062358785
1498.408039	0.061660454
1500.336492	0.060978405
1502.264945	0.061068688
1504.193398	0.061938342
1506.121851	0.063180089
1508.050304	0.064176366
1509.978757	0.063031428
1511.907210	0.061046697
1513.835664	0.060362846
1515.764117	0.060599532
1517.692570	0.060879312
1519.621023	0.060442396
1521.549476	0.059490129
1523.477929	0.058988642
1525.406382	0.057953909
1527.334835	0.056364547
1529.263288	0.055466302
1531.191741	0.055064909
1533.120194	0.054829571
1535.048647	0.055674735
1536.977100	0.057283867
1538.905554	0.059060097
1540.834007	0.060520332
1542.762460	0.058857311
1544.690913	0.055056870
1546.619366	0.052214712
1548.547819	0.050627291
1550.476272	0.049893234
1552.404725	0.050012503
1554.333178	0.051083028
1556.261631	0.052614983
1558.190084	0.052704401
1560.118537	0.051445242
1562.046990	0.050191138
1563.975443	0.048853785
1565.903897	0.048073288
1567.832350	0.047524519
1569.760803	0.047026612
1571.689256	0.047504503
1573.617709	0.048070628
1575.546162	0.047875211
1577.474615	0.047635738
1579.403068	0.047205389
1581.331521	0.046398044
1583.259974	0.045973226
1585.188427	0.045971274
1587.116880	0.045959577
1589.045333	0.045901045
1590.973787	0.045996711
1592.902240	0.046295509
1594.830693	0.046629243
1596.759146	0.046826754
1598.687599	0.047051001
1600.616052	0.047542103
1602.544505	0.047985945
1604.472958	0.048041482
1606.401411	0.048070885
1608.329864	0.048400890
1610.258317	0.048786607
1612.186770	0.049145494
1614.115223	0.049700823
1616.043677	0.050768312
1617.972130	0.052466419
1619.900583	0.053621154
1621.829036	0.053444985
1623.757489	0.053145498
1625.685942	0.053157203
1627.614395	0.052969728
1629.542848	0.053076789
1631.471301	0.053807396
1633.399754	0.054663323
1635.328207	0.055530079
1637.256660	0.056437552
1639.185113	0.056531806
1641.113566	0.056206178
1643.042020	0.056446303
1644.970473	0.057028636
1646.898926	0.058089636
1648.827379	0.059988078
1650.755832	0.060266487
1652.684285	0.057903986
1654.612738	0.056004949
1656.541191	0.055107839
1658.469644	0.054152414
1660.398097	0.053432938
1662.326550	0.053032435
1664.255003	0.053100109
1666.183456	0.053411659
1668.111910	0.053453859
1670.040363	0.053399131
1671.968816	0.052700456
1673.897269	0.050570350
1675.825722	0.048790414
1677.754175	0.049123082
1679.682628	0.050531704
1681.611081	0.051361475
1683.539534	0.050807036
1685.467987	0.049798507
1687.396440	0.048416782
1689.324893	0.046191957
1691.253346	0.044545736
1693.181799	0.044035967
1695.110253	0.044433545
1697.038706	0.045572087
1698.967159	0.044951685
1700.895612	0.042852018
1702.824065	0.042092200
1704.752518	0.041558169
1706.680971	0.040418278
1708.609424	0.039193492
1710.537877	0.038455553
1712.466330	0.038723297
1714.394783	0.039610013
1716.323236	0.039433815
1718.251689	0.037616659
1720.180143	0.035852168
1722.108596	0.034676280
1724.037049	0.034004081
1725.965502	0.034085080
1727.893955	0.034822937
1729.822408	0.035773836
1731.750861	0.035766680
1733.679314	0.034591004
1735.607767	0.034261726
1737.536220	0.034645926
1739.464673	0.034611762
1741.393126	0.034634579
1743.321579	0.034925189
1745.250032	0.035254773
1747.178486	0.035579059
1749.106939	0.035631362
1751.035392	0.035241820
1752.963845	0.034727387
1754.892298	0.034269888
1756.820751	0.033980176
1758.749204	0.033939447
1760.677657	0.033645242
1762.606110	0.033307008
1764.534563	0.033545788
1766.463016	0.034297023
1768.391469	0.035581272
1770.319922	0.036828913
1772.248376	0.036978051
1774.176829	0.036342550
1776.105282	0.035833839
1778.033735	0.035716720
1779.962188	0.035848029
1781.890641	0.036033705
1783.819094	0.036220387
1785.747547	0.036623657
1787.676000	0.037330233
1789.604453	0.037963819
1791.532906	0.038349655
1793.461359	0.038764410
1795.389812	0.039217345
1797.318266	0.039454464
1799.246719	0.039323613
1801.175172	0.038919777
1803.103625	0.038623594
1805.032078	0.038676925
1806.960531	0.039143994
1808.888984	0.039810710
1810.817437	0.040264230
1812.745890	0.040295132
1814.674343	0.039980590
1816.602796	0.039719503
1818.531249	0.039913673
1820.459702	0.040403854
1822.388155	0.040692165
1824.316609	0.040716127
1826.245062	0.041066032
1828.173515	0.041571990
1830.101968	0.041663248
1832.030421	0.041543681
1833.958874	0.041391462
1835.887327	0.041267887
1837.815780	0.041268270
1839.744233	0.041395511
1841.672686	0.041464966
1843.601139	0.041477874
1845.529592	0.041520450
1847.458045	0.040994149
1849.386499	0.040050730
1851.314952	0.039444845
1853.243405	0.039200507
1855.171858	0.039119016
1857.100311	0.039056286
1859.028764	0.038835105
1860.957217	0.038643528
1862.885670	0.038841303
1864.814123	0.039314520
1866.742576	0.039371811
1868.671029	0.038553338
1870.599482	0.037355069
1872.527935	0.036412440
1874.456388	0.035898481
1876.384842	0.035754088
1878.313295	0.035781149
1880.241748	0.035903364
1882.170201	0.036055893
1884.098654	0.036106184
1886.027107	0.035959601
1887.955560	0.035502478
1889.884013	0.034977611
1891.812466	0.034647621
1893.740919	0.034231849
1895.669372	0.033694334
1897.597825	0.033234429
1899.526278	0.032868341
1901.454732	0.032610517
1903.383185	0.032501280
1905.311638	0.032465760
1907.240091	0.032262567
1909.168544	0.031832699
1911.096997	0.031388503
1913.025450	0.031089982
1914.953903	0.030928982
1916.882356	0.030826980
1918.810809	0.030955961
1920.739262	0.030963529
1922.667715	0.030301113
1924.596168	0.029442821
1926.524622	0.028813092
1928.453075	0.028361289
1930.381528	0.028085275
1932.309981	0.027915966
1934.238434	0.027669962
1936.166887	0.027363226
1938.095340	0.027334489
1940.023793	0.027619200
1941.952246	0.027739298
1943.880699	0.027518280
1945.809152	0.027081626
1947.737605	0.026511604
1949.666058	0.026043972
1951.594511	0.025766404
1953.522965	0.025352122
1955.451418	0.024722036
1957.379871	0.024334680
1959.308324	0.024341170
1961.236777	0.024405869
1963.165230	0.024284247
1965.093683	0.023941839
1967.022136	0.023452923
1968.950589	0.023099246
1970.879042	0.022999141
1972.807495	0.022953242
1974.735948	0.022815073
1976.664401	0.022700299
1978.592855	0.022714134
1980.521308	0.022623220
1982.449761	0.022315012
1984.378214	0.022015037
1986.306667	0.021887798
1988.235120	0.021936668
1990.163573	0.021895485
1992.092026	0.021517169
1994.020479	0.020916151
1995.948932	0.020386118
1997.877385	0.020258110
1999.805838	0.020393100
2001.734291	0.020266403
2003.662744	0.019798635
2005.591198	0.019376446
2007.519651	0.019264299
2009.448104	0.019268719
2011.376557	0.019106653
2013.305010	0.018881196
2015.233463	0.018835140
2017.161916	0.019021785
2019.090369	0.019196611
2021.018822	0.019049419
2022.947275	0.018686155
2024.875728	0.018404037
2026.804181	0.018138045
2028.732634	0.017735491
2030.661088	0.017460383
2032.589541	0.017473131
2034.517994	0.017614743
2036.446447	0.017728511
2038.374900	0.017632265
2040.303353	0.017376464
2042.231806	0.017178344
2044.160259	0.017010078
2046.088712	0.016639531
2048.017165	0.016032256
2049.945618	0.015690839
2051.874071	0.015892075
2053.802524	0.016020281
2055.730978	0.015778663
2057.659431	0.015581137
2059.587884	0.015577639
2061.516337	0.015673457
2063.444790	0.015823586
2065.373243	0.015964400
2067.301696	0.016074928
2069.230149	0.016172914
2071.158602	0.016092861
2073.087055	0.015612211
2075.015508	0.014954817
2076.943961	0.014688172
2078.872414	0.015007175
2080.800867	0.015473329
2082.729321	0.015480121
2084.657774	0.015098872
2086.586227	0.014932957
2088.514680	0.014967784
2090.443133	0.014880064
2092.371586	0.014778417
2094.300039	0.014702827
2096.228492	0.014579837
2098.156945	0.014455261
2100.085398	0.014314224
2102.013851	0.014154858
2103.942304	0.014051565
2105.870757	0.014139761
2107.799211	0.014356514
2109.727664	0.014420059
2111.656117	0.014334687
2113.584570	0.014151977
2115.513023	0.013807732
2117.441476	0.013519741
2119.369929	0.013511105
2121.298382	0.013663915
2123.226835	0.013687179
2125.155288	0.013439901
2127.083741	0.013022942
2129.012194	0.012799963
2130.940647	0.012925053
2132.869100	0.013066391
2134.797554	0.012983024
2136.726007	0.012854635
2138.654460	0.012936249
2140.582913	0.013102828
2142.511366	0.013140741
2144.439819	0.013058803
2146.368272	0.012826243
2148.296725	0.012588515
2150.225178	0.012616793
2152.153631	0.012860376
2154.082084	0.013065842
2156.010537	0.012981478
2157.938990	0.012692260
2159.867444	0.012507866
2161.795897	0.012344151
2163.724350	0.012070194
2165.652803	0.011976002
2167.581256	0.012148800
2169.509709	0.012243950
2171.438162	0.012148185
2173.366615	0.012013309
2175.295068	0.011902239
2177.223521	0.011747027
2179.151974	0.011562246
2181.080427	0.011604017
2183.008880	0.011880330
2184.937334	0.012147624
2186.865787	0.012171183
2188.794240	0.011782818
2190.722693	0.011276809
2192.651146	0.011219185
2194.579599	0.011595672
2196.508052	0.011709508
2198.436505	0.011124554
2200.364958	0.010493580
2202.293411	0.010522356
2204.221864	0.010940067
2206.150317	0.011261308
2208.078770	0.011260422
2210.007223	0.010855019
2211.935677	0.010298601
2213.864130	0.010130064
2215.792583	0.010494216
2217.721036	0.010889392
2219.649489	0.010826228
2221.577942	0.010462703
2223.506395	0.010208422
2225.434848	0.010252107
2227.363301	0.010619708
2229.291754	0.011046822
2231.220207	0.011244305
2233.148660	0.011163902
2235.077113	0.010737278
2237.005567	0.010217049
2238.934020	0.010040240
2240.862473	0.010031524
2242.790926	0.009857505
2244.719379	0.009551836
2246.647832	0.009342281
2248.576285	0.009420070
2250.504738	0.009681289
2252.433191	0.009775071
2254.361644	0.009665241
2256.290097	0.009568918
2258.218550	0.009553287
2260.147003	0.009485153
2262.075456	0.009312551
2264.003910	0.009175904
2265.932363	0.009133438
2267.860816	0.009124741
2269.789269	0.009231391
2271.717722	0.009514397
2273.646175	0.009746860
2275.574628	0.009711127
2277.503081	0.009433140
2279.431534	0.009038593
2281.359987	0.008730032
2283.288440	0.008625863
2285.216893	0.008653386
2287.145346	0.008795197
2289.073800	0.009053686
2291.002253	0.009248652
2292.930706	0.009253582
2294.859159	0.009234596
2296.787612	0.009352458
2298.716065	0.009410024
2300.644518	0.009125954
2302.572971	0.008687263
2304.501424	0.008483367
2306.429877	0.008523783
2308.358330	0.008648978
2310.286783	0.008845881
2312.215236	0.009069495
2314.143690	0.009087963
2316.072143	0.008819883
2318.000596	0.008509426
2319.929049	0.008273044
2321.857502	0.007789285
2323.785955	0.006976287
2325.714408	0.006362155
2327.642861	0.006389827
2329.571314	0.007199888
2331.499767	0.008170302
2333.428220	0.007934468
2335.356673	0.006810001
2337.285126	0.006367058
2339.213579	0.006993258
2341.142033	0.007684248
2343.070486	0.007756058
2344.998939	0.007706140
2346.927392	0.007892691
2348.855845	0.007996409
2350.784298	0.007755098
2352.712751	0.007283913
2354.641204	0.006929595
2356.569657	0.006799167
2358.498110	0.006464227
2360.426563	0.006033893
2362.355016	0.006356513
2364.283469	0.007719739
2366.211923	0.009066689
2368.140376	0.009232670
2370.068829	0.008518639
2371.997282	0.007883484
2373.925735	0.007625084
2375.854188	0.007349683
2377.782641	0.006813069
2379.711094	0.006285044
2381.639547	0.006129479
2383.568000	0.006322635
2385.496453	0.006530549
2387.424906	0.006522780
2389.353359	0.006250632
2391.281812	0.005900959
2393.210266	0.005852118
2395.138719	0.006138791
2397.067172	0.006332882
2398.995625	0.006248075
2400.924078	0.006191029
2402.852531	0.006374264
2404.780984	0.006562084
2406.709437	0.006531545
2408.637890	0.006146163
2410.566343	0.005724828
2412.494796	0.005682581
2414.423249	0.005827292
2416.351702	0.005953279
2418.280156	0.006167145
2420.208609	0.006236604
2422.137062	0.006130263
2424.065515	0.006237057
2425.993968	0.006367094
2427.922421	0.006100548
2429.850874	0.005818713
2431.779327	0.005857679
2433.707780	0.005924459
2435.636233	0.005849028
2437.564686	0.005609612
2439.493139	0.005403460
2441.421592	0.005426697
2443.350045	0.005529003
2445.278499	0.005571301
2447.206952	0.005811574
2449.135405	0.006290664
2451.063858	0.006466241
2452.992311	0.006094195
2454.920764	0.005766801
2456.849217	0.005995861
2458.777670	0.006335275
2460.706123	0.006347677
2462.634576	0.006339435
2464.563029	0.006199934
2466.491482	0.005877500
2468.419935	0.005854681
2470.348389	0.006077795
2472.276842	0.006077317
2474.205295	0.005881049
2476.133748	0.005884846
2478.062201	0.006152366
2479.990654	0.006310432
2481.919107	0.006284325
2483.847560	0.006373929
2485.776013	0.006576881
2487.704466	0.006734330
2489.632919	0.006724135
2491.561372	0.006486177
2493.489825	0.006393301
2495.418279	0.006735179
2497.346732	0.007185852
2499.275185	0.007356916
2501.203638	0.007276132
2503.132091	0.007232225
2505.060544	0.007462271
2506.988997	0.007911288
2508.917450	0.008335619
2510.845903	0.008729397
2512.774356	0.009081445
2514.702809	0.009022624
2516.631262	0.008696462
2518.559715	0.008735391
2520.488168	0.008973831
2522.416622	0.008861174
2524.345075	0.008749513
2526.273528	0.009149469
2528.201981	0.009872922
2530.130434	0.010460664
2532.058887	0.010698943
2533.987340	0.010894322
2535.915793	0.011256375
2537.844246	0.011445987
2539.772699	0.011461055
2541.701152	0.011601458
2543.629605	0.011739503
2545.558058	0.011729818
2547.486512	0.011797683
2549.414965	0.012025936
2551.343418	0.012312202
2553.271871	0.012668663
2555.200324	0.012946534
2557.128777	0.013078866
2559.057230	0.013185323
2560.985683	0.013354468
2562.914136	0.013601388
2564.842589	0.013863814
2566.771042	0.014112162
2568.699495	0.014417761
2570.627948	0.014831982
2572.556401	0.015315792
2574.484855	0.015688438
2576.413308	0.015896754
2578.341761	0.016257150
2580.270214	0.016783442
2582.198667	0.017028717
2584.127120	0.016926384
2586.055573	0.016713765
2587.984026	0.016422492
2589.912479	0.016443865
2591.840932	0.017052714
2593.769385	0.017626444
2595.697838	0.017787885
2597.626291	0.017782502
2599.554745	0.017761379
2601.483198	0.017698247
2603.411651	0.017573139
2605.340104	0.017489538
2607.268557	0.017628837
2609.197010	0.017918637
2611.125463	0.018164610
2613.053916	0.018363744
2614.982369	0.018674022
2616.910822	0.019048480
2618.839275	0.019246640
2620.767728	0.019159293
2622.696181	0.018777048
2624.624635	0.018364530
2626.553088	0.018279539
2628.481541	0.018328540
2630.409994	0.018239884
2632.338447	0.018165011
2634.266900	0.018040568
2636.195353	0.017778819
2638.123806	0.017674929
2640.052259	0.017678557
2641.980712	0.017661279
2643.909165	0.017761571
2645.837618	0.017889017
2647.766071	0.017821511
2649.694524	0.017493956
2651.622978	0.017044662
2653.551431	0.016661728
2655.479884	0.016552551
2657.408337	0.016878678
2659.336790	0.017335225
2661.265243	0.017400479
2663.193696	0.017142437
2665.122149	0.017133983
2667.050602	0.017398970
2668.979055	0.017132692
2670.907508	0.016160814
2672.835961	0.015472830
2674.764414	0.015595112
2676.692868	0.015981248
2678.621321	0.016189197
2680.549774	0.016341014
2682.478227	0.016396897
2684.406680	0.016200649
2686.335133	0.015947022
2688.263586	0.015797114
2690.192039	0.015767450
2692.120492	0.015740873
2694.048945	0.015577961
2695.977398	0.015420307
2697.905851	0.015308917
2699.834304	0.015127138
2701.762757	0.014999054
2703.691211	0.014939901
2705.619664	0.014870862
2707.548117	0.014978515
2709.476570	0.015248965
2711.405023	0.015245705
2713.333476	0.014942990
2715.261929	0.014675549
2717.190382	0.014483407
2719.118835	0.014456880
2721.047288	0.014589726
2722.975741	0.014540850
2724.904194	0.014237784
2726.832647	0.014003848
2728.761101	0.013987954
2730.689554	0.013882399
2732.618007	0.013621611
2734.546460	0.013530468
2736.474913	0.013574745
2738.403366	0.013547322
2740.331819	0.013491581
2742.260272	0.013577554
2744.188725	0.013731604
2746.117178	0.013724687
2748.045631	0.013597278
2749.974084	0.013511355
2751.902537	0.013534546
2753.830991	0.013504159
2755.759444	0.013310628
2757.687897	0.013154786
2759.616350	0.013082555
2761.544803	0.012884686
2763.473256	0.012422886
2765.401709	0.011978648
2767.330162	0.011995107
2769.258615	0.012370508
2771.187068	0.012530672
2773.115521	0.012447457
2775.043974	0.012391684
2776.972427	0.012371777
2778.900880	0.012254030
2780.829334	0.012070870
2782.757787	0.012019575
2784.686240	0.012116096
2786.614693	0.012285936
2788.543146	0.012440706
2790.471599	0.012418348
2792.400052	0.012377596
2794.328505	0.012463313
2796.256958	0.012521249
2798.185411	0.012504528
2800.113864	0.012563185
2802.042317	0.012630596
2803.970770	0.012408446
2805.899224	0.011910027
2807.827677	0.011470372
2809.756130	0.011336548
2811.684583	0.011390840
2813.613036	0.011416869
2815.541489	0.011524298
2817.469942	0.011631836
2819.398395	0.011545859
2821.326848	0.011488710
2823.255301	0.011605009
2825.183754	0.011675683
2827.112207	0.011563170
2829.040660	0.011459219
2830.969113	0.011432586
2832.897567	0.011397822
2834.826020	0.011386801
2836.754473	0.011288374
2838.682926	0.011002468
2840.611379	0.010878643
2842.539832	0.011067092
2844.468285	0.011148802
2846.396738	0.011003437
2848.325191	0.010955321
2850.253644	0.011044307
2852.182097	0.011154275
2854.110550	0.011253178
2856.039003	0.011141697
2857.967457	0.010831016
2859.895910	0.010720739
2861.824363	0.010864873
2863.752816	0.011223058
2865.681269	0.011694858
2867.609722	0.011813140
2869.538175	0.011646887
2871.466628	0.011566604
2873.395081	0.011436523
2875.323534	0.011082537
2877.251987	0.010708498
2879.180440	0.010611327
2881.108893	0.010775065
2883.037347	0.010794509
2884.965800	0.010598432
2886.894253	0.010488646
2888.822706	0.010478993
2890.751159	0.010431577
2892.679612	0.010437808
2894.608065	0.010596803
2896.536518	0.010808190
2898.464971	0.010933522
2900.393424	0.011081405
2902.321877	0.011111680
2904.250330	0.010798819
2906.178783	0.010572270
2908.107236	0.010510076
2910.035690	0.010321666
2911.964143	0.010362857
2913.892596	0.010920244
2915.821049	0.011556908
2917.749502	0.011984776
2919.677955	0.012003481
2921.606408	0.011404354
2923.534861	0.010427747
2925.463314	0.009785026
2927.391767	0.009926138
2929.320220	0.010321517
2931.248673	0.010455889
2933.177126	0.010645411
2935.105580	0.010999022
2937.034033	0.011092675
2938.962486	0.010632070
2940.890939	0.010151185
2942.819392	0.010185185
2944.747845	0.010429698
2946.676298	0.010769271
2948.604751	0.011229233
2950.533204	0.011416029
2952.461657	0.011184615
2954.390110	0.010801659
2956.318563	0.010603270
2958.247016	0.010779292
2960.175469	0.010915530
2962.103923	0.010732898
2964.032376	0.010826576
2965.960829	0.011436949
2967.889282	0.011879063
2969.817735	0.011647159
2971.746188	0.011148424
2973.674641	0.010994403
2975.603094	0.011171582
2977.531547	0.011535859
2979.460000	0.011953707
2981.388453	0.012079073
2983.316906	0.011789678
2985.245359	0.011388806
2987.173813	0.011266767
2989.102266	0.011499051
2991.030719	0.011851504
2992.959172	0.012139883
2994.887625	0.012250033
2996.816078	0.012159832
2998.744531	0.011966397
3000.672984	0.011652394
3002.601437	0.011437854
3004.529890	0.011569463
3006.458343	0.011852975
3008.386796	0.012063657
3010.315249	0.012330527
3012.243703	0.012688340
3014.172156	0.012948909
3016.100609	0.013017581
3018.029062	0.013088269
3019.957515	0.013315856
3021.885968	0.013353793
3023.814421	0.012787470
3025.742874	0.012041812
3027.671327	0.011929569
3029.599780	0.012403556
3031.528233	0.012635505
3033.456686	0.012285439
3035.385139	0.012038517
3037.313592	0.012444308
3039.242046	0.013016655
3041.170499	0.013142366
3043.098952	0.013029086
3045.027405	0.013113628
3046.955858	0.013347733
3048.884311	0.013682452
3050.812764	0.014168176
3052.741217	0.014431993
3054.669670	0.014240422
3056.598123	0.013915535
3058.526576	0.013850715
3060.455029	0.014010138
3062.383482	0.013953998
3064.311936	0.013640366
3066.240389	0.013552506
3068.168842	0.013831318
3070.097295	0.014196977
3072.025748	0.014318970
3073.954201	0.014200018
3075.882654	0.014249844
3077.811107	0.014565378
3079.739560	0.014741766
3081.668013	0.014827472
3083.596466	0.015234152
3085.524919	0.015908236
3087.453372	0.016319476
3089.381825	0.016304202
3091.310279	0.016288897
3093.238732	0.016496414
3095.167185	0.016675472
3097.095638	0.016785786
3099.024091	0.017015697
3100.952544	0.017110344
3102.880997	0.016673004
3104.809450	0.016156862
3106.737903	0.016285669
3108.666356	0.016950481
3110.594809	0.017487848
3112.523262	0.017508231
3114.451715	0.017237436
3116.380169	0.017095024
3118.308622	0.017149892
3120.237075	0.017367063
3122.165528	0.017683437
3124.093981	0.017781120
3126.022434	0.017617801
3127.950887	0.017591536
3129.879340	0.017885592
3131.807793	0.018342048
3133.736246	0.018940389
3135.664699	0.019637028
3137.593152	0.020036045
3139.521605	0.019910516
3141.450058	0.019634383
3143.378512	0.019614166
3145.306965	0.019742545
3147.235418	0.019734599
3149.163871	0.019706583
3151.092324	0.020004775
3153.020777	0.020500183
3154.949230	0.020812834
3156.877683	0.020815760
3158.806136	0.020684628
3160.734589	0.020674570
3162.663042	0.020735692
3164.591495	0.020902272
3166.519948	0.021349508
3168.448402	0.021847403
3170.376855	0.022051433
3172.305308	0.021922065
3174.233761	0.021745838
3176.162214	0.021912035
3178.090667	0.022324346
3180.019120	0.022583636
3181.947573	0.022534249
3183.876026	0.022431184
3185.804479	0.022672541
3187.732932	0.023221200
3189.661385	0.023657471
3191.589838	0.023661721
3193.518292	0.023359867
3195.446745	0.023164019
3197.375198	0.023412775
3199.303651	0.024021761
3201.232104	0.024456887
3203.160557	0.024424830
3205.089010	0.024308538
3207.017463	0.024561344
3208.945916	0.025050769
3210.874369	0.025292868
3212.802822	0.025150247
3214.731275	0.025271239
3216.659728	0.026064934
3218.588181	0.026736587
3220.516635	0.026654527
3222.445088	0.026314072
3224.373541	0.026090939
3226.301994	0.025876945
3228.230447	0.025881819
3230.158900	0.026232829
3232.087353	0.026368698
3234.015806	0.026146613
3235.944259	0.026215581
3237.872712	0.026719300
3239.801165	0.027130218
3241.729618	0.027275866
3243.658071	0.027613953
3245.586525	0.028100817
3247.514978	0.027970711
3249.443431	0.027277855
3251.371884	0.027120532
3253.300337	0.027667005
3255.228790	0.028015433
3257.157243	0.027964462
3259.085696	0.028190663
3261.014149	0.028807720
3262.942602	0.029250303
3264.871055	0.029165067
3266.799508	0.028546434
3268.727961	0.027677992
3270.656414	0.027067367
3272.584868	0.027080134
3274.513321	0.027693234
3276.441774	0.028497048
3278.370227	0.028945211
3280.298680	0.028733416
3282.227133	0.028257888
3284.155586	0.028368358
3286.084039	0.029200166
3288.012492	0.030203480
3289.940945	0.030878492
3291.869398	0.030832116
3293.797851	0.030257389
3295.726304	0.029856170
3297.654758	0.029925467
3299.583211	0.030043241
3301.511664	0.029965995
3303.440117	0.030095790
3305.368570	0.030465974
3307.297023	0.030755062
3309.225476	0.031004878
3311.153929	0.031181203
3313.082382	0.031154159
3315.010835	0.031079104
3316.939288	0.031254258
3318.867741	0.031900387
3320.796194	0.032719545
3322.724648	0.032903355
3324.653101	0.032150548
3326.581554	0.031204879
3328.510007	0.031041214
3330.438460	0.031949319
3332.366913	0.033014450
3334.295366	0.032975174
3336.223819	0.032235079
3338.152272	0.031990252
3340.080725	0.032448094
3342.009178	0.033408396
3343.937631	0.034432966
3345.866084	0.034727119
3347.794537	0.034362290
3349.722991	0.034247283
3351.651444	0.034536611
3353.579897	0.034765050
3355.508350	0.035133094
3357.436803	0.035804909
3359.365256	0.036243785
3361.293709	0.036175899
3363.222162	0.035805497
3365.150615	0.035624526
3367.079068	0.036068007
3369.007521	0.036507089
3370.935974	0.036189727
3372.864427	0.035722215
3374.792881	0.035716079
3376.721334	0.035804596
3378.649787	0.035770517
3380.578240	0.035764582
3382.506693	0.035864960
3384.435146	0.036149714
3386.363599	0.036518440
3388.292052	0.036562197
3390.220505	0.036450926
3392.148958	0.037062377
3394.077411	0.038109932
3396.005864	0.038309671
3397.934317	0.037753463
3399.862770	0.037356779
3401.791224	0.037543159
3403.719677	0.037738699
3405.648130	0.037376996
3407.576583	0.036659852
3409.505036	0.036428031
3411.433489	0.036744382
3413.361942	0.037240472
3415.290395	0.037670873
3417.218848	0.037938148
3419.147301	0.038306363
3421.075754	0.038805969
3423.004207	0.038901009
3424.932660	0.038583077
3426.861114	0.038053777
3428.789567	0.037299845
3430.718020	0.037093963
3432.646473	0.037788685
3434.574926	0.038041379
3436.503379	0.037343919
3438.431832	0.036958616
3440.360285	0.037183221
3442.288738	0.037425287
3444.217191	0.037603475
3446.145644	0.037503965
3448.074097	0.037369855
3450.002550	0.037584450
3451.931004	0.037720211
3453.859457	0.037621304
3455.787910	0.037500292
3457.716363	0.037384186
3459.644816	0.037182935
3461.573269	0.036870882
3463.501722	0.036601648
3465.430175	0.036332190
3467.358628	0.036115430
3469.287081	0.036349669
3471.215534	0.036829978
3473.143987	0.037037000
3475.072440	0.036852259
3477.000893	0.036303386
3478.929347	0.035724781
3480.857800	0.035665732
3482.786253	0.035985999
3484.714706	0.036142446
3486.643159	0.035994899
3488.571612	0.035377961
3490.500065	0.034360517
3492.428518	0.033572268
3494.356971	0.033308215
3496.285424	0.033434566
3498.213877	0.033737518
3500.142330	0.033797439
3502.070783	0.033404939
3503.999237	0.032965418
3505.927690	0.032881893
3507.856143	0.032957297
3509.784596	0.032913715
3511.713049	0.032590453
3513.641502	0.031977598
3515.569955	0.031430513
3517.498408	0.031046927
3519.426861	0.030632576
3521.355314	0.030251874
3523.283767	0.030092178
3525.212220	0.030332353
3527.140673	0.030911664
3529.069126	0.031174846
3530.997580	0.030713234
3532.926033	0.030123083
3534.854486	0.029857479
3536.782939	0.029589120
3538.711392	0.029219374
3540.639845	0.029112097
3542.568298	0.029167106
3544.496751	0.028866351
3546.425204	0.028231036
3548.353657	0.027727950
3550.282110	0.027605643
3552.210563	0.027982108
3554.139016	0.028503077
3556.067470	0.028371822
3557.995923	0.027641870
3559.924376	0.027264677
3561.852829	0.027664049
3563.781282	0.028146023
3565.709735	0.027805323
3567.638188	0.026656443
3569.566641	0.025436997
3571.495094	0.024648802
3573.423547	0.024394130
3575.352000	0.024507510
3577.280453	0.024634251
3579.208906	0.024639655
3581.137360	0.024714617
3583.065813	0.024983812
3584.994266	0.025276789
3586.922719	0.025134183
3588.851172	0.024282003
3590.779625	0.023156941
3592.708078	0.022517907
3594.636531	0.022737421
3596.564984	0.023247804
3598.493437	0.023109596
3600.421890	0.022423578
3602.350343	0.022004435
3604.278796	0.022143994
3606.207249	0.022418097
3608.135703	0.022214400
3610.064156	0.021354774
3611.992609	0.020257279
3613.921062	0.019645741
3615.849515	0.019805254
3617.777968	0.019881457
3619.706421	0.019083129
3621.634874	0.018087730
3623.563327	0.017760100
3625.491780	0.018013304
3627.420233	0.018197168
3629.348686	0.017985750
3631.277139	0.017413279
3633.205593	0.016663693
3635.134046	0.016315099
3637.062499	0.016462505
3638.990952	0.016560687
3640.919405	0.016309079
3642.847858	0.015856512
3644.776311	0.015602522
3646.704764	0.015980871
3648.633217	0.016759055
3650.561670	0.016653597
3652.490123	0.015800456
3654.418576	0.015059523
3656.347029	0.014521191
3658.275482	0.014270038
3660.203936	0.014254215
3662.132389	0.014327439
3664.060842	0.014505503
3665.989295	0.014777487
3667.917748	0.014903493
3669.846201	0.014810490
3671.774654	0.014788671
3673.703107	0.014464217
3675.631560	0.013551281
3677.560013	0.012855766
3679.488466	0.012448830
3681.416919	0.011724646
3683.345372	0.011048989
3685.273826	0.010915913
3687.202279	0.011183463
3689.130732	0.011598078
3691.059185	0.011827365
3692.987638	0.011702675
3694.916091	0.011513124
3696.844544	0.011349830
3698.772997	0.011073583
3700.701450	0.010924535
3702.629903	0.011403160
3704.558356	0.012334926
3706.486809	0.013059989
3708.415262	0.013219981
3710.343716	0.012891054
3712.272169	0.012518648
3714.200622	0.012404541
3716.129075	0.012397852
3718.057528	0.012365907
3719.985981	0.012039361
3721.914434	0.011600034
3723.842887	0.011866503
3725.771340	0.012742463
3727.699793	0.013172654
3729.628246	0.013037506
3731.556699	0.012947325
3733.485152	0.012878335
3735.413605	0.012451912
3737.342059	0.012142159
3739.270512	0.012095035
3741.198965	0.011795900
3743.127418	0.011508084
3745.055871	0.012127927
3746.984324	0.013277916
3748.912777	0.013735299
3750.841230	0.014009442
3752.769683	0.015004558
3754.698136	0.015870193
3756.626589	0.015371257
3758.555042	0.013704958
3760.483495	0.012339665
3762.411949	0.012174151
3764.340402	0.012920477
3766.268855	0.014087971
3768.197308	0.014925103
3770.125761	0.014583169
3772.054214	0.013714232
3773.982667	0.013444214
3775.911120	0.013635240
3777.839573	0.013541333
3779.768026	0.013178048
3781.696479	0.013168261
3783.624932	0.013675378
3785.553385	0.014342522
3787.481838	0.014544556
3789.410292	0.013998859
3791.338745	0.013132855
3793.267198	0.012457584
3795.195651	0.012280568
3797.124104	0.012766427
3799.052557	0.013424427
3800.981010	0.013580040
3802.909463	0.013506389
3804.837916	0.013247330
3806.766369	0.012677643
3808.694822	0.012498730
3810.623275	0.012993737
3812.551728	0.013546105
3814.480182	0.013563002
3816.408635	0.013074510
3818.337088	0.012108031
3820.265541	0.010747708
3822.193994	0.010272255
3824.122447	0.011266705
3826.050900	0.012582129
3827.979353	0.013140696
3829.907806	0.012934932
3831.836259	0.012674913
3833.764712	0.012819167
3835.693165	0.013284675
3837.621618	0.014165989
3839.550071	0.015375428
3841.478525	0.015854118
3843.406978	0.015057119
3845.335431	0.013801663
3847.263884	0.012970052
3849.192337	0.012973111
3851.120790	0.013402660
3853.049243	0.013202192
3854.977696	0.012559196
3856.906149	0.012548565
3858.834602	0.012920213
3860.763055	0.013078321
3862.691508	0.012861003
3864.619961	0.012734094
3866.548415	0.012819703
3868.476868	0.012193094
3870.405321	0.010802401
3872.333774	0.009993872
3874.262227	0.010305556
3876.190680	0.011225883
3878.119133	0.012176091
3880.047586	0.013069898
3881.976039	0.013786757
3883.904492	0.013638251
3885.832945	0.012694999
3887.761398	0.012059713
3889.689851	0.012141656
3891.618305	0.012636594
3893.546758	0.012942960
3895.475211	0.012641015
3897.403664	0.012102592
3899.332117	0.011798789
3901.260570	0.011715272
3903.189023	0.011700119
3905.117476	0.011655257
3907.045929	0.011514792
3908.974382	0.011421402
3910.902835	0.011681712
3912.831288	0.012254476
3914.759741	0.012428810
3916.688194	0.011825076
3918.616648	0.011284963
3920.545101	0.011450394
3922.473554	0.011787556
3924.402007	0.011787400
3926.330460	0.011503366
3928.258913	0.010975355
3930.187366	0.010313533
3932.115819	0.009950637
3934.044272	0.010244556
3935.972725	0.010948677
3937.901178	0.011381660
3939.829631	0.011168594
3941.758084	0.010641085
3943.686538	0.010322154
3945.614991	0.010250531
3947.543444	0.010169913
3949.471897	0.010258309
3951.400350	0.010749605
3953.328803	0.011473605
3955.257256	0.012014599
3957.185709	0.011917270
3959.114162	0.011242211
3961.042615	0.010676813
3962.971068	0.010483587
3964.899521	0.010407184
3966.827974	0.010622210
3968.756427	0.011272274
3970.684881	0.011506642
3972.613334	0.010682680
3974.541787	0.009703331
3976.470240	0.009387049
3978.398693	0.009557663
3980.327146	0.010016848
3982.255599	0.010644170
3984.184052	0.011079649
3986.112505	0.011016966
3988.040958	0.010486480
3989.969411	0.009946675
3991.897864	0.009748159
3993.826317	0.009537556
3995.754771	0.009244857
3997.683224	0.009212881
3999.611677	0.009240433
4001.540130	0.009389383
4003.468583	0.009851834
4005.397036	0.009868236
4007.325489	0.009281935
4009.253942	0.009203454
4011.182395	0.009760479
4013.110848	0.010024241
4015.039301	0.009785227
4016.967754	0.009406984
4018.896207	0.009042311
4020.824661	0.008897761
4022.753114	0.009028926
4024.681567	0.009063001
4026.610020	0.008971549
4028.538473	0.009059039
4030.466926	0.009445042
4032.395379	0.009964637
4034.323832	0.009993850
4036.252285	0.009641739
4038.180738	0.009781429
4040.109191	0.010332935
4042.037644	0.010497445
4043.966097	0.010117008
4045.894550	0.009727448
4047.823004	0.009644736
4049.751457	0.009735971
4051.679910	0.009727292
4053.608363	0.009759400
4055.536816	0.009806038
4057.465269	0.009259166
4059.393722	0.008259346
4061.322175	0.007801085
4063.250628	0.008266147
4065.179081	0.008969049
4067.107534	0.009256003
4069.035987	0.008785447
4070.964440	0.008362544
4072.892894	0.008421626
4074.821347	0.008337729
4076.749800	0.008033682
4078.678253	0.007763692
4080.606706	0.007530690
4082.535159	0.007429366
4084.463612	0.007538356
4086.392065	0.008199481
4088.320518	0.009372518
4090.248971	0.009940646
4092.177424	0.009248880
4094.105877	0.008179295
4096.034330	0.007586728
4097.962783	0.007613339
4099.891237	0.007985189
4101.819690	0.008157879
4103.748143	0.008530352
4105.676596	0.009143584
4107.605049	0.009375064
4109.533502	0.009237962
4111.461955	0.008802066
4113.390408	0.008439994
4115.318861	0.008371949
4117.247314	0.008065833
4119.175767	0.007300239
4121.104220	0.006710485
4123.032673	0.007064476
4124.961127	0.007885615
4126.889580	0.008093333
4128.818033	0.008242613
4130.746486	0.008971725
4132.674939	0.009526126
4134.603392	0.009356826
4136.531845	0.008962710
4138.460298	0.008841055
4140.388751	0.008772013
4142.317204	0.008280056
4144.245657	0.007421058
4146.174110	0.006860040
4148.102563	0.007072939
4150.031017	0.007538373
4151.959470	0.007988218
4153.887923	0.008176203
4155.816376	0.007845420
4157.744829	0.007544238
4159.673282	0.007733995
4161.601735	0.008275252
4163.530188	0.008786304
4165.458641	0.008824289
4167.387094	0.008133974
4169.315547	0.007137586
4171.244000	0.006355762
4173.172453	0.006139732
4175.100906	0.006982869
4177.029360	0.008083950
4178.957813	0.007977889
4180.886266	0.007466580
4182.814719	0.007477064
4184.743172	0.007355587
4186.671625	0.006738391
4188.600078	0.006116724
4190.528531	0.006201983
4192.456984	0.006948660
4194.385437	0.007634408
4196.313890	0.008154227
4198.242343	0.008306123
4200.170796	0.008068278
4202.099250	0.007940993
4204.027703	0.008045964
4205.956156	0.007575355
4207.884609	0.006763762
4209.813062	0.006591444
4211.741515	0.006693412
4213.669968	0.007489857
4215.598421	0.008036757
4217.526874	0.007377458
4219.455327	0.006533658
4221.383780	0.006632704
4223.312233	0.006896218
4225.240686	0.006752649
4227.169139	0.006762658
4229.097593	0.006704312
4231.026046	0.006393965
4232.954499	0.006435622
4234.882952	0.006823629
4236.811405	0.007273653
4238.739858	0.007097770
4240.668311	0.006245699
4242.596764	0.005985071
4244.525217	0.005997535
4246.453670	0.005361853
4248.382123	0.004888798
4250.310576	0.005250093
4252.239029	0.005707136
4254.167483	0.005494714
4256.095936	0.005294193
4258.024389	0.005792451
4259.952842	0.006229220
4261.881295	0.005764232
4263.809748	0.005146398
4265.738201	0.005642227
4267.666654	0.006487719
4269.595107	0.006662100
4271.523560	0.006567016
4273.452013	0.006596056
4275.380466	0.006381475
4277.308919	0.005845682
4279.237373	0.005526909
4281.165826	0.005528335
4283.094279	0.005531365
4285.022732	0.005523110
4286.951185	0.005557094
4288.879638	0.005825679
4290.808091	0.006323938
4292.736544	0.006686502
4294.664997	0.006791681
4296.593450	0.006438640
4298.521903	0.006180594
4300.450356	0.006781405
4302.378809	0.007310717
4304.307262	0.007043649
4306.235716	0.006761962
4308.164169	0.006546184
4310.092622	0.006195100
4312.021075	0.005685039
4313.949528	0.005341627
4315.877981	0.005402139
4317.806434	0.005706995
4319.734887	0.006072448
4321.663340	0.006208081
4323.591793	0.005912137
4325.520246	0.005587161
4327.448699	0.005323105
4329.377152	0.005057070
4331.305606	0.005529332
4333.234059	0.005966786
4335.162512	0.005178166
4337.090965	0.003883571
4339.019418	0.003788121
4340.947871	0.004714526
4342.876324	0.005725818
4344.804777	0.006127938
4346.733230	0.006102893
4348.661683	0.005947241
4350.590136	0.006076755
4352.518589	0.006689374
4354.447042	0.007302985
4356.375495	0.007336694
4358.303949	0.006595024
4360.232402	0.005985911
4362.160855	0.006627765
4364.089308	0.007748548
4366.017761	0.007724275
4367.946214	0.006446332
4369.874667	0.005281458
4371.803120	0.004811165
4373.731573	0.004466156
4375.660026	0.004184650
4377.588479	0.004595252
4379.516932	0.005507080
4381.445385	0.006211475
4383.373839	0.006438249
4385.302292	0.006422879
4387.230745	0.006571605
4389.159198	0.006636130
4391.087651	0.006609078
4393.016104	0.006783787
4394.944557	0.006624156
4396.873010	0.006336385
4398.801463	0.006575644
4400.729916	0.006872982
4402.658369	0.007283826
4404.586822	0.007946085
4406.515275	0.007977352
4408.443729	0.007377410
4410.372182	0.006958215
4412.300635	0.006118257
4414.229088	0.005284575
4416.157541	0.005913489
4418.085994	0.006737906
4420.014447	0.006350288
4421.942900	0.006291865
4423.871353	0.006815189
4425.799806	0.006545022
4427.728259	0.006341537
4429.656712	0.006875342
4431.585165	0.006822215
4433.513618	0.006464017
4435.442072	0.006752467
4437.370525	0.007050867
4439.298978	0.007016149
4441.227431	0.007166432
4443.155884	0.007401548
4445.084337	0.007254763
4447.012790	0.006703959
4448.941243	0.006421200
4450.869696	0.006237640
4452.798149	0.005756584
4454.726602	0.005832989
4456.655055	0.006594271
4458.583508	0.006382190
4460.511962	0.005188320
4462.440415	0.005027360
4464.368868	0.006059540
4466.297321	0.006824740
4468.225774	0.006833253
4470.154227	0.006785894
4472.082680	0.007120929
4474.011133	0.007122069
4475.939586	0.006894232
4477.868039	0.007068211
4479.796492	0.007445874
4481.724945	0.008089854
4483.653398	0.008102247
4485.581851	0.007157076
4487.510305	0.006648716
4489.438758	0.007058581
4491.367211	0.007509570
4493.295664	0.007543400
4495.224117	0.006856114
4497.152570	0.005548680
4499.081023	0.004449544
4501.009476	0.004371354
4502.937929	0.005382698
4504.866382	0.006461067
4506.794835	0.006822492
4508.723288	0.006516966
4510.651741	0.006520480
4512.580195	0.007133563
4514.508648	0.007664832
4516.437101	0.007646703
4518.365554	0.007716500
4520.294007	0.008062091
4522.222460	0.007692343
4524.150913	0.006675108
4526.079366	0.006092087
4528.007819	0.006498677
4529.936272	0.007467646
4531.864725	0.007940328
4533.793178	0.007570790
4535.721631	0.006758436
4537.650084	0.006383138
4539.578538	0.007147368
4541.506991	0.008385731
4543.435444	0.009102626
4545.363897	0.008489032
4547.292350	0.006767627
4549.220803	0.005941244
4551.149256	0.006785313
4553.077709	0.007595086
4555.006162	0.007369832
4556.934615	0.006778139
4558.863068	0.006529237
4560.791521	0.006956702
4562.719974	0.007947397
4564.648428	0.008115757
4566.576881	0.007830501
4568.505334	0.008390340
4570.433787	0.008492456
4572.362240	0.007764716
4574.290693	0.006903071
4576.219146	0.006033849
4578.147599	0.006174050
4580.076052	0.007337333
4582.004505	0.008083140
4583.932958	0.008213485
4585.861411	0.007791150
4587.789864	0.007221741
4589.718318	0.007602164
4591.646771	0.008130021
4593.575224	0.007336312
4595.503677	0.006196994
4597.432130	0.006078941
4599.360583	0.007401238
4601.289036	0.008902123
4603.217489	0.008512851
[truncated: 1,501 more rows]
