# Supplementary material for: Adaptive Method for Quantitative Estimation of Glucose and Fructose Concentrations in Aqueous Solutions Based on Infrared Nanoantenna Optics
Source: Sensors (Basel). 2019 Jul 11;19(14):3053. doi: 10.3390/s19143053 (PMC6678705; doi:10.3390/s19143053)
Supplement: Supplementary file 1 [file sensors-19-03053-s001.zip › 00_Measurement_Data/Fructose cycles/2 water/res4 sc50_50 ap100x100 par pol/2 water.26.txt]

748.239793	0.034108128
750.168246	0.026351126
752.096699	0.029173233
754.025152	0.034247149
755.953605	0.038664605
757.882058	0.031442735
759.810511	0.034199219
761.738964	0.058331281
763.667418	0.051462375
765.595871	0.053771984
767.524324	0.056240909
769.452777	0.060742311
771.381230	0.050209228
773.309683	0.033452410
775.238136	0.037996136
777.166589	0.040555660
779.095042	0.026477229
781.023495	0.015209204
782.951948	0.012764602
784.880401	0.019108877
786.808854	0.013382521
788.737308	0.014172983
790.665761	0.021717291
792.594214	0.019659666
794.522667	0.020017156
796.451120	0.013664899
798.379573	0.008130410
800.308026	0.010780185
802.236479	0.017430995
804.164932	0.032425970
806.093385	0.036997117
808.021838	0.043330066
809.950291	0.042537864
811.878744	0.038418502
813.807197	0.032432579
815.735651	0.025422299
817.664104	0.031419691
819.592557	0.019164352
821.521010	0.010571231
823.449463	0.021702524
825.377916	0.032626342
827.306369	0.021860112
829.234822	0.021124879
831.163275	0.022859665
833.091728	0.021253895
835.020181	0.024182264
836.948634	0.019978832
838.877087	0.023229493
840.805541	0.024595212
842.733994	0.014714136
844.662447	0.015910793
846.590900	0.016324360
848.519353	0.014672565
850.447806	0.011927377
852.376259	0.011425281
854.304712	0.015332865
856.233165	0.013280411
858.161618	0.011313426
860.090071	0.012419708
862.018524	0.014362552
863.946977	0.016497521
865.875430	0.023834204
867.803884	0.028385930
869.732337	0.026219849
871.660790	0.023721229
873.589243	0.024279967
875.517696	0.024388440
877.446149	0.025839938
879.374602	0.031742159
881.303055	0.037620641
883.231508	0.039102968
885.159961	0.037433568
887.088414	0.037280653
889.016867	0.040215474
890.945320	0.045528494
892.873774	0.050348405
894.802227	0.053870797
896.730680	0.055911146
898.659133	0.057195250
900.587586	0.058284111
902.516039	0.058824468
904.444492	0.060547225
906.372945	0.065152645
908.301398	0.071959190
910.229851	0.078491770
912.158304	0.083727814
914.086757	0.088243775
916.015210	0.091928981
917.943664	0.093836375
919.872117	0.095437445
921.800570	0.100004002
923.729023	0.106325202
925.657476	0.111404881
927.585929	0.115986615
929.514382	0.121003360
931.442835	0.126952007
933.371288	0.134151295
935.299741	0.140542522
937.228194	0.144702598
939.156647	0.148590803
941.085100	0.153819129
943.013553	0.159603015
944.942007	0.165950432
946.870460	0.173049986
948.798913	0.179176956
950.727366	0.184412390
952.655819	0.190831617
954.584272	0.198140889
956.512725	0.204964519
958.441178	0.211921468
960.369631	0.219864175
962.298084	0.227718875
964.226537	0.233860418
966.154990	0.238899291
968.083443	0.244114667
970.011897	0.248992816
971.940350	0.254500061
973.868803	0.262122065
975.797256	0.270256579
977.725709	0.277088881
979.654162	0.282577604
981.582615	0.287398368
983.511068	0.292369962
985.439521	0.298234224
987.367974	0.305454731
989.296427	0.313214749
991.224880	0.320297033
993.153333	0.325998724
995.081786	0.330223858
997.010240	0.333940148
998.938693	0.337866426
1000.867146	0.342279494
1002.795599	0.347593367
1004.724052	0.353319019
1006.652505	0.358794481
1008.580958	0.364277124
1010.509411	0.369231761
1012.437864	0.372918785
1014.366317	0.376748711
1016.294770	0.381527990
1018.223223	0.385900915
1020.151676	0.389106959
1022.080130	0.391355008
1024.008583	0.393483758
1025.937036	0.396310478
1027.865489	0.399219126
1029.793942	0.401186883
1031.722395	0.402201325
1033.650848	0.402960241
1035.579301	0.404346138
1037.507754	0.406843096
1039.436207	0.409326047
1041.364660	0.410372883
1043.293113	0.410595149
1045.221566	0.411015123
1047.150019	0.411521167
1049.078473	0.412222654
1051.006926	0.413305700
1052.935379	0.413964421
1054.863832	0.413724452
1056.792285	0.413104594
1058.720738	0.412431955
1060.649191	0.411694288
1062.577644	0.410721958
1064.506097	0.409721732
1066.434550	0.409111410
1068.363003	0.408183992
1070.291456	0.406426042
1072.219909	0.404742002
1074.148363	0.403460592
1076.076816	0.402101278
1078.005269	0.401039898
1079.933722	0.400435656
1081.862175	0.399239630
1083.790628	0.397251487
1085.719081	0.395348996
1087.647534	0.393544793
1089.575987	0.391399443
1091.504440	0.389144003
1093.432893	0.386940777
1095.361346	0.384591669
1097.289799	0.382554740
1099.218253	0.381178528
1101.146706	0.379506648
1103.075159	0.377189755
1105.003612	0.375031680
1106.932065	0.372947156
1108.860518	0.370759636
1110.788971	0.368819773
1112.717424	0.366359234
1114.645877	0.362736285
1116.574330	0.359203815
1118.502783	0.356659293
1120.431236	0.354218632
1122.359689	0.351168215
1124.288142	0.347585380
1126.216596	0.343953013
1128.145049	0.341140151
1130.073502	0.339134991
1132.001955	0.337160677
1133.930408	0.334984273
1135.858861	0.332755119
1137.787314	0.330620527
1139.715767	0.328490645
1141.644220	0.326017916
1143.572673	0.323110700
1145.501126	0.319890440
1147.429579	0.316526741
1149.358032	0.313567251
1151.286486	0.311324358
1153.214939	0.309128881
1155.143392	0.306319982
1157.071845	0.303240031
1159.000298	0.300480962
1160.928751	0.297829092
1162.857204	0.294961035
1164.785657	0.292018443
1166.714110	0.289037496
1168.642563	0.286291778
1170.571016	0.283789754
1172.499469	0.280920625
1174.427922	0.277965695
1176.356375	0.275488287
1178.284829	0.273014247
1180.213282	0.270058870
1182.141735	0.266997784
1184.070188	0.264364570
1185.998641	0.261941880
1187.927094	0.259354651
1189.855547	0.256853849
1191.784000	0.254518121
1193.712453	0.251906782
1195.640906	0.249011949
1197.569359	0.246230185
1199.497812	0.243813679
1201.426265	0.241666347
1203.354719	0.239668816
1205.283172	0.237052113
1207.211625	0.234077677
1209.140078	0.231385097
1211.068531	0.229135185
1212.996984	0.226840734
1214.925437	0.224260852
1216.853890	0.221803799
1218.782343	0.219869450
1220.710796	0.218340531
1222.639249	0.216794789
1224.567702	0.215020075
1226.496155	0.212935224
1228.424609	0.210650742
1230.353062	0.208499074
1232.281515	0.206421629
1234.209968	0.204197362
1236.138421	0.202014968
1238.066874	0.200096935
1239.995327	0.198330328
1241.923780	0.196580216
1243.852233	0.195006475
1245.780686	0.193465620
1247.709139	0.191611901
1249.637592	0.189776570
1251.566045	0.188273311
1253.494498	0.186551929
1255.422952	0.184590802
1257.351405	0.183119580
1259.279858	0.181879818
1261.208311	0.180160314
1263.136764	0.178079724
1265.065217	0.175971404
1266.993670	0.174188584
1268.922123	0.173008576
1270.850576	0.171806157
1272.779029	0.169999376
1274.707482	0.167915970
1276.635935	0.166064098
1278.564388	0.164630905
1280.492842	0.163520396
1282.421295	0.162475929
1284.349748	0.161311656
1286.278201	0.159918636
1288.206654	0.158310875
1290.135107	0.156572282
1292.063560	0.154727429
1293.992013	0.152897283
1295.920466	0.151399449
1297.848919	0.150294796
1299.777372	0.149196729
1301.705825	0.147849798
1303.634278	0.146365240
1305.562731	0.144925237
1307.491185	0.143571779
1309.419638	0.142283276
1311.348091	0.140978798
1313.276544	0.139863640
1315.204997	0.139174193
1317.133450	0.138496011
1319.061903	0.137179419
1320.990356	0.135040760
1322.918809	0.132648841
1324.847262	0.130736992
1326.775715	0.129412621
1328.704168	0.128372923
1330.632621	0.127427682
1332.561075	0.126629353
1334.489528	0.125994116
1336.417981	0.125428513
1338.346434	0.124675326
1340.274887	0.123538330
1342.203340	0.121751972
1344.131793	0.119545095
1346.060246	0.117853388
1347.988699	0.116949171
1349.917152	0.116212092
1351.845605	0.115172088
1353.774058	0.113852717
1355.702511	0.112645417
1357.630965	0.111863941
1359.559418	0.111222796
1361.487871	0.110173173
1363.416324	0.109043114
1365.344777	0.108005941
1367.273230	0.106557325
1369.201683	0.105249062
1371.130136	0.104614414
1373.058589	0.104306877
1374.987042	0.104109839
1376.915495	0.103308000
1378.843948	0.101649441
1380.772401	0.100078687
1382.700854	0.099060729
1384.629308	0.098244369
1386.557761	0.097161189
1388.486214	0.096147709
1390.414667	0.095608279
1392.343120	0.095256455
1394.271573	0.095202774
1396.200026	0.095184624
1398.128479	0.094124630
1400.056932	0.092630975
1401.985385	0.091332011
1403.913838	0.089687638
1405.842291	0.088359810
1407.770744	0.087667450
1409.699198	0.086986132
1411.627651	0.086408898
1413.556104	0.086345568
1415.484557	0.086671636
1417.413010	0.086746223
1419.341463	0.086647250
1421.269916	0.086289093
1423.198369	0.084725901
1425.126822	0.082767047
1427.055275	0.081320718
1428.983728	0.080152422
1430.912181	0.079759434
1432.840634	0.079958946
1434.769087	0.079266116
1436.697541	0.077898219
1438.625994	0.077234544
1440.554447	0.076351531
1442.482900	0.074888602
1444.411353	0.073725417
1446.339806	0.073122814
1448.268259	0.073162392
1450.196712	0.073389664
1452.125165	0.073352166
1454.053618	0.073139854
1455.982071	0.072650716
1457.910524	0.072297364
1459.838977	0.071838208
1461.767431	0.070306957
1463.695884	0.068340056
1465.624337	0.067378461
1467.552790	0.067552805
1469.481243	0.067707837
1471.409696	0.067698695
1473.338149	0.068217561
1475.266602	0.068226732
1477.195055	0.066950358
1479.123508	0.065338112
1481.051961	0.064159505
1482.980414	0.063828178
1484.908867	0.064027607
1486.837321	0.064240552
1488.765774	0.064075090
1490.694227	0.063441269
1492.622680	0.062974162
1494.551133	0.062643461
1496.479586	0.062293228
1498.408039	0.061717942
1500.336492	0.060897194
1502.264945	0.060511556
1504.193398	0.060030233
1506.121851	0.059073824
1508.050304	0.058920443
1509.978757	0.058589272
1511.907210	0.057475120
1513.835664	0.056810942
1515.764117	0.056832783
1517.692570	0.057493608
1519.621023	0.057984889
1521.549476	0.057522818
1523.477929	0.056806561
1525.406382	0.055871323
1527.334835	0.055017106
1529.263288	0.054560576
1531.191741	0.053829744
1533.120194	0.053025477
1535.048647	0.053369980
1536.977100	0.054199815
1538.905554	0.055039644
1540.834007	0.056534432
1542.762460	0.056298409
1544.690913	0.053701267
1546.619366	0.051362477
1548.547819	0.049969986
1550.476272	0.049215671
1552.404725	0.048996616
1554.333178	0.049328439
1556.261631	0.049693763
1558.190084	0.048982888
1560.118537	0.048593029
1562.046990	0.048899870
1563.975443	0.048559137
1565.903897	0.048263978
1567.832350	0.048188634
1569.760803	0.048176825
1571.689256	0.048624944
1573.617709	0.048614327
1575.546162	0.047976729
1577.474615	0.047757965
1579.403068	0.047490701
1581.331521	0.046916943
1583.259974	0.046753615
1585.188427	0.046804398
1587.116880	0.046707094
1589.045333	0.046700999
1590.973787	0.046935551
1592.902240	0.047145940
1594.830693	0.047154054
1596.759146	0.047117881
1598.687599	0.047149014
1600.616052	0.047233425
1602.544505	0.047369737
1604.472958	0.047598686
1606.401411	0.047956355
1608.329864	0.048322767
1610.258317	0.048580062
1612.186770	0.048873756
1614.115223	0.049107492
1616.043677	0.049317621
1617.972130	0.050294399
1619.900583	0.051599037
1621.829036	0.052226577
1623.757489	0.052678868
1625.685942	0.052997824
1627.614395	0.053134259
1629.542848	0.053897288
1631.471301	0.054801885
1633.399754	0.054735217
1635.328207	0.054480158
1637.256660	0.055313542
1639.185113	0.055872269
1641.113566	0.055705033
1643.042020	0.055832859
1644.970473	0.056290660
1646.898926	0.057129353
1648.827379	0.058384657
1650.755832	0.057921320
1652.684285	0.055693485
1654.612738	0.054931227
1656.541191	0.054888636
1658.469644	0.054008868
1660.398097	0.053110246
1662.326550	0.052753996
1664.255003	0.052877095
1666.183456	0.052875713
1668.111910	0.052509140
1670.040363	0.052449364
1671.968816	0.052276876
1673.897269	0.051033407
1675.825722	0.049847834
1677.754175	0.049613487
1679.682628	0.049606025
1681.611081	0.049520116
1683.539534	0.049171917
1685.467987	0.048637610
1687.396440	0.047518980
1689.324893	0.045781009
1691.253346	0.044567127
1693.181799	0.043871235
1695.110253	0.043453276
1697.038706	0.043751929
1698.967159	0.043326024
1700.895612	0.042099547
1702.824065	0.041435346
1704.752518	0.040464103
1706.680971	0.039340317
1708.609424	0.038606487
1710.537877	0.038220961
1712.466330	0.038244616
1714.394783	0.038329590
1716.323236	0.037729263
1718.251689	0.036655962
1720.180143	0.035864938
1722.108596	0.035111509
1724.037049	0.034450695
1725.965502	0.034201369
1727.893955	0.034113683
1729.822408	0.034108210
1731.750861	0.034051672
1733.679314	0.033782464
1735.607767	0.033834197
1737.536220	0.033840202
1739.464673	0.033558331
1741.393126	0.033603575
1743.321579	0.033896789
1745.250032	0.034197085
1747.178486	0.034545414
1749.106939	0.034639612
1751.035392	0.034170736
1752.963845	0.033417918
1754.892298	0.032798879
1756.820751	0.032697588
1758.749204	0.033144899
1760.677657	0.033447366
1762.606110	0.033576574
1764.534563	0.033824250
1766.463016	0.034122974
1768.391469	0.034745123
1770.319922	0.035510544
1772.248376	0.035947245
1774.176829	0.036150992
1776.105282	0.036062177
1778.033735	0.035788838
1779.962188	0.035699613
1781.890641	0.035806160
1783.819094	0.035821028
1785.747547	0.035932664
1787.676000	0.036469460
1789.604453	0.037175190
1791.532906	0.037923653
1793.461359	0.038829163
1795.389812	0.039447371
1797.318266	0.039468527
1799.246719	0.039135132
1801.175172	0.038834136
1803.103625	0.038873900
1805.032078	0.039127994
1806.960531	0.039379746
1808.888984	0.039577518
1810.817437	0.039776172
1812.745890	0.040054180
1814.674343	0.040238231
1816.602796	0.040225055
1818.531249	0.040269107
1820.459702	0.040461127
1822.388155	0.040634271
1824.316609	0.040839288
1826.245062	0.041341573
1828.173515	0.041786976
1830.101968	0.041917585
1832.030421	0.041869793
1833.958874	0.041446052
1835.887327	0.040909842
1837.815780	0.040718935
1839.744233	0.040800642
1841.672686	0.040742360
1843.601139	0.040577929
1845.529592	0.040685400
1847.458045	0.040604670
1849.386499	0.040168844
1851.314952	0.039902158
1853.243405	0.039887358
1855.171858	0.039780583
1857.100311	0.039351627
1859.028764	0.038850971
1860.957217	0.038644407
1862.885670	0.038709238
1864.814123	0.038857102
1866.742576	0.038892496
1868.671029	0.038659357
1870.599482	0.038103811
1872.527935	0.037275109
1874.456388	0.036581703
1876.384842	0.036412649
1878.313295	0.036560778
1880.241748	0.036575738
1882.170201	0.036225539
1884.098654	0.035665385
1886.027107	0.035205364
1887.955560	0.034902468
1889.884013	0.034783576
1891.812466	0.034681465
1893.740919	0.034277536
1895.669372	0.033782486
1897.597825	0.033329912
1899.526278	0.032898888
1901.454732	0.032658763
1903.383185	0.032485932
1905.311638	0.032165155
1907.240091	0.031715184
1909.168544	0.031292804
1911.096997	0.031057764
1913.025450	0.030910814
1914.953903	0.030622508
1916.882356	0.030228915
1918.810809	0.030116996
1920.739262	0.030138178
1922.667715	0.029942777
1924.596168	0.029683135
1926.524622	0.029272741
1928.453075	0.028751401
1930.381528	0.028368033
1932.309981	0.028074151
1934.238434	0.027725123
1936.166887	0.027378343
1938.095340	0.027267648
1940.023793	0.027341183
1941.952246	0.027355814
1943.880699	0.027193837
1945.809152	0.026763245
1947.737605	0.026367165
1949.666058	0.026217159
1951.594511	0.025962776
1953.522965	0.025406014
1955.451418	0.024840793
1957.379871	0.024573332
1959.308324	0.024439828
1961.236777	0.024266109
1963.165230	0.024301898
1965.093683	0.024551699
1967.022136	0.024499753
1968.950589	0.023943232
1970.879042	0.023268837
1972.807495	0.022798076
1974.735948	0.022474524
1976.664401	0.022179298
1978.592855	0.022052078
1980.521308	0.022086581
1982.449761	0.021938019
1984.378214	0.021517601
1986.306667	0.021094687
1988.235120	0.020914074
1990.163573	0.020985844
1992.092026	0.021138201
1994.020479	0.021256538
1995.948932	0.021324124
1997.877385	0.021299887
1999.805838	0.020986285
2001.734291	0.020356767
2003.662744	0.019713311
2005.591198	0.019327560
2007.519651	0.019194281
2009.448104	0.019178379
2011.376557	0.019252429
2013.305010	0.019280070
2015.233463	0.019094517
2017.161916	0.018809095
2019.090369	0.018563727
2021.018822	0.018346461
2022.947275	0.018207552
2024.875728	0.018360361
2026.804181	0.018840302
2028.732634	0.019104546
2030.661088	0.018771281
2032.589541	0.018229900
2034.517994	0.017791811
2036.446447	0.017470509
2038.374900	0.017396832
2040.303353	0.017463269
2042.231806	0.017409550
2044.160259	0.017262161
2046.088712	0.017094711
2048.017165	0.016864154
2049.945618	0.016601857
2051.874071	0.016523048
2053.802524	0.016627299
2055.730978	0.016549606
2057.659431	0.016132507
2059.587884	0.015646221
2061.516337	0.015362280
2063.444790	0.015346748
2065.373243	0.015650744
2067.301696	0.016065910
2069.230149	0.016178448
2071.158602	0.016029743
2073.087055	0.015788859
2075.015508	0.015446660
2076.943961	0.015092245
2078.872414	0.014748113
2080.800867	0.014411420
2082.729321	0.014296868
2084.657774	0.014490905
2086.586227	0.014759165
2088.514680	0.014872811
2090.443133	0.014713276
2092.371586	0.014376119
2094.300039	0.014087482
2096.228492	0.013957401
2098.156945	0.014120982
2100.085398	0.014472433
2102.013851	0.014658089
2103.942304	0.014660222
2105.870757	0.014567217
2107.799211	0.014280475
2109.727664	0.014007708
2111.656117	0.014027779
2113.584570	0.013995655
2115.513023	0.013607991
2117.441476	0.013246217
2119.369929	0.013189814
2121.298382	0.013310395
2123.226835	0.013461279
2125.155288	0.013525002
2127.083741	0.013432560
2129.012194	0.013304110
2130.940647	0.013365380
2132.869100	0.013567242
2134.797554	0.013814358
2136.726007	0.014035673
2138.654460	0.013865442
2140.582913	0.013332367
2142.511366	0.012951142
2144.439819	0.012926275
2146.368272	0.013037952
2148.296725	0.012990868
2150.225178	0.012845259
2152.153631	0.012834134
2154.082084	0.012802028
2156.010537	0.012693632
2157.938990	0.012742489
2159.867444	0.012674833
2161.795897	0.012378413
2163.724350	0.012278544
2165.652803	0.012280781
2167.581256	0.012097212
2169.509709	0.011987222
2171.438162	0.012229620
2173.366615	0.012724817
2175.295068	0.013006249
2177.223521	0.012703596
2179.151974	0.012136416
2181.080427	0.011796407
2183.008880	0.011690021
2184.937334	0.011714717
2186.865787	0.011811531
2188.794240	0.011929594
2190.722693	0.012034769
2192.651146	0.011959499
2194.579599	0.011654356
2196.508052	0.011312904
2198.436505	0.011078125
2200.364958	0.011092605
2202.293411	0.011421200
2204.221864	0.011689629
2206.150317	0.011560287
2208.078770	0.011293515
2210.007223	0.011105863
2211.935677	0.010901384
2213.864130	0.010709889
2215.792583	0.010556391
2217.721036	0.010348281
2219.649489	0.010211635
2221.577942	0.010272674
2223.506395	0.010341205
2225.434848	0.010268134
2227.363301	0.010147821
2229.291754	0.010097895
2231.220207	0.010114990
2233.148660	0.010124457
2235.077113	0.010141474
2237.005567	0.010255993
2238.934020	0.010300034
2240.862473	0.010002432
2242.790926	0.009586731
2244.719379	0.009412440
2246.647832	0.009420524
2248.576285	0.009360492
2250.504738	0.009193272
2252.433191	0.009122672
2254.361644	0.009297237
2256.290097	0.009445306
2258.218550	0.009355066
2260.147003	0.009231345
2262.075456	0.009181055
2264.003910	0.009113542
2265.932363	0.009161954
2267.860816	0.009341970
2269.789269	0.009347573
2271.717722	0.009161696
2273.646175	0.009005665
2275.574628	0.008846273
2277.503081	0.008697609
2279.431534	0.008755052
2281.359987	0.008983533
2283.288440	0.009115388
2285.216893	0.009032332
2287.145346	0.008772844
2289.073800	0.008443247
2291.002253	0.008331953
2292.930706	0.008450448
2294.859159	0.008450052
2296.787612	0.008398666
2298.716065	0.008488991
2300.644518	0.008456352
2302.572971	0.008264937
2304.501424	0.008134685
2306.429877	0.007970905
2308.358330	0.007685799
2310.286783	0.007478280
2312.215236	0.007596050
2314.143690	0.008057275
2316.072143	0.008442414
2318.000596	0.008235457
2319.929049	0.007643485
2321.857502	0.007305743
2323.785955	0.007409158
2325.714408	0.007643125
2327.642861	0.007773133
2329.571314	0.007776681
2331.499767	0.007667248
2333.428220	0.007503973
2335.356673	0.007636110
2337.285126	0.008181945
2339.213579	0.008557348
2341.142033	0.008135370
2343.070486	0.007513010
2344.998939	0.007542731
2346.927392	0.007894282
2348.855845	0.007832015
2350.784298	0.007659044
2352.712751	0.007914224
2354.641204	0.008200747
2356.569657	0.008139463
2358.498110	0.008050581
2360.426563	0.007673230
2362.355016	0.006424048
2364.283469	0.005340676
2366.211923	0.005453428
2368.140376	0.006473575
2370.068829	0.007284265
2371.997282	0.007195608
2373.925735	0.006350787
2375.854188	0.005508412
2377.782641	0.005402314
2379.711094	0.005963341
2381.639547	0.006498152
2383.568000	0.006559301
2385.496453	0.006302143
2387.424906	0.006140133
2389.353359	0.006237236
2391.281812	0.006274631
2393.210266	0.006059624
2395.138719	0.005912675
2397.067172	0.006027026
2398.995625	0.006143161
2400.924078	0.006157829
2402.852531	0.006321727
2404.780984	0.006567192
2406.709437	0.006564286
2408.637890	0.006426408
2410.566343	0.006333558
2412.494796	0.006211154
2414.423249	0.006018921
2416.351702	0.005907078
2418.280156	0.005800888
2420.208609	0.005499285
2422.137062	0.005244241
2424.065515	0.005270719
2425.993968	0.005396172
2427.922421	0.005509984
2429.850874	0.005577172
2431.779327	0.005530152
2433.707780	0.005571321
2435.636233	0.005850489
2437.564686	0.005898965
2439.493139	0.005545163
2441.421592	0.005245527
2443.350045	0.005333502
2445.278499	0.005638477
2447.206952	0.005806287
2449.135405	0.005730960
2451.063858	0.005586158
2452.992311	0.005568218
2454.920764	0.005848509
2456.849217	0.006334484
2458.777670	0.006596850
2460.706123	0.006501073
2462.634576	0.006312807
2464.563029	0.006257564
2466.491482	0.006293382
2468.419935	0.006356241
2470.348389	0.006347036
2472.276842	0.006120393
2474.205295	0.005966249
2476.133748	0.006146658
2478.062201	0.006470660
2479.990654	0.006613424
2481.919107	0.006260620
2483.847560	0.005602224
2485.776013	0.005357181
2487.704466	0.005732144
2489.632919	0.006225256
2491.561372	0.006455977
2493.489825	0.006553617
2495.418279	0.006712647
2497.346732	0.006780862
2499.275185	0.006754334
2501.203638	0.006911993
2503.132091	0.007195694
2505.060544	0.007353873
2506.988997	0.007404794
2508.917450	0.007439201
2510.845903	0.007590144
2512.774356	0.007995103
2514.702809	0.008515638
2516.631262	0.008865172
2518.559715	0.008877677
2520.488168	0.008649448
2522.416622	0.008691335
2524.345075	0.009158721
2526.273528	0.009542197
2528.201981	0.009638095
2530.130434	0.009793861
2532.058887	0.010385596
2533.987340	0.011006970
2535.915793	0.010858344
2537.844246	0.010203627
2539.772699	0.009981102
2541.701152	0.010354497
2543.629605	0.011133554
2545.558058	0.012115928
2547.486512	0.012725274
2549.414965	0.012660103
2551.343418	0.012354503
2553.271871	0.012221941
2555.200324	0.012289127
2557.128777	0.012469471
2559.057230	0.012708005
2560.985683	0.013063680
2562.914136	0.013525204
2564.842589	0.013795803
2566.771042	0.013738097
2568.699495	0.013732668
2570.627948	0.014096295
2572.556401	0.014790683
2574.484855	0.015430606
2576.413308	0.015649715
2578.341761	0.015697164
2580.270214	0.015958456
2582.198667	0.016320515
2584.127120	0.016621081
2586.055573	0.016902298
2587.984026	0.017130284
2589.912479	0.017273787
2591.840932	0.017229205
2593.769385	0.017189432
2595.697838	0.017559737
2597.626291	0.018062193
2599.554745	0.018153133
2601.483198	0.017949741
2603.411651	0.017816059
2605.340104	0.017803580
2607.268557	0.017807970
2609.197010	0.017793238
2611.125463	0.017818088
2613.053916	0.018156601
2614.982369	0.018844524
2616.910822	0.019227941
2618.839275	0.019079845
2620.767728	0.018913453
2622.696181	0.018763915
2624.624635	0.018575614
2626.553088	0.018511815
2628.481541	0.018371154
2630.409994	0.018100781
2632.338447	0.017873004
2634.266900	0.017684361
2636.195353	0.017701879
2638.123806	0.017983882
2640.052259	0.018215455
2641.980712	0.018350391
2643.909165	0.018599479
2645.837618	0.018759722
2647.766071	0.018530354
2649.694524	0.018174293
2651.622978	0.017960379
2653.551431	0.017667966
2655.479884	0.017158514
2657.408337	0.016864168
2659.336790	0.017017325
2661.265243	0.017099256
2663.193696	0.016925633
2665.122149	0.016992336
2667.050602	0.017351521
2668.979055	0.017614471
2670.907508	0.017552895
2672.835961	0.017173596
2674.764414	0.016813297
2676.692868	0.016695591
2678.621321	0.016638359
2680.549774	0.016491124
2682.478227	0.016309306
2684.406680	0.016252374
2686.335133	0.016229518
2688.263586	0.016032711
2690.192039	0.015753310
2692.120492	0.015580055
2694.048945	0.015576392
2695.977398	0.015493604
2697.905851	0.015068718
2699.834304	0.014574868
2701.762757	0.014378183
2703.691211	0.014612080
2705.619664	0.015041403
2707.548117	0.015122007
2709.476570	0.014805148
2711.405023	0.014489647
2713.333476	0.014277260
2715.261929	0.014208652
2717.190382	0.014346193
2719.118835	0.014409049
2721.047288	0.014202296
2722.975741	0.013904367
2724.904194	0.013762446
2726.832647	0.013753071
2728.761101	0.013768284
2730.689554	0.013855678
2732.618007	0.013927455
2734.546460	0.013872804
2736.474913	0.013782897
2738.403366	0.013771680
2740.331819	0.013848888
2742.260272	0.013931013
2744.188725	0.013888071
2746.117178	0.013675132
2748.045631	0.013547588
2749.974084	0.013656493
2751.902537	0.013793406
2753.830991	0.013807935
2755.759444	0.013544451
2757.687897	0.012986394
2759.616350	0.012578320
2761.544803	0.012606585
2763.473256	0.012863194
2765.401709	0.013070383
2767.330162	0.013114950
2769.258615	0.012820238
2771.187068	0.012251679
2773.115521	0.011870835
2775.043974	0.011822567
2776.972427	0.011987522
2778.900880	0.012314684
2780.829334	0.012748684
2782.757787	0.013014104
2784.686240	0.012784557
2786.614693	0.012256306
2788.543146	0.011916166
2790.471599	0.011897591
2792.400052	0.011819479
2794.328505	0.011529888
2796.256958	0.011527591
2798.185411	0.011902152
2800.113864	0.012163011
2802.042317	0.012158950
2803.970770	0.011966873
2805.899224	0.011742710
2807.827677	0.011810254
2809.756130	0.011961831
2811.684583	0.011843766
2813.613036	0.011723192
2815.541489	0.011549918
2817.469942	0.011237932
2819.398395	0.011237130
2821.326848	0.011557147
2823.255301	0.011778693
2825.183754	0.011762746
2827.112207	0.011585940
2829.040660	0.011301457
2830.969113	0.011096708
2832.897567	0.011433437
2834.826020	0.012246649
2836.754473	0.012575179
2838.682926	0.012028455
2840.611379	0.011478855
2842.539832	0.011407267
2844.468285	0.011438419
2846.396738	0.011521170
2848.325191	0.011556123
2850.253644	0.011255392
2852.182097	0.010999626
2854.110550	0.011035716
2856.039003	0.011113101
2857.967457	0.011207266
2859.895910	0.011346119
2861.824363	0.011408614
2863.752816	0.011275235
2865.681269	0.010882390
2867.609722	0.010486494
2869.538175	0.010332727
2871.466628	0.010467945
2873.395081	0.010831703
2875.323534	0.011148933
2877.251987	0.011208339
2879.180440	0.011032014
2881.108893	0.010803954
2883.037347	0.010606525
2884.965800	0.010541243
2886.894253	0.010779855
2888.822706	0.011142987
2890.751159	0.011162707
2892.679612	0.010767027
2894.608065	0.010352145
2896.536518	0.010177542
2898.464971	0.010373728
2900.393424	0.010720615
2902.321877	0.010592431
2904.250330	0.010048747
2906.178783	0.009579453
2908.107236	0.009387554
2910.035690	0.009745346
2911.964143	0.010527058
2913.892596	0.011125006
2915.821049	0.011326733
2917.749502	0.011129671
2919.677955	0.010674449
2921.606408	0.010424479
2923.534861	0.010628216
2925.463314	0.010994995
2927.391767	0.011371707
2929.320220	0.011690898
2931.248673	0.011654030
2933.177126	0.011306837
2935.105580	0.011323838
2937.034033	0.011853347
2938.962486	0.011998414
2940.890939	0.011523431
2942.819392	0.011183568
2944.747845	0.011131074
2946.676298	0.010963839
2948.604751	0.010648601
2950.533204	0.010398141
2952.461657	0.010258956
2954.390110	0.010273371
2956.318563	0.010510784
2958.247016	0.010791767
2960.175469	0.010778773
2962.103923	0.010517002
2964.032376	0.010434890
2965.960829	0.010725344
2967.889282	0.011125096
2969.817735	0.011268967
2971.746188	0.011303988
2973.674641	0.011631223
2975.603094	0.012040067
2977.531547	0.012083100
2979.460000	0.011730690
2981.388453	0.011366098
2983.316906	0.011418742
2985.245359	0.011754161
2987.173813	0.011836863
2989.102266	0.011771209
2991.030719	0.012068409
2992.959172	0.012285026
2994.887625	0.011974986
2996.816078	0.011582015
2998.744531	0.011439664
3000.672984	0.011513569
3002.601437	0.011820220
3004.529890	0.012089931
3006.458343	0.011958757
3008.386796	0.011762438
3010.315249	0.011938054
3012.243703	0.012120885
3014.172156	0.012000116
3016.100609	0.011874517
3018.029062	0.011977534
3019.957515	0.012211530
3021.885968	0.012239969
3023.814421	0.011967479
3025.742874	0.011848418
3027.671327	0.011932575
3029.599780	0.011902338
3031.528233	0.011934805
3033.456686	0.012189512
3035.385139	0.012419151
3037.313592	0.012560334
3039.242046	0.012666771
3041.170499	0.012550811
3043.098952	0.012416642
3045.027405	0.012773909
3046.955858	0.013363112
3048.884311	0.013583176
3050.812764	0.013570585
3052.741217	0.013644321
3054.669670	0.013687183
3056.598123	0.013777901
3058.526576	0.014076692
3060.455029	0.014173413
3062.383482	0.013795899
3064.311936	0.013420247
3066.240389	0.013508565
3068.168842	0.013990469
3070.097295	0.014584105
3072.025748	0.015001377
3073.954201	0.015136690
3075.882654	0.015252864
3077.811107	0.015442891
3079.739560	0.015345260
3081.668013	0.014932047
3083.596466	0.014641726
3085.524919	0.014780981
3087.453372	0.015153094
3089.381825	0.015543611
3091.310279	0.016099654
3093.238732	0.016594715
3095.167185	0.016583689
3097.095638	0.016392440
3099.024091	0.016455181
3100.952544	0.016561303
3102.880997	0.016520109
3104.809450	0.016343497
3106.737903	0.016237454
3108.666356	0.016620485
3110.594809	0.017206945
3112.523262	0.017396141
3114.451715	0.017296961
3116.380169	0.017359879
3118.308622	0.017744383
3120.237075	0.018280067
3122.165528	0.018446695
3124.093981	0.017888613
3126.022434	0.017240893
3127.950887	0.017299011
3129.879340	0.017889988
3131.807793	0.018286765
3133.736246	0.018224053
3135.664699	0.018035773
3137.593152	0.018138679
3139.521605	0.018533029
3141.450058	0.018877652
3143.378512	0.019299438
3145.306965	0.019841271
3147.235418	0.019772874
3149.163871	0.019208521
3151.092324	0.019171828
3153.020777	0.019802416
3154.949230	0.020391766
3156.877683	0.020628633
3158.806136	0.020946298
3160.734589	0.021507675
3162.663042	0.021997664
3164.591495	0.022228329
3166.519948	0.022159562
3168.448402	0.022057069
3170.376855	0.022265341
3172.305308	0.022568397
3174.233761	0.022713365
3176.162214	0.023057718
3178.090667	0.023664014
3180.019120	0.023718497
3181.947573	0.023031818
3183.876026	0.022610949
3185.804479	0.022937573
3187.732932	0.023382748
3189.661385	0.023389695
3191.589838	0.023186209
3193.518292	0.023331255
3195.446745	0.023805335
3197.375198	0.024182854
3199.303651	0.024509108
3201.232104	0.024966802
3203.160557	0.025249179
3205.089010	0.025064401
3207.017463	0.024762180
3208.945916	0.024593094
3210.874369	0.024377322
3212.802822	0.024152497
3214.731275	0.024270538
3216.659728	0.024723899
3218.588181	0.025077406
3220.516635	0.025423987
3222.445088	0.026081705
3224.373541	0.026730554
3226.301994	0.026938673
3228.230447	0.026787184
3230.158900	0.026667012
3232.087353	0.026935456
3234.015806	0.027825702
3235.944259	0.028947949
3237.872712	0.029356854
3239.801165	0.028906541
3241.729618	0.028368287
3243.658071	0.028107287
3245.586525	0.027933860
3247.514978	0.027766461
3249.443431	0.027765678
3251.371884	0.028060077
3253.300337	0.028349433
3255.228790	0.028280603
3257.157243	0.028307637
3259.085696	0.028764078
3261.014149	0.029051073
3262.942602	0.028962420
3264.871055	0.029024838
3266.799508	0.029295230
3268.727961	0.029462986
3270.656414	0.029371215
3272.584868	0.029164383
3274.513321	0.029198846
3276.441774	0.029516928
3278.370227	0.030032305
3280.298680	0.030648233
3282.227133	0.030859563
3284.155586	0.030558772
3286.084039	0.030326683
3288.012492	0.030222245
3289.940945	0.029792605
3291.869398	0.029521506
3293.797851	0.030295592
3295.726304	0.031383943
3297.654758	0.031542748
3299.583211	0.031118518
3301.511664	0.031015702
3303.440117	0.031247837
3305.368570	0.031368364
3307.297023	0.031393595
3309.225476	0.031454563
3311.153929	0.031475756
3313.082382	0.031816825
3315.010835	0.032527130
3316.939288	0.032808106
3318.867741	0.032380406
3320.796194	0.031856678
3322.724648	0.031760052
3324.653101	0.031858057
3326.581554	0.031764857
3328.510007	0.031624246
3330.438460	0.031595770
3332.366913	0.031744260
3334.295366	0.031993520
3336.223819	0.032268606
3338.152272	0.032715440
3340.080725	0.033173800
3342.009178	0.033475079
3343.937631	0.033905830
3345.866084	0.034460273
3347.794537	0.034690991
3349.722991	0.034576248
3351.651444	0.034559213
3353.579897	0.034823194
3355.508350	0.035134278
3357.436803	0.035031337
3359.365256	0.034470767
3361.293709	0.034283716
3363.222162	0.034871191
3365.150615	0.035478301
3367.079068	0.035599835
3369.007521	0.035567347
3370.935974	0.035605729
3372.864427	0.035496149
3374.792881	0.035108190
3376.721334	0.034734160
3378.649787	0.034974616
3380.578240	0.035872150
3382.506693	0.036512353
3384.435146	0.036381431
3386.363599	0.036189802
3388.292052	0.036626890
3390.220505	0.037286274
3392.148958	0.037578303
3394.077411	0.037475470
3396.005864	0.037119273
3397.934317	0.036858726
3399.862770	0.036903273
3401.791224	0.037151046
3403.719677	0.037196171
3405.648130	0.037042446
3407.576583	0.036813576
3409.505036	0.036646876
3411.433489	0.036638737
3413.361942	0.036828663
3415.290395	0.037089132
3417.218848	0.037398741
3419.147301	0.037727732
3421.075754	0.037975200
3423.004207	0.038030688
3424.932660	0.037770011
3426.861114	0.037322547
3428.789567	0.037106309
3430.718020	0.037289809
3432.646473	0.037602894
3434.574926	0.037953895
3436.503379	0.038157657
3438.431832	0.037609484
3440.360285	0.036425669
3442.288738	0.035694469
3444.217191	0.036108039
3446.145644	0.037056852
3448.074097	0.037635334
3450.002550	0.037578009
3451.931004	0.037008137
3453.859457	0.036152471
3455.787910	0.035474714
3457.716363	0.035478920
3459.644816	0.035925854
3461.573269	0.035993043
3463.501722	0.035452504
3465.430175	0.034815840
3467.358628	0.034623723
3469.287081	0.035052907
3471.215534	0.035807651
3473.143987	0.036343828
3475.072440	0.036352839
3477.000893	0.036154415
3478.929347	0.036122959
3480.857800	0.035998512
3482.786253	0.035608567
3484.714706	0.035157278
3486.643159	0.034778491
3488.571612	0.034609344
3490.500065	0.034706797
3492.428518	0.035020068
3494.356971	0.034985274
3496.285424	0.033997260
3498.213877	0.032838076
3500.142330	0.032522973
3502.070783	0.032861467
3503.999237	0.033283565
3505.927690	0.033343267
3507.856143	0.032884244
3509.784596	0.032515712
3511.713049	0.032518778
3513.641502	0.032262728
3515.569955	0.031553850
3517.498408	0.030728525
3519.426861	0.029996254
3521.355314	0.029637540
3523.283767	0.029995898
3525.212220	0.030720951
3527.140673	0.030936301
3529.069126	0.030473633
3530.997580	0.029960502
3532.926033	0.029865963
3534.854486	0.030030303
3536.782939	0.030192150
3538.711392	0.030342117
3540.639845	0.030338673
3542.568298	0.029969430
3544.496751	0.029325947
3546.425204	0.028679011
3548.353657	0.028011546
3550.282110	0.027089037
3552.210563	0.026200648
3554.139016	0.025958365
3556.067470	0.026263751
3557.995923	0.026495678
3559.924376	0.026533388
3561.852829	0.026750023
3563.781282	0.027195156
3565.709735	0.027319716
3567.638188	0.026731815
3569.566641	0.025848480
3571.495094	0.025210956
3573.423547	0.024855010
3575.352000	0.024630141
3577.280453	0.024408352
3579.208906	0.024063557
3581.137360	0.023637233
3583.065813	0.023313722
3584.994266	0.023036946
3586.922719	0.022839135
3588.851172	0.023022464
3590.779625	0.023110151
3592.708078	0.022436444
3594.636531	0.021439301
3596.564984	0.020904770
3598.493437	0.020741260
3600.421890	0.020573784
3602.350343	0.020529637
3604.278796	0.020678675
3606.207249	0.020746607
3608.135703	0.020481113
3610.064156	0.019900130
3611.992609	0.019485738
3613.921062	0.019675855
3615.849515	0.020099420
3617.777968	0.020076338
3619.706421	0.019596038
3621.634874	0.018971821
3623.563327	0.018427609
3625.491780	0.018291751
3627.420233	0.018592924
3629.348686	0.019052420
3631.277139	0.019274738
3633.205593	0.018994344
3635.134046	0.018253652
3637.062499	0.017220598
3638.990952	0.016364764
3640.919405	0.016086742
3642.847858	0.016142769
3644.776311	0.016261544
3646.704764	0.016843874
3648.633217	0.018066948
3650.561670	0.018556191
3652.490123	0.017775584
3654.418576	0.016795900
3656.347029	0.016119121
3658.275482	0.015468017
3660.203936	0.014515722
3662.132389	0.013681245
3664.060842	0.013476760
3665.989295	0.013626789
3667.917748	0.013395512
3669.846201	0.012797550
3671.774654	0.012526620
3673.703107	0.012361010
3675.631560	0.012052481
3677.560013	0.012023821
3679.488466	0.012285230
3681.416919	0.012450057
3683.345372	0.012123368
3685.273826	0.011306661
3687.202279	0.010612435
3689.130732	0.010648039
3691.059185	0.011220505
3692.987638	0.011745870
3694.916091	0.011896661
3696.844544	0.011639088
3698.772997	0.010966383
3700.701450	0.010136170
3702.629903	0.009885312
3704.558356	0.010256755
3706.486809	0.010517074
3708.415262	0.010515980
3710.343716	0.010523809
3712.272169	0.010372496
3714.200622	0.010089799
3716.129075	0.010213577
3718.057528	0.010723287
3719.985981	0.011085883
3721.914434	0.011379335
3723.842887	0.012242991
3725.771340	0.013425993
3727.699793	0.013994481
3729.628246	0.013805283
3731.556699	0.013349644
3733.485152	0.012655863
3735.413605	0.011694879
3737.342059	0.011221166
3739.270512	0.011380437
3741.198965	0.011596008
3743.127418	0.011538134
3745.055871	0.011479099
3746.984324	0.011618701
3748.912777	0.012100202
3750.841230	0.013398026
3752.769683	0.014594901
3754.698136	0.014621845
3756.626589	0.014240296
3758.555042	0.014137590
3760.483495	0.013972308
3762.411949	0.013322850
3764.340402	0.012534865
3766.268855	0.012422986
3768.197308	0.013111963
3770.125761	0.013796645
3772.054214	0.013660884
3773.982667	0.012960369
3775.911120	0.012705710
3777.839573	0.013175596
3779.768026	0.013602197
3781.696479	0.013294508
3783.624932	0.012630691
3785.553385	0.012468596
3787.481838	0.012945749
3789.410292	0.013443243
3791.338745	0.013675064
3793.267198	0.013810930
3795.195651	0.013688872
3797.124104	0.013184289
3799.052557	0.012703318
3800.981010	0.012741773
3802.909463	0.013380350
3804.837916	0.013940096
3806.766369	0.014035757
3808.694822	0.013872486
3810.623275	0.013448554
3812.551728	0.012810928
3814.480182	0.012210762
3816.408635	0.012225219
3818.337088	0.012926527
3820.265541	0.013329726
3822.193994	0.013172318
3824.122447	0.013009131
3826.050900	0.013216529
3827.979353	0.013967794
3829.907806	0.014587287
3831.836259	0.014510615
3833.764712	0.014266312
3835.693165	0.014362238
3837.621618	0.014598802
3839.550071	0.014319480
3841.478525	0.013205163
3843.406978	0.012086602
3845.335431	0.011788698
3847.263884	0.012191111
3849.192337	0.012858085
3851.120790	0.013308257
3853.049243	0.013092397
3854.977696	0.012745050
3856.906149	0.012897698
3858.834602	0.013159832
3860.763055	0.013354277
3862.691508	0.013511349
3864.619961	0.013503835
3866.548415	0.013555477
3868.476868	0.013800824
3870.405321	0.013663311
3872.333774	0.012781782
3874.262227	0.011806373
3876.190680	0.011575849
3878.119133	0.011801972
3880.047586	0.011890493
3881.976039	0.011732668
3883.904492	0.011357949
3885.832945	0.011268699
3887.761398	0.011747476
3889.689851	0.012308464
3891.618305	0.012793994
3893.546758	0.013206644
3895.475211	0.013008617
3897.403664	0.012030847
3899.332117	0.011146953
3901.260570	0.011243833
3903.189023	0.011833672
3905.117476	0.011992608
3907.045929	0.011881853
3908.974382	0.011853082
3910.902835	0.011802655
3912.831288	0.011697134
3914.759741	0.011642529
3916.688194	0.011675202
3918.616648	0.011721795
3920.545101	0.011711296
3922.473554	0.011527849
3924.402007	0.011086917
3926.330460	0.010830558
3928.258913	0.011307607
3930.187366	0.012420109
3932.115819	0.013224531
3934.044272	0.012913074
3935.972725	0.012011803
3937.901178	0.011338043
3939.829631	0.011129912
3941.758084	0.011282578
3943.686538	0.011515375
3945.614991	0.011451816
3947.543444	0.011025669
3949.471897	0.010560921
3951.400350	0.010252332
3953.328803	0.010154582
3955.257256	0.010367290
3957.185709	0.010686871
3959.114162	0.010915978
3961.042615	0.011158335
3962.971068	0.011236496
3964.899521	0.010941058
3966.827974	0.010653734
3968.756427	0.010765771
3970.684881	0.010949215
3972.613334	0.010747962
3974.541787	0.010356222
3976.470240	0.009969273
3978.398693	0.009959773
3980.327146	0.010764651
3982.255599	0.011565457
3984.184052	0.011395283
3986.112505	0.011139701
3988.040958	0.011564708
3989.969411	0.011764564
3991.897864	0.011163484
3993.826317	0.010522377
3995.754771	0.010339920
3997.683224	0.010103852
3999.611677	0.009628231
4001.540130	0.009375309
4003.468583	0.009415639
4005.397036	0.009920998
4007.325489	0.010950096
4009.253942	0.011681772
4011.182395	0.011359178
4013.110848	0.010569472
4015.039301	0.009702366
4016.967754	0.008917991
4018.896207	0.008604025
4020.824661	0.008866694
4022.753114	0.009240433
4024.681567	0.009167163
4026.610020	0.008799450
4028.538473	0.008735890
4030.466926	0.008817945
4032.395379	0.008698550
4034.323832	0.008834579
4036.252285	0.009329315
4038.180738	0.009873027
4040.109191	0.010061949
4042.037644	0.009911478
4043.966097	0.009780111
4045.894550	0.009509216
4047.823004	0.009101832
4049.751457	0.008780106
4051.679910	0.008659004
4053.608363	0.008988718
4055.536816	0.009277652
4057.465269	0.009308735
4059.393722	0.009449197
4061.322175	0.009561055
4063.250628	0.009603663
4065.179081	0.009880586
4067.107534	0.010061678
4069.035987	0.009757049
4070.964440	0.009505513
4072.892894	0.009499990
4074.821347	0.009048345
4076.749800	0.008320806
4078.678253	0.007807673
4080.606706	0.008066263
4082.535159	0.008673482
4084.463612	0.008765782
4086.392065	0.008618410
4088.320518	0.008540180
4090.248971	0.008125858
4092.177424	0.007701122
4094.105877	0.007786280
4096.034330	0.007976310
4097.962783	0.008434460
4099.891237	0.009188103
4101.819690	0.009393492
4103.748143	0.009102089
4105.676596	0.009058959
4107.605049	0.009285597
4109.533502	0.009317246
4111.461955	0.009027907
4113.390408	0.008855968
4115.318861	0.009054493
4117.247314	0.008766315
4119.175767	0.007577420
4121.104220	0.006830416
4123.032673	0.007118954
4124.961127	0.007554691
4126.889580	0.008133939
4128.818033	0.008807784
4130.746486	0.008735015
4132.674939	0.007787119
4134.603392	0.007604836
4136.531845	0.008358718
4138.460298	0.008415445
4140.388751	0.007790132
4142.317204	0.007286687
4144.245657	0.006919924
4146.174110	0.006990081
4148.102563	0.007716009
4150.031017	0.008623665
4151.959470	0.009057600
4153.887923	0.008535038
4155.816376	0.007607203
4157.744829	0.006942934
4159.673282	0.006623743
4161.601735	0.006687463
4163.530188	0.006789748
4165.458641	0.006826825
4167.387094	0.007280148
4169.315547	0.007725733
4171.244000	0.007633275
4173.172453	0.007466613
4175.100906	0.007357589
4177.029360	0.007466773
4178.957813	0.007973821
4180.886266	0.008462655
4182.814719	0.008274623
4184.743172	0.007549525
4186.671625	0.007122842
4188.600078	0.007094902
4190.528531	0.007007766
4192.456984	0.006868430
4194.385437	0.007119621
4196.313890	0.007381583
4198.242343	0.007307921
4200.170796	0.007414511
4202.099250	0.007644647
4204.027703	0.007350043
4205.956156	0.006598728
4207.884609	0.006042601
4209.813062	0.006352399
4211.741515	0.007261366
4213.669968	0.007724420
4215.598421	0.007621630
4217.526874	0.007485180
4219.455327	0.007767888
4221.383780	0.007808147
4223.312233	0.006763547
4225.240686	0.005702238
4227.169139	0.005996485
4229.097593	0.006554042
4231.026046	0.006538983
4232.954499	0.006767665
4234.882952	0.007191077
4236.811405	0.007181160
4238.739858	0.006972610
4240.668311	0.006925661
4242.596764	0.007195089
4244.525217	0.007381917
4246.453670	0.007187874
4248.382123	0.006752269
4250.310576	0.006233976
4252.239029	0.005601912
4254.167483	0.005088172
4256.095936	0.005184307
4258.024389	0.005860996
4259.952842	0.006450426
4261.881295	0.006739314
4263.809748	0.006776156
4265.738201	0.006690212
4267.666654	0.006827275
4269.595107	0.007253047
4271.523560	0.007138559
4273.452013	0.006238777
4275.380466	0.005728373
4277.308919	0.006167830
4279.237373	0.006640307
4281.165826	0.006221341
4283.094279	0.005598281
4285.022732	0.005760807
4286.951185	0.006228620
4288.879638	0.007059448
4290.808091	0.008120893
4292.736544	0.008765734
4294.664997	0.008596232
4296.593450	0.007592149
4298.521903	0.006651343
4300.450356	0.006305587
4302.378809	0.005901006
4304.307262	0.005537347
4306.235716	0.005756757
4308.164169	0.005678779
4310.092622	0.005302841
4312.021075	0.005573284
4313.949528	0.005683877
4315.877981	0.005437227
4317.806434	0.005465223
4319.734887	0.005541601
4321.663340	0.005615757
4323.591793	0.006123629
4325.520246	0.006602353
4327.448699	0.006455272
4329.377152	0.006471770
4331.305606	0.006828934
4333.234059	0.007072073
4335.162512	0.006962009
4337.090965	0.006769980
4339.019418	0.006198809
4340.947871	0.005552483
4342.876324	0.005443107
4344.804777	0.005869074
4346.733230	0.006043389
4348.661683	0.005560278
4350.590136	0.006003539
4352.518589	0.007217250
4354.447042	0.007473253
4356.375495	0.006580504
4358.303949	0.005734046
4360.232402	0.005496555
4362.160855	0.005186218
4364.089308	0.005502908
4366.017761	0.006435702
4367.946214	0.007050171
4369.874667	0.006588181
4371.803120	0.005611878
4373.731573	0.005753214
4375.660026	0.006881681
4377.588479	0.007527258
4379.516932	0.007065286
4381.445385	0.006698234
4383.373839	0.006459835
4385.302292	0.005575761
4387.230745	0.005196530
4389.159198	0.005707985
4391.087651	0.006028453
4393.016104	0.005540070
4394.944557	0.005109934
4396.873010	0.005496402
4398.801463	0.006032296
4400.729916	0.006110019
4402.658369	0.006552871
4404.586822	0.007645318
4406.515275	0.008315279
4408.443729	0.007566140
4410.372182	0.006029349
4412.300635	0.004534286
4414.229088	0.004102501
4416.157541	0.004617359
4418.085994	0.004991066
4420.014447	0.005969550
4421.942900	0.007007642
4423.871353	0.007400666
4425.799806	0.006973116
4427.728259	0.006275743
4429.656712	0.005788771
4431.585165	0.005462830
4433.513618	0.005539095
4435.442072	0.006038825
4437.370525	0.006417091
4439.298978	0.006836603
4441.227431	0.006702463
4443.155884	0.005694442
4445.084337	0.004911986
4447.012790	0.005146853
4448.941243	0.005940764
4450.869696	0.006615179
4452.798149	0.007060152
4454.726602	0.007255432
4456.655055	0.006828221
4458.583508	0.005865783
4460.511962	0.005929086
4462.440415	0.007693002
4464.368868	0.009206449
4466.297321	0.009493540
4468.225774	0.008746532
4470.154227	0.008075387
4472.082680	0.007652602
4474.011133	0.007106189
4475.939586	0.006424396
4477.868039	0.006060394
4479.796492	0.006519027
4481.724945	0.007204402
4483.653398	0.007632614
4485.581851	0.007451867
4487.510305	0.007515117
4489.438758	0.008382941
4491.367211	0.008541344
4493.295664	0.007104973
4495.224117	0.005452188
4497.152570	0.005249718
4499.081023	0.005663344
4501.009476	0.005582924
4502.937929	0.004912965
4504.866382	0.004774239
4506.794835	0.005263092
4508.723288	0.005657054
4510.651741	0.005571265
4512.580195	0.004961440
4514.508648	0.004710836
4516.437101	0.005660310
4518.365554	0.006650723
4520.294007	0.007164082
4522.222460	0.007191988
4524.150913	0.007253782
4526.079366	0.007233586
4528.007819	0.006902548
4529.936272	0.006796739
4531.864725	0.006434661
4533.793178	0.006147108
4535.721631	0.006640995
4537.650084	0.007314430
4539.578538	0.006688106
4541.506991	0.005605391
4543.435444	0.005966291
4545.363897	0.007164170
4547.292350	0.008091878
4549.220803	0.008421303
4551.149256	0.008426661
4553.077709	0.008301418
4555.006162	0.008479857
4556.934615	0.008624084
4558.863068	0.008194878
4560.791521	0.007559701
4562.719974	0.007254192
4564.648428	0.007690914
4566.576881	0.007640232
4568.505334	0.007151158
4570.433787	0.007204956
4572.362240	0.007305510
4574.290693	0.007251074
4576.219146	0.007293954
4578.147599	0.007299058
4580.076052	0.007122696
4582.004505	0.006942767
4583.932958	0.007417791
4585.861411	0.008018723
4587.789864	0.008306769
4589.718318	0.008676371
4591.646771	0.008409464
4593.575224	0.007323925
4595.503677	0.006547466
4597.432130	0.006802436
4599.360583	0.007227152
4601.289036	0.006949511
4603.217489	0.006393826
[truncated: 1,501 more rows]
