# Supplementary material for: Adaptive Method for Quantitative Estimation of Glucose and Fructose Concentrations in Aqueous Solutions Based on Infrared Nanoantenna Optics
Source: Sensors (Basel). 2019 Jul 11;19(14):3053. doi: 10.3390/s19143053 (PMC6678705; doi:10.3390/s19143053)
Supplement: Supplementary file 1 [file sensors-19-03053-s001.zip › 00_Measurement_Data/Fructose cycles/2 water/res4 sc50_50 ap100x100 par pol/2 water.27.txt]

748.239793	0.017521307
750.168246	0.020075206
752.096699	0.024086608
754.025152	0.008205336
755.953605	0.020934412
757.882058	0.028426582
759.810511	0.029261835
761.738964	0.027144587
763.667418	0.016664710
765.595871	0.012237521
767.524324	0.014097133
769.452777	0.031184997
771.381230	0.041050881
773.309683	0.032706730
775.238136	0.022847287
777.166589	0.027169475
779.095042	0.025764586
781.023495	0.008130851
782.951948	0.020753257
784.880401	0.027599826
786.808854	0.027572619
788.737308	0.012704492
790.665761	0.022752214
792.594214	0.028001513
794.522667	0.019039202
796.451120	0.020043558
798.379573	0.015906747
800.308026	0.027396841
802.236479	0.030560624
804.164932	0.028372111
806.093385	0.033910912
808.021838	0.034022678
809.950291	0.040416598
811.878744	0.032950301
813.807197	0.026651736
815.735651	0.032677095
817.664104	0.031378679
819.592557	0.034400370
821.521010	0.035973698
823.449463	0.029222772
825.377916	0.019948712
827.306369	0.011948314
829.234822	0.007915366
831.163275	0.010797578
833.091728	0.020896759
835.020181	0.023375338
836.948634	0.010352177
838.877087	0.008266780
840.805541	0.011072010
842.733994	0.016039688
844.662447	0.025270216
846.590900	0.023400571
848.519353	0.013389387
850.447806	0.015979996
852.376259	0.016913351
854.304712	0.019539699
856.233165	0.024237450
858.161618	0.021230735
860.090071	0.013102488
862.018524	0.010786910
863.946977	0.013584345
865.875430	0.019051764
867.803884	0.021200117
869.732337	0.023508662
871.660790	0.028989516
873.589243	0.034671884
875.517696	0.038133375
877.446149	0.037418861
879.374602	0.036218483
881.303055	0.036378078
883.231508	0.037682116
885.159961	0.037286203
887.088414	0.034554765
889.016867	0.036000218
890.945320	0.043699924
892.873774	0.051771589
894.802227	0.054775417
896.730680	0.056490947
898.659133	0.060429800
900.587586	0.063834995
902.516039	0.064934663
904.444492	0.065995894
906.372945	0.068203621
908.301398	0.071787842
910.229851	0.077432215
912.158304	0.083277978
914.086757	0.088139333
916.015210	0.092743769
917.943664	0.096948817
919.872117	0.100327231
921.800570	0.103824392
923.729023	0.108771436
925.657476	0.114607066
927.585929	0.119013622
929.514382	0.122157201
931.442835	0.126236111
933.371288	0.131123871
935.299741	0.135801718
937.228194	0.140769765
939.156647	0.146862820
941.085100	0.153362483
943.013553	0.159110174
944.942007	0.164906219
946.870460	0.171615243
948.798913	0.178781450
950.727366	0.185696200
952.655819	0.192097872
954.584272	0.198479444
956.512725	0.204959407
958.441178	0.211171210
960.369631	0.217141584
962.298084	0.223188490
964.226537	0.229801282
966.154990	0.236862674
968.083443	0.243683308
970.011897	0.250159711
971.940350	0.256800771
973.868803	0.263742000
975.797256	0.270059228
977.725709	0.275147200
979.654162	0.280428529
981.582615	0.287195712
983.511068	0.294004947
985.439521	0.299386561
987.367974	0.304166436
989.296427	0.309451193
991.224880	0.315630198
993.153333	0.322908401
995.081786	0.330345899
997.010240	0.336038142
998.938693	0.339522719
1000.867146	0.342242390
1002.795599	0.346093714
1004.724052	0.351277679
1006.652505	0.356158972
1008.580958	0.360800982
1010.509411	0.366366982
1012.437864	0.371780604
1014.366317	0.375874490
1016.294770	0.379339218
1018.223223	0.382833183
1020.151676	0.386373758
1022.080130	0.389761835
1024.008583	0.392588735
1025.937036	0.394745380
1027.865489	0.396664351
1029.793942	0.399010748
1031.722395	0.402039289
1033.650848	0.404776841
1035.579301	0.406168938
1037.507754	0.407046914
1039.436207	0.408515096
1041.364660	0.410197884
1043.293113	0.411669940
1045.221566	0.412946075
1047.150019	0.414146155
1049.078473	0.415324777
1051.006926	0.415884435
1052.935379	0.415928632
1054.863832	0.416319788
1056.792285	0.416058809
1058.720738	0.413900316
1060.649191	0.411113709
1062.577644	0.409049213
1064.506097	0.407815635
1066.434550	0.407321483
1068.363003	0.406667709
1070.291456	0.405399770
1072.219909	0.404222637
1074.148363	0.402797133
1076.076816	0.400897145
1078.005269	0.399779499
1079.933722	0.399600297
1081.862175	0.398892373
1083.790628	0.396954954
1085.719081	0.394648612
1087.647534	0.392855287
1089.575987	0.391246200
1091.504440	0.389352381
1093.432893	0.387553126
1095.361346	0.386262625
1097.289799	0.384862632
1099.218253	0.382363439
1101.146706	0.379365861
1103.075159	0.377042800
1105.003612	0.374956250
1106.932065	0.372498959
1108.860518	0.370029092
1110.788971	0.367460102
1112.717424	0.364210337
1114.645877	0.360768050
1116.574330	0.358107597
1118.502783	0.355913341
1120.431236	0.353625059
1122.359689	0.351253539
1124.288142	0.348558277
1126.216596	0.345620841
1128.145049	0.342708945
1130.073502	0.339765549
1132.001955	0.336805880
1133.930408	0.333731622
1135.858861	0.330772340
1137.787314	0.328325719
1139.715767	0.326120526
1141.644220	0.323808581
1143.572673	0.321227282
1145.501126	0.318518668
1147.429579	0.316091418
1149.358032	0.313690662
1151.286486	0.310848504
1153.214939	0.307771444
1155.143392	0.304832667
1157.071845	0.302039206
1159.000298	0.299136877
1160.928751	0.296141535
1162.857204	0.293579578
1164.785657	0.291539192
1166.714110	0.289096147
1168.642563	0.285882205
1170.571016	0.282790512
1172.499469	0.280204028
1174.427922	0.277561903
1176.356375	0.274718583
1178.284829	0.272212476
1180.213282	0.270071417
1182.141735	0.267584503
1184.070188	0.264751554
1185.998641	0.262070209
1187.927094	0.259479672
1189.855547	0.256816477
1191.784000	0.254070580
1193.712453	0.251340985
1195.640906	0.248817652
1197.569359	0.246558025
1199.497812	0.244369209
1201.426265	0.241984770
1203.354719	0.239677787
1205.283172	0.237409830
1207.211625	0.235138178
1209.140078	0.232792377
1211.068531	0.230171353
1212.996984	0.227451086
1214.925437	0.224951684
1216.853890	0.222750604
1218.782343	0.220734328
1220.710796	0.218573347
1222.639249	0.216272950
1224.567702	0.214280128
1226.496155	0.212629914
1228.424609	0.210832700
1230.353062	0.208769485
1232.281515	0.206796765
1234.209968	0.204969019
1236.138421	0.203129962
1238.066874	0.201248050
1239.995327	0.199399158
1241.923780	0.197713882
1243.852233	0.196006820
1245.780686	0.194010213
1247.709139	0.192122817
1249.637592	0.190536574
1251.566045	0.188729271
1253.494498	0.186723113
1255.422952	0.185176179
1257.351405	0.183997676
1259.279858	0.182505459
1261.208311	0.180669710
1263.136764	0.178839356
1265.065217	0.177008048
1266.993670	0.175117061
1268.922123	0.173274055
1270.850576	0.171455130
1272.779029	0.169626400
1274.707482	0.167806253
1276.635935	0.166120663
1278.564388	0.164790809
1280.492842	0.163790390
1282.421295	0.162625983
1284.349748	0.160976365
1286.278201	0.159218833
1288.206654	0.157865390
1290.135107	0.156630233
1292.063560	0.154999360
1293.992013	0.153208464
1295.920466	0.151502058
1297.848919	0.149842426
1299.777372	0.148486882
1301.705825	0.147374570
1303.634278	0.146079779
1305.562731	0.144635901
1307.491185	0.143242240
1309.419638	0.141983747
1311.348091	0.140912980
1313.276544	0.140161216
1315.204997	0.139554918
1317.133450	0.138379082
1319.061903	0.136439919
1320.990356	0.134348094
1322.918809	0.132612243
1324.847262	0.131306887
1326.775715	0.130118981
1328.704168	0.128727868
1330.632621	0.127239004
1332.561075	0.126061261
1334.489528	0.125549868
1336.417981	0.125627398
1338.346434	0.125291139
1340.274887	0.123829328
1342.203340	0.121697597
1344.131793	0.119734615
1346.060246	0.118320413
1347.988699	0.117165789
1349.917152	0.115941025
1351.845605	0.114696071
1353.774058	0.113631517
1355.702511	0.112971798
1357.630965	0.112684876
1359.559418	0.112336434
1361.487871	0.111461483
1363.416324	0.110363953
1365.344777	0.109323479
1367.273230	0.108156092
1369.201683	0.107226402
1371.130136	0.106571309
1373.058589	0.105735764
1374.987042	0.104856655
1376.915495	0.103686400
1378.843948	0.101952091
1380.772401	0.100430176
1382.700854	0.099777862
1384.629308	0.099580720
1386.557761	0.098955505
1388.486214	0.098003089
1390.414667	0.097254559
1392.343120	0.096617252
1394.271573	0.096236110
1396.200026	0.095944442
1398.128479	0.094861217
1400.056932	0.093472481
1401.985385	0.092332624
1403.913838	0.090865038
1405.842291	0.089337386
1407.770744	0.088162243
1409.699198	0.087355010
1411.627651	0.087062716
1413.556104	0.087112583
1415.484557	0.086967878
1417.413010	0.086152114
1419.341463	0.085408077
1421.269916	0.085127875
1423.198369	0.084026814
1425.126822	0.082327515
1427.055275	0.081038095
1428.983728	0.080155708
1430.912181	0.079887502
1432.840634	0.079927482
1434.769087	0.079062790
1436.697541	0.077560484
1438.625994	0.076763444
1440.554447	0.076071084
1442.482900	0.075256735
1444.411353	0.074910000
1446.339806	0.074583381
1448.268259	0.073925316
1450.196712	0.073414326
1452.125165	0.073710680
1454.053618	0.074726135
1455.982071	0.075250655
1457.910524	0.074597560
1459.838977	0.073027089
1461.767431	0.070737012
1463.695884	0.068485841
1465.624337	0.067509726
1467.552790	0.067926385
1469.481243	0.068501920
1471.409696	0.068691261
1473.338149	0.068821765
1475.266602	0.068207145
1477.195055	0.066619359
1479.123508	0.064990938
1481.051961	0.063875906
1482.980414	0.063624300
1484.908867	0.064051628
1486.837321	0.064605251
1488.765774	0.064558364
1490.694227	0.063465998
1492.622680	0.062190771
1494.551133	0.061318245
1496.479586	0.060849495
1498.408039	0.060558390
1500.336492	0.060321514
1502.264945	0.060641367
1504.193398	0.061167557
1506.121851	0.061208434
1508.050304	0.060988292
1509.978757	0.059795465
1511.907210	0.058192391
1513.835664	0.057683438
1515.764117	0.058221277
1517.692570	0.059123900
1519.621023	0.059474982
1521.549476	0.059108876
1523.477929	0.058596980
1525.406382	0.057361558
1527.334835	0.055836488
1529.263288	0.055037133
1531.191741	0.054476060
1533.120194	0.053930882
1535.048647	0.054518543
1536.977100	0.055831697
1538.905554	0.056874823
1540.834007	0.057685252
1542.762460	0.056800365
1544.690913	0.054043360
1546.619366	0.051426813
1548.547819	0.049712844
1550.476272	0.049098384
1552.404725	0.049526691
1554.333178	0.050624166
1556.261631	0.051663570
1558.190084	0.051394407
1560.118537	0.050667696
1562.046990	0.050140735
1563.975443	0.049160454
1565.903897	0.048305869
1567.832350	0.047556475
1569.760803	0.046992946
1571.689256	0.047503147
1573.617709	0.048331257
1575.546162	0.048402030
1577.474615	0.047884274
1579.403068	0.047026277
1581.331521	0.046165250
1583.259974	0.045907799
1585.188427	0.046148792
1587.116880	0.046375312
1589.045333	0.046563920
1590.973787	0.047054067
1592.902240	0.047607925
1594.830693	0.047673527
1596.759146	0.047388244
1598.687599	0.047225673
1600.616052	0.047309440
1602.544505	0.047533602
1604.472958	0.047809582
1606.401411	0.048137590
1608.329864	0.048550289
1610.258317	0.049003351
1612.186770	0.049481425
1614.115223	0.049839005
1616.043677	0.050148007
1617.972130	0.051084280
1619.900583	0.052236076
1621.829036	0.052747231
1623.757489	0.053277288
1625.685942	0.053818215
1627.614395	0.053629059
1629.542848	0.053438246
1631.471301	0.054048941
1633.399754	0.054990858
1635.328207	0.055773024
1637.256660	0.056364320
1639.185113	0.056208797
1641.113566	0.055806521
1643.042020	0.056131456
1644.970473	0.056912169
1646.898926	0.057920318
1648.827379	0.059180733
1650.755832	0.058707114
1652.684285	0.056381810
1654.612738	0.055447362
1656.541191	0.055555034
1658.469644	0.055176787
1660.398097	0.054512452
1662.326550	0.053742740
1664.255003	0.053247176
1666.183456	0.053028904
1668.111910	0.052663803
1670.040363	0.052458543
1671.968816	0.052234519
1673.897269	0.051089130
1675.825722	0.049913403
1677.754175	0.049959656
1679.682628	0.050702576
1681.611081	0.050915666
1683.539534	0.049596258
1685.467987	0.047715791
1687.396440	0.046237875
1689.324893	0.044890452
1691.253346	0.044059947
1693.181799	0.043445256
1695.110253	0.042799290
1697.038706	0.042877827
1698.967159	0.042689119
1700.895612	0.041787878
1702.824065	0.041201361
1704.752518	0.040351383
1706.680971	0.039320920
1708.609424	0.038449582
1710.537877	0.037835598
1712.466330	0.037819121
1714.394783	0.038108774
1716.323236	0.037731823
1718.251689	0.036709890
1720.180143	0.035876762
1722.108596	0.035143491
1724.037049	0.034460854
1725.965502	0.034296446
1727.893955	0.034833875
1729.822408	0.035728961
1731.750861	0.035962600
1733.679314	0.035251904
1735.607767	0.034807801
1737.536220	0.034442097
1739.464673	0.033788461
1741.393126	0.033658899
1743.321579	0.034175497
1745.250032	0.034805007
1747.178486	0.035069875
1749.106939	0.034537021
1751.035392	0.033549417
1752.963845	0.032901499
1754.892298	0.032645822
1756.820751	0.032645680
1758.749204	0.032880295
1760.677657	0.032993224
1762.606110	0.033167414
1764.534563	0.033601835
1766.463016	0.034048978
1768.391469	0.034736723
1770.319922	0.035564695
1772.248376	0.035943314
1774.176829	0.035952367
1776.105282	0.035959695
1778.033735	0.036044754
1779.962188	0.036157347
1781.890641	0.036313031
1783.819094	0.036479440
1785.747547	0.036686428
1787.676000	0.036995932
1789.604453	0.037316348
1791.532906	0.037886582
1793.461359	0.038879972
1795.389812	0.039561510
1797.318266	0.039575830
1799.246719	0.039427396
1801.175172	0.039434016
1803.103625	0.039544541
1805.032078	0.039698407
1806.960531	0.039985094
1808.888984	0.040399004
1810.817437	0.040772296
1812.745890	0.040944651
1814.674343	0.040718518
1816.602796	0.040158436
1818.531249	0.039842665
1820.459702	0.040160753
1822.388155	0.040827572
1824.316609	0.041407675
1826.245062	0.041905295
1828.173515	0.042089503
1830.101968	0.041728444
1832.030421	0.041106295
1833.958874	0.040491983
1835.887327	0.040227164
1837.815780	0.040450171
1839.744233	0.040910535
1841.672686	0.041244522
1843.601139	0.041397296
1845.529592	0.041509237
1847.458045	0.041165125
1849.386499	0.040438093
1851.314952	0.039964695
1853.243405	0.039842535
1855.171858	0.039776850
1857.100311	0.039557114
1859.028764	0.039170414
1860.957217	0.038774326
1862.885670	0.038620934
1864.814123	0.038791385
1866.742576	0.038977075
1868.671029	0.038840368
1870.599482	0.038327914
1872.527935	0.037588742
1874.456388	0.036903135
1876.384842	0.036488265
1878.313295	0.036253590
1880.241748	0.035946894
1882.170201	0.035584107
1884.098654	0.035473190
1886.027107	0.035577733
1887.955560	0.035454534
1889.884013	0.035158947
1891.812466	0.034984667
1893.740919	0.034726683
1895.669372	0.034342673
1897.597825	0.033891283
1899.526278	0.033294242
1901.454732	0.032771561
1903.383185	0.032517344
1905.311638	0.032399096
1907.240091	0.032130111
1909.168544	0.031565603
1911.096997	0.030987285
1913.025450	0.030757036
1914.953903	0.030702861
1916.882356	0.030411398
1918.810809	0.030149957
1920.739262	0.030227548
1922.667715	0.030275103
1924.596168	0.030017240
1926.524622	0.029464597
1928.453075	0.028746344
1930.381528	0.028033061
1932.309981	0.027539950
1934.238434	0.027394563
1936.166887	0.027518140
1938.095340	0.027841058
1940.023793	0.028065866
1941.952246	0.027745128
1943.880699	0.027074931
1945.809152	0.026479285
1947.737605	0.026000168
1949.666058	0.025652438
1951.594511	0.025520191
1953.522965	0.025510790
1955.451418	0.025345305
1957.379871	0.025010023
1959.308324	0.024648663
1961.236777	0.024209291
1963.165230	0.023745837
1965.093683	0.023546638
1967.022136	0.023653792
1968.950589	0.023740673
1970.879042	0.023659034
1972.807495	0.023503503
1974.735948	0.023184262
1976.664401	0.022794072
1978.592855	0.022662919
1980.521308	0.022637578
1982.449761	0.022375049
1984.378214	0.022024348
1986.306667	0.021886446
1988.235120	0.021953685
1990.163573	0.021898082
1992.092026	0.021428183
1994.020479	0.020799955
1995.948932	0.020401346
1997.877385	0.020251097
1999.805838	0.020186234
2001.734291	0.020166839
2003.662744	0.020226439
2005.591198	0.020155141
2007.519651	0.019839078
2009.448104	0.019509831
2011.376557	0.019241294
2013.305010	0.018991925
2015.233463	0.018869121
2017.161916	0.018901953
2019.090369	0.018897939
2021.018822	0.018688545
2022.947275	0.018369582
2024.875728	0.018090259
2026.804181	0.017869771
2028.732634	0.017732155
2030.661088	0.017785121
2032.589541	0.017983811
2034.517994	0.018056419
2036.446447	0.017930912
2038.374900	0.017780760
2040.303353	0.017564893
2042.231806	0.017167393
2044.160259	0.016812636
2046.088712	0.016674977
2048.017165	0.016532782
2049.945618	0.016320588
2051.874071	0.016241837
2053.802524	0.016275343
2055.730978	0.016270768
2057.659431	0.016259892
2059.587884	0.016385391
2061.516337	0.016523713
2063.444790	0.016351670
2065.373243	0.015924457
2067.301696	0.015570310
2069.230149	0.015443866
2071.158602	0.015445096
2073.087055	0.015276089
2075.015508	0.014935730
2076.943961	0.014850150
2078.872414	0.015070343
2080.800867	0.015166978
2082.729321	0.014984280
2084.657774	0.014723753
2086.586227	0.014571496
2088.514680	0.014548454
2090.443133	0.014524088
2092.371586	0.014467788
2094.300039	0.014519348
2096.228492	0.014655617
2098.156945	0.014656265
2100.085398	0.014400971
2102.013851	0.013971929
2103.942304	0.013627979
2105.870757	0.013590430
2107.799211	0.013759738
2109.727664	0.013910305
2111.656117	0.014011013
2113.584570	0.014017219
2115.513023	0.013944730
2117.441476	0.013900854
2119.369929	0.013667821
2121.298382	0.013138480
2123.226835	0.012789731
2125.155288	0.012893986
2127.083741	0.013152488
2129.012194	0.013275081
2130.940647	0.013177367
2132.869100	0.012911250
2134.797554	0.012731783
2136.726007	0.012923804
2138.654460	0.013331041
2140.582913	0.013436956
2142.511366	0.013224510
2144.439819	0.013056819
2146.368272	0.012955422
2148.296725	0.012845051
2150.225178	0.012770032
2152.153631	0.012757276
2154.082084	0.012654709
2156.010537	0.012346856
2157.938990	0.012087804
2159.867444	0.012047637
2161.795897	0.012035376
2163.724350	0.011962940
2165.652803	0.011954799
2167.581256	0.012090094
2169.509709	0.012249342
2171.438162	0.012242822
2173.366615	0.012063663
2175.295068	0.011890059
2177.223521	0.011889277
2179.151974	0.012026029
2181.080427	0.012116079
2183.008880	0.012053364
2184.937334	0.011851091
2186.865787	0.011709737
2188.794240	0.011755556
2190.722693	0.011777266
2192.651146	0.011629617
2194.579599	0.011471291
2196.508052	0.011442875
2198.436505	0.011535154
2200.364958	0.011613794
2202.293411	0.011477453
2204.221864	0.011096650
2206.150317	0.010798075
2208.078770	0.010826335
2210.007223	0.010886831
2211.935677	0.010774756
2213.864130	0.010807255
2215.792583	0.010879446
2217.721036	0.010643932
2219.649489	0.010362595
2221.577942	0.010269235
2223.506395	0.010281553
2225.434848	0.010267559
2227.363301	0.009982034
2229.291754	0.009529108
2231.220207	0.009396670
2233.148660	0.009668126
2235.077113	0.009925365
2237.005567	0.010028638
2238.934020	0.010196198
2240.862473	0.010444816
2242.790926	0.010680568
2244.719379	0.010829058
2246.647832	0.010702612
2248.576285	0.010375316
2250.504738	0.010115641
2252.433191	0.009681277
2254.361644	0.009139458
2256.290097	0.008926497
2258.218550	0.009110520
2260.147003	0.009406820
2262.075456	0.009620483
2264.003910	0.009714787
2265.932363	0.009704060
2267.860816	0.009615952
2269.789269	0.009452965
2271.717722	0.009189845
2273.646175	0.008955158
2275.574628	0.008974319
2277.503081	0.009162857
2279.431534	0.009268399
2281.359987	0.009341789
2283.288440	0.009411286
2285.216893	0.009168489
2287.145346	0.008581827
2289.073800	0.008150730
2291.002253	0.008160387
2292.930706	0.008366796
2294.859159	0.008471115
2296.787612	0.008498308
2298.716065	0.008556219
2300.644518	0.008591950
2302.572971	0.008593192
2304.501424	0.008647225
2306.429877	0.008777225
2308.358330	0.008842926
2310.286783	0.008634355
2312.215236	0.008262681
2314.143690	0.008023477
2316.072143	0.007907365
2318.000596	0.007877570
2319.929049	0.007896120
2321.857502	0.007560911
2323.785955	0.006987301
2325.714408	0.007019881
2327.642861	0.007926711
2329.571314	0.008860145
2331.499767	0.008839919
2333.428220	0.008036065
2335.356673	0.007308092
2337.285126	0.007173753
2339.213579	0.007637027
2341.142033	0.008278986
2343.070486	0.008591057
2344.998939	0.008506711
2346.927392	0.008227685
2348.855845	0.008148829
2350.784298	0.008528699
2352.712751	0.009089782
2354.641204	0.009078854
2356.569657	0.008293569
2358.498110	0.007642083
2360.426563	0.007734296
2362.355016	0.008052578
2364.283469	0.007674065
2366.211923	0.006668600
2368.140376	0.006084506
2370.068829	0.006216912
2371.997282	0.006493494
2373.925735	0.006642036
2375.854188	0.006869264
2377.782641	0.007065355
2379.711094	0.007061542
2381.639547	0.006977929
2383.568000	0.006920486
2385.496453	0.006701571
2387.424906	0.006246001
2389.353359	0.005843506
2391.281812	0.005744955
2393.210266	0.005939006
2395.138719	0.006224462
2397.067172	0.006321738
2398.995625	0.006233600
2400.924078	0.006190580
2402.852531	0.006167518
2404.780984	0.005972201
2406.709437	0.005760446
2408.637890	0.005653987
2410.566343	0.005676456
2412.494796	0.005595722
2414.423249	0.005498788
2416.351702	0.005636844
2418.280156	0.005745094
2420.208609	0.005773416
2422.137062	0.005911979
2424.065515	0.005874319
2425.993968	0.005440963
2427.922421	0.005186571
2429.850874	0.005494703
2431.779327	0.005711107
2433.707780	0.005589741
2435.636233	0.005631119
2437.564686	0.005836540
2439.493139	0.005805371
2441.421592	0.005572341
2443.350045	0.005568924
2445.278499	0.005937183
2447.206952	0.006358133
2449.135405	0.006300708
2451.063858	0.005855808
2452.992311	0.005691393
2454.920764	0.005955954
2456.849217	0.006113892
2458.777670	0.005953029
2460.706123	0.005677419
2462.634576	0.005539452
2464.563029	0.005591041
2466.491482	0.005462399
2468.419935	0.005167350
2470.348389	0.005189883
2472.276842	0.005591501
2474.205295	0.006012097
2476.133748	0.006342167
2478.062201	0.006518937
2479.990654	0.006510960
2481.919107	0.006397921
2483.847560	0.006232751
2485.776013	0.006274013
2487.704466	0.006539626
2489.632919	0.006736750
2491.561372	0.006912381
2493.489825	0.007238939
2495.418279	0.007493613
2497.346732	0.007564115
2499.275185	0.007596952
2501.203638	0.007597253
2503.132091	0.007663496
2505.060544	0.007944994
2506.988997	0.008406527
2508.917450	0.008794150
2510.845903	0.008776470
2512.774356	0.008491610
2514.702809	0.008337513
2516.631262	0.008449415
2518.559715	0.008753398
2520.488168	0.009123904
2522.416622	0.009357969
2524.345075	0.009416155
2526.273528	0.009491209
2528.201981	0.009905414
2530.130434	0.010530205
2532.058887	0.010614577
2533.987340	0.010136683
2535.915793	0.010012703
2537.844246	0.010426991
2539.772699	0.010887983
2541.701152	0.011233950
2543.629605	0.011524213
2545.558058	0.011766762
2547.486512	0.011981206
2549.414965	0.012205469
2551.343418	0.012448688
2553.271871	0.012706634
2555.200324	0.012975609
2557.128777	0.013271332
2559.057230	0.013612296
2560.985683	0.014070841
2562.914136	0.014569305
2564.842589	0.014848541
2566.771042	0.014858712
2568.699495	0.014705283
2570.627948	0.014696302
2572.556401	0.015137915
2574.484855	0.015767660
2576.413308	0.016195979
2578.341761	0.016326861
2580.270214	0.016197015
2582.198667	0.016069064
2584.127120	0.016281497
2586.055573	0.016707903
2587.984026	0.016930178
2589.912479	0.016943982
2591.840932	0.017001346
2593.769385	0.017174084
2595.697838	0.017421180
2597.626291	0.017653169
2599.554745	0.017789122
2601.483198	0.017862558
2603.411651	0.017987767
2605.340104	0.018065738
2607.268557	0.017966777
2609.197010	0.017944105
2611.125463	0.018075747
2613.053916	0.018013492
2614.982369	0.017762287
2616.910822	0.017710043
2618.839275	0.017958459
2620.767728	0.018285017
2622.696181	0.018532621
2624.624635	0.018779583
2626.553088	0.018968081
2628.481541	0.018791527
2630.409994	0.018457806
2632.338447	0.018324777
2634.266900	0.018220399
2636.195353	0.017996734
2638.123806	0.017834693
2640.052259	0.017914025
2641.980712	0.018260285
2643.909165	0.018489517
2645.837618	0.018228548
2647.766071	0.017815977
2649.694524	0.017641112
2651.622978	0.017649431
2653.551431	0.017725604
2655.479884	0.017776638
2657.408337	0.017622055
2659.336790	0.017329756
2661.265243	0.017259287
2663.193696	0.017387977
2665.122149	0.017445967
2667.050602	0.017241970
2668.979055	0.016752731
2670.907508	0.016374685
2672.835961	0.016227126
2674.764414	0.016007418
2676.692868	0.015782585
2678.621321	0.015722867
2680.549774	0.015843229
2682.478227	0.016094951
2684.406680	0.016185457
2686.335133	0.015936958
2688.263586	0.015633807
2690.192039	0.015511712
2692.120492	0.015482577
2694.048945	0.015454951
2695.977398	0.015350612
2697.905851	0.014987634
2699.834304	0.014576129
2701.762757	0.014553551
2703.691211	0.014817148
2705.619664	0.014940849
2707.548117	0.014927758
2709.476570	0.015041300
2711.405023	0.015135352
2713.333476	0.015006706
2715.261929	0.014774429
2717.190382	0.014512630
2719.118835	0.014238432
2721.047288	0.014137617
2722.975741	0.014294112
2724.904194	0.014535957
2726.832647	0.014611783
2728.761101	0.014455653
2730.689554	0.014342779
2732.618007	0.014326080
2734.546460	0.014316143
2736.474913	0.014497264
2738.403366	0.014720150
2740.331819	0.014523620
2742.260272	0.013932951
2744.188725	0.013387401
2746.117178	0.013143597
2748.045631	0.012944876
2749.974084	0.012617827
2751.902537	0.012489452
2753.830991	0.012667429
2755.759444	0.012836759
2757.687897	0.012900579
2759.616350	0.012906941
2761.544803	0.012924321
2763.473256	0.013019095
2765.401709	0.012875179
2767.330162	0.012445809
2769.258615	0.012204248
2771.187068	0.012077569
2773.115521	0.011893101
2775.043974	0.012012264
2776.972427	0.012494343
2778.900880	0.012912777
2780.829334	0.012971085
2782.757787	0.012838208
2784.686240	0.012838758
2786.614693	0.012795105
2788.543146	0.012438701
2790.471599	0.012008366
2792.400052	0.011687873
2794.328505	0.011487914
2796.256958	0.011689129
2798.185411	0.012239021
2800.113864	0.012500276
2802.042317	0.012285654
2803.970770	0.011989200
2805.899224	0.011690525
2807.827677	0.011453213
2809.756130	0.011687130
2811.684583	0.012053809
2813.613036	0.011860956
2815.541489	0.011452815
2817.469942	0.011343320
2819.398395	0.011397383
2821.326848	0.011301706
2823.255301	0.011106089
2825.183754	0.011419974
2827.112207	0.011857706
2829.040660	0.011548103
2830.969113	0.010926094
2832.897567	0.010729635
2834.826020	0.010861105
2836.754473	0.011031982
2838.682926	0.011168081
2840.611379	0.011213039
2842.539832	0.011216315
2844.468285	0.011288947
2846.396738	0.011174618
2848.325191	0.010794898
2850.253644	0.010548983
2852.182097	0.010601049
2854.110550	0.010766100
2856.039003	0.011019346
2857.967457	0.011356313
2859.895910	0.011580591
2861.824363	0.011825726
2863.752816	0.011989469
2865.681269	0.011770198
2867.609722	0.011448417
2869.538175	0.011256182
2871.466628	0.010938204
2873.395081	0.010580178
2875.323534	0.010631654
2877.251987	0.010821884
2879.180440	0.010612514
2881.108893	0.010286639
2883.037347	0.010328254
2884.965800	0.010711285
2886.894253	0.011130330
2888.822706	0.011222550
2890.751159	0.011054521
2892.679612	0.010906313
2894.608065	0.010805837
2896.536518	0.010652112
2898.464971	0.010385680
2900.393424	0.010518716
2902.321877	0.011258935
2904.250330	0.011659621
2906.178783	0.011378269
2908.107236	0.011169177
2910.035690	0.011062839
2911.964143	0.010586747
2913.892596	0.010147433
2915.821049	0.010129699
2917.749502	0.010289346
2919.677955	0.010581935
2921.606408	0.010945166
2923.534861	0.010981486
2925.463314	0.010673740
2927.391767	0.010448658
2929.320220	0.010551679
2931.248673	0.010702130
2933.177126	0.010810304
2935.105580	0.010967290
2937.034033	0.011161773
2938.962486	0.011346716
2940.890939	0.011325242
2942.819392	0.011161137
2944.747845	0.011089915
2946.676298	0.011049912
2948.604751	0.011066706
2950.533204	0.011180551
2952.461657	0.011314224
2954.390110	0.011574284
2956.318563	0.011920448
2958.247016	0.011806970
2960.175469	0.011214276
2962.103923	0.010962076
2964.032376	0.011181054
2965.960829	0.011324705
2967.889282	0.011356694
2969.817735	0.011232085
2971.746188	0.011068565
2973.674641	0.011180288
2975.603094	0.011319035
2977.531547	0.011402897
2979.460000	0.011717315
2981.388453	0.012066892
2983.316906	0.012066868
2985.245359	0.011795394
2987.173813	0.011459543
2989.102266	0.011170554
2991.030719	0.011265982
2992.959172	0.011705305
2994.887625	0.011958762
2996.816078	0.012123801
2998.744531	0.012355177
3000.672984	0.012339757
3002.601437	0.012229192
3004.529890	0.012206282
3006.458343	0.012120822
3008.386796	0.011954173
3010.315249	0.011914878
3012.243703	0.011965800
3014.172156	0.012033080
3016.100609	0.012209196
3018.029062	0.012411554
3019.957515	0.012378353
3021.885968	0.012246595
3023.814421	0.012318482
3025.742874	0.012461903
3027.671327	0.012481745
3029.599780	0.012611867
3031.528233	0.013048539
3033.456686	0.013441838
3035.385139	0.013411233
3037.313592	0.013207070
3039.242046	0.013365787
3041.170499	0.013901504
3043.098952	0.014169291
3045.027405	0.013746398
3046.955858	0.013111950
3048.884311	0.012957085
3050.812764	0.013238091
3052.741217	0.013449579
3054.669670	0.013496881
3056.598123	0.013760451
3058.526576	0.014260586
3060.455029	0.014526166
3062.383482	0.014356210
3064.311936	0.014178862
3066.240389	0.014358604
3068.168842	0.014742664
3070.097295	0.014942274
3072.025748	0.014961543
3073.954201	0.015016129
3075.882654	0.015017469
3077.811107	0.014931325
3079.739560	0.015032842
3081.668013	0.015275406
3083.596466	0.015272060
3085.524919	0.015064904
3087.453372	0.015086619
3089.381825	0.015247107
3091.310279	0.015247042
3093.238732	0.015487102
3095.167185	0.016186720
3097.095638	0.016812960
3099.024091	0.016857386
3100.952544	0.016419828
3102.880997	0.016083380
3104.809450	0.016337259
3106.737903	0.016963400
3108.666356	0.017322812
3110.594809	0.017296396
3112.523262	0.017118178
3114.451715	0.016812347
3116.380169	0.016632568
3118.308622	0.016981333
3120.237075	0.017553460
3122.165528	0.017803891
3124.093981	0.017800465
3126.022434	0.017713010
3127.950887	0.017606303
3129.879340	0.017865377
3131.807793	0.018648835
3133.736246	0.019436114
3135.664699	0.019782405
3137.593152	0.019805051
3139.521605	0.019735526
3141.450058	0.019678760
3143.378512	0.019675687
3145.306965	0.019731553
3147.235418	0.019807532
3149.163871	0.019723265
3151.092324	0.019565202
3153.020777	0.019865992
3154.949230	0.020551911
3156.877683	0.020920293
3158.806136	0.020999197
3160.734589	0.021175969
3162.663042	0.021169275
3164.591495	0.020909326
3166.519948	0.020884488
3168.448402	0.021103039
3170.376855	0.021422800
3172.305308	0.021986853
3174.233761	0.022447657
3176.162214	0.022403624
3178.090667	0.022199120
3180.019120	0.022271067
3181.947573	0.022729971
3183.876026	0.023470826
3185.804479	0.023997704
3187.732932	0.023784328
3189.661385	0.023268940
3191.589838	0.023387965
3193.518292	0.024043428
3195.446745	0.024464225
3197.375198	0.024629179
3199.303651	0.024903409
3201.232104	0.025222037
3203.160557	0.025445692
3205.089010	0.025552548
3207.017463	0.025576079
3208.945916	0.025668053
3210.874369	0.025824497
3212.802822	0.025618160
3214.731275	0.025160678
3216.659728	0.025271438
3218.588181	0.025930228
3220.516635	0.026237307
3222.445088	0.026203390
3224.373541	0.026515448
3226.301994	0.026901951
3228.230447	0.027011914
3230.158900	0.027454194
3232.087353	0.028323013
3234.015806	0.028930066
3235.944259	0.029110793
3237.872712	0.028892132
3239.801165	0.028332816
3241.729618	0.027833916
3243.658071	0.027479235
3245.586525	0.027010178
3247.514978	0.026520630
3249.443431	0.026374117
3251.371884	0.026687989
3253.300337	0.027256077
3255.228790	0.027825853
3257.157243	0.028169550
3259.085696	0.028387347
3261.014149	0.028611522
3262.942602	0.028672518
3264.871055	0.028751062
3266.799508	0.029163999
3268.727961	0.029554976
3270.656414	0.029589463
3272.584868	0.029556751
3274.513321	0.029712085
3276.441774	0.030054115
3278.370227	0.030460171
3280.298680	0.030585399
3282.227133	0.030318862
3284.155586	0.030096570
3286.084039	0.030129826
3288.012492	0.030209918
3289.940945	0.030341569
3291.869398	0.030685565
3293.797851	0.030965663
3295.726304	0.030919308
3297.654758	0.030905817
3299.583211	0.031026732
3301.511664	0.030832121
3303.440117	0.030560371
3305.368570	0.030764082
3307.297023	0.031096810
3309.225476	0.030999860
3311.153929	0.030770810
3313.082382	0.031083109
3315.010835	0.031852618
3316.939288	0.032021951
3318.867741	0.031275291
3320.796194	0.030829977
3322.724648	0.031310942
3324.653101	0.031907998
3326.581554	0.031927448
3328.510007	0.031704608
3330.438460	0.031959232
3332.366913	0.032750286
3334.295366	0.033352569
3336.223819	0.033303011
3338.152272	0.033248246
3340.080725	0.033775780
3342.009178	0.034206990
3343.937631	0.034019746
3345.866084	0.033704981
3347.794537	0.033745669
3349.722991	0.034201968
3351.651444	0.034474403
3353.579897	0.034019202
3355.508350	0.033640549
3357.436803	0.034088921
3359.365256	0.034696680
3361.293709	0.034869667
3363.222162	0.034770697
3365.150615	0.034620401
3367.079068	0.034647889
3369.007521	0.034736246
3370.935974	0.034798872
3372.864427	0.035084821
3374.792881	0.035266779
3376.721334	0.035004687
3378.649787	0.034854662
3380.578240	0.035133891
3382.506693	0.035548002
3384.435146	0.036004517
3386.363599	0.036271095
3388.292052	0.036039840
3390.220505	0.035773810
3392.148958	0.035924248
3394.077411	0.036263023
3396.005864	0.036610823
3397.934317	0.037083592
3399.862770	0.037602972
3401.791224	0.037881352
3403.719677	0.037657086
3405.648130	0.037302937
3407.576583	0.036788389
3409.505036	0.036201932
3411.433489	0.036053184
3413.361942	0.036664687
3415.290395	0.037524536
3417.218848	0.037588928
3419.147301	0.036916725
3421.075754	0.036837175
3423.004207	0.037628520
3424.932660	0.038367912
3426.861114	0.038715199
3428.789567	0.038685143
3430.718020	0.038195524
3432.646473	0.037539233
3434.574926	0.037255447
3436.503379	0.037523132
3438.431832	0.037978727
3440.360285	0.038150635
3442.288738	0.038022507
3444.217191	0.038032550
3446.145644	0.038167745
3448.074097	0.037866265
3450.002550	0.037322029
3451.931004	0.037424494
3453.859457	0.037890360
3455.787910	0.037655067
3457.716363	0.036912691
3459.644816	0.036616139
3461.573269	0.036839288
3463.501722	0.037010860
3465.430175	0.036699414
3467.358628	0.035951830
3469.287081	0.035472829
3471.215534	0.035461921
3473.143987	0.035451915
3475.072440	0.035532497
3477.000893	0.035813514
3478.929347	0.035777602
3480.857800	0.035388015
3482.786253	0.034958564
3484.714706	0.034470275
3486.643159	0.034268804
3488.571612	0.034596693
3490.500065	0.034614410
3492.428518	0.033981670
3494.356971	0.033725381
3496.285424	0.034343988
3498.213877	0.035065312
3500.142330	0.035159629
3502.070783	0.034604993
3503.999237	0.033928595
3505.927690	0.033581879
3507.856143	0.033442635
3509.784596	0.033428233
3511.713049	0.033432677
3513.641502	0.033106059
3515.569955	0.032450318
3517.498408	0.031829618
3519.426861	0.031637587
3521.355314	0.031998269
3523.283767	0.032456331
3525.212220	0.032341607
3527.140673	0.031773303
3529.069126	0.031388100
3530.997580	0.031219352
3532.926033	0.030880691
3534.854486	0.030347889
3536.782939	0.030038107
3538.711392	0.030067673
3540.639845	0.030119518
3542.568298	0.030126333
3544.496751	0.030083418
3546.425204	0.029703328
3548.353657	0.028974222
3550.282110	0.028302174
3552.210563	0.027903449
3554.139016	0.027582940
3556.067470	0.027147382
3557.995923	0.026759785
3559.924376	0.026716109
3561.852829	0.026922284
3563.781282	0.026739610
3565.709735	0.025841063
3567.638188	0.024980593
3569.566641	0.024774823
3571.495094	0.024870537
3573.423547	0.024920050
3575.352000	0.024926700
3577.280453	0.024796244
3579.208906	0.024373611
3581.137360	0.023807630
3583.065813	0.023580195
3584.994266	0.024043111
3586.922719	0.024891512
3588.851172	0.025280260
3590.779625	0.024787758
3592.708078	0.023704695
3594.636531	0.022604596
3596.564984	0.021996109
3598.493437	0.021763582
3600.421890	0.021527182
3602.350343	0.021377182
3604.278796	0.021479560
3606.207249	0.021534879
3608.135703	0.021285933
3610.064156	0.020915657
3611.992609	0.020715725
3613.921062	0.020863483
3615.849515	0.020944787
3617.777968	0.020403836
3619.706421	0.019700514
3621.634874	0.019471413
3623.563327	0.019548232
3625.491780	0.019507155
3627.420233	0.019007567
3629.348686	0.018477397
3631.277139	0.018440895
3633.205593	0.018279111
3635.134046	0.017665086
3637.062499	0.017141081
3638.990952	0.017124375
3640.919405	0.017351620
3642.847858	0.017333487
3644.776311	0.016845251
3646.704764	0.015686262
3648.633217	0.014197942
3650.561670	0.013723142
3652.490123	0.014620827
3654.418576	0.015225701
3656.347029	0.014558588
3658.275482	0.013391999
3660.203936	0.012660777
3662.132389	0.012585876
3664.060842	0.012853686
3665.989295	0.013177089
3667.917748	0.013436816
3669.846201	0.013505106
3671.774654	0.013597639
3673.703107	0.013893596
3675.631560	0.014105726
3677.560013	0.013831355
3679.488466	0.013121286
3681.416919	0.012407508
3683.345372	0.011917943
3685.273826	0.011681193
3687.202279	0.011626126
3689.130732	0.011715540
3691.059185	0.011886916
3692.987638	0.011966671
3694.916091	0.012064402
3696.844544	0.012251426
3698.772997	0.012260554
3700.701450	0.011678021
3702.629903	0.010891207
3704.558356	0.010847504
3706.486809	0.011581120
3708.415262	0.012224441
3710.343716	0.011959076
3712.272169	0.011110222
3714.200622	0.010833931
3716.129075	0.011327950
3718.057528	0.011890024
3719.985981	0.012013139
3721.914434	0.011895246
3723.842887	0.011924264
3725.771340	0.012157622
3727.699793	0.012612602
3729.628246	0.013244286
3731.556699	0.013908898
3733.485152	0.014413247
3735.413605	0.014210217
3737.342059	0.013393371
3739.270512	0.012771429
3741.198965	0.012547411
3743.127418	0.012524724
3745.055871	0.012597105
3746.984324	0.012135725
3748.912777	0.011146694
3750.841230	0.011075589
3752.769683	0.012214614
3754.698136	0.013168833
3756.626589	0.013182281
3758.555042	0.012314760
3760.483495	0.011423908
3762.411949	0.011615071
3764.340402	0.012775923
3766.268855	0.013677404
3768.197308	0.013470054
3770.125761	0.012691654
3772.054214	0.012218681
3773.982667	0.012301131
3775.911120	0.013002108
3777.839573	0.014048685
3779.768026	0.014745028
3781.696479	0.014716699
3783.624932	0.014069636
3785.553385	0.013276674
3787.481838	0.013025586
3789.410292	0.013397908
3791.338745	0.013667180
3793.267198	0.013309024
3795.195651	0.012735295
3797.124104	0.012699915
3799.052557	0.013047935
3800.981010	0.013141744
3802.909463	0.013137940
3804.837916	0.013331252
3806.766369	0.013774557
3808.694822	0.014248269
3810.623275	0.014272518
3812.551728	0.013801870
3814.480182	0.013183723
3816.408635	0.013007887
3818.337088	0.013457536
3820.265541	0.013750199
3822.193994	0.013667000
3824.122447	0.013600482
3826.050900	0.013558815
3827.979353	0.013680275
3829.907806	0.013876436
3831.836259	0.013907785
3833.764712	0.013846377
3835.693165	0.013621722
3837.621618	0.013320207
3839.550071	0.013425567
3841.478525	0.013698486
3843.406978	0.013406682
3845.335431	0.012535130
3847.263884	0.011463281
3849.192337	0.010513186
3851.120790	0.010195477
3853.049243	0.010955318
3854.977696	0.012432290
3856.906149	0.013870799
3858.834602	0.014633032
3860.763055	0.014214994
3862.691508	0.013015030
3864.619961	0.012409189
3866.548415	0.012965033
3868.476868	0.013846875
3870.405321	0.014195897
3872.333774	0.013775518
3874.262227	0.012753974
3876.190680	0.011816123
3878.119133	0.011558860
3880.047586	0.012086054
3881.976039	0.012661011
3883.904492	0.012258102
3885.832945	0.011632095
3887.761398	0.012051618
3889.689851	0.012861396
3891.618305	0.012906406
3893.546758	0.012399073
3895.475211	0.012080082
3897.403664	0.012109923
3899.332117	0.012278670
3901.260570	0.012250335
3903.189023	0.011706447
3905.117476	0.010917642
3907.045929	0.010533529
3908.974382	0.010667887
3910.902835	0.011019439
3912.831288	0.011129531
3914.759741	0.010634444
3916.688194	0.010048830
3918.616648	0.010222053
3920.545101	0.011144701
3922.473554	0.012106022
3924.402007	0.012543197
3926.330460	0.012452315
3928.258913	0.012184006
3930.187366	0.012077873
3932.115819	0.012069856
3934.044272	0.011879588
3935.972725	0.011563231
3937.901178	0.011449024
3939.829631	0.011584429
3941.758084	0.011712546
3943.686538	0.011749283
3945.614991	0.011585073
3947.543444	0.011210768
3949.471897	0.011141114
3951.400350	0.011584619
3953.328803	0.011971170
3955.257256	0.011920920
3957.185709	0.011469959
3959.114162	0.010677205
3961.042615	0.010008521
3962.971068	0.010025913
3964.899521	0.010556258
3966.827974	0.011022428
3968.756427	0.011079437
3970.684881	0.010799451
3972.613334	0.010604181
3974.541787	0.010726904
3976.470240	0.010944562
3978.398693	0.011185613
3980.327146	0.011183624
3982.255599	0.010563226
3984.184052	0.009990769
3986.112505	0.009964189
3988.040958	0.009903110
3989.969411	0.009590661
3991.897864	0.009310566
3993.826317	0.009128861
3995.754771	0.009312333
3997.683224	0.009724863
3999.611677	0.009236592
4001.540130	0.008117436
4003.468583	0.008051920
4005.397036	0.009090296
4007.325489	0.010105147
4009.253942	0.010556641
4011.182395	0.009994210
4013.110848	0.009181232
4015.039301	0.009128201
4016.967754	0.009403203
4018.896207	0.009559663
4020.824661	0.009593690
4022.753114	0.009679436
4024.681567	0.009782813
4026.610020	0.009566766
4028.538473	0.009366955
4030.466926	0.009732503
4032.395379	0.010265226
4034.323832	0.010511035
4036.252285	0.010125111
4038.180738	0.009931794
4040.109191	0.010772876
4042.037644	0.011606469
4043.966097	0.011183550
4045.894550	0.010193653
4047.823004	0.009982023
4049.751457	0.010391033
4051.679910	0.010394713
4053.608363	0.009896568
4055.536816	0.009561446
4057.465269	0.009676681
4059.393722	0.009854224
4061.322175	0.009660299
4063.250628	0.009092583
4065.179081	0.008417293
4067.107534	0.008238682
4069.035987	0.008920182
4070.964440	0.010049298
4072.892894	0.010886551
4074.821347	0.010732351
4076.749800	0.009692097
4078.678253	0.008952808
4080.606706	0.009065084
4082.535159	0.009104853
4084.463612	0.008590767
4086.392065	0.008037812
4088.320518	0.008240956
4090.248971	0.008735785
4092.177424	0.008292839
4094.105877	0.007555130
4096.034330	0.008064597
4097.962783	0.009288327
4099.891237	0.009666587
4101.819690	0.009226965
4103.748143	0.009067296
4105.676596	0.009407574
4107.605049	0.009565364
4109.533502	0.009165571
4111.461955	0.008631374
4113.390408	0.008276407
4115.318861	0.008563887
4117.247314	0.009088929
4119.175767	0.008549107
4121.104220	0.007322619
4123.032673	0.007219053
4124.961127	0.008081499
4126.889580	0.008279452
4128.818033	0.007715427
4130.746486	0.007337664
4132.674939	0.007407480
4134.603392	0.007798085
4136.531845	0.008219251
4138.460298	0.008579143
4140.388751	0.008801715
4142.317204	0.009208167
4144.245657	0.009963981
4146.174110	0.010104901
4148.102563	0.009107660
4150.031017	0.007721769
4151.959470	0.006567493
4153.887923	0.006104533
4155.816376	0.006965194
4157.744829	0.008114526
4159.673282	0.008345770
4161.601735	0.008059765
4163.530188	0.007971268
4165.458641	0.007977911
4167.387094	0.007815233
4169.315547	0.008053560
4171.244000	0.008673818
4173.172453	0.009002926
4175.100906	0.008638746
4177.029360	0.007362196
4178.957813	0.006405335
4180.886266	0.006562731
4182.814719	0.007110172
4184.743172	0.007457014
4186.671625	0.007273386
4188.600078	0.006880220
4190.528531	0.006863890
4192.456984	0.007450499
4194.385437	0.008305640
4196.313890	0.008435994
4198.242343	0.007691713
4200.170796	0.007154816
4202.099250	0.007272917
4204.027703	0.007722054
4205.956156	0.007888277
4207.884609	0.007346713
4209.813062	0.006800358
4211.741515	0.006713850
4213.669968	0.007113958
4215.598421	0.007758062
4217.526874	0.007673758
4219.455327	0.006950965
4221.383780	0.006595660
4223.312233	0.006882858
4225.240686	0.007173431
4227.169139	0.006980482
4229.097593	0.006511191
4231.026046	0.005996351
4232.954499	0.005517733
4234.882952	0.005558318
4236.811405	0.005877190
4238.739858	0.005944600
4240.668311	0.006149610
4242.596764	0.006709903
4244.525217	0.006506478
4246.453670	0.005483319
4248.382123	0.004675801
4250.310576	0.004775905
4252.239029	0.005556180
4254.167483	0.006370287
4256.095936	0.006560214
4258.024389	0.006000031
4259.952842	0.005713071
4261.881295	0.005884258
4263.809748	0.006231935
4265.738201	0.006575630
4267.666654	0.006516601
4269.595107	0.006158613
4271.523560	0.005863972
4273.452013	0.005435492
4275.380466	0.005350604
4277.308919	0.005764595
4279.237373	0.005789031
4281.165826	0.005455340
4283.094279	0.005282956
4285.022732	0.005763216
4286.951185	0.007189610
4288.879638	0.007751691
4290.808091	0.006944777
4292.736544	0.006380914
4294.664997	0.006460434
4296.593450	0.006497290
4298.521903	0.005903424
4300.450356	0.005030976
4302.378809	0.004782101
4304.307262	0.005113727
4306.235716	0.005440514
4308.164169	0.006077358
4310.092622	0.007231209
4312.021075	0.008220073
4313.949528	0.008243515
4315.877981	0.007483228
4317.806434	0.006907237
4319.734887	0.006445787
4321.663340	0.005881794
4323.591793	0.005691748
4325.520246	0.005900670
4327.448699	0.005589187
4329.377152	0.004684233
4331.305606	0.004515423
4333.234059	0.005080609
4335.162512	0.005327693
4337.090965	0.005667942
4339.019418	0.006515888
4340.947871	0.007069253
4342.876324	0.006325907
4344.804777	0.004403875
4346.733230	0.003592936
4348.661683	0.004913094
4350.590136	0.006732571
4352.518589	0.007466982
4354.447042	0.006815068
4356.375495	0.005414468
4358.303949	0.004368927
4360.232402	0.004304080
4362.160855	0.004777738
4364.089308	0.005040389
4366.017761	0.005268265
4367.946214	0.005817782
4369.874667	0.006286994
4371.803120	0.006146823
4373.731573	0.005611824
4375.660026	0.006181876
4377.588479	0.007175715
4379.516932	0.006844745
4381.445385	0.005669054
4383.373839	0.004887382
4385.302292	0.004325847
4387.230745	0.004155347
4389.159198	0.005010815
4391.087651	0.006280009
4393.016104	0.007004092
4394.944557	0.006841035
4396.873010	0.006047183
4398.801463	0.005303459
4400.729916	0.005547361
4402.658369	0.006705107
4404.586822	0.007672923
4406.515275	0.007432932
4408.443729	0.006675735
4410.372182	0.006446948
4412.300635	0.007125343
4414.229088	0.007384000
4416.157541	0.006610516
4418.085994	0.006233405
4420.014447	0.006976202
4421.942900	0.007374506
4423.871353	0.006937513
4425.799806	0.006910671
4427.728259	0.006617588
4429.656712	0.005694860
4431.585165	0.004732692
4433.513618	0.004174792
4435.442072	0.004902199
4437.370525	0.006509332
4439.298978	0.007618973
4441.227431	0.007430476
4443.155884	0.006405171
4445.084337	0.005421856
4447.012790	0.005093157
4448.941243	0.005565038
4450.869696	0.006508518
4452.798149	0.007492288
4454.726602	0.007958187
4456.655055	0.007715535
4458.583508	0.006878295
4460.511962	0.006202939
4462.440415	0.006580099
4464.368868	0.007193306
4466.297321	0.006774731
4468.225774	0.006145271
4470.154227	0.006247241
4472.082680	0.007405577
4474.011133	0.008305362
4475.939586	0.007703203
4477.868039	0.006567868
4479.796492	0.005996286
4481.724945	0.006081937
4483.653398	0.006638376
4485.581851	0.007298494
4487.510305	0.007416746
4489.438758	0.006628313
4491.367211	0.005901508
4493.295664	0.005879081
4495.224117	0.005781645
4497.152570	0.004855562
4499.081023	0.003760380
4501.009476	0.003398926
4502.937929	0.004423291
4504.866382	0.006402908
4506.794835	0.007784068
4508.723288	0.008023445
4510.651741	0.008045462
4512.580195	0.007803267
4514.508648	0.006775482
4516.437101	0.005582690
4518.365554	0.005129518
4520.294007	0.005764293
4522.222460	0.007029790
4524.150913	0.007635938
4526.079366	0.007421973
4528.007819	0.007044870
4529.936272	0.006620028
4531.864725	0.006031869
4533.793178	0.006037262
4535.721631	0.006917858
4537.650084	0.007118567
4539.578538	0.006393926
4541.506991	0.006095562
4543.435444	0.005857643
4545.363897	0.005555686
4547.292350	0.005961036
4549.220803	0.006085941
4551.149256	0.005711372
4553.077709	0.005708727
4555.006162	0.005854493
4556.934615	0.005845377
4558.863068	0.005516664
4560.791521	0.005184187
4562.719974	0.004759371
4564.648428	0.004275915
4566.576881	0.004565332
4568.505334	0.005846759
4570.433787	0.006245896
4572.362240	0.006219294
4574.290693	0.006346463
4576.219146	0.005997548
4578.147599	0.006054094
4580.076052	0.006268379
4582.004505	0.006282138
4583.932958	0.006415576
4585.861411	0.006509459
4587.789864	0.006181036
4589.718318	0.006037821
4591.646771	0.006178819
4593.575224	0.006370230
4595.503677	0.006695175
4597.432130	0.006853454
4599.360583	0.006332707
4601.289036	0.006010825
4603.217489	0.005869329
[truncated: 1,501 more rows]
