# Supplementary material for: Adaptive Method for Quantitative Estimation of Glucose and Fructose Concentrations in Aqueous Solutions Based on Infrared Nanoantenna Optics
Source: Sensors (Basel). 2019 Jul 11;19(14):3053. doi: 10.3390/s19143053 (PMC6678705; doi:10.3390/s19143053)
Supplement: Supplementary file 1 [file sensors-19-03053-s001.zip › 00_Measurement_Data/Fructose cycles/2 water/res4 sc50_50 ap100x100 par pol/2 water.28.txt]

748.239793	0.022443905
750.168246	0.022908263
752.096699	0.017872307
754.025152	0.012782075
755.953605	0.025051771
757.882058	0.038032666
759.810511	0.021623941
761.738964	0.021178726
763.667418	0.025208818
765.595871	0.039121613
767.524324	0.055713437
769.452777	0.046447698
771.381230	0.023870593
773.309683	0.023912042
775.238136	0.025827330
777.166589	0.025521962
779.095042	0.027888289
781.023495	0.043756004
782.951948	0.054271482
784.880401	0.044571925
786.808854	0.027314331
788.737308	0.029036626
790.665761	0.024977811
792.594214	0.020648377
794.522667	0.028660787
796.451120	0.044841237
798.379573	0.067376457
800.308026	0.078000329
802.236479	0.068112113
804.164932	0.047642581
806.093385	0.030789066
808.021838	0.034720499
809.950291	0.040438812
811.878744	0.029069435
813.807197	0.033342689
815.735651	0.037896652
817.664104	0.031227835
819.592557	0.023564978
821.521010	0.032415155
823.449463	0.032272421
825.377916	0.028808778
827.306369	0.023051759
829.234822	0.027085319
831.163275	0.044540275
833.091728	0.053908180
835.020181	0.040206004
836.948634	0.026616003
838.877087	0.013863619
840.805541	0.010816395
842.733994	0.024532573
844.662447	0.031266537
846.590900	0.030477887
848.519353	0.020819731
850.447806	0.012289449
852.376259	0.017485648
854.304712	0.025365332
856.233165	0.023882208
858.161618	0.018818047
860.090071	0.015665062
862.018524	0.014565856
863.946977	0.018747257
865.875430	0.025731435
867.803884	0.028050996
869.732337	0.029255243
871.660790	0.029967148
873.589243	0.027609641
875.517696	0.025792336
877.446149	0.026151968
879.374602	0.032799609
881.303055	0.037210681
883.231508	0.035113651
885.159961	0.035595592
887.088414	0.040210113
889.016867	0.045012601
890.945320	0.047604233
892.873774	0.047940291
894.802227	0.047596991
896.730680	0.050029080
898.659133	0.055767011
900.587586	0.060870070
902.516039	0.062782772
904.444492	0.063606434
906.372945	0.066474795
908.301398	0.071330748
910.229851	0.076508127
912.158304	0.080899067
914.086757	0.085216656
916.015210	0.091041677
917.943664	0.096377268
919.872117	0.099347681
921.800570	0.101903342
923.729023	0.106488802
925.657476	0.113278382
927.585929	0.120501563
929.514382	0.126053244
931.442835	0.129213989
933.371288	0.132055476
935.299741	0.136999696
937.228194	0.142857194
939.156647	0.148423135
941.085100	0.155220062
943.013553	0.163036868
944.942007	0.170277223
946.870460	0.177250788
948.798913	0.183708280
950.727366	0.189020157
952.655819	0.194853634
954.584272	0.201795980
956.512725	0.207792446
958.441178	0.212023184
960.369631	0.216278642
962.298084	0.222546011
964.226537	0.230425507
966.154990	0.238485053
968.083443	0.246159688
970.011897	0.252608985
971.940350	0.257731706
973.868803	0.263144374
975.797256	0.269793272
977.725709	0.276422739
979.654162	0.281819195
981.582615	0.287126988
983.511068	0.293377995
985.439521	0.299753398
987.367974	0.305704832
989.296427	0.311423481
991.224880	0.317078471
993.153333	0.322980165
995.081786	0.329170167
997.010240	0.334580183
998.938693	0.338746727
1000.867146	0.343175471
1002.795599	0.348278612
1004.724052	0.353101701
1006.652505	0.358355731
1008.580958	0.364555955
1010.509411	0.370029479
1012.437864	0.373858333
1014.366317	0.377340108
1016.294770	0.381302744
1018.223223	0.384766638
1020.151676	0.387301564
1022.080130	0.390063226
1024.008583	0.393556744
1025.937036	0.396932751
1027.865489	0.399539173
1029.793942	0.401484936
1031.722395	0.403275281
1033.650848	0.405099243
1035.579301	0.406544447
1037.507754	0.407892406
1039.436207	0.409948647
1041.364660	0.412091136
1043.293113	0.413595736
1045.221566	0.414919078
1047.150019	0.415726334
1049.078473	0.415146172
1051.006926	0.413647205
1052.935379	0.412751526
1054.863832	0.413153470
1056.792285	0.413681388
1058.720738	0.413044780
1060.649191	0.411506504
1062.577644	0.410230190
1064.506097	0.409532398
1066.434550	0.408513367
1068.363003	0.406948954
1070.291456	0.405545622
1072.219909	0.404386818
1074.148363	0.403130740
1076.076816	0.402039766
1078.005269	0.401362598
1079.933722	0.400359243
1081.862175	0.398626447
1083.790628	0.396770716
1085.719081	0.395092160
1087.647534	0.393603712
1089.575987	0.392079920
1091.504440	0.389786035
1093.432893	0.386824697
1095.361346	0.384516776
1097.289799	0.383342981
1099.218253	0.381835520
1101.146706	0.379171580
1103.075159	0.376532227
1105.003612	0.374224931
1106.932065	0.371564925
1108.860518	0.368827134
1110.788971	0.366143912
1112.717424	0.363301069
1114.645877	0.360654652
1116.574330	0.358348995
1118.502783	0.356016755
1120.431236	0.353630632
1122.359689	0.351449907
1124.288142	0.349116206
1126.216596	0.346229941
1128.145049	0.343280733
1130.073502	0.340639055
1132.001955	0.337915301
1133.930408	0.334882677
1135.858861	0.331813514
1137.787314	0.328893512
1139.715767	0.326044381
1141.644220	0.323372364
1143.572673	0.321045429
1145.501126	0.318789899
1147.429579	0.316266388
1149.358032	0.313565105
1151.286486	0.310972571
1153.214939	0.308407485
1155.143392	0.305549264
1157.071845	0.302797496
1159.000298	0.300624877
1160.928751	0.298340559
1162.857204	0.295445442
1164.785657	0.292464256
1166.714110	0.289558828
1168.642563	0.286663294
1170.571016	0.284067571
1172.499469	0.281484902
1174.427922	0.278381854
1176.356375	0.275296867
1178.284829	0.272991389
1180.213282	0.270823628
1182.141735	0.267896771
1184.070188	0.264673710
1185.998641	0.261764824
1187.927094	0.259131908
1189.855547	0.256689519
1191.784000	0.254306257
1193.712453	0.251847237
1195.640906	0.249178201
1197.569359	0.246460125
1199.497812	0.244105577
1201.426265	0.241748080
1203.354719	0.239248201
1205.283172	0.237052619
1207.211625	0.235233784
1209.140078	0.233254135
1211.068531	0.230700776
1212.996984	0.227730200
1214.925437	0.225140959
1216.853890	0.223150760
1218.782343	0.221050769
1220.710796	0.218756467
1222.639249	0.216692582
1224.567702	0.214595109
1226.496155	0.212277591
1228.424609	0.210265324
1230.353062	0.208805785
1232.281515	0.207426503
1234.209968	0.205618486
1236.138421	0.203498691
1238.066874	0.201422304
1239.995327	0.199323773
1241.923780	0.197129622
1243.852233	0.195177317
1245.780686	0.193571389
1247.709139	0.191920504
1249.637592	0.190056562
1251.566045	0.188226283
1253.494498	0.186460227
1255.422952	0.184627205
1257.351405	0.182778358
1259.279858	0.181085616
1261.208311	0.179699987
1263.136764	0.178345621
1265.065217	0.176250070
1266.993670	0.173520043
1268.922123	0.171315402
1270.850576	0.169908911
1272.779029	0.168716326
1274.707482	0.167503983
1276.635935	0.166352600
1278.564388	0.165062174
1280.492842	0.163323015
1282.421295	0.161438689
1284.349748	0.160006508
1286.278201	0.158879697
1288.206654	0.157603994
1290.135107	0.156211197
1292.063560	0.154808030
1293.992013	0.153270468
1295.920466	0.151504487
1297.848919	0.149653271
1299.777372	0.148163959
1301.705825	0.147038311
1303.634278	0.145719513
1305.562731	0.144069731
1307.491185	0.142399713
1309.419638	0.140985534
1311.348091	0.139857411
1313.276544	0.138772577
1315.204997	0.137621388
1317.133450	0.136426821
1319.061903	0.135022983
1320.990356	0.133526713
1322.918809	0.132288337
1324.847262	0.131237343
1326.775715	0.130070552
1328.704168	0.128731072
1330.632621	0.127340019
1332.561075	0.126008481
1334.489528	0.124758638
1336.417981	0.123649538
1338.346434	0.122632630
1340.274887	0.121463619
1342.203340	0.120031759
1344.131793	0.118649937
1346.060246	0.117508635
1347.988699	0.116602540
1349.917152	0.115788750
1351.845605	0.114833221
1353.774058	0.113600492
1355.702511	0.112294763
1357.630965	0.111245163
1359.559418	0.110367373
1361.487871	0.109307840
1363.416324	0.108018145
1365.344777	0.106803924
1367.273230	0.105843008
1369.201683	0.105011664
1371.130136	0.104325302
1373.058589	0.103864990
1374.987042	0.103335962
1376.915495	0.102447979
1378.843948	0.101291120
1380.772401	0.100044921
1382.700854	0.098965347
1384.629308	0.098140247
1386.557761	0.097216636
1388.486214	0.095918871
1390.414667	0.094611607
1392.343120	0.093698435
1394.271573	0.093116790
1396.200026	0.092547446
1398.128479	0.091697201
1400.056932	0.090655737
1401.985385	0.089763463
1403.913838	0.088967510
1405.842291	0.087979242
1407.770744	0.086961620
1409.699198	0.086156435
1411.627651	0.085471787
1413.556104	0.084778577
1415.484557	0.084015787
1417.413010	0.083137773
1419.341463	0.082360007
1421.269916	0.081864052
1423.198369	0.081445038
1425.126822	0.080846645
1427.055275	0.080109775
1428.983728	0.079326369
1430.912181	0.078485779
1432.840634	0.077642545
1434.769087	0.076841839
1436.697541	0.076150708
1438.625994	0.075712904
1440.554447	0.075404324
1442.482900	0.074953191
1444.411353	0.074261017
1446.339806	0.073396906
1448.268259	0.072552420
1450.196712	0.071826398
1452.125165	0.071314834
1454.053618	0.071094118
1455.982071	0.070722036
1457.910524	0.069696665
1459.838977	0.068535350
1461.767431	0.067841232
1463.695884	0.067416333
1465.624337	0.067119844
1467.552790	0.067030333
1469.481243	0.067038223
1471.409696	0.066771194
1473.338149	0.066035740
1475.266602	0.065135166
1477.195055	0.064292543
1479.123508	0.063468024
1481.051961	0.062682413
1482.980414	0.061999146
1484.908867	0.061503343
1486.837321	0.061239455
1488.765774	0.060944047
1490.694227	0.060208127
1492.622680	0.059320141
1494.551133	0.058944076
1496.479586	0.059048899
1498.408039	0.058929924
1500.336492	0.058258936
1502.264945	0.057728291
1504.193398	0.057900544
1506.121851	0.058237754
1508.050304	0.057431858
1509.978757	0.055959489
1511.907210	0.055079382
1513.835664	0.054749850
1515.764117	0.054467827
1517.692570	0.054052833
1519.621023	0.053594925
1521.549476	0.053154252
1523.477929	0.052875437
1525.406382	0.052999675
1527.334835	0.053159509
1529.263288	0.052892752
1531.191741	0.052221291
1533.120194	0.051282827
1535.048647	0.050444178
1536.977100	0.050276589
1538.905554	0.050739869
1540.834007	0.051041830
1542.762460	0.050598517
1544.690913	0.049898498
1546.619366	0.049441792
1548.547819	0.049281497
1550.476272	0.048973098
1552.404725	0.048297573
1554.333178	0.047780909
1556.261631	0.047945265
1558.190084	0.048364624
1560.118537	0.047923014
1562.046990	0.047116105
1563.975443	0.046730299
1565.903897	0.046715155
1567.832350	0.046895050
1569.760803	0.046929650
1571.689256	0.046564605
1573.617709	0.046173196
1575.546162	0.046058938
1577.474615	0.046104945
1579.403068	0.046153966
1581.331521	0.046195053
1583.259974	0.046170000
1585.188427	0.046104793
1587.116880	0.046204656
1589.045333	0.046455704
1590.973787	0.046600837
1592.902240	0.046548735
1594.830693	0.046399485
1596.759146	0.046234518
1598.687599	0.046148669
1600.616052	0.046303768
1602.544505	0.046679277
1604.472958	0.047064688
1606.401411	0.047333568
1608.329864	0.047441669
1610.258317	0.047515646
1612.186770	0.047942672
1614.115223	0.048852734
1616.043677	0.049883589
1617.972130	0.050599843
1619.900583	0.050953049
1621.829036	0.051140469
1623.757489	0.051451586
1625.685942	0.051964182
1627.614395	0.052511483
1629.542848	0.053035013
1631.471301	0.053631451
1633.399754	0.054207690
1635.328207	0.054441970
1637.256660	0.054200687
1639.185113	0.053945072
1641.113566	0.053914499
1643.042020	0.053869788
1644.970473	0.053683124
1646.898926	0.053663723
1648.827379	0.053911280
1650.755832	0.054065872
1652.684285	0.053955626
1654.612738	0.053638805
1656.541191	0.053093113
1658.469644	0.052571099
1660.398097	0.052265037
1662.326550	0.051971838
1664.255003	0.051607411
1666.183456	0.051527884
1668.111910	0.051589713
1670.040363	0.051021270
1671.968816	0.049668357
1673.897269	0.048255611
1675.825722	0.047341317
1677.754175	0.047020003
1679.682628	0.046966076
1681.611081	0.046853635
1683.539534	0.046449289
1685.467987	0.045552678
1687.396440	0.044486392
1689.324893	0.043603163
1691.253346	0.043012284
1693.181799	0.042766511
1695.110253	0.042737171
1697.038706	0.042654436
1698.967159	0.042167280
1700.895612	0.041383225
1702.824065	0.040662874
1704.752518	0.039837591
1706.680971	0.038761374
1708.609424	0.037799027
1710.537877	0.037211414
1712.466330	0.036861949
1714.394783	0.036535334
1716.323236	0.035973020
1718.251689	0.035111591
1720.180143	0.034415886
1722.108596	0.034170717
1724.037049	0.034074452
1725.965502	0.033849638
1727.893955	0.033560693
1729.822408	0.033406392
1731.750861	0.033385742
1733.679314	0.033330716
1735.607767	0.033232681
1737.536220	0.033300906
1739.464673	0.033484448
1741.393126	0.033559155
1743.321579	0.033420924
1745.250032	0.033114109
1747.178486	0.032715440
1749.106939	0.032288317
1751.035392	0.031941019
1752.963845	0.031742644
1754.892298	0.031676568
1756.820751	0.031741075
1758.749204	0.031996753
1760.677657	0.032485496
1762.606110	0.033052094
1764.534563	0.033374730
1766.463016	0.033439476
1768.391469	0.033660203
1770.319922	0.034315906
1772.248376	0.034932569
1774.176829	0.034904383
1776.105282	0.034568679
1778.033735	0.034479674
1779.962188	0.034750290
1781.890641	0.035185363
1783.819094	0.035656080
1785.747547	0.036264341
1787.676000	0.036899868
1789.604453	0.037175998
1791.532906	0.037069514
1793.461359	0.037143763
1795.389812	0.037674889
1797.318266	0.038262345
1799.246719	0.038578913
1801.175172	0.038746022
1803.103625	0.038949203
1805.032078	0.039123911
1806.960531	0.039174419
1808.888984	0.039212450
1810.817437	0.039389525
1812.745890	0.039680421
1814.674343	0.040003151
1816.602796	0.040310476
1818.531249	0.040500171
1820.459702	0.040489879
1822.388155	0.040447008
1824.316609	0.040627014
1826.245062	0.040959224
1828.173515	0.041137960
1830.101968	0.041022103
1832.030421	0.040734794
1833.958874	0.040548462
1835.887327	0.040599916
1837.815780	0.040783875
1839.744233	0.040858828
1841.672686	0.040654235
1843.601139	0.040322263
1845.529592	0.040222894
1847.458045	0.040189348
1849.386499	0.039800413
1851.314952	0.039266162
1853.243405	0.039014552
1855.171858	0.038957559
1857.100311	0.038873918
1859.028764	0.038782053
1860.957217	0.038604781
1862.885670	0.038255170
1864.814123	0.038021345
1866.742576	0.038150731
1868.671029	0.038356602
1870.599482	0.038220622
1872.527935	0.037839022
1874.456388	0.037400901
1876.384842	0.036903188
1878.313295	0.036430757
1880.241748	0.036159225
1882.170201	0.036033779
1884.098654	0.035733216
1886.027107	0.035177130
1887.955560	0.034602586
1889.884013	0.034123540
1891.812466	0.033762950
1893.740919	0.033553164
1895.669372	0.033347059
1897.597825	0.033024725
1899.526278	0.032795317
1901.454732	0.032825593
1903.383185	0.032806031
1905.311638	0.032432042
1907.240091	0.031947836
1909.168544	0.031617824
1911.096997	0.031221827
1913.025450	0.030688252
1914.953903	0.030329581
1916.882356	0.030130195
1918.810809	0.029858874
1920.739262	0.029637959
1922.667715	0.029529182
1924.596168	0.029295921
1926.524622	0.028933043
1928.453075	0.028609164
1930.381528	0.028406782
1932.309981	0.028313311
1934.238434	0.028215729
1936.166887	0.028082531
1938.095340	0.027909573
1940.023793	0.027602103
1941.952246	0.027028216
1943.880699	0.026316654
1945.809152	0.025855921
1947.737605	0.025692761
1949.666058	0.025589120
1951.594511	0.025410095
1953.522965	0.025114959
1955.451418	0.024812981
1957.379871	0.024680406
1959.308324	0.024680035
1961.236777	0.024562135
1963.165230	0.024228247
1965.093683	0.023883775
1967.022136	0.023601100
1968.950589	0.023232851
1970.879042	0.022830531
1972.807495	0.022521676
1974.735948	0.022373529
1976.664401	0.022426639
1978.592855	0.022528326
1980.521308	0.022381116
1982.449761	0.021921651
1984.378214	0.021488484
1986.306667	0.021375636
1988.235120	0.021386046
1990.163573	0.021279600
1992.092026	0.021148670
1994.020479	0.020978941
1995.948932	0.020625163
1997.877385	0.020197161
1999.805838	0.019949310
2001.734291	0.019966995
2003.662744	0.020134974
2005.591198	0.020290876
2007.519651	0.020315573
2009.448104	0.020179044
2011.376557	0.019933814
2013.305010	0.019619105
2015.233463	0.019286726
2017.161916	0.019123049
2019.090369	0.019150192
2021.018822	0.019005729
2022.947275	0.018587921
2024.875728	0.018273644
2026.804181	0.018206052
2028.732634	0.018108932
2030.661088	0.017815735
2032.589541	0.017577341
2034.517994	0.017667234
2036.446447	0.017743388
2038.374900	0.017445682
2040.303353	0.017189484
2042.231806	0.017230114
2044.160259	0.017140282
2046.088712	0.016709724
2048.017165	0.016309934
2049.945618	0.016295908
2051.874071	0.016496724
2053.802524	0.016586520
2055.730978	0.016538175
2057.659431	0.016402086
2059.587884	0.016212966
2061.516337	0.016094897
2063.444790	0.016013356
2065.373243	0.015752232
2067.301696	0.015359913
2069.230149	0.015200078
2071.158602	0.015358212
2073.087055	0.015531950
2075.015508	0.015578190
2076.943961	0.015523653
2078.872414	0.015405215
2080.800867	0.015365400
2082.729321	0.015353526
2084.657774	0.015107537
2086.586227	0.014711354
2088.514680	0.014521333
2090.443133	0.014610802
2092.371586	0.014745913
2094.300039	0.014809836
2096.228492	0.014797925
2098.156945	0.014672575
2100.085398	0.014541078
2102.013851	0.014536301
2103.942304	0.014524162
2105.870757	0.014375425
2107.799211	0.014145920
2109.727664	0.013967067
2111.656117	0.014033436
2113.584570	0.014279656
2115.513023	0.014431202
2117.441476	0.014405400
2119.369929	0.014179801
2121.298382	0.013874687
2123.226835	0.013772073
2125.155288	0.013778636
2127.083741	0.013579834
2129.012194	0.013264793
2130.940647	0.013084689
2132.869100	0.012980494
2134.797554	0.012912408
2136.726007	0.013064001
2138.654460	0.013352308
2140.582913	0.013403893
2142.511366	0.013051994
2144.439819	0.012496542
2146.368272	0.012149232
2148.296725	0.012188154
2150.225178	0.012308999
2152.153631	0.012407747
2154.082084	0.012705903
2156.010537	0.012841472
2157.938990	0.012448792
2159.867444	0.012038606
2161.795897	0.012006033
2163.724350	0.012082042
2165.652803	0.012031769
2167.581256	0.011861623
2169.509709	0.011790965
2171.438162	0.011907181
2173.366615	0.011904148
2175.295068	0.011703828
2177.223521	0.011624340
2179.151974	0.011685649
2181.080427	0.011751677
2183.008880	0.011859941
2184.937334	0.011914835
2186.865787	0.011844788
2188.794240	0.011861815
2190.722693	0.012112482
2192.651146	0.012303255
2194.579599	0.012037899
2196.508052	0.011402400
2198.436505	0.010961286
2200.364958	0.010984827
2202.293411	0.011026870
2204.221864	0.010879386
2206.150317	0.010679748
2208.078770	0.010385468
2210.007223	0.010205017
2211.935677	0.010384399
2213.864130	0.010685240
2215.792583	0.010724455
2217.721036	0.010468865
2219.649489	0.010242310
2221.577942	0.010285035
2223.506395	0.010496194
2225.434848	0.010681862
2227.363301	0.010630127
2229.291754	0.010344382
2231.220207	0.010121481
2233.148660	0.010127403
2235.077113	0.010205888
2237.005567	0.010049249
2238.934020	0.009673781
2240.862473	0.009478544
2242.790926	0.009625580
2244.719379	0.009981861
2246.647832	0.010385096
2248.576285	0.010561435
2250.504738	0.010317910
2252.433191	0.009869237
2254.361644	0.009641020
2256.290097	0.009599944
2258.218550	0.009502500
2260.147003	0.009327565
2262.075456	0.009211057
2264.003910	0.009279625
2265.932363	0.009422557
2267.860816	0.009386544
2269.789269	0.009287712
2271.717722	0.009327007
2273.646175	0.009305224
2275.574628	0.009118194
2277.503081	0.008981708
2279.431534	0.008924899
2281.359987	0.008849039
2283.288440	0.008767683
2285.216893	0.008693159
2287.145346	0.008613078
2289.073800	0.008597424
2291.002253	0.008665361
2292.930706	0.008604025
2294.859159	0.008505603
2296.787612	0.008752869
2298.716065	0.009168040
2300.644518	0.009135360
2302.572971	0.008523900
2304.501424	0.007988168
2306.429877	0.008174331
2308.358330	0.008904969
2310.286783	0.009401383
2312.215236	0.009224808
2314.143690	0.008670287
2316.072143	0.008202556
2318.000596	0.008054180
2319.929049	0.008144891
2321.857502	0.008161906
2323.785955	0.008018047
2325.714408	0.008128942
2327.642861	0.008558581
2329.571314	0.008428366
2331.499767	0.007569492
2333.428220	0.007130640
2335.356673	0.007347115
2337.285126	0.007554348
2339.213579	0.007819792
2341.142033	0.008088325
2343.070486	0.007824554
2344.998939	0.007375314
2346.927392	0.007400731
2348.855845	0.007800451
2350.784298	0.008156295
2352.712751	0.008320495
2354.641204	0.008256453
2356.569657	0.007936397
2358.498110	0.007668848
2360.426563	0.007743085
2362.355016	0.007925388
2364.283469	0.007667872
2366.211923	0.007034708
2368.140376	0.006550465
2370.068829	0.006323041
2371.997282	0.006192816
2373.925735	0.006346766
2375.854188	0.006786790
2377.782641	0.006982738
2379.711094	0.006810221
2381.639547	0.006709742
2383.568000	0.006718880
2385.496453	0.006536380
2387.424906	0.006306530
2389.353359	0.006356589
2391.281812	0.006534745
2393.210266	0.006459982
2395.138719	0.006044383
2397.067172	0.005560962
2398.995625	0.005400090
2400.924078	0.005688716
2402.852531	0.006118495
2404.780984	0.006270458
2406.709437	0.006191086
2408.637890	0.005978236
2410.566343	0.005769784
2412.494796	0.005797596
2414.423249	0.006059824
2416.351702	0.006250326
2418.280156	0.006148915
2420.208609	0.005966029
2422.137062	0.005867220
2424.065515	0.005722499
2425.993968	0.005475712
2427.922421	0.005227757
2429.850874	0.005279974
2431.779327	0.005643692
2433.707780	0.005853606
2435.636233	0.005698846
2437.564686	0.005595158
2439.493139	0.005668119
2441.421592	0.005727778
2443.350045	0.005840784
2445.278499	0.006025569
2447.206952	0.005930098
2449.135405	0.005638040
2451.063858	0.005516729
2452.992311	0.005586866
2454.920764	0.005884386
2456.849217	0.006303620
2458.777670	0.006359137
2460.706123	0.006039902
2462.634576	0.005883859
2464.563029	0.005869206
2466.491482	0.005705119
2468.419935	0.005544083
2470.348389	0.005638672
2472.276842	0.006001486
2474.205295	0.006308563
2476.133748	0.006232557
2478.062201	0.006084764
2479.990654	0.006206859
2481.919107	0.006503130
2483.847560	0.006967211
2485.776013	0.007328293
2487.704466	0.007280590
2489.632919	0.007187039
2491.561372	0.007477310
2493.489825	0.007754608
2495.418279	0.007629163
2497.346732	0.007359962
2499.275185	0.007202724
2501.203638	0.007293565
2503.132091	0.007590941
2505.060544	0.007678345
2506.988997	0.007527347
2508.917450	0.007503984
2510.845903	0.007755005
2512.774356	0.008210629
2514.702809	0.008568187
2516.631262	0.008556410
2518.559715	0.008427166
2520.488168	0.008471881
2522.416622	0.008657176
2524.345075	0.008949241
2526.273528	0.009296434
2528.201981	0.009593195
2530.130434	0.009761275
2532.058887	0.010049265
2533.987340	0.010577745
2535.915793	0.010899588
2537.844246	0.010894786
2539.772699	0.010886428
2541.701152	0.010939834
2543.629605	0.011063320
2545.558058	0.011331882
2547.486512	0.011616677
2549.414965	0.011745592
2551.343418	0.011851173
2553.271871	0.012153715
2555.200324	0.012625547
2557.128777	0.013070024
2559.057230	0.013337091
2560.985683	0.013528136
2562.914136	0.013933023
2564.842589	0.014433775
2566.771042	0.014624625
2568.699495	0.014585376
2570.627948	0.014718330
2572.556401	0.015171063
2574.484855	0.015657943
2576.413308	0.015861683
2578.341761	0.016032089
2580.270214	0.016351195
2582.198667	0.016636325
2584.127120	0.016806193
2586.055573	0.016883517
2587.984026	0.016964244
2589.912479	0.017119793
2591.840932	0.017323857
2593.769385	0.017458906
2595.697838	0.017643521
2597.626291	0.018139722
2599.554745	0.018607177
2601.483198	0.018584091
2603.411651	0.018336039
2605.340104	0.018251235
2607.268557	0.018257350
2609.197010	0.018257879
2611.125463	0.018321367
2613.053916	0.018539004
2614.982369	0.018812833
2616.910822	0.018971395
2618.839275	0.019091453
2620.767728	0.019143516
2622.696181	0.018909222
2624.624635	0.018656667
2626.553088	0.018755987
2628.481541	0.018971680
2630.409994	0.018947713
2632.338447	0.018722454
2634.266900	0.018597687
2636.195353	0.018713171
2638.123806	0.018750984
2640.052259	0.018496815
2641.980712	0.018224858
2643.909165	0.018044196
2645.837618	0.017985700
2647.766071	0.018044256
2649.694524	0.017913656
2651.622978	0.017541224
2653.551431	0.017295308
2655.479884	0.017285116
2657.408337	0.017204948
2659.336790	0.017083686
2661.265243	0.017155612
2663.193696	0.017217336
2665.122149	0.017123749
2667.050602	0.017165523
2668.979055	0.017316643
2670.907508	0.017065605
2672.835961	0.016356673
2674.764414	0.015735263
2676.692868	0.015478877
2678.621321	0.015532534
2680.549774	0.015787633
2682.478227	0.016072087
2684.406680	0.016318792
2686.335133	0.016415201
2688.263586	0.016167516
2690.192039	0.015743803
2692.120492	0.015425612
2694.048945	0.015173445
2695.977398	0.014929844
2697.905851	0.014920344
2699.834304	0.015144668
2701.762757	0.015143879
2703.691211	0.014864360
2705.619664	0.014785864
2707.548117	0.014955222
2709.476570	0.014853834
2711.405023	0.014471382
2713.333476	0.014288467
2715.261929	0.014334647
2717.190382	0.014572694
2719.118835	0.014876448
2721.047288	0.014916125
2722.975741	0.014861454
2724.904194	0.014847169
2726.832647	0.014587029
2728.761101	0.014241432
2730.689554	0.014243699
2732.618007	0.014450650
2734.546460	0.014352059
2736.474913	0.014002318
2738.403366	0.013832903
2740.331819	0.013988924
2742.260272	0.014338477
2744.188725	0.014461394
2746.117178	0.014106242
2748.045631	0.013480550
2749.974084	0.012964478
2751.902537	0.012907325
2753.830991	0.012987331
2755.759444	0.012816917
2757.687897	0.012806573
2759.616350	0.013023956
2761.544803	0.012981969
2763.473256	0.012515710
2765.401709	0.012108938
2767.330162	0.012355855
2769.258615	0.012959611
2771.187068	0.013061007
2773.115521	0.012535236
2775.043974	0.011836202
2776.972427	0.011548089
2778.900880	0.011841456
2780.829334	0.012181720
2782.757787	0.012130496
2784.686240	0.011920433
2786.614693	0.011929556
2788.543146	0.012033259
2790.471599	0.012113879
2792.400052	0.012407292
2794.328505	0.012612186
2796.256958	0.012334587
2798.185411	0.011876649
2800.113864	0.011488359
2802.042317	0.011290461
2803.970770	0.011391878
2805.899224	0.011626971
2807.827677	0.011810782
2809.756130	0.011897366
2811.684583	0.012024374
2813.613036	0.012182901
2815.541489	0.012039339
2817.469942	0.011749443
2819.398395	0.011702639
2821.326848	0.011643133
2823.255301	0.011217699
2825.183754	0.010637552
2827.112207	0.010589338
2829.040660	0.011138776
2830.969113	0.011534368
2832.897567	0.011623922
2834.826020	0.011666259
2836.754473	0.011406931
2838.682926	0.010943350
2840.611379	0.010754452
2842.539832	0.010753009
2844.468285	0.010493058
2846.396738	0.010244936
2848.325191	0.010538372
2850.253644	0.010944917
2852.182097	0.010959105
2854.110550	0.010935377
2856.039003	0.011176859
2857.967457	0.011475787
2859.895910	0.011629011
2861.824363	0.011656768
2863.752816	0.011626381
2865.681269	0.011424993
2867.609722	0.011030796
2869.538175	0.010767596
2871.466628	0.010810869
2873.395081	0.010973888
2875.323534	0.011177468
2877.251987	0.011424094
2879.180440	0.011523517
2881.108893	0.011326356
2883.037347	0.011263216
2884.965800	0.011661656
2886.894253	0.011875533
2888.822706	0.011394613
2890.751159	0.010645320
2892.679612	0.010383598
2894.608065	0.010852315
2896.536518	0.011329928
2898.464971	0.011175013
2900.393424	0.010865195
2902.321877	0.010916797
2904.250330	0.011037344
2906.178783	0.011059919
2908.107236	0.010929826
2910.035690	0.010626994
2911.964143	0.010688066
2913.892596	0.011214973
2915.821049	0.011520136
2917.749502	0.011575174
2919.677955	0.011635027
2921.606408	0.011448818
2923.534861	0.010937824
2925.463314	0.010364790
2927.391767	0.010110701
2929.320220	0.010366024
2931.248673	0.010585321
2933.177126	0.010420224
2935.105580	0.010355898
2937.034033	0.010801533
2938.962486	0.011360812
2940.890939	0.011629974
2942.819392	0.011814743
2944.747845	0.012053120
2946.676298	0.012076122
2948.604751	0.011851911
2950.533204	0.011838089
2952.461657	0.012069095
2954.390110	0.012129796
2956.318563	0.011826515
2958.247016	0.011308988
2960.175469	0.010966365
2962.103923	0.010874878
2964.032376	0.010595128
2965.960829	0.010255354
2967.889282	0.010455401
2969.817735	0.010969556
2971.746188	0.011258821
2973.674641	0.011386713
2975.603094	0.011446273
2977.531547	0.011464084
2979.460000	0.011506058
2981.388453	0.011411468
2983.316906	0.011324651
2985.245359	0.011643215
2987.173813	0.012002488
2989.102266	0.012104530
2991.030719	0.012241934
2992.959172	0.012321513
2994.887625	0.012246449
2996.816078	0.012168488
2998.744531	0.012073843
3000.672984	0.012154873
3002.601437	0.012461821
3004.529890	0.012505881
3006.458343	0.012080933
3008.386796	0.011663770
3010.315249	0.011575616
3012.243703	0.011696776
3014.172156	0.011973185
3016.100609	0.012534353
3018.029062	0.013221825
3019.957515	0.013532397
3021.885968	0.013354265
3023.814421	0.013171584
3025.742874	0.013223661
3027.671327	0.013227750
3029.599780	0.013008669
3031.528233	0.012676126
3033.456686	0.012467377
3035.385139	0.012605939
3037.313592	0.012978001
3039.242046	0.013218857
3041.170499	0.013170686
3043.098952	0.012954957
3045.027405	0.012863039
3046.955858	0.013191602
3048.884311	0.013623780
3050.812764	0.013557710
3052.741217	0.013410560
3054.669670	0.013798287
3056.598123	0.014212798
3058.526576	0.014216498
3060.455029	0.014199754
3062.383482	0.014338472
3064.311936	0.014393817
3066.240389	0.014261814
3068.168842	0.014158407
3070.097295	0.014363881
3072.025748	0.014728160
3073.954201	0.014760507
3075.882654	0.014481600
3077.811107	0.014311710
3079.739560	0.014323047
3081.668013	0.014442959
3083.596466	0.014720973
3085.524919	0.015029662
3087.453372	0.015450888
3089.381825	0.016025202
3091.310279	0.016170794
3093.238732	0.015756309
3095.167185	0.015632397
3097.095638	0.016226331
3099.024091	0.017079221
3100.952544	0.017477043
3102.880997	0.017131712
3104.809450	0.016602315
3106.737903	0.016635003
3108.666356	0.017120557
3110.594809	0.017512895
3112.523262	0.017736705
3114.451715	0.017877154
3116.380169	0.017891798
3118.308622	0.017867800
3120.237075	0.018087672
3122.165528	0.018611321
3124.093981	0.019004241
3126.022434	0.018867895
3127.950887	0.018396324
3129.879340	0.018164175
3131.807793	0.018395955
3133.736246	0.018732626
3135.664699	0.018962620
3137.593152	0.019224346
3139.521605	0.019514093
3141.450058	0.019785842
3143.378512	0.020081675
3145.306965	0.020292476
3147.235418	0.020373784
3149.163871	0.020590214
3151.092324	0.020821914
3153.020777	0.020700281
3154.949230	0.020388313
3156.877683	0.020383678
3158.806136	0.020794129
3160.734589	0.021091640
3162.663042	0.021174265
3164.591495	0.021565741
3166.519948	0.022127716
3168.448402	0.022364555
3170.376855	0.022552123
3172.305308	0.022929201
3174.233761	0.022961674
3176.162214	0.022622889
3178.090667	0.022717776
3180.019120	0.023240913
3181.947573	0.023204943
3183.876026	0.022646876
3185.804479	0.022610735
3187.732932	0.023330238
3189.661385	0.024221245
3191.589838	0.024724374
3193.518292	0.024499185
3195.446745	0.024118003
3197.375198	0.024656964
3199.303651	0.025736040
3201.232104	0.026033442
3203.160557	0.025512796
3205.089010	0.025049020
3207.017463	0.025005735
3208.945916	0.025205133
3210.874369	0.025193466
3212.802822	0.024626361
3214.731275	0.024048043
3216.659728	0.024225688
3218.588181	0.024973894
3220.516635	0.025770929
3222.445088	0.026422340
3224.373541	0.026534777
3226.301994	0.025891442
3228.230447	0.025100557
3230.158900	0.024913691
3232.087353	0.025441920
3234.015806	0.026319006
3235.944259	0.027162530
3237.872712	0.027841609
3239.801165	0.028254587
3241.729618	0.028154396
3243.658071	0.027750086
3245.586525	0.027806148
3247.514978	0.028361473
3249.443431	0.028458793
3251.371884	0.028081570
3253.300337	0.028115880
3255.228790	0.028494660
3257.157243	0.028738163
3259.085696	0.028957326
3261.014149	0.029168347
3262.942602	0.029185330
3264.871055	0.028884364
3266.799508	0.028237008
3268.727961	0.027760915
3270.656414	0.028248206
3272.584868	0.029365331
3274.513321	0.029751679
3276.441774	0.029114081
3278.370227	0.028620202
3280.298680	0.029118892
3282.227133	0.030209394
3284.155586	0.031009633
3286.084039	0.031133782
3288.012492	0.030697629
3289.940945	0.030286230
3291.869398	0.030420959
3293.797851	0.030719759
3295.726304	0.030869044
3297.654758	0.031187646
3299.583211	0.031594478
3301.511664	0.031737439
3303.440117	0.031408578
3305.368570	0.030657884
3307.297023	0.030138005
3309.225476	0.030306878
3311.153929	0.030733123
3313.082382	0.031128367
3315.010835	0.031882994
3316.939288	0.032764416
3318.867741	0.032892339
3320.796194	0.032134838
3322.724648	0.031131210
3324.653101	0.030578764
3326.581554	0.030924343
3328.510007	0.032025952
3330.438460	0.032789961
3332.366913	0.032639515
3334.295366	0.032549374
3336.223819	0.032907255
3338.152272	0.033023905
3340.080725	0.032955896
3342.009178	0.033102665
3343.937631	0.033451483
3345.866084	0.033906989
3347.794537	0.034138042
3349.722991	0.034082085
3351.651444	0.034213722
3353.579897	0.034511063
3355.508350	0.034852371
3357.436803	0.035333343
3359.365256	0.035644416
3361.293709	0.035776004
3363.222162	0.036007725
3365.150615	0.035951890
3367.079068	0.035349887
3369.007521	0.034789894
3370.935974	0.034856010
3372.864427	0.035539959
3374.792881	0.036264971
3376.721334	0.036341220
3378.649787	0.035981681
3380.578240	0.035961024
3382.506693	0.036290988
3384.435146	0.036451343
3386.363599	0.036427610
3388.292052	0.036499739
3390.220505	0.036684711
3392.148958	0.036870956
3394.077411	0.036944270
3396.005864	0.036994632
3397.934317	0.037367500
3399.862770	0.038114872
3401.791224	0.038834941
3403.719677	0.038797885
3405.648130	0.038092766
3407.576583	0.037460849
3409.505036	0.037398502
3411.433489	0.037851397
3413.361942	0.038489975
3415.290395	0.039053328
3417.218848	0.039347135
3419.147301	0.039173964
3421.075754	0.038977355
3423.004207	0.039067250
3424.932660	0.038953926
3426.861114	0.038400751
3428.789567	0.037690409
3430.718020	0.037494630
3432.646473	0.038069326
3434.574926	0.038429201
3436.503379	0.037976146
3438.431832	0.037440699
3440.360285	0.037332080
3442.288738	0.037618805
3444.217191	0.038106143
3446.145644	0.037993371
3448.074097	0.037027754
3450.002550	0.036007073
3451.931004	0.035220105
3453.859457	0.034717821
3455.787910	0.034758195
3457.716363	0.035176676
3459.644816	0.035777330
3461.573269	0.036474474
3463.501722	0.036928903
3465.430175	0.036727056
3467.358628	0.035903372
3469.287081	0.035298418
3471.215534	0.035307836
3473.143987	0.035232872
3475.072440	0.034912124
3477.000893	0.034845524
3478.929347	0.034980521
3480.857800	0.034984935
3482.786253	0.034912974
3484.714706	0.035102565
3486.643159	0.035347898
3488.571612	0.034931187
3490.500065	0.033947602
3492.428518	0.033176556
3494.356971	0.032847378
3496.285424	0.032693170
3498.213877	0.032579351
3500.142330	0.032533005
3502.070783	0.032320879
3503.999237	0.031843778
3505.927690	0.031627934
3507.856143	0.031974286
3509.784596	0.032383446
3511.713049	0.032275334
3513.641502	0.031800620
3515.569955	0.031476777
3517.498408	0.031260148
3519.426861	0.030621678
3521.355314	0.029727915
3523.283767	0.029387893
3525.212220	0.029712569
3527.140673	0.030089434
3529.069126	0.030121900
3530.997580	0.029777417
3532.926033	0.029217007
3534.854486	0.028810715
3536.782939	0.028723080
3538.711392	0.028610956
3540.639845	0.028431030
3542.568298	0.028664056
3544.496751	0.029175272
3546.425204	0.029202040
3548.353657	0.028665980
3550.282110	0.028007375
3552.210563	0.027201351
3554.139016	0.026142070
3556.067470	0.025231993
3557.995923	0.024892220
3559.924376	0.025153553
3561.852829	0.025606396
3563.781282	0.025485646
3565.709735	0.024656413
3567.638188	0.024121547
3569.566641	0.024354799
3571.495094	0.024673335
3573.423547	0.024705695
3575.352000	0.024507036
3577.280453	0.024121035
3579.208906	0.023826087
3581.137360	0.023794394
3583.065813	0.023691013
3584.994266	0.023272632
3586.922719	0.022898475
3588.851172	0.022829713
3590.779625	0.022640862
3592.708078	0.022086671
3594.636531	0.021535344
3596.564984	0.021255095
3598.493437	0.020934617
3600.421890	0.020498065
3602.350343	0.020418743
3604.278796	0.020784536
3606.207249	0.020971464
3608.135703	0.020600194
3610.064156	0.019983424
3611.992609	0.019281330
3613.921062	0.018563859
3615.849515	0.018271634
3617.777968	0.018519210
3619.706421	0.018906489
3621.634874	0.019295262
3623.563327	0.019690001
3625.491780	0.019767068
3627.420233	0.019174561
3629.348686	0.018172476
3631.277139	0.017684152
3633.205593	0.017777421
3635.134046	0.017548896
3637.062499	0.016824700
3638.990952	0.016368931
3640.919405	0.016649667
3642.847858	0.017369486
3644.776311	0.017880077
3646.704764	0.017785300
3648.633217	0.017108202
3650.561670	0.016267419
3652.490123	0.015720749
3654.418576	0.015477753
3656.347029	0.015111626
3658.275482	0.014496547
3660.203936	0.014005392
3662.132389	0.013750054
3664.060842	0.013558490
3665.989295	0.013396582
3667.917748	0.013146362
3669.846201	0.012637910
3671.774654	0.012299130
3673.703107	0.012527142
3675.631560	0.012881804
3677.560013	0.012850821
3679.488466	0.012550509
3681.416919	0.012151423
3683.345372	0.011843263
3685.273826	0.011953680
3687.202279	0.012414502
3689.130732	0.012429237
3691.059185	0.011736539
3692.987638	0.011384127
3694.916091	0.011680508
3696.844544	0.011825695
3698.772997	0.011359471
3700.701450	0.010708064
3702.629903	0.010564754
3704.558356	0.010927256
3706.486809	0.011409136
3708.415262	0.011795304
3710.343716	0.011666688
3712.272169	0.011076738
3714.200622	0.011052509
3716.129075	0.011559031
3718.057528	0.011525372
3719.985981	0.010710155
3721.914434	0.009986168
3723.842887	0.009880434
3725.771340	0.010175613
3727.699793	0.010751590
3729.628246	0.011772367
3731.556699	0.013005932
3733.485152	0.013628421
3735.413605	0.013164756
3737.342059	0.012157186
3739.270512	0.011417421
3741.198965	0.011224532
3743.127418	0.011465963
3745.055871	0.011864417
3746.984324	0.012066659
3748.912777	0.012007266
3750.841230	0.012028814
3752.769683	0.012350467
3754.698136	0.012508700
3756.626589	0.012366388
3758.555042	0.012460412
3760.483495	0.012862464
3762.411949	0.012941566
3764.340402	0.012676807
3766.268855	0.012569955
3768.197308	0.012711899
3770.125761	0.012769816
3772.054214	0.012511840
3773.982667	0.012355589
3775.911120	0.012893720
3777.839573	0.013937263
3779.768026	0.014694636
3781.696479	0.014882383
3783.624932	0.014713420
3785.553385	0.014231442
3787.481838	0.013621639
3789.410292	0.013245251
3791.338745	0.013105458
3793.267198	0.012838987
3795.195651	0.012394208
3797.124104	0.012257650
3799.052557	0.012541856
3800.981010	0.012680151
3802.909463	0.012398856
3804.837916	0.012127910
3806.766369	0.012229483
3808.694822	0.012568197
3810.623275	0.012768872
3812.551728	0.012742330
3814.480182	0.012580909
3816.408635	0.012262868
3818.337088	0.011903686
3820.265541	0.011885540
3822.193994	0.012243777
3824.122447	0.012522352
3826.050900	0.012701897
3827.979353	0.012972250
3829.907806	0.012987229
3831.836259	0.012376181
3833.764712	0.011559615
3835.693165	0.011057552
3837.621618	0.010997364
3839.550071	0.011557997
3841.478525	0.012455155
3843.406978	0.012955587
3845.335431	0.012801304
3847.263884	0.012271304
3849.192337	0.011818242
3851.120790	0.011686217
3853.049243	0.011884557
3854.977696	0.012034010
3856.906149	0.012019331
3858.834602	0.012211993
3860.763055	0.012727010
3862.691508	0.013357004
3864.619961	0.013706215
3866.548415	0.013309566
3868.476868	0.012238722
3870.405321	0.011359478
3872.333774	0.011459501
3874.262227	0.012184518
3876.190680	0.012578052
3878.119133	0.012169774
3880.047586	0.011240315
3881.976039	0.010466249
3883.904492	0.010462391
3885.832945	0.011297868
3887.761398	0.012308188
3889.689851	0.012811424
3891.618305	0.012838135
3893.546758	0.012495607
3895.475211	0.011802177
3897.403664	0.011124216
3899.332117	0.011101881
3901.260570	0.011912887
3903.189023	0.012697676
3905.117476	0.012775247
3907.045929	0.012616708
3908.974382	0.012374480
3910.902835	0.011926829
3912.831288	0.011736535
3914.759741	0.011969222
3916.688194	0.011778786
3918.616648	0.010909411
3920.545101	0.010404548
3922.473554	0.010672573
3924.402007	0.011164315
3926.330460	0.011468155
3928.258913	0.011613469
3930.187366	0.011514015
3932.115819	0.011112689
3934.044272	0.010765413
3935.972725	0.010701803
3937.901178	0.010682215
3939.829631	0.010614926
3941.758084	0.010837758
3943.686538	0.011365882
3945.614991	0.011683399
3947.543444	0.011484405
3949.471897	0.010985494
3951.400350	0.010495332
3953.328803	0.010216094
3955.257256	0.010251438
3957.185709	0.010532252
3959.114162	0.010630392
3961.042615	0.010371871
3962.971068	0.010148244
3964.899521	0.010141530
3966.827974	0.010299663
3968.756427	0.010647720
3970.684881	0.011026479
3972.613334	0.010905685
3974.541787	0.010272494
3976.470240	0.009892880
3978.398693	0.009894479
3980.327146	0.009878604
3982.255599	0.010120307
3984.184052	0.010699023
3986.112505	0.010662365
3988.040958	0.009799913
3989.969411	0.009188118
3991.897864	0.009144392
3993.826317	0.009100954
3995.754771	0.009136662
3997.683224	0.009595552
3999.611677	0.010129483
4001.540130	0.010479784
4003.468583	0.010841924
4005.397036	0.011040840
4007.325489	0.010869894
4009.253942	0.010294067
4011.182395	0.009515214
4013.110848	0.009331001
4015.039301	0.009621902
4016.967754	0.009651315
4018.896207	0.009782420
4020.824661	0.010277031
4022.753114	0.010758307
4024.681567	0.010752627
4026.610020	0.010513365
4028.538473	0.010246867
4030.466926	0.009705992
4032.395379	0.009126103
4034.323832	0.009098964
4036.252285	0.009531869
4038.180738	0.009411898
4040.109191	0.008495067
4042.037644	0.007847233
4043.966097	0.008162550
4045.894550	0.008857879
4047.823004	0.009558079
4049.751457	0.010480738
4051.679910	0.010723949
4053.608363	0.010231839
4055.536816	0.010042440
4057.465269	0.010148737
4059.393722	0.010449412
4061.322175	0.010678158
4063.250628	0.010054266
4065.179081	0.009101152
4067.107534	0.008908358
4069.035987	0.009272427
4070.964440	0.009348853
4072.892894	0.009105456
4074.821347	0.008883945
4076.749800	0.008326421
4078.678253	0.007805557
4080.606706	0.008435682
4082.535159	0.009423560
4084.463612	0.009526967
4086.392065	0.009193956
4088.320518	0.009107337
4090.248971	0.008663113
4092.177424	0.007973677
4094.105877	0.007796636
4096.034330	0.008134247
4097.962783	0.008714633
4099.891237	0.009054582
4101.819690	0.009081325
4103.748143	0.009079084
4105.676596	0.008817689
4107.605049	0.008517954
4109.533502	0.008671897
4111.461955	0.009039436
4113.390408	0.009154405
4115.318861	0.008740954
4117.247314	0.008207851
4119.175767	0.008404110
4121.104220	0.008873482
4123.032673	0.008983643
4124.961127	0.008921490
4126.889580	0.008752949
4128.818033	0.008471286
4130.746486	0.008179630
4132.674939	0.007771393
4134.603392	0.007352111
4136.531845	0.007191303
4138.460298	0.007324505
4140.388751	0.007475961
4142.317204	0.007513734
4144.245657	0.007606207
4146.174110	0.008041427
4148.102563	0.008484130
4150.031017	0.007932696
4151.959470	0.007198718
4153.887923	0.007586199
4155.816376	0.008425470
4157.744829	0.008882017
4159.673282	0.008827904
4161.601735	0.008094734
4163.530188	0.007418006
4165.458641	0.007260459
4167.387094	0.006875772
4169.315547	0.006230560
4171.244000	0.005903636
4173.172453	0.005780676
4175.100906	0.005812669
4177.029360	0.005785990
4178.957813	0.005354637
4180.886266	0.004853643
4182.814719	0.005129024
4184.743172	0.006277609
4186.671625	0.007119989
4188.600078	0.007192662
4190.528531	0.007163382
4192.456984	0.007074018
4194.385437	0.006775635
4196.313890	0.006488683
4198.242343	0.006010306
4200.170796	0.005349290
4202.099250	0.005062234
4204.027703	0.005418513
4205.956156	0.006285338
4207.884609	0.007126177
4209.813062	0.007625772
4211.741515	0.007995279
4213.669968	0.008230347
4215.598421	0.007687688
4217.526874	0.007066370
4219.455327	0.007111093
4221.383780	0.006834059
4223.312233	0.006200711
4225.240686	0.005902847
4227.169139	0.005865382
4229.097593	0.005499362
4231.026046	0.005339421
4232.954499	0.005766886
4234.882952	0.006367477
4236.811405	0.006343945
4238.739858	0.005833715
4240.668311	0.005834157
4242.596764	0.006535165
4244.525217	0.007324985
4246.453670	0.007352792
4248.382123	0.006504853
4250.310576	0.006007324
4252.239029	0.006385553
4254.167483	0.006611378
4256.095936	0.006541636
4258.024389	0.006794860
4259.952842	0.007267754
4261.881295	0.007578390
4263.809748	0.007129062
4265.738201	0.006233839
4267.666654	0.005720362
4269.595107	0.005907539
4271.523560	0.006780868
4273.452013	0.007276814
4275.380466	0.006928909
4277.308919	0.006653684
4279.237373	0.006708761
4281.165826	0.006479331
4283.094279	0.006137101
4285.022732	0.006307711
4286.951185	0.006887656
4288.879638	0.007023116
4290.808091	0.006306260
4292.736544	0.005243727
4294.664997	0.004596603
4296.593450	0.005162718
4298.521903	0.006581920
4300.450356	0.006999509
4302.378809	0.006649064
4304.307262	0.006403697
4306.235716	0.005827078
4308.164169	0.005142391
4310.092622	0.004882190
4312.021075	0.005333917
4313.949528	0.006261643
4315.877981	0.006843627
4317.806434	0.006261459
4319.734887	0.005361666
4321.663340	0.005647452
4323.591793	0.006252187
4325.520246	0.005998179
4327.448699	0.005891125
4329.377152	0.006499881
4331.305606	0.006805026
4333.234059	0.006407447
4335.162512	0.005805144
4337.090965	0.005203968
4339.019418	0.004949579
4340.947871	0.004853698
4342.876324	0.004775190
4344.804777	0.005022372
4346.733230	0.005211115
4348.661683	0.004953446
4350.590136	0.005174450
4352.518589	0.006090148
4354.447042	0.007034309
4356.375495	0.007339261
4358.303949	0.006705247
4360.232402	0.006104390
4362.160855	0.005693555
4364.089308	0.005424229
4366.017761	0.005664086
4367.946214	0.005712846
4369.874667	0.005698468
4371.803120	0.005324882
4373.731573	0.005496550
4375.660026	0.006426181
4377.588479	0.007375463
4379.516932	0.007993416
4381.445385	0.007706604
4383.373839	0.007042431
4385.302292	0.006356254
4387.230745	0.005739626
4389.159198	0.005694329
4391.087651	0.005885876
4393.016104	0.005549122
4394.944557	0.004909053
4396.873010	0.004205643
4398.801463	0.004248708
4400.729916	0.005252410
4402.658369	0.006217854
4404.586822	0.006582523
4406.515275	0.006647668
4408.443729	0.006654707
4410.372182	0.006235823
4412.300635	0.005302140
4414.229088	0.004659149
4416.157541	0.004481396
4418.085994	0.004062507
4420.014447	0.004197103
4421.942900	0.004758513
4423.871353	0.005581597
4425.799806	0.006667949
4427.728259	0.007333982
4429.656712	0.007028590
4431.585165	0.006673893
4433.513618	0.007250891
4435.442072	0.007678068
4437.370525	0.007484171
4439.298978	0.006953740
4441.227431	0.005901045
4443.155884	0.004838842
4445.084337	0.004450706
4447.012790	0.004792341
4448.941243	0.005491189
4450.869696	0.006383213
4452.798149	0.007271688
4454.726602	0.007723844
4456.655055	0.007330922
4458.583508	0.006774043
4460.511962	0.006554746
4462.440415	0.006413554
4464.368868	0.006347310
4466.297321	0.006493586
4468.225774	0.007031505
4470.154227	0.007644995
4472.082680	0.008044509
4474.011133	0.007652191
4475.939586	0.006601095
4477.868039	0.006217049
4479.796492	0.006708779
4481.724945	0.006743602
4483.653398	0.006213893
4485.581851	0.006166592
4487.510305	0.006388714
4489.438758	0.006063279
4491.367211	0.005947269
4493.295664	0.006881692
4495.224117	0.008046641
4497.152570	0.008827878
4499.081023	0.008831918
4501.009476	0.008155474
4502.937929	0.007781818
4504.866382	0.007573374
4506.794835	0.006779302
4508.723288	0.006299606
4510.651741	0.006925949
4512.580195	0.007759260
4514.508648	0.008100491
4516.437101	0.007368687
4518.365554	0.006548403
4520.294007	0.006704329
4522.222460	0.007027034
4524.150913	0.007111727
4526.079366	0.007110453
4528.007819	0.006425181
4529.936272	0.005711958
4531.864725	0.006078347
4533.793178	0.007145154
4535.721631	0.007568301
4537.650084	0.006802617
4539.578538	0.005925693
4541.506991	0.005473676
4543.435444	0.005070385
4545.363897	0.005208844
4547.292350	0.006628637
4549.220803	0.007960653
4551.149256	0.007764653
4553.077709	0.007042340
4555.006162	0.006904617
4556.934615	0.006840816
4558.863068	0.006566139
4560.791521	0.006776200
4562.719974	0.006984799
4564.648428	0.007034213
4566.576881	0.006743535
4568.505334	0.006554943
4570.433787	0.007015524
4572.362240	0.007395540
4574.290693	0.006904588
4576.219146	0.006062380
4578.147599	0.005338307
4580.076052	0.005194049
4582.004505	0.005738998
4583.932958	0.005800759
4585.861411	0.005226996
4587.789864	0.005320932
4589.718318	0.006050714
4591.646771	0.007222360
4593.575224	0.008315227
4595.503677	0.008815956
4597.432130	0.008222836
4599.360583	0.007247640
4601.289036	0.006719136
4603.217489	0.007593037
[truncated: 1,501 more rows]
