# Supplementary material for: Adaptive Method for Quantitative Estimation of Glucose and Fructose Concentrations in Aqueous Solutions Based on Infrared Nanoantenna Optics
Source: Sensors (Basel). 2019 Jul 11;19(14):3053. doi: 10.3390/s19143053 (PMC6678705; doi:10.3390/s19143053)
Supplement: Supplementary file 1 [file sensors-19-03053-s001.zip › 00_Measurement_Data/Fructose cycles/2 water/res4 sc50_50 ap100x100 par pol/2 water.29.txt]

748.239793	0.035903402
750.168246	0.028410135
752.096699	0.020696096
754.025152	0.026569359
755.953605	0.029931428
757.882058	0.032848183
759.810511	0.041017588
761.738964	0.052008785
763.667418	0.060332701
765.595871	0.056636520
767.524324	0.038628314
769.452777	0.028719354
771.381230	0.030469194
773.309683	0.029978020
775.238136	0.032374773
777.166589	0.023084352
779.095042	0.019821443
781.023495	0.021362182
782.951948	0.015714429
784.880401	0.025877487
786.808854	0.028332887
788.737308	0.023349134
790.665761	0.026178891
792.594214	0.029310929
794.522667	0.020461895
796.451120	0.022506418
798.379573	0.033265002
800.308026	0.033689816
802.236479	0.029800901
804.164932	0.017959336
806.093385	0.011889055
808.021838	0.016884707
809.950291	0.021794250
811.878744	0.027149646
813.807197	0.030834917
815.735651	0.020014783
817.664104	0.018709049
819.592557	0.025182946
821.521010	0.025343921
823.449463	0.035449807
825.377916	0.035754625
827.306369	0.027704522
829.234822	0.028984955
831.163275	0.032984793
833.091728	0.028372401
835.020181	0.022721432
836.948634	0.016752789
838.877087	0.008537158
840.805541	0.002750498
842.733994	0.011799997
844.662447	0.027856449
846.590900	0.035026919
848.519353	0.033933152
850.447806	0.031277753
852.376259	0.030040400
854.304712	0.031042987
856.233165	0.028090166
858.161618	0.024609761
860.090071	0.019757727
862.018524	0.016674021
863.946977	0.019276215
865.875430	0.024433546
867.803884	0.028305821
869.732337	0.026850678
871.660790	0.025366804
873.589243	0.030595655
875.517696	0.037813719
877.446149	0.041278098
879.374602	0.042195078
881.303055	0.041839909
883.231508	0.040508065
885.159961	0.038730402
887.088414	0.038882021
889.016867	0.041755315
890.945320	0.043316748
892.873774	0.044927377
894.802227	0.049051300
896.730680	0.052031465
898.659133	0.052182976
900.587586	0.053923234
902.516039	0.059888102
904.444492	0.067576855
906.372945	0.073887967
908.301398	0.078195333
910.229851	0.081279844
912.158304	0.083516292
914.086757	0.086186111
916.015210	0.090392202
917.943664	0.094884895
919.872117	0.099451065
921.800570	0.105908729
923.729023	0.112785488
925.657476	0.117435567
927.585929	0.122036688
929.514382	0.127812669
931.442835	0.132162884
933.371288	0.135930747
935.299741	0.141794056
937.228194	0.148750767
939.156647	0.154450417
941.085100	0.158293590
943.013553	0.162114561
944.942007	0.168116540
946.870460	0.175502434
948.798913	0.181454435
950.727366	0.185707971
952.655819	0.191498592
954.584272	0.199678525
956.512725	0.207062691
958.441178	0.212822080
960.369631	0.219400197
962.298084	0.226521492
964.226537	0.231727913
966.154990	0.236057669
968.083443	0.241863132
970.011897	0.248653039
971.940350	0.255438268
973.868803	0.262285203
975.797256	0.269291401
977.725709	0.276223511
979.654162	0.282438755
981.582615	0.287969649
983.511068	0.293732345
985.439521	0.299926847
987.367974	0.306245565
989.296427	0.312377572
991.224880	0.317959994
993.153333	0.323444724
995.081786	0.329034239
997.010240	0.333789676
998.938693	0.337840080
1000.867146	0.342545480
1002.795599	0.347584903
1004.724052	0.352023065
1006.652505	0.357015789
1008.580958	0.363111645
1010.509411	0.368835092
1012.437864	0.373317212
1014.366317	0.376692861
1016.294770	0.379351735
1018.223223	0.382284939
1020.151676	0.386578679
1022.080130	0.391287565
1024.008583	0.394768924
1025.937036	0.397834867
1027.865489	0.400787175
1029.793942	0.402011454
1031.722395	0.402279794
1033.650848	0.403689444
1035.579301	0.405900717
1037.507754	0.407822102
1039.436207	0.409202456
1041.364660	0.410164416
1043.293113	0.411252409
1045.221566	0.412467986
1047.150019	0.412877470
1049.078473	0.412327498
1051.006926	0.412430286
1052.935379	0.413727880
1054.863832	0.414186805
1056.792285	0.413452148
1058.720738	0.413374186
1060.649191	0.413663775
1062.577644	0.412608683
1064.506097	0.410686344
1066.434550	0.409349591
1068.363003	0.407990605
1070.291456	0.405369133
1072.219909	0.402340621
1074.148363	0.400695711
1076.076816	0.400557160
1078.005269	0.400581092
1079.933722	0.400029927
1081.862175	0.399198413
1083.790628	0.398152798
1085.719081	0.396437019
1087.647534	0.394048363
1089.575987	0.391529262
1091.504440	0.389413595
1093.432893	0.387681752
1095.361346	0.385496616
1097.289799	0.382711440
1099.218253	0.380326211
1101.146706	0.378515422
1103.075159	0.376546413
1105.003612	0.374205202
1106.932065	0.371760756
1108.860518	0.369439006
1110.788971	0.367054135
1112.717424	0.364411682
1114.645877	0.361847758
1116.574330	0.359165281
1118.502783	0.356027842
1120.431236	0.353044391
1122.359689	0.350494802
1124.288142	0.348122746
1126.216596	0.345667690
1128.145049	0.342864186
1130.073502	0.340072125
1132.001955	0.337444991
1133.930408	0.334490150
1135.858861	0.331528664
1137.787314	0.329241037
1139.715767	0.327156365
1141.644220	0.324382842
1143.572673	0.321154714
1145.501126	0.318535864
1147.429579	0.316768765
1149.358032	0.314940363
1151.286486	0.312217414
1153.214939	0.308845460
1155.143392	0.305765361
1157.071845	0.303256780
1159.000298	0.300931424
1160.928751	0.298475325
1162.857204	0.295593053
1164.785657	0.292327583
1166.714110	0.289136797
1168.642563	0.286351621
1170.571016	0.283767939
1172.499469	0.280980736
1174.427922	0.278381199
1176.356375	0.276337475
1178.284829	0.274055243
1180.213282	0.271036536
1182.141735	0.267943621
1184.070188	0.265000850
1185.998641	0.261827171
1187.927094	0.258946300
1189.855547	0.256862879
1191.784000	0.254893482
1193.712453	0.252537161
1195.640906	0.250013202
1197.569359	0.247432008
1199.497812	0.244773984
1201.426265	0.242017388
1203.354719	0.239646181
1205.283172	0.237227276
1207.211625	0.234617576
1209.140078	0.232160464
1211.068531	0.230041668
1212.996984	0.227877945
1214.925437	0.225550592
1216.853890	0.223335192
1218.782343	0.221381783
1220.710796	0.219407484
1222.639249	0.216945589
1224.567702	0.214296103
1226.496155	0.212154105
1228.424609	0.210426763
1230.353062	0.208808899
1232.281515	0.207263380
1234.209968	0.205358282
1236.138421	0.202912405
1238.066874	0.200365439
1239.995327	0.197947562
1241.923780	0.196034133
1243.852233	0.194928825
1245.780686	0.193835214
1247.709139	0.192258060
1249.637592	0.190772831
1251.566045	0.189487323
1253.494498	0.187867269
1255.422952	0.185955077
1257.351405	0.184097469
1259.279858	0.182184309
1261.208311	0.180151641
1263.136764	0.178068757
1265.065217	0.175953165
1266.993670	0.174065858
1268.922123	0.172580093
1270.850576	0.171263978
1272.779029	0.169798762
1274.707482	0.167945638
1276.635935	0.165992022
1278.564388	0.164411202
1280.492842	0.163224980
1282.421295	0.162317410
1284.349748	0.161521301
1286.278201	0.160445929
1288.206654	0.158856347
1290.135107	0.156828836
1292.063560	0.154710561
1293.992013	0.152883127
1295.920466	0.151389182
1297.848919	0.150017470
1299.777372	0.148513645
1301.705825	0.146882296
1303.634278	0.145452112
1305.562731	0.144218951
1307.491185	0.142901391
1309.419638	0.141680256
1311.348091	0.140732199
1313.276544	0.140175432
1315.204997	0.139760822
1317.133450	0.138713405
1319.061903	0.137104928
1320.990356	0.135255575
1322.918809	0.133123070
1324.847262	0.131295502
1326.775715	0.130153209
1328.704168	0.129141077
1330.632621	0.127903268
1332.561075	0.126912951
1334.489528	0.126511887
1336.417981	0.126082748
1338.346434	0.124852389
1340.274887	0.123370975
1342.203340	0.121859081
1344.131793	0.119993225
1346.060246	0.118479244
1347.988699	0.117465943
1349.917152	0.116347745
1351.845605	0.115067489
1353.774058	0.113784172
1355.702511	0.112759933
1357.630965	0.112272203
1359.559418	0.111894242
1361.487871	0.110964924
1363.416324	0.110111378
1365.344777	0.109458774
1367.273230	0.108103536
1369.201683	0.106910504
1371.130136	0.106421538
1373.058589	0.105686694
1374.987042	0.104903854
1376.915495	0.103954881
1378.843948	0.102202386
1380.772401	0.100583822
1382.700854	0.099825211
1384.629308	0.099195540
1386.557761	0.098152004
1388.486214	0.097654916
1390.414667	0.097701952
1392.343120	0.096774071
1394.271573	0.095298886
1396.200026	0.094432399
1398.128479	0.093463168
1400.056932	0.092446841
1401.985385	0.091543943
1403.913838	0.090204649
1405.842291	0.089362957
1407.770744	0.088866591
1409.699198	0.087647460
1411.627651	0.086420633
1413.556104	0.086136959
1415.484557	0.086099379
1417.413010	0.085093677
1419.341463	0.084219314
1421.269916	0.084236875
1423.198369	0.083483301
1425.126822	0.082431607
1427.055275	0.081759535
1428.983728	0.080732137
1430.912181	0.080153488
1432.840634	0.080105864
1434.769087	0.078854442
1436.697541	0.077204183
1438.625994	0.077108756
1440.554447	0.076884151
1442.482900	0.075921550
1444.411353	0.075262047
1446.339806	0.074608840
1448.268259	0.074125573
1450.196712	0.074348263
1452.125165	0.074995004
1454.053618	0.075250149
1455.982071	0.074474052
1457.910524	0.074024424
1459.838977	0.074295938
1461.767431	0.073000312
1463.695884	0.070402682
1465.624337	0.069107443
1467.552790	0.069570571
1469.481243	0.069543377
1471.409696	0.068569750
1473.338149	0.068191387
1475.266602	0.067602403
1477.195055	0.066004455
1479.123508	0.064511225
1481.051961	0.063651331
1482.980414	0.063616462
1484.908867	0.064030580
1486.837321	0.064328372
1488.765774	0.064348407
1490.694227	0.064249501
1492.622680	0.064104564
1494.551133	0.063169524
1496.479586	0.061900906
1498.408039	0.061173443
1500.336492	0.060837071
1502.264945	0.060895950
1504.193398	0.060491327
1506.121851	0.059698313
1508.050304	0.060598053
1509.978757	0.061091814
1511.907210	0.059660949
1513.835664	0.058372974
1515.764117	0.058356382
1517.692570	0.059495781
1519.621023	0.059846621
1521.549476	0.058812626
1523.477929	0.058281567
1525.406382	0.057481289
1527.334835	0.056283791
1529.263288	0.055452138
1531.191741	0.054095991
1533.120194	0.053000100
1535.048647	0.054258179
1536.977100	0.055652503
1538.905554	0.055277225
1540.834007	0.055600516
1542.762460	0.055809237
1544.690913	0.054017171
1546.619366	0.052086886
1548.547819	0.050898850
1550.476272	0.050639644
1552.404725	0.051187780
1554.333178	0.052021965
1556.261631	0.052148320
1558.190084	0.050643325
1560.118537	0.050304405
1562.046990	0.051100511
1563.975443	0.050424539
1565.903897	0.049421925
1567.832350	0.048780508
1569.760803	0.048419334
1571.689256	0.048773918
1573.617709	0.048412066
1575.546162	0.047271404
1577.474615	0.047301624
1579.403068	0.047504827
1581.331521	0.046559770
1583.259974	0.045741878
1585.188427	0.045786723
1587.116880	0.046087720
1589.045333	0.046092957
1590.973787	0.045922946
1592.902240	0.045905251
1594.830693	0.046138398
1596.759146	0.046483550
1598.687599	0.046690617
1600.616052	0.046827033
1602.544505	0.047282219
1604.472958	0.048032850
1606.401411	0.048570640
1608.329864	0.048834205
1610.258317	0.049342100
1612.186770	0.050216541
1614.115223	0.050726663
1616.043677	0.050858926
1617.972130	0.051755890
1619.900583	0.052421827
1621.829036	0.051721774
1623.757489	0.051742498
1625.685942	0.052875970
1627.614395	0.053316977
1629.542848	0.053534016
1631.471301	0.054151475
1633.399754	0.054125857
1635.328207	0.053815681
1637.256660	0.054849021
1639.185113	0.055848498
1641.113566	0.055945691
1643.042020	0.055982627
1644.970473	0.055913080
1646.898926	0.056692336
1648.827379	0.059015613
1650.755832	0.058834784
1652.684285	0.055857044
1654.612738	0.055352427
1656.541191	0.055932827
1658.469644	0.054936860
1660.398097	0.053507157
1662.326550	0.052779488
1664.255003	0.053255077
1666.183456	0.053934790
1668.111910	0.053653453
1670.040363	0.053245299
1671.968816	0.052574228
1673.897269	0.050510079
1675.825722	0.048966967
1677.754175	0.049268380
1679.682628	0.049777560
1681.611081	0.049419630
1683.539534	0.048531551
1685.467987	0.048387490
1687.396440	0.047817305
1689.324893	0.045691900
1691.253346	0.044002902
1693.181799	0.043240946
1695.110253	0.042894114
1697.038706	0.043337967
1698.967159	0.042940378
1700.895612	0.041935913
1702.824065	0.041712996
1704.752518	0.040716082
1706.680971	0.039416756
1708.609424	0.038586970
1710.537877	0.037883569
1712.466330	0.037644468
1714.394783	0.038005218
1716.323236	0.038070720
1718.251689	0.037470117
1720.180143	0.036766045
1722.108596	0.035796650
1724.037049	0.034822423
1725.965502	0.034424692
1727.893955	0.034455106
1729.822408	0.034749538
1731.750861	0.034719478
1733.679314	0.034260485
1735.607767	0.034643527
1737.536220	0.034869347
1739.464673	0.034121111
1741.393126	0.033679157
1743.321579	0.033805460
1745.250032	0.034008659
1747.178486	0.034118485
1749.106939	0.034022875
1751.035392	0.033951789
1752.963845	0.033970542
1754.892298	0.033787891
1756.820751	0.033698186
1758.749204	0.033955090
1760.677657	0.033831161
1762.606110	0.033555701
1764.534563	0.033723697
1766.463016	0.034108911
1768.391469	0.034899302
1770.319922	0.035783410
1772.248376	0.036068227
1774.176829	0.036173072
1776.105282	0.036312658
1778.033735	0.036281850
1779.962188	0.036225777
1781.890641	0.036233898
1783.819094	0.036146730
1785.747547	0.036287900
1787.676000	0.036917202
1789.604453	0.037464116
1791.532906	0.037936039
1793.461359	0.038925007
1795.389812	0.039903846
1797.318266	0.040171113
1799.246719	0.039838195
1801.175172	0.039365456
1803.103625	0.039226852
1805.032078	0.039397437
1806.960531	0.039644297
1808.888984	0.039792143
1810.817437	0.039853983
1812.745890	0.039977930
1814.674343	0.040026259
1816.602796	0.040040247
1818.531249	0.040395774
1820.459702	0.040963750
1822.388155	0.041205425
1824.316609	0.041159149
1826.245062	0.041469574
1828.173515	0.041765962
1830.101968	0.041619875
1832.030421	0.041386772
1833.958874	0.040917996
1835.887327	0.040464845
1837.815780	0.040577199
1839.744233	0.040999964
1841.672686	0.040989440
1843.601139	0.040688995
1845.529592	0.040891312
1847.458045	0.041022796
1849.386499	0.040578041
1851.314952	0.040013038
1853.243405	0.039604172
1855.171858	0.039436568
1857.100311	0.039386638
1859.028764	0.039138500
1860.957217	0.038631774
1862.885670	0.038222291
1864.814123	0.038210098
1866.742576	0.038417030
1868.671029	0.038613457
1870.599482	0.038535912
1872.527935	0.037743002
1874.456388	0.036605708
1876.384842	0.036000021
1878.313295	0.036048584
1880.241748	0.036225278
1882.170201	0.036042806
1884.098654	0.035606049
1886.027107	0.035354272
1887.955560	0.035207905
1889.884013	0.035095267
1891.812466	0.035061702
1893.740919	0.034661699
1895.669372	0.033963665
1897.597825	0.033359591
1899.526278	0.032882411
1901.454732	0.032641418
1903.383185	0.032639027
1905.311638	0.032655042
1907.240091	0.032514799
1909.168544	0.032131139
1911.096997	0.031632915
1913.025450	0.031190474
1914.953903	0.030618222
1916.882356	0.029949425
1918.810809	0.029933058
1920.739262	0.030297536
1922.667715	0.030112024
1924.596168	0.029650340
1926.524622	0.029227614
1928.453075	0.028825376
1930.381528	0.028512167
1932.309981	0.028210752
1934.238434	0.027818626
1936.166887	0.027412182
1938.095340	0.027238430
1940.023793	0.027232714
1941.952246	0.027270176
1943.880699	0.027437955
1945.809152	0.027352095
1947.737605	0.026907023
1949.666058	0.026597854
1951.594511	0.026434345
1953.522965	0.026048589
1955.451418	0.025413755
1957.379871	0.024900453
1959.308324	0.024752907
1961.236777	0.024752308
1963.165230	0.024533084
1965.093683	0.024094712
1967.022136	0.023693955
1968.950589	0.023539940
1970.879042	0.023514915
1972.807495	0.023345647
1974.735948	0.023028707
1976.664401	0.022780310
1978.592855	0.022658853
1980.521308	0.022523021
1982.449761	0.022430090
1984.378214	0.022380784
1986.306667	0.022115542
1988.235120	0.021633446
1990.163573	0.021093061
1992.092026	0.020812942
1994.020479	0.021078710
1995.948932	0.021344317
1997.877385	0.021130295
1999.805838	0.020681562
2001.734291	0.020234367
2003.662744	0.019823726
2005.591198	0.019516364
2007.519651	0.019412441
2009.448104	0.019465808
2011.376557	0.019472824
2013.305010	0.019315667
2015.233463	0.019036328
2017.161916	0.018758260
2019.090369	0.018658873
2021.018822	0.018705335
2022.947275	0.018625572
2024.875728	0.018337671
2026.804181	0.018049171
2028.732634	0.017891355
2030.661088	0.017724773
2032.589541	0.017462473
2034.517994	0.017312942
2036.446447	0.017378198
2038.374900	0.017442411
2040.303353	0.017359268
2042.231806	0.017154025
2044.160259	0.016894629
2046.088712	0.016751584
2048.017165	0.016743148
2049.945618	0.016588211
2051.874071	0.016319169
2053.802524	0.016345464
2055.730978	0.016647039
2057.659431	0.016865309
2059.587884	0.016804833
2061.516337	0.016414050
2063.444790	0.015951743
2065.373243	0.015838528
2067.301696	0.015919847
2069.230149	0.015921939
2071.158602	0.015984666
2073.087055	0.015987774
2075.015508	0.015619812
2076.943961	0.015118579
2078.872414	0.014942305
2080.800867	0.015053326
2082.729321	0.015218640
2084.657774	0.015422634
2086.586227	0.015464229
2088.514680	0.015204136
2090.443133	0.014950737
2092.371586	0.014740071
2094.300039	0.014460509
2096.228492	0.014338117
2098.156945	0.014323189
2100.085398	0.014019236
2102.013851	0.013560161
2103.942304	0.013514226
2105.870757	0.013762417
2107.799211	0.013895840
2109.727664	0.013913179
2111.656117	0.013913518
2113.584570	0.013872646
2115.513023	0.013708664
2117.441476	0.013477114
2119.369929	0.013451032
2121.298382	0.013690826
2123.226835	0.013933403
2125.155288	0.013977804
2127.083741	0.013771101
2129.012194	0.013354469
2130.940647	0.012979072
2132.869100	0.012853490
2134.797554	0.012883742
2136.726007	0.012953656
2138.654460	0.013075616
2140.582913	0.013120696
2142.511366	0.013011798
2144.439819	0.012982052
2146.368272	0.013085414
2148.296725	0.013165189
2150.225178	0.013221364
2152.153631	0.013158871
2154.082084	0.012894385
2156.010537	0.012696526
2157.938990	0.012713045
2159.867444	0.012680477
2161.795897	0.012393072
2163.724350	0.011975977
2165.652803	0.011735045
2167.581256	0.011773056
2169.509709	0.011803916
2171.438162	0.011678864
2173.366615	0.011690385
2175.295068	0.011972291
2177.223521	0.012183775
2179.151974	0.012049963
2181.080427	0.011706370
2183.008880	0.011421842
2184.937334	0.011298764
2186.865787	0.011367015
2188.794240	0.011612347
2190.722693	0.011769610
2192.651146	0.011700261
2194.579599	0.011730243
2196.508052	0.011775738
2198.436505	0.011531916
2200.364958	0.011246512
2202.293411	0.011043715
2204.221864	0.010885844
2206.150317	0.010900932
2208.078770	0.011092001
2210.007223	0.011292961
2211.935677	0.011226363
2213.864130	0.010871153
2215.792583	0.010529317
2217.721036	0.010406371
2219.649489	0.010577769
2221.577942	0.010824785
2223.506395	0.010763614
2225.434848	0.010353480
2227.363301	0.010026364
2229.291754	0.010023507
2231.220207	0.009922206
2233.148660	0.009707621
2235.077113	0.009831959
2237.005567	0.010078886
2238.934020	0.010062581
2240.862473	0.009995096
2242.790926	0.010085734
2244.719379	0.010230185
2246.647832	0.010251767
2248.576285	0.010076585
2250.504738	0.009947269
2252.433191	0.009956395
2254.361644	0.009994062
2256.290097	0.009970142
2258.218550	0.009928521
2260.147003	0.009804679
2262.075456	0.009471647
2264.003910	0.009047545
2265.932363	0.008926498
2267.860816	0.009227371
2269.789269	0.009531875
2271.717722	0.009502835
2273.646175	0.009231898
2275.574628	0.008810099
2277.503081	0.008360370
2279.431534	0.008248720
2281.359987	0.008597188
2283.288440	0.009004794
2285.216893	0.009004208
2287.145346	0.008604622
2289.073800	0.008283158
2291.002253	0.008325960
2292.930706	0.008457119
2294.859159	0.008399819
2296.787612	0.008293900
2298.716065	0.008315155
2300.644518	0.008471770
2302.572971	0.008534160
2304.501424	0.008279776
2306.429877	0.008003963
2308.358330	0.008091462
2310.286783	0.008374627
2312.215236	0.008535174
2314.143690	0.008669254
2316.072143	0.008811689
2318.000596	0.008804263
2319.929049	0.008703085
2321.857502	0.008524437
2323.785955	0.008144704
2325.714408	0.007697572
2327.642861	0.007619865
2329.571314	0.008018872
2331.499767	0.008491611
2333.428220	0.008477034
2335.356673	0.007961875
2337.285126	0.007428205
2339.213579	0.007619380
2341.142033	0.008538793
2343.070486	0.009040792
2344.998939	0.008492874
2346.927392	0.007766585
2348.855845	0.007883783
2350.784298	0.008734730
2352.712751	0.009222460
2354.641204	0.008757430
2356.569657	0.008185667
2358.498110	0.007941276
2360.426563	0.007720247
2362.355016	0.007835600
2364.283469	0.008785917
2366.211923	0.009677263
2368.140376	0.009248871
2370.068829	0.008033825
2371.997282	0.007248947
2373.925735	0.006984216
2375.854188	0.006939163
2377.782641	0.007022237
2379.711094	0.007209425
2381.639547	0.007394216
2383.568000	0.007440330
2385.496453	0.007234832
2387.424906	0.006813589
2389.353359	0.006397622
2391.281812	0.006144473
2393.210266	0.006054324
2395.138719	0.006201362
2397.067172	0.006585761
2398.995625	0.006818266
2400.924078	0.006557103
2402.852531	0.006039902
2404.780984	0.005797556
2406.709437	0.005838560
2408.637890	0.005973661
2410.566343	0.005912984
2412.494796	0.005617844
2414.423249	0.005535417
2416.351702	0.005737615
2418.280156	0.005867180
2420.208609	0.005907994
2422.137062	0.005968188
2424.065515	0.005881880
2425.993968	0.005700930
2427.922421	0.005693803
2429.850874	0.005811695
2431.779327	0.005861423
2433.707780	0.005863335
2435.636233	0.005899086
2437.564686	0.005896157
2439.493139	0.005862499
2441.421592	0.005892071
2443.350045	0.006083874
2445.278499	0.006290498
2447.206952	0.006134546
2449.135405	0.005821716
2451.063858	0.005871559
2452.992311	0.006037137
2454.920764	0.005811938
2456.849217	0.005509655
2458.777670	0.005609251
2460.706123	0.005964321
2462.634576	0.006368502
2464.563029	0.006698892
2466.491482	0.006780552
2468.419935	0.006786910
2470.348389	0.006868159
2472.276842	0.006853579
2474.205295	0.006614475
2476.133748	0.006368788
2478.062201	0.006340246
2479.990654	0.006435822
2481.919107	0.006399122
2483.847560	0.006328350
2485.776013	0.006438978
2487.704466	0.006535969
2489.632919	0.006603973
2491.561372	0.006844463
2493.489825	0.007108309
2495.418279	0.007218655
2497.346732	0.007224732
2499.275185	0.007368811
2501.203638	0.007596681
2503.132091	0.007692212
2505.060544	0.007765464
2506.988997	0.007949717
2508.917450	0.008036597
2510.845903	0.007986706
2512.774356	0.008042035
2514.702809	0.008231541
2516.631262	0.008466301
2518.559715	0.008785632
2520.488168	0.009101213
2522.416622	0.009159509
2524.345075	0.009209492
2526.273528	0.009652657
2528.201981	0.009958098
2530.130434	0.009791696
2532.058887	0.009804757
2533.987340	0.010089202
2535.915793	0.010345763
2537.844246	0.010737295
2539.772699	0.011092750
2541.701152	0.011192296
2543.629605	0.011195038
2545.558058	0.011324075
2547.486512	0.011605004
2549.414965	0.011675986
2551.343418	0.011652230
2553.271871	0.012037735
2555.200324	0.012496315
2557.128777	0.012637853
2559.057230	0.012818894
2560.985683	0.013307388
2562.914136	0.013999933
2564.842589	0.014523923
2566.771042	0.014665588
2568.699495	0.014736000
2570.627948	0.014855459
2572.556401	0.014870408
2574.484855	0.014964554
2576.413308	0.015227358
2578.341761	0.015518310
2580.270214	0.015900498
2582.198667	0.016339798
2584.127120	0.016649295
2586.055573	0.016788945
2587.984026	0.016803147
2589.912479	0.016728565
2591.840932	0.016673610
2593.769385	0.016743466
2595.697838	0.017022746
2597.626291	0.017528439
2599.554745	0.017970376
2601.483198	0.018069759
2603.411651	0.018004859
2605.340104	0.017900916
2607.268557	0.017806543
2609.197010	0.018072572
2611.125463	0.018632621
2613.053916	0.018954692
2614.982369	0.019050289
2616.910822	0.019097405
2618.839275	0.018794870
2620.767728	0.018291248
2622.696181	0.018040765
2624.624635	0.018076017
2626.553088	0.018283594
2628.481541	0.018528746
2630.409994	0.018630356
2632.338447	0.018647809
2634.266900	0.018686097
2636.195353	0.018564375
2638.123806	0.018344007
2640.052259	0.018417960
2641.980712	0.018640859
2643.909165	0.018571291
2645.837618	0.018240487
2647.766071	0.018029703
2649.694524	0.018101573
2651.622978	0.018201550
2653.551431	0.018121757
2655.479884	0.017949514
2657.408337	0.017813506
2659.336790	0.017819107
2661.265243	0.017866818
2663.193696	0.017691141
2665.122149	0.017493477
2667.050602	0.017437456
2668.979055	0.017209142
2670.907508	0.016902147
2672.835961	0.016720049
2674.764414	0.016460378
2676.692868	0.016321840
2678.621321	0.016561722
2680.549774	0.016721772
2682.478227	0.016419778
2684.406680	0.015913796
2686.335133	0.015419970
2688.263586	0.015163853
2690.192039	0.015373174
2692.120492	0.015756560
2694.048945	0.015993360
2695.977398	0.016140852
2697.905851	0.016152648
2699.834304	0.015870206
2701.762757	0.015499481
2703.691211	0.015472284
2705.619664	0.015716385
2707.548117	0.015826132
2709.476570	0.015566288
2711.405023	0.014900496
2713.333476	0.014240155
2715.261929	0.014150943
2717.190382	0.014482870
2719.118835	0.014553495
2721.047288	0.014273893
2722.975741	0.014127239
2724.904194	0.014090457
2726.832647	0.013969705
2728.761101	0.013941866
2730.689554	0.013901211
2732.618007	0.013665855
2734.546460	0.013618197
2736.474913	0.013869081
2738.403366	0.013968299
2740.331819	0.013918170
2742.260272	0.013890219
2744.188725	0.013738815
2746.117178	0.013380094
2748.045631	0.012861883
2749.974084	0.012676700
2751.902537	0.013074408
2753.830991	0.013266652
2755.759444	0.013017089
2757.687897	0.013051287
2759.616350	0.013309000
2761.544803	0.013284659
2763.473256	0.013015737
2765.401709	0.012811593
2767.330162	0.012859658
2769.258615	0.012911869
2771.187068	0.012668070
2773.115521	0.012421893
2775.043974	0.012563476
2776.972427	0.012817586
2778.900880	0.012685457
2780.829334	0.012305055
2782.757787	0.012097423
2784.686240	0.011988671
2786.614693	0.011914848
2788.543146	0.012172593
2790.471599	0.012691345
2792.400052	0.012914617
2794.328505	0.012558433
2796.256958	0.012011227
2798.185411	0.011716193
2800.113864	0.011504460
2802.042317	0.011148611
2803.970770	0.010954200
2805.899224	0.011349757
2807.827677	0.012118154
2809.756130	0.012514252
2811.684583	0.012266677
2813.613036	0.011729858
2815.541489	0.011261111
2817.469942	0.011077788
2819.398395	0.011243326
2821.326848	0.011560955
2823.255301	0.011620068
2825.183754	0.011281238
2827.112207	0.010834117
2829.040660	0.010592081
2830.969113	0.010595349
2832.897567	0.010727007
2834.826020	0.010986137
2836.754473	0.011233608
2838.682926	0.011000514
2840.611379	0.010421044
2842.539832	0.010363800
2844.468285	0.010820195
2846.396738	0.010760801
2848.325191	0.010098303
2850.253644	0.009796846
2852.182097	0.010176999
2854.110550	0.010710619
2856.039003	0.011010583
2857.967457	0.011037720
2859.895910	0.010933802
2861.824363	0.010854126
2863.752816	0.010852125
2865.681269	0.011103298
2867.609722	0.011350417
2869.538175	0.011043158
2871.466628	0.010576706
2873.395081	0.010565206
2875.323534	0.010774366
2877.251987	0.010831433
2879.180440	0.010870736
2881.108893	0.011005808
2883.037347	0.010948671
2884.965800	0.010681367
2886.894253	0.010766926
2888.822706	0.011233126
2890.751159	0.011459843
2892.679612	0.011515054
2894.608065	0.011928681
2896.536518	0.012293180
2898.464971	0.011705796
2900.393424	0.010568363
2902.321877	0.010004224
2904.250330	0.010187802
2906.178783	0.010681392
2908.107236	0.011270626
2910.035690	0.011951784
2911.964143	0.012280092
2913.892596	0.011841801
2915.821049	0.011101863
2917.749502	0.010688863
2919.677955	0.010535129
2921.606408	0.010506953
2923.534861	0.010805386
2925.463314	0.011130061
2927.391767	0.011181107
2929.320220	0.011205490
2931.248673	0.011162942
2933.177126	0.011056667
2935.105580	0.010993748
2937.034033	0.010815835
2938.962486	0.010904689
2940.890939	0.011355152
2942.819392	0.011520257
2944.747845	0.011273975
2946.676298	0.011174990
2948.604751	0.011390290
2950.533204	0.011303254
2952.461657	0.010852789
2954.390110	0.010981243
2956.318563	0.011658655
2958.247016	0.011853429
2960.175469	0.011584020
2962.103923	0.011426703
2964.032376	0.011522492
2965.960829	0.011750130
2967.889282	0.011897483
2969.817735	0.011800992
2971.746188	0.011566093
2973.674641	0.011359616
2975.603094	0.011209765
2977.531547	0.011084570
2979.460000	0.011081790
2981.388453	0.011283933
2983.316906	0.011516202
2985.245359	0.011707597
2987.173813	0.011935910
2989.102266	0.012210530
2991.030719	0.012276380
2992.959172	0.011873934
2994.887625	0.011388229
2996.816078	0.011274569
2998.744531	0.011343519
3000.672984	0.011371012
3002.601437	0.011607076
3004.529890	0.011958066
3006.458343	0.011949856
3008.386796	0.011789476
3010.315249	0.011864800
3012.243703	0.011765419
3014.172156	0.011433428
3016.100609	0.011529269
3018.029062	0.012048833
3019.957515	0.012378871
3021.885968	0.012367159
3023.814421	0.012325801
3025.742874	0.012331937
3027.671327	0.012306381
3029.599780	0.012436298
3031.528233	0.012722046
3033.456686	0.012815510
3035.385139	0.012740486
3037.313592	0.012762173
3039.242046	0.012854727
3041.170499	0.012909791
3043.098952	0.012860231
3045.027405	0.012754741
3046.955858	0.012988091
3048.884311	0.013547225
3050.812764	0.013776372
3052.741217	0.013559138
3054.669670	0.013394449
3056.598123	0.013445536
3058.526576	0.013590099
3060.455029	0.013791201
3062.383482	0.014076090
3064.311936	0.014382469
3066.240389	0.014548862
3068.168842	0.014562282
3070.097295	0.014743496
3072.025748	0.015154498
3073.954201	0.015332962
3075.882654	0.015141588
3077.811107	0.014891500
3079.739560	0.014880875
3081.668013	0.015283576
3083.596466	0.015846107
3085.524919	0.016021309
3087.453372	0.015795564
3089.381825	0.015625006
3091.310279	0.015644003
3093.238732	0.015798463
3095.167185	0.016208736
3097.095638	0.016751366
3099.024091	0.017021341
3100.952544	0.016915068
3102.880997	0.016918872
3104.809450	0.017142594
3106.737903	0.017044164
3108.666356	0.016826810
3110.594809	0.017205138
3112.523262	0.017854720
3114.451715	0.018109174
3116.380169	0.018129544
3118.308622	0.017967887
3120.237075	0.017582109
3122.165528	0.017306762
3124.093981	0.017280634
3126.022434	0.017548908
3127.950887	0.018142475
3129.879340	0.018766718
3131.807793	0.018981913
3133.736246	0.018755602
3135.664699	0.018368199
3137.593152	0.018073985
3139.521605	0.018387165
3141.450058	0.019399071
3143.378512	0.020294094
3145.306965	0.020756636
3147.235418	0.020867053
3149.163871	0.020466954
3151.092324	0.019932272
3153.020777	0.019784130
3154.949230	0.020065375
3156.877683	0.020546090
3158.806136	0.020810975
3160.734589	0.020773988
3162.663042	0.020844994
3164.591495	0.021142600
3166.519948	0.021372844
3168.448402	0.021390902
3170.376855	0.021492453
3172.305308	0.021973947
3174.233761	0.022673680
3176.162214	0.023376971
3178.090667	0.023964863
3180.019120	0.024041913
3181.947573	0.023645155
3183.876026	0.023397893
3185.804479	0.023248188
3187.732932	0.023044555
3189.661385	0.023219801
3191.589838	0.023664098
3193.518292	0.023832178
3195.446745	0.023833662
3197.375198	0.024059219
3199.303651	0.024428604
3201.232104	0.024592482
3203.160557	0.024464335
3205.089010	0.024101466
3207.017463	0.023658771
3208.945916	0.023567682
3210.874369	0.024077049
3212.802822	0.024956562
3214.731275	0.025732851
3216.659728	0.026206480
3218.588181	0.026597427
3220.516635	0.026889073
3222.445088	0.026658857
3224.373541	0.025761375
3226.301994	0.024988918
3228.230447	0.025008705
3230.158900	0.025305912
3232.087353	0.025739301
3234.015806	0.026761768
3235.944259	0.027755601
3237.872712	0.028170666
3239.801165	0.028520297
3241.729618	0.028666057
3243.658071	0.027854811
3245.586525	0.026734909
3247.514978	0.026681567
3249.443431	0.027527649
3251.371884	0.028074101
3253.300337	0.028229754
3255.228790	0.028759504
3257.157243	0.029408166
3259.085696	0.029232308
3261.014149	0.028563030
3262.942602	0.028643729
3264.871055	0.029282428
3266.799508	0.029266069
3268.727961	0.028745113
3270.656414	0.028609861
3272.584868	0.028970953
3274.513321	0.029206481
3276.441774	0.029020237
3278.370227	0.028928861
3280.298680	0.029283660
3282.227133	0.029880688
3284.155586	0.030307315
3286.084039	0.030230828
3288.012492	0.029908173
3289.940945	0.029931998
3291.869398	0.030426724
3293.797851	0.030762838
3295.726304	0.030500881
3297.654758	0.030144786
3299.583211	0.030346949
3301.511664	0.031212792
3303.440117	0.032187078
3305.368570	0.032544304
3307.297023	0.032202285
3309.225476	0.031718891
3311.153929	0.031726122
3313.082382	0.032148361
3315.010835	0.032348536
3316.939288	0.032108989
3318.867741	0.031763583
3320.796194	0.031713523
3322.724648	0.032112550
3324.653101	0.032642312
3326.581554	0.032621231
3328.510007	0.031918619
3330.438460	0.031372882
3332.366913	0.031396724
3334.295366	0.031462990
3336.223819	0.031547997
3338.152272	0.032222889
3340.080725	0.033136167
3342.009178	0.033469990
3343.937631	0.033565506
3345.866084	0.034239311
3347.794537	0.035078105
3349.722991	0.035100646
3351.651444	0.034486935
3353.579897	0.034030311
3355.508350	0.033981338
3357.436803	0.034230996
3359.365256	0.034431741
3361.293709	0.034347951
3363.222162	0.034294456
3365.150615	0.034478638
3367.079068	0.034684502
3369.007521	0.034795586
3370.935974	0.034952588
3372.864427	0.035237741
3374.792881	0.035440613
3376.721334	0.035495538
3378.649787	0.035549711
3380.578240	0.035639245
3382.506693	0.035891872
3384.435146	0.036373120
3386.363599	0.036886279
3388.292052	0.037227016
3390.220505	0.037134573
3392.148958	0.036824927
3394.077411	0.037005182
3396.005864	0.037373651
3397.934317	0.037310485
3399.862770	0.037128676
3401.791224	0.037170552
3403.719677	0.037377138
3405.648130	0.038016248
3407.576583	0.038449373
3409.505036	0.038175113
3411.433489	0.037684239
3413.361942	0.037437890
3415.290395	0.037440680
3417.218848	0.037594076
3419.147301	0.037521005
3421.075754	0.037120134
3423.004207	0.037052479
3424.932660	0.037568841
3426.861114	0.037994999
3428.789567	0.037781470
3430.718020	0.037368301
3432.646473	0.037346575
3434.574926	0.037295163
3436.503379	0.036922053
3438.431832	0.036984239
3440.360285	0.037568167
3442.288738	0.037816312
3444.217191	0.037506502
3446.145644	0.037277456
3448.074097	0.037713811
3450.002550	0.038179725
3451.931004	0.037944648
3453.859457	0.037333794
3455.787910	0.036829717
3457.716363	0.036699139
3459.644816	0.036898661
3461.573269	0.037213013
3463.501722	0.037379451
3465.430175	0.037188262
3467.358628	0.036919385
3469.287081	0.036873076
3471.215534	0.036801647
3473.143987	0.036475334
3475.072440	0.036214329
3477.000893	0.036294747
3478.929347	0.036331117
3480.857800	0.035975713
3482.786253	0.035294455
3484.714706	0.034450501
3486.643159	0.033848636
3488.571612	0.033866715
3490.500065	0.034202758
3492.428518	0.034229230
3494.356971	0.033900890
3496.285424	0.033799369
3498.213877	0.034087453
3500.142330	0.034049511
3502.070783	0.033401556
3503.999237	0.032995865
3505.927690	0.033136155
3507.856143	0.033190880
3509.784596	0.033069693
3511.713049	0.032813903
3513.641502	0.032289613
3515.569955	0.031745486
3517.498408	0.031467758
3519.426861	0.031488754
3521.355314	0.031392109
3523.283767	0.031052016
3525.212220	0.031080144
3527.140673	0.031557560
3529.069126	0.031918507
3530.997580	0.031969812
3532.926033	0.031730507
3534.854486	0.031098129
3536.782939	0.030211784
3538.711392	0.029318549
3540.639845	0.028608438
3542.568298	0.028206535
3544.496751	0.028008185
3546.425204	0.028015174
3548.353657	0.028074546
3550.282110	0.027564203
3552.210563	0.026719000
3554.139016	0.026569862
3556.067470	0.026972411
3557.995923	0.026939765
3559.924376	0.026510878
3561.852829	0.026447317
3563.781282	0.026665706
3565.709735	0.026392132
3567.638188	0.025606275
3569.566641	0.024911936
3571.495094	0.024380550
3573.423547	0.023838483
3575.352000	0.023420880
3577.280453	0.023408672
3579.208906	0.023924893
3581.137360	0.024669340
3583.065813	0.024909150
3584.994266	0.024246486
3586.922719	0.023515895
3588.851172	0.023633927
3590.779625	0.023969518
3592.708078	0.023898408
3594.636531	0.023647528
3596.564984	0.023230890
3598.493437	0.022510650
3600.421890	0.021812061
3602.350343	0.021420684
3604.278796	0.021227194
3606.207249	0.021056945
3608.135703	0.020723565
3610.064156	0.020051690
3611.992609	0.019535309
3613.921062	0.019852690
3615.849515	0.020268740
3617.777968	0.019726533
3619.706421	0.019140145
3621.634874	0.019461045
3623.563327	0.019825771
3625.491780	0.019398820
3627.420233	0.018543364
3629.348686	0.018225908
3631.277139	0.018260421
3633.205593	0.017750124
3635.134046	0.016941819
3637.062499	0.016352523
3638.990952	0.016076982
3640.919405	0.016103199
3642.847858	0.016377380
3644.776311	0.016714403
3646.704764	0.016609324
3648.633217	0.015772237
3650.561670	0.015178010
3652.490123	0.015605991
3654.418576	0.015811052
3656.347029	0.015070138
3658.275482	0.014219403
3660.203936	0.013802369
3662.132389	0.013621293
3664.060842	0.013382529
3665.989295	0.012944774
3667.917748	0.012342040
3669.846201	0.011976088
3671.774654	0.011934839
3673.703107	0.011463652
3675.631560	0.011079294
3677.560013	0.011665140
3679.488466	0.012345525
3681.416919	0.012506737
3683.345372	0.012375396
3685.273826	0.012066141
3687.202279	0.011833212
3689.130732	0.012070794
3691.059185	0.012297440
3692.987638	0.011699550
3694.916091	0.010802502
3696.844544	0.010587676
3698.772997	0.010966176
3700.701450	0.011186620
3702.629903	0.011330546
3704.558356	0.011627818
3706.486809	0.011821009
3708.415262	0.011730487
3710.343716	0.011304647
3712.272169	0.010839175
3714.200622	0.010820952
3716.129075	0.011025717
3718.057528	0.011057911
3719.985981	0.011024257
3721.914434	0.011118523
3723.842887	0.011248096
3725.771340	0.011473964
3727.699793	0.012025919
3729.628246	0.012450196
3731.556699	0.012172940
3733.485152	0.011696076
3735.413605	0.011623822
3737.342059	0.011549139
3739.270512	0.011216288
3741.198965	0.011195038
3743.127418	0.011778922
3745.055871	0.012779204
3746.984324	0.013576843
3748.912777	0.013767067
3750.841230	0.013683293
3752.769683	0.013497481
3754.698136	0.013439665
3756.626589	0.013492761
3758.555042	0.013448886
3760.483495	0.013283905
3762.411949	0.012952632
3764.340402	0.012674442
3766.268855	0.013038821
3768.197308	0.013850831
3770.125761	0.014333440
3772.054214	0.014402487
3773.982667	0.014154580
3775.911120	0.013541004
3777.839573	0.012807254
3779.768026	0.012588653
3781.696479	0.013102149
3783.624932	0.013636520
3785.553385	0.013681221
3787.481838	0.013411450
3789.410292	0.013144526
3791.338745	0.013089956
3793.267198	0.013039019
3795.195651	0.012722102
3797.124104	0.012601721
3799.052557	0.012959531
3800.981010	0.013299095
3802.909463	0.013573251
3804.837916	0.013659830
3806.766369	0.013272109
3808.694822	0.012811895
3810.623275	0.012573764
3812.551728	0.012560027
3814.480182	0.012811875
3816.408635	0.013471380
3818.337088	0.014066863
3820.265541	0.013715507
3822.193994	0.013197746
3824.122447	0.013259100
3826.050900	0.013272942
3827.979353	0.013086732
3829.907806	0.012646657
3831.836259	0.011995872
3833.764712	0.011421160
3835.693165	0.010974991
3837.621618	0.010965370
3839.550071	0.011691443
3841.478525	0.012371700
3843.406978	0.012112495
3845.335431	0.011304662
3847.263884	0.010915518
3849.192337	0.011331720
3851.120790	0.011964078
3853.049243	0.012124138
3854.977696	0.012018455
3856.906149	0.011849980
3858.834602	0.011418576
3860.763055	0.010977657
3862.691508	0.011109049
3864.619961	0.012082984
3866.548415	0.012936924
3868.476868	0.012369446
3870.405321	0.011299859
3872.333774	0.011213532
3874.262227	0.011739369
3876.190680	0.012083851
3878.119133	0.011988037
3880.047586	0.011521914
3881.976039	0.011063404
3883.904492	0.010816030
3885.832945	0.011047348
3887.761398	0.011653205
3889.689851	0.011691436
3891.618305	0.011163554
3893.546758	0.011054791
3895.475211	0.011558112
3897.403664	0.012212933
3899.332117	0.012612272
3901.260570	0.012447803
3903.189023	0.011979274
3905.117476	0.011857882
3907.045929	0.011940684
3908.974382	0.011942653
3910.902835	0.011986078
3912.831288	0.011868613
3914.759741	0.011253822
3916.688194	0.010439516
3918.616648	0.009813538
3920.545101	0.009327072
3922.473554	0.009165150
3924.402007	0.009752178
3926.330460	0.010867523
3928.258913	0.011616537
3930.187366	0.011720650
3932.115819	0.011779231
3934.044272	0.011939818
3935.972725	0.011818832
3937.901178	0.011419232
3939.829631	0.011122568
3941.758084	0.011149419
3943.686538	0.011318436
3945.614991	0.010989977
3947.543444	0.010124049
3949.471897	0.009712852
3951.400350	0.010303794
3953.328803	0.011399467
3955.257256	0.012049615
3957.185709	0.011882388
3959.114162	0.011392193
3961.042615	0.010981483
3962.971068	0.010446038
3964.899521	0.009765503
3966.827974	0.009484470
3968.756427	0.009870132
3970.684881	0.010451860
3972.613334	0.010860342
3974.541787	0.010736950
3976.470240	0.009928463
3978.398693	0.009424167
3980.327146	0.009881023
3982.255599	0.010699095
3984.184052	0.011044253
3986.112505	0.010557750
3988.040958	0.009753258
3989.969411	0.009672902
3991.897864	0.010403649
3993.826317	0.011100824
3995.754771	0.011183760
3997.683224	0.010720159
3999.611677	0.010181875
4001.540130	0.009767118
4003.468583	0.009277854
4005.397036	0.009065146
4007.325489	0.009677062
4009.253942	0.010676131
4011.182395	0.010859551
4013.110848	0.009986839
4015.039301	0.009350986
4016.967754	0.009493715
4018.896207	0.009635505
4020.824661	0.009702056
4022.753114	0.010185243
4024.681567	0.010491903
4026.610020	0.009902275
4028.538473	0.009002713
4030.466926	0.008477513
4032.395379	0.008576846
4034.323832	0.009329460
4036.252285	0.010387777
4038.180738	0.011302791
4040.109191	0.011472308
4042.037644	0.010473437
4043.966097	0.009173973
4045.894550	0.009019503
4047.823004	0.009369942
4049.751457	0.009173159
4051.679910	0.008976511
4053.608363	0.009000815
4055.536816	0.009044326
4057.465269	0.009390182
4059.393722	0.009567373
4061.322175	0.009111774
4063.250628	0.008559671
4065.179081	0.008158352
4067.107534	0.008333913
4069.035987	0.009395724
4070.964440	0.009993389
4072.892894	0.009414352
4074.821347	0.009201076
4076.749800	0.009719265
4078.678253	0.009968597
4080.606706	0.009449616
4082.535159	0.008400144
4084.463612	0.007985916
4086.392065	0.008537213
4088.320518	0.008755560
4090.248971	0.008511900
4092.177424	0.008724676
4094.105877	0.009022296
4096.034330	0.009064392
4097.962783	0.009081763
4099.891237	0.008929334
4101.819690	0.008169445
4103.748143	0.006921581
4105.676596	0.006277948
4107.605049	0.007047844
4109.533502	0.008404584
4111.461955	0.009399481
4113.390408	0.009824992
4115.318861	0.009582267
4117.247314	0.009167894
4119.175767	0.009042130
4121.104220	0.009197725
4123.032673	0.009338943
4124.961127	0.009073792
4126.889580	0.008771152
4128.818033	0.008707167
4130.746486	0.008612162
4132.674939	0.008386618
4134.603392	0.008200945
4136.531845	0.007887537
4138.460298	0.007413177
4140.388751	0.007501239
4142.317204	0.008293077
4144.245657	0.008930746
4146.174110	0.009261140
4148.102563	0.009211376
4150.031017	0.008292934
4151.959470	0.007528718
4153.887923	0.007917737
4155.816376	0.008291907
4157.744829	0.008023366
4159.673282	0.008032358
4161.601735	0.008458344
4163.530188	0.008475691
4165.458641	0.008107488
4167.387094	0.007744246
4169.315547	0.007291981
4171.244000	0.007591277
4173.172453	0.008345184
4175.100906	0.008403066
4177.029360	0.008300705
4178.957813	0.008798697
4180.886266	0.008580565
4182.814719	0.007059928
4184.743172	0.005847089
4186.671625	0.006153325
4188.600078	0.006801748
4190.528531	0.007072394
4192.456984	0.006978441
4194.385437	0.006874640
4196.313890	0.006207288
4198.242343	0.005588596
4200.170796	0.005832638
4202.099250	0.006688268
4204.027703	0.007344960
4205.956156	0.008139856
4207.884609	0.008878313
4209.813062	0.009107207
4211.741515	0.008761635
4213.669968	0.007845289
4215.598421	0.006806689
4217.526874	0.006067006
4219.455327	0.005762650
4221.383780	0.006085136
4223.312233	0.006335665
4225.240686	0.006263254
4227.169139	0.006471248
4229.097593	0.006907873
4231.026046	0.007268630
4232.954499	0.006967069
4234.882952	0.006152607
4236.811405	0.005204958
4238.739858	0.004873184
4240.668311	0.005523092
4242.596764	0.006765114
4244.525217	0.007143731
4246.453670	0.006565827
4248.382123	0.006139188
4250.310576	0.006007403
4252.239029	0.005562143
4254.167483	0.005387684
4256.095936	0.006244227
4258.024389	0.006936563
4259.952842	0.006881652
4261.881295	0.006544884
4263.809748	0.005994760
4265.738201	0.005439596
4267.666654	0.005469980
4269.595107	0.005795903
4271.523560	0.005897473
4273.452013	0.006122541
4275.380466	0.006609987
4277.308919	0.007063334
4279.237373	0.007131283
4281.165826	0.006803598
4283.094279	0.006345523
4285.022732	0.005380850
4286.951185	0.005268827
4288.879638	0.006104733
4290.808091	0.006403538
4292.736544	0.005635531
4294.664997	0.005821330
4296.593450	0.006983314
4298.521903	0.007510375
4300.450356	0.007199869
4302.378809	0.006806753
4304.307262	0.006928794
4306.235716	0.007342149
4308.164169	0.007362324
4310.092622	0.006842912
4312.021075	0.006289165
4313.949528	0.005899744
4315.877981	0.005528435
4317.806434	0.005052592
4319.734887	0.004865055
4321.663340	0.004732227
4323.591793	0.005102649
4325.520246	0.006268404
4327.448699	0.007119813
4329.377152	0.006902828
4331.305606	0.006350504
4333.234059	0.006187896
4335.162512	0.006090421
4337.090965	0.006395103
4339.019418	0.007064588
4340.947871	0.007358081
4342.876324	0.007238789
4344.804777	0.007062348
4346.733230	0.006745525
4348.661683	0.005956654
4350.590136	0.005137982
4352.518589	0.005210292
4354.447042	0.005843149
4356.375495	0.005572057
4358.303949	0.004483716
4360.232402	0.004351735
4362.160855	0.005538178
4364.089308	0.006472690
4366.017761	0.006475637
4367.946214	0.006349399
4369.874667	0.006445546
4371.803120	0.006204094
4373.731573	0.005518680
4375.660026	0.004987475
4377.588479	0.005517083
4379.516932	0.006613406
4381.445385	0.007033550
4383.373839	0.006343777
4385.302292	0.006051372
4387.230745	0.006428042
4389.159198	0.006791811
4391.087651	0.006364011
4393.016104	0.005244844
4394.944557	0.004211988
4396.873010	0.004633622
4398.801463	0.005945562
4400.729916	0.007157255
4402.658369	0.007861593
4404.586822	0.007587411
4406.515275	0.006960049
4408.443729	0.006740451
4410.372182	0.006821857
4412.300635	0.006829179
4414.229088	0.006664085
4416.157541	0.006666088
4418.085994	0.007423827
4420.014447	0.007981880
4421.942900	0.007813034
4423.871353	0.008112445
4425.799806	0.008315569
4427.728259	0.007053746
4429.656712	0.005493935
4431.585165	0.005241801
4433.513618	0.006253737
4435.442072	0.007499678
4437.370525	0.008278246
4439.298978	0.008435653
4441.227431	0.007819016
4443.155884	0.007415473
4445.084337	0.007193821
4447.012790	0.006084184
4448.941243	0.004961723
4450.869696	0.005064808
4452.798149	0.005721935
4454.726602	0.005945770
4456.655055	0.005499493
4458.583508	0.005364975
4460.511962	0.006130252
4462.440415	0.006877507
4464.368868	0.007033236
4466.297321	0.007081949
4468.225774	0.007300177
4470.154227	0.007152153
4472.082680	0.006618512
4474.011133	0.006621834
4475.939586	0.006633928
4477.868039	0.006022288
4479.796492	0.005594515
4481.724945	0.006052908
4483.653398	0.006883834
4485.581851	0.007486491
4487.510305	0.007834072
4489.438758	0.007704960
4491.367211	0.006568317
4493.295664	0.005042590
4495.224117	0.004658891
4497.152570	0.005445388
4499.081023	0.006152467
4501.009476	0.006430586
4502.937929	0.006532785
4504.866382	0.006690937
4506.794835	0.007284474
4508.723288	0.008123328
4510.651741	0.008267389
4512.580195	0.007601839
4514.508648	0.006728631
4516.437101	0.005998411
4518.365554	0.005784664
4520.294007	0.005664465
4522.222460	0.005479081
4524.150913	0.005581499
4526.079366	0.006065974
4528.007819	0.006959438
4529.936272	0.007323619
4531.864725	0.006881716
4533.793178	0.006398742
4535.721631	0.006950049
4537.650084	0.008027879
4539.578538	0.008031031
4541.506991	0.007474326
4543.435444	0.007232539
4545.363897	0.006928307
4547.292350	0.006724798
4549.220803	0.007516115
4551.149256	0.008383293
4553.077709	0.007618964
4555.006162	0.006222371
4556.934615	0.006187146
4558.863068	0.006821001
4560.791521	0.007673663
4562.719974	0.008183254
4564.648428	0.007808093
4566.576881	0.007041879
4568.505334	0.006548766
4570.433787	0.005797981
4572.362240	0.004842860
4574.290693	0.004324326
4576.219146	0.004736270
4578.147599	0.005852162
4580.076052	0.007019532
4582.004505	0.007176983
4583.932958	0.006341483
4585.861411	0.005655884
4587.789864	0.005857923
4589.718318	0.006731445
4591.646771	0.006647775
4593.575224	0.005765861
4595.503677	0.005652569
4597.432130	0.006042041
4599.360583	0.006390875
4601.289036	0.006490470
4603.217489	0.007103597
[truncated: 1,501 more rows]
