# Supplementary material for: Adaptive Method for Quantitative Estimation of Glucose and Fructose Concentrations in Aqueous Solutions Based on Infrared Nanoantenna Optics
Source: Sensors (Basel). 2019 Jul 11;19(14):3053. doi: 10.3390/s19143053 (PMC6678705; doi:10.3390/s19143053)
Supplement: Supplementary file 1 [file sensors-19-03053-s001.zip › 00_Measurement_Data/Fructose cycles/2 water/res4 sc50_50 ap100x100 par pol/2 water.3.txt]

748.239793	0.014636789
750.168246	0.033328220
752.096699	0.039497189
754.025152	0.030267740
755.953605	0.020167675
757.882058	0.013686429
759.810511	0.010550390
761.738964	0.015662275
763.667418	0.022571480
765.595871	0.027687050
767.524324	0.031825408
769.452777	0.041207168
771.381230	0.051563486
773.309683	0.046949401
775.238136	0.024455965
777.166589	0.027674019
779.095042	0.039729588
781.023495	0.038039088
782.951948	0.037875094
784.880401	0.030336801
786.808854	0.037069701
788.737308	0.042060990
790.665761	0.035444893
792.594214	0.019914960
794.522667	0.023553982
796.451120	0.018634602
798.379573	0.007343420
800.308026	0.020788314
802.236479	0.025528889
804.164932	0.021517774
806.093385	0.023614515
808.021838	0.020060949
809.950291	0.016350152
811.878744	0.013132472
813.807197	0.016051253
815.735651	0.021160176
817.664104	0.027439641
819.592557	0.034235667
821.521010	0.035809748
823.449463	0.032906581
825.377916	0.027476886
827.306369	0.024158821
829.234822	0.013979736
831.163275	0.016833693
833.091728	0.031561773
835.020181	0.040484548
836.948634	0.039327342
838.877087	0.027404899
840.805541	0.019300524
842.733994	0.014280635
844.662447	0.012143111
846.590900	0.020547478
848.519353	0.026608547
850.447806	0.023492243
852.376259	0.014829097
854.304712	0.012397540
856.233165	0.013980396
858.161618	0.011287674
860.090071	0.014146090
862.018524	0.018544458
863.946977	0.020062499
865.875430	0.023673346
867.803884	0.029068975
869.732337	0.029860767
871.660790	0.026447041
873.589243	0.025297014
875.517696	0.027229240
877.446149	0.030255221
879.374602	0.033378046
881.303055	0.038046375
883.231508	0.043805316
885.159961	0.046331406
887.088414	0.045288522
889.016867	0.045036443
890.945320	0.047717731
892.873774	0.050957579
894.802227	0.053868782
896.730680	0.056806535
898.659133	0.059239931
900.587586	0.061540794
902.516039	0.063793682
904.444492	0.066858336
906.372945	0.071996093
908.301398	0.076360665
910.229851	0.078901015
912.158304	0.081906624
914.086757	0.084754772
916.015210	0.086262882
917.943664	0.088822268
919.872117	0.094766721
921.800570	0.102403000
923.729023	0.109026290
925.657476	0.113433965
927.585929	0.116568133
929.514382	0.121499747
931.442835	0.127652362
933.371288	0.132441521
935.299741	0.137676135
937.228194	0.143599510
939.156647	0.148052618
941.085100	0.153141662
943.013553	0.160212770
944.942007	0.166530341
946.870460	0.171841577
948.798913	0.177909985
950.727366	0.184258685
952.655819	0.190109879
954.584272	0.196124718
956.512725	0.203065902
958.441178	0.210535139
960.369631	0.217160225
962.298084	0.222563058
964.226537	0.228306264
966.154990	0.235102296
968.083443	0.241732478
970.011897	0.248269960
971.940350	0.255724192
973.868803	0.263346583
975.797256	0.269978166
977.725709	0.275411397
979.654162	0.280493438
981.582615	0.286693603
983.511068	0.293827951
985.439521	0.300843865
987.367974	0.307556838
989.296427	0.313586563
991.224880	0.318915516
993.153333	0.324080586
995.081786	0.329476625
997.010240	0.334939837
998.938693	0.339604467
1000.867146	0.343920112
1002.795599	0.348652095
1004.724052	0.353271306
1006.652505	0.358196914
1008.580958	0.363945782
1010.509411	0.369498432
1012.437864	0.374309480
1014.366317	0.378705829
1016.294770	0.382426560
1018.223223	0.385204345
1020.151676	0.387448400
1022.080130	0.389931351
1024.008583	0.393031120
1025.937036	0.396175593
1027.865489	0.399192065
1029.793942	0.402217805
1031.722395	0.404753268
1033.650848	0.406570166
1035.579301	0.407848120
1037.507754	0.408952743
1039.436207	0.410048693
1041.364660	0.410923928
1043.293113	0.411525279
1045.221566	0.411986291
1047.150019	0.412430048
1049.078473	0.412847847
1051.006926	0.413291186
1052.935379	0.413573831
1054.863832	0.413298130
1056.792285	0.412650019
1058.720738	0.411793143
1060.649191	0.410534680
1062.577644	0.409187585
1064.506097	0.408364028
1066.434550	0.407911867
1068.363003	0.406915486
1070.291456	0.405105710
1072.219909	0.403275430
1074.148363	0.401690513
1076.076816	0.400478244
1078.005269	0.400448114
1079.933722	0.400461346
1081.862175	0.399011135
1083.790628	0.397317857
1085.719081	0.395879775
1087.647534	0.393646449
1089.575987	0.390650421
1091.504440	0.387872487
1093.432893	0.386128366
1095.361346	0.385036319
1097.289799	0.383838147
1099.218253	0.382269144
1101.146706	0.379900306
1103.075159	0.376754433
1105.003612	0.373395979
1106.932065	0.370436668
1108.860518	0.368255407
1110.788971	0.366177589
1112.717424	0.363531470
1114.645877	0.360546499
1116.574330	0.357573718
1118.502783	0.354893118
1120.431236	0.352581322
1122.359689	0.350390643
1124.288142	0.347798318
1126.216596	0.344820946
1128.145049	0.342146665
1130.073502	0.339612514
1132.001955	0.336792231
1133.930408	0.334146053
1135.858861	0.332061231
1137.787314	0.330031127
1139.715767	0.327364177
1141.644220	0.324403852
1143.572673	0.321866423
1145.501126	0.319578111
1147.429579	0.317070037
1149.358032	0.314494371
1151.286486	0.312124193
1153.214939	0.309677720
1155.143392	0.306770146
1157.071845	0.303521723
1159.000298	0.300311923
1160.928751	0.297185600
1162.857204	0.294283301
1164.785657	0.291840345
1166.714110	0.289488703
1168.642563	0.286851555
1170.571016	0.283680707
1172.499469	0.280295372
1174.427922	0.277617514
1176.356375	0.275272906
1178.284829	0.272487521
1180.213282	0.269699872
1182.141735	0.267222464
1184.070188	0.264791548
1185.998641	0.262250572
1187.927094	0.259496450
1189.855547	0.256628782
1191.784000	0.254046857
1193.712453	0.251895398
1195.640906	0.249861032
1197.569359	0.247544289
1199.497812	0.244827867
1201.426265	0.241743773
1203.354719	0.238915041
1205.283172	0.236331657
1207.211625	0.234130010
1209.140078	0.231997997
1211.068531	0.229738265
1212.996984	0.227592275
1214.925437	0.225438520
1216.853890	0.223148271
1218.782343	0.221102089
1220.710796	0.219000578
1222.639249	0.216451734
1224.567702	0.214134261
1226.496155	0.212311015
1228.424609	0.210407764
1230.353062	0.208326995
1232.281515	0.206383720
1234.209968	0.204500422
1236.138421	0.202316374
1238.066874	0.199922577
1239.995327	0.197904363
1241.923780	0.196475834
1243.852233	0.195342883
1245.780686	0.194065005
1247.709139	0.192292750
1249.637592	0.190099508
1251.566045	0.188024908
1253.494498	0.186318502
1255.422952	0.184805363
1257.351405	0.183474243
1259.279858	0.182210609
1261.208311	0.180564940
1263.136764	0.178418264
1265.065217	0.176323295
1266.993670	0.174699977
1268.922123	0.173193097
1270.850576	0.171422720
1272.779029	0.169655472
1274.707482	0.168054223
1276.635935	0.166673616
1278.564388	0.165418282
1280.492842	0.163898841
1282.421295	0.162180319
1284.349748	0.160631478
1286.278201	0.159193650
1288.206654	0.157758355
1290.135107	0.156275883
1292.063560	0.154627368
1293.992013	0.153004631
1295.920466	0.151590452
1297.848919	0.150084302
1299.777372	0.148223341
1301.705825	0.146260902
1303.634278	0.144651294
1305.562731	0.143415332
1307.491185	0.142354816
1309.419638	0.141665295
1311.348091	0.141122118
1313.276544	0.140364081
1315.204997	0.139504313
1317.133450	0.138379768
1319.061903	0.136869490
1320.990356	0.135106355
1322.918809	0.133194730
1324.847262	0.131418884
1326.775715	0.129860178
1328.704168	0.128311008
1330.632621	0.126880765
1332.561075	0.126070663
1334.489528	0.126110688
1336.417981	0.126700446
1338.346434	0.126887649
1340.274887	0.125782132
1342.203340	0.123265877
1344.131793	0.120285928
1346.060246	0.118023358
1347.988699	0.116654038
1349.917152	0.115733281
1351.845605	0.114880621
1353.774058	0.113885492
1355.702511	0.112987384
1357.630965	0.112428896
1359.559418	0.111914299
1361.487871	0.110933460
1363.416324	0.109754674
1365.344777	0.108574912
1367.273230	0.107187033
1369.201683	0.106430367
1371.130136	0.106548041
1373.058589	0.106369421
1374.987042	0.105414912
1376.915495	0.103710204
1378.843948	0.101625413
1380.772401	0.100097060
1382.700854	0.099394970
1384.629308	0.098920591
1386.557761	0.097998820
1388.486214	0.097046085
1390.414667	0.096671000
1392.343120	0.096609943
1394.271573	0.096870571
1396.200026	0.096932292
1398.128479	0.095428362
1400.056932	0.093240924
1401.985385	0.091612332
1403.913838	0.090087019
1405.842291	0.088898353
1407.770744	0.088099018
1409.699198	0.087285206
1411.627651	0.086799666
1413.556104	0.087041855
1415.484557	0.087545253
1417.413010	0.087141626
1419.341463	0.086126104
1421.269916	0.085199557
1423.198369	0.083587833
1425.126822	0.082147472
1427.055275	0.081699356
1428.983728	0.081355304
1430.912181	0.081216112
1432.840634	0.081392825
1434.769087	0.080575705
1436.697541	0.078814782
1438.625994	0.077593133
1440.554447	0.076292939
1442.482900	0.074914724
1444.411353	0.074320294
1446.339806	0.073973931
1448.268259	0.073556185
1450.196712	0.073539205
1452.125165	0.074357025
1454.053618	0.075652830
1455.982071	0.075898990
1457.910524	0.074791744
1459.838977	0.073392287
1461.767431	0.071573995
1463.695884	0.069508426
1465.624337	0.068566993
1467.552790	0.069485493
1469.481243	0.070826083
1471.409696	0.070951805
1473.338149	0.069851339
1475.266602	0.067921124
1477.195055	0.065755360
1479.123508	0.064174272
1481.051961	0.063417345
1482.980414	0.063719966
1484.908867	0.064858519
1486.837321	0.066027388
1488.765774	0.066068932
1490.694227	0.064887725
1492.622680	0.063888580
1494.551133	0.062938623
1496.479586	0.061648447
1498.408039	0.060538970
1500.336492	0.060220249
1502.264945	0.060996290
1504.193398	0.061965276
1506.121851	0.062488865
1508.050304	0.063021377
1509.978757	0.062177870
1511.907210	0.060540341
1513.835664	0.060170446
1515.764117	0.060704194
1517.692570	0.060942333
1519.621023	0.060207676
1521.549476	0.059501234
1523.477929	0.059794337
1525.406382	0.058852263
1527.334835	0.056598045
1529.263288	0.055140823
1531.191741	0.054449666
1533.120194	0.054196607
1535.048647	0.055278972
1536.977100	0.056687240
1538.905554	0.057534657
1540.834007	0.058605731
1542.762460	0.057921927
1544.690913	0.054977249
1546.619366	0.052374884
1548.547819	0.051025137
1550.476272	0.050908394
1552.404725	0.051614631
1554.333178	0.052624546
1556.261631	0.053078759
1558.190084	0.051234711
1560.118537	0.049024414
1562.046990	0.048488047
1563.975443	0.048339728
1565.903897	0.048663355
1567.832350	0.048936114
1569.760803	0.048736669
1571.689256	0.049139127
1573.617709	0.049420960
1575.546162	0.048642553
1577.474615	0.047686324
1579.403068	0.046793047
1581.331521	0.045824144
1583.259974	0.045430042
1585.188427	0.045694232
1587.116880	0.046152510
1589.045333	0.046444617
1590.973787	0.046500731
1592.902240	0.046356581
1594.830693	0.046178393
1596.759146	0.046347205
1598.687599	0.046947233
1600.616052	0.047592141
1602.544505	0.047975771
1604.472958	0.048158109
1606.401411	0.048210699
1608.329864	0.048251178
1610.258317	0.048727099
1612.186770	0.049893208
1614.115223	0.051067293
1616.043677	0.051577792
1617.972130	0.052147739
1619.900583	0.053017695
1621.829036	0.053432498
1623.757489	0.053755511
1625.685942	0.053896949
1627.614395	0.053599365
1629.542848	0.053966329
1631.471301	0.055373352
1633.399754	0.056677092
1635.328207	0.057213411
1637.256660	0.057387546
1639.185113	0.056972504
1641.113566	0.056511041
1643.042020	0.056929607
1644.970473	0.057613850
1646.898926	0.058317151
1648.827379	0.059765156
1650.755832	0.059849869
1652.684285	0.057652783
1654.612738	0.056367692
1656.541191	0.055943076
1658.469644	0.054975774
1660.398097	0.053869925
1662.326550	0.052980021
1664.255003	0.052984118
1666.183456	0.053774096
1668.111910	0.054494821
1670.040363	0.055204090
1671.968816	0.055133577
1673.897269	0.052918404
1675.825722	0.050361250
1677.754175	0.049673248
1679.682628	0.050258636
1681.611081	0.050772160
1683.539534	0.050163381
1685.467987	0.049084265
1687.396440	0.047800411
1689.324893	0.045880426
1691.253346	0.044598587
1693.181799	0.044343527
1695.110253	0.044686299
1697.038706	0.045359291
1698.967159	0.044269010
1700.895612	0.042198680
1702.824065	0.041664328
1704.752518	0.041270055
1706.680971	0.040269379
1708.609424	0.039094776
1710.537877	0.038168810
1712.466330	0.037943374
1714.394783	0.038176335
1716.323236	0.037865769
1718.251689	0.036831446
1720.180143	0.036016937
1722.108596	0.035333287
1724.037049	0.034669224
1725.965502	0.034506027
1727.893955	0.035006370
1729.822408	0.036142360
1731.750861	0.036996972
1733.679314	0.036481850
1735.607767	0.035619501
1737.536220	0.034896236
1739.464673	0.034154058
1741.393126	0.033999354
1743.321579	0.034358628
1745.250032	0.034869257
1747.178486	0.035284657
1749.106939	0.035111643
1751.035392	0.034464132
1752.963845	0.033952404
1754.892298	0.033478647
1756.820751	0.033060346
1758.749204	0.033148460
1760.677657	0.033355676
1762.606110	0.033485871
1764.534563	0.033711597
1766.463016	0.033951528
1768.391469	0.034614079
1770.319922	0.035563152
1772.248376	0.035917722
1774.176829	0.035778336
1776.105282	0.035791341
1778.033735	0.036068920
1779.962188	0.036280088
1781.890641	0.036158454
1783.819094	0.035874370
1785.747547	0.036072209
1787.676000	0.037013300
1789.604453	0.037940178
1791.532906	0.038350653
1793.461359	0.038720183
1795.389812	0.039175943
1797.318266	0.039283883
1799.246719	0.038999055
1801.175172	0.038772032
1803.103625	0.038966849
1805.032078	0.039358187
1806.960531	0.039719384
1808.888984	0.040004194
1810.817437	0.040199116
1812.745890	0.040330559
1814.674343	0.040250190
1816.602796	0.040016998
1818.531249	0.040118340
1820.459702	0.040648427
1822.388155	0.041135859
1824.316609	0.041451689
1826.245062	0.042081699
1828.173515	0.042582009
1830.101968	0.042262927
1832.030421	0.041558821
1833.958874	0.040891215
1835.887327	0.040500022
1837.815780	0.040555358
1839.744233	0.040881969
1841.672686	0.040995758
1843.601139	0.040879816
1845.529592	0.040981390
1847.458045	0.040843576
1849.386499	0.040300388
1851.314952	0.039889153
1853.243405	0.039691716
1855.171858	0.039533485
1857.100311	0.039272878
1859.028764	0.038847398
1860.957217	0.038498212
1862.885670	0.038586844
1864.814123	0.039094973
1866.742576	0.039472278
1868.671029	0.039199695
1870.599482	0.038402103
1872.527935	0.037486888
1874.456388	0.036723915
1876.384842	0.036267031
1878.313295	0.036066018
1880.241748	0.035942592
1882.170201	0.035667077
1884.098654	0.035259753
1886.027107	0.034939818
1887.955560	0.034679286
1889.884013	0.034603473
1891.812466	0.034758698
1893.740919	0.034640588
1895.669372	0.034188516
1897.597825	0.033647642
1899.526278	0.033014402
1901.454732	0.032440759
1903.383185	0.032186318
1905.311638	0.032184485
1907.240091	0.032029882
1909.168544	0.031514004
1911.096997	0.030960299
1913.025450	0.030856974
1914.953903	0.031137524
1916.882356	0.031221045
1918.810809	0.031086620
1920.739262	0.030792477
1922.667715	0.030087961
1924.596168	0.029378019
1926.524622	0.029038368
1928.453075	0.028911043
1930.381528	0.028609576
1932.309981	0.027978335
1934.238434	0.027500914
1936.166887	0.027535040
1938.095340	0.027668081
1940.023793	0.027363315
1941.952246	0.026714724
1943.880699	0.026290329
1945.809152	0.026150098
1947.737605	0.025995823
1949.666058	0.025771527
1951.594511	0.025508033
1953.522965	0.025270762
1955.451418	0.025077451
1957.379871	0.024892252
1959.308324	0.024668988
1961.236777	0.024379821
1963.165230	0.024033593
1965.093683	0.023522029
1967.022136	0.022858009
1968.950589	0.022477964
1970.879042	0.022514511
1972.807495	0.022586649
1974.735948	0.022589086
1976.664401	0.022698278
1978.592855	0.022728622
1980.521308	0.022369396
1982.449761	0.021794582
1984.378214	0.021334218
1986.306667	0.021073716
1988.235120	0.021105096
1990.163573	0.021469500
1992.092026	0.021767424
1994.020479	0.021512669
1995.948932	0.020858964
1997.877385	0.020340394
1999.805838	0.020064298
2001.734291	0.019860892
2003.662744	0.019718282
2005.591198	0.019591080
2007.519651	0.019427361
2009.448104	0.019250171
2011.376557	0.019057011
2013.305010	0.018870197
2015.233463	0.018712951
2017.161916	0.018593851
2019.090369	0.018503325
2021.018822	0.018446704
2022.947275	0.018443791
2024.875728	0.018400770
2026.804181	0.018232726
2028.732634	0.017944405
2030.661088	0.017564202
2032.589541	0.017274790
2034.517994	0.017303282
2036.446447	0.017576313
2038.374900	0.017823461
2040.303353	0.017845083
2042.231806	0.017699823
2044.160259	0.017551934
2046.088712	0.017336924
2048.017165	0.017012250
2049.945618	0.016721327
2051.874071	0.016552823
2053.802524	0.016436014
2055.730978	0.016225014
2057.659431	0.015943138
2059.587884	0.015835136
2061.516337	0.016009269
2063.444790	0.016309865
2065.373243	0.016493276
2067.301696	0.016313659
2069.230149	0.015892217
2071.158602	0.015622294
2073.087055	0.015486684
2075.015508	0.015268795
2076.943961	0.015042642
2078.872414	0.014858207
2080.800867	0.014629805
2082.729321	0.014505039
2084.657774	0.014636847
2086.586227	0.014737776
2088.514680	0.014702030
2090.443133	0.014838375
2092.371586	0.014937871
2094.300039	0.014638490
2096.228492	0.014311756
2098.156945	0.014338086
2100.085398	0.014476396
2102.013851	0.014385648
2103.942304	0.014169441
2105.870757	0.014050358
2107.799211	0.013931662
2109.727664	0.013804302
2111.656117	0.013845219
2113.584570	0.013993353
2115.513023	0.014038992
2117.441476	0.013911298
2119.369929	0.013728681
2121.298382	0.013575698
2123.226835	0.013451832
2125.155288	0.013333835
2127.083741	0.013096462
2129.012194	0.012835971
2130.940647	0.012839155
2132.869100	0.013092021
2134.797554	0.013402185
2136.726007	0.013541006
2138.654460	0.013350290
2140.582913	0.013052999
2142.511366	0.012941510
2144.439819	0.013034851
2146.368272	0.013032085
2148.296725	0.012771982
2150.225178	0.012665233
2152.153631	0.012785631
2154.082084	0.012555544
2156.010537	0.012002318
2157.938990	0.011681002
2159.867444	0.011702311
2161.795897	0.011907281
2163.724350	0.012147064
2165.652803	0.012258371
2167.581256	0.012299161
2169.509709	0.012284745
2171.438162	0.012012559
2173.366615	0.011680006
2175.295068	0.011569949
2177.223521	0.011642377
2179.151974	0.012005913
2181.080427	0.012516450
2183.008880	0.012481273
2184.937334	0.011853890
2186.865787	0.011399248
2188.794240	0.011275770
2190.722693	0.011187689
2192.651146	0.011118454
2194.579599	0.011062753
2196.508052	0.010975832
2198.436505	0.010993523
2200.364958	0.011165083
2202.293411	0.011307998
2204.221864	0.011321487
2206.150317	0.011303362
2208.078770	0.011313494
2210.007223	0.011334416
2211.935677	0.011150362
2213.864130	0.010752580
2215.792583	0.010538447
2217.721036	0.010557508
2219.649489	0.010652767
2221.577942	0.010853588
2223.506395	0.011101552
2225.434848	0.011143810
2227.363301	0.010849042
2229.291754	0.010496492
2231.220207	0.010408278
2233.148660	0.010489378
2235.077113	0.010407380
2237.005567	0.010179647
2238.934020	0.009947025
2240.862473	0.009749020
2242.790926	0.009694899
2244.719379	0.009649987
2246.647832	0.009437145
2248.576285	0.009211774
2250.504738	0.009084380
2252.433191	0.008962569
2254.361644	0.008944019
2256.290097	0.009189663
2258.218550	0.009588288
2260.147003	0.009761466
2262.075456	0.009614253
2264.003910	0.009427520
2265.932363	0.009299670
2267.860816	0.009086547
2269.789269	0.008867672
2271.717722	0.008831915
2273.646175	0.008901059
2275.574628	0.009035088
2277.503081	0.009165277
2279.431534	0.008984201
2281.359987	0.008571593
2283.288440	0.008448217
2285.216893	0.008682080
2287.145346	0.008923123
2289.073800	0.009055382
2291.002253	0.009102406
2292.930706	0.009005530
2294.859159	0.008862557
2296.787612	0.008845498
2298.716065	0.008940358
2300.644518	0.008965041
2302.572971	0.008880144
2304.501424	0.008943742
2306.429877	0.009145927
2308.358330	0.009111101
2310.286783	0.008647378
2312.215236	0.007836325
2314.143690	0.007155565
2316.072143	0.007208290
2318.000596	0.007732573
2319.929049	0.007812631
2321.857502	0.007417012
2323.785955	0.007308960
2325.714408	0.007533506
2327.642861	0.007642272
2329.571314	0.007699036
2331.499767	0.007862392
2333.428220	0.007738975
2335.356673	0.007176787
2337.285126	0.006821515
2339.213579	0.006983022
2341.142033	0.007252592
2343.070486	0.007464424
2344.998939	0.007692143
2346.927392	0.007743442
2348.855845	0.007840267
2350.784298	0.007976844
2352.712751	0.007673053
2354.641204	0.007143415
2356.569657	0.007109000
2358.498110	0.007376346
2360.426563	0.007078708
2362.355016	0.006536662
2364.283469	0.006586846
2366.211923	0.006922708
2368.140376	0.007071751
2370.068829	0.007260291
2371.997282	0.007226413
2373.925735	0.006827641
2375.854188	0.006563112
2377.782641	0.006555042
2379.711094	0.006432947
2381.639547	0.006115845
2383.568000	0.005844031
2385.496453	0.005752755
2387.424906	0.005902960
2389.353359	0.006200917
2391.281812	0.006357745
2393.210266	0.006286720
2395.138719	0.006182784
2397.067172	0.006107842
2398.995625	0.005878690
2400.924078	0.005490963
2402.852531	0.005261676
2404.780984	0.005489070
2406.709437	0.005870778
2408.637890	0.006057055
2410.566343	0.006254825
2412.494796	0.006626763
2414.423249	0.006656571
2416.351702	0.006223729
2418.280156	0.006010942
2420.208609	0.006095158
2422.137062	0.006018336
2424.065515	0.005757554
2425.993968	0.005533768
2427.922421	0.005406144
2429.850874	0.005540882
2431.779327	0.005917431
2433.707780	0.005987701
2435.636233	0.005858613
2437.564686	0.006080417
2439.493139	0.006325753
2441.421592	0.006237907
2443.350045	0.006071449
2445.278499	0.006010360
2447.206952	0.006029281
2449.135405	0.005914172
2451.063858	0.005679049
2452.992311	0.005684983
2454.920764	0.005936755
2456.849217	0.006043314
2458.777670	0.006023679
2460.706123	0.006109197
2462.634576	0.006229596
2464.563029	0.006319931
2466.491482	0.006407721
2468.419935	0.006379441
2470.348389	0.006280196
2472.276842	0.006348659
2474.205295	0.006492222
2476.133748	0.006494627
2478.062201	0.006506278
2479.990654	0.006613201
2481.919107	0.006555387
2483.847560	0.006493411
2485.776013	0.006804060
2487.704466	0.007185453
2489.632919	0.007283969
2491.561372	0.007198462
2493.489825	0.007034449
2495.418279	0.006989494
2497.346732	0.007184351
2499.275185	0.007365399
2501.203638	0.007358119
2503.132091	0.007502079
2505.060544	0.007964591
2506.988997	0.008328728
2508.917450	0.008341725
2510.845903	0.008107775
2512.774356	0.007893594
2514.702809	0.008051616
2516.631262	0.008387291
2518.559715	0.008512166
2520.488168	0.008594156
2522.416622	0.008829230
2524.345075	0.009088809
2526.273528	0.009409980
2528.201981	0.009753942
2530.130434	0.009965995
2532.058887	0.010181475
2533.987340	0.010461559
2535.915793	0.010639328
2537.844246	0.010627045
2539.772699	0.010542911
2541.701152	0.010687576
2543.629605	0.011079082
2545.558058	0.011279721
2547.486512	0.011294819
2549.414965	0.011689445
2551.343418	0.012346802
2553.271871	0.012805805
2555.200324	0.013144326
2557.128777	0.013444033
2559.057230	0.013564660
2560.985683	0.013573160
2562.914136	0.013651445
2564.842589	0.013830781
2566.771042	0.014077127
2568.699495	0.014380459
2570.627948	0.014628733
2572.556401	0.014793256
2574.484855	0.015045515
2576.413308	0.015367111
2578.341761	0.015576778
2580.270214	0.015737420
2582.198667	0.015919842
2584.127120	0.015912507
2586.055573	0.015655482
2587.984026	0.015663702
2589.912479	0.016298037
2591.840932	0.017153375
2593.769385	0.017751411
2595.697838	0.018113349
2597.626291	0.018345039
2599.554745	0.018391293
2601.483198	0.018410118
2603.411651	0.018621620
2605.340104	0.018746808
2607.268557	0.018642487
2609.197010	0.018665491
2611.125463	0.018851578
2613.053916	0.019018231
2614.982369	0.018926537
2616.910822	0.018487712
2618.839275	0.018187862
2620.767728	0.018329052
2622.696181	0.018581124
2624.624635	0.018568836
2626.553088	0.018293941
2628.481541	0.018034838
2630.409994	0.017913945
2632.338447	0.017919509
2634.266900	0.018081438
2636.195353	0.018212376
2638.123806	0.018142717
2640.052259	0.018023305
2641.980712	0.017988959
2643.909165	0.017928949
2645.837618	0.017699035
2647.766071	0.017434852
2649.694524	0.017406046
2651.622978	0.017323432
2653.551431	0.017033372
2655.479884	0.017029958
2657.408337	0.017274294
2659.336790	0.017300995
2661.265243	0.016979197
2663.193696	0.016469227
2665.122149	0.016294939
2667.050602	0.016641501
2668.979055	0.016974553
2670.907508	0.016971236
2672.835961	0.016696418
2674.764414	0.016205028
2676.692868	0.015830323
2678.621321	0.015893456
2680.549774	0.016125713
2682.478227	0.016094320
2684.406680	0.015944341
2686.335133	0.015956588
2688.263586	0.015881900
2690.192039	0.015512079
2692.120492	0.015081820
2694.048945	0.014906301
2695.977398	0.015021867
2697.905851	0.015299653
2699.834304	0.015656576
2701.762757	0.015697977
2703.691211	0.015158946
2705.619664	0.014611990
2707.548117	0.014540624
2709.476570	0.014851999
2711.405023	0.015138301
2713.333476	0.015060937
2715.261929	0.014813839
2717.190382	0.014649186
2719.118835	0.014604786
2721.047288	0.014692112
2722.975741	0.014771038
2724.904194	0.014588647
2726.832647	0.014228788
2728.761101	0.013984866
2730.689554	0.013794369
2732.618007	0.013508743
2734.546460	0.013282421
2736.474913	0.013324469
2738.403366	0.013411705
2740.331819	0.013362376
2742.260272	0.013624995
2744.188725	0.014194814
2746.117178	0.014403364
2748.045631	0.014328832
2749.974084	0.014396649
2751.902537	0.014280780
2753.830991	0.013767806
2755.759444	0.013459088
2757.687897	0.013589086
2759.616350	0.013566817
2761.544803	0.013310391
2763.473256	0.013357401
2765.401709	0.013720850
2767.330162	0.013936726
2769.258615	0.013759215
2771.187068	0.013351250
2773.115521	0.013058096
2775.043974	0.012936314
2776.972427	0.012628910
2778.900880	0.012096209
2780.829334	0.011650778
2782.757787	0.011415290
2784.686240	0.011451182
2786.614693	0.011727778
2788.543146	0.012199190
2790.471599	0.012816843
2792.400052	0.012970461
2794.328505	0.012307944
2796.256958	0.011673282
2798.185411	0.011763364
2800.113864	0.012262420
2802.042317	0.012533643
2803.970770	0.012413928
2805.899224	0.012225160
2807.827677	0.011999975
2809.756130	0.011684133
2811.684583	0.011498208
2813.613036	0.011467079
2815.541489	0.011696635
2817.469942	0.011999489
2819.398395	0.011865796
2821.326848	0.011790179
2823.255301	0.012209293
2825.183754	0.012438425
2827.112207	0.012209517
2829.040660	0.011765345
2830.969113	0.011223754
2832.897567	0.010970289
2834.826020	0.011139877
2836.754473	0.011288004
2838.682926	0.011307293
2840.611379	0.011484424
2842.539832	0.011463418
2844.468285	0.010996356
2846.396738	0.010917949
2848.325191	0.011401318
2850.253644	0.011634690
2852.182097	0.011512995
2854.110550	0.011659657
2856.039003	0.012060082
2857.967457	0.012110257
2859.895910	0.011784564
2861.824363	0.011609713
2863.752816	0.011594623
2865.681269	0.011375638
2867.609722	0.011126313
2869.538175	0.011054881
2871.466628	0.011017729
2873.395081	0.011017086
2875.323534	0.011135072
2877.251987	0.011316381
2879.180440	0.011489670
2881.108893	0.011478314
2883.037347	0.011034541
2884.965800	0.010396707
2886.894253	0.010293104
2888.822706	0.010776225
2890.751159	0.011070498
2892.679612	0.010879157
2894.608065	0.010534799
2896.536518	0.010293149
2898.464971	0.010164021
2900.393424	0.010039926
2902.321877	0.010025335
2904.250330	0.010304057
2906.178783	0.010619357
2908.107236	0.010753409
2910.035690	0.010784009
2911.964143	0.010585927
2913.892596	0.010176577
2915.821049	0.010129957
2917.749502	0.010784953
2919.677955	0.011426819
2921.606408	0.011566114
2923.534861	0.011563188
2925.463314	0.011629696
2927.391767	0.011596282
2929.320220	0.011572378
2931.248673	0.011601248
2933.177126	0.011454304
2935.105580	0.011292936
2937.034033	0.011318030
2938.962486	0.011216385
2940.890939	0.010941296
2942.819392	0.010757503
2944.747845	0.010867552
2946.676298	0.011152582
2948.604751	0.011164822
2950.533204	0.010985145
2952.461657	0.011036581
2954.390110	0.011100060
2956.318563	0.010914188
2958.247016	0.010706359
2960.175469	0.010552334
2962.103923	0.010359624
2964.032376	0.010275654
2965.960829	0.010488786
2967.889282	0.010787390
2969.817735	0.010984343
2971.746188	0.011255898
2973.674641	0.011390008
2975.603094	0.011218806
2977.531547	0.011179172
2979.460000	0.011335647
2981.388453	0.011471251
2983.316906	0.011705313
2985.245359	0.011872381
2987.173813	0.011679580
2989.102266	0.011236514
2991.030719	0.011077815
2992.959172	0.011445248
2994.887625	0.011815568
2996.816078	0.011754960
2998.744531	0.011457198
3000.672984	0.011302330
3002.601437	0.011199281
3004.529890	0.010972178
3006.458343	0.011043937
3008.386796	0.011528841
3010.315249	0.011823835
3012.243703	0.011886928
3014.172156	0.012068499
3016.100609	0.012171743
3018.029062	0.012133744
3019.957515	0.012209048
3021.885968	0.012286288
3023.814421	0.012168574
3025.742874	0.012201103
3027.671327	0.012496090
3029.599780	0.012562936
3031.528233	0.012429841
3033.456686	0.012441145
3035.385139	0.012496246
3037.313592	0.012583353
3039.242046	0.012768288
3041.170499	0.013033179
3043.098952	0.013439206
3045.027405	0.013930005
3046.955858	0.014301421
3048.884311	0.014350260
3050.812764	0.014157139
3052.741217	0.013978410
3054.669670	0.013837769
3056.598123	0.013792092
3058.526576	0.013952001
3060.455029	0.014252412
3062.383482	0.014579094
3064.311936	0.014827473
3066.240389	0.014910244
3068.168842	0.014793756
3070.097295	0.014565114
3072.025748	0.014332385
3073.954201	0.014114534
3075.882654	0.014068366
3077.811107	0.014364821
3079.739560	0.014861795
3081.668013	0.015270364
3083.596466	0.015338358
3085.524919	0.015183937
3087.453372	0.015286595
3089.381825	0.015551308
3091.310279	0.015526426
3093.238732	0.015392390
3095.167185	0.015397394
3097.095638	0.015497912
3099.024091	0.015614978
3100.952544	0.015723554
3102.880997	0.016055491
3104.809450	0.016635625
3106.737903	0.017028168
3108.666356	0.017175118
3110.594809	0.017263263
3112.523262	0.017126406
3114.451715	0.016962400
3116.380169	0.017174097
3118.308622	0.017458182
3120.237075	0.017546868
3122.165528	0.017660469
3124.093981	0.017847329
3126.022434	0.017992685
3127.950887	0.018174255
3129.879340	0.018430604
3131.807793	0.018628163
3133.736246	0.018501742
3135.664699	0.018046664
3137.593152	0.017843159
3139.521605	0.018350659
3141.450058	0.019266058
3143.378512	0.019909322
3145.306965	0.020142527
3147.235418	0.020278253
3149.163871	0.020552110
3151.092324	0.021024380
3153.020777	0.021440843
3154.949230	0.021486767
3156.877683	0.021538228
3158.806136	0.022076713
3160.734589	0.022724165
3162.663042	0.022908114
3164.591495	0.022455260
3166.519948	0.021747576
3168.448402	0.021578692
3170.376855	0.022094950
3172.305308	0.022593549
3174.233761	0.022746976
3176.162214	0.022671372
3178.090667	0.022496073
3180.019120	0.022553960
3181.947573	0.022912452
3183.876026	0.023214905
3185.804479	0.023383692
3187.732932	0.023306787
3189.661385	0.022724906
3191.589838	0.022217348
3193.518292	0.022455383
3195.446745	0.023159156
3197.375198	0.023882082
3199.303651	0.024430117
3201.232104	0.024442168
3203.160557	0.024242774
3205.089010	0.024816856
3207.017463	0.025936000
3208.945916	0.026107885
3210.874369	0.025317660
3212.802822	0.025197573
3214.731275	0.025977297
3216.659728	0.026376216
3218.588181	0.026226819
3220.516635	0.026333179
3222.445088	0.026582936
3224.373541	0.026456358
3226.301994	0.026191594
3228.230447	0.026115032
3230.158900	0.026183283
3232.087353	0.026432108
3234.015806	0.026563978
3235.944259	0.026145263
3237.872712	0.025753167
3239.801165	0.025992898
3241.729618	0.026333118
3243.658071	0.026337108
3245.586525	0.026399501
3247.514978	0.026887611
3249.443431	0.027559856
3251.371884	0.027868183
3253.300337	0.027752794
3255.228790	0.027894823
3257.157243	0.028443597
3259.085696	0.028763430
3261.014149	0.028708674
3262.942602	0.028686108
3264.871055	0.028551221
3266.799508	0.028079582
3268.727961	0.027876342
3270.656414	0.028197398
3272.584868	0.028510503
3274.513321	0.028804466
3276.441774	0.029297421
3278.370227	0.029599389
3280.298680	0.029392235
3282.227133	0.028874554
3284.155586	0.028592236
3286.084039	0.029060239
3288.012492	0.029958172
3289.940945	0.030379212
3291.869398	0.030187683
3293.797851	0.030191083
3295.726304	0.030505229
3297.654758	0.030026808
3299.583211	0.029033467
3301.511664	0.029127391
3303.440117	0.029943850
3305.368570	0.030287296
3307.297023	0.030517051
3309.225476	0.031051017
3311.153929	0.031283524
3313.082382	0.030941160
3315.010835	0.030643823
3316.939288	0.030666096
3318.867741	0.030757826
3320.796194	0.030896723
3322.724648	0.031178968
3324.653101	0.031638537
3326.581554	0.032188054
3328.510007	0.032586034
3330.438460	0.032501962
3332.366913	0.032038178
3334.295366	0.031909082
3336.223819	0.032379344
3338.152272	0.032961372
3340.080725	0.033396371
3342.009178	0.033844866
3343.937631	0.034223627
3345.866084	0.034363672
3347.794537	0.034531586
3349.722991	0.034770247
3351.651444	0.034731973
3353.579897	0.034551591
3355.508350	0.034591533
3357.436803	0.034787361
3359.365256	0.034941263
3361.293709	0.034941643
3363.222162	0.034847334
3365.150615	0.034938373
3367.079068	0.035417706
3369.007521	0.036039371
3370.935974	0.036391824
3372.864427	0.036523834
3374.792881	0.036708161
3376.721334	0.036737356
3378.649787	0.036463063
3380.578240	0.036321118
3382.506693	0.036487330
3384.435146	0.036730099
3386.363599	0.036970656
3388.292052	0.037009194
3390.220505	0.036648925
3392.148958	0.036301937
3394.077411	0.036474172
3396.005864	0.036719128
3397.934317	0.036375083
3399.862770	0.036200784
3401.791224	0.037209541
3403.719677	0.038311314
3405.648130	0.038413391
3407.576583	0.038078912
3409.505036	0.038168181
3411.433489	0.038416851
3413.361942	0.038326688
3415.290395	0.038110651
3417.218848	0.038210474
3419.147301	0.038515314
3421.075754	0.038823403
3423.004207	0.039288063
3424.932660	0.039487522
3426.861114	0.038829327
3428.789567	0.037894938
3430.718020	0.037349060
3432.646473	0.036945373
3434.574926	0.036611609
3436.503379	0.036711302
3438.431832	0.037241280
3440.360285	0.037629746
3442.288738	0.037706509
3444.217191	0.037815038
3446.145644	0.037836049
3448.074097	0.037678480
3450.002550	0.037291203
3451.931004	0.036779378
3453.859457	0.036719780
3455.787910	0.036914665
3457.716363	0.036608718
3459.644816	0.036073320
3461.573269	0.035988625
3463.501722	0.036201932
3465.430175	0.036206245
3467.358628	0.035912134
3469.287081	0.035503410
3471.215534	0.035015650
3473.143987	0.034512710
3475.072440	0.034247924
3477.000893	0.034294780
3478.929347	0.034512822
3480.857800	0.034763176
3482.786253	0.034925286
3484.714706	0.034912277
3486.643159	0.034725826
3488.571612	0.034534357
3490.500065	0.034453202
3492.428518	0.034345049
3494.356971	0.034117468
3496.285424	0.034007948
3498.213877	0.033974431
3500.142330	0.033495218
3502.070783	0.032707851
3503.999237	0.032326788
3505.927690	0.032388616
3507.856143	0.032448780
3509.784596	0.032318078
3511.713049	0.031993490
3513.641502	0.031560775
3515.569955	0.031192973
3517.498408	0.031086693
3519.426861	0.031372957
3521.355314	0.031695452
3523.283767	0.031537265
3525.212220	0.031088352
3527.140673	0.030917436
3529.069126	0.031066744
3530.997580	0.030988308
3532.926033	0.030262975
3534.854486	0.029184308
3536.782939	0.028496757
3538.711392	0.028389044
3540.639845	0.028493324
3542.568298	0.028706128
3544.496751	0.029016117
3546.425204	0.029262530
3548.353657	0.029268239
3550.282110	0.028752958
3552.210563	0.027849723
3554.139016	0.027199293
3556.067470	0.027035711
3557.995923	0.027067328
3559.924376	0.027104257
3561.852829	0.027412321
3563.781282	0.027994150
3565.709735	0.027858719
3567.638188	0.026584774
3569.566641	0.025479620
3571.495094	0.025180962
3573.423547	0.025043117
3575.352000	0.024520505
3577.280453	0.023650339
3579.208906	0.023069900
3581.137360	0.023453416
3583.065813	0.024470352
3584.994266	0.024850396
3586.922719	0.023980444
3588.851172	0.023013618
3590.779625	0.022939757
3592.708078	0.023211585
3594.636531	0.023122430
3596.564984	0.022836786
3598.493437	0.022496819
3600.421890	0.021586102
3602.350343	0.020337446
3604.278796	0.019793848
3606.207249	0.020290425
3608.135703	0.021198874
3610.064156	0.021519898
3611.992609	0.021137882
3613.921062	0.020831488
3615.849515	0.020425115
3617.777968	0.019423876
3619.706421	0.018674755
3621.634874	0.018842014
3623.563327	0.019324638
3625.491780	0.019275852
3627.420233	0.018301036
3629.348686	0.017399719
3631.277139	0.017428463
3633.205593	0.017447656
3635.134046	0.017189922
3637.062499	0.017172454
3638.990952	0.017400904
3640.919405	0.017686391
3642.847858	0.017798278
3644.776311	0.017361468
3646.704764	0.016528597
3648.633217	0.015943499
3650.561670	0.015633550
3652.490123	0.015278613
3654.418576	0.014656750
3656.347029	0.014024743
3658.275482	0.013804968
3660.203936	0.013755765
3662.132389	0.013578252
3664.060842	0.013283149
3665.989295	0.012982814
3667.917748	0.012883412
3669.846201	0.013267820
3671.774654	0.013866766
3673.703107	0.013665415
3675.631560	0.012825697
3677.560013	0.012242122
3679.488466	0.011640416
3681.416919	0.010878883
3683.345372	0.010406121
3685.273826	0.010554160
3687.202279	0.011463560
3689.130732	0.012747926
3691.059185	0.013063969
3692.987638	0.012005040
3694.916091	0.010684465
3696.844544	0.009806590
3698.772997	0.009427035
3700.701450	0.009626885
3702.629903	0.010472608
3704.558356	0.011498759
3706.486809	0.012154958
3708.415262	0.012278168
3710.343716	0.011882460
3712.272169	0.011329044
3714.200622	0.011169903
3716.129075	0.011444388
3718.057528	0.011959748
3719.985981	0.012409509
3721.914434	0.012596112
3723.842887	0.012795899
3725.771340	0.013234043
3727.699793	0.013811216
3729.628246	0.013935464
3731.556699	0.012977163
3733.485152	0.011827182
3735.413605	0.011914676
3737.342059	0.012938556
3739.270512	0.013495006
3741.198965	0.013351050
3743.127418	0.013290984
3745.055871	0.014237485
3746.984324	0.015796369
3748.912777	0.016506100
3750.841230	0.016190911
3752.769683	0.015378785
3754.698136	0.014521758
3756.626589	0.013747791
3758.555042	0.013084231
3760.483495	0.012859042
3762.411949	0.012996281
3764.340402	0.013278233
3766.268855	0.013840143
3768.197308	0.014228264
3770.125761	0.013737308
3772.054214	0.012856687
3773.982667	0.012355035
3775.911120	0.012454911
3777.839573	0.012961456
3779.768026	0.013640868
3781.696479	0.014345410
3783.624932	0.014628917
3785.553385	0.014214058
3787.481838	0.013485905
3789.410292	0.012951120
3791.338745	0.012693119
3793.267198	0.012451004
3795.195651	0.012135297
3797.124104	0.011975097
3799.052557	0.011888726
3800.981010	0.011996906
3802.909463	0.012889833
3804.837916	0.013750464
3806.766369	0.013782477
3808.694822	0.013705917
3810.623275	0.013775601
3812.551728	0.013478328
3814.480182	0.012894033
3816.408635	0.012952455
3818.337088	0.014012520
3820.265541	0.014941186
3822.193994	0.015168730
3824.122447	0.015085302
3826.050900	0.014682528
3827.979353	0.013858636
3829.907806	0.012691062
3831.836259	0.011774695
3833.764712	0.011588942
3835.693165	0.011902887
3837.621618	0.012438602
3839.550071	0.012849582
3841.478525	0.012657803
3843.406978	0.012222611
3845.335431	0.012232174
3847.263884	0.012645748
3849.192337	0.013299390
3851.120790	0.013737569
3853.049243	0.012872351
3854.977696	0.011348364
3856.906149	0.011249318
3858.834602	0.011768734
3860.763055	0.011650954
3862.691508	0.011151563
3864.619961	0.011332734
3866.548415	0.012595015
3868.476868	0.014033932
3870.405321	0.014512853
3872.333774	0.013930402
3874.262227	0.013020234
3876.190680	0.012517500
3878.119133	0.012455327
3880.047586	0.012807699
3881.976039	0.013542880
3883.904492	0.013931796
3885.832945	0.013649283
3887.761398	0.013280250
3889.689851	0.012692041
3891.618305	0.011512800
3893.546758	0.010657242
3895.475211	0.010871311
3897.403664	0.011479578
3899.332117	0.011783314
3901.260570	0.012099976
3903.189023	0.012493236
3905.117476	0.012496670
3907.045929	0.012136864
3908.974382	0.011715483
3910.902835	0.011500520
3912.831288	0.011553938
3914.759741	0.011643643
3916.688194	0.011772940
3918.616648	0.012034252
3920.545101	0.012135174
3922.473554	0.011998503
3924.402007	0.011797599
3926.330460	0.011480629
3928.258913	0.011035688
3930.187366	0.010755089
3932.115819	0.010846949
3934.044272	0.011061014
3935.972725	0.011062543
3937.901178	0.010916686
3939.829631	0.010838955
3941.758084	0.010943184
3943.686538	0.011305803
3945.614991	0.011545198
3947.543444	0.011007575
3949.471897	0.010058792
3951.400350	0.009718877
3953.328803	0.010110524
3955.257256	0.010412338
3957.185709	0.010136222
3959.114162	0.009718692
3961.042615	0.009578273
3962.971068	0.009721660
3964.899521	0.010253038
3966.827974	0.011230025
3968.756427	0.012037674
3970.684881	0.012043668
3972.613334	0.011404656
3974.541787	0.010541861
3976.470240	0.009840512
3978.398693	0.009528563
3980.327146	0.009586927
3982.255599	0.010078521
3984.184052	0.010907216
3986.112505	0.011270552
3988.040958	0.011057710
3989.969411	0.011362846
3991.897864	0.011996754
3993.826317	0.011652402
3995.754771	0.010590609
3997.683224	0.009744322
3999.611677	0.009280675
4001.540130	0.009098559
4003.468583	0.009195625
4005.397036	0.009401190
4007.325489	0.009356098
4009.253942	0.009461481
4011.182395	0.009869264
4013.110848	0.010089882
4015.039301	0.009901165
4016.967754	0.009523203
4018.896207	0.009384303
4020.824661	0.009393733
4022.753114	0.009075611
4024.681567	0.008626874
4026.610020	0.008828283
4028.538473	0.009540663
4030.466926	0.010108868
4032.395379	0.010281742
4034.323832	0.010130459
4036.252285	0.009750530
4038.180738	0.009117917
4040.109191	0.008621583
4042.037644	0.008543051
4043.966097	0.008365088
4045.894550	0.008173838
4047.823004	0.008149200
4049.751457	0.008268236
4051.679910	0.008583163
4053.608363	0.009121777
4055.536816	0.009825806
4057.465269	0.010362076
4059.393722	0.010433791
4061.322175	0.010270700
4063.250628	0.009778531
4065.179081	0.008741747
4067.107534	0.007822768
4069.035987	0.007625210
4070.964440	0.008015898
4072.892894	0.008366177
4074.821347	0.008249299
4076.749800	0.008028385
4078.678253	0.008086523
4080.606706	0.008418454
4082.535159	0.008872110
4084.463612	0.009228711
4086.392065	0.009162734
4088.320518	0.008564796
4090.248971	0.008232114
4092.177424	0.008320010
4094.105877	0.008306218
4096.034330	0.008019316
4097.962783	0.007894333
4099.891237	0.008555443
4101.819690	0.009869358
4103.748143	0.010100223
4105.676596	0.008860688
4107.605049	0.008113209
4109.533502	0.008506034
4111.461955	0.009217073
4113.390408	0.009709434
4115.318861	0.009871039
4117.247314	0.009927349
4119.175767	0.009488055
4121.104220	0.008550614
4123.032673	0.008094194
4124.961127	0.008217961
4126.889580	0.007770183
4128.818033	0.006823669
4130.746486	0.006695637
4132.674939	0.007149889
4134.603392	0.007312614
4136.531845	0.007507400
4138.460298	0.007831130
4140.388751	0.007666479
4142.317204	0.006889006
4144.245657	0.006382578
4146.174110	0.006981655
4148.102563	0.008022568
4150.031017	0.008472031
4151.959470	0.008151110
4153.887923	0.007639515
4155.816376	0.007457310
4157.744829	0.007654935
4159.673282	0.008135349
4161.601735	0.008302908
4163.530188	0.007697976
4165.458641	0.007208672
4167.387094	0.007377541
4169.315547	0.007376838
4171.244000	0.006937987
4173.172453	0.006543572
4175.100906	0.006244143
4177.029360	0.005988186
4178.957813	0.006020020
4180.886266	0.006360747
4182.814719	0.006631503
4184.743172	0.006457598
4186.671625	0.006235881
4188.600078	0.006710490
4190.528531	0.007591577
4192.456984	0.007862821
4194.385437	0.007531420
4196.313890	0.007413006
4198.242343	0.007485318
4200.170796	0.007397249
4202.099250	0.007409229
4204.027703	0.007482951
4205.956156	0.007577563
4207.884609	0.007519907
4209.813062	0.007227266
4211.741515	0.007214251
4213.669968	0.007497422
4215.598421	0.007814625
4217.526874	0.007879820
4219.455327	0.007327248
4221.383780	0.006625382
4223.312233	0.006207694
4225.240686	0.006033137
4227.169139	0.006115038
4229.097593	0.006214046
4231.026046	0.006115825
4232.954499	0.006140343
4234.882952	0.006406005
4236.811405	0.006309014
4238.739858	0.005924290
4240.668311	0.005700932
4242.596764	0.005343031
4244.525217	0.005039747
4246.453670	0.005139344
4248.382123	0.005782935
4250.310576	0.006465002
4252.239029	0.006671929
4254.167483	0.006652233
4256.095936	0.007007647
4258.024389	0.007105921
4259.952842	0.006433506
4261.881295	0.005985114
4263.809748	0.006633611
4265.738201	0.007364283
4267.666654	0.007278838
4269.595107	0.006725904
4271.523560	0.006330579
4273.452013	0.005773895
4275.380466	0.005214591
4277.308919	0.005059186
4279.237373	0.005276632
4281.165826	0.005564610
4283.094279	0.005819325
4285.022732	0.005588073
4286.951185	0.004965844
4288.879638	0.004941325
4290.808091	0.005592129
4292.736544	0.006158488
4294.664997	0.006369261
4296.593450	0.006444362
4298.521903	0.006630130
4300.450356	0.007121320
4302.378809	0.007359869
4304.307262	0.006587712
4306.235716	0.005837445
4308.164169	0.006054855
4310.092622	0.006265332
4312.021075	0.005926456
4313.949528	0.006261813
4315.877981	0.006937489
4317.806434	0.006494899
4319.734887	0.005254460
4321.663340	0.004655133
4323.591793	0.005276623
4325.520246	0.005799827
4327.448699	0.005205987
4329.377152	0.004081529
4331.305606	0.003882517
4333.234059	0.004838214
4335.162512	0.005295118
4337.090965	0.005209432
4339.019418	0.005406101
4340.947871	0.005851939
4342.876324	0.006396002
4344.804777	0.006647591
4346.733230	0.006195431
4348.661683	0.005583464
4350.590136	0.005791727
4352.518589	0.006456828
4354.447042	0.006627326
4356.375495	0.006853958
4358.303949	0.007366142
4360.232402	0.007284608
4362.160855	0.006726901
4364.089308	0.006133663
4366.017761	0.005338353
4367.946214	0.004781173
4369.874667	0.004897748
4371.803120	0.005455059
4373.731573	0.005676592
4375.660026	0.005078084
4377.588479	0.004472569
4379.516932	0.004300866
4381.445385	0.004612068
4383.373839	0.005798349
4385.302292	0.007208602
4387.230745	0.007856385
4389.159198	0.007420141
4391.087651	0.006534974
4393.016104	0.006314829
4394.944557	0.006739389
4396.873010	0.007341953
4398.801463	0.007785343
4400.729916	0.007824130
4402.658369	0.006948689
4404.586822	0.005973428
4406.515275	0.006703056
4408.443729	0.007681171
4410.372182	0.007055118
4412.300635	0.006072860
4414.229088	0.005948368
4416.157541	0.005974090
4418.085994	0.005968600
4420.014447	0.006204549
4421.942900	0.006179514
4423.871353	0.005551902
4425.799806	0.005249957
4427.728259	0.005471584
4429.656712	0.005737549
4431.585165	0.005756061
4433.513618	0.005878792
4435.442072	0.006521043
4437.370525	0.006418133
4439.298978	0.006092385
4441.227431	0.006693485
4443.155884	0.007694926
4445.084337	0.008008764
4447.012790	0.007482823
4448.941243	0.006428618
4450.869696	0.005733773
4452.798149	0.006427935
4454.726602	0.007654251
4456.655055	0.007780070
4458.583508	0.006782017
4460.511962	0.005474750
4462.440415	0.004596444
4464.368868	0.004825738
4466.297321	0.005606524
4468.225774	0.006094382
4470.154227	0.005740603
4472.082680	0.005230435
4474.011133	0.005161568
4475.939586	0.005500265
4477.868039	0.006042792
4479.796492	0.006216380
4481.724945	0.006223538
4483.653398	0.006265797
4485.581851	0.006113817
4487.510305	0.005935859
4489.438758	0.005800528
4491.367211	0.005807734
4493.295664	0.006205578
4495.224117	0.006342470
4497.152570	0.006308019
4499.081023	0.006317277
4501.009476	0.006199672
4502.937929	0.006497646
4504.866382	0.007258969
4506.794835	0.007642230
4508.723288	0.007738539
4510.651741	0.007699596
4512.580195	0.007270532
4514.508648	0.006929074
4516.437101	0.006842376
4518.365554	0.006728002
4520.294007	0.006938713
4522.222460	0.007573099
4524.150913	0.007463947
4526.079366	0.006656006
4528.007819	0.006305357
4529.936272	0.006189340
4531.864725	0.006024356
4533.793178	0.006308143
4535.721631	0.006934052
4537.650084	0.007419146
4539.578538	0.007660564
4541.506991	0.007978298
4543.435444	0.008605908
4545.363897	0.008831259
4547.292350	0.008370537
4549.220803	0.007649025
4551.149256	0.006746391
4553.077709	0.006205379
4555.006162	0.006718429
4556.934615	0.007516120
4558.863068	0.007592873
4560.791521	0.007241568
4562.719974	0.007521515
4564.648428	0.008259261
4566.576881	0.008415887
4568.505334	0.008170171
4570.433787	0.007919584
4572.362240	0.007339949
4574.290693	0.006059490
4576.219146	0.005196038
4578.147599	0.004914755
4580.076052	0.005527653
4582.004505	0.006645739
4583.932958	0.007146636
4585.861411	0.006738856
4587.789864	0.006059190
4589.718318	0.005888431
4591.646771	0.005956359
4593.575224	0.005982883
4595.503677	0.006100501
4597.432130	0.005765576
4599.360583	0.005429565
4601.289036	0.005193370
4603.217489	0.004964908
[truncated: 1,501 more rows]
