# Supplementary material for: Adaptive Method for Quantitative Estimation of Glucose and Fructose Concentrations in Aqueous Solutions Based on Infrared Nanoantenna Optics
Source: Sensors (Basel). 2019 Jul 11;19(14):3053. doi: 10.3390/s19143053 (PMC6678705; doi:10.3390/s19143053)
Supplement: Supplementary file 1 [file sensors-19-03053-s001.zip › 00_Measurement_Data/Fructose cycles/2 water/res4 sc50_50 ap100x100 par pol/2 water.4.txt]

748.239793	0.031543575
750.168246	0.026383659
752.096699	0.015467566
754.025152	0.008744854
755.953605	0.031747147
757.882058	0.049456630
759.810511	0.042253945
761.738964	0.045275010
763.667418	0.043278135
765.595871	0.036367405
767.524324	0.038421847
769.452777	0.039575782
771.381230	0.040799223
773.309683	0.032735374
775.238136	0.025715347
777.166589	0.025365226
779.095042	0.030605158
781.023495	0.023967518
782.951948	0.012426329
784.880401	0.026200136
786.808854	0.046391696
788.737308	0.055258680
790.665761	0.043805677
792.594214	0.024561455
794.522667	0.027760271
796.451120	0.041287571
798.379573	0.044818409
800.308026	0.034898750
802.236479	0.026064560
804.164932	0.027494809
806.093385	0.028563438
808.021838	0.017509352
809.950291	0.022735840
811.878744	0.037410803
813.807197	0.041699272
815.735651	0.041830838
817.664104	0.036429513
819.592557	0.022065781
821.521010	0.027221555
823.449463	0.029456755
825.377916	0.032404937
827.306369	0.033098027
829.234822	0.039857641
831.163275	0.044102240
833.091728	0.033821512
835.020181	0.012093014
836.948634	0.030242210
838.877087	0.036654320
840.805541	0.032494232
842.733994	0.033250891
844.662447	0.032199427
846.590900	0.028797252
848.519353	0.030589195
850.447806	0.028176213
852.376259	0.023893287
854.304712	0.018029094
856.233165	0.010248622
858.161618	0.007340314
860.090071	0.010865292
862.018524	0.014464686
863.946977	0.013295813
865.875430	0.014547862
867.803884	0.016954858
869.732337	0.017808152
871.660790	0.020254834
873.589243	0.019081749
875.517696	0.016806960
877.446149	0.021441396
879.374602	0.029059591
881.303055	0.035837468
883.231508	0.043095157
885.159961	0.048227027
887.088414	0.048731003
889.016867	0.047499478
890.945320	0.047560655
892.873774	0.050748561
894.802227	0.055739544
896.730680	0.058982309
898.659133	0.061264638
900.587586	0.063508488
902.516039	0.064963646
904.444492	0.066840999
906.372945	0.069215603
908.301398	0.071932733
910.229851	0.075888209
912.158304	0.081120931
914.086757	0.086639881
916.015210	0.091757059
917.943664	0.096474394
919.872117	0.101206936
921.800570	0.105946682
923.729023	0.110787235
925.657476	0.115177803
927.585929	0.118356735
929.514382	0.121784672
931.442835	0.126816720
933.371288	0.132392809
935.299741	0.137179762
937.228194	0.141926169
939.156647	0.148005679
941.085100	0.154158399
943.013553	0.159202099
944.942007	0.164161801
946.870460	0.170129165
948.798913	0.177131325
950.727366	0.184182033
952.655819	0.190860361
954.584272	0.197242901
956.512725	0.203010306
958.441178	0.209015280
960.369631	0.216105044
962.298084	0.223264948
964.226537	0.229607761
966.154990	0.236196637
968.083443	0.243598595
970.011897	0.250655740
971.940350	0.257085770
973.868803	0.263448268
975.797256	0.269440442
977.725709	0.274995685
979.654162	0.280836642
981.582615	0.286776096
983.511068	0.292079449
985.439521	0.297641188
987.367974	0.304562330
989.296427	0.311945140
991.224880	0.318749487
993.153333	0.324966669
995.081786	0.330719680
997.010240	0.336083055
998.938693	0.340593308
1000.867146	0.344343811
1002.795599	0.348541588
1004.724052	0.353299350
1006.652505	0.358094960
1008.580958	0.363014340
1010.509411	0.367807120
1012.437864	0.371992379
1014.366317	0.375768512
1016.294770	0.379664302
1018.223223	0.383517474
1020.151676	0.386571825
1022.080130	0.388971508
1024.008583	0.392308086
1025.937036	0.396897346
1027.865489	0.400296450
1029.793942	0.401284307
1031.722395	0.402301461
1033.650848	0.404895037
1035.579301	0.406915456
1037.507754	0.407587707
1039.436207	0.408933252
1041.364660	0.410896927
1043.293113	0.411682427
1045.221566	0.411240250
1047.150019	0.411222488
1049.078473	0.412507415
1051.006926	0.413767993
1052.935379	0.413681239
1054.863832	0.412781239
1056.792285	0.411781281
1058.720738	0.410866857
1060.649191	0.410422444
1062.577644	0.410344362
1064.506097	0.410021961
1066.434550	0.409095466
1068.363003	0.407783031
1070.291456	0.406796426
1072.219909	0.406088173
1074.148363	0.404683799
1076.076816	0.402442783
1078.005269	0.400413692
1079.933722	0.399164885
1081.862175	0.398184538
1083.790628	0.396720856
1085.719081	0.394692034
1087.647534	0.392731905
1089.575987	0.390854657
1091.504440	0.388537079
1093.432893	0.385899246
1095.361346	0.383538634
1097.289799	0.381780505
1099.218253	0.380371451
1101.146706	0.378872991
1103.075159	0.376778960
1105.003612	0.373884380
1106.932065	0.370690018
1108.860518	0.367681324
1110.788971	0.365026981
1112.717424	0.362754405
1114.645877	0.360661983
1116.574330	0.358431280
1118.502783	0.356094271
1120.431236	0.354048222
1122.359689	0.352256715
1124.288142	0.350021571
1126.216596	0.347079664
1128.145049	0.343949080
1130.073502	0.340881914
1132.001955	0.337896079
1133.930408	0.334949672
1135.858861	0.331819892
1137.787314	0.328936756
1139.715767	0.326687932
1141.644220	0.324572146
1143.572673	0.322181672
1145.501126	0.319610536
1147.429579	0.317003220
1149.358032	0.314259201
1151.286486	0.311313510
1153.214939	0.308354706
1155.143392	0.305546552
1157.071845	0.302872598
1159.000298	0.300215483
1160.928751	0.297493637
1162.857204	0.294583201
1164.785657	0.291538507
1166.714110	0.288823128
1168.642563	0.286578655
1170.571016	0.284147471
1172.499469	0.281076223
1174.427922	0.277917802
1176.356375	0.275190264
1178.284829	0.272695959
1180.213282	0.270109236
1182.141735	0.267316520
1184.070188	0.264651895
1185.998641	0.262199163
1187.927094	0.259508699
1189.855547	0.256701380
1191.784000	0.253988057
1193.712453	0.251208156
1195.640906	0.248477116
1197.569359	0.246056587
1199.497812	0.244039014
1201.426265	0.241889074
1203.354719	0.239490882
1205.283172	0.236990392
1207.211625	0.234590575
1209.140078	0.232381210
1211.068531	0.230370998
1212.996984	0.228194207
1214.925437	0.225576818
1216.853890	0.222965166
1218.782343	0.220834374
1220.710796	0.218739137
1222.639249	0.216082275
1224.567702	0.213150874
1226.496155	0.210724637
1228.424609	0.209069848
1230.353062	0.207767442
1232.281515	0.206326678
1234.209968	0.204324126
1236.138421	0.201748759
1238.066874	0.199242547
1239.995327	0.197410971
1241.923780	0.196302101
1243.852233	0.195344001
1245.780686	0.193828598
1247.709139	0.192046046
1249.637592	0.190602511
1251.566045	0.189171597
1253.494498	0.187233821
1255.422952	0.185220242
1257.351405	0.183668211
1259.279858	0.182347417
1261.208311	0.180961266
1263.136764	0.179265589
1265.065217	0.177096948
1266.993670	0.174901366
1268.922123	0.173071876
1270.850576	0.171370804
1272.779029	0.169564754
1274.707482	0.167715728
1276.635935	0.166143447
1278.564388	0.164770618
1280.492842	0.163295254
1282.421295	0.161926597
1284.349748	0.160817891
1286.278201	0.159683287
1288.206654	0.158377454
1290.135107	0.156818509
1292.063560	0.155030370
1293.992013	0.153308541
1295.920466	0.151733920
1297.848919	0.150163919
1299.777372	0.148504168
1301.705825	0.146783024
1303.634278	0.145249814
1305.562731	0.144028634
1307.491185	0.143133447
1309.419638	0.142707273
1311.348091	0.142336547
1313.276544	0.141812861
1315.204997	0.141207844
1317.133450	0.139969856
1319.061903	0.138072968
1320.990356	0.135916770
1322.918809	0.133617654
1324.847262	0.131503969
1326.775715	0.129790619
1328.704168	0.128367320
1330.632621	0.127176851
1332.561075	0.126447752
1334.489528	0.126753122
1336.417981	0.128097668
1338.346434	0.128736839
1340.274887	0.127440125
1342.203340	0.124568723
1344.131793	0.121122167
1346.060246	0.118540876
1347.988699	0.117158383
1349.917152	0.116301492
1351.845605	0.115434624
1353.774058	0.114340387
1355.702511	0.113561936
1357.630965	0.113711759
1359.559418	0.114036582
1361.487871	0.113218397
1363.416324	0.111949444
1365.344777	0.110868879
1367.273230	0.109397523
1369.201683	0.108856246
1371.130136	0.109537676
1373.058589	0.109241687
1374.987042	0.107683450
1376.915495	0.105514959
1378.843948	0.102892458
1380.772401	0.100992292
1382.700854	0.100410596
1384.629308	0.100074716
1386.557761	0.099136017
1388.486214	0.098767065
1390.414667	0.099396348
1392.343120	0.099505790
1394.271573	0.099480405
1396.200026	0.099732302
1398.128479	0.098289430
1400.056932	0.095859550
1401.985385	0.093748398
1403.913838	0.091304228
1405.842291	0.089727692
1407.770744	0.089126654
1409.699198	0.087967105
1411.627651	0.086998530
1413.556104	0.087690651
1415.484557	0.089101970
1417.413010	0.089078985
1419.341463	0.088680103
1421.269916	0.088787504
1423.198369	0.087163672
1425.126822	0.084787078
1427.055275	0.083164997
1428.983728	0.081680737
1430.912181	0.081482150
1432.840634	0.082459979
1434.769087	0.081531301
1436.697541	0.079060972
1438.625994	0.078090549
1440.554447	0.077435851
1442.482900	0.076510005
1444.411353	0.076200306
1446.339806	0.075698063
1448.268259	0.075084768
1450.196712	0.075493746
1452.125165	0.077401660
1454.053618	0.079948962
1455.982071	0.080693334
1457.910524	0.079463951
1459.838977	0.078044832
1461.767431	0.075383365
1463.695884	0.071730711
1465.624337	0.070003577
1467.552790	0.071240224
1469.481243	0.072683796
1471.409696	0.072889984
1473.338149	0.073090151
1475.266602	0.072229661
1477.195055	0.069625683
1479.123508	0.066887207
1481.051961	0.065122120
1482.980414	0.065306790
1484.908867	0.067127787
1486.837321	0.068809792
1488.765774	0.068794362
1490.694227	0.067601345
1492.622680	0.066750050
1494.551133	0.065587468
1496.479586	0.064294294
1498.408039	0.063835226
1500.336492	0.064246565
1502.264945	0.065997943
1504.193398	0.067902356
1506.121851	0.068468131
1508.050304	0.069086544
1509.978757	0.068025507
1511.907210	0.065265417
1513.835664	0.063781537
1515.764117	0.064010791
1517.692570	0.065207124
1519.621023	0.065495625
1521.549476	0.064685024
1523.477929	0.064281724
1525.406382	0.062076405
1527.334835	0.058978248
1529.263288	0.057749592
1531.191741	0.057123464
1533.120194	0.056675702
1535.048647	0.058563337
1536.977100	0.060772192
1538.905554	0.061464153
1540.834007	0.063402213
1542.762460	0.063603938
1544.690913	0.059253514
1546.619366	0.054697782
1548.547819	0.051983707
1550.476272	0.051608466
1552.404725	0.053506467
1554.333178	0.056578554
1556.261631	0.058297630
1558.190084	0.055931453
1560.118537	0.053652354
1562.046990	0.053171441
1563.975443	0.051684361
1565.903897	0.050464500
1567.832350	0.050093200
1569.760803	0.050385404
1571.689256	0.051954255
1573.617709	0.052435059
1575.546162	0.050879847
1577.474615	0.049955219
1579.403068	0.049340989
1581.331521	0.047799956
1583.259974	0.046615381
1585.188427	0.046351541
1587.116880	0.046401657
1589.045333	0.046480961
1590.973787	0.046790626
1592.902240	0.047281496
1594.830693	0.047559153
1596.759146	0.047579519
1598.687599	0.047684304
1600.616052	0.047971155
1602.544505	0.048273291
1604.472958	0.048576944
1606.401411	0.048896223
1608.329864	0.049249001
1610.258317	0.049995136
1612.186770	0.051371541
1614.115223	0.052395489
1616.043677	0.052665021
1617.972130	0.054066949
1619.900583	0.055960223
1621.829036	0.055945080
1623.757489	0.055620864
1625.685942	0.055762127
1627.614395	0.055083558
1629.542848	0.054925170
1631.471301	0.056255143
1633.399754	0.057180621
1635.328207	0.057032455
1637.256660	0.057589073
1639.185113	0.057854630
1641.113566	0.057734840
1643.042020	0.058757082
1644.970473	0.060257565
1646.898926	0.062421493
1648.827379	0.066159680
1650.755832	0.065845869
1652.684285	0.060172245
1654.612738	0.057211149
1656.541191	0.057042193
1658.469644	0.055941567
1660.398097	0.054320578
1662.326550	0.053571746
1664.255003	0.054613505
1666.183456	0.055964213
1668.111910	0.056082312
1670.040363	0.056507967
1671.968816	0.056843467
1673.897269	0.054495901
1675.825722	0.052024450
1677.754175	0.052526645
1679.682628	0.054429557
1681.611081	0.054885879
1683.539534	0.052960813
1685.467987	0.051356893
1687.396440	0.050119080
1689.324893	0.047785897
1691.253346	0.046330255
1693.181799	0.046010256
1695.110253	0.046233166
1697.038706	0.047571436
1698.967159	0.047206048
1700.895612	0.045369282
1702.824065	0.044728115
1704.752518	0.043071132
1706.680971	0.040838778
1708.609424	0.039703447
1710.537877	0.039520171
1712.466330	0.040194094
1714.394783	0.041100170
1716.323236	0.040646799
1718.251689	0.039001413
1720.180143	0.037605558
1722.108596	0.036198892
1724.037049	0.035001870
1725.965502	0.034852426
1727.893955	0.035595924
1729.822408	0.036861107
1731.750861	0.037417602
1733.679314	0.036504708
1735.607767	0.036072060
1737.536220	0.035886474
1739.464673	0.035236698
1741.393126	0.035228357
1743.321579	0.035894144
1745.250032	0.036749877
1747.178486	0.037371621
1749.106939	0.036847338
1751.035392	0.035704616
1752.963845	0.035102528
1754.892298	0.034721330
1756.820751	0.034415290
1758.749204	0.034450926
1760.677657	0.034087364
1762.606110	0.033717409
1764.534563	0.034031745
1766.463016	0.034654476
1768.391469	0.036054108
1770.319922	0.037822369
1772.248376	0.038316406
1774.176829	0.037805676
1776.105282	0.037152778
1778.033735	0.036514547
1779.962188	0.036113434
1781.890641	0.035968132
1783.819094	0.035909183
1785.747547	0.036396291
1787.676000	0.037768535
1789.604453	0.039038986
1791.532906	0.039680537
1793.461359	0.040461425
1795.389812	0.041147441
1797.318266	0.040973566
1799.246719	0.040305302
1801.175172	0.039933763
1803.103625	0.040073570
1805.032078	0.040331110
1806.960531	0.040539414
1808.888984	0.040602691
1810.817437	0.040522967
1812.745890	0.040520497
1814.674343	0.040371150
1816.602796	0.040035158
1818.531249	0.040118936
1820.459702	0.040724009
1822.388155	0.041339617
1824.316609	0.041937783
1826.245062	0.042818561
1828.173515	0.042991351
1830.101968	0.042315535
1832.030421	0.042051405
1833.958874	0.041818272
1835.887327	0.041166183
1837.815780	0.040814664
1839.744233	0.041271288
1841.672686	0.041855883
1843.601139	0.041979834
1845.529592	0.042066772
1847.458045	0.041662589
1849.386499	0.040668018
1851.314952	0.039819285
1853.243405	0.039364245
1855.171858	0.039332848
1857.100311	0.039473668
1859.028764	0.039341923
1860.957217	0.039044168
1862.885670	0.039176777
1864.814123	0.039895531
1866.742576	0.040391982
1868.671029	0.040165380
1870.599482	0.039552890
1872.527935	0.038519766
1874.456388	0.037304271
1876.384842	0.036592696
1878.313295	0.036325555
1880.241748	0.036046244
1882.170201	0.035717845
1884.098654	0.035725120
1886.027107	0.036033686
1887.955560	0.035815537
1889.884013	0.035122793
1891.812466	0.034661684
1893.740919	0.034174193
1895.669372	0.033670940
1897.597825	0.033289369
1899.526278	0.032857485
1901.454732	0.032576852
1903.383185	0.032437176
1905.311638	0.032267004
1907.240091	0.032116354
1909.168544	0.031918298
1911.096997	0.031613890
1913.025450	0.031391900
1914.953903	0.031234397
1916.882356	0.030961823
1918.810809	0.031044403
1920.739262	0.031239470
1922.667715	0.030716609
1924.596168	0.029935548
1926.524622	0.029293038
1928.453075	0.028766038
1930.381528	0.028467331
1932.309981	0.028218998
1934.238434	0.027899627
1936.166887	0.027645603
1938.095340	0.027641483
1940.023793	0.027661819
1941.952246	0.027371585
1943.880699	0.027141690
1945.809152	0.027168455
1947.737605	0.027015056
1949.666058	0.026506392
1951.594511	0.025924399
1953.522965	0.025517089
1955.451418	0.025204694
1957.379871	0.024988074
1959.308324	0.024925187
1961.236777	0.024896175
1963.165230	0.024718154
1965.093683	0.024283987
1967.022136	0.023725115
1968.950589	0.023273712
1970.879042	0.022932976
1972.807495	0.022728708
1974.735948	0.022653898
1976.664401	0.022519978
1978.592855	0.022336802
1980.521308	0.022149917
1982.449761	0.021861153
1984.378214	0.021533728
1986.306667	0.021398526
1988.235120	0.021532781
1990.163573	0.021638660
1992.092026	0.021494016
1994.020479	0.021251069
1995.948932	0.020945938
1997.877385	0.020584449
1999.805838	0.020269036
2001.734291	0.020049367
2003.662744	0.019878371
2005.591198	0.019721972
2007.519651	0.019652389
2009.448104	0.019583803
2011.376557	0.019375203
2013.305010	0.019158492
2015.233463	0.019073321
2017.161916	0.019115472
2019.090369	0.019153675
2021.018822	0.018977268
2022.947275	0.018614184
2024.875728	0.018270837
2026.804181	0.018049797
2028.732634	0.017925372
2030.661088	0.017811600
2032.589541	0.017619299
2034.517994	0.017390702
2036.446447	0.017217748
2038.374900	0.017121658
2040.303353	0.017102707
2042.231806	0.016993476
2044.160259	0.016736919
2046.088712	0.016544426
2048.017165	0.016445538
2049.945618	0.016309401
2051.874071	0.016156375
2053.802524	0.016122434
2055.730978	0.016211517
2057.659431	0.016204264
2059.587884	0.016016359
2061.516337	0.015906999
2063.444790	0.016061833
2065.373243	0.016168186
2067.301696	0.015887603
2069.230149	0.015513418
2071.158602	0.015424788
2073.087055	0.015499898
2075.015508	0.015427219
2076.943961	0.015133237
2078.872414	0.014815383
2080.800867	0.014638233
2082.729321	0.014630612
2084.657774	0.014672380
2086.586227	0.014462964
2088.514680	0.014002881
2090.443133	0.013795507
2092.371586	0.013995366
2094.300039	0.014230805
2096.228492	0.014326163
2098.156945	0.014307587
2100.085398	0.014270199
2102.013851	0.014330725
2103.942304	0.014319409
2105.870757	0.014060344
2107.799211	0.013724357
2109.727664	0.013529758
2111.656117	0.013464636
2113.584570	0.013435091
2115.513023	0.013526044
2117.441476	0.013719413
2119.369929	0.013772435
2121.298382	0.013662548
2123.226835	0.013529385
2125.155288	0.013424505
2127.083741	0.013247780
2129.012194	0.012914903
2130.940647	0.012680721
2132.869100	0.012852302
2134.797554	0.013250255
2136.726007	0.013480092
2138.654460	0.013434581
2140.582913	0.013064113
2142.511366	0.012561027
2144.439819	0.012494870
2146.368272	0.012861939
2148.296725	0.013129551
2150.225178	0.013068310
2152.153631	0.012785031
2154.082084	0.012520191
2156.010537	0.012432619
2157.938990	0.012354475
2159.867444	0.012125837
2161.795897	0.011907960
2163.724350	0.011896565
2165.652803	0.012009989
2167.581256	0.012096601
2169.509709	0.012207481
2171.438162	0.012361769
2173.366615	0.012368090
2175.295068	0.012189918
2177.223521	0.011996097
2179.151974	0.011961180
2181.080427	0.012221402
2183.008880	0.012567609
2184.937334	0.012458576
2186.865787	0.011912977
2188.794240	0.011537980
2190.722693	0.011360015
2192.651146	0.011028879
2194.579599	0.010772057
2196.508052	0.010897046
2198.436505	0.011077890
2200.364958	0.011065225
2202.293411	0.011156959
2204.221864	0.011347272
2206.150317	0.011304710
2208.078770	0.011232852
2210.007223	0.011274915
2211.935677	0.011117768
2213.864130	0.010897434
2215.792583	0.010946549
2217.721036	0.011005436
2219.649489	0.010907181
2221.577942	0.010807165
2223.506395	0.010605937
2225.434848	0.010308307
2227.363301	0.010182232
2229.291754	0.010251074
2231.220207	0.010357317
2233.148660	0.010444251
2235.077113	0.010374821
2237.005567	0.010155474
2238.934020	0.010066595
2240.862473	0.010129119
2242.790926	0.010151586
2244.719379	0.010054710
2246.647832	0.009903439
2248.576285	0.009863020
2250.504738	0.009857603
2252.433191	0.009768136
2254.361644	0.009727160
2256.290097	0.009772613
2258.218550	0.009773399
2260.147003	0.009603153
2262.075456	0.009290041
2264.003910	0.009044470
2265.932363	0.009054035
2267.860816	0.009317759
2269.789269	0.009553365
2271.717722	0.009504932
2273.646175	0.009271311
2275.574628	0.009026810
2277.503081	0.008821528
2279.431534	0.008642354
2281.359987	0.008548779
2283.288440	0.008671937
2285.216893	0.008897090
2287.145346	0.008951606
2289.073800	0.008818968
2291.002253	0.008708235
2292.930706	0.008680440
2294.859159	0.008568370
2296.787612	0.008343401
2298.716065	0.008259812
2300.644518	0.008393958
2302.572971	0.008428797
2304.501424	0.008178470
2306.429877	0.007897814
2308.358330	0.007862611
2310.286783	0.008024715
2312.215236	0.008138784
2314.143690	0.008122616
2316.072143	0.008039802
2318.000596	0.008020176
2319.929049	0.008068334
2321.857502	0.007880663
2323.785955	0.007481268
2325.714408	0.007257778
2327.642861	0.007177931
2329.571314	0.006865179
2331.499767	0.006365080
2333.428220	0.006143179
2335.356673	0.006512604
2337.285126	0.007019298
2339.213579	0.006894755
2341.142033	0.006336844
2343.070486	0.006519262
2344.998939	0.007567915
2346.927392	0.007871581
2348.855845	0.007243418
2350.784298	0.007035105
2352.712751	0.007540731
2354.641204	0.008118439
2356.569657	0.008264183
2358.498110	0.008227555
2360.426563	0.008021932
2362.355016	0.007107573
2364.283469	0.005930862
2366.211923	0.005468959
2368.140376	0.005376924
2370.068829	0.005069561
2371.997282	0.004969814
2373.925735	0.005439290
2375.854188	0.006180731
2377.782641	0.006743064
2379.711094	0.006969944
2381.639547	0.006823512
2383.568000	0.006483860
2385.496453	0.006243999
2387.424906	0.006118351
2389.353359	0.006004435
2391.281812	0.005962629
2393.210266	0.005998606
2395.138719	0.006001448
2397.067172	0.005988898
2398.995625	0.006053851
2400.924078	0.006198763
2402.852531	0.006312761
2404.780984	0.006174855
2406.709437	0.005885769
2408.637890	0.005646686
2410.566343	0.005484877
2412.494796	0.005503066
2414.423249	0.005660344
2416.351702	0.005755715
2418.280156	0.005853433
2420.208609	0.006046209
2422.137062	0.006214330
2424.065515	0.006260261
2425.993968	0.006081924
2427.922421	0.005818519
2429.850874	0.005883045
2431.779327	0.006238830
2433.707780	0.006399928
2435.636233	0.006177566
2437.564686	0.005829795
2439.493139	0.005749594
2441.421592	0.005906627
2443.350045	0.006014063
2445.278499	0.006145375
2447.206952	0.006384587
2449.135405	0.006480602
2451.063858	0.006460585
2452.992311	0.006411460
2454.920764	0.006064654
2456.849217	0.005695725
2458.777670	0.005801000
2460.706123	0.005942678
2462.634576	0.005841434
2464.563029	0.005864142
2466.491482	0.005861463
2468.419935	0.005471010
2470.348389	0.005223793
2472.276842	0.005832238
2474.205295	0.006796770
2476.133748	0.007174753
2478.062201	0.006949470
2479.990654	0.006701011
2481.919107	0.006744668
2483.847560	0.006869177
2485.776013	0.006789405
2487.704466	0.006722010
2489.632919	0.006985798
2491.561372	0.007219981
2493.489825	0.007069716
2495.418279	0.006900311
2497.346732	0.007120515
2499.275185	0.007434038
2501.203638	0.007646147
2503.132091	0.007787705
2505.060544	0.007836158
2506.988997	0.007835558
2508.917450	0.007878384
2510.845903	0.008001495
2512.774356	0.008307120
2514.702809	0.008766333
2516.631262	0.009079494
2518.559715	0.009134986
2520.488168	0.009101121
2522.416622	0.009033386
2524.345075	0.008841028
2526.273528	0.008780854
2528.201981	0.009110576
2530.130434	0.009496407
2532.058887	0.009762117
2533.987340	0.010095936
2535.915793	0.010390610
2537.844246	0.010366102
2539.772699	0.010415669
2541.701152	0.010961237
2543.629605	0.011566760
2545.558058	0.011811033
2547.486512	0.011881129
2549.414965	0.012150437
2551.343418	0.012705053
2553.271871	0.013223800
2555.200324	0.013395621
2557.128777	0.013296046
2559.057230	0.013324534
2560.985683	0.013575800
2562.914136	0.013802687
2564.842589	0.014008020
2566.771042	0.014344528
2568.699495	0.014781686
2570.627948	0.015025808
2572.556401	0.014929079
2574.484855	0.015001888
2576.413308	0.015612822
2578.341761	0.016157681
2580.270214	0.016001478
2582.198667	0.015625097
2584.127120	0.015880551
2586.055573	0.016612755
2587.984026	0.017033709
2589.912479	0.017071353
2591.840932	0.017185692
2593.769385	0.017310340
2595.697838	0.017237749
2597.626291	0.017340219
2599.554745	0.017660068
2601.483198	0.017691268
2603.411651	0.017481469
2605.340104	0.017566798
2607.268557	0.018107729
2609.197010	0.018649541
2611.125463	0.018770877
2613.053916	0.018648185
2614.982369	0.018641517
2616.910822	0.018834708
2618.839275	0.018998142
2620.767728	0.018804623
2622.696181	0.018469859
2624.624635	0.018591326
2626.553088	0.019002976
2628.481541	0.018814491
2630.409994	0.018108830
2632.338447	0.017965328
2634.266900	0.018411081
2636.195353	0.018505197
2638.123806	0.018243028
2640.052259	0.018232105
2641.980712	0.018280063
2643.909165	0.018010706
2645.837618	0.017823242
2647.766071	0.018082207
2649.694524	0.018316524
2651.622978	0.018226558
2653.551431	0.018104207
2655.479884	0.017970750
2657.408337	0.017697763
2659.336790	0.017527774
2661.265243	0.017540781
2663.193696	0.017488005
2665.122149	0.017309297
2667.050602	0.017083123
2668.979055	0.016980113
2670.907508	0.017176440
2672.835961	0.017225910
2674.764414	0.016720371
2676.692868	0.016229788
2678.621321	0.016203882
2680.549774	0.016250595
2682.478227	0.016127760
2684.406680	0.016005052
2686.335133	0.015989713
2688.263586	0.015901729
2690.192039	0.015629906
2692.120492	0.015547286
2694.048945	0.015719943
2695.977398	0.015699226
2697.905851	0.015527882
2699.834304	0.015528507
2701.762757	0.015469915
2703.691211	0.015102244
2705.619664	0.014762158
2707.548117	0.014664789
2709.476570	0.014558774
2711.405023	0.014433204
2713.333476	0.014572958
2715.261929	0.014819303
2717.190382	0.014869387
2719.118835	0.014869879
2721.047288	0.014895456
2722.975741	0.014664944
2724.904194	0.014178930
2726.832647	0.013943737
2728.761101	0.014159633
2730.689554	0.014365162
2732.618007	0.014244632
2734.546460	0.014013897
2736.474913	0.013957215
2738.403366	0.014085814
2740.331819	0.014147446
2742.260272	0.013982204
2744.188725	0.013806218
2746.117178	0.013714316
2748.045631	0.013451225
2749.974084	0.013022839
2751.902537	0.012714906
2753.830991	0.012642659
2755.759444	0.012761650
2757.687897	0.012787449
2759.616350	0.012576701
2761.544803	0.012528249
2763.473256	0.012739153
2765.401709	0.012776411
2767.330162	0.012517928
2769.258615	0.012319107
2771.187068	0.012355993
2773.115521	0.012392544
2775.043974	0.012321427
2776.972427	0.012126567
2778.900880	0.011765848
2780.829334	0.011555022
2782.757787	0.011724613
2784.686240	0.011986392
2786.614693	0.012167059
2788.543146	0.012196993
2790.471599	0.011859568
2792.400052	0.011461118
2794.328505	0.011597667
2796.256958	0.012073164
2798.185411	0.012263075
2800.113864	0.012120957
2802.042317	0.012115351
2803.970770	0.012387745
2805.899224	0.012349577
2807.827677	0.011641493
2809.756130	0.011028672
2811.684583	0.011345834
2813.613036	0.012018698
2815.541489	0.012128678
2817.469942	0.011930330
2819.398395	0.011972799
2821.326848	0.011973198
2823.255301	0.011605016
2825.183754	0.011181357
2827.112207	0.010892229
2829.040660	0.010645265
2830.969113	0.010664901
2832.897567	0.011048372
2834.826020	0.011486596
2836.754473	0.011749652
2838.682926	0.011484067
2840.611379	0.010812143
2842.539832	0.010452517
2844.468285	0.010705827
2846.396738	0.011346634
2848.325191	0.011773016
2850.253644	0.011674618
2852.182097	0.011630469
2854.110550	0.011765331
2856.039003	0.011585211
2857.967457	0.011316015
2859.895910	0.011164879
2861.824363	0.010981303
2863.752816	0.010912464
2865.681269	0.010936354
2867.609722	0.010952584
2869.538175	0.011105959
2871.466628	0.011500464
2873.395081	0.011716872
2875.323534	0.011357785
2877.251987	0.010848282
2879.180440	0.010831349
2881.108893	0.011217041
2883.037347	0.011455272
2884.965800	0.011336262
2886.894253	0.011169748
2888.822706	0.011247570
2890.751159	0.011352658
2892.679612	0.011297251
2894.608065	0.011435059
2896.536518	0.011977412
2898.464971	0.012205194
2900.393424	0.011707694
2902.321877	0.011451108
2904.250330	0.011798155
2906.178783	0.011819033
2908.107236	0.011265802
2910.035690	0.010787457
2911.964143	0.010792280
2913.892596	0.011032041
2915.821049	0.011113442
2917.749502	0.011122743
2919.677955	0.011318485
2921.606408	0.011462600
2923.534861	0.011409062
2925.463314	0.011196017
2927.391767	0.010906138
2929.320220	0.010717707
2931.248673	0.010695841
2933.177126	0.011020580
2935.105580	0.011479225
2937.034033	0.011629309
2938.962486	0.011387191
2940.890939	0.010858024
2942.819392	0.010301983
2944.747845	0.010089186
2946.676298	0.010153246
2948.604751	0.010224368
2950.533204	0.010308142
2952.461657	0.010431317
2954.390110	0.010658355
2956.318563	0.011201151
2958.247016	0.011786811
2960.175469	0.011848445
2962.103923	0.011435818
2964.032376	0.010860490
2965.960829	0.010493360
2967.889282	0.010702231
2969.817735	0.011285497
2971.746188	0.011629406
2973.674641	0.011595264
2975.603094	0.011548798
2977.531547	0.011535124
2979.460000	0.011433269
2981.388453	0.011420209
2983.316906	0.011624384
2985.245359	0.011809740
2987.173813	0.011668885
2989.102266	0.011328516
2991.030719	0.011190718
2992.959172	0.011359058
2994.887625	0.011783492
2996.816078	0.012035440
2998.744531	0.011764489
3000.672984	0.011712135
3002.601437	0.012327494
3004.529890	0.012886181
3006.458343	0.012868796
3008.386796	0.012515787
3010.315249	0.012167485
3012.243703	0.012167413
3014.172156	0.012365129
3016.100609	0.012295393
3018.029062	0.012035776
3019.957515	0.011854310
3021.885968	0.011899650
3023.814421	0.012256982
3025.742874	0.012645149
3027.671327	0.012798938
3029.599780	0.012839557
3031.528233	0.012819202
3033.456686	0.012707231
3035.385139	0.012609018
3037.313592	0.012567903
3039.242046	0.012581834
3041.170499	0.012641282
3043.098952	0.012633511
3045.027405	0.012489563
3046.955858	0.012353008
3048.884311	0.012588934
3050.812764	0.013135807
3052.741217	0.013410220
3054.669670	0.013359871
3056.598123	0.013536011
3058.526576	0.013983781
3060.455029	0.014293681
3062.383482	0.014472755
3064.311936	0.014607334
3066.240389	0.014345570
3068.168842	0.013638339
3070.097295	0.013154494
3072.025748	0.013358139
3073.954201	0.014053837
3075.882654	0.014813652
3077.811107	0.015224965
3079.739560	0.015288572
3081.668013	0.015362022
3083.596466	0.015342258
3085.524919	0.015049856
3087.453372	0.014829858
3089.381825	0.014959447
3091.310279	0.015489732
3093.238732	0.016267346
3095.167185	0.016734591
3097.095638	0.016652074
3099.024091	0.016415499
3100.952544	0.016337058
3102.880997	0.016513271
3104.809450	0.016865855
3106.737903	0.017110996
3108.666356	0.017250260
3110.594809	0.017470218
3112.523262	0.017656857
3114.451715	0.017705113
3116.380169	0.017650167
3118.308622	0.017526882
3120.237075	0.017410308
3122.165528	0.017424777
3124.093981	0.017518863
3126.022434	0.017534861
3127.950887	0.017786995
3129.879340	0.018578816
3131.807793	0.019158633
3133.736246	0.018982498
3135.664699	0.018718142
3137.593152	0.018785419
3139.521605	0.019144518
3141.450058	0.019615820
3143.378512	0.019572401
3145.306965	0.019133132
3147.235418	0.019278554
3149.163871	0.019976024
3151.092324	0.020562660
3153.020777	0.021056615
3154.949230	0.021332934
3156.877683	0.020980015
3158.806136	0.020408828
3160.734589	0.020239560
3162.663042	0.020446505
3164.591495	0.020861762
3166.519948	0.021417195
3168.448402	0.021761728
3170.376855	0.021987403
3172.305308	0.022608211
3174.233761	0.023264179
3176.162214	0.023150641
3178.090667	0.022419782
3180.019120	0.021820130
3181.947573	0.021699861
3183.876026	0.022043571
3185.804479	0.022799924
3187.732932	0.023811145
3189.661385	0.024528293
3191.589838	0.024435267
3193.518292	0.023753483
3195.446745	0.023197506
3197.375198	0.023381701
3199.303651	0.024181036
3201.232104	0.024886213
3203.160557	0.025084050
3205.089010	0.024965327
3207.017463	0.024925129
3208.945916	0.025126850
3210.874369	0.025607239
3212.802822	0.026032167
3214.731275	0.025589975
3216.659728	0.024589082
3218.588181	0.024267621
3220.516635	0.024785619
3222.445088	0.025238279
3224.373541	0.025431134
3226.301994	0.025747851
3228.230447	0.026122060
3230.158900	0.026616771
3232.087353	0.027216572
3234.015806	0.027639084
3235.944259	0.027783819
3237.872712	0.027536161
3239.801165	0.027095364
3241.729618	0.026719153
3243.658071	0.026502436
3245.586525	0.026934009
3247.514978	0.027957141
3249.443431	0.028731886
3251.371884	0.029047407
3253.300337	0.029192245
3255.228790	0.029195471
3257.157243	0.028951701
3259.085696	0.028588396
3261.014149	0.028432176
3262.942602	0.028577434
3264.871055	0.028931301
3266.799508	0.029408831
3268.727961	0.029631255
3270.656414	0.029450534
3272.584868	0.029069556
3274.513321	0.028598610
3276.441774	0.028542250
3278.370227	0.029092135
3280.298680	0.029430717
3282.227133	0.029165683
3284.155586	0.028908845
3286.084039	0.029224411
3288.012492	0.029843153
3289.940945	0.030052520
3291.869398	0.029773751
3293.797851	0.029625800
3295.726304	0.029825091
3297.654758	0.030109538
3299.583211	0.030673416
3301.511664	0.031394280
3303.440117	0.031381551
3305.368570	0.030787129
3307.297023	0.030430511
3309.225476	0.030445009
3311.153929	0.030739790
3313.082382	0.031076379
3315.010835	0.031118639
3316.939288	0.030688126
3318.867741	0.029949434
3320.796194	0.029557671
3322.724648	0.029990291
3324.653101	0.030933885
3326.581554	0.031715859
3328.510007	0.032170434
3330.438460	0.032559678
3332.366913	0.032928348
3334.295366	0.033307888
3336.223819	0.033660430
3338.152272	0.033623867
3340.080725	0.033401057
3342.009178	0.033431888
3343.937631	0.033532623
3345.866084	0.033519015
3347.794537	0.033428881
3349.722991	0.033415936
3351.651444	0.033700548
3353.579897	0.034099616
3355.508350	0.034452498
3357.436803	0.035007022
3359.365256	0.035555143
3361.293709	0.035536963
3363.222162	0.035000231
3365.150615	0.034346562
3367.079068	0.033974309
3369.007521	0.034079596
3370.935974	0.034449562
3372.864427	0.034873284
3374.792881	0.035387449
3376.721334	0.035827484
3378.649787	0.036009118
3380.578240	0.036078472
3382.506693	0.036228798
3384.435146	0.036794666
3386.363599	0.037930809
3388.292052	0.038805354
3390.220505	0.038516212
3392.148958	0.037525136
3394.077411	0.036907542
3396.005864	0.036871850
3397.934317	0.036975294
3399.862770	0.036845531
3401.791224	0.036582801
3403.719677	0.036431190
3405.648130	0.036797587
3407.576583	0.037050527
3409.505036	0.036893141
3411.433489	0.036836833
3413.361942	0.037150983
3415.290395	0.037623797
3417.218848	0.037871134
3419.147301	0.037696667
3421.075754	0.037664734
3423.004207	0.037821118
3424.932660	0.037606794
3426.861114	0.037647650
3428.789567	0.038706291
3430.718020	0.039950661
3432.646473	0.040094279
3434.574926	0.039335385
3436.503379	0.038633890
3438.431832	0.038249176
3440.360285	0.037858713
3442.288738	0.037559036
3444.217191	0.037694503
3446.145644	0.037844036
3448.074097	0.037811670
3450.002550	0.037786182
3451.931004	0.037592184
3453.859457	0.037015710
3455.787910	0.036275849
3457.716363	0.036178518
3459.644816	0.036776792
3461.573269	0.037255611
3463.501722	0.037421573
3465.430175	0.037210975
3467.358628	0.036472097
3469.287081	0.035603035
3471.215534	0.034974784
3473.143987	0.034526434
3475.072440	0.034350902
3477.000893	0.034812018
3478.929347	0.035656396
3480.857800	0.036227375
3482.786253	0.036270622
3484.714706	0.035667248
3486.643159	0.034535870
3488.571612	0.033713505
3490.500065	0.033587009
3492.428518	0.033575263
3494.356971	0.033446990
3496.285424	0.033543032
3498.213877	0.033816986
3500.142330	0.033738855
3502.070783	0.033178095
3503.999237	0.032848027
3505.927690	0.033153709
3507.856143	0.033477966
3509.784596	0.033312406
3511.713049	0.032685239
3513.641502	0.032019146
3515.569955	0.031758096
3517.498408	0.031776309
3519.426861	0.031850185
3521.355314	0.031994794
3523.283767	0.032241236
3525.212220	0.032387074
3527.140673	0.032020207
3529.069126	0.031202473
3530.997580	0.030552842
3532.926033	0.030301102
3534.854486	0.029876430
3536.782939	0.029030997
3538.711392	0.028327547
3540.639845	0.028096031
3542.568298	0.028252386
3544.496751	0.028642762
3546.425204	0.028975708
3548.353657	0.028942781
3550.282110	0.028357835
3552.210563	0.027501676
3554.139016	0.026977571
3556.067470	0.026805904
3557.995923	0.026789432
3559.924376	0.027052660
3561.852829	0.027662395
3563.781282	0.028194064
3565.709735	0.028018225
3567.638188	0.027391095
3569.566641	0.026775401
3571.495094	0.025964066
3573.423547	0.025006361
3575.352000	0.024268867
3577.280453	0.023844445
3579.208906	0.023789246
3581.137360	0.024173640
3583.065813	0.024443341
3584.994266	0.023557119
3586.922719	0.022032836
3588.851172	0.021889601
3590.779625	0.023167983
3592.708078	0.024393938
3594.636531	0.024872972
3596.564984	0.024611043
3598.493437	0.023629108
3600.421890	0.022280853
3602.350343	0.021354642
3604.278796	0.021241847
3606.207249	0.021718921
3608.135703	0.022639759
3610.064156	0.023633759
3611.992609	0.023874553
3613.921062	0.023349158
3615.849515	0.022175586
3617.777968	0.020027127
3619.706421	0.018254172
3621.634874	0.018330451
3623.563327	0.019615309
3625.491780	0.020892283
3627.420233	0.021073215
3629.348686	0.020183520
3631.277139	0.019350501
3633.205593	0.018709008
3635.134046	0.018010035
3637.062499	0.017399991
3638.990952	0.017010197
3640.919405	0.016968420
3642.847858	0.017277421
3644.776311	0.017512430
3646.704764	0.016898431
3648.633217	0.015499513
3650.561670	0.014776140
3652.490123	0.015529647
3654.418576	0.016676713
3656.347029	0.017031020
3658.275482	0.016417241
3660.203936	0.015132415
3662.132389	0.013933680
3664.060842	0.013649764
3665.989295	0.014373574
3667.917748	0.015313555
3669.846201	0.015647599
3671.774654	0.015101328
3673.703107	0.013302889
3675.631560	0.011654382
3677.560013	0.011674571
3679.488466	0.012238277
3681.416919	0.012279578
3683.345372	0.012076603
3685.273826	0.011953953
3687.202279	0.011901030
3689.130732	0.011962533
3691.059185	0.012061303
3692.987638	0.012031890
3694.916091	0.011859577
3696.844544	0.011569947
3698.772997	0.011243391
3700.701450	0.010952430
3702.629903	0.010779992
3704.558356	0.010708199
3706.486809	0.010707729
3708.415262	0.010974962
3710.343716	0.011739776
3712.272169	0.012682443
3714.200622	0.013164312
3716.129075	0.013190229
3718.057528	0.013118707
3719.985981	0.012945722
3721.914434	0.012565625
3723.842887	0.012267373
3725.771340	0.012205163
3727.699793	0.011985835
3729.628246	0.011348228
3731.556699	0.010849926
3733.485152	0.011134693
3735.413605	0.011885548
3737.342059	0.012458759
3739.270512	0.012704506
3741.198965	0.013038057
3743.127418	0.013859039
3745.055871	0.015395849
3746.984324	0.016903771
3748.912777	0.016524885
3750.841230	0.014410341
3752.769683	0.012957389
3754.698136	0.013133797
3756.626589	0.013834546
3758.555042	0.013751489
3760.483495	0.013184102
3762.411949	0.012973544
3764.340402	0.012976299
3766.268855	0.012960305
3768.197308	0.012934958
3770.125761	0.012902834
3772.054214	0.013069060
3773.982667	0.013574782
3775.911120	0.014097907
3777.839573	0.014092531
3779.768026	0.013761807
3781.696479	0.013469441
3783.624932	0.012989221
3785.553385	0.012687862
3787.481838	0.012988213
3789.410292	0.013463233
3791.338745	0.013820552
3793.267198	0.014176083
3795.195651	0.014530557
3797.124104	0.015078040
3799.052557	0.015541185
3800.981010	0.015243010
3802.909463	0.014676659
3804.837916	0.013992821
3806.766369	0.013202457
3808.694822	0.012887952
3810.623275	0.013034558
3812.551728	0.013299867
3814.480182	0.013421230
3816.408635	0.013559482
3818.337088	0.013793559
3820.265541	0.013865436
3822.193994	0.014447668
3824.122447	0.015198369
3826.050900	0.014928844
3827.979353	0.014224357
3829.907806	0.013756701
3831.836259	0.013439506
3833.764712	0.013595151
3835.693165	0.014488107
3837.621618	0.015437795
3839.550071	0.015427465
3841.478525	0.014311704
3843.406978	0.013122799
3845.335431	0.012934161
3847.263884	0.013640131
3849.192337	0.014560543
3851.120790	0.014805546
3853.049243	0.014092314
3854.977696	0.013609003
3856.906149	0.013600835
3858.834602	0.013201430
3860.763055	0.012363440
3862.691508	0.011737682
3864.619961	0.012278097
3866.548415	0.013684799
3868.476868	0.014036371
3870.405321	0.013251620
3872.333774	0.012906616
3874.262227	0.012770095
3876.190680	0.012000117
3878.119133	0.010794364
3880.047586	0.010364928
3881.976039	0.011454001
3883.904492	0.013046161
3885.832945	0.013909667
3887.761398	0.013702271
3889.689851	0.012473823
3891.618305	0.011356205
3893.546758	0.011572878
3895.475211	0.012662090
3897.403664	0.013246802
3899.332117	0.012902055
3901.260570	0.012195552
3903.189023	0.011412201
3905.117476	0.010761436
3907.045929	0.010525719
3908.974382	0.010838083
3910.902835	0.011792910
3912.831288	0.012557751
3914.759741	0.011988482
3916.688194	0.010708563
3918.616648	0.009938001
3920.545101	0.009712714
3922.473554	0.009626356
3924.402007	0.009890928
3926.330460	0.010681326
3928.258913	0.011106058
3930.187366	0.010560524
3932.115819	0.010094978
3934.044272	0.010554834
3935.972725	0.011392884
3937.901178	0.011838547
3939.829631	0.011964766
3941.758084	0.012043177
3943.686538	0.011827159
3945.614991	0.011266360
3947.543444	0.010964478
3949.471897	0.011229030
3951.400350	0.011499435
3953.328803	0.011106503
3955.257256	0.010154931
3957.185709	0.009386549
3959.114162	0.009199973
3961.042615	0.009260517
3962.971068	0.009385606
3964.899521	0.009692050
3966.827974	0.009872058
3968.756427	0.009605481
3970.684881	0.008998305
3972.613334	0.008678577
3974.541787	0.009148242
3976.470240	0.009875371
3978.398693	0.010163091
3980.327146	0.010225443
3982.255599	0.010557215
3984.184052	0.010652879
3986.112505	0.009989637
3988.040958	0.009488744
3989.969411	0.009866398
3991.897864	0.010490926
3993.826317	0.010609883
3995.754771	0.010502298
3997.683224	0.010513544
3999.611677	0.010286727
4001.540130	0.009860923
4003.468583	0.009906463
4005.397036	0.010475247
4007.325489	0.010673311
4009.253942	0.010328763
4011.182395	0.010260387
4013.110848	0.010349611
4015.039301	0.010047965
4016.967754	0.009992911
4018.896207	0.010321642
4020.824661	0.010025764
4022.753114	0.009151347
4024.681567	0.008850833
4026.610020	0.009300752
4028.538473	0.009657077
4030.466926	0.009708134
4032.395379	0.009663555
4034.323832	0.009545560
4036.252285	0.009355836
4038.180738	0.009100131
4040.109191	0.008869913
4042.037644	0.008770769
4043.966097	0.009037504
4045.894550	0.009019679
4047.823004	0.008539252
4049.751457	0.008874160
4051.679910	0.009872418
4053.608363	0.010225025
4055.536816	0.009720796
4057.465269	0.009096920
4059.393722	0.008997785
4061.322175	0.009355176
4063.250628	0.009506628
4065.179081	0.009282684
4067.107534	0.008755038
4069.035987	0.008297881
4070.964440	0.008383434
4072.892894	0.008739251
4074.821347	0.008820975
4076.749800	0.009249778
4078.678253	0.009521542
4080.606706	0.008838511
4082.535159	0.008136343
4084.463612	0.008325917
4086.392065	0.008498107
4088.320518	0.007850499
4090.248971	0.007039905
4092.177424	0.006948531
4094.105877	0.007503219
4096.034330	0.008011896
4097.962783	0.008173989
4099.891237	0.008404002
4101.819690	0.008585921
4103.748143	0.008260729
4105.676596	0.007844143
4107.605049	0.007751709
4109.533502	0.007951178
4111.461955	0.008142320
4113.390408	0.007941654
4115.318861	0.007368336
4117.247314	0.007038713
4119.175767	0.007305757
4121.104220	0.007730108
4123.032673	0.007622566
4124.961127	0.007019254
4126.889580	0.007028896
4128.818033	0.007604853
4130.746486	0.007993712
4132.674939	0.008462119
4134.603392	0.009062228
4136.531845	0.009418520
4138.460298	0.009222280
4140.388751	0.008650275
4142.317204	0.008067660
4144.245657	0.007627218
4146.174110	0.007298559
4148.102563	0.007092527
4150.031017	0.006786177
4151.959470	0.006741364
4153.887923	0.007257043
4155.816376	0.007707564
4157.744829	0.007710082
4159.673282	0.007908784
4161.601735	0.008190094
4163.530188	0.007640623
4165.458641	0.006797038
4167.387094	0.006732688
4169.315547	0.007211579
4171.244000	0.007480017
4173.172453	0.006585639
4175.100906	0.005119562
4177.029360	0.005223790
4178.957813	0.006885114
4180.886266	0.007549605
4182.814719	0.006568633
4184.743172	0.005759074
4186.671625	0.006121717
4188.600078	0.006904838
4190.528531	0.007030839
4192.456984	0.006692508
4194.385437	0.006441368
4196.313890	0.006255157
4198.242343	0.006857877
4200.170796	0.007989966
4202.099250	0.008211405
4204.027703	0.007477271
4205.956156	0.006885245
4207.884609	0.007142775
4209.813062	0.007796512
4211.741515	0.007760384
4213.669968	0.007024684
4215.598421	0.006796767
4217.526874	0.007211010
4219.455327	0.007414237
4221.383780	0.007227340
4223.312233	0.007226020
4225.240686	0.007542262
4227.169139	0.007703810
4229.097593	0.007874727
4231.026046	0.008103015
4232.954499	0.007978786
4234.882952	0.007840243
4236.811405	0.008383415
4238.739858	0.008745170
4240.668311	0.008129610
4242.596764	0.007192371
4244.525217	0.006381053
4246.453670	0.005645314
4248.382123	0.005414660
4250.310576	0.005475234
4252.239029	0.005546504
4254.167483	0.005869806
4256.095936	0.006130377
4258.024389	0.005978077
4259.952842	0.006193725
4261.881295	0.006807796
4263.809748	0.006754959
4265.738201	0.006323840
4267.666654	0.006505306
4269.595107	0.006961504
4271.523560	0.006353688
4273.452013	0.005240163
4275.380466	0.005672830
4277.308919	0.007001537
4279.237373	0.007646703
4281.165826	0.007441587
4283.094279	0.006807592
4285.022732	0.005728151
4286.951185	0.004445269
4288.879638	0.004197542
4290.808091	0.005210081
4292.736544	0.006111020
4294.664997	0.006187328
4296.593450	0.006041687
4298.521903	0.005978325
4300.450356	0.006502441
4302.378809	0.007063112
4304.307262	0.006612957
4306.235716	0.005709365
4308.164169	0.005503703
4310.092622	0.005538324
4312.021075	0.005180856
4313.949528	0.004926949
4315.877981	0.005150752
4317.806434	0.005624010
4319.734887	0.005556112
4321.663340	0.005586530
4323.591793	0.005639945
4325.520246	0.005287698
4327.448699	0.005197921
4329.377152	0.006053964
4331.305606	0.006992961
4333.234059	0.006623683
4335.162512	0.005672574
4337.090965	0.005084334
4339.019418	0.005477132
4340.947871	0.006051945
4342.876324	0.006161316
4344.804777	0.006228180
4346.733230	0.006383459
4348.661683	0.006290833
4350.590136	0.006156241
4352.518589	0.006092778
4354.447042	0.005568946
4356.375495	0.005012424
4358.303949	0.004597655
4360.232402	0.004412433
4362.160855	0.004833564
4364.089308	0.005590349
4366.017761	0.006367532
4367.946214	0.006747383
4369.874667	0.006550033
4371.803120	0.006783557
4373.731573	0.007668657
4375.660026	0.008308634
4377.588479	0.008148775
4379.516932	0.007324233
4381.445385	0.006377602
4383.373839	0.005629467
4385.302292	0.005179179
4387.230745	0.005706141
4389.159198	0.006441235
4391.087651	0.006122967
4393.016104	0.005576809
4394.944557	0.005440679
4396.873010	0.005585731
4398.801463	0.005963391
4400.729916	0.006151399
4402.658369	0.006055853
4404.586822	0.006338118
4406.515275	0.006868418
4408.443729	0.006566454
4410.372182	0.005704901
4412.300635	0.005448607
4414.229088	0.005484199
4416.157541	0.005664298
4418.085994	0.006248484
4420.014447	0.006548537
4421.942900	0.006564304
4423.871353	0.007022746
4425.799806	0.007518096
4427.728259	0.007428566
4429.656712	0.007460936
4431.585165	0.007871841
4433.513618	0.007769187
4435.442072	0.006996558
4437.370525	0.006167403
4439.298978	0.005894002
4441.227431	0.006124223
4443.155884	0.006562116
4445.084337	0.007273989
4447.012790	0.007941751
4448.941243	0.007613471
4450.869696	0.006667149
4452.798149	0.006303183
4454.726602	0.006618441
4456.655055	0.007021409
4458.583508	0.007025598
4460.511962	0.006550714
4462.440415	0.006328942
4464.368868	0.006458342
4466.297321	0.006411612
4468.225774	0.006255553
4470.154227	0.006740824
4472.082680	0.007669827
4474.011133	0.007891052
4475.939586	0.007450813
4477.868039	0.006995283
4479.796492	0.006455084
4481.724945	0.006012265
4483.653398	0.005797816
4485.581851	0.005967801
4487.510305	0.006407931
4489.438758	0.006519001
4491.367211	0.006768400
4493.295664	0.006823122
4495.224117	0.006197050
4497.152570	0.005882478
4499.081023	0.006054639
4501.009476	0.006015661
4502.937929	0.006006177
4504.866382	0.006455681
4506.794835	0.006759091
4508.723288	0.006214581
4510.651741	0.005589401
4512.580195	0.005909625
4514.508648	0.006895493
4516.437101	0.007685734
4518.365554	0.008053328
4520.294007	0.008040905
4522.222460	0.007712427
4524.150913	0.007394263
4526.079366	0.007048998
4528.007819	0.006449813
4529.936272	0.006374461
4531.864725	0.007102820
4533.793178	0.008154898
4535.721631	0.008515032
4537.650084	0.008313864
4539.578538	0.007769479
4541.506991	0.007202507
4543.435444	0.007244046
4545.363897	0.007220303
4547.292350	0.006515494
4549.220803	0.006422062
4551.149256	0.007432329
4553.077709	0.007934827
4555.006162	0.007617973
4556.934615	0.007492743
4558.863068	0.007854655
4560.791521	0.008140794
4562.719974	0.008378412
4564.648428	0.008635979
4566.576881	0.008330578
4568.505334	0.007574020
4570.433787	0.006784806
4572.362240	0.005991042
4574.290693	0.005697485
4576.219146	0.006100595
4578.147599	0.006780310
4580.076052	0.007402947
4582.004505	0.007597011
4583.932958	0.007192079
4585.861411	0.006369819
4587.789864	0.006045700
4589.718318	0.006598454
4591.646771	0.007078732
4593.575224	0.006896689
4595.503677	0.006663601
4597.432130	0.006392911
4599.360583	0.005920750
4601.289036	0.005676801
4603.217489	0.005801305
[truncated: 1,501 more rows]
