# Supplementary material for: Adaptive Method for Quantitative Estimation of Glucose and Fructose Concentrations in Aqueous Solutions Based on Infrared Nanoantenna Optics
Source: Sensors (Basel). 2019 Jul 11;19(14):3053. doi: 10.3390/s19143053 (PMC6678705; doi:10.3390/s19143053)
Supplement: Supplementary file 1 [file sensors-19-03053-s001.zip › 00_Measurement_Data/Fructose cycles/2 water/res4 sc50_50 ap100x100 par pol/2 water.5.txt]

748.239793	0.013490436
750.168246	0.029600658
752.096699	0.020534376
754.025152	0.015037226
755.953605	0.019802945
757.882058	0.017016618
759.810511	0.014340898
761.738964	0.010158900
763.667418	0.014349617
765.595871	0.027703231
767.524324	0.029955748
769.452777	0.023625303
771.381230	0.014333416
773.309683	0.013855276
775.238136	0.028082903
777.166589	0.042038523
779.095042	0.049648013
781.023495	0.036947444
782.951948	0.019736508
784.880401	0.022439575
786.808854	0.027989095
788.737308	0.028085139
790.665761	0.018210316
792.594214	0.028890520
794.522667	0.034826227
796.451120	0.023982517
798.379573	0.027171738
800.308026	0.036019169
802.236479	0.029310921
804.164932	0.038196851
806.093385	0.052291054
808.021838	0.047893021
809.950291	0.042086542
811.878744	0.045817744
813.807197	0.044922270
815.735651	0.029164320
817.664104	0.017680636
819.592557	0.018413996
821.521010	0.029799741
823.449463	0.031195009
825.377916	0.030297562
827.306369	0.027576515
829.234822	0.026583787
831.163275	0.026073204
833.091728	0.025296783
835.020181	0.027268868
836.948634	0.026677519
838.877087	0.020426476
840.805541	0.017880991
842.733994	0.022346871
844.662447	0.026707305
846.590900	0.021250373
848.519353	0.019400341
850.447806	0.024264177
852.376259	0.026328206
854.304712	0.023870431
856.233165	0.017988058
858.161618	0.016244411
860.090071	0.021701625
862.018524	0.026218435
863.946977	0.027757531
865.875430	0.025786342
867.803884	0.022124702
869.732337	0.019878274
871.660790	0.019661676
873.589243	0.021159898
875.517696	0.025453476
877.446149	0.031842645
879.374602	0.038295053
881.303055	0.042292397
883.231508	0.043380227
885.159961	0.043206230
887.088414	0.043158378
889.016867	0.043284655
890.945320	0.044963934
892.873774	0.048468620
894.802227	0.052341286
896.730680	0.056321137
898.659133	0.058901083
900.587586	0.059441879
902.516039	0.061701026
904.444492	0.065839320
906.372945	0.069019668
908.301398	0.071534358
910.229851	0.075653464
912.158304	0.081762567
914.086757	0.086105049
916.015210	0.086753517
917.943664	0.089209333
919.872117	0.097039349
921.800570	0.105200015
923.729023	0.109238513
925.657476	0.111765914
927.585929	0.116156884
929.514382	0.122046925
931.442835	0.127341166
933.371288	0.131210729
935.299741	0.135105491
937.228194	0.139790028
939.156647	0.145343542
941.085100	0.151927158
943.013553	0.158958733
944.942007	0.166336656
946.870460	0.173719198
948.798913	0.180316314
950.727366	0.186401755
952.655819	0.192382544
954.584272	0.198015377
956.512725	0.203649759
958.441178	0.209717005
960.369631	0.216147721
962.298084	0.222887740
964.226537	0.229392558
966.154990	0.235331401
968.083443	0.240916744
970.011897	0.246881366
971.940350	0.254168063
973.868803	0.261673450
975.797256	0.268378645
977.725709	0.275242209
979.654162	0.282064527
981.582615	0.287899107
983.511068	0.293314457
985.439521	0.299515039
987.367974	0.306472927
989.296427	0.313405991
991.224880	0.320005089
993.153333	0.325933784
995.081786	0.330763161
997.010240	0.334606737
998.938693	0.338787884
1000.867146	0.344380647
1002.795599	0.349912047
1004.724052	0.353832036
1006.652505	0.357560188
1008.580958	0.362852693
1010.509411	0.368614376
1012.437864	0.373040825
1014.366317	0.376435548
1016.294770	0.380067378
1018.223223	0.384057969
1020.151676	0.387195498
1022.080130	0.389019728
1024.008583	0.391214132
1025.937036	0.395021439
1027.865489	0.398815274
1029.793942	0.401400089
1031.722395	0.404313892
1033.650848	0.407376021
1035.579301	0.408421516
1037.507754	0.408296406
1039.436207	0.409389615
1041.364660	0.411405951
1043.293113	0.412541211
1045.221566	0.412635654
1047.150019	0.412918597
1049.078473	0.413385391
1051.006926	0.413187653
1052.935379	0.412764251
1054.863832	0.412781090
1056.792285	0.412779629
1058.720738	0.411984563
1060.649191	0.410434991
1062.577644	0.409024030
1064.506097	0.408211410
1066.434550	0.407640487
1068.363003	0.407099575
1070.291456	0.406416684
1072.219909	0.404842675
1074.148363	0.402548939
1076.076816	0.401161820
1078.005269	0.400474966
1079.933722	0.398883969
1081.862175	0.397014141
1083.790628	0.395870626
1085.719081	0.394849718
1087.647534	0.393481791
1089.575987	0.391799062
1091.504440	0.390059918
1093.432893	0.388292193
1095.361346	0.385918677
1097.289799	0.383150995
1099.218253	0.380620778
1101.146706	0.378419518
1103.075159	0.376536340
1105.003612	0.374355763
1106.932065	0.371660739
1108.860518	0.369117528
1110.788971	0.366521060
1112.717424	0.363702089
1114.645877	0.361129135
1116.574330	0.358373940
1118.502783	0.354996949
1120.431236	0.351867139
1122.359689	0.349716693
1124.288142	0.347968429
1126.216596	0.345968664
1128.145049	0.343643695
1130.073502	0.340890408
1132.001955	0.338028133
1133.930408	0.335469246
1135.858861	0.332833648
1137.787314	0.330050468
1139.715767	0.327383935
1141.644220	0.324664414
1143.572673	0.322064996
1145.501126	0.319663763
1147.429579	0.316939384
1149.358032	0.313835174
1151.286486	0.310906351
1153.214939	0.308369547
1155.143392	0.305853128
1157.071845	0.303042650
1159.000298	0.299951583
1160.928751	0.296943694
1162.857204	0.294303358
1164.785657	0.291646183
1166.714110	0.288588375
1168.642563	0.285552442
1170.571016	0.283099830
1172.499469	0.280911416
1174.427922	0.278449357
1176.356375	0.275757730
1178.284829	0.272918224
1180.213282	0.269891262
1182.141735	0.266930163
1184.070188	0.264330298
1185.998641	0.261986017
1187.927094	0.259859443
1189.855547	0.257736504
1191.784000	0.255050898
1193.712453	0.252075583
1195.640906	0.249441743
1197.569359	0.247077405
1199.497812	0.244560346
1201.426265	0.241696268
1203.354719	0.239058718
1205.283172	0.236446708
1207.211625	0.233904898
1209.140078	0.232066825
1211.068531	0.230648920
1212.996984	0.228541508
1214.925437	0.225656047
1216.853890	0.222911954
1218.782343	0.220789090
1220.710796	0.219008714
1222.639249	0.217015505
1224.567702	0.214680225
1226.496155	0.212502882
1228.424609	0.210626185
1230.353062	0.208681285
1232.281515	0.206547707
1234.209968	0.204206079
1236.138421	0.201774299
1238.066874	0.199682206
1239.995327	0.198024869
1241.923780	0.196537867
1243.852233	0.195209682
1245.780686	0.193890870
1247.709139	0.192333147
1249.637592	0.190668121
1251.566045	0.189231560
1253.494498	0.187844709
1255.422952	0.186136261
1257.351405	0.184275597
1259.279858	0.182446346
1261.208311	0.180578098
1263.136764	0.178611323
1265.065217	0.176558673
1266.993670	0.174735188
1268.922123	0.173340663
1270.850576	0.171943471
1272.779029	0.170354068
1274.707482	0.168702275
1276.635935	0.166923583
1278.564388	0.164954066
1280.492842	0.163033545
1282.421295	0.161420316
1284.349748	0.160182640
1286.278201	0.159167469
1288.206654	0.158221036
1290.135107	0.157073334
1292.063560	0.155361459
1293.992013	0.153340504
1295.920466	0.151631430
1297.848919	0.150233641
1299.777372	0.148674443
1301.705825	0.146906361
1303.634278	0.145429373
1305.562731	0.144435540
1307.491185	0.143654287
1309.419638	0.143037587
1311.348091	0.142470688
1313.276544	0.142243847
1315.204997	0.142401546
1317.133450	0.141749576
1319.061903	0.139837161
1320.990356	0.137132138
1322.918809	0.134105667
1324.847262	0.131647095
1326.775715	0.130094290
1328.704168	0.128835499
1330.632621	0.127616376
1332.561075	0.127117515
1334.489528	0.128030494
1336.417981	0.129692584
1338.346434	0.129861504
1340.274887	0.127785623
1342.203340	0.124402203
1344.131793	0.120798714
1346.060246	0.118384421
1347.988699	0.117307015
1349.917152	0.116679490
1351.845605	0.116034523
1353.774058	0.115211122
1355.702511	0.114612445
1357.630965	0.114848711
1359.559418	0.115295127
1361.487871	0.114545971
1363.416324	0.113101609
1365.344777	0.111634634
1367.273230	0.109818101
1369.201683	0.109070703
1371.130136	0.109543473
1373.058589	0.109209284
1374.987042	0.107902788
1376.915495	0.105719507
1378.843948	0.102724075
1380.772401	0.100710399
1382.700854	0.100614093
1384.629308	0.101089612
1386.557761	0.100557461
1388.486214	0.099842131
1390.414667	0.099945471
1392.343120	0.099867858
1394.271573	0.099923402
1396.200026	0.100267008
1398.128479	0.098822698
1400.056932	0.096400134
1401.985385	0.094287552
1403.913838	0.091632970
1405.842291	0.089671724
1407.770744	0.088952109
1409.699198	0.088269860
1411.627651	0.087981857
1413.556104	0.089037031
1415.484557	0.090587102
1417.413010	0.090583041
1419.341463	0.089914590
1421.269916	0.089657620
1423.198369	0.087897129
1425.126822	0.085788921
1427.055275	0.084887713
1428.983728	0.084136814
1430.912181	0.084161177
1432.840634	0.084882200
1434.769087	0.083528191
1436.697541	0.080664523
1438.625994	0.079164706
1440.554447	0.077645004
1442.482900	0.075993903
1444.411353	0.075655565
1446.339806	0.075703613
1448.268259	0.075590163
1450.196712	0.076074295
1452.125165	0.077868685
1454.053618	0.080470338
1455.982071	0.081589438
1457.910524	0.080850475
1459.838977	0.079358302
1461.767431	0.075945146
1463.695884	0.071524657
1465.624337	0.069471590
1467.552790	0.070836857
1469.481243	0.072942548
1471.409696	0.074279167
1473.338149	0.075261526
1475.266602	0.073791414
1477.195055	0.069823608
1479.123508	0.066456981
1481.051961	0.064928927
1482.980414	0.065204293
1484.908867	0.066686191
1486.837321	0.068443023
1488.765774	0.069164455
1490.694227	0.068573721
1492.622680	0.068068005
1494.551133	0.067270435
1496.479586	0.066076472
1498.408039	0.065063089
1500.336492	0.064636111
1502.264945	0.065814346
1504.193398	0.067476831
1506.121851	0.068402305
1508.050304	0.070047177
1509.978757	0.069460928
1511.907210	0.066316523
1513.835664	0.064395495
1515.764117	0.064855315
1517.692570	0.067353033
1519.621023	0.069517046
1521.549476	0.069598459
1523.477929	0.068548001
1525.406382	0.065335415
1527.334835	0.061632864
1529.263288	0.060016852
1531.191741	0.059131995
1533.120194	0.058713648
1535.048647	0.061173018
1536.977100	0.064749651
1538.905554	0.067545198
1540.834007	0.070813842
1542.762460	0.069252551
1544.690913	0.062168848
1546.619366	0.056301709
1548.547819	0.053127185
1550.476272	0.052266613
1552.404725	0.053652979
1554.333178	0.056515124
1556.261631	0.058347445
1558.190084	0.056162007
1560.118537	0.054015126
1562.046990	0.053764559
1563.975443	0.052617196
1565.903897	0.051707406
1567.832350	0.051310148
1569.760803	0.051041666
1571.689256	0.051922642
1573.617709	0.052196518
1575.546162	0.050846431
1577.474615	0.049790099
1579.403068	0.048662182
1581.331521	0.046930771
1583.259974	0.045988992
1585.188427	0.046021901
1587.116880	0.046346173
1589.045333	0.046697624
1590.973787	0.046994783
1592.902240	0.047184061
1594.830693	0.047349650
1596.759146	0.047553629
1598.687599	0.047731347
1600.616052	0.048000515
1602.544505	0.048661653
1604.472958	0.049602881
1606.401411	0.050123084
1608.329864	0.049881030
1610.258317	0.049776204
1612.186770	0.050897889
1614.115223	0.052427076
1616.043677	0.053244032
1617.972130	0.054623865
1619.900583	0.056261782
1621.829036	0.056037784
1623.757489	0.055436432
1625.685942	0.055375814
1627.614395	0.054799039
1629.542848	0.054884456
1631.471301	0.056406140
1633.399754	0.057809547
1635.328207	0.058693111
1637.256660	0.059881952
1639.185113	0.059592620
1641.113566	0.058477156
1643.042020	0.058853846
1644.970473	0.060479544
1646.898926	0.063577823
1648.827379	0.068404995
1650.755832	0.068569921
1652.684285	0.062517650
1654.612738	0.058636427
1656.541191	0.057678103
1658.469644	0.056532376
1660.398097	0.055440068
1662.326550	0.054888006
1664.255003	0.055340279
1666.183456	0.055894379
1668.111910	0.055562358
1670.040363	0.055813961
1671.968816	0.056139674
1673.897269	0.054136820
1675.825722	0.052230977
1677.754175	0.053110439
1679.682628	0.055419091
1681.611081	0.056848414
1683.539534	0.055698536
1685.467987	0.053356010
1687.396440	0.050700381
1689.324893	0.047704015
1691.253346	0.046543922
1693.181799	0.047036689
1695.110253	0.048043080
1697.038706	0.049635712
1698.967159	0.048889093
1700.895612	0.046677433
1702.824065	0.046034791
1704.752518	0.044404101
1706.680971	0.041944642
1708.609424	0.040562037
1710.537877	0.040594094
1712.466330	0.042006232
1714.394783	0.043694124
1716.323236	0.043314781
1718.251689	0.040781774
1720.180143	0.038435187
1722.108596	0.036686469
1724.037049	0.035527516
1725.965502	0.035357922
1727.893955	0.036016200
1729.822408	0.037438124
1731.750861	0.038489286
1733.679314	0.038165268
1735.607767	0.038118251
1737.536220	0.037786193
1739.464673	0.036578655
1741.393126	0.036180947
1743.321579	0.036712669
1745.250032	0.037326295
1747.178486	0.037666202
1749.106939	0.037109181
1751.035392	0.035915248
1752.963845	0.035050787
1754.892298	0.034555051
1756.820751	0.034465875
1758.749204	0.034910917
1760.677657	0.034995075
1762.606110	0.034903079
1764.534563	0.035203747
1766.463016	0.035596143
1768.391469	0.036517058
1770.319922	0.037643161
1772.248376	0.038028020
1774.176829	0.038188383
1776.105282	0.038244333
1778.033735	0.037848353
1779.962188	0.037311826
1781.890641	0.036905479
1783.819094	0.036524430
1785.747547	0.036614552
1787.676000	0.037618916
1789.604453	0.038631611
1791.532906	0.039103851
1793.461359	0.039797690
1795.389812	0.040515020
1797.318266	0.040438514
1799.246719	0.039824996
1801.175172	0.039483860
1803.103625	0.039696675
1805.032078	0.040027171
1806.960531	0.040367760
1808.888984	0.040728528
1810.817437	0.040935021
1812.745890	0.041014671
1814.674343	0.040820066
1816.602796	0.040413160
1818.531249	0.040469423
1820.459702	0.041195814
1822.388155	0.042100061
1824.316609	0.042947263
1826.245062	0.043926936
1828.173515	0.044132322
1830.101968	0.043217979
1832.030421	0.042342808
1833.958874	0.041669782
1835.887327	0.041198198
1837.815780	0.041336406
1839.744233	0.041912127
1841.672686	0.042082231
1843.601139	0.041874286
1845.529592	0.042183559
1847.458045	0.042093616
1849.386499	0.041093729
1851.314952	0.040184673
1853.243405	0.039710779
1855.171858	0.039489370
1857.100311	0.039470486
1859.028764	0.039535280
1860.957217	0.039491881
1862.885670	0.039573953
1864.814123	0.040230058
1866.742576	0.040836215
1868.671029	0.040403310
1870.599482	0.039304271
1872.527935	0.038175941
1874.456388	0.037272021
1876.384842	0.036838628
1878.313295	0.036640093
1880.241748	0.036362287
1882.170201	0.035947498
1884.098654	0.035688143
1886.027107	0.035853695
1887.955560	0.035894372
1889.884013	0.035557199
1891.812466	0.035223018
1893.740919	0.034773201
1895.669372	0.034366768
1897.597825	0.034126908
1899.526278	0.033695899
1901.454732	0.033063494
1903.383185	0.032569710
1905.311638	0.032492932
1907.240091	0.032618687
1909.168544	0.032484371
1911.096997	0.032122999
1913.025450	0.031840149
1914.953903	0.031513236
1916.882356	0.030920990
1918.810809	0.030582741
1920.739262	0.030467262
1922.667715	0.030078761
1924.596168	0.029699128
1926.524622	0.029173991
1928.453075	0.028272633
1930.381528	0.027490247
1932.309981	0.027222643
1934.238434	0.027237492
1936.166887	0.027070405
1938.095340	0.026933791
1940.023793	0.027162338
1941.952246	0.027537847
1943.880699	0.027793573
1945.809152	0.027536832
1947.737605	0.026712291
1949.666058	0.025987720
1951.594511	0.025598401
1953.522965	0.025222277
1955.451418	0.024847828
1957.379871	0.024717752
1959.308324	0.024668420
1961.236777	0.024479568
1963.165230	0.024318529
1965.093683	0.024251914
1967.022136	0.024083247
1968.950589	0.023813559
1970.879042	0.023542501
1972.807495	0.023263345
1974.735948	0.022974266
1976.664401	0.022708206
1978.592855	0.022404386
1980.521308	0.022031622
1982.449761	0.021860834
1984.378214	0.021943284
1986.306667	0.021940170
1988.235120	0.021804627
1990.163573	0.021622587
1992.092026	0.021348370
1994.020479	0.021059154
1995.948932	0.020736119
1997.877385	0.020425295
1999.805838	0.020229548
2001.734291	0.020044487
2003.662744	0.019896155
2005.591198	0.019901184
2007.519651	0.019831587
2009.448104	0.019582061
2011.376557	0.019459303
2013.305010	0.019485628
2015.233463	0.019435616
2017.161916	0.019330803
2019.090369	0.019114155
2021.018822	0.018785173
2022.947275	0.018751400
2024.875728	0.018927347
2026.804181	0.018745318
2028.732634	0.018273154
2030.661088	0.017931081
2032.589541	0.017744144
2034.517994	0.017550303
2036.446447	0.017403323
2038.374900	0.017447269
2040.303353	0.017597232
2042.231806	0.017587679
2044.160259	0.017318336
2046.088712	0.016940776
2048.017165	0.016568892
2049.945618	0.016353730
2051.874071	0.016389228
2053.802524	0.016396521
2055.730978	0.016226597
2057.659431	0.015969899
2059.587884	0.015740285
2061.516337	0.015819205
2063.444790	0.016049530
2065.373243	0.015855264
2067.301696	0.015375386
2069.230149	0.015191079
2071.158602	0.015316743
2073.087055	0.015458002
2075.015508	0.015451612
2076.943961	0.015294125
2078.872414	0.015199629
2080.800867	0.015150974
2082.729321	0.014901405
2084.657774	0.014592713
2086.586227	0.014507442
2088.514680	0.014654151
2090.443133	0.014824944
2092.371586	0.014770585
2094.300039	0.014551328
2096.228492	0.014568929
2098.156945	0.014801977
2100.085398	0.014757853
2102.013851	0.014431177
2103.942304	0.014246656
2105.870757	0.014179608
2107.799211	0.013995047
2109.727664	0.013747565
2111.656117	0.013654523
2113.584570	0.013728964
2115.513023	0.013816967
2117.441476	0.013763012
2119.369929	0.013612911
2121.298382	0.013580855
2123.226835	0.013501138
2125.155288	0.013237520
2127.083741	0.013122357
2129.012194	0.013048597
2130.940647	0.012780148
2132.869100	0.012686788
2134.797554	0.012832215
2136.726007	0.012916702
2138.654460	0.013093317
2140.582913	0.013474177
2142.511366	0.013698362
2144.439819	0.013582733
2146.368272	0.013422940
2148.296725	0.013252473
2150.225178	0.012917394
2152.153631	0.012652872
2154.082084	0.012571236
2156.010537	0.012471238
2157.938990	0.012256400
2159.867444	0.011955108
2161.795897	0.011624277
2163.724350	0.011499100
2165.652803	0.011752320
2167.581256	0.012105474
2169.509709	0.012177183
2171.438162	0.012056299
2173.366615	0.012039475
2175.295068	0.012104684
2177.223521	0.012087845
2179.151974	0.011987525
2181.080427	0.011796140
2183.008880	0.011460047
2184.937334	0.011089809
2186.865787	0.010941306
2188.794240	0.011124981
2190.722693	0.011421920
2192.651146	0.011575885
2194.579599	0.011578079
2196.508052	0.011515539
2198.436505	0.011331533
2200.364958	0.011073206
2202.293411	0.011019097
2204.221864	0.011052277
2206.150317	0.011000127
2208.078770	0.011135539
2210.007223	0.011384063
2211.935677	0.011364381
2213.864130	0.011217222
2215.792583	0.011276178
2217.721036	0.011365769
2219.649489	0.011212537
2221.577942	0.010927332
2223.506395	0.010677193
2225.434848	0.010569560
2227.363301	0.010556521
2229.291754	0.010488289
2231.220207	0.010449130
2233.148660	0.010516775
2235.077113	0.010587427
2237.005567	0.010599934
2238.934020	0.010427347
2240.862473	0.010155320
2242.790926	0.010006055
2244.719379	0.009801110
2246.647832	0.009553166
2248.576285	0.009499153
2250.504738	0.009657254
2252.433191	0.009671001
2254.361644	0.009502062
2256.290097	0.009414397
2258.218550	0.009403382
2260.147003	0.009245128
2262.075456	0.009178718
2264.003910	0.009503260
2265.932363	0.009874606
2267.860816	0.009900304
2269.789269	0.009672965
2271.717722	0.009421490
2273.646175	0.009326878
2275.574628	0.009431981
2277.503081	0.009605029
2279.431534	0.009649166
2281.359987	0.009375473
2283.288440	0.008834767
2285.216893	0.008395067
2287.145346	0.008505839
2289.073800	0.009067066
2291.002253	0.009404924
2292.930706	0.009263495
2294.859159	0.009050458
2296.787612	0.009031615
2298.716065	0.009043151
2300.644518	0.008873885
2302.572971	0.008555993
2304.501424	0.008307185
2306.429877	0.008238326
2308.358330	0.008290541
2310.286783	0.008494110
2312.215236	0.008888971
2314.143690	0.009228322
2316.072143	0.009183446
2318.000596	0.008889302
2319.929049	0.008807620
2321.857502	0.009134538
2323.785955	0.009356965
2325.714408	0.008642724
2327.642861	0.007340956
2329.571314	0.006474971
2331.499767	0.006359302
2333.428220	0.006708111
2335.356673	0.007378115
2337.285126	0.008232490
2339.213579	0.008622383
2341.142033	0.008210232
2343.070486	0.007861977
2344.998939	0.008215443
2346.927392	0.008715802
2348.855845	0.008744694
2350.784298	0.008392127
2352.712751	0.007927642
2354.641204	0.007647182
2356.569657	0.007669815
2358.498110	0.007759913
2360.426563	0.007717452
2362.355016	0.007466567
2364.283469	0.006980938
2366.211923	0.006459759
2368.140376	0.006376629
2370.068829	0.006906498
2371.997282	0.007386887
2373.925735	0.007059187
2375.854188	0.006177645
2377.782641	0.005578972
2379.711094	0.005621066
2381.639547	0.006055420
2383.568000	0.006485609
2385.496453	0.006619663
2387.424906	0.006415020
2389.353359	0.006186708
2391.281812	0.006267087
2393.210266	0.006548124
2395.138719	0.006653098
2397.067172	0.006516486
2398.995625	0.006254469
2400.924078	0.005964183
2402.852531	0.005863303
2404.780984	0.006143671
2406.709437	0.006458830
2408.637890	0.006376858
2410.566343	0.005821083
2412.494796	0.005507790
2414.423249	0.005698957
2416.351702	0.005795097
2418.280156	0.005691438
2420.208609	0.005675830
2422.137062	0.005752146
2424.065515	0.005847123
2425.993968	0.005881499
2427.922421	0.005773189
2429.850874	0.005711299
2431.779327	0.005873538
2433.707780	0.006055718
2435.636233	0.006046591
2437.564686	0.005835933
2439.493139	0.005651365
2441.421592	0.005748705
2443.350045	0.006006585
2445.278499	0.006108160
2447.206952	0.006118821
2449.135405	0.006021674
2451.063858	0.005824701
2452.992311	0.005681398
2454.920764	0.005568026
2456.849217	0.005511140
2458.777670	0.005650631
2460.706123	0.005877598
2462.634576	0.005914104
2464.563029	0.005812072
2466.491482	0.005826123
2468.419935	0.005945064
2470.348389	0.006069318
2472.276842	0.006301868
2474.205295	0.006591008
2476.133748	0.006738809
2478.062201	0.006628592
2479.990654	0.006386606
2481.919107	0.006260897
2483.847560	0.006383315
2485.776013	0.006765686
2487.704466	0.007055899
2489.632919	0.007034080
2491.561372	0.006995103
2493.489825	0.007057139
2495.418279	0.006981401
2497.346732	0.006780071
2499.275185	0.006788455
2501.203638	0.007003353
2503.132091	0.007122788
2505.060544	0.007342426
2506.988997	0.007698751
2508.917450	0.007790145
2510.845903	0.007751139
2512.774356	0.007893015
2514.702809	0.008306127
2516.631262	0.008822680
2518.559715	0.009004885
2520.488168	0.008921443
2522.416622	0.008888007
2524.345075	0.008899348
2526.273528	0.008981712
2528.201981	0.009258751
2530.130434	0.009660185
2532.058887	0.009928551
2533.987340	0.010037897
2535.915793	0.010255649
2537.844246	0.010437342
2539.772699	0.010260267
2541.701152	0.010181759
2543.629605	0.010831780
2545.558058	0.011813658
2547.486512	0.012301401
2549.414965	0.012251617
2551.343418	0.012197663
2553.271871	0.012525705
2555.200324	0.013119686
2557.128777	0.013474012
2559.057230	0.013405696
2560.985683	0.013299494
2562.914136	0.013499441
2564.842589	0.013868479
2566.771042	0.014119999
2568.699495	0.014194512
2570.627948	0.014176907
2572.556401	0.014258051
2574.484855	0.014648540
2576.413308	0.015273804
2578.341761	0.015705932
2580.270214	0.015945572
2582.198667	0.016304653
2584.127120	0.016552890
2586.055573	0.016599270
2587.984026	0.016802359
2589.912479	0.017214155
2591.840932	0.017545082
2593.769385	0.017454466
2595.697838	0.017136097
2597.626291	0.017167494
2599.554745	0.017597297
2601.483198	0.018080289
2603.411651	0.018204872
2605.340104	0.017911132
2607.268557	0.017687341
2609.197010	0.017724605
2611.125463	0.017759036
2613.053916	0.017788263
2614.982369	0.017926075
2616.910822	0.017979920
2618.839275	0.018023232
2620.767728	0.018344995
2622.696181	0.018688811
2624.624635	0.018835019
2626.553088	0.018807255
2628.481541	0.018535830
2630.409994	0.018167192
2632.338447	0.017880240
2634.266900	0.017678000
2636.195353	0.017599873
2638.123806	0.017640900
2640.052259	0.017714569
2641.980712	0.017875068
2643.909165	0.018136775
2645.837618	0.018193292
2647.766071	0.017940547
2649.694524	0.017553907
2651.622978	0.017217541
2653.551431	0.017108891
2655.479884	0.017088532
2657.408337	0.017114870
2659.336790	0.017298261
2661.265243	0.017258184
2663.193696	0.016861768
2665.122149	0.016565410
2667.050602	0.016512131
2668.979055	0.016516715
2670.907508	0.016524358
2672.835961	0.016525500
2674.764414	0.016430391
2676.692868	0.016087798
2678.621321	0.015634965
2680.549774	0.015502937
2682.478227	0.015677661
2684.406680	0.015799945
2686.335133	0.015793124
2688.263586	0.015836010
2690.192039	0.016002158
2692.120492	0.016072072
2694.048945	0.015864544
2695.977398	0.015603842
2697.905851	0.015546228
2699.834304	0.015516554
2701.762757	0.015249372
2703.691211	0.014886746
2705.619664	0.014805565
2707.548117	0.015014654
2709.476570	0.015210208
2711.405023	0.015198257
2713.333476	0.014920461
2715.261929	0.014613327
2717.190382	0.014494139
2719.118835	0.014340780
2721.047288	0.014164560
2722.975741	0.014185364
2724.904194	0.014285980
2726.832647	0.014344958
2728.761101	0.014206104
2730.689554	0.013735684
2732.618007	0.013246197
2734.546460	0.013127078
2736.474913	0.013385179
2738.403366	0.013722812
2740.331819	0.013923836
2742.260272	0.013922970
2744.188725	0.013677318
2746.117178	0.013274229
2748.045631	0.013083401
2749.974084	0.013356077
2751.902537	0.013681665
2753.830991	0.013586512
2755.759444	0.013340278
2757.687897	0.013360363
2759.616350	0.013437819
2761.544803	0.013184855
2763.473256	0.012684036
2765.401709	0.012544010
2767.330162	0.012851085
2769.258615	0.012863313
2771.187068	0.012563698
2773.115521	0.012616670
2775.043974	0.012912721
2776.972427	0.012906642
2778.900880	0.012674393
2780.829334	0.012469471
2782.757787	0.012151394
2784.686240	0.011767099
2786.614693	0.011709295
2788.543146	0.012006043
2790.471599	0.012277543
2792.400052	0.012290126
2794.328505	0.012264232
2796.256958	0.012449897
2798.185411	0.012721797
2800.113864	0.012784053
2802.042317	0.012474898
2803.970770	0.012082358
2805.899224	0.011933119
2807.827677	0.011888743
2809.756130	0.011861838
2811.684583	0.011875046
2813.613036	0.011743353
2815.541489	0.011623886
2817.469942	0.011806212
2819.398395	0.012054416
2821.326848	0.012036271
2823.255301	0.011706057
2825.183754	0.011241093
2827.112207	0.010947084
2829.040660	0.011043244
2830.969113	0.011385754
2832.897567	0.011512758
2834.826020	0.011355111
2836.754473	0.011371301
2838.682926	0.011827508
2840.611379	0.012216537
2842.539832	0.011946915
2844.468285	0.011279436
2846.396738	0.010800570
2848.325191	0.010684582
2850.253644	0.010675436
2852.182097	0.010686345
2854.110550	0.010987422
2856.039003	0.011462499
2857.967457	0.011602829
2859.895910	0.011260966
2861.824363	0.010852266
2863.752816	0.010812051
2865.681269	0.010953597
2867.609722	0.010882773
2869.538175	0.010791833
2871.466628	0.011059021
2873.395081	0.011474941
2875.323534	0.011570236
2877.251987	0.011472996
2879.180440	0.011511513
2881.108893	0.011557048
2883.037347	0.011432825
2884.965800	0.011114341
2886.894253	0.010764287
2888.822706	0.010569301
2890.751159	0.010456238
2892.679612	0.010553162
2894.608065	0.010926598
2896.536518	0.011207438
2898.464971	0.011212894
2900.393424	0.011217192
2902.321877	0.011210379
2904.250330	0.011049063
2906.178783	0.010897629
2908.107236	0.010798524
2910.035690	0.010871828
2911.964143	0.011107116
2913.892596	0.011046735
2915.821049	0.010835906
2917.749502	0.011026422
2919.677955	0.011352156
2921.606408	0.011367040
2923.534861	0.011276863
2925.463314	0.011172017
2927.391767	0.010975700
2929.320220	0.011020350
2931.248673	0.011439688
2933.177126	0.011646081
2935.105580	0.011137160
2937.034033	0.010593981
2938.962486	0.010720310
2940.890939	0.011206239
2942.819392	0.011608830
2944.747845	0.011860753
2946.676298	0.011849986
2948.604751	0.011512317
2950.533204	0.011241736
2952.461657	0.011436258
2954.390110	0.011424663
2956.318563	0.010623641
2958.247016	0.010136659
2960.175469	0.010732219
2962.103923	0.011443821
2964.032376	0.011617769
2965.960829	0.011636471
2967.889282	0.011734279
2969.817735	0.011731110
2971.746188	0.011490725
2973.674641	0.011147723
2975.603094	0.010985764
2977.531547	0.011259957
2979.460000	0.011764105
2981.388453	0.011888999
2983.316906	0.011626465
2985.245359	0.011549652
2987.173813	0.011526586
2989.102266	0.011275179
2991.030719	0.011255104
2992.959172	0.011410337
2994.887625	0.011176655
2996.816078	0.010812052
2998.744531	0.010901273
3000.672984	0.011582441
3002.601437	0.012339666
3004.529890	0.012535042
3006.458343	0.012248248
3008.386796	0.012069712
3010.315249	0.012269568
3012.243703	0.012486543
3014.172156	0.012374369
3016.100609	0.012121070
3018.029062	0.012039933
3019.957515	0.012172800
3021.885968	0.012290020
3023.814421	0.012263160
3025.742874	0.012236322
3027.671327	0.012205059
3029.599780	0.012139200
3031.528233	0.012257094
3033.456686	0.012577423
3035.385139	0.012833886
3037.313592	0.013019164
3039.242046	0.013418839
3041.170499	0.013857892
3043.098952	0.013856098
3045.027405	0.013552088
3046.955858	0.013374804
3048.884311	0.013308800
3050.812764	0.013306662
3052.741217	0.013448331
3054.669670	0.013482894
3056.598123	0.013264141
3058.526576	0.013204980
3060.455029	0.013499113
3062.383482	0.013848417
3064.311936	0.013950659
3066.240389	0.013818551
3068.168842	0.013762857
3070.097295	0.013927275
3072.025748	0.014064942
3073.954201	0.014073678
3075.882654	0.014201066
3077.811107	0.014638428
3079.739560	0.015121735
3081.668013	0.015260450
3083.596466	0.015191142
3085.524919	0.015211605
3087.453372	0.015191860
3089.381825	0.015086554
3091.310279	0.015179463
3093.238732	0.015433141
3095.167185	0.015672738
3097.095638	0.016078446
3099.024091	0.016558841
3100.952544	0.016807629
3102.880997	0.016753573
3104.809450	0.016461620
3106.737903	0.016400257
3108.666356	0.016897760
3110.594809	0.017449418
3112.523262	0.017456640
3114.451715	0.017308250
3116.380169	0.017862298
3118.308622	0.019018680
3120.237075	0.019807756
3122.165528	0.019680316
3124.093981	0.019100584
3126.022434	0.018821022
3127.950887	0.018988056
3129.879340	0.019296652
3131.807793	0.019506151
3133.736246	0.019603305
3135.664699	0.019420991
3137.593152	0.018837281
3139.521605	0.018329613
3141.450058	0.018428838
3143.378512	0.019012654
3145.306965	0.019575668
3147.235418	0.019819494
3149.163871	0.019673113
3151.092324	0.019415820
3153.020777	0.019607363
3154.949230	0.020177359
3156.877683	0.020518977
3158.806136	0.020608334
3160.734589	0.020944944
3162.663042	0.021611981
3164.591495	0.022148458
3166.519948	0.022348883
3168.448402	0.022512531
3170.376855	0.022617292
3172.305308	0.022193449
3174.233761	0.021440368
3176.162214	0.021195801
3178.090667	0.021772737
3180.019120	0.022800773
3181.947573	0.023755362
3183.876026	0.024122098
3185.804479	0.023459001
3187.732932	0.022424079
3189.661385	0.022121148
3191.589838	0.022448586
3193.518292	0.023104545
3195.446745	0.024171822
3197.375198	0.025255695
3199.303651	0.025897227
3201.232104	0.026119489
3203.160557	0.026220819
3205.089010	0.026288865
3207.017463	0.026247375
3208.945916	0.026293298
3210.874369	0.026395069
3212.802822	0.026154520
3214.731275	0.025865085
3216.659728	0.026005451
3218.588181	0.026105188
3220.516635	0.025828877
3222.445088	0.025839148
3224.373541	0.026329011
3226.301994	0.026742812
3228.230447	0.026825994
3230.158900	0.026851350
3232.087353	0.027128780
3234.015806	0.027590867
3235.944259	0.027969018
3237.872712	0.028080530
3239.801165	0.027706375
3241.729618	0.026969131
3243.658071	0.026463522
3245.586525	0.026494514
3247.514978	0.026874436
3249.443431	0.027170435
3251.371884	0.026991937
3253.300337	0.026819218
3255.228790	0.027378457
3257.157243	0.028104560
3259.085696	0.028349753
3261.014149	0.028452478
3262.942602	0.028633812
3264.871055	0.028843516
3266.799508	0.029156582
3268.727961	0.029414762
3270.656414	0.029307028
3272.584868	0.028916141
3274.513321	0.028519478
3276.441774	0.028422240
3278.370227	0.028764809
3280.298680	0.029219911
3282.227133	0.029444464
3284.155586	0.029698664
3286.084039	0.030393241
3288.012492	0.031179817
3289.940945	0.031253446
3291.869398	0.030721653
3293.797851	0.030424856
3295.726304	0.030763952
3297.654758	0.031037645
3299.583211	0.030618761
3301.511664	0.030226992
3303.440117	0.030377083
3305.368570	0.030627038
3307.297023	0.030673398
3309.225476	0.030495171
3311.153929	0.030387962
3313.082382	0.030523397
3315.010835	0.030738017
3316.939288	0.031120725
3318.867741	0.031746633
3320.796194	0.032153163
3322.724648	0.031925019
3324.653101	0.031426661
3326.581554	0.031377394
3328.510007	0.031938352
3330.438460	0.032484423
3332.366913	0.032657325
3334.295366	0.032848727
3336.223819	0.033137038
3338.152272	0.033096798
3340.080725	0.032806069
3342.009178	0.032874152
3343.937631	0.033313118
3345.866084	0.033592477
3347.794537	0.033809502
3349.722991	0.034085996
3351.651444	0.034132894
3353.579897	0.033859607
3355.508350	0.033502519
3357.436803	0.033675797
3359.365256	0.034589063
3361.293709	0.035530325
3363.222162	0.035666309
3365.150615	0.034878317
3367.079068	0.034111090
3369.007521	0.034262221
3370.935974	0.034990318
3372.864427	0.035606503
3374.792881	0.036000390
3376.721334	0.036237534
3378.649787	0.036413264
3380.578240	0.036597207
3382.506693	0.036449134
3384.435146	0.035996281
3386.363599	0.035895139
3388.292052	0.036286280
3390.220505	0.036553364
3392.148958	0.036544863
3394.077411	0.036993701
3396.005864	0.037832212
3397.934317	0.038119700
3399.862770	0.037906263
3401.791224	0.037886642
3403.719677	0.037784509
3405.648130	0.037902016
3407.576583	0.038329165
3409.505036	0.038476422
3411.433489	0.037927441
3413.361942	0.037183426
3415.290395	0.036951449
3417.218848	0.037405487
3419.147301	0.037976976
3421.075754	0.038274158
3423.004207	0.038413521
3424.932660	0.038372878
3426.861114	0.038306192
3428.789567	0.038302779
3430.718020	0.038134459
3432.646473	0.037881833
3434.574926	0.037650250
3436.503379	0.037451144
3438.431832	0.037444271
3440.360285	0.037493911
3442.288738	0.037702981
3444.217191	0.038112149
3446.145644	0.038077928
3448.074097	0.037700545
3450.002550	0.037236277
3451.931004	0.036752630
3453.859457	0.036545940
3455.787910	0.036228199
3457.716363	0.035813093
3459.644816	0.036070559
3461.573269	0.036779709
3463.501722	0.036982402
3465.430175	0.036358446
3467.358628	0.035518784
3469.287081	0.035226107
3471.215534	0.035560437
3473.143987	0.035937674
3475.072440	0.035945300
3477.000893	0.035899512
3478.929347	0.036009621
3480.857800	0.036006398
3482.786253	0.035989642
3484.714706	0.036120944
3486.643159	0.036058489
3488.571612	0.035633519
3490.500065	0.035133813
3492.428518	0.035066493
3494.356971	0.035187986
3496.285424	0.034916256
3498.213877	0.034673579
3500.142330	0.034693476
3502.070783	0.034440707
3503.999237	0.034135044
3505.927690	0.034097664
3507.856143	0.033697341
3509.784596	0.032978408
3511.713049	0.032624602
3513.641502	0.032658689
3515.569955	0.032726098
3517.498408	0.032664426
3519.426861	0.032586582
3521.355314	0.032523900
3523.283767	0.032625008
3525.212220	0.032993611
3527.140673	0.033023704
3529.069126	0.032412827
3530.997580	0.031718481
3532.926033	0.031082392
3534.854486	0.030107986
3536.782939	0.029151384
3538.711392	0.029004263
3540.639845	0.029375974
3542.568298	0.029470021
3544.496751	0.029270509
3546.425204	0.029193185
3548.353657	0.029375721
3550.282110	0.029480338
3552.210563	0.029014144
3554.139016	0.028123345
3556.067470	0.027498560
3557.995923	0.027597239
3559.924376	0.028290924
3561.852829	0.029253673
3563.781282	0.030079685
3565.709735	0.029942852
3567.638188	0.028601518
3569.566641	0.027012834
3571.495094	0.025927089
3573.423547	0.025298776
3575.352000	0.024851339
3577.280453	0.024483802
3579.208906	0.024365077
3581.137360	0.024536271
3583.065813	0.024906570
3584.994266	0.025211388
3586.922719	0.025101539
3588.851172	0.024742385
3590.779625	0.024160210
3592.708078	0.023358371
3594.636531	0.023005085
3596.564984	0.023420470
3598.493437	0.023745678
3600.421890	0.023205658
3602.350343	0.022345871
3604.278796	0.021896560
3606.207249	0.022033779
3608.135703	0.023096494
3610.064156	0.024869174
3611.992609	0.025886413
3613.921062	0.025444565
3615.849515	0.024039907
3617.777968	0.022111472
3619.706421	0.020583386
3621.634874	0.020085588
3623.563327	0.020093042
3625.491780	0.020244393
3627.420233	0.020405607
3629.348686	0.020544555
3631.277139	0.020213176
3633.205593	0.018915186
3635.134046	0.017581740
3637.062499	0.017101470
3638.990952	0.017061530
3640.919405	0.016901365
3642.847858	0.016849153
3644.776311	0.017413378
3646.704764	0.018431373
3648.633217	0.019025812
3650.561670	0.018608045
3652.490123	0.017571209
3654.418576	0.016232824
3656.347029	0.015278665
3658.275482	0.015176833
3660.203936	0.015227647
3662.132389	0.014924514
3664.060842	0.014543993
3665.989295	0.014396194
3667.917748	0.014318858
3669.846201	0.014145746
3671.774654	0.013851387
3673.703107	0.013118743
3675.631560	0.012598971
3677.560013	0.012849578
3679.488466	0.013264129
3681.416919	0.013492050
3683.345372	0.013504789
3685.273826	0.013107402
3687.202279	0.012303703
3689.130732	0.011740372
3691.059185	0.011860066
3692.987638	0.012101478
3694.916091	0.011875765
3696.844544	0.011386609
3698.772997	0.011018853
3700.701450	0.010905081
3702.629903	0.011224614
3704.558356	0.011821629
3706.486809	0.012626803
3708.415262	0.013721183
3710.343716	0.014488203
3712.272169	0.014310867
3714.200622	0.013521688
3716.129075	0.012403416
3718.057528	0.011496127
3719.985981	0.011494424
3721.914434	0.012155647
3723.842887	0.012570525
3725.771340	0.012817961
3727.699793	0.013624719
3729.628246	0.014334858
3731.556699	0.013802055
3733.485152	0.012590030
3735.413605	0.012178039
3737.342059	0.013047993
3739.270512	0.014198191
3741.198965	0.014322190
3743.127418	0.013415900
3745.055871	0.013427529
3746.984324	0.014934764
3748.912777	0.015707042
3750.841230	0.015178801
3752.769683	0.014601401
3754.698136	0.014134768
3756.626589	0.013894231
3758.555042	0.013765342
3760.483495	0.013480331
3762.411949	0.013140446
3764.340402	0.012953229
3766.268855	0.013149584
3768.197308	0.013349590
3770.125761	0.013140590
3772.054214	0.013057224
3773.982667	0.013339095
3775.911120	0.013689973
3777.839573	0.013914773
3779.768026	0.014328366
3781.696479	0.014861019
3783.624932	0.014607503
3785.553385	0.013797884
3787.481838	0.013252767
3789.410292	0.012862830
3791.338745	0.012532975
3793.267198	0.012648009
3795.195651	0.013458334
3797.124104	0.014664404
3799.052557	0.015192986
3800.981010	0.014855447
3802.909463	0.014872205
3804.837916	0.014638908
3806.766369	0.013318010
3808.694822	0.012266269
3810.623275	0.012208149
3812.551728	0.012659099
3814.480182	0.013004772
3816.408635	0.013259472
3818.337088	0.013667046
3820.265541	0.013661806
3822.193994	0.013413966
3824.122447	0.013283150
3826.050900	0.013063289
3827.979353	0.013094773
3829.907806	0.013124716
3831.836259	0.012612452
3833.764712	0.012031478
3835.693165	0.012180465
3837.621618	0.013261332
3839.550071	0.014386692
3841.478525	0.014267090
3843.406978	0.013395055
3845.335431	0.013143450
3847.263884	0.013714309
3849.192337	0.014324178
3851.120790	0.013731681
3853.049243	0.011958825
3854.977696	0.011213968
3856.906149	0.012206171
3858.834602	0.013491976
3860.763055	0.014011640
3862.691508	0.013630610
3864.619961	0.012943104
3866.548415	0.012653019
3868.476868	0.012474935
3870.405321	0.012370557
3872.333774	0.012837489
3874.262227	0.013696244
3876.190680	0.014520566
3878.119133	0.014587336
3880.047586	0.013806306
3881.976039	0.013195858
3883.904492	0.012973912
3885.832945	0.013120972
3887.761398	0.013487414
3889.689851	0.012782766
3891.618305	0.011054507
3893.546758	0.010000684
3895.475211	0.009905254
3897.403664	0.009950603
3899.332117	0.009762819
3901.260570	0.009569145
3903.189023	0.009771234
3905.117476	0.010404951
3907.045929	0.010958775
3908.974382	0.011125869
3910.902835	0.011233436
3912.831288	0.011591891
3914.759741	0.011992118
3916.688194	0.012086205
3918.616648	0.012046038
3920.545101	0.012177234
3922.473554	0.012330439
3924.402007	0.012133322
3926.330460	0.011634891
3928.258913	0.011191243
3930.187366	0.010667700
3932.115819	0.009950124
3934.044272	0.009814229
3935.972725	0.010607738
3937.901178	0.011491925
3939.829631	0.011562323
3941.758084	0.010884664
3943.686538	0.010270607
3945.614991	0.010162676
3947.543444	0.010246624
3949.471897	0.010143261
3951.400350	0.009884572
3953.328803	0.009749110
3955.257256	0.010017791
3957.185709	0.010596849
3959.114162	0.011143401
3961.042615	0.011458252
3962.971068	0.011674313
3964.899521	0.012073174
3966.827974	0.012307420
3968.756427	0.011731586
3970.684881	0.010483173
3972.613334	0.009363049
3974.541787	0.008942045
3976.470240	0.009222379
3978.398693	0.009722976
3980.327146	0.010010459
3982.255599	0.009910755
3984.184052	0.009607190
3986.112505	0.009675669
3988.040958	0.010342984
3989.969411	0.010893392
3991.897864	0.010555336
3993.826317	0.009838327
3995.754771	0.009562767
3997.683224	0.009804106
3999.611677	0.009950192
4001.540130	0.009597216
4003.468583	0.008894389
4005.397036	0.008238567
4007.325489	0.007832253
4009.253942	0.008251136
4011.182395	0.009248659
4013.110848	0.009487331
4015.039301	0.009362706
4016.967754	0.009801578
4018.896207	0.010317638
4020.824661	0.010556404
4022.753114	0.010359995
4024.681567	0.009391665
4026.610020	0.008541140
4028.538473	0.008329556
4030.466926	0.008577154
4032.395379	0.009241694
4034.323832	0.009920972
4036.252285	0.009934274
4038.180738	0.009177404
4040.109191	0.008309728
4042.037644	0.007923747
4043.966097	0.008250963
4045.894550	0.008983009
4047.823004	0.009706244
4049.751457	0.010073544
4051.679910	0.009760665
4053.608363	0.009358632
4055.536816	0.009609127
4057.465269	0.009649593
4059.393722	0.008788193
4061.322175	0.007779751
4063.250628	0.007288187
4065.179081	0.007572852
4067.107534	0.008554031
4069.035987	0.009218218
4070.964440	0.009085730
4072.892894	0.008589651
4074.821347	0.008049110
4076.749800	0.007782269
4078.678253	0.007912002
4080.606706	0.007817484
4082.535159	0.007285932
4084.463612	0.007035624
4086.392065	0.007445461
4088.320518	0.008116644
4090.248971	0.008126467
4092.177424	0.007354018
4094.105877	0.007045679
4096.034330	0.007942382
4097.962783	0.009324542
4099.891237	0.009846949
4101.819690	0.009350546
4103.748143	0.008609089
4105.676596	0.008061845
4107.605049	0.007867815
4109.533502	0.008039725
4111.461955	0.008171253
4113.390408	0.007891933
4115.318861	0.007470794
4117.247314	0.007757752
4119.175767	0.008655230
4121.104220	0.009024663
4123.032673	0.008592639
4124.961127	0.008424403
4126.889580	0.008761093
4128.818033	0.009126002
4130.746486	0.009586745
4132.674939	0.009770420
4134.603392	0.009119017
4136.531845	0.008354952
4138.460298	0.008365263
4140.388751	0.008560882
4142.317204	0.008213674
4144.245657	0.007991427
4146.174110	0.008137206
4148.102563	0.007976991
4150.031017	0.007403023
4151.959470	0.007181013
4153.887923	0.007865421
4155.816376	0.008820500
4157.744829	0.008875638
4159.673282	0.008337964
4161.601735	0.008163645
4163.530188	0.008721969
4165.458641	0.009255171
4167.387094	0.008823358
4169.315547	0.007824544
4171.244000	0.007293016
4173.172453	0.007484955
4175.100906	0.007616391
4177.029360	0.006944919
4178.957813	0.006249397
4180.886266	0.006062176
4182.814719	0.006427656
4184.743172	0.007270671
4186.671625	0.007399219
4188.600078	0.006403090
4190.528531	0.005376220
4192.456984	0.005750912
4194.385437	0.006813461
4196.313890	0.007361568
4198.242343	0.007152169
4200.170796	0.006513812
4202.099250	0.005939975
4204.027703	0.005706627
4205.956156	0.005875179
4207.884609	0.006461978
4209.813062	0.006821305
4211.741515	0.006810795
4213.669968	0.006771567
4215.598421	0.006566642
4217.526874	0.006205414
4219.455327	0.006436016
4221.383780	0.006860333
4223.312233	0.006339787
4225.240686	0.005252090
4227.169139	0.004700874
4229.097593	0.004969084
4231.026046	0.005337356
4232.954499	0.005549905
4234.882952	0.006250410
4236.811405	0.007497731
4238.739858	0.008549432
4240.668311	0.008906208
4242.596764	0.008377656
4244.525217	0.007727880
4246.453670	0.007384540
4248.382123	0.007285382
4250.310576	0.007435943
4252.239029	0.007315227
4254.167483	0.006787681
4256.095936	0.006448560
4258.024389	0.006691205
4259.952842	0.006972126
4261.881295	0.006589265
4263.809748	0.005988103
4265.738201	0.006000177
4267.666654	0.006253077
4269.595107	0.006535257
4271.523560	0.006710508
4273.452013	0.006276382
4275.380466	0.005511711
4277.308919	0.004778624
4279.237373	0.004891101
4281.165826	0.005726412
4283.094279	0.005947892
4285.022732	0.005710655
4286.951185	0.006084034
4288.879638	0.006702409
4290.808091	0.007019810
4292.736544	0.006835685
4294.664997	0.006291684
4296.593450	0.005767349
4298.521903	0.005517127
4300.450356	0.005691325
4302.378809	0.006262863
4304.307262	0.006621092
4306.235716	0.006371944
4308.164169	0.005770226
4310.092622	0.004910025
4312.021075	0.004557590
4313.949528	0.004947086
4315.877981	0.005204909
4317.806434	0.005268320
4319.734887	0.005075261
4321.663340	0.004970941
4323.591793	0.005982073
4325.520246	0.007165921
4327.448699	0.007246193
4329.377152	0.006838880
4331.305606	0.006720964
4333.234059	0.007231221
4335.162512	0.007909131
4337.090965	0.007859644
4339.019418	0.007176107
4340.947871	0.006692423
4342.876324	0.006169843
4344.804777	0.004990857
4346.733230	0.004222012
4348.661683	0.004684239
4350.590136	0.005907740
4352.518589	0.006765155
4354.447042	0.007270409
4356.375495	0.007869896
4358.303949	0.007934568
4360.232402	0.007329715
4362.160855	0.006899934
4364.089308	0.006995359
4366.017761	0.007060704
4367.946214	0.006341838
4369.874667	0.005024053
4371.803120	0.003747150
4373.731573	0.003256421
4375.660026	0.004019340
4377.588479	0.005128128
4379.516932	0.005892309
4381.445385	0.006435200
4383.373839	0.006593705
4385.302292	0.006254749
4387.230745	0.005820430
4389.159198	0.005649527
4391.087651	0.006203516
4393.016104	0.006961984
4394.944557	0.006719488
4396.873010	0.005935855
4398.801463	0.006284900
4400.729916	0.008039147
4402.658369	0.009097085
4404.586822	0.007965400
4406.515275	0.006150090
4408.443729	0.005349691
4410.372182	0.005490872
4412.300635	0.005914478
4414.229088	0.006245377
4416.157541	0.006774656
4418.085994	0.007489196
4420.014447	0.007445292
4421.942900	0.006483376
4423.871353	0.005300149
4425.799806	0.004632860
4427.728259	0.004699411
4429.656712	0.005239855
4431.585165	0.005986080
4433.513618	0.006794463
4435.442072	0.007721029
4437.370525	0.008117380
4439.298978	0.007264408
4441.227431	0.005935336
4443.155884	0.005501627
4445.084337	0.005952961
4447.012790	0.006658206
4448.941243	0.006776822
4450.869696	0.006252586
4452.798149	0.006037211
4454.726602	0.006603587
4456.655055	0.007009561
4458.583508	0.006216238
4460.511962	0.004733013
4462.440415	0.004321783
4464.368868	0.005482326
4466.297321	0.006796154
4468.225774	0.007476334
4470.154227	0.007431759
4472.082680	0.007655959
4474.011133	0.008598697
4475.939586	0.009156023
4477.868039	0.008823887
4479.796492	0.008370943
4481.724945	0.008048367
4483.653398	0.008080968
4485.581851	0.008313083
4487.510305	0.008085991
4489.438758	0.007901493
4491.367211	0.007928940
4493.295664	0.007924967
4495.224117	0.007691882
4497.152570	0.007264473
4499.081023	0.006676108
4501.009476	0.006265466
4502.937929	0.006256508
4504.866382	0.006508968
4506.794835	0.006684425
4508.723288	0.006883707
4510.651741	0.007280815
4512.580195	0.007495824
4514.508648	0.006882408
4516.437101	0.006078979
4518.365554	0.006091939
4520.294007	0.006635497
4522.222460	0.006286440
4524.150913	0.005272806
4526.079366	0.005253139
4528.007819	0.006226895
4529.936272	0.007586368
4531.864725	0.008880953
4533.793178	0.009436857
4535.721631	0.008972707
4537.650084	0.008037196
4539.578538	0.007200261
4541.506991	0.006609780
4543.435444	0.006460313
4545.363897	0.006460846
4547.292350	0.006281625
4549.220803	0.005784898
4551.149256	0.005337616
4553.077709	0.005461442
4555.006162	0.006015002
4556.934615	0.006952999
4558.863068	0.007898764
4560.791521	0.008262896
4562.719974	0.008071573
4564.648428	0.007246362
4566.576881	0.006603469
4568.505334	0.007169388
4570.433787	0.007801917
4572.362240	0.007459263
4574.290693	0.006476713
4576.219146	0.006192543
4578.147599	0.006484255
4580.076052	0.006946858
4582.004505	0.007488023
4583.932958	0.008148793
4585.861411	0.008105834
4587.789864	0.007571486
4589.718318	0.007548464
4591.646771	0.007385534
4593.575224	0.006799052
4595.503677	0.007285377
4597.432130	0.008705663
4599.360583	0.009079093
4601.289036	0.007918561
4603.217489	0.006752025
[truncated: 1,501 more rows]
