# Supplementary material for: Adaptive Method for Quantitative Estimation of Glucose and Fructose Concentrations in Aqueous Solutions Based on Infrared Nanoantenna Optics
Source: Sensors (Basel). 2019 Jul 11;19(14):3053. doi: 10.3390/s19143053 (PMC6678705; doi:10.3390/s19143053)
Supplement: Supplementary file 1 [file sensors-19-03053-s001.zip › 00_Measurement_Data/Fructose cycles/2 water/res4 sc50_50 ap100x100 par pol/2 water.6.txt]

748.239793	0.020136492
750.168246	0.020993436
752.096699	0.026652023
754.025152	0.027384462
755.953605	0.023402136
757.882058	0.009527990
759.810511	0.015057382
761.738964	0.023488110
763.667418	0.030558556
765.595871	0.031778499
767.524324	0.022681618
769.452777	0.024201997
771.381230	0.028841443
773.309683	0.042122249
775.238136	0.034773581
777.166589	0.026737062
779.095042	0.030872859
781.023495	0.027139202
782.951948	0.017280627
784.880401	0.021046007
786.808854	0.022307148
788.737308	0.025199270
790.665761	0.030559417
792.594214	0.038295023
794.522667	0.041365970
796.451120	0.047494851
798.379573	0.043220982
800.308026	0.031688418
802.236479	0.028603012
804.164932	0.032165069
806.093385	0.026565904
808.021838	0.010781595
809.950291	0.022664107
811.878744	0.032084785
813.807197	0.034965191
815.735651	0.045901280
817.664104	0.054002006
819.592557	0.034222510
821.521010	0.021752784
823.449463	0.022432689
825.377916	0.017447196
827.306369	0.009919112
829.234822	0.011983428
831.163275	0.021084677
833.091728	0.019304218
835.020181	0.009947931
836.948634	0.005770859
838.877087	0.019433830
840.805541	0.028965274
842.733994	0.020431474
844.662447	0.013816228
846.590900	0.027697982
848.519353	0.034425832
850.447806	0.033618048
852.376259	0.037297435
854.304712	0.041629389
856.233165	0.036930081
858.161618	0.022435956
860.090071	0.015262675
862.018524	0.021082817
863.946977	0.023203818
865.875430	0.022723120
867.803884	0.021698864
869.732337	0.022813093
871.660790	0.027759101
873.589243	0.035630472
875.517696	0.042713210
877.446149	0.043224353
879.374602	0.038147267
881.303055	0.033524282
883.231508	0.032580480
885.159961	0.036724709
887.088414	0.043671027
889.016867	0.049029071
890.945320	0.050399199
892.873774	0.048703264
894.802227	0.047783554
896.730680	0.050527513
898.659133	0.055606466
900.587586	0.060901895
902.516039	0.066420682
904.444492	0.070441432
906.372945	0.072457105
908.301398	0.074389473
910.229851	0.077105142
912.158304	0.080528140
914.086757	0.084381685
916.015210	0.088636063
917.943664	0.093724117
919.872117	0.099174038
921.800570	0.103664823
923.729023	0.107744865
925.657476	0.112595111
927.585929	0.116386972
929.514382	0.119149506
931.442835	0.123872213
933.371288	0.131056383
935.299741	0.138794124
937.228194	0.144729972
939.156647	0.148594171
941.085100	0.152853742
943.013553	0.158238411
944.942007	0.163961798
946.870460	0.170263603
948.798913	0.176986635
950.727366	0.184161067
952.655819	0.192412525
954.584272	0.200588018
956.512725	0.206581920
958.441178	0.210913271
960.369631	0.216109470
962.298084	0.222445875
964.226537	0.228566602
966.154990	0.234857351
968.083443	0.241596714
970.011897	0.248481438
971.940350	0.255840451
973.868803	0.262565672
975.797256	0.267719984
977.725709	0.272979438
979.654162	0.279506058
981.582615	0.286388636
983.511068	0.292694718
985.439521	0.299011111
987.367974	0.306421489
989.296427	0.313882262
991.224880	0.319540232
993.153333	0.323930740
995.081786	0.328843534
997.010240	0.334634691
998.938693	0.339927822
1000.867146	0.344204813
1002.795599	0.348484218
1004.724052	0.352906197
1006.652505	0.357698411
1008.580958	0.363662630
1010.509411	0.369835228
1012.437864	0.374990523
1014.366317	0.378944963
1016.294770	0.381602973
1018.223223	0.384182632
1020.151676	0.387802482
1022.080130	0.391476572
1024.008583	0.394801557
1025.937036	0.398106575
1027.865489	0.400913119
1029.793942	0.403120011
1031.722395	0.404804140
1033.650848	0.405564785
1035.579301	0.405683517
1037.507754	0.406744957
1039.436207	0.409439951
1041.364660	0.411981195
1043.293113	0.412909240
1045.221566	0.412923872
1047.150019	0.412992477
1049.078473	0.413302690
1051.006926	0.413666129
1052.935379	0.413731396
1054.863832	0.413304895
1056.792285	0.412452966
1058.720738	0.411623746
1060.649191	0.411243349
1062.577644	0.410535783
1064.506097	0.408965528
1066.434550	0.407691211
1068.363003	0.407123297
1070.291456	0.406137019
1072.219909	0.404491037
1074.148363	0.402481198
1076.076816	0.400057465
1078.005269	0.398242205
1079.933722	0.397547394
1081.862175	0.396998167
1083.790628	0.396164447
1085.719081	0.394853264
1087.647534	0.393219382
1089.575987	0.391473234
1091.504440	0.389101893
1093.432893	0.386611253
1095.361346	0.384770334
1097.289799	0.383146822
1099.218253	0.381268591
1101.146706	0.379168957
1103.075159	0.376902759
1105.003612	0.374360234
1106.932065	0.371889770
1108.860518	0.369997263
1110.788971	0.368113548
1112.717424	0.365436614
1114.645877	0.362172395
1116.574330	0.358639717
1118.502783	0.355075002
1120.431236	0.352060914
1122.359689	0.349603832
1124.288142	0.347450137
1126.216596	0.345623136
1128.145049	0.343701363
1130.073502	0.341190934
1132.001955	0.338238120
1133.930408	0.335327297
1135.858861	0.332563132
1137.787314	0.329805195
1139.715767	0.327073753
1141.644220	0.324434042
1143.572673	0.322033346
1145.501126	0.319525957
1147.429579	0.316578507
1149.358032	0.313828170
1151.286486	0.311483473
1153.214939	0.308919162
1155.143392	0.305922747
1157.071845	0.302923232
1159.000298	0.300284773
1160.928751	0.297577888
1162.857204	0.294296354
1164.785657	0.290918827
1166.714110	0.288176566
1168.642563	0.285987854
1170.571016	0.283874422
1172.499469	0.281645775
1174.427922	0.279057235
1176.356375	0.275845051
1178.284829	0.272498488
1180.213282	0.269811749
1182.141735	0.267678589
1184.070188	0.265415400
1185.998641	0.262760013
1187.927094	0.259914011
1189.855547	0.257216543
1191.784000	0.254635125
1193.712453	0.251863003
1195.640906	0.249197796
1197.569359	0.246974662
1199.497812	0.244727001
1201.426265	0.242040500
1203.354719	0.239635453
1205.283172	0.237491503
1207.211625	0.235412508
1209.140078	0.233096346
1211.068531	0.230482012
1212.996984	0.227730453
1214.925437	0.225012481
1216.853890	0.222322240
1218.782343	0.219818741
1220.710796	0.217858315
1222.639249	0.216133878
1224.567702	0.214163646
1226.496155	0.212183878
1228.424609	0.210266784
1230.353062	0.208194345
1232.281515	0.206211179
1234.209968	0.204400554
1236.138421	0.202474296
1238.066874	0.200476632
1239.995327	0.198578015
1241.923780	0.196757630
1243.852233	0.195120662
1245.780686	0.193705067
1247.709139	0.192234531
1249.637592	0.190478414
1251.566045	0.188677564
1253.494498	0.187094361
1255.422952	0.185566127
1257.351405	0.183732376
1259.279858	0.181499600
1261.208311	0.179368705
1263.136764	0.177680403
1265.065217	0.176197484
1266.993670	0.174680814
1268.922123	0.172916740
1270.850576	0.170938253
1272.779029	0.169219330
1274.707482	0.167812467
1276.635935	0.166328862
1278.564388	0.164611906
1280.492842	0.162953645
1282.421295	0.161774725
1284.349748	0.160797566
1286.278201	0.159380794
1288.206654	0.157788217
1290.135107	0.156403363
1292.063560	0.154824555
1293.992013	0.153012261
1295.920466	0.151419744
1297.848919	0.150060251
1299.777372	0.148632839
1301.705825	0.147101820
1303.634278	0.145643815
1305.562731	0.144253299
1307.491185	0.142914891
1309.419638	0.141700312
1311.348091	0.140358105
1313.276544	0.139144719
1315.204997	0.138311893
1317.133450	0.137089834
1319.061903	0.135435581
1320.990356	0.133989900
1322.918809	0.132641330
1324.847262	0.131216064
1326.775715	0.129828557
1328.704168	0.128406748
1330.632621	0.127077952
1332.561075	0.126338497
1334.489528	0.126054585
1336.417981	0.125184387
1338.346434	0.123329319
1340.274887	0.121845603
1342.203340	0.120992966
1344.131793	0.119585171
1346.060246	0.117886588
1347.988699	0.116588376
1349.917152	0.115665130
1351.845605	0.114729166
1353.774058	0.113559656
1355.702511	0.112676628
1357.630965	0.112308227
1359.559418	0.111472368
1361.487871	0.109703958
1363.416324	0.108608559
1365.344777	0.108421393
1367.273230	0.107560098
1369.201683	0.106573313
1371.130136	0.105892897
1373.058589	0.104725383
1374.987042	0.103799835
1376.915495	0.103022516
1378.843948	0.101423271
1380.772401	0.099984370
1382.700854	0.099196903
1384.629308	0.097841606
1386.557761	0.095989093
1388.486214	0.095745027
1390.414667	0.096805058
1392.343120	0.096439555
1394.271573	0.094988383
1396.200026	0.094193384
1398.128479	0.093428031
1400.056932	0.092689745
1401.985385	0.091852784
1403.913838	0.089998573
1405.842291	0.088583961
1407.770744	0.088109218
1409.699198	0.087336957
1411.627651	0.086586274
1413.556104	0.086562358
1415.484557	0.086196594
1417.413010	0.084214941
1419.341463	0.082803279
1421.269916	0.083406344
1423.198369	0.083364733
1425.126822	0.082446590
1427.055275	0.081597015
1428.983728	0.080516599
1430.912181	0.080379285
1432.840634	0.080638073
1434.769087	0.078638136
1436.697541	0.076179154
1438.625994	0.076411285
1440.554447	0.076640047
1442.482900	0.075328164
1444.411353	0.073989287
1446.339806	0.072850637
1448.268259	0.072374329
1450.196712	0.073269889
1452.125165	0.074688107
1454.053618	0.074499555
1455.982071	0.071965568
1457.910524	0.070876136
1459.838977	0.072569370
1461.767431	0.072187014
1463.695884	0.069113739
1465.624337	0.067509867
1467.552790	0.068427399
1469.481243	0.068418555
1471.409696	0.066524550
1473.338149	0.065810129
1475.266602	0.066524453
1477.195055	0.066559128
1479.123508	0.065677069
1481.051961	0.064507835
1482.980414	0.063839152
1484.908867	0.063587204
1486.837321	0.063184701
1488.765774	0.062711395
1490.694227	0.062926479
1492.622680	0.063393883
1494.551133	0.062015001
1496.479586	0.059819911
1498.408039	0.059411664
1500.336492	0.060361154
1502.264945	0.060903680
1504.193398	0.059445363
1506.121851	0.057408612
1508.050304	0.058907941
1509.978757	0.060915109
1511.907210	0.059705853
1513.835664	0.057494178
1515.764117	0.056591179
1517.692570	0.057396580
1519.621023	0.057725430
1521.549476	0.057101335
1523.477929	0.057380669
1525.406382	0.056656711
1527.334835	0.054805554
1529.263288	0.053707119
1531.191741	0.052651826
1533.120194	0.052297719
1535.048647	0.054607231
1536.977100	0.056166157
1538.905554	0.054248106
1540.834007	0.052973580
1542.762460	0.053284734
1544.690913	0.052611630
1546.619366	0.051404458
1548.547819	0.050124846
1550.476272	0.049517833
1552.404725	0.049803484
1554.333178	0.049816497
1556.261631	0.048002627
1558.190084	0.045057278
1560.118537	0.045999024
1562.046990	0.049275912
1563.975443	0.049885884
1565.903897	0.048786115
1567.832350	0.047484558
1569.760803	0.047026142
1571.689256	0.048304386
1573.617709	0.048674259
1575.546162	0.047422510
1577.474615	0.047308039
1579.403068	0.047681402
1581.331521	0.046913542
1583.259974	0.046062142
1585.188427	0.045860693
1587.116880	0.045937076
1589.045333	0.045917500
1590.973787	0.045859016
1592.902240	0.045994684
1594.830693	0.046396013
1596.759146	0.046809010
1598.687599	0.046886142
1600.616052	0.046849798
1602.544505	0.047252446
1604.472958	0.048019726
1606.401411	0.048482530
1608.329864	0.048491649
1610.258317	0.048659738
1612.186770	0.049170878
1614.115223	0.049163345
1616.043677	0.048944231
1617.972130	0.050453100
1619.900583	0.052382670
1621.829036	0.052466411
1623.757489	0.052712750
1625.685942	0.053803958
1627.614395	0.054086708
1629.542848	0.054443918
1631.471301	0.055180386
1633.399754	0.054375228
1635.328207	0.053001132
1637.256660	0.054159679
1639.185113	0.056015983
1641.113566	0.056548964
1643.042020	0.056279890
1644.970473	0.055280425
1646.898926	0.055405136
1648.827379	0.058008850
1650.755832	0.057871908
1652.684285	0.054490756
1654.612738	0.054719195
1656.541191	0.056831669
1658.469644	0.056404263
1660.398097	0.054244790
1662.326550	0.052602053
1664.255003	0.052861754
1666.183456	0.053289182
1668.111910	0.052108459
1670.040363	0.051400077
1671.968816	0.051674854
1673.897269	0.050421581
1675.825722	0.048892666
1677.754175	0.049045000
1679.682628	0.049384333
1681.611081	0.048344735
1683.539534	0.046579905
1685.467987	0.046483289
1687.396440	0.046764448
1689.324893	0.045577589
1691.253346	0.044708677
1693.181799	0.044049770
1695.110253	0.042870488
1697.038706	0.042486560
1698.967159	0.041971002
1700.895612	0.041385889
1702.824065	0.041663416
1704.752518	0.040913548
1706.680971	0.039736681
1708.609424	0.039186485
1710.537877	0.038807850
1712.466330	0.038424861
1714.394783	0.037819546
1716.323236	0.036889985
1718.251689	0.036475729
1720.180143	0.036595412
1722.108596	0.036092114
1724.037049	0.035294771
1725.965502	0.035156753
1727.893955	0.035348445
1729.822408	0.035328768
1731.750861	0.034572639
1733.679314	0.033554100
1735.607767	0.033906650
1737.536220	0.034393352
1739.464673	0.033862460
1741.393126	0.033405863
1743.321579	0.033364993
1745.250032	0.033520021
1747.178486	0.033687983
1749.106939	0.033516441
1751.035392	0.033322476
1752.963845	0.033348262
1754.892298	0.033117570
1756.820751	0.032889385
1758.749204	0.033133168
1760.677657	0.033177510
1762.606110	0.033278227
1764.534563	0.033800289
1766.463016	0.033996318
1768.391469	0.033982471
1770.319922	0.033984490
1772.248376	0.034184586
1774.176829	0.035133325
1776.105282	0.036013767
1778.033735	0.036083158
1779.962188	0.035912842
1781.890641	0.035924561
1783.819094	0.035911042
1785.747547	0.036108896
1787.676000	0.036752474
1789.604453	0.037113700
1791.532906	0.037156023
1793.461359	0.037880782
1795.389812	0.038948309
1797.318266	0.039217889
1799.246719	0.038749833
1801.175172	0.038468417
1803.103625	0.038840652
1805.032078	0.039303534
1806.960531	0.039399024
1808.888984	0.039299998
1810.817437	0.039469749
1812.745890	0.040026039
1814.674343	0.040313788
1816.602796	0.040122233
1818.531249	0.040120061
1820.459702	0.040505104
1822.388155	0.040821999
1824.316609	0.041032657
1826.245062	0.041558810
1828.173515	0.041834805
1830.101968	0.041665319
1832.030421	0.041651778
1833.958874	0.041337345
1835.887327	0.040712256
1837.815780	0.040543035
1839.744233	0.040862277
1841.672686	0.040830899
1843.601139	0.040376585
1845.529592	0.040375974
1847.458045	0.040384296
1849.386499	0.039932523
1851.314952	0.039477631
1853.243405	0.039118458
1855.171858	0.038789354
1857.100311	0.038612813
1859.028764	0.038646895
1860.957217	0.038806915
1862.885670	0.039070025
1864.814123	0.039302021
1866.742576	0.039084785
1868.671029	0.038640451
1870.599482	0.038456764
1872.527935	0.037975088
1874.456388	0.037013549
1876.384842	0.036290701
1878.313295	0.036004920
1880.241748	0.035861395
1882.170201	0.035622176
1884.098654	0.035327755
1886.027107	0.035073675
1887.955560	0.034615368
1889.884013	0.034131184
1891.812466	0.033909190
1893.740919	0.033581041
1895.669372	0.033204902
1897.597825	0.032953151
1899.526278	0.032661527
1901.454732	0.032438986
1903.383185	0.032388248
1905.311638	0.032267462
1907.240091	0.031883337
1909.168544	0.031489715
1911.096997	0.031316578
1913.025450	0.031158680
1914.953903	0.030713253
1916.882356	0.030156961
1918.810809	0.030236945
1920.739262	0.030539159
1922.667715	0.030157221
1924.596168	0.029554402
1926.524622	0.029103277
1928.453075	0.028834756
1930.381528	0.028823551
1932.309981	0.028707335
1934.238434	0.028310074
1936.166887	0.027936108
1938.095340	0.027741574
1940.023793	0.027353836
1941.952246	0.026704989
1943.880699	0.026367189
1945.809152	0.026303353
1947.737605	0.026127292
1949.666058	0.025829716
1951.594511	0.025461122
1953.522965	0.025149846
1955.451418	0.025004091
1957.379871	0.024876917
1959.308324	0.024488423
1961.236777	0.024015499
1963.165230	0.023854835
1965.093683	0.023818331
1967.022136	0.023669805
1968.950589	0.023560321
1970.879042	0.023373703
1972.807495	0.023025881
1974.735948	0.022731934
1976.664401	0.022552142
1978.592855	0.022362383
1980.521308	0.022083538
1982.449761	0.021803632
1984.378214	0.021677619
1986.306667	0.021668065
1988.235120	0.021565583
1990.163573	0.021248335
1992.092026	0.020905953
1994.020479	0.020795271
1995.948932	0.020743253
1997.877385	0.020493621
1999.805838	0.020140374
2001.734291	0.019966671
2003.662744	0.019997139
2005.591198	0.019930745
2007.519651	0.019584730
2009.448104	0.019143710
2011.376557	0.018932214
2013.305010	0.018916098
2015.233463	0.018822674
2017.161916	0.018727168
2019.090369	0.018795447
2021.018822	0.018825917
2022.947275	0.018566256
2024.875728	0.018035581
2026.804181	0.017556693
2028.732634	0.017494818
2030.661088	0.017701726
2032.589541	0.017699478
2034.517994	0.017518990
2036.446447	0.017515361
2038.374900	0.017570166
2040.303353	0.017347105
2042.231806	0.016942156
2044.160259	0.016660472
2046.088712	0.016546693
2048.017165	0.016505316
2049.945618	0.016639432
2051.874071	0.016969431
2053.802524	0.017149597
2055.730978	0.017036231
2057.659431	0.016834639
2059.587884	0.016581764
2061.516337	0.016205033
2063.444790	0.015797066
2065.373243	0.015535671
2067.301696	0.015495195
2069.230149	0.015544367
2071.158602	0.015526345
2073.087055	0.015539235
2075.015508	0.015668545
2076.943961	0.015668424
2078.872414	0.015341303
2080.800867	0.014903770
2082.729321	0.014711758
2084.657774	0.014730853
2086.586227	0.014718205
2088.514680	0.014736201
2090.443133	0.014865219
2092.371586	0.014996298
2094.300039	0.015014561
2096.228492	0.014802192
2098.156945	0.014413938
2100.085398	0.014091820
2102.013851	0.013951310
2103.942304	0.014001283
2105.870757	0.014185225
2107.799211	0.014284058
2109.727664	0.014239467
2111.656117	0.014104490
2113.584570	0.013834300
2115.513023	0.013525122
2117.441476	0.013391036
2119.369929	0.013449565
2121.298382	0.013528752
2123.226835	0.013586428
2125.155288	0.013770357
2127.083741	0.013975247
2129.012194	0.013798859
2130.940647	0.013234522
2132.869100	0.012933872
2134.797554	0.013103043
2136.726007	0.013205575
2138.654460	0.013004838
2140.582913	0.012737062
2142.511366	0.012573668
2144.439819	0.012600025
2146.368272	0.012793306
2148.296725	0.012956657
2150.225178	0.012817887
2152.153631	0.012306402
2154.082084	0.011811698
2156.010537	0.011721802
2157.938990	0.011971816
2159.867444	0.012275018
2161.795897	0.012479112
2163.724350	0.012588762
2165.652803	0.012553451
2167.581256	0.012354113
2169.509709	0.012086732
2171.438162	0.011862475
2173.366615	0.011813972
2175.295068	0.011928578
2177.223521	0.011985275
2179.151974	0.011919251
2181.080427	0.011877025
2183.008880	0.011879879
2184.937334	0.011851275
2186.865787	0.011755439
2188.794240	0.011576214
2190.722693	0.011372372
2192.651146	0.011165592
2194.579599	0.010953173
2196.508052	0.010922667
2198.436505	0.011020114
2200.364958	0.010987029
2202.293411	0.010898686
2204.221864	0.010926746
2206.150317	0.011023582
2208.078770	0.011066251
2210.007223	0.011001306
2211.935677	0.010911190
2213.864130	0.010765985
2215.792583	0.010620967
2217.721036	0.010709913
2219.649489	0.010691679
2221.577942	0.010238785
2223.506395	0.009999587
2225.434848	0.010292443
2227.363301	0.010575327
2229.291754	0.010588947
2231.220207	0.010410139
2233.148660	0.010182019
2235.077113	0.010141597
2237.005567	0.010226768
2238.934020	0.010166878
2240.862473	0.010035560
2242.790926	0.010131887
2244.719379	0.010369994
2246.647832	0.010436834
2248.576285	0.010278714
2250.504738	0.010025772
2252.433191	0.009768431
2254.361644	0.009670020
2256.290097	0.009672201
2258.218550	0.009560663
2260.147003	0.009315241
2262.075456	0.009062577
2264.003910	0.008924787
2265.932363	0.008983906
2267.860816	0.009146527
2269.789269	0.009160679
2271.717722	0.009006475
2273.646175	0.008856614
2275.574628	0.008781291
2277.503081	0.008834668
2279.431534	0.009069534
2281.359987	0.009240216
2283.288440	0.009092276
2285.216893	0.008822521
2287.145346	0.008706040
2289.073800	0.008728783
2291.002253	0.008749422
2292.930706	0.008771971
2294.859159	0.008888500
2296.787612	0.009094129
2298.716065	0.009225771
2300.644518	0.009124885
2302.572971	0.008951578
2304.501424	0.008857191
2306.429877	0.008632726
2308.358330	0.008222951
2310.286783	0.007894089
2312.215236	0.007791022
2314.143690	0.007950740
2316.072143	0.008152409
2318.000596	0.008111548
2319.929049	0.007710293
2321.857502	0.007394292
2323.785955	0.007837178
2325.714408	0.008719444
2327.642861	0.009149726
2329.571314	0.008530173
2331.499767	0.007616505
2333.428220	0.007224583
2335.356673	0.007393068
2337.285126	0.007569957
2339.213579	0.007406408
2341.142033	0.007156909
2343.070486	0.007665952
2344.998939	0.008924008
2346.927392	0.009081358
2348.855845	0.008046962
2350.784298	0.007577628
2352.712751	0.007700058
2354.641204	0.007724635
2356.569657	0.006760044
2358.498110	0.004753386
2360.426563	0.003434957
2362.355016	0.003795434
2364.283469	0.005637500
2366.211923	0.008183220
2368.140376	0.009687837
2370.068829	0.009073369
2371.997282	0.007664363
2373.925735	0.006715760
2375.854188	0.006461734
2377.782641	0.006576549
2379.711094	0.006767576
2381.639547	0.006841247
2383.568000	0.006617084
2385.496453	0.006167190
2387.424906	0.005791245
2389.353359	0.005627086
2391.281812	0.005653491
2393.210266	0.005818897
2395.138719	0.006014660
2397.067172	0.006094242
2398.995625	0.006072231
2400.924078	0.006120752
2402.852531	0.006244817
2404.780984	0.006211479
2406.709437	0.006193054
2408.637890	0.006268329
2410.566343	0.006338642
2412.494796	0.006440555
2414.423249	0.006514010
2416.351702	0.006448181
2418.280156	0.006417511
2420.208609	0.006528324
2422.137062	0.006454526
2424.065515	0.006128066
2425.993968	0.005878820
2427.922421	0.005879038
2429.850874	0.006179480
2431.779327	0.006403362
2433.707780	0.006033115
2435.636233	0.005399742
2437.564686	0.005238866
2439.493139	0.005506779
2441.421592	0.005695418
2443.350045	0.005674366
2445.278499	0.005763163
2447.206952	0.005955148
2449.135405	0.005870802
2451.063858	0.005619360
2452.992311	0.005550426
2454.920764	0.005639432
2456.849217	0.005678792
2458.777670	0.005708201
2460.706123	0.005704788
2462.634576	0.005530214
2464.563029	0.005452705
2466.491482	0.005561036
2468.419935	0.005523558
2470.348389	0.005434974
2472.276842	0.005597186
2474.205295	0.005989778
2476.133748	0.006417077
2478.062201	0.006741883
2479.990654	0.006625790
2481.919107	0.006230611
2483.847560	0.006251931
2485.776013	0.006638507
2487.704466	0.006828802
2489.632919	0.006765613
2491.561372	0.006912398
2493.489825	0.007290645
2495.418279	0.007540441
2497.346732	0.007516536
2499.275185	0.007414960
2501.203638	0.007384239
2503.132091	0.007362426
2505.060544	0.007337863
2506.988997	0.007362911
2508.917450	0.007581102
2510.845903	0.008041094
2512.774356	0.008509279
2514.702809	0.008833271
2516.631262	0.008993852
2518.559715	0.008938788
2520.488168	0.008814929
2522.416622	0.009006919
2524.345075	0.009485058
2526.273528	0.009900493
2528.201981	0.010167074
2530.130434	0.010258238
2532.058887	0.010324982
2533.987340	0.010564369
2535.915793	0.010792833
2537.844246	0.010931080
2539.772699	0.011157025
2541.701152	0.011429593
2543.629605	0.011711774
2545.558058	0.012103968
2547.486512	0.012318776
2549.414965	0.012163222
2551.343418	0.012024211
2553.271871	0.012047257
2555.200324	0.012130415
2557.128777	0.012454909
2559.057230	0.013016226
2560.985683	0.013567557
2562.914136	0.013924956
2564.842589	0.014151733
2566.771042	0.014412654
2568.699495	0.014652293
2570.627948	0.014837842
2572.556401	0.015197758
2574.484855	0.015566596
2576.413308	0.015551437
2578.341761	0.015381713
2580.270214	0.015477370
2582.198667	0.015839860
2584.127120	0.016229348
2586.055573	0.016529320
2587.984026	0.016899746
2589.912479	0.017468806
2591.840932	0.018093802
2593.769385	0.018501624
2595.697838	0.018457077
2597.626291	0.018158320
2599.554745	0.018030690
2601.483198	0.018062685
2603.411651	0.018091811
2605.340104	0.018115101
2607.268557	0.018176688
2609.197010	0.018440109
2611.125463	0.018867595
2613.053916	0.019026453
2614.982369	0.018773330
2616.910822	0.018530384
2618.839275	0.018468678
2620.767728	0.018371401
2622.696181	0.018342540
2624.624635	0.018565645
2626.553088	0.018814359
2628.481541	0.018722529
2630.409994	0.018363332
2632.338447	0.018312769
2634.266900	0.018683100
2636.195353	0.018896313
2638.123806	0.018650942
2640.052259	0.018262688
2641.980712	0.018072538
2643.909165	0.018020334
2645.837618	0.017969297
2647.766071	0.017892489
2649.694524	0.017909665
2651.622978	0.018048054
2653.551431	0.017810641
2655.479884	0.017230367
2657.408337	0.017026830
2659.336790	0.017079070
2661.265243	0.017017856
2663.193696	0.017203847
2665.122149	0.017619817
2667.050602	0.017768579
2668.979055	0.017641662
2670.907508	0.017399989
2672.835961	0.017038658
2674.764414	0.016677149
2676.692868	0.016580060
2678.621321	0.016862432
2680.549774	0.017030040
2682.478227	0.016564272
2684.406680	0.015866894
2686.335133	0.015538652
2688.263586	0.015447538
2690.192039	0.015332319
2692.120492	0.015250104
2694.048945	0.015180130
2695.977398	0.015188446
2697.905851	0.015257606
2699.834304	0.015053135
2701.762757	0.014691401
2703.691211	0.014625613
2705.619664	0.014856360
2707.548117	0.015109237
2709.476570	0.015317340
2711.405023	0.015440540
2713.333476	0.015266122
2715.261929	0.014829217
2717.190382	0.014469418
2719.118835	0.014329121
2721.047288	0.014359371
2722.975741	0.014388033
2724.904194	0.014289632
2726.832647	0.014201491
2728.761101	0.014143304
2730.689554	0.013968789
2732.618007	0.013673648
2734.546460	0.013533338
2736.474913	0.013811558
2738.403366	0.014178135
2740.331819	0.014153262
2742.260272	0.013970759
2744.188725	0.014061943
2746.117178	0.014166430
2748.045631	0.013720060
2749.974084	0.013001322
2751.902537	0.012851016
2753.830991	0.013183800
2755.759444	0.013312603
2757.687897	0.013082054
2759.616350	0.012753384
2761.544803	0.012666302
2763.473256	0.012839803
2765.401709	0.012822470
2767.330162	0.012605175
2769.258615	0.012464069
2771.187068	0.012478320
2773.115521	0.012781973
2775.043974	0.013162322
2776.972427	0.013220245
2778.900880	0.012994921
2780.829334	0.012677323
2782.757787	0.012310184
2784.686240	0.011935215
2786.614693	0.011734221
2788.543146	0.011922009
2790.471599	0.012296120
2792.400052	0.012489825
2794.328505	0.012423590
2796.256958	0.012083292
2798.185411	0.011633197
2800.113864	0.011366992
2802.042317	0.011300360
2803.970770	0.011408565
2805.899224	0.011511158
2807.827677	0.011388347
2809.756130	0.011248647
2811.684583	0.011304582
2813.613036	0.011389265
2815.541489	0.011284221
2817.469942	0.011061145
2819.398395	0.011121410
2821.326848	0.011641567
2823.255301	0.012199992
2825.183754	0.012148160
2827.112207	0.011524203
2829.040660	0.010993349
2830.969113	0.010768819
2832.897567	0.010683992
2834.826020	0.010795628
2836.754473	0.011153140
2838.682926	0.011545829
2840.611379	0.011542261
2842.539832	0.011057631
2844.468285	0.010726047
2846.396738	0.010810459
2848.325191	0.010844928
2850.253644	0.010846642
2852.182097	0.011016831
2854.110550	0.011076848
2856.039003	0.011096604
2857.967457	0.011257638
2859.895910	0.011206045
2861.824363	0.010732671
2863.752816	0.010284075
2865.681269	0.010180116
2867.609722	0.010312687
2869.538175	0.010634826
2871.466628	0.011078176
2873.395081	0.011294335
2875.323534	0.011179797
2877.251987	0.011002044
2879.180440	0.010993056
2881.108893	0.011054752
2883.037347	0.011020698
2884.965800	0.011014704
2886.894253	0.011131443
2888.822706	0.011359355
2890.751159	0.011696262
2892.679612	0.011630581
2894.608065	0.010759063
2896.536518	0.009915530
2898.464971	0.009841312
2900.393424	0.009988547
2902.321877	0.009992592
2904.250330	0.010239631
2906.178783	0.010800174
2908.107236	0.011312922
2910.035690	0.011543979
2911.964143	0.011770193
2913.892596	0.012156080
2915.821049	0.012363374
2917.749502	0.012215521
2919.677955	0.011886184
2921.606408	0.011236450
2923.534861	0.010415553
2925.463314	0.010131625
2927.391767	0.010508192
2929.320220	0.010929968
2931.248673	0.010884448
2933.177126	0.010484477
2935.105580	0.010326697
2937.034033	0.010554166
2938.962486	0.010801446
2940.890939	0.011035930
2942.819392	0.011322580
2944.747845	0.011535582
2946.676298	0.011598835
2948.604751	0.011718453
2950.533204	0.011918304
2952.461657	0.011735658
2954.390110	0.011278455
2956.318563	0.011200333
2958.247016	0.011386738
2960.175469	0.011233900
2962.103923	0.010739212
2964.032376	0.010378347
2965.960829	0.010405802
2967.889282	0.010821233
2969.817735	0.011460091
2971.746188	0.011828125
2973.674641	0.011735775
2975.603094	0.011641873
2977.531547	0.011760044
2979.460000	0.011671508
2981.388453	0.011336187
2983.316906	0.011106707
2985.245359	0.011212856
2987.173813	0.011731449
2989.102266	0.012164350
2991.030719	0.012259049
2992.959172	0.012266176
2994.887625	0.012015149
2996.816078	0.011398139
2998.744531	0.011045776
3000.672984	0.011184756
3002.601437	0.011351377
3004.529890	0.011459517
3006.458343	0.011878316
3008.386796	0.012527803
3010.315249	0.012712806
3012.243703	0.012263066
3014.172156	0.012028025
3016.100609	0.012405375
3018.029062	0.012760008
3019.957515	0.012624283
3021.885968	0.012158096
3023.814421	0.011917448
3025.742874	0.012278708
3027.671327	0.012807599
3029.599780	0.013009312
3031.528233	0.013045304
3033.456686	0.013135452
3035.385139	0.013211202
3037.313592	0.013222753
3039.242046	0.013218672
3041.170499	0.013243880
3043.098952	0.013284744
3045.027405	0.013341865
3046.955858	0.013420462
3048.884311	0.013443517
3050.812764	0.013312568
3052.741217	0.013052056
3054.669670	0.012917495
3056.598123	0.013149674
3058.526576	0.013443254
3060.455029	0.013496953
3062.383482	0.013604474
3064.311936	0.013981243
3066.240389	0.014379806
3068.168842	0.014534875
3070.097295	0.014507062
3072.025748	0.014593236
3073.954201	0.014919112
3075.882654	0.015424665
3077.811107	0.015937259
3079.739560	0.016065199
3081.668013	0.015645297
3083.596466	0.015326951
3085.524919	0.015695341
3087.453372	0.016271127
3089.381825	0.016316017
3091.310279	0.015953051
3093.238732	0.015677435
3095.167185	0.015581453
3097.095638	0.015642604
3099.024091	0.015954956
3100.952544	0.016342605
3102.880997	0.016457934
3104.809450	0.016250577
3106.737903	0.015992390
3108.666356	0.016013853
3110.594809	0.016401408
3112.523262	0.016796462
3114.451715	0.016957128
3116.380169	0.017169425
3118.308622	0.017486107
3120.237075	0.017762095
3122.165528	0.018196249
3124.093981	0.018734265
3126.022434	0.019187344
3127.950887	0.019453544
3129.879340	0.019192014
3131.807793	0.018640563
3133.736246	0.018682009
3135.664699	0.019058978
3137.593152	0.018730918
3139.521605	0.018087044
3141.450058	0.018247489
3143.378512	0.019037204
3145.306965	0.019586705
3147.235418	0.019663049
3149.163871	0.019507959
3151.092324	0.019512838
3153.020777	0.019997755
3154.949230	0.020768847
3156.877683	0.021480637
3158.806136	0.021931615
3160.734589	0.021824576
3162.663042	0.021174524
3164.591495	0.020582313
3166.519948	0.020457286
3168.448402	0.020782614
3170.376855	0.021426011
3172.305308	0.022156335
3174.233761	0.022545472
3176.162214	0.022325562
3178.090667	0.022045575
3180.019120	0.022177510
3181.947573	0.022310000
3183.876026	0.022340477
3185.804479	0.022528572
3187.732932	0.022856105
3189.661385	0.023252148
3191.589838	0.023445887
3193.518292	0.023380620
3195.446745	0.023605511
3197.375198	0.024507331
3199.303651	0.025478883
3201.232104	0.025492014
3203.160557	0.024802873
3205.089010	0.024341457
3207.017463	0.024242008
3208.945916	0.024457654
3210.874369	0.024949798
3212.802822	0.025437694
3214.731275	0.025819007
3216.659728	0.025947617
3218.588181	0.025860136
3220.516635	0.026059728
3222.445088	0.026340418
3224.373541	0.026004383
3226.301994	0.025467049
3228.230447	0.025593834
3230.158900	0.026380315
3232.087353	0.027282720
3234.015806	0.027660683
3235.944259	0.027138753
3237.872712	0.026366912
3239.801165	0.026307644
3241.729618	0.026905218
3243.658071	0.027407521
3245.586525	0.027664408
3247.514978	0.028070748
3249.443431	0.028522326
3251.371884	0.028768413
3253.300337	0.028939640
3255.228790	0.029015725
3257.157243	0.028766884
3259.085696	0.028277002
3261.014149	0.027819712
3262.942602	0.027520204
3264.871055	0.027533792
3266.799508	0.027981866
3268.727961	0.028116066
3270.656414	0.027431713
3272.584868	0.027078720
3274.513321	0.027783178
3276.441774	0.028707800
3278.370227	0.029358372
3280.298680	0.030056940
3282.227133	0.030856593
3284.155586	0.031358551
3286.084039	0.031177698
3288.012492	0.030555658
3289.940945	0.030260097
3291.869398	0.030477015
3293.797851	0.030660093
3295.726304	0.030532561
3297.654758	0.030220782
3299.583211	0.029798966
3301.511664	0.029634852
3303.440117	0.030157501
3305.368570	0.030882195
3307.297023	0.031138467
3309.225476	0.031158669
3311.153929	0.031284470
3313.082382	0.031451616
3315.010835	0.031615160
3316.939288	0.031601172
3318.867741	0.031494115
3320.796194	0.031752061
3322.724648	0.032250170
3324.653101	0.032496065
3326.581554	0.032528792
3328.510007	0.032424212
3330.438460	0.032020457
3332.366913	0.031827472
3334.295366	0.032280460
3336.223819	0.032954168
3338.152272	0.033421528
3340.080725	0.033802699
3342.009178	0.034228873
3343.937631	0.034342431
3345.866084	0.033920206
3347.794537	0.033462893
3349.722991	0.033414256
3351.651444	0.033586234
3353.579897	0.033618785
3355.508350	0.033556420
3357.436803	0.033625856
3359.365256	0.033876788
3361.293709	0.034181006
3363.222162	0.034391314
3365.150615	0.034820572
3367.079068	0.035334732
3369.007521	0.034957830
3370.935974	0.034051634
3372.864427	0.033872511
3374.792881	0.034520369
3376.721334	0.035560846
3378.649787	0.036390107
3380.578240	0.036473654
3382.506693	0.036392204
3384.435146	0.037043940
3386.363599	0.038028024
3388.292052	0.038309582
3390.220505	0.038024016
3392.148958	0.037761945
3394.077411	0.037433572
3396.005864	0.037129126
3397.934317	0.037270743
3399.862770	0.037693702
3401.791224	0.038194604
3403.719677	0.038634822
3405.648130	0.038850848
3407.576583	0.038723171
3409.505036	0.038345221
3411.433489	0.037560202
3413.361942	0.036843471
3415.290395	0.036985267
3417.218848	0.037582327
3419.147301	0.037838347
3421.075754	0.037881367
3423.004207	0.038079262
3424.932660	0.038308039
3426.861114	0.038460273
3428.789567	0.038422491
3430.718020	0.038017623
3432.646473	0.037729006
3434.574926	0.037979953
3436.503379	0.038291823
3438.431832	0.038489044
3440.360285	0.038814943
3442.288738	0.038985796
3444.217191	0.038649470
3446.145644	0.037866205
3448.074097	0.037008386
3450.002550	0.036300201
3451.931004	0.035847880
3453.859457	0.035683647
3455.787910	0.035724998
3457.716363	0.036154598
3459.644816	0.036945891
3461.573269	0.037513696
3463.501722	0.037522078
3465.430175	0.037173215
3467.358628	0.036827564
3469.287081	0.036656372
3471.215534	0.036293995
3473.143987	0.035426278
3475.072440	0.034453969
3477.000893	0.033883482
3478.929347	0.033714551
3480.857800	0.033937041
3482.786253	0.034462765
3484.714706	0.034519542
3486.643159	0.033976939
3488.571612	0.033849843
3490.500065	0.034091402
3492.428518	0.033988532
3494.356971	0.033930380
3496.285424	0.034293026
3498.213877	0.034474656
3500.142330	0.034218401
3502.070783	0.034110460
3503.999237	0.034193117
3505.927690	0.033839978
3507.856143	0.032976422
3509.784596	0.032187406
3511.713049	0.031627409
3513.641502	0.031136530
3515.569955	0.030892065
3517.498408	0.030994335
3519.426861	0.031214168
3521.355314	0.031074964
3523.283767	0.030525019
3525.212220	0.030105079
3527.140673	0.030132178
3529.069126	0.030411830
3530.997580	0.030410301
3532.926033	0.029907340
3534.854486	0.029253803
3536.782939	0.028958550
3538.711392	0.029207451
3540.639845	0.029682310
3542.568298	0.029850286
3544.496751	0.029281940
3546.425204	0.028354017
3548.353657	0.027996901
3550.282110	0.028089376
3552.210563	0.027932178
3554.139016	0.027529845
3556.067470	0.027134530
3557.995923	0.026903717
3559.924376	0.026845938
3561.852829	0.026618354
3563.781282	0.026052004
3565.709735	0.025691206
3567.638188	0.026115762
3569.566641	0.026643228
3571.495094	0.026341345
3573.423547	0.025429411
3575.352000	0.024565239
3577.280453	0.024210159
3579.208906	0.024364399
3581.137360	0.024319351
3583.065813	0.023470838
3584.994266	0.022141142
3586.922719	0.021403430
3588.851172	0.021791961
3590.779625	0.022231923
3592.708078	0.022105169
3594.636531	0.022342594
3596.564984	0.023209561
3598.493437	0.023487920
3600.421890	0.022617908
3602.350343	0.021479500
3604.278796	0.020729747
3606.207249	0.020204319
3608.135703	0.019888060
3610.064156	0.020045403
3611.992609	0.020570958
3613.921062	0.021363521
3615.849515	0.021994540
3617.777968	0.021722084
3619.706421	0.020932138
3621.634874	0.020254999
3623.563327	0.019741995
3625.491780	0.019414680
3627.420233	0.018871898
3629.348686	0.018122561
3631.277139	0.017669680
3633.205593	0.017443320
3635.134046	0.017380338
3637.062499	0.017291361
3638.990952	0.016914520
3640.919405	0.016507134
3642.847858	0.016536467
3644.776311	0.016990557
3646.704764	0.017076990
3648.633217	0.016342359
3650.561670	0.015831811
3652.490123	0.016035911
3654.418576	0.015864830
3656.347029	0.015225535
3658.275482	0.014768527
3660.203936	0.014236169
3662.132389	0.013424032
3664.060842	0.012723177
3665.989295	0.012351402
3667.917748	0.012308776
3669.846201	0.012710878
3671.774654	0.013404128
3673.703107	0.013675960
3675.631560	0.013569370
3677.560013	0.013406008
3679.488466	0.012744056
3681.416919	0.011768812
3683.345372	0.010833038
3685.273826	0.009737124
3687.202279	0.008756928
3689.130732	0.008920626
3691.059185	0.010319268
3692.987638	0.011456244
3694.916091	0.011578718
3696.844544	0.011185551
3698.772997	0.010644550
3700.701450	0.010102696
3702.629903	0.009997361
3704.558356	0.010410326
3706.486809	0.010759097
3708.415262	0.010655006
3710.343716	0.010545655
3712.272169	0.010976789
3714.200622	0.011312745
3716.129075	0.010974027
3718.057528	0.010741795
3719.985981	0.011364013
3721.914434	0.012421004
3723.842887	0.013016518
3725.771340	0.012951706
3727.699793	0.012663743
3729.628246	0.012204798
3731.556699	0.011610794
3733.485152	0.011450102
3735.413605	0.012015954
3737.342059	0.012790783
3739.270512	0.013119369
3741.198965	0.013332609
3743.127418	0.013983096
3745.055871	0.014899636
3746.984324	0.014997687
3748.912777	0.013935597
3750.841230	0.012900645
3752.769683	0.012455065
3754.698136	0.012304422
3756.626589	0.012285866
3758.555042	0.012373971
3760.483495	0.012631969
3762.411949	0.013232420
3764.340402	0.014076733
3766.268855	0.014964986
3768.197308	0.015783137
3770.125761	0.016243339
3772.054214	0.015762933
3773.982667	0.014489344
3775.911120	0.013357890
3777.839573	0.012719030
3779.768026	0.012473459
3781.696479	0.012588827
3783.624932	0.012870125
3785.553385	0.013145295
3787.481838	0.013301151
3789.410292	0.013328169
3791.338745	0.013396326
3793.267198	0.013521755
3795.195651	0.013705042
3797.124104	0.013822372
3799.052557	0.013116941
3800.981010	0.011880022
3802.909463	0.011779465
3804.837916	0.012538020
3806.766369	0.012724992
3808.694822	0.012437156
3810.623275	0.012271599
3812.551728	0.012247269
3814.480182	0.012181346
3816.408635	0.012185024
3818.337088	0.012142137
3820.265541	0.011996261
3822.193994	0.012709158
3824.122447	0.014053240
3826.050900	0.014798405
3827.979353	0.014806894
3829.907806	0.014161368
3831.836259	0.013182552
3833.764712	0.012446270
3835.693165	0.012286422
3837.621618	0.013001437
3839.550071	0.014107626
3841.478525	0.014199883
3843.406978	0.013211731
3845.335431	0.012360598
3847.263884	0.012383129
3849.192337	0.013362194
3851.120790	0.014273130
3853.049243	0.013892093
3854.977696	0.013339504
3856.906149	0.013684713
3858.834602	0.014157698
3860.763055	0.014255580
3862.691508	0.014183778
3864.619961	0.014058680
3866.548415	0.013486095
3868.476868	0.012362683
3870.405321	0.011616057
3872.333774	0.011540233
3874.262227	0.011500021
3876.190680	0.011552870
3878.119133	0.011659119
3880.047586	0.011748064
3881.976039	0.012179121
3883.904492	0.012687935
3885.832945	0.012951186
3887.761398	0.013011135
3889.689851	0.012572143
3891.618305	0.012037283
3893.546758	0.012111216
3895.475211	0.012450313
3897.403664	0.012707551
3899.332117	0.013123461
3901.260570	0.013553610
3903.189023	0.013405064
3905.117476	0.012621033
3907.045929	0.011720116
3908.974382	0.011126779
3910.902835	0.011052912
3912.831288	0.011355224
3914.759741	0.011554570
3916.688194	0.011474549
3918.616648	0.011607851
3920.545101	0.012127723
3922.473554	0.012338196
3924.402007	0.011912522
3926.330460	0.011495369
3928.258913	0.011590957
3930.187366	0.011976237
3932.115819	0.011985054
3934.044272	0.011474837
3935.972725	0.010914767
3937.901178	0.010631819
3939.829631	0.010743768
3941.758084	0.011034163
3943.686538	0.011225629
3945.614991	0.011342821
3947.543444	0.011491653
3949.471897	0.011601269
3951.400350	0.011312702
3953.328803	0.010511033
3955.257256	0.009750967
3957.185709	0.009627425
3959.114162	0.010072669
3961.042615	0.010565004
3962.971068	0.010986151
3964.899521	0.011389636
3966.827974	0.011611911
3968.756427	0.011299674
3970.684881	0.010259507
3972.613334	0.009065666
3974.541787	0.008480032
3976.470240	0.008632731
3978.398693	0.009314543
3980.327146	0.010198119
3982.255599	0.010645850
3984.184052	0.010391537
3986.112505	0.010088976
3988.040958	0.009991784
3989.969411	0.009601283
3991.897864	0.009155749
3993.826317	0.009152036
3995.754771	0.009269779
3997.683224	0.009486892
3999.611677	0.010136188
4001.540130	0.010847180
4003.468583	0.011072919
4005.397036	0.010941698
4007.325489	0.010553741
4009.253942	0.010296676
4011.182395	0.010719785
4013.110848	0.010909867
4015.039301	0.010106776
4016.967754	0.009213203
4018.896207	0.008737791
4020.824661	0.008269433
4022.753114	0.007976159
4024.681567	0.008187213
4026.610020	0.008950598
4028.538473	0.010203504
4030.466926	0.010441321
4032.395379	0.009125811
4034.323832	0.008078656
4036.252285	0.008331154
4038.180738	0.008936153
4040.109191	0.009226942
4042.037644	0.009332230
4043.966097	0.009600881
4045.894550	0.010219994
4047.823004	0.010957232
4049.751457	0.010958035
4051.679910	0.010305156
4053.608363	0.009748926
4055.536816	0.009872554
4057.465269	0.010247214
4059.393722	0.010040016
4061.322175	0.009678631
4063.250628	0.009900294
4065.179081	0.010092379
4067.107534	0.009550877
4069.035987	0.008374288
4070.964440	0.007704277
4072.892894	0.008141874
4074.821347	0.008794605
4076.749800	0.009232795
4078.678253	0.009743105
4080.606706	0.010160294
4082.535159	0.010087254
4084.463612	0.009354510
4086.392065	0.008543298
4088.320518	0.008293978
4090.248971	0.008867720
4092.177424	0.009897166
4094.105877	0.010136708
4096.034330	0.008873667
4097.962783	0.007481535
4099.891237	0.007194954
4101.819690	0.007495961
4103.748143	0.007682896
4105.676596	0.007905919
4107.605049	0.008035923
4109.533502	0.007666637
4111.461955	0.007382718
4113.390408	0.008064136
4115.318861	0.008729209
4117.247314	0.008490985
4119.175767	0.007911433
4121.104220	0.007890017
4123.032673	0.008027128
4124.961127	0.007801531
4126.889580	0.007534828
4128.818033	0.007316268
4130.746486	0.007251102
4132.674939	0.007199307
4134.603392	0.007045289
4136.531845	0.007374562
4138.460298	0.007902696
4140.388751	0.007756060
4142.317204	0.007241668
4144.245657	0.007023993
4146.174110	0.007274556
4148.102563	0.008108390
4150.031017	0.008743130
4151.959470	0.008592244
4153.887923	0.008533922
4155.816376	0.008729519
4157.744829	0.008505373
4159.673282	0.007697997
4161.601735	0.006853831
4163.530188	0.006641154
4165.458641	0.007322381
4167.387094	0.008009634
4169.315547	0.007980323
4171.244000	0.007849191
4173.172453	0.007967364
4175.100906	0.007736324
4177.029360	0.007073514
4178.957813	0.006975347
4180.886266	0.007247556
4182.814719	0.006913721
4184.743172	0.006499694
4186.671625	0.006845362
4188.600078	0.007392931
4190.528531	0.007772088
4192.456984	0.008069071
4194.385437	0.008106640
4196.313890	0.007950718
4198.242343	0.007699379
4200.170796	0.007213203
4202.099250	0.006354359
4204.027703	0.006164977
4205.956156	0.007351300
4207.884609	0.008952661
4209.813062	0.009270644
4211.741515	0.008043956
4213.669968	0.007020334
4215.598421	0.007253057
4217.526874	0.007844590
4219.455327	0.007852944
4221.383780	0.007587166
4223.312233	0.007418668
4225.240686	0.007110225
4227.169139	0.006545596
4229.097593	0.006380638
4231.026046	0.006902406
4232.954499	0.007466406
4234.882952	0.007594195
4236.811405	0.007810796
4238.739858	0.008290031
4240.668311	0.008122060
4242.596764	0.007134032
4244.525217	0.006698051
4246.453670	0.007160012
4248.382123	0.007165634
4250.310576	0.006184008
4252.239029	0.005453268
4254.167483	0.005951395
4256.095936	0.006827589
4258.024389	0.006642861
4259.952842	0.005737742
4261.881295	0.005345170
4263.809748	0.005263666
4265.738201	0.004688777
4267.666654	0.003931749
4269.595107	0.004300152
4271.523560	0.005724814
4273.452013	0.006494377
4275.380466	0.005966203
4277.308919	0.005053241
4279.237373	0.004816303
4281.165826	0.005260725
4283.094279	0.005495899
4285.022732	0.005321632
4286.951185	0.005607682
4288.879638	0.006547731
4290.808091	0.006726721
4292.736544	0.005617375
4294.664997	0.004710475
4296.593450	0.004868580
4298.521903	0.005310822
4300.450356	0.005285907
4302.378809	0.005101480
4304.307262	0.005489578
4306.235716	0.006828678
4308.164169	0.007894333
4310.092622	0.007857885
4312.021075	0.007296924
4313.949528	0.006788647
4315.877981	0.006271713
4317.806434	0.006042995
4319.734887	0.005911101
4321.663340	0.005646730
4323.591793	0.005741523
4325.520246	0.006164609
4327.448699	0.006146268
4329.377152	0.005342838
4331.305606	0.004547187
4333.234059	0.004731070
4335.162512	0.006286627
4337.090965	0.007826366
4339.019418	0.007908707
4340.947871	0.007045610
4342.876324	0.006008600
4344.804777	0.005342408
4346.733230	0.005692574
4348.661683	0.006001743
4350.590136	0.005336664
4352.518589	0.005060578
4354.447042	0.006362175
4356.375495	0.007624163
4358.303949	0.008077202
4360.232402	0.008474868
4362.160855	0.008562451
4364.089308	0.007566718
4366.017761	0.005920227
4367.946214	0.005220510
4369.874667	0.005889140
4371.803120	0.007254113
4373.731573	0.007458277
4375.660026	0.005995756
4377.588479	0.005235047
4379.516932	0.005804519
4381.445385	0.005642602
4383.373839	0.004387768
4385.302292	0.003792465
4387.230745	0.004777955
4389.159198	0.006114959
4391.087651	0.006729612
4393.016104	0.006620646
4394.944557	0.006225343
4396.873010	0.006716681
4398.801463	0.007439410
4400.729916	0.007225287
4402.658369	0.006891243
4404.586822	0.007020086
4406.515275	0.006585022
4408.443729	0.005491502
4410.372182	0.005378847
4412.300635	0.006936307
4414.229088	0.007958648
4416.157541	0.007175846
4418.085994	0.006243815
4420.014447	0.006121069
4421.942900	0.006528584
4423.871353	0.007193410
4425.799806	0.007504968
4427.728259	0.007136940
4429.656712	0.006614329
4431.585165	0.006344888
4433.513618	0.006161229
4435.442072	0.006715790
4437.370525	0.007437720
4439.298978	0.007676553
4441.227431	0.008337814
4443.155884	0.009523501
4445.084337	0.010107726
4447.012790	0.009028298
4448.941243	0.007386908
4450.869696	0.006948706
4452.798149	0.007490843
4454.726602	0.007135752
4456.655055	0.005790091
4458.583508	0.004790758
4460.511962	0.004745903
4462.440415	0.005236399
4464.368868	0.005892206
4466.297321	0.006675728
4468.225774	0.007425890
4470.154227	0.007606057
4472.082680	0.007572962
4474.011133	0.008020030
4475.939586	0.008304889
4477.868039	0.007860648
4479.796492	0.007495775
4481.724945	0.007363033
4483.653398	0.007158877
4485.581851	0.007173020
4487.510305	0.007663157
4489.438758	0.008508036
4491.367211	0.008452231
4493.295664	0.007059508
4495.224117	0.005874199
4497.152570	0.005606968
4499.081023	0.005944819
4501.009476	0.006089853
4502.937929	0.005924623
4504.866382	0.006368083
4506.794835	0.007104043
4508.723288	0.007497669
4510.651741	0.007964010
4512.580195	0.008831715
4514.508648	0.009190612
4516.437101	0.008300399
4518.365554	0.006972075
4520.294007	0.006178032
4522.222460	0.005681948
4524.150913	0.005427079
4526.079366	0.006223922
4528.007819	0.007404828
4529.936272	0.007955580
4531.864725	0.007958587
4533.793178	0.007473786
4535.721631	0.006654265
4537.650084	0.005996258
4539.578538	0.005578307
4541.506991	0.005507936
4543.435444	0.005999526
4545.363897	0.006450321
4547.292350	0.006505660
4549.220803	0.006391973
4551.149256	0.006472308
4553.077709	0.006880898
4555.006162	0.007139569
4556.934615	0.006872284
4558.863068	0.006467194
4560.791521	0.006598706
4562.719974	0.007176978
4564.648428	0.007179664
4566.576881	0.006686234
4568.505334	0.006009457
4570.433787	0.005166275
4572.362240	0.005346454
4574.290693	0.006044520
4576.219146	0.006711300
4578.147599	0.007257696
4580.076052	0.007631516
4582.004505	0.007416136
4583.932958	0.006743146
4585.861411	0.006464511
4587.789864	0.006650681
4589.718318	0.007473455
4591.646771	0.007841178
4593.575224	0.007209238
4595.503677	0.006555941
4597.432130	0.006749468
4599.360583	0.007488348
4601.289036	0.007479883
4603.217489	0.006281012
[truncated: 1,501 more rows]
