# Supplementary material for: Adaptive Method for Quantitative Estimation of Glucose and Fructose Concentrations in Aqueous Solutions Based on Infrared Nanoantenna Optics
Source: Sensors (Basel). 2019 Jul 11;19(14):3053. doi: 10.3390/s19143053 (PMC6678705; doi:10.3390/s19143053)
Supplement: Supplementary file 1 [file sensors-19-03053-s001.zip › 00_Measurement_Data/Fructose cycles/2 water/res4 sc50_50 ap100x100 par pol/2 water.7.txt]

748.239793	0.033728827
750.168246	0.040002797
752.096699	0.042459898
754.025152	0.036125224
755.953605	0.022676887
757.882058	0.019581808
759.810511	0.019969353
761.738964	0.024785057
763.667418	0.040439483
765.595871	0.048386093
767.524324	0.038055722
769.452777	0.019184334
771.381230	0.024791220
773.309683	0.021925550
775.238136	0.021818876
777.166589	0.026672294
779.095042	0.026470629
781.023495	0.028998593
782.951948	0.038080946
784.880401	0.022966586
786.808854	0.008750100
788.737308	0.024561102
790.665761	0.038317077
792.594214	0.044760730
794.522667	0.043184992
796.451120	0.045505282
798.379573	0.038779508
800.308026	0.019345410
802.236479	0.021474658
804.164932	0.025836265
806.093385	0.018107716
808.021838	0.005809654
809.950291	0.018027265
811.878744	0.021501414
813.807197	0.014275753
815.735651	0.022307476
817.664104	0.011824748
819.592557	0.017145298
821.521010	0.009135423
823.449463	0.014585107
825.377916	0.029884653
827.306369	0.038027152
829.234822	0.031882990
831.163275	0.018776719
833.091728	0.020537738
835.020181	0.012851221
836.948634	0.007108505
838.877087	0.008038668
840.805541	0.005014734
842.733994	0.015909348
844.662447	0.025244962
846.590900	0.033542432
848.519353	0.031599395
850.447806	0.022022532
852.376259	0.019377677
854.304712	0.014306143
856.233165	0.015123497
858.161618	0.025742758
860.090071	0.024463706
862.018524	0.016595941
863.946977	0.015612997
865.875430	0.019281074
867.803884	0.022393368
869.732337	0.024699481
871.660790	0.026475966
873.589243	0.027558977
875.517696	0.030831726
877.446149	0.034892801
879.374602	0.037232332
881.303055	0.040526096
883.231508	0.042331718
885.159961	0.038998179
887.088414	0.036709003
889.016867	0.040204726
890.945320	0.044594221
892.873774	0.048351463
894.802227	0.051666114
896.730680	0.052489243
898.659133	0.051901411
900.587586	0.051714346
902.516039	0.055240490
904.444492	0.062944949
906.372945	0.070235893
908.301398	0.075000346
910.229851	0.079149663
912.158304	0.083263233
914.086757	0.086719804
916.015210	0.089642160
917.943664	0.093471602
919.872117	0.098943785
921.800570	0.103686579
923.729023	0.106670089
925.657476	0.111016028
927.585929	0.117789164
929.514382	0.123921104
931.442835	0.127748653
933.371288	0.131220102
935.299741	0.136756495
937.228194	0.144198999
939.156647	0.151314452
941.085100	0.156477571
943.013553	0.160542801
944.942007	0.165396050
946.870460	0.171505660
948.798913	0.178763226
950.727366	0.186956823
952.655819	0.194633126
954.584272	0.200141683
956.512725	0.204661608
958.441178	0.210947037
960.369631	0.218767539
962.298084	0.225913256
964.226537	0.231645674
966.154990	0.236631185
968.083443	0.241989151
970.011897	0.248606637
971.940350	0.256301135
973.868803	0.264104038
975.797256	0.271144748
977.725709	0.277090043
979.654162	0.282526642
981.582615	0.288018376
983.511068	0.293261617
985.439521	0.298453480
987.367974	0.304640502
989.296427	0.312245548
991.224880	0.319799006
993.153333	0.325580806
995.081786	0.330564111
997.010240	0.336310357
998.938693	0.341980815
1000.867146	0.346566111
1002.795599	0.350427032
1004.724052	0.354179054
1006.652505	0.358719230
1008.580958	0.364075243
1010.509411	0.368748963
1012.437864	0.372329146
1014.366317	0.375350922
1016.294770	0.378418922
1018.223223	0.382655293
1020.151676	0.387541592
1022.080130	0.391674072
1024.008583	0.394949079
1025.937036	0.397402614
1027.865489	0.398820937
1029.793942	0.399486572
1031.722395	0.400817066
1033.650848	0.403332591
1035.579301	0.405222893
1037.507754	0.406333089
1039.436207	0.408343971
1041.364660	0.411050022
1043.293113	0.413117528
1045.221566	0.413966149
1047.150019	0.413823932
1049.078473	0.413366854
1051.006926	0.412978798
1052.935379	0.412569821
1054.863832	0.412406981
1056.792285	0.412342846
1058.720738	0.411569715
1060.649191	0.410654724
1062.577644	0.410331964
1064.506097	0.409899980
1066.434550	0.408902794
1068.363003	0.407256067
1070.291456	0.404952586
1072.219909	0.402656466
1074.148363	0.400921851
1076.076816	0.400166929
1078.005269	0.400545925
1079.933722	0.400396168
1081.862175	0.398312241
1083.790628	0.395728201
1085.719081	0.394132972
1087.647534	0.392904609
1089.575987	0.391051203
1091.504440	0.388935149
1093.432893	0.387434036
1095.361346	0.386261821
1097.289799	0.384706885
1099.218253	0.382398009
1101.146706	0.379275024
1103.075159	0.375937432
1105.003612	0.372810006
1106.932065	0.370288193
1108.860518	0.368849456
1110.788971	0.367473096
1112.717424	0.364925653
1114.645877	0.361681253
1116.574330	0.358373940
1118.502783	0.354973048
1120.431236	0.351744831
1122.359689	0.349076062
1124.288142	0.347255051
1126.216596	0.346061647
1128.145049	0.344172090
1130.073502	0.341091037
1132.001955	0.337886721
1133.930408	0.334917307
1135.858861	0.331847310
1137.787314	0.328954816
1139.715767	0.326515585
1141.644220	0.324175149
1143.572673	0.321666062
1145.501126	0.319217175
1147.429579	0.316950291
1149.358032	0.314622313
1151.286486	0.311787784
1153.214939	0.308420926
1155.143392	0.305132568
1157.071845	0.302229375
1159.000298	0.299639821
1160.928751	0.297256202
1162.857204	0.294712663
1164.785657	0.291815549
1166.714110	0.288986504
1168.642563	0.286523134
1170.571016	0.283961296
1172.499469	0.281153679
1174.427922	0.278672248
1176.356375	0.276302129
1178.284829	0.273360193
1180.213282	0.270151407
1182.141735	0.267000645
1184.070188	0.263865530
1185.998641	0.261249512
1187.927094	0.259212643
1189.855547	0.257033646
1191.784000	0.254251242
1193.712453	0.251049936
1195.640906	0.248226836
1197.569359	0.246098906
1199.497812	0.244196266
1201.426265	0.242007360
1203.354719	0.239407793
1205.283172	0.236496270
1207.211625	0.233726755
1209.140078	0.231502756
1211.068531	0.229873031
1212.996984	0.228195488
1214.925437	0.225855932
1216.853890	0.223150894
1218.782343	0.220681638
1220.710796	0.218496233
1222.639249	0.216381624
1224.567702	0.214135721
1226.496155	0.211780280
1228.424609	0.209752828
1230.353062	0.208090872
1232.281515	0.206514597
1234.209968	0.205004737
1236.138421	0.203294292
1238.066874	0.201013818
1239.995327	0.198473781
1241.923780	0.196425483
1243.852233	0.195052907
1245.780686	0.193673566
1247.709139	0.191844746
1249.637592	0.189936489
1251.566045	0.188286141
1253.494498	0.186650857
1255.422952	0.184916109
1257.351405	0.183187827
1259.279858	0.181312516
1261.208311	0.179213494
1263.136764	0.177133128
1265.065217	0.175456926
1266.993670	0.174144447
1268.922123	0.172559693
1270.850576	0.170680538
1272.779029	0.169200927
1274.707482	0.167948380
1276.635935	0.166527271
1278.564388	0.165133134
1280.492842	0.163671806
1282.421295	0.161991969
1284.349748	0.160330385
1286.278201	0.158685520
1288.206654	0.157057852
1290.135107	0.155642405
1292.063560	0.154354408
1293.992013	0.153006360
1295.920466	0.151528373
1297.848919	0.149828061
1299.777372	0.147971362
1301.705825	0.146275058
1303.634278	0.144967467
1305.562731	0.143801093
1307.491185	0.142434224
1309.419638	0.141252801
1311.348091	0.140581667
1313.276544	0.139900386
1315.204997	0.138691917
1317.133450	0.137143701
1319.061903	0.135664135
1320.990356	0.134216130
1322.918809	0.132618710
1324.847262	0.130957931
1326.775715	0.129388854
1328.704168	0.128054947
1330.632621	0.126959771
1332.561075	0.126091897
1334.489528	0.125504777
1336.417981	0.124979839
1338.346434	0.124006204
1340.274887	0.122613907
1342.203340	0.121074706
1344.131793	0.119442739
1346.060246	0.117935285
1347.988699	0.116800927
1349.917152	0.115902968
1351.845605	0.114920884
1353.774058	0.113719821
1355.702511	0.112444676
1357.630965	0.111474395
1359.559418	0.110993043
1361.487871	0.110476777
1363.416324	0.109476574
1365.344777	0.108081512
1367.273230	0.106551908
1369.201683	0.105482630
1371.130136	0.105090551
1373.058589	0.104834631
1374.987042	0.104276858
1376.915495	0.103061557
1378.843948	0.101318590
1380.772401	0.099812269
1382.700854	0.098925121
1384.629308	0.098332703
1386.557761	0.097483009
1388.486214	0.096463285
1390.414667	0.095577121
1392.343120	0.094780698
1394.271573	0.094318449
1396.200026	0.094112903
1398.128479	0.093200266
1400.056932	0.091779456
1401.985385	0.090775684
1403.913838	0.090131186
1405.842291	0.089474991
1407.770744	0.088410094
1409.699198	0.087078102
1411.627651	0.086141624
1413.556104	0.085837103
1415.484557	0.085813530
1417.413010	0.085369222
1419.341463	0.084472544
1421.269916	0.083660319
1423.198369	0.082769640
1425.126822	0.081867173
1427.055275	0.081028126
1428.983728	0.080096066
1430.912181	0.079600565
1432.840634	0.079560466
1434.769087	0.078925878
1436.697541	0.077616639
1438.625994	0.076559491
1440.554447	0.075460024
1442.482900	0.074381225
1444.411353	0.073820762
1446.339806	0.073352769
1448.268259	0.072710812
1450.196712	0.072306558
1452.125165	0.072676666
1454.053618	0.073642626
1455.982071	0.073703669
1457.910524	0.072251841
1459.838977	0.070716538
1461.767431	0.069755539
1463.695884	0.069039360
1465.624337	0.068435796
1467.552790	0.068168797
1469.481243	0.068325713
1471.409696	0.068630911
1473.338149	0.068481140
1475.266602	0.067255817
1477.195055	0.065551199
1479.123508	0.064242996
1481.051961	0.063357666
1482.980414	0.062951818
1484.908867	0.063147388
1486.837321	0.063735731
1488.765774	0.063839152
1490.694227	0.062871419
1492.622680	0.061829358
1494.551133	0.061225940
1496.479586	0.060611386
1498.408039	0.059612412
1500.336492	0.058632243
1502.264945	0.058621354
1504.193398	0.059435323
1506.121851	0.060082700
1508.050304	0.059947286
1509.978757	0.058724321
1511.907210	0.057377014
1513.835664	0.056975607
1515.764117	0.057296764
1517.692570	0.057825003
1519.621023	0.058074195
1521.549476	0.057925083
1523.477929	0.057378482
1525.406382	0.055911303
1527.334835	0.054167483
1529.263288	0.053168431
1531.191741	0.052642263
1533.120194	0.052083965
1535.048647	0.052049469
1536.977100	0.052840728
1538.905554	0.054420047
1540.834007	0.056166720
1542.762460	0.055552632
1544.690913	0.052949518
1546.619366	0.050887868
1548.547819	0.049941469
1550.476272	0.049682084
1552.404725	0.049793277
1554.333178	0.050314371
1556.261631	0.051154591
1558.190084	0.051136792
1560.118537	0.050113518
1562.046990	0.048979253
1563.975443	0.048049502
1565.903897	0.047884345
1567.832350	0.048105024
1569.760803	0.048140489
1571.689256	0.048301253
1573.617709	0.048309438
1575.546162	0.047835369
1577.474615	0.047208413
1579.403068	0.046344053
1581.331521	0.045330383
1583.259974	0.044890728
1585.188427	0.045184851
1587.116880	0.045693845
1589.045333	0.046028625
1590.973787	0.046233140
1592.902240	0.046341259
1594.830693	0.046288226
1596.759146	0.046207614
1598.687599	0.046336271
1600.616052	0.046836618
1602.544505	0.047567029
1604.472958	0.048093233
1606.401411	0.048148815
1608.329864	0.047910172
1610.258317	0.047980003
1612.186770	0.048937954
1614.115223	0.050505832
1616.043677	0.051654968
1617.972130	0.051921118
1619.900583	0.051771160
1621.829036	0.051723100
1623.757489	0.052273471
1625.685942	0.052966364
1627.614395	0.053042300
1629.542848	0.052962497
1631.471301	0.053414647
1633.399754	0.054293558
1635.328207	0.055201963
1637.256660	0.055639453
1639.185113	0.055192072
1641.113566	0.054790288
1643.042020	0.055331420
1644.970473	0.056257039
1646.898926	0.056862954
1648.827379	0.057274513
1650.755832	0.056837361
1652.684285	0.055264376
1654.612738	0.054232530
1656.541191	0.054010339
1658.469644	0.053954843
1660.398097	0.053912532
1662.326550	0.053605333
1664.255003	0.053269848
1666.183456	0.053067952
1668.111910	0.052613437
1670.040363	0.051900543
1671.968816	0.050984897
1673.897269	0.049702588
1675.825722	0.048756678
1677.754175	0.048717551
1679.682628	0.048997179
1681.611081	0.048783123
1683.539534	0.047535878
1685.467987	0.046089962
1687.396440	0.044978961
1689.324893	0.043996889
1691.253346	0.043593336
1693.181799	0.043676741
1695.110253	0.044076338
1697.038706	0.044982199
1698.967159	0.044753321
1700.895612	0.042978879
1702.824065	0.041572545
1704.752518	0.040445432
1706.680971	0.039222643
1708.609424	0.038105745
1710.537877	0.037369210
1712.466330	0.037303120
1714.394783	0.037824690
1716.323236	0.038021892
1718.251689	0.037116654
1720.180143	0.035897844
1722.108596	0.035031635
1724.037049	0.034452185
1725.965502	0.034047391
1727.893955	0.033776607
1729.822408	0.033823479
1731.750861	0.034147549
1733.679314	0.034563746
1735.607767	0.035010181
1737.536220	0.034766037
1739.464673	0.033911258
1741.393126	0.033404045
1743.321579	0.033219814
1745.250032	0.033131570
1747.178486	0.033474572
1749.106939	0.034037314
1751.035392	0.034093048
1752.963845	0.033672899
1754.892298	0.033338502
1756.820751	0.033434045
1758.749204	0.033862159
1760.677657	0.033996146
1762.606110	0.033683371
1764.534563	0.033278249
1766.463016	0.033121787
1768.391469	0.033559166
1770.319922	0.034265071
1772.248376	0.034707762
1774.176829	0.035090953
1776.105282	0.035412360
1778.033735	0.035514984
1779.962188	0.035543256
1781.890641	0.035613187
1783.819094	0.035731416
1785.747547	0.036136370
1787.676000	0.036933444
1789.604453	0.037771080
1791.532906	0.038377766
1793.461359	0.038717728
1795.389812	0.038747381
1797.318266	0.038698662
1799.246719	0.038834330
1801.175172	0.038998436
1803.103625	0.039035924
1805.032078	0.039070554
1806.960531	0.039251000
1808.888984	0.039558955
1810.817437	0.039866980
1812.745890	0.040049095
1814.674343	0.039996117
1816.602796	0.039821845
1818.531249	0.039868604
1820.459702	0.040212478
1822.388155	0.040591482
1824.316609	0.040838216
1826.245062	0.041069526
1828.173515	0.041163035
1830.101968	0.041022886
1832.030421	0.040789030
1833.958874	0.040427323
1835.887327	0.040164050
1837.815780	0.040318593
1839.744233	0.040780164
1841.672686	0.041079659
1843.601139	0.040965050
1845.529592	0.040679958
1847.458045	0.040291820
1849.386499	0.039854471
1851.314952	0.039549373
1853.243405	0.039298497
1855.171858	0.039024442
1857.100311	0.038873166
1859.028764	0.038880616
1860.957217	0.038862906
1862.885670	0.038731903
1864.814123	0.038484715
1866.742576	0.038097247
1868.671029	0.037786137
1870.599482	0.037736394
1872.527935	0.037601236
1874.456388	0.037169438
1876.384842	0.036664397
1878.313295	0.036223512
1880.241748	0.035842735
1882.170201	0.035592251
1884.098654	0.035459477
1886.027107	0.035264608
1887.955560	0.034876719
1889.884013	0.034478661
1891.812466	0.034234125
1893.740919	0.033980198
1895.669372	0.033713598
1897.597825	0.033460397
1899.526278	0.033081565
1901.454732	0.032623246
1903.383185	0.032287687
1905.311638	0.032140147
1907.240091	0.031980123
1909.168544	0.031630874
1911.096997	0.031196855
1913.025450	0.030912263
1914.953903	0.030834859
1916.882356	0.030702423
1918.810809	0.030510042
1920.739262	0.030456390
1922.667715	0.030393455
1924.596168	0.030009504
1926.524622	0.029175956
1928.453075	0.028298331
1930.381528	0.027720422
1932.309981	0.027390068
1934.238434	0.027327361
1936.166887	0.027432110
1938.095340	0.027404979
1940.023793	0.027135950
1941.952246	0.026723223
1943.880699	0.026392993
1945.809152	0.026146825
1947.737605	0.025951434
1949.666058	0.025909076
1951.594511	0.025873916
1953.522965	0.025678778
1955.451418	0.025379680
1957.379871	0.025015369
1959.308324	0.024570202
1961.236777	0.024179237
1963.165230	0.024067666
1965.093683	0.024165183
1967.022136	0.024045076
1968.950589	0.023624077
1970.879042	0.023325177
1972.807495	0.023257447
1974.735948	0.023113504
1976.664401	0.022816392
1978.592855	0.022541141
1980.521308	0.022331359
1982.449761	0.022216387
1984.378214	0.022166224
1986.306667	0.021979900
1988.235120	0.021621576
1990.163573	0.021200763
1992.092026	0.020821081
1994.020479	0.020619838
1995.948932	0.020594789
1997.877385	0.020685742
1999.805838	0.020659899
2001.734291	0.020285472
2003.662744	0.019785544
2005.591198	0.019584607
2007.519651	0.019635489
2009.448104	0.019435057
2011.376557	0.018984422
2013.305010	0.018823948
2015.233463	0.019017614
2017.161916	0.019164259
2019.090369	0.018976776
2021.018822	0.018577164
2022.947275	0.018253380
2024.875728	0.018085144
2026.804181	0.017973501
2028.732634	0.017836951
2030.661088	0.017674483
2032.589541	0.017596744
2034.517994	0.017617654
2036.446447	0.017519640
2038.374900	0.017285060
2040.303353	0.017087149
2042.231806	0.016916661
2044.160259	0.016772239
2046.088712	0.016729739
2048.017165	0.016681168
2049.945618	0.016557090
2051.874071	0.016497504
2053.802524	0.016476374
2055.730978	0.016330585
2057.659431	0.016051132
2059.587884	0.015673909
2061.516337	0.015309891
2063.444790	0.015125007
2065.373243	0.015230509
2067.301696	0.015508061
2069.230149	0.015486666
2071.158602	0.015090285
2073.087055	0.014841438
2075.015508	0.014922086
2076.943961	0.015067048
2078.872414	0.015174676
2080.800867	0.015188884
2082.729321	0.014954241
2084.657774	0.014675887
2086.586227	0.014667680
2088.514680	0.014769480
2090.443133	0.014757951
2092.371586	0.014695018
2094.300039	0.014628954
2096.228492	0.014433833
2098.156945	0.014065609
2100.085398	0.013764575
2102.013851	0.013659737
2103.942304	0.013658106
2105.870757	0.013757283
2107.799211	0.013907813
2109.727664	0.014003851
2111.656117	0.013987192
2113.584570	0.013762440
2115.513023	0.013543511
2117.441476	0.013609274
2119.369929	0.013739480
2121.298382	0.013602490
2123.226835	0.013230249
2125.155288	0.012922602
2127.083741	0.012836795
2129.012194	0.012945664
2130.940647	0.013116607
2132.869100	0.013088886
2134.797554	0.012899892
2136.726007	0.012708086
2138.654460	0.012524617
2140.582913	0.012530899
2142.511366	0.012584089
2144.439819	0.012415259
2146.368272	0.012257584
2148.296725	0.012347940
2150.225178	0.012597516
2152.153631	0.012964279
2154.082084	0.013420148
2156.010537	0.013559221
2157.938990	0.013075589
2159.867444	0.012368610
2161.795897	0.011979932
2163.724350	0.011974665
2165.652803	0.011978061
2167.581256	0.011724731
2169.509709	0.011582004
2171.438162	0.011724249
2173.366615	0.011885474
2175.295068	0.012109336
2177.223521	0.012250859
2179.151974	0.011985741
2181.080427	0.011750126
2183.008880	0.011876862
2184.937334	0.011901082
2186.865787	0.011647007
2188.794240	0.011480960
2190.722693	0.011570974
2192.651146	0.011644051
2194.579599	0.011456922
2196.508052	0.011118060
2198.436505	0.010868204
2200.364958	0.010848580
2202.293411	0.010900973
2204.221864	0.010827295
2206.150317	0.010756200
2208.078770	0.010849622
2210.007223	0.011110669
2211.935677	0.011361278
2213.864130	0.011239417
2215.792583	0.010807467
2217.721036	0.010450548
2219.649489	0.010258995
2221.577942	0.010164363
2223.506395	0.010102796
2225.434848	0.010073123
2227.363301	0.010096545
2229.291754	0.010179963
2231.220207	0.010341473
2233.148660	0.010443659
2235.077113	0.010216497
2237.005567	0.009747576
2238.934020	0.009525840
2240.862473	0.009700636
2242.790926	0.009862378
2244.719379	0.009761737
2246.647832	0.009592758
2248.576285	0.009521183
2250.504738	0.009427710
2252.433191	0.009296923
2254.361644	0.009340352
2256.290097	0.009419561
2258.218550	0.009296032
2260.147003	0.009213927
2262.075456	0.009314277
2264.003910	0.009372168
2265.932363	0.009536247
2267.860816	0.009925318
2269.789269	0.009985703
2271.717722	0.009511891
2273.646175	0.008997247
2275.574628	0.008754361
2277.503081	0.008856607
2279.431534	0.009201400
2281.359987	0.009408147
2283.288440	0.009267591
2285.216893	0.008936548
2287.145346	0.008701568
2289.073800	0.008723921
2291.002253	0.008815206
2292.930706	0.008726312
2294.859159	0.008489087
2296.787612	0.008281993
2298.716065	0.008250882
2300.644518	0.008355862
2302.572971	0.008415854
2304.501424	0.008450460
2306.429877	0.008556171
2308.358330	0.008524408
2310.286783	0.008253848
2312.215236	0.008086653
2314.143690	0.008282680
2316.072143	0.008658597
2318.000596	0.008851280
2319.929049	0.008751607
2321.857502	0.008505900
2323.785955	0.008393220
2325.714408	0.008715057
2327.642861	0.009325395
2329.571314	0.009606033
2331.499767	0.009185531
2333.428220	0.008431891
2335.356673	0.008217511
2337.285126	0.009020310
2339.213579	0.010110283
2341.142033	0.010267071
2343.070486	0.009540690
2344.998939	0.008602687
2346.927392	0.007925242
2348.855845	0.007781660
2350.784298	0.007915176
2352.712751	0.007755943
2354.641204	0.007375842
2356.569657	0.007263509
2358.498110	0.007023570
2360.426563	0.006332342
2362.355016	0.005907102
2364.283469	0.006633641
2366.211923	0.007808516
2368.140376	0.007731897
2370.068829	0.006575894
2371.997282	0.005764369
2373.925735	0.005713055
2375.854188	0.005898029
2377.782641	0.005977639
2379.711094	0.006152868
2381.639547	0.006415400
2383.568000	0.006536180
2385.496453	0.006459021
2387.424906	0.006241254
2389.353359	0.006071459
2391.281812	0.006132522
2393.210266	0.006271401
2395.138719	0.006251747
2397.067172	0.006068784
2398.995625	0.005845530
2400.924078	0.005784293
2402.852531	0.006000667
2404.780984	0.006204315
2406.709437	0.006200843
2408.637890	0.006060534
2410.566343	0.005919594
2412.494796	0.005829410
2414.423249	0.005791077
2416.351702	0.005757133
2418.280156	0.005625190
2420.208609	0.005513722
2422.137062	0.005572620
2424.065515	0.005611356
2425.993968	0.005592192
2427.922421	0.005668325
2429.850874	0.005792115
2431.779327	0.005864999
2433.707780	0.005966621
2435.636233	0.006010025
2437.564686	0.006094198
2439.493139	0.006435720
2441.421592	0.006717465
2443.350045	0.006518065
2445.278499	0.005920558
2447.206952	0.005474661
2449.135405	0.005614788
2451.063858	0.005870016
2452.992311	0.005725056
2454.920764	0.005450442
2456.849217	0.005320404
2458.777670	0.005332307
2460.706123	0.005644624
2462.634576	0.006104143
2464.563029	0.006390692
2466.491482	0.006715169
2468.419935	0.006925873
2470.348389	0.006632036
2472.276842	0.006128438
2474.205295	0.005801894
2476.133748	0.005724764
2478.062201	0.005976885
2479.990654	0.006267665
2481.919107	0.006279225
2483.847560	0.006381493
2485.776013	0.006639302
2487.704466	0.006557089
2489.632919	0.006354602
2491.561372	0.006554810
2493.489825	0.006967075
2495.418279	0.007090732
2497.346732	0.007059488
2499.275185	0.007071220
2501.203638	0.006974743
2503.132091	0.007056620
2505.060544	0.007552546
2506.988997	0.008097579
2508.917450	0.008425614
2510.845903	0.008480122
2512.774356	0.008252222
2514.702809	0.008267839
2516.631262	0.008823122
2518.559715	0.009287902
2520.488168	0.009306462
2522.416622	0.009205972
2524.345075	0.009239472
2526.273528	0.009453107
2528.201981	0.009756661
2530.130434	0.009960606
2532.058887	0.010060320
2533.987340	0.010153469
2535.915793	0.010127542
2537.844246	0.010018884
2539.772699	0.010327729
2541.701152	0.011143317
2543.629605	0.011698242
2545.558058	0.011561819
2547.486512	0.011382185
2549.414965	0.011723023
2551.343418	0.012177063
2553.271871	0.012402171
2555.200324	0.012626660
2557.128777	0.012961203
2559.057230	0.013391758
2560.985683	0.013828542
2562.914136	0.014078180
2564.842589	0.014250295
2566.771042	0.014592927
2568.699495	0.014855252
2570.627948	0.014789564
2572.556401	0.014790739
2574.484855	0.014971367
2576.413308	0.014995473
2578.341761	0.015106651
2580.270214	0.015687313
2582.198667	0.016415652
2584.127120	0.016900146
2586.055573	0.017116692
2587.984026	0.017072530
2589.912479	0.016901392
2591.840932	0.016871231
2593.769385	0.016864205
2595.697838	0.016667584
2597.626291	0.016614689
2599.554745	0.017012287
2601.483198	0.017507927
2603.411651	0.017763592
2605.340104	0.017934754
2607.268557	0.018184442
2609.197010	0.018532295
2611.125463	0.018899392
2613.053916	0.019065900
2614.982369	0.019037019
2616.910822	0.018935427
2618.839275	0.018803619
2620.767728	0.018711917
2622.696181	0.018519513
2624.624635	0.018216239
2626.553088	0.018094270
2628.481541	0.017959662
2630.409994	0.017745774
2632.338447	0.017861035
2634.266900	0.018075816
2636.195353	0.017982336
2638.123806	0.017852308
2640.052259	0.017934054
2641.980712	0.018147156
2643.909165	0.018306743
2645.837618	0.018109826
2647.766071	0.017720275
2649.694524	0.017687192
2651.622978	0.017872050
2653.551431	0.017905332
2655.479884	0.017916283
2657.408337	0.017914077
2659.336790	0.017762648
2661.265243	0.017598787
2663.193696	0.017372629
2665.122149	0.016982399
2667.050602	0.016716968
2668.979055	0.016604915
2670.907508	0.016275058
2672.835961	0.015846130
2674.764414	0.015798690
2676.692868	0.016018147
2678.621321	0.016136082
2680.549774	0.016144080
2682.478227	0.016191270
2684.406680	0.016353758
2686.335133	0.016374959
2688.263586	0.016065666
2690.192039	0.015813667
2692.120492	0.015785862
2694.048945	0.015640827
2695.977398	0.015465195
2697.905851	0.015549552
2699.834304	0.015539522
2701.762757	0.015124887
2703.691211	0.014714489
2705.619664	0.014621896
2707.548117	0.014607836
2709.476570	0.014583048
2711.405023	0.014579882
2713.333476	0.014518374
2715.261929	0.014435148
2717.190382	0.014314914
2719.118835	0.014209001
2721.047288	0.014151436
2722.975741	0.013878695
2724.904194	0.013431578
2726.832647	0.013223888
2728.761101	0.013291333
2730.689554	0.013475208
2732.618007	0.013631384
2734.546460	0.013482131
2736.474913	0.013232475
2738.403366	0.013386303
2740.331819	0.013742789
2742.260272	0.013819674
2744.188725	0.013625458
2746.117178	0.013541101
2748.045631	0.013667617
2749.974084	0.013554568
2751.902537	0.013046748
2753.830991	0.012654841
2755.759444	0.012679919
2757.687897	0.012830014
2759.616350	0.012941147
2761.544803	0.013038710
2763.473256	0.012893601
2765.401709	0.012554609
2767.330162	0.012414731
2769.258615	0.012606465
2771.187068	0.012891712
2773.115521	0.012908089
2775.043974	0.012675377
2776.972427	0.012604905
2778.900880	0.012710777
2780.829334	0.012715547
2782.757787	0.012563752
2784.686240	0.012338173
2786.614693	0.012153675
2788.543146	0.012005909
2790.471599	0.011745334
2792.400052	0.011467334
2794.328505	0.011566766
2796.256958	0.012001956
2798.185411	0.012114938
2800.113864	0.011855045
2802.042317	0.011872116
2803.970770	0.012079548
2805.899224	0.011941543
2807.827677	0.011497797
2809.756130	0.011235186
2811.684583	0.011551665
2813.613036	0.012173277
2815.541489	0.012443528
2817.469942	0.012318800
2819.398395	0.012035505
2821.326848	0.011682739
2823.255301	0.011351576
2825.183754	0.011115086
2827.112207	0.011127793
2829.040660	0.011422632
2830.969113	0.011567575
2832.897567	0.011413188
2834.826020	0.011336433
2836.754473	0.011198863
2838.682926	0.010840384
2840.611379	0.010925116
2842.539832	0.011589889
2844.468285	0.012004863
2846.396738	0.011865349
2848.325191	0.011610027
2850.253644	0.011559639
2852.182097	0.011750588
2854.110550	0.011784461
2856.039003	0.011322340
2857.967457	0.010757487
2859.895910	0.010708313
2861.824363	0.011099517
2863.752816	0.011293919
2865.681269	0.010954576
2867.609722	0.010698711
2869.538175	0.011045816
2871.466628	0.011499095
2873.395081	0.011451977
2875.323534	0.011100192
2877.251987	0.010961779
2879.180440	0.011164710
2881.108893	0.011512788
2883.037347	0.011571247
2884.965800	0.011166145
2886.894253	0.010716503
2888.822706	0.010523781
2890.751159	0.010722458
2892.679612	0.011069644
2894.608065	0.010951826
2896.536518	0.010634363
2898.464971	0.010637258
2900.393424	0.010815284
2902.321877	0.011187652
2904.250330	0.011523283
2906.178783	0.011090122
2908.107236	0.010267048
2910.035690	0.010084870
2911.964143	0.010358782
2913.892596	0.010514174
2915.821049	0.010588195
2917.749502	0.010698407
2919.677955	0.010730274
2921.606408	0.010658922
2923.534861	0.010677819
2925.463314	0.010987419
2927.391767	0.011423032
2929.320220	0.011375107
2931.248673	0.010795884
2933.177126	0.010451653
2935.105580	0.010703930
2937.034033	0.011115461
2938.962486	0.011255980
2940.890939	0.011278179
2942.819392	0.011362353
2944.747845	0.011360541
2946.676298	0.011311298
2948.604751	0.011289564
2950.533204	0.011308908
2952.461657	0.011441358
2954.390110	0.011603809
2956.318563	0.011744128
2958.247016	0.012008243
2960.175469	0.012366446
2962.103923	0.012430286
2964.032376	0.012039765
2965.960829	0.011454358
2967.889282	0.010819751
2969.817735	0.010409651
2971.746188	0.010563340
2973.674641	0.011074866
2975.603094	0.011412249
2977.531547	0.011479033
2979.460000	0.011597874
2981.388453	0.011690605
2983.316906	0.011690562
2985.245359	0.011825224
2987.173813	0.011863095
2989.102266	0.011566106
2991.030719	0.011330822
2992.959172	0.011351607
2994.887625	0.011500425
2996.816078	0.011790834
2998.744531	0.012118598
3000.672984	0.012235437
3002.601437	0.012139966
3004.529890	0.011923195
3006.458343	0.011776838
3008.386796	0.011658423
3010.315249	0.011437071
3012.243703	0.011387881
3014.172156	0.011614215
3016.100609	0.011703413
3018.029062	0.011584751
3019.957515	0.011640647
3021.885968	0.011977403
3023.814421	0.012451998
3025.742874	0.012855166
3027.671327	0.012912201
3029.599780	0.012696761
3031.528233	0.012599044
3033.456686	0.012709407
3035.385139	0.012874416
3037.313592	0.012991789
3039.242046	0.012990511
3041.170499	0.013013927
3043.098952	0.013214765
3045.027405	0.013409622
3046.955858	0.013449051
3048.884311	0.013473657
3050.812764	0.013544309
3052.741217	0.013651979
3054.669670	0.013835000
3056.598123	0.013901803
3058.526576	0.013763655
3060.455029	0.013756096
3062.383482	0.014069816
3064.311936	0.014538719
3066.240389	0.014894224
3068.168842	0.014913141
3070.097295	0.014710458
3072.025748	0.014601002
3073.954201	0.014461608
3075.882654	0.014083287
3077.811107	0.013806514
3079.739560	0.014048198
3081.668013	0.014662553
3083.596466	0.015033850
3085.524919	0.014996283
3087.453372	0.015052033
3089.381825	0.015431469
3091.310279	0.015906764
3093.238732	0.016223531
3095.167185	0.016406622
3097.095638	0.016601048
3099.024091	0.016529743
3100.952544	0.016123217
3102.880997	0.015939835
3104.809450	0.016131984
3106.737903	0.016286632
3108.666356	0.016297515
3110.594809	0.016451521
3112.523262	0.016834641
3114.451715	0.017213918
3116.380169	0.017240390
3118.308622	0.016984569
3120.237075	0.017095786
3122.165528	0.017706959
3124.093981	0.018160962
3126.022434	0.018166257
3127.950887	0.018044189
3129.879340	0.018217839
3131.807793	0.018731698
3133.736246	0.019298453
3135.664699	0.019628640
3137.593152	0.019687923
3139.521605	0.019702965
3141.450058	0.019610429
3143.378512	0.019313505
3145.306965	0.019343160
3147.235418	0.020043476
3149.163871	0.020960806
3151.092324	0.021444887
3153.020777	0.021172760
3154.949230	0.020396046
3156.877683	0.019742958
3158.806136	0.019571409
3160.734589	0.019822847
3162.663042	0.020310737
3164.591495	0.020958818
3166.519948	0.021706944
3168.448402	0.022027049
3170.376855	0.021571659
3172.305308	0.021012465
3174.233761	0.020960661
3176.162214	0.021255225
3178.090667	0.021615790
3180.019120	0.021965791
3181.947573	0.022279359
3183.876026	0.022647625
3185.804479	0.023103518
3187.732932	0.023291824
3189.661385	0.023094168
3191.589838	0.023182621
3193.518292	0.023710826
3195.446745	0.023968657
3197.375198	0.023885861
3199.303651	0.024058271
3201.232104	0.024563903
3203.160557	0.025001066
3205.089010	0.025025217
3207.017463	0.024673462
3208.945916	0.024605006
3210.874369	0.025342394
3212.802822	0.026121452
3214.731275	0.026018357
3216.659728	0.025559735
3218.588181	0.025550283
3220.516635	0.025965957
3222.445088	0.026571516
3224.373541	0.027012501
3226.301994	0.026794270
3228.230447	0.026073756
3230.158900	0.025680885
3232.087353	0.025979320
3234.015806	0.026476927
3235.944259	0.026894316
3237.872712	0.027511707
3239.801165	0.028071573
3241.729618	0.027992219
3243.658071	0.027606834
3245.586525	0.027502950
3247.514978	0.027565677
3249.443431	0.027579475
3251.371884	0.027540946
3253.300337	0.027704602
3255.228790	0.028314358
3257.157243	0.028969053
3259.085696	0.029199470
3261.014149	0.029163564
3262.942602	0.028995451
3264.871055	0.028594324
3266.799508	0.028297415
3268.727961	0.028439218
3270.656414	0.028787196
3272.584868	0.029212780
3274.513321	0.029656839
3276.441774	0.029961059
3278.370227	0.030243676
3280.298680	0.030267492
3282.227133	0.029659530
3284.155586	0.029128499
3286.084039	0.029304117
3288.012492	0.029528055
3289.940945	0.029445959
3291.869398	0.029398473
3293.797851	0.029273545
3295.726304	0.029121185
3297.654758	0.029328303
3299.583211	0.029428741
3301.511664	0.028971676
3303.440117	0.028846841
3305.368570	0.029416826
3307.297023	0.029800864
3309.225476	0.030088721
3311.153929	0.030759351
3313.082382	0.031079888
3315.010835	0.030762229
3316.939288	0.030745540
3318.867741	0.031351730
3320.796194	0.031864528
3322.724648	0.031903453
3324.653101	0.031719461
3326.581554	0.031753805
3328.510007	0.032135945
3330.438460	0.032497585
3332.366913	0.032566119
3334.295366	0.032575045
3336.223819	0.032867741
3338.152272	0.033338539
3340.080725	0.033616107
3342.009178	0.033605993
3343.937631	0.033476409
3345.866084	0.033279423
3347.794537	0.033047002
3349.722991	0.033229582
3351.651444	0.033918928
3353.579897	0.034453161
3355.508350	0.034639753
3357.436803	0.034916297
3359.365256	0.035374001
3361.293709	0.035823528
3363.222162	0.036048166
3365.150615	0.035738938
3367.079068	0.035184499
3369.007521	0.034966558
3370.935974	0.034861788
3372.864427	0.034596417
3374.792881	0.034635223
3376.721334	0.035284344
3378.649787	0.036038522
3380.578240	0.036265552
3382.506693	0.036208197
3384.435146	0.036614817
3386.363599	0.037195921
3388.292052	0.036977403
3390.220505	0.036188889
3392.148958	0.035622749
3394.077411	0.035270855
3396.005864	0.035282038
3397.934317	0.036259156
3399.862770	0.037800286
3401.791224	0.038543750
3403.719677	0.037891269
3405.648130	0.037219461
3407.576583	0.037315451
3409.505036	0.037469208
3411.433489	0.036924589
3413.361942	0.036156658
3415.290395	0.036139183
3417.218848	0.036988635
3419.147301	0.038031563
3421.075754	0.038599335
3423.004207	0.038385313
3424.932660	0.037809446
3426.861114	0.037625961
3428.789567	0.037910867
3430.718020	0.037995923
3432.646473	0.037611853
3434.574926	0.037254028
3436.503379	0.036824338
3438.431832	0.036107041
3440.360285	0.035934865
3442.288738	0.036911499
3444.217191	0.037931520
3446.145644	0.037710033
3448.074097	0.037049204
3450.002550	0.036838420
3451.931004	0.036675733
3453.859457	0.036476184
3455.787910	0.036600225
3457.716363	0.037059899
3459.644816	0.037451044
3461.573269	0.037538957
3463.501722	0.037390165
3465.430175	0.037126113
3467.358628	0.037025452
3469.287081	0.036911879
3471.215534	0.036199901
3473.143987	0.035260338
3475.072440	0.035150498
3477.000893	0.035700917
3478.929347	0.035763171
3480.857800	0.035296638
3482.786253	0.035016149
3484.714706	0.034829021
3486.643159	0.034377571
3488.571612	0.033914816
3490.500065	0.033788737
3492.428518	0.033910125
3494.356971	0.033939760
3496.285424	0.033714909
3498.213877	0.033572841
3500.142330	0.033727027
3502.070783	0.033631526
3503.999237	0.032878757
3505.927690	0.032087263
3507.856143	0.031859044
3509.784596	0.031933781
3511.713049	0.031893596
3513.641502	0.031688608
3515.569955	0.031353079
3517.498408	0.031020796
3519.426861	0.031013753
3521.355314	0.031293999
3523.283767	0.031498324
3525.212220	0.031429801
3527.140673	0.031025663
3529.069126	0.030333819
3530.997580	0.029612778
3532.926033	0.029179126
3534.854486	0.029071996
3536.782939	0.029069832
3538.711392	0.029081542
3540.639845	0.029245386
3542.568298	0.029380649
3544.496751	0.028992079
3546.425204	0.028273985
3548.353657	0.027917063
3550.282110	0.027957967
3552.210563	0.027934756
3554.139016	0.027587846
3556.067470	0.027148860
3557.995923	0.026903503
3559.924376	0.026870944
3561.852829	0.027010446
3563.781282	0.027016345
3565.709735	0.026278872
3567.638188	0.025077133
3569.566641	0.024492294
3571.495094	0.024589114
3573.423547	0.024678454
3575.352000	0.024452310
3577.280453	0.024186177
3579.208906	0.024084600
3581.137360	0.023851108
3583.065813	0.023342779
3584.994266	0.022849394
3586.922719	0.022524353
3588.851172	0.022360232
3590.779625	0.022228137
3592.708078	0.022070035
3594.636531	0.022082860
3596.564984	0.022288477
3598.493437	0.022461414
3600.421890	0.022496186
3602.350343	0.022397852
3604.278796	0.022338655
3606.207249	0.022242986
3608.135703	0.021711288
3610.064156	0.020985363
3611.992609	0.020625727
3613.921062	0.020768033
3615.849515	0.021140626
3617.777968	0.021071773
3619.706421	0.020279789
3621.634874	0.019283112
3623.563327	0.018751107
3625.491780	0.019172594
3627.420233	0.020183619
3629.348686	0.020368097
3631.277139	0.019152537
3633.205593	0.017671967
3635.134046	0.016846141
3637.062499	0.016460929
3638.990952	0.015923275
3640.919405	0.015462642
3642.847858	0.015606651
3644.776311	0.016215872
3646.704764	0.016692337
3648.633217	0.016594477
3650.561670	0.015953967
3652.490123	0.015229206
3654.418576	0.014669653
3656.347029	0.014354534
3658.275482	0.014309854
3660.203936	0.014208396
3662.132389	0.013831432
3664.060842	0.013465914
3665.989295	0.013539413
3667.917748	0.013776043
3669.846201	0.013100079
3671.774654	0.011411396
3673.703107	0.010058577
3675.631560	0.010111536
3677.560013	0.011289252
3679.488466	0.012106572
3681.416919	0.012031598
3683.345372	0.011743614
3685.273826	0.011888344
3687.202279	0.012300830
3689.130732	0.012028331
3691.059185	0.011048327
3692.987638	0.010523695
3694.916091	0.010597677
3696.844544	0.010886776
3698.772997	0.011316336
3700.701450	0.011456346
3702.629903	0.011075404
3704.558356	0.010693085
3706.486809	0.010676472
3708.415262	0.011080986
3710.343716	0.011707129
3712.272169	0.011991027
3714.200622	0.011735872
3716.129075	0.011341579
3718.057528	0.011177990
3719.985981	0.011402927
3721.914434	0.011937263
3723.842887	0.012427763
3725.771340	0.012352075
3727.699793	0.011827241
3729.628246	0.011521529
3731.556699	0.011786888
3733.485152	0.012730009
3735.413605	0.013991564
3737.342059	0.014497363
3739.270512	0.014216612
3741.198965	0.013906571
3743.127418	0.013512155
3745.055871	0.013029202
3746.984324	0.012951835
3748.912777	0.012756602
3750.841230	0.011771766
3752.769683	0.011057927
3754.698136	0.011285050
3756.626589	0.011725305
3758.555042	0.012010816
3760.483495	0.012203192
3762.411949	0.012221929
3764.340402	0.012162722
3766.268855	0.012233737
3768.197308	0.012491976
3770.125761	0.012840984
3772.054214	0.013157406
3773.982667	0.013407472
3775.911120	0.013526361
3777.839573	0.013287873
3779.768026	0.012863325
3781.696479	0.012700998
3783.624932	0.012760427
3785.553385	0.012832452
3787.481838	0.012840117
3789.410292	0.012875237
3791.338745	0.013194566
3793.267198	0.013845458
3795.195651	0.014466084
3797.124104	0.014730047
3799.052557	0.014685896
3800.981010	0.014426596
3802.909463	0.014073203
3804.837916	0.013741942
3806.766369	0.013569257
3808.694822	0.013634481
3810.623275	0.013928487
3812.551728	0.014450759
3814.480182	0.014615836
3816.408635	0.013891494
3818.337088	0.012821364
3820.265541	0.012146702
3822.193994	0.012120128
3824.122447	0.012108137
3826.050900	0.011702017
3827.979353	0.011588805
3829.907806	0.012148146
3831.836259	0.012719893
3833.764712	0.012813212
3835.693165	0.012814404
3837.621618	0.013248004
3839.550071	0.013893651
3841.478525	0.013986133
3843.406978	0.013678026
3845.335431	0.013568666
3847.263884	0.013478249
3849.192337	0.013044545
3851.120790	0.012439815
3853.049243	0.012219380
3854.977696	0.012585876
3856.906149	0.013191175
3858.834602	0.013789048
3860.763055	0.014272181
3862.691508	0.014349059
3864.619961	0.013895137
3866.548415	0.013355177
3868.476868	0.013031817
3870.405321	0.013095032
3872.333774	0.013532019
3874.262227	0.013327693
3876.190680	0.012270751
3878.119133	0.011418393
3880.047586	0.011310477
3881.976039	0.011500907
3883.904492	0.011463431
3885.832945	0.011393245
3887.761398	0.011339437
3889.689851	0.011056544
3891.618305	0.010928757
3893.546758	0.011370672
3895.475211	0.011967635
3897.403664	0.012306158
3899.332117	0.012373758
3901.260570	0.012178108
3903.189023	0.011774462
3905.117476	0.011379207
3907.045929	0.011045597
3908.974382	0.010694939
3910.902835	0.010403686
3912.831288	0.010340776
3914.759741	0.010622001
3916.688194	0.011270748
3918.616648	0.012020038
3920.545101	0.012392178
3922.473554	0.012322900
3924.402007	0.012292800
3926.330460	0.012566315
3928.258913	0.012799102
3930.187366	0.012654353
3932.115819	0.012216708
3934.044272	0.011723222
3935.972725	0.011274973
3937.901178	0.010896870
3939.829631	0.010949560
3941.758084	0.011549409
3943.686538	0.011931694
3945.614991	0.011726560
3947.543444	0.011651837
3949.471897	0.011916647
3951.400350	0.011852725
3953.328803	0.011214183
3955.257256	0.010544914
3957.185709	0.010331564
3959.114162	0.010432907
3961.042615	0.010642988
3962.971068	0.010878597
3964.899521	0.010790718
3966.827974	0.010581559
3968.756427	0.010638789
3970.684881	0.010451828
3972.613334	0.010022448
3974.541787	0.010052512
3976.470240	0.010353580
3978.398693	0.010325229
3980.327146	0.010164027
3982.255599	0.010287453
3984.184052	0.010613671
3986.112505	0.010610136
3988.040958	0.010139522
3989.969411	0.009995395
3991.897864	0.010546995
3993.826317	0.011133756
3995.754771	0.011335443
3997.683224	0.011303511
3999.611677	0.011120392
4001.540130	0.010966224
4003.468583	0.010778813
4005.397036	0.010209759
4007.325489	0.009471873
4009.253942	0.009311386
4011.182395	0.009792037
4013.110848	0.010087606
4015.039301	0.009607279
4016.967754	0.008682812
4018.896207	0.007914937
4020.824661	0.007510288
4022.753114	0.007772785
4024.681567	0.008753984
4026.610020	0.009612123
4028.538473	0.010044436
4030.466926	0.010191651
4032.395379	0.009833873
4034.323832	0.009205197
4036.252285	0.008788519
4038.180738	0.008632397
4040.109191	0.008854452
4042.037644	0.008817568
4043.966097	0.008504965
4045.894550	0.008675679
4047.823004	0.009196630
4049.751457	0.009319132
4051.679910	0.009641734
4053.608363	0.010278268
4055.536816	0.010411520
4057.465269	0.010028360
4059.393722	0.009896079
4061.322175	0.010073248
4063.250628	0.009786324
4065.179081	0.008966050
4067.107534	0.008264974
4069.035987	0.008123936
4070.964440	0.008564631
4072.892894	0.009052139
4074.821347	0.008925408
4076.749800	0.008287806
4078.678253	0.007668647
4080.606706	0.007414009
4082.535159	0.007629202
4084.463612	0.008021673
4086.392065	0.008357758
4088.320518	0.008457808
4090.248971	0.008290649
4092.177424	0.008441252
4094.105877	0.008826169
4096.034330	0.008935370
4097.962783	0.008616545
4099.891237	0.007750696
4101.819690	0.007006837
4103.748143	0.007177769
4105.676596	0.008075891
4107.605049	0.009205685
4109.533502	0.009526013
4111.461955	0.008475586
4113.390408	0.007026955
4115.318861	0.006084091
4117.247314	0.005681492
4119.175767	0.005719243
4121.104220	0.006563580
4123.032673	0.008042569
4124.961127	0.008978014
4126.889580	0.008890318
4128.818033	0.008564254
4130.746486	0.008487266
4132.674939	0.008044469
4134.603392	0.007022894
4136.531845	0.006695952
4138.460298	0.007693243
4140.388751	0.008815357
4142.317204	0.008889981
4144.245657	0.008338295
4146.174110	0.008455386
4148.102563	0.008604481
4150.031017	0.007685792
4151.959470	0.006786941
4153.887923	0.006842285
4155.816376	0.006810628
4157.744829	0.006048900
4159.673282	0.005481935
4161.601735	0.005945128
4163.530188	0.007098944
4165.458641	0.007449230
4167.387094	0.006841925
4169.315547	0.006700297
4171.244000	0.007285710
4173.172453	0.008040847
4175.100906	0.008399792
4177.029360	0.008122458
4178.957813	0.007606233
4180.886266	0.007075272
4182.814719	0.006463293
4184.743172	0.005848329
4186.671625	0.005548713
4188.600078	0.006193087
4190.528531	0.007452711
4192.456984	0.007561005
4194.385437	0.006417639
4196.313890	0.006428649
4198.242343	0.007019884
4200.170796	0.006832478
4202.099250	0.006880959
4204.027703	0.007209237
4205.956156	0.007270745
4207.884609	0.007418744
4209.813062	0.007618428
4211.741515	0.007398163
4213.669968	0.007188282
4215.598421	0.007164816
4217.526874	0.006960743
4219.455327	0.006879603
4221.383780	0.006790897
4223.312233	0.006908481
4225.240686	0.006394433
4227.169139	0.005296659
4229.097593	0.004889711
4231.026046	0.005402582
4232.954499	0.005715310
4234.882952	0.005700118
4236.811405	0.006100271
4238.739858	0.006520971
4240.668311	0.006755470
4242.596764	0.007148327
4244.525217	0.007535866
4246.453670	0.007115879
4248.382123	0.005898294
4250.310576	0.004806883
4252.239029	0.004333418
4254.167483	0.004412155
4256.095936	0.005297424
4258.024389	0.006303644
4259.952842	0.006303573
4261.881295	0.005695198
4263.809748	0.005426603
4265.738201	0.005459650
4267.666654	0.005644636
4269.595107	0.005757845
4271.523560	0.005012210
4273.452013	0.004204191
4275.380466	0.004426549
4277.308919	0.005285763
4279.237373	0.006334698
4281.165826	0.007186523
4283.094279	0.007356170
4285.022732	0.006847278
4286.951185	0.006135963
4288.879638	0.005718767
4290.808091	0.005769785
4292.736544	0.006727076
4294.664997	0.007844198
4296.593450	0.008005112
4298.521903	0.007299710
4300.450356	0.006517125
4302.378809	0.005903555
4304.307262	0.005561830
4306.235716	0.005712464
4308.164169	0.006253646
4310.092622	0.006719734
4312.021075	0.007344903
4313.949528	0.007467073
4315.877981	0.006675924
4317.806434	0.005907869
4319.734887	0.006292104
4321.663340	0.007116688
4323.591793	0.006764431
4325.520246	0.005788669
4327.448699	0.005937733
4329.377152	0.007087344
4331.305606	0.008272117
4333.234059	0.008251426
4335.162512	0.006829542
4337.090965	0.005332326
4339.019418	0.004294180
4340.947871	0.004188479
4342.876324	0.005491876
4344.804777	0.006656659
4346.733230	0.006349725
4348.661683	0.005282024
4350.590136	0.004570683
4352.518589	0.004472540
4354.447042	0.005238811
4356.375495	0.006419581
4358.303949	0.006811539
4360.232402	0.006286906
4362.160855	0.005365747
4364.089308	0.004467111
4366.017761	0.004709746
4367.946214	0.005810797
4369.874667	0.006672508
4371.803120	0.006411177
4373.731573	0.005876187
4375.660026	0.006014338
4377.588479	0.005531972
4379.516932	0.004989991
4381.445385	0.005036942
4383.373839	0.005153568
4385.302292	0.005055494
4387.230745	0.004940892
4389.159198	0.004926076
4391.087651	0.004926545
4393.016104	0.005464884
4394.944557	0.006319936
4396.873010	0.007059073
4398.801463	0.007016122
4400.729916	0.006559131
4402.658369	0.006307420
4404.586822	0.006332865
4406.515275	0.005983233
4408.443729	0.005276225
4410.372182	0.005061341
4412.300635	0.006232891
4414.229088	0.007016212
4416.157541	0.006171853
4418.085994	0.005814008
4420.014447	0.006623563
4421.942900	0.006378416
4423.871353	0.005155045
4425.799806	0.004885263
4427.728259	0.005762833
4429.656712	0.006653605
4431.585165	0.006923366
4433.513618	0.007094518
4435.442072	0.007227357
4437.370525	0.007247046
4439.298978	0.007406016
4441.227431	0.007410850
4443.155884	0.006926092
4445.084337	0.006296837
4447.012790	0.006019632
4448.941243	0.006672682
4450.869696	0.007817488
4452.798149	0.008131566
4454.726602	0.007162966
4456.655055	0.005696918
4458.583508	0.005186921
4460.511962	0.005976894
4462.440415	0.006976354
4464.368868	0.007431324
4466.297321	0.007600939
4468.225774	0.007408760
4470.154227	0.007213318
4472.082680	0.007664039
4474.011133	0.007862975
4475.939586	0.007332958
4477.868039	0.006716799
4479.796492	0.006970306
4481.724945	0.007221742
4483.653398	0.006878995
4485.581851	0.006743081
4487.510305	0.006741846
4489.438758	0.007027432
4491.367211	0.006927501
4493.295664	0.006861235
4495.224117	0.006922970
4497.152570	0.007148508
4499.081023	0.007652422
4501.009476	0.007934090
4502.937929	0.007153359
4504.866382	0.005905186
4506.794835	0.005829510
4508.723288	0.007137473
4510.651741	0.008055063
4512.580195	0.007302070
4514.508648	0.005838376
4516.437101	0.005095405
4518.365554	0.005184809
4520.294007	0.006088659
4522.222460	0.006932109
4524.150913	0.007284432
4526.079366	0.006656422
4528.007819	0.005618330
4529.936272	0.005974557
4531.864725	0.007631405
4533.793178	0.009326874
4535.721631	0.009767849
4537.650084	0.008887638
4539.578538	0.008133745
4541.506991	0.007996303
4543.435444	0.007658077
4545.363897	0.006935432
4547.292350	0.006466619
4549.220803	0.006682695
4551.149256	0.006762478
4553.077709	0.006560837
4555.006162	0.006902761
4556.934615	0.007747324
4558.863068	0.008094320
4560.791521	0.007512097
4562.719974	0.006723368
4564.648428	0.006513422
4566.576881	0.006446114
4568.505334	0.005958685
4570.433787	0.006005367
4572.362240	0.006687073
4574.290693	0.006719104
4576.219146	0.006057139
4578.147599	0.005675828
4580.076052	0.005352747
4582.004505	0.005362898
4583.932958	0.006223610
4585.861411	0.006887379
4587.789864	0.006874214
4589.718318	0.007016900
4591.646771	0.007170474
4593.575224	0.006734034
4595.503677	0.005965425
4597.432130	0.006051500
4599.360583	0.007252998
4601.289036	0.008480577
4603.217489	0.008698937
[truncated: 1,501 more rows]
