# Supplementary material for: Adaptive Method for Quantitative Estimation of Glucose and Fructose Concentrations in Aqueous Solutions Based on Infrared Nanoantenna Optics
Source: Sensors (Basel). 2019 Jul 11;19(14):3053. doi: 10.3390/s19143053 (PMC6678705; doi:10.3390/s19143053)
Supplement: Supplementary file 1 [file sensors-19-03053-s001.zip › 00_Measurement_Data/Fructose cycles/2 water/res4 sc50_50 ap100x100 par pol/2 water.8.txt]

748.239793	0.032664031
750.168246	0.028757723
752.096699	0.012560391
754.025152	0.015484394
755.953605	0.030175492
757.882058	0.039875217
759.810511	0.044955026
761.738964	0.041348774
763.667418	0.027219966
765.595871	0.022991404
767.524324	0.021361446
769.452777	0.019562211
771.381230	0.023588490
773.309683	0.022819521
775.238136	0.022048598
777.166589	0.024336344
779.095042	0.013844082
781.023495	0.023677478
782.951948	0.039839610
784.880401	0.048422925
786.808854	0.040261697
788.737308	0.018037105
790.665761	0.018119834
792.594214	0.020210192
794.522667	0.024287224
796.451120	0.014933953
798.379573	0.013527119
800.308026	0.027942255
802.236479	0.035596848
804.164932	0.031221235
806.093385	0.026978083
808.021838	0.036211699
809.950291	0.027454620
811.878744	0.019115452
813.807197	0.020505350
815.735651	0.030984446
817.664104	0.035158109
819.592557	0.036590785
821.521010	0.035054509
823.449463	0.039473280
825.377916	0.033577356
827.306369	0.026624886
829.234822	0.017918123
831.163275	0.013036233
833.091728	0.012967079
835.020181	0.014085490
836.948634	0.009755311
838.877087	0.020984126
840.805541	0.033884495
842.733994	0.029657129
844.662447	0.021621577
846.590900	0.030637532
848.519353	0.033632286
850.447806	0.025838491
852.376259	0.027198320
854.304712	0.030797232
856.233165	0.029953593
858.161618	0.024181953
860.090071	0.017371474
862.018524	0.019958306
863.946977	0.021546734
865.875430	0.024678743
867.803884	0.027976472
869.732337	0.032798823
871.660790	0.037467141
873.589243	0.038876966
875.517696	0.036401600
877.446149	0.034136761
879.374602	0.033436134
881.303055	0.033571038
883.231508	0.035605099
885.159961	0.038932759
887.088414	0.043708272
889.016867	0.049579941
890.945320	0.053080916
892.873774	0.053359233
894.802227	0.052417718
896.730680	0.052324131
898.659133	0.054635156
900.587586	0.060114652
902.516039	0.066239528
904.444492	0.069783993
906.372945	0.071886256
908.301398	0.074567169
910.229851	0.076893046
912.158304	0.078951240
914.086757	0.083377786
916.015210	0.090166055
917.943664	0.095986113
919.872117	0.099239528
921.800570	0.102052711
923.729023	0.105903909
925.657476	0.109263361
927.585929	0.112216190
929.514382	0.117893539
931.442835	0.126286626
933.371288	0.132854596
935.299741	0.136540830
937.228194	0.140801609
939.156647	0.147437140
941.085100	0.155950308
943.013553	0.165078804
944.942007	0.172437772
946.870460	0.176281109
948.798913	0.178658679
950.727366	0.183323711
952.655819	0.190499082
954.584272	0.197477266
956.512725	0.203519225
958.441178	0.210059077
960.369631	0.216988832
962.298084	0.223464847
964.226537	0.229713500
966.154990	0.235879838
968.083443	0.242442474
970.011897	0.249968201
971.940350	0.257360071
973.868803	0.263388783
975.797256	0.269145012
977.725709	0.275742888
979.654162	0.282377124
981.582615	0.288588166
983.511068	0.294504672
985.439521	0.300542086
987.367974	0.307515383
989.296427	0.314787447
991.224880	0.321056396
993.153333	0.326295912
995.081786	0.331038237
997.010240	0.335689396
998.938693	0.340528518
1000.867146	0.345344156
1002.795599	0.349338681
1004.724052	0.352264643
1006.652505	0.355887890
1008.580958	0.361951083
1010.509411	0.368887722
1012.437864	0.374410123
1014.366317	0.378662527
1016.294770	0.382281184
1018.223223	0.385522485
1020.151676	0.388620853
1022.080130	0.391387463
1024.008583	0.394103974
1025.937036	0.397432446
1027.865489	0.400566012
1029.793942	0.402304381
1031.722395	0.403774023
1033.650848	0.406100005
1035.579301	0.408021033
1037.507754	0.408972174
1039.436207	0.410194576
1041.364660	0.411974698
1043.293113	0.413402766
1045.221566	0.414236188
1047.150019	0.414528131
1049.078473	0.414218158
1051.006926	0.413969994
1052.935379	0.413859725
1054.863832	0.413278192
1056.792285	0.412531734
1058.720738	0.411711574
1060.649191	0.410573334
1062.577644	0.409605563
1064.506097	0.409043998
1066.434550	0.408508420
1068.363003	0.407456368
1070.291456	0.405693591
1072.219909	0.403706968
1074.148363	0.401675940
1076.076816	0.399983466
1078.005269	0.399161071
1079.933722	0.398042768
1081.862175	0.396120220
1083.790628	0.394743681
1085.719081	0.394038916
1087.647534	0.392961264
1089.575987	0.390905470
1091.504440	0.388411403
1093.432893	0.386722326
1095.361346	0.385710686
1097.289799	0.384311169
1099.218253	0.382146925
1101.146706	0.379346997
1103.075159	0.376178116
1105.003612	0.372810721
1106.932065	0.370097995
1108.860518	0.368883610
1110.788971	0.367765278
1112.717424	0.365170896
1114.645877	0.361600757
1116.574330	0.358013928
1118.502783	0.354876250
1120.431236	0.352203965
1122.359689	0.349742949
1124.288142	0.347365230
1126.216596	0.345196277
1128.145049	0.343298942
1130.073502	0.341067016
1132.001955	0.337909043
1133.930408	0.334230423
1135.858861	0.330810070
1137.787314	0.328076035
1139.715767	0.326111227
1141.644220	0.324337929
1143.572673	0.322017998
1145.501126	0.319349110
1147.429579	0.316721082
1149.358032	0.313967764
1151.286486	0.311031252
1153.214939	0.308223069
1155.143392	0.305752188
1157.071845	0.303186297
1159.000298	0.299960881
1160.928751	0.296586931
1162.857204	0.294069618
1164.785657	0.292074323
1166.714110	0.289516389
1168.642563	0.286608577
1170.571016	0.284084737
1172.499469	0.281433880
1174.427922	0.278090149
1176.356375	0.274805307
1178.284829	0.272259921
1180.213282	0.270067751
1182.141735	0.267629892
1184.070188	0.264910221
1185.998641	0.262314737
1187.927094	0.259999573
1189.855547	0.257662445
1191.784000	0.254885972
1193.712453	0.251748890
1195.640906	0.248809919
1197.569359	0.246170282
1199.497812	0.243561357
1201.426265	0.240956962
1203.354719	0.238775894
1205.283172	0.236678720
1207.211625	0.234239906
1209.140078	0.231619284
1211.068531	0.228989512
1212.996984	0.226319596
1214.925437	0.223906755
1216.853890	0.222046912
1218.782343	0.220437363
1220.710796	0.218560010
1222.639249	0.216515720
1224.567702	0.214478627
1226.496155	0.212318301
1228.424609	0.210283354
1230.353062	0.208545223
1232.281515	0.206801996
1234.209968	0.204731449
1236.138421	0.202285051
1238.066874	0.199852929
1239.995327	0.197936922
1241.923780	0.196471900
1243.852233	0.195073411
1245.780686	0.193633825
1247.709139	0.192136705
1249.637592	0.190409482
1251.566045	0.188528314
1253.494498	0.186570466
1255.422952	0.184671998
1257.351405	0.183227763
1259.279858	0.182030573
1261.208311	0.180445805
1263.136764	0.178424314
1265.065217	0.176535144
1266.993670	0.175155655
1268.922123	0.173753008
1270.850576	0.171718836
1272.779029	0.169539005
1274.707482	0.167599425
1276.635935	0.165883228
1278.564388	0.164547414
1280.492842	0.163360834
1282.421295	0.161948010
1284.349748	0.160473868
1286.278201	0.159204379
1288.206654	0.158017188
1290.135107	0.156344116
1292.063560	0.154199883
1293.992013	0.152402773
1295.920466	0.151066050
1297.848919	0.149624154
1299.777372	0.147951126
1301.705825	0.146354377
1303.634278	0.145068124
1305.562731	0.143871844
1307.491185	0.142594829
1309.419638	0.141708046
1311.348091	0.141174272
1313.276544	0.140682399
1315.204997	0.140252411
1317.133450	0.139386445
1319.061903	0.137634158
1320.990356	0.135227814
1322.918809	0.132745951
1324.847262	0.130778402
1326.775715	0.129395828
1328.704168	0.128334343
1330.632621	0.127546728
1332.561075	0.127162293
1334.489528	0.127327949
1336.417981	0.127913892
1338.346434	0.127716258
1340.274887	0.125924200
1342.203340	0.123045959
1344.131793	0.120089568
1346.060246	0.118020728
1347.988699	0.116902709
1349.917152	0.116136082
1351.845605	0.115224674
1353.774058	0.114027940
1355.702511	0.113080144
1357.630965	0.112951405
1359.559418	0.113181315
1361.487871	0.112656944
1363.416324	0.111569479
1365.344777	0.110301808
1367.273230	0.108624682
1369.201683	0.107747167
1371.130136	0.108042888
1373.058589	0.107992984
1374.987042	0.107066132
1376.915495	0.105188586
1378.843948	0.102756366
1380.772401	0.101232603
1382.700854	0.100962199
1384.629308	0.100598559
1386.557761	0.099021561
1388.486214	0.097292177
1390.414667	0.096649364
1392.343120	0.096706316
1394.271573	0.097468495
1396.200026	0.098186329
1398.128479	0.096710555
1400.056932	0.094118655
1401.985385	0.092269219
1403.913838	0.090721183
1405.842291	0.089717962
1407.770744	0.088987969
1409.699198	0.087787196
1411.627651	0.086909607
1413.556104	0.087314017
1415.484557	0.088381216
1417.413010	0.088240936
1419.341463	0.087095283
1421.269916	0.086209580
1423.198369	0.084791124
1425.126822	0.083278060
1427.055275	0.082260780
1428.983728	0.081280865
1430.912181	0.081300355
1432.840634	0.082071580
1434.769087	0.081152692
1436.697541	0.078913540
1438.625994	0.077749699
1440.554447	0.076592758
1442.482900	0.075090826
1444.411353	0.074510723
1446.339806	0.074456416
1448.268259	0.074293502
1450.196712	0.074316151
1452.125165	0.075257540
1454.053618	0.076852344
1455.982071	0.077256128
1457.910524	0.076351397
1459.838977	0.075395271
1461.767431	0.073558450
1463.695884	0.070777684
1465.624337	0.068988830
1467.552790	0.069215983
1469.481243	0.070073500
1471.409696	0.070717439
1473.338149	0.071248397
1475.266602	0.070044041
1477.195055	0.067354113
1479.123508	0.065270595
1481.051961	0.064237393
1482.980414	0.064249806
1484.908867	0.064975895
1486.837321	0.065622188
1488.765774	0.065536372
1490.694227	0.065024018
1492.622680	0.064659037
1494.551133	0.063550361
1496.479586	0.062075000
1498.408039	0.061504312
1500.336492	0.061849348
1502.264945	0.063062377
1504.193398	0.064144105
1506.121851	0.064483486
1508.050304	0.065236457
1509.978757	0.064470261
1511.907210	0.062128656
1513.835664	0.060902406
1515.764117	0.061354894
1517.692570	0.062629767
1519.621023	0.062737934
1521.549476	0.061376438
1523.477929	0.060364079
1525.406382	0.058815666
1527.334835	0.057073630
1529.263288	0.056558646
1531.191741	0.056180105
1533.120194	0.055474028
1535.048647	0.056056935
1536.977100	0.057052355
1538.905554	0.057952788
1540.834007	0.060398687
1542.762460	0.060568999
1544.690913	0.056753684
1546.619366	0.053222273
1548.547819	0.051435430
1550.476272	0.051133040
1552.404725	0.051891655
1554.333178	0.053133819
1556.261631	0.053631499
1558.190084	0.051935237
1560.118537	0.050804522
1562.046990	0.050836422
1563.975443	0.049907070
1565.903897	0.049108054
1567.832350	0.048630439
1569.760803	0.048110671
1571.689256	0.048441220
1573.617709	0.048575282
1575.546162	0.048023671
1577.474615	0.048134059
1579.403068	0.048067406
1581.331521	0.046996392
1583.259974	0.046193074
1585.188427	0.046254110
1587.116880	0.046783391
1589.045333	0.047390345
1590.973787	0.047782846
1592.902240	0.047725651
1594.830693	0.047369506
1596.759146	0.047184274
1598.687599	0.047346536
1600.616052	0.047659252
1602.544505	0.047893278
1604.472958	0.048067659
1606.401411	0.048354834
1608.329864	0.048792943
1610.258317	0.049463924
1612.186770	0.050629769
1614.115223	0.051916018
1616.043677	0.052738894
1617.972130	0.053558603
1619.900583	0.054109834
1621.829036	0.053844012
1623.757489	0.054239102
1625.685942	0.055088174
1627.614395	0.054851603
1629.542848	0.054714363
1631.471301	0.055887677
1633.399754	0.057269741
1635.328207	0.058101643
1637.256660	0.058759227
1639.185113	0.058299702
1641.113566	0.057427078
1643.042020	0.057710625
1644.970473	0.058596481
1646.898926	0.059965402
1648.827379	0.062181875
1650.755832	0.061382715
1652.684285	0.057191622
1654.612738	0.055540014
1656.541191	0.055911884
1658.469644	0.055460092
1660.398097	0.054655798
1662.326550	0.054092977
1664.255003	0.054127961
1666.183456	0.054223508
1668.111910	0.053744309
1670.040363	0.053817630
1671.968816	0.054239333
1673.897269	0.052971169
1675.825722	0.051201541
1677.754175	0.051018305
1679.682628	0.051616393
1681.611081	0.051361389
1683.539534	0.049818836
1685.467987	0.048969407
1687.396440	0.048510786
1689.324893	0.046946052
1691.253346	0.045731325
1693.181799	0.045427017
1695.110253	0.045887545
1697.038706	0.047343940
1698.967159	0.046825219
1700.895612	0.044357646
1702.824065	0.042877059
1704.752518	0.041274477
1706.680971	0.039687615
1708.609424	0.038821522
1710.537877	0.038410857
1712.466330	0.038674474
1714.394783	0.039584074
1716.323236	0.039912049
1718.251689	0.038759369
1720.180143	0.037126359
1722.108596	0.035857659
1724.037049	0.035293344
1725.965502	0.035345968
1727.893955	0.035492066
1729.822408	0.035768032
1731.750861	0.035722759
1733.679314	0.035141107
1735.607767	0.035338450
1737.536220	0.035555217
1739.464673	0.035137411
1741.393126	0.035173453
1743.321579	0.035603274
1745.250032	0.035899162
1747.178486	0.035957951
1749.106939	0.035411317
1751.035392	0.034456257
1752.963845	0.033785101
1754.892298	0.033294439
1756.820751	0.032996573
1758.749204	0.033228591
1760.677657	0.033389457
1762.606110	0.033516660
1764.534563	0.034074210
1766.463016	0.034841187
1768.391469	0.035965826
1770.319922	0.036973074
1772.248376	0.037095863
1774.176829	0.036922611
1776.105282	0.036784619
1778.033735	0.036496479
1779.962188	0.036161557
1781.890641	0.035919003
1783.819094	0.035784002
1785.747547	0.036086388
1787.676000	0.037025873
1789.604453	0.037949953
1791.532906	0.038533460
1793.461359	0.039239198
1795.389812	0.039858591
1797.318266	0.039900355
1799.246719	0.039535716
1801.175172	0.039174475
1803.103625	0.039060887
1805.032078	0.039155886
1806.960531	0.039525330
1808.888984	0.040107347
1810.817437	0.040540189
1812.745890	0.040638443
1814.674343	0.040467404
1816.602796	0.040244039
1818.531249	0.040277753
1820.459702	0.040668733
1822.388155	0.041304521
1824.316609	0.042056400
1826.245062	0.042852543
1828.173515	0.043027356
1830.101968	0.042582396
1832.030421	0.042276420
1833.958874	0.041822441
1835.887327	0.041064557
1837.815780	0.040540010
1839.744233	0.040687546
1841.672686	0.041218597
1843.601139	0.041661374
1845.529592	0.042014893
1847.458045	0.041735977
1849.386499	0.040722121
1851.314952	0.039716098
1853.243405	0.039132804
1855.171858	0.038908567
1857.100311	0.038785249
1859.028764	0.038627863
1860.957217	0.038517348
1862.885670	0.038718369
1864.814123	0.039334197
1866.742576	0.039820135
1868.671029	0.039705947
1870.599482	0.039147627
1872.527935	0.038216062
1874.456388	0.037172440
1876.384842	0.036575321
1878.313295	0.036442131
1880.241748	0.036339175
1882.170201	0.035968602
1884.098654	0.035563983
1886.027107	0.035453033
1887.955560	0.035287123
1889.884013	0.034970470
1891.812466	0.034793466
1893.740919	0.034432255
1895.669372	0.033926085
1897.597825	0.033554852
1899.526278	0.033167820
1901.454732	0.032727633
1903.383185	0.032351054
1905.311638	0.032138251
1907.240091	0.032090474
1909.168544	0.032052837
1911.096997	0.031820845
1913.025450	0.031421110
1914.953903	0.030979296
1916.882356	0.030388774
1918.810809	0.030010952
1920.739262	0.030113488
1922.667715	0.030276211
1924.596168	0.030155521
1926.524622	0.029607551
1928.453075	0.028891172
1930.381528	0.028268039
1932.309981	0.027752064
1934.238434	0.027498892
1936.166887	0.027580535
1938.095340	0.027817531
1940.023793	0.027845412
1941.952246	0.027558535
1943.880699	0.027424388
1945.809152	0.027393507
1947.737605	0.027021172
1949.666058	0.026419653
1951.594511	0.025898850
1953.522965	0.025614500
1955.451418	0.025486814
1957.379871	0.025284544
1959.308324	0.024905182
1961.236777	0.024546174
1963.165230	0.024448212
1965.093683	0.024518101
1967.022136	0.024466828
1968.950589	0.024121594
1970.879042	0.023427036
1972.807495	0.022737660
1974.735948	0.022499684
1976.664401	0.022542441
1978.592855	0.022470940
1980.521308	0.022251217
1982.449761	0.022025332
1984.378214	0.021898396
1986.306667	0.021973157
1988.235120	0.022078119
1990.163573	0.021791175
1992.092026	0.021272976
1994.020479	0.021046599
1995.948932	0.020997956
1997.877385	0.020811347
1999.805838	0.020475378
2001.734291	0.020152299
2003.662744	0.019966181
2005.591198	0.019800300
2007.519651	0.019552082
2009.448104	0.019451518
2011.376557	0.019642726
2013.305010	0.019735081
2015.233463	0.019371418
2017.161916	0.018891862
2019.090369	0.018755436
2021.018822	0.018844562
2022.947275	0.018821487
2024.875728	0.018578600
2026.804181	0.018340353
2028.732634	0.018373853
2030.661088	0.018518064
2032.589541	0.018408006
2034.517994	0.018020466
2036.446447	0.017552687
2038.374900	0.017151529
2040.303353	0.016958166
2042.231806	0.016975690
2044.160259	0.016944967
2046.088712	0.016670497
2048.017165	0.016254136
2049.945618	0.015973652
2051.874071	0.015970547
2053.802524	0.016031129
2055.730978	0.015943725
2057.659431	0.015777107
2059.587884	0.015663160
2061.516337	0.015660759
2063.444790	0.015789017
2065.373243	0.015961777
2067.301696	0.015941501
2069.230149	0.015679253
2071.158602	0.015457613
2073.087055	0.015460962
2075.015508	0.015476281
2076.943961	0.015247553
2078.872414	0.014952744
2080.800867	0.014852366
2082.729321	0.014879366
2084.657774	0.014849572
2086.586227	0.014682540
2088.514680	0.014462601
2090.443133	0.014283081
2092.371586	0.014192646
2094.300039	0.014251941
2096.228492	0.014359675
2098.156945	0.014308022
2100.085398	0.014086154
2102.013851	0.013804564
2103.942304	0.013561329
2105.870757	0.013471750
2107.799211	0.013524352
2109.727664	0.013486453
2111.656117	0.013266043
2113.584570	0.013084924
2115.513023	0.013159060
2117.441476	0.013392569
2119.369929	0.013413123
2121.298382	0.013241547
2123.226835	0.013182973
2125.155288	0.013057405
2127.083741	0.012819895
2129.012194	0.012914574
2130.940647	0.013315980
2132.869100	0.013644923
2134.797554	0.013736763
2136.726007	0.013562817
2138.654460	0.013204429
2140.582913	0.012869465
2142.511366	0.012769002
2144.439819	0.012919722
2146.368272	0.013069077
2148.296725	0.012939983
2150.225178	0.012679978
2152.153631	0.012603748
2154.082084	0.012534579
2156.010537	0.012190201
2157.938990	0.011809069
2159.867444	0.011703840
2161.795897	0.011748965
2163.724350	0.011677017
2165.652803	0.011690592
2167.581256	0.012042877
2169.509709	0.012396130
2171.438162	0.012369573
2173.366615	0.011979700
2175.295068	0.011505961
2177.223521	0.011453989
2179.151974	0.011916655
2181.080427	0.012178897
2183.008880	0.011941616
2184.937334	0.011747345
2186.865787	0.011705832
2188.794240	0.011534968
2190.722693	0.011295073
2192.651146	0.011079435
2194.579599	0.011030361
2196.508052	0.011261342
2198.436505	0.011554039
2200.364958	0.011705115
2202.293411	0.011764023
2204.221864	0.011729441
2206.150317	0.011581489
2208.078770	0.011439295
2210.007223	0.011309828
2211.935677	0.011175057
2213.864130	0.011011938
2215.792583	0.010778684
2217.721036	0.010535861
2219.649489	0.010403899
2221.577942	0.010501444
2223.506395	0.010571837
2225.434848	0.010423611
2227.363301	0.010403400
2229.291754	0.010435856
2231.220207	0.010101632
2233.148660	0.009689646
2235.077113	0.009641164
2237.005567	0.009748340
2238.934020	0.009729801
2240.862473	0.009734866
2242.790926	0.009772399
2244.719379	0.009739872
2246.647832	0.009798635
2248.576285	0.010016838
2250.504738	0.010005902
2252.433191	0.009444549
2254.361644	0.008837528
2256.290097	0.008747083
2258.218550	0.009054913
2260.147003	0.009413940
2262.075456	0.009708156
2264.003910	0.009795633
2265.932363	0.009585013
2267.860816	0.009361543
2269.789269	0.009375886
2271.717722	0.009464473
2273.646175	0.009412796
2275.574628	0.009229977
2277.503081	0.009148628
2279.431534	0.009305830
2281.359987	0.009354599
2283.288440	0.009079132
2285.216893	0.008734059
2287.145346	0.008579222
2289.073800	0.008609314
2291.002253	0.008671800
2292.930706	0.008700363
2294.859159	0.008708898
2296.787612	0.008645269
2298.716065	0.008497803
2300.644518	0.008367951
2302.572971	0.008227623
2304.501424	0.008014377
2306.429877	0.008036015
2308.358330	0.008553532
2310.286783	0.009158094
2312.215236	0.009321388
2314.143690	0.009172198
2316.072143	0.008951594
2318.000596	0.008495229
2319.929049	0.007849403
2321.857502	0.007656809
2323.785955	0.008213181
2325.714408	0.008803392
2327.642861	0.008911492
2329.571314	0.008809385
2331.499767	0.008524291
2333.428220	0.007754101
2335.356673	0.007042527
2337.285126	0.007271553
2339.213579	0.008226708
2341.142033	0.008984751
2343.070486	0.009107879
2344.998939	0.008939017
2346.927392	0.008939360
2348.855845	0.009034429
2350.784298	0.008852177
2352.712751	0.008520938
2354.641204	0.008527149
2356.569657	0.008680812
2358.498110	0.007908432
2360.426563	0.007262772
2362.355016	0.007924401
2364.283469	0.008802534
2366.211923	0.008191975
2368.140376	0.006740466
2370.068829	0.006089659
2371.997282	0.006382585
2373.925735	0.006674376
2375.854188	0.006519523
2377.782641	0.006257180
2379.711094	0.006112945
2381.639547	0.006057165
2383.568000	0.006105823
2385.496453	0.006321526
2387.424906	0.006570539
2389.353359	0.006709239
2391.281812	0.006723716
2393.210266	0.006552484
2395.138719	0.006306298
2397.067172	0.006260659
2398.995625	0.006342494
2400.924078	0.006298336
2402.852531	0.006010877
2404.780984	0.005534095
2406.709437	0.005187438
2408.637890	0.005209676
2410.566343	0.005447192
2412.494796	0.005561749
2414.423249	0.005454239
2416.351702	0.005432493
2418.280156	0.005685513
2420.208609	0.005994608
2422.137062	0.006176149
2424.065515	0.006190334
2425.993968	0.006030959
2427.922421	0.005829881
2429.850874	0.005711478
2431.779327	0.005699344
2433.707780	0.005760925
2435.636233	0.005859226
2437.564686	0.005967218
2439.493139	0.005966600
2441.421592	0.005916396
2443.350045	0.005819713
2445.278499	0.005656807
2447.206952	0.005457050
2449.135405	0.005194111
2451.063858	0.005060571
2452.992311	0.005400441
2454.920764	0.006061055
2456.849217	0.006407835
2458.777670	0.006242181
2460.706123	0.005984331
2462.634576	0.005954478
2464.563029	0.006026391
2466.491482	0.006130391
2468.419935	0.006351781
2470.348389	0.006523464
2472.276842	0.006411281
2474.205295	0.006158100
2476.133748	0.006013278
2478.062201	0.006027614
2479.990654	0.006063689
2481.919107	0.006066674
2483.847560	0.006138596
2485.776013	0.006364554
2487.704466	0.006685320
2489.632919	0.006903611
2491.561372	0.007035529
2493.489825	0.007289484
2495.418279	0.007614198
2497.346732	0.007682560
2499.275185	0.007575087
2501.203638	0.007582269
2503.132091	0.007662390
2505.060544	0.007640417
2506.988997	0.007421363
2508.917450	0.007244308
2510.845903	0.007443634
2512.774356	0.007838288
2514.702809	0.008073600
2516.631262	0.008155195
2518.559715	0.008334431
2520.488168	0.008761619
2522.416622	0.009339212
2524.345075	0.009648231
2526.273528	0.009495290
2528.201981	0.009335995
2530.130434	0.009421864
2532.058887	0.009501003
2533.987340	0.009605211
2535.915793	0.009929877
2537.844246	0.010157946
2539.772699	0.009992809
2541.701152	0.009917634
2543.629605	0.010203833
2545.558058	0.010612354
2547.486512	0.011152343
2549.414965	0.011750108
2551.343418	0.012102232
2553.271871	0.012262353
2555.200324	0.012666099
2557.128777	0.013244745
2559.057230	0.013556170
2560.985683	0.013612099
2562.914136	0.013728678
2564.842589	0.013862929
2566.771042	0.013981059
2568.699495	0.014419044
2570.627948	0.015213301
2572.556401	0.015911253
2574.484855	0.016294017
2576.413308	0.016387738
2578.341761	0.016345926
2580.270214	0.016293831
2582.198667	0.016225688
2584.127120	0.016313171
2586.055573	0.016711837
2587.984026	0.017075075
2589.912479	0.017043740
2591.840932	0.017110389
2593.769385	0.017751018
2595.697838	0.018346762
2597.626291	0.018295668
2599.554745	0.017950358
2601.483198	0.017903371
2603.411651	0.018256374
2605.340104	0.018679140
2607.268557	0.018913420
2609.197010	0.019060321
2611.125463	0.019170500
2613.053916	0.018975299
2614.982369	0.018475356
2616.910822	0.017832475
2618.839275	0.017235728
2620.767728	0.017216317
2622.696181	0.017805511
2624.624635	0.018374240
2626.553088	0.018594701
2628.481541	0.018472943
2630.409994	0.018110234
2632.338447	0.017824335
2634.266900	0.017760601
2636.195353	0.017740767
2638.123806	0.017766332
2640.052259	0.017933179
2641.980712	0.018024337
2643.909165	0.017888777
2645.837618	0.017743144
2647.766071	0.017711937
2649.694524	0.017651664
2651.622978	0.017504208
2653.551431	0.017496433
2655.479884	0.017697306
2657.408337	0.017689934
2659.336790	0.017263515
2661.265243	0.016783806
2663.193696	0.016505973
2665.122149	0.016395496
2667.050602	0.016580544
2668.979055	0.016977627
2670.907508	0.016988738
2672.835961	0.016544046
2674.764414	0.016228843
2676.692868	0.016148034
2678.621321	0.016035145
2680.549774	0.015902821
2682.478227	0.016003249
2684.406680	0.016391426
2686.335133	0.016666478
2688.263586	0.016566388
2690.192039	0.016275818
2692.120492	0.015968189
2694.048945	0.015809078
2695.977398	0.015863094
2697.905851	0.015652698
2699.834304	0.014980575
2701.762757	0.014504720
2703.691211	0.014491911
2705.619664	0.014578745
2707.548117	0.014632258
2709.476570	0.014670535
2711.405023	0.014439688
2713.333476	0.014059852
2715.261929	0.014105928
2717.190382	0.014637112
2719.118835	0.015072483
2721.047288	0.014940347
2722.975741	0.014574676
2724.904194	0.014521411
2726.832647	0.014628649
2728.761101	0.014488149
2730.689554	0.014121972
2732.618007	0.013856891
2734.546460	0.013817675
2736.474913	0.013961588
2738.403366	0.014092157
2740.331819	0.014085497
2742.260272	0.014067958
2744.188725	0.014146504
2746.117178	0.014139891
2748.045631	0.013751256
2749.974084	0.013241932
2751.902537	0.013154001
2753.830991	0.013340876
2755.759444	0.013365292
2757.687897	0.013250021
2759.616350	0.013198850
2761.544803	0.013235353
2763.473256	0.013245166
2765.401709	0.012949648
2767.330162	0.012321919
2769.258615	0.011941471
2771.187068	0.012018827
2773.115521	0.012098633
2775.043974	0.012240153
2776.972427	0.012623877
2778.900880	0.012788140
2780.829334	0.012734798
2782.757787	0.012764161
2784.686240	0.012597254
2786.614693	0.012267409
2788.543146	0.012055799
2790.471599	0.011874114
2792.400052	0.011621571
2794.328505	0.011422432
2796.256958	0.011598211
2798.185411	0.012029911
2800.113864	0.012106763
2802.042317	0.011839502
2803.970770	0.011912013
2805.899224	0.012381897
2807.827677	0.012680735
2809.756130	0.012571188
2811.684583	0.012135074
2813.613036	0.011681635
2815.541489	0.011639556
2817.469942	0.011830636
2819.398395	0.011872791
2821.326848	0.011926563
2823.255301	0.011980667
2825.183754	0.011819381
2827.112207	0.011530895
2829.040660	0.011380480
2830.969113	0.011411694
2832.897567	0.011441515
2834.826020	0.011422607
2836.754473	0.011533447
2838.682926	0.011543912
2840.611379	0.011137084
2842.539832	0.010756318
2844.468285	0.010835070
2846.396738	0.011194828
2848.325191	0.011424935
2850.253644	0.011398615
2852.182097	0.011386836
2854.110550	0.011559302
2856.039003	0.011737628
2857.967457	0.011705580
2859.895910	0.011593108
2861.824363	0.011449408
2863.752816	0.011188473
2865.681269	0.011016484
2867.609722	0.011036958
2869.538175	0.010894307
2871.466628	0.010626908
2873.395081	0.010631302
2875.323534	0.010892338
2877.251987	0.011202523
2879.180440	0.011407506
2881.108893	0.011255925
2883.037347	0.010733753
2884.965800	0.010381348
2886.894253	0.010458419
2888.822706	0.010683852
2890.751159	0.010918768
2892.679612	0.011126792
2894.608065	0.011108534
2896.536518	0.010869318
2898.464971	0.010800708
2900.393424	0.011035345
2902.321877	0.011175025
2904.250330	0.011028041
2906.178783	0.010763503
2908.107236	0.010514164
2910.035690	0.010479557
2911.964143	0.010594920
2913.892596	0.010673604
2915.821049	0.010730500
2917.749502	0.010489531
2919.677955	0.010116615
2921.606408	0.010127097
2923.534861	0.010361321
2925.463314	0.010495677
2927.391767	0.010423745
2929.320220	0.010252059
2931.248673	0.010108013
2933.177126	0.009939134
2935.105580	0.009871707
2937.034033	0.010123691
2938.962486	0.010507632
2940.890939	0.010741815
2942.819392	0.010909055
2944.747845	0.011153000
2946.676298	0.011349577
2948.604751	0.011418696
2950.533204	0.011417785
2952.461657	0.011290905
2954.390110	0.011151550
2956.318563	0.011323310
2958.247016	0.011699385
2960.175469	0.011829337
2962.103923	0.011540337
2964.032376	0.011197646
2965.960829	0.011144728
2967.889282	0.011140672
2969.817735	0.010884455
2971.746188	0.010641558
2973.674641	0.010845962
2975.603094	0.011415198
2977.531547	0.011755324
2979.460000	0.011427845
2981.388453	0.010858134
2983.316906	0.010846508
2985.245359	0.011341461
2987.173813	0.011831774
2989.102266	0.012088341
2991.030719	0.012224908
2992.959172	0.012345578
2994.887625	0.012037166
2996.816078	0.011471777
2998.744531	0.011428633
3000.672984	0.011689638
3002.601437	0.011697371
3004.529890	0.011455935
3006.458343	0.011335501
3008.386796	0.011504324
3010.315249	0.011833068
3012.243703	0.012150852
3014.172156	0.012515824
3016.100609	0.012842781
3018.029062	0.012824333
3019.957515	0.012432294
3021.885968	0.011946029
3023.814421	0.011857693
3025.742874	0.012290748
3027.671327	0.012693731
3029.599780	0.012707363
3031.528233	0.012562735
3033.456686	0.012581059
3035.385139	0.012799933
3037.313592	0.013112697
3039.242046	0.013270107
3041.170499	0.013161682
3043.098952	0.013194414
3045.027405	0.013490628
3046.955858	0.013597470
3048.884311	0.013333974
3050.812764	0.012952347
3052.741217	0.012802535
3054.669670	0.012955320
3056.598123	0.013266746
3058.526576	0.013566953
3060.455029	0.013851699
3062.383482	0.014028399
3064.311936	0.013922844
3066.240389	0.013720115
3068.168842	0.013629570
3070.097295	0.013702941
3072.025748	0.014145729
3073.954201	0.014898818
3075.882654	0.015345033
3077.811107	0.015226985
3079.739560	0.015041240
3081.668013	0.015056293
3083.596466	0.015113564
3085.524919	0.015178588
3087.453372	0.015351696
3089.381825	0.015719712
3091.310279	0.016079590
3093.238732	0.016168183
3095.167185	0.016211614
3097.095638	0.016340205
3099.024091	0.016286895
3100.952544	0.016137071
3102.880997	0.016099334
3104.809450	0.016217407
3106.737903	0.016604636
3108.666356	0.017100804
3110.594809	0.017353766
3112.523262	0.017238911
3114.451715	0.016975552
3116.380169	0.017133513
3118.308622	0.017854303
3120.237075	0.018469483
3122.165528	0.018432014
3124.093981	0.018001828
3126.022434	0.017922599
3127.950887	0.018409217
3129.879340	0.018774793
3131.807793	0.018605001
3133.736246	0.018304106
3135.664699	0.018192852
3137.593152	0.018294625
3139.521605	0.018688904
3141.450058	0.019305389
3143.378512	0.019690510
3145.306965	0.019610845
3147.235418	0.019595914
3149.163871	0.019892231
3151.092324	0.020149834
3153.020777	0.020390162
3154.949230	0.020761816
3156.877683	0.021047257
3158.806136	0.021097925
3160.734589	0.021024520
3162.663042	0.020934284
3164.591495	0.020816056
3166.519948	0.020847848
3168.448402	0.021230439
3170.376855	0.021679640
3172.305308	0.021817282
3174.233761	0.021844156
3176.162214	0.022114098
3178.090667	0.022541471
3180.019120	0.023027996
3181.947573	0.023541970
3183.876026	0.023731811
3185.804479	0.023404669
3187.732932	0.023073493
3189.661385	0.023128079
3191.589838	0.023146987
3193.518292	0.022821123
3195.446745	0.022723772
3197.375198	0.023318704
3199.303651	0.024026444
3201.232104	0.024317278
3203.160557	0.024527650
3205.089010	0.024797427
3207.017463	0.024783133
3208.945916	0.024631942
3210.874369	0.024822995
3212.802822	0.025338970
3214.731275	0.025876576
3216.659728	0.026213128
3218.588181	0.026098112
3220.516635	0.025666069
3222.445088	0.025712723
3224.373541	0.026373697
3226.301994	0.026914334
3228.230447	0.027275648
3230.158900	0.027496831
3232.087353	0.027171625
3234.015806	0.026617009
3235.944259	0.026426179
3237.872712	0.026627271
3239.801165	0.027053362
3241.729618	0.027391871
3243.658071	0.027263515
3245.586525	0.026924480
3247.514978	0.027015455
3249.443431	0.027398160
3251.371884	0.027720513
3253.300337	0.028069440
3255.228790	0.028058227
3257.157243	0.027301896
3259.085696	0.026646497
3261.014149	0.026831280
3262.942602	0.027287064
3264.871055	0.027521925
3266.799508	0.027841365
3268.727961	0.028311491
3270.656414	0.028759846
3272.584868	0.029217955
3274.513321	0.029569546
3276.441774	0.029806376
3278.370227	0.030071493
3280.298680	0.029966947
3282.227133	0.029357443
3284.155586	0.029080443
3286.084039	0.029652279
3288.012492	0.030586736
3289.940945	0.031024670
3291.869398	0.030654822
3293.797851	0.030056497
3295.726304	0.029874714
3297.654758	0.030290818
3299.583211	0.030804388
3301.511664	0.030622676
3303.440117	0.029838825
3305.368570	0.029334452
3307.297023	0.029427763
3309.225476	0.029591123
3311.153929	0.029607374
3313.082382	0.029912326
3315.010835	0.030512845
3316.939288	0.030852092
3318.867741	0.030979883
3320.796194	0.031440262
3322.724648	0.031938296
3324.653101	0.031771675
3326.581554	0.031455956
3328.510007	0.031918615
3330.438460	0.032711942
3332.366913	0.032941695
3334.295366	0.032698918
3336.223819	0.032498520
3338.152272	0.032495145
3340.080725	0.032545667
3342.009178	0.032823693
3343.937631	0.033421926
3345.866084	0.033644896
3347.794537	0.033193912
3349.722991	0.032843176
3351.651444	0.033286929
3353.579897	0.034234326
3355.508350	0.034895886
3357.436803	0.035127506
3359.365256	0.035424642
3361.293709	0.035861667
3363.222162	0.036078349
3365.150615	0.035948712
3367.079068	0.035617515
3369.007521	0.035255428
3370.935974	0.035175320
3372.864427	0.035601687
3374.792881	0.036387548
3376.721334	0.037005980
3378.649787	0.036790274
3380.578240	0.035935707
3382.506693	0.035788465
3384.435146	0.036973611
3386.363599	0.038143441
3388.292052	0.037963506
3390.220505	0.037056558
3392.148958	0.036518872
3394.077411	0.036407784
3396.005864	0.036439557
3397.934317	0.036632761
3399.862770	0.036872528
3401.791224	0.037170704
3403.719677	0.037272826
3405.648130	0.036873844
3407.576583	0.036250845
3409.505036	0.036439553
3411.433489	0.037246481
3413.361942	0.037626438
3415.290395	0.037625216
3417.218848	0.037944920
3419.147301	0.038584836
3421.075754	0.039126385
3423.004207	0.039208453
3424.932660	0.038929496
3426.861114	0.038743444
3428.789567	0.038585596
3430.718020	0.038376294
3432.646473	0.038313802
3434.574926	0.037921876
3436.503379	0.037221603
3438.431832	0.037454456
3440.360285	0.038464073
3442.288738	0.038788907
3444.217191	0.038401682
3446.145644	0.038157117
3448.074097	0.038337916
3450.002550	0.038522732
3451.931004	0.038407732
3453.859457	0.038106225
3455.787910	0.037570003
3457.716363	0.036800511
3459.644816	0.036119681
3461.573269	0.035918914
3463.501722	0.036103766
3465.430175	0.036120106
3467.358628	0.035912134
3469.287081	0.035810068
3471.215534	0.035769302
3473.143987	0.035671052
3475.072440	0.035674892
3477.000893	0.036009673
3478.929347	0.036686115
3480.857800	0.037416127
3482.786253	0.037741836
3484.714706	0.037290469
3486.643159	0.036285531
3488.571612	0.035481621
3490.500065	0.035164278
3492.428518	0.034975778
3494.356971	0.034532767
3496.285424	0.033788912
3498.213877	0.032931782
3500.142330	0.032206088
3502.070783	0.032111663
3503.999237	0.032669771
3505.927690	0.032890510
3507.856143	0.032440379
3509.784596	0.031879425
3511.713049	0.031082271
3513.641502	0.030059420
3515.569955	0.029544124
3517.498408	0.029753083
3519.426861	0.030492937
3521.355314	0.031401124
3523.283767	0.031897731
3525.212220	0.031618211
3527.140673	0.030729087
3529.069126	0.030013407
3530.997580	0.030071812
3532.926033	0.030362997
3534.854486	0.029856959
3536.782939	0.028825074
3538.711392	0.028566251
3540.639845	0.029350409
3542.568298	0.030202691
3544.496751	0.030183440
3546.425204	0.029612511
3548.353657	0.029452682
3550.282110	0.029506309
3552.210563	0.028840061
3554.139016	0.027434057
3556.067470	0.026307972
3557.995923	0.026187018
3559.924376	0.026688404
3561.852829	0.027217027
3563.781282	0.027740117
3565.709735	0.027999893
3567.638188	0.027647452
3569.566641	0.026851585
3571.495094	0.025735661
3573.423547	0.024525490
3575.352000	0.023752466
3577.280453	0.023566814
3579.208906	0.023744320
3581.137360	0.024183054
3583.065813	0.024874713
3584.994266	0.025540471
3586.922719	0.025653590
3588.851172	0.025011640
3590.779625	0.023873519
3592.708078	0.022668239
3594.636531	0.021725655
3596.564984	0.021138508
3598.493437	0.021010973
3600.421890	0.021353828
3602.350343	0.021924391
3604.278796	0.022413351
3606.207249	0.022408538
3608.135703	0.021909753
3610.064156	0.021358648
3611.992609	0.020634707
3613.921062	0.019799296
3615.849515	0.019340249
3617.777968	0.019060133
3619.706421	0.018694790
3621.634874	0.018322876
3623.563327	0.018070599
3625.491780	0.018205199
3627.420233	0.018614667
3629.348686	0.018960865
3631.277139	0.018913630
3633.205593	0.018405493
3635.134046	0.017945681
3637.062499	0.017664699
3638.990952	0.017369000
3640.919405	0.017176267
3642.847858	0.016994987
3644.776311	0.016543375
3646.704764	0.016049424
3648.633217	0.016263232
3650.561670	0.017112803
3652.490123	0.017454606
3654.418576	0.016624659
3656.347029	0.015417802
3658.275482	0.014960635
3660.203936	0.014902285
3662.132389	0.014359752
3664.060842	0.013447367
3665.989295	0.012874124
3667.917748	0.013022553
3669.846201	0.013887890
3671.774654	0.014859303
3673.703107	0.014925316
3675.631560	0.014493000
3677.560013	0.014153494
3679.488466	0.013227100
3681.416919	0.012176830
3683.345372	0.011958954
3685.273826	0.012527877
3687.202279	0.013367688
3689.130732	0.013772085
3691.059185	0.012906355
3692.987638	0.011535338
3694.916091	0.010913751
3696.844544	0.011017127
3698.772997	0.011250868
3700.701450	0.011319025
3702.629903	0.011382551
3704.558356	0.011540138
3706.486809	0.011690804
3708.415262	0.011740189
3710.343716	0.011682911
3712.272169	0.011733714
3714.200622	0.012183880
3716.129075	0.012881138
3718.057528	0.013195205
3719.985981	0.013034587
3721.914434	0.012985312
3723.842887	0.013107605
3725.771340	0.012948821
3727.699793	0.012732411
3729.628246	0.012905699
3731.556699	0.013668111
3733.485152	0.014728541
3735.413605	0.015182882
3737.342059	0.015220983
3739.270512	0.015235986
3741.198965	0.014849369
3743.127418	0.014192956
3745.055871	0.014448259
3746.984324	0.015552890
3748.912777	0.015945844
3750.841230	0.015416511
3752.769683	0.014974023
3754.698136	0.014984178
3756.626589	0.014905225
3758.555042	0.014332105
3760.483495	0.013899547
3762.411949	0.013958533
3764.340402	0.014012937
3766.268855	0.013950259
3768.197308	0.013682241
3770.125761	0.013184024
3772.054214	0.012853725
3773.982667	0.012720990
3775.911120	0.012783502
3777.839573	0.012879062
3779.768026	0.012717163
3781.696479	0.012474538
3783.624932	0.012464636
3785.553385	0.012919893
3787.481838	0.013664390
3789.410292	0.014102866
3791.338745	0.014042155
3793.267198	0.013800929
3795.195651	0.013781204
3797.124104	0.013994694
3799.052557	0.013821315
3800.981010	0.013419781
3802.909463	0.013650525
3804.837916	0.013610754
3806.766369	0.012969180
3808.694822	0.013070380
3810.623275	0.013513251
3812.551728	0.012902457
3814.480182	0.011768944
3816.408635	0.012010605
3818.337088	0.013687300
3820.265541	0.014505611
3822.193994	0.013848972
3824.122447	0.013018816
3826.050900	0.012467388
3827.979353	0.012460068
3829.907806	0.012744480
3831.836259	0.012884364
3833.764712	0.012864030
3835.693165	0.012680043
3837.621618	0.012655106
3839.550071	0.012996729
3841.478525	0.013052798
3843.406978	0.012799971
3845.335431	0.012892698
3847.263884	0.013347795
3849.192337	0.013860480
3851.120790	0.014251765
3853.049243	0.014550314
3854.977696	0.014633779
3856.906149	0.014142962
3858.834602	0.013247675
3860.763055	0.012596155
3862.691508	0.012209118
3864.619961	0.011915190
3866.548415	0.011918461
3868.476868	0.012182024
3870.405321	0.012467650
3872.333774	0.012518677
3874.262227	0.012500869
3876.190680	0.012834473
3878.119133	0.013065158
3880.047586	0.012939666
3881.976039	0.012850222
3883.904492	0.012481406
3885.832945	0.011881830
3887.761398	0.011778940
3889.689851	0.011954496
3891.618305	0.011954672
3893.546758	0.012011967
3895.475211	0.012083131
3897.403664	0.011862492
3899.332117	0.011540163
3901.260570	0.011635304
3903.189023	0.012163010
3905.117476	0.012506369
3907.045929	0.012183970
3908.974382	0.011404658
3910.902835	0.010725359
3912.831288	0.010539358
3914.759741	0.010833338
3916.688194	0.011111887
3918.616648	0.010693963
3920.545101	0.009923229
3922.473554	0.009778588
3924.402007	0.010428183
3926.330460	0.011488141
3928.258913	0.012574609
3930.187366	0.013055733
3932.115819	0.012461541
3934.044272	0.011385048
3935.972725	0.010660504
3937.901178	0.010567864
3939.829631	0.010993866
3941.758084	0.011509261
3943.686538	0.011736356
3945.614991	0.011705661
3947.543444	0.011605388
3949.471897	0.011626799
3951.400350	0.011740516
3953.328803	0.011753533
3955.257256	0.011750648
3957.185709	0.011918961
3959.114162	0.012043615
3961.042615	0.011748412
3962.971068	0.011157050
3964.899521	0.010871466
3966.827974	0.010989528
3968.756427	0.010724527
3970.684881	0.009873090
3972.613334	0.009419305
3974.541787	0.009739496
3976.470240	0.010005577
3978.398693	0.009716061
3980.327146	0.009333563
3982.255599	0.009322966
3984.184052	0.009766430
3986.112505	0.010237918
3988.040958	0.009999024
3989.969411	0.009363278
3991.897864	0.009399706
3993.826317	0.010045650
3995.754771	0.010251952
3997.683224	0.009684978
3999.611677	0.009144286
4001.540130	0.009184737
4003.468583	0.009605771
4005.397036	0.009860241
4007.325489	0.009871661
4009.253942	0.009965419
4011.182395	0.010175461
4013.110848	0.010543782
4015.039301	0.011130455
4016.967754	0.011011486
4018.896207	0.009819613
4020.824661	0.008924166
4022.753114	0.009227389
4024.681567	0.010032698
4026.610020	0.010511302
4028.538473	0.010430033
4030.466926	0.009819837
4032.395379	0.009127311
4034.323832	0.008984595
4036.252285	0.009312959
4038.180738	0.009600227
4040.109191	0.009831450
4042.037644	0.010125552
4043.966097	0.010054715
4045.894550	0.009125040
4047.823004	0.007976058
4049.751457	0.007819402
4051.679910	0.008044501
4053.608363	0.007413159
4055.536816	0.006851021
4057.465269	0.007262205
4059.393722	0.007865867
4061.322175	0.008043034
4063.250628	0.008232271
4065.179081	0.008448042
4067.107534	0.008376163
4069.035987	0.008396680
4070.964440	0.008931337
4072.892894	0.009470291
4074.821347	0.009424581
4076.749800	0.009148138
4078.678253	0.008802241
4080.606706	0.008163516
4082.535159	0.007546955
4084.463612	0.007636382
4086.392065	0.008557727
4088.320518	0.009449278
4090.248971	0.009594436
4092.177424	0.009004853
4094.105877	0.008072387
4096.034330	0.007689899
4097.962783	0.008207727
4099.891237	0.008830982
4101.819690	0.008664027
4103.748143	0.007697870
4105.676596	0.006949913
4107.605049	0.007208017
4109.533502	0.007995717
4111.461955	0.008609745
4113.390408	0.009174761
4115.318861	0.009431285
4117.247314	0.008649059
4119.175767	0.007555989
4121.104220	0.007602759
4123.032673	0.008626238
4124.961127	0.009343754
4126.889580	0.009201418
4128.818033	0.008929877
4130.746486	0.009193880
4132.674939	0.009294681
4134.603392	0.008715086
4136.531845	0.007939363
4138.460298	0.007416348
4140.388751	0.007312519
4142.317204	0.007242744
4144.245657	0.007222316
4146.174110	0.007993136
4148.102563	0.009004282
4150.031017	0.009162859
4151.959470	0.008740322
4153.887923	0.007942392
4155.816376	0.006832558
4157.744829	0.006366169
4159.673282	0.007035942
4161.601735	0.008068742
4163.530188	0.008372224
4165.458641	0.007907358
4167.387094	0.007597344
4169.315547	0.007664197
4171.244000	0.007494710
4173.172453	0.007257914
4175.100906	0.007454434
4177.029360	0.007501078
4178.957813	0.007061439
4180.886266	0.007142160
4182.814719	0.007685714
4184.743172	0.007680315
4186.671625	0.007447382
4188.600078	0.007586210
4190.528531	0.007451514
4192.456984	0.006807074
4194.385437	0.006779246
4196.313890	0.007646974
4198.242343	0.008193876
4200.170796	0.008075257
4202.099250	0.007714272
4204.027703	0.007145135
4205.956156	0.006703775
4207.884609	0.006772200
4209.813062	0.007048212
4211.741515	0.007278461
4213.669968	0.007402475
4215.598421	0.006917739
4217.526874	0.006317297
4219.455327	0.005874015
4221.383780	0.005200451
4223.312233	0.004896407
4225.240686	0.005374745
4227.169139	0.006029717
4229.097593	0.006665369
4231.026046	0.007011034
4232.954499	0.006555995
4234.882952	0.005890496
4236.811405	0.006100152
4238.739858	0.007032129
4240.668311	0.008052804
4242.596764	0.008713666
4244.525217	0.008835916
4246.453670	0.008685896
4248.382123	0.008222282
4250.310576	0.007092359
4252.239029	0.006163755
4254.167483	0.005987251
4256.095936	0.006249441
4258.024389	0.006965021
4259.952842	0.007651106
4261.881295	0.007287065
4263.809748	0.006412846
4265.738201	0.006546807
4267.666654	0.007621095
4269.595107	0.008243895
4271.523560	0.008026459
4273.452013	0.007444041
4275.380466	0.006927023
4277.308919	0.006692305
4279.237373	0.006690722
4281.165826	0.006890105
4283.094279	0.007195504
4285.022732	0.007038259
4286.951185	0.006174996
4288.879638	0.005474516
4290.808091	0.005617888
4292.736544	0.006243889
4294.664997	0.006676463
4296.593450	0.006322375
4298.521903	0.005719345
4300.450356	0.005467399
4302.378809	0.005563101
4304.307262	0.005784239
4306.235716	0.006155017
4308.164169	0.007016426
4310.092622	0.007695408
4312.021075	0.007388147
4313.949528	0.006809312
4315.877981	0.006728194
4317.806434	0.007085779
4319.734887	0.007131820
4321.663340	0.006601085
4323.591793	0.006275269
4325.520246	0.006412679
4327.448699	0.006420815
4329.377152	0.005923254
4331.305606	0.005429437
4333.234059	0.005576981
4335.162512	0.005919400
4337.090965	0.006032431
4339.019418	0.006117445
4340.947871	0.006076582
4342.876324	0.006285992
4344.804777	0.006460195
4346.733230	0.005811391
4348.661683	0.005220832
4350.590136	0.005878843
4352.518589	0.007444900
4354.447042	0.007869812
4356.375495	0.006313404
4358.303949	0.004556276
4360.232402	0.003991488
4362.160855	0.004225465
4364.089308	0.005009145
4366.017761	0.006092296
4367.946214	0.006665491
4369.874667	0.006330467
4371.803120	0.005431105
4373.731573	0.005110081
4375.660026	0.005475918
4377.588479	0.006224474
4379.516932	0.007219445
4381.445385	0.007701735
4383.373839	0.007572724
4385.302292	0.007215620
4387.230745	0.006595240
4389.159198	0.006124277
4391.087651	0.005929819
4393.016104	0.005434588
4394.944557	0.005472415
4396.873010	0.006100090
4398.801463	0.005925772
4400.729916	0.005119472
4402.658369	0.005001775
4404.586822	0.005550900
4406.515275	0.006103859
4408.443729	0.005769296
4410.372182	0.005015600
4412.300635	0.005153548
4414.229088	0.006113323
4416.157541	0.006736583
4418.085994	0.006231335
4420.014447	0.005281304
4421.942900	0.005525399
4423.871353	0.006679060
4425.799806	0.006882799
4427.728259	0.006119356
4429.656712	0.005575426
4431.585165	0.005872255
4433.513618	0.006574878
4435.442072	0.007018609
4437.370525	0.007120170
4439.298978	0.007218689
4441.227431	0.007593593
4443.155884	0.008113786
4445.084337	0.008203269
4447.012790	0.007677765
4448.941243	0.006819217
4450.869696	0.006172671
4452.798149	0.005798181
4454.726602	0.005908448
4456.655055	0.006629972
4458.583508	0.007075703
4460.511962	0.006504532
4462.440415	0.005692516
4464.368868	0.005439003
4466.297321	0.005587528
4468.225774	0.006098351
4470.154227	0.006843777
4472.082680	0.007532218
4474.011133	0.007848627
4475.939586	0.007827889
4477.868039	0.007835166
4479.796492	0.008277492
4481.724945	0.009243668
4483.653398	0.009806830
4485.581851	0.008481168
4487.510305	0.006013779
4489.438758	0.004684656
4491.367211	0.005229847
4493.295664	0.006910983
4495.224117	0.008013052
4497.152570	0.007699267
4499.081023	0.006506056
4501.009476	0.005642857
4502.937929	0.005675079
4504.866382	0.006369252
4506.794835	0.007402412
4508.723288	0.008055667
4510.651741	0.007567838
4512.580195	0.006931046
4514.508648	0.007082959
4516.437101	0.007060594
4518.365554	0.006208627
4520.294007	0.005817856
4522.222460	0.005754383
4524.150913	0.005506511
4526.079366	0.006048434
4528.007819	0.006905313
4529.936272	0.006738944
4531.864725	0.006171686
4533.793178	0.006191832
4535.721631	0.006286301
4537.650084	0.006156938
4539.578538	0.006947691
4541.506991	0.008323788
4543.435444	0.008859403
4545.363897	0.008329954
4547.292350	0.007877274
4549.220803	0.008143323
4551.149256	0.008096315
4553.077709	0.006940506
4555.006162	0.006073099
4556.934615	0.006016602
4558.863068	0.006094975
4560.791521	0.006168983
4562.719974	0.006084615
4564.648428	0.006590535
4566.576881	0.007682733
4568.505334	0.008884525
4570.433787	0.009409869
4572.362240	0.009349746
4574.290693	0.009256409
4576.219146	0.009216850
4578.147599	0.009560710
4580.076052	0.009639475
4582.004505	0.008430182
4583.932958	0.006795094
4585.861411	0.006103353
4587.789864	0.007062075
4589.718318	0.008654139
4591.646771	0.009044704
4593.575224	0.007375398
4595.503677	0.005672202
4597.432130	0.005312135
4599.360583	0.006159089
4601.289036	0.006814565
4603.217489	0.006895327
[truncated: 1,501 more rows]
