# Supplementary material for: Adaptive Method for Quantitative Estimation of Glucose and Fructose Concentrations in Aqueous Solutions Based on Infrared Nanoantenna Optics
Source: Sensors (Basel). 2019 Jul 11;19(14):3053. doi: 10.3390/s19143053 (PMC6678705; doi:10.3390/s19143053)
Supplement: Supplementary file 1 [file sensors-19-03053-s001.zip › 00_Measurement_Data/Fructose cycles/2 water/res4 sc50_50 ap100x100 par pol/2 water.9.txt]

748.239793	0.030267555
750.168246	0.023282716
752.096699	0.016639836
754.025152	0.022196583
755.953605	0.029025262
757.882058	0.036271352
759.810511	0.039751556
761.738964	0.033326831
763.667418	0.025065860
765.595871	0.031391140
767.524324	0.044224419
769.452777	0.050315570
771.381230	0.042210851
773.309683	0.024941444
775.238136	0.021142587
777.166589	0.039135661
779.095042	0.032573670
781.023495	0.016361257
782.951948	0.025415352
784.880401	0.031402849
786.808854	0.024067469
788.737308	0.021669440
790.665761	0.022751374
792.594214	0.026262673
794.522667	0.027588217
796.451120	0.031838849
798.379573	0.038411219
800.308026	0.041649900
802.236479	0.035186104
804.164932	0.025169976
806.093385	0.030256871
808.021838	0.026269488
809.950291	0.026387101
811.878744	0.026580414
813.807197	0.027876366
815.735651	0.035849426
817.664104	0.040147334
819.592557	0.038571224
821.521010	0.046527382
823.449463	0.051620260
825.377916	0.040787268
827.306369	0.026959876
829.234822	0.013639740
831.163275	0.007337721
833.091728	0.013584973
835.020181	0.013199200
836.948634	0.014096006
838.877087	0.018831395
840.805541	0.020894228
842.733994	0.015624426
844.662447	0.008308888
846.590900	0.009099388
848.519353	0.008251123
850.447806	0.005760246
852.376259	0.011322109
854.304712	0.016233748
856.233165	0.016601164
858.161618	0.010881285
860.090071	0.011725551
862.018524	0.019057535
863.946977	0.024156548
865.875430	0.023424927
867.803884	0.025528319
869.732337	0.031938273
871.660790	0.036473252
873.589243	0.037074916
875.517696	0.035468705
877.446149	0.034769606
879.374602	0.035866763
881.303055	0.037369583
883.231508	0.037958007
885.159961	0.039312221
887.088414	0.042524308
889.016867	0.045397144
890.945320	0.048103515
892.873774	0.052326124
894.802227	0.055208772
896.730680	0.056061640
898.659133	0.059656847
900.587586	0.064186022
902.516039	0.064822830
904.444492	0.064635463
906.372945	0.067107767
908.301398	0.071278334
910.229851	0.076133832
912.158304	0.081160471
914.086757	0.086065583
916.015210	0.090346441
917.943664	0.094396517
919.872117	0.099145666
921.800570	0.103271760
923.729023	0.106489256
925.657476	0.110653803
927.585929	0.116027601
929.514382	0.122004144
931.442835	0.128076017
933.371288	0.133872271
935.299741	0.139195979
937.228194	0.143454015
939.156647	0.147808224
941.085100	0.154096261
943.013553	0.162120953
944.942007	0.170662776
946.870460	0.177096158
948.798913	0.180597171
950.727366	0.185139045
952.655819	0.192947894
954.584272	0.200967595
956.512725	0.206855685
958.441178	0.212294534
960.369631	0.218793690
962.298084	0.225624204
964.226537	0.232287675
966.154990	0.238677442
968.083443	0.244845495
970.011897	0.250970364
971.940350	0.256816566
973.868803	0.262867391
975.797256	0.269218951
977.725709	0.274945259
979.654162	0.280357838
981.582615	0.286429912
983.511068	0.293276608
985.439521	0.300453126
987.367974	0.307526112
989.296427	0.313966841
991.224880	0.319390684
993.153333	0.324398220
995.081786	0.329424769
997.010240	0.334347218
998.938693	0.339655846
1000.867146	0.345240682
1002.795599	0.350050569
1004.724052	0.354188800
1006.652505	0.358428627
1008.580958	0.362746626
1010.509411	0.367356151
1012.437864	0.372582138
1014.366317	0.377707869
1016.294770	0.382181913
1018.223223	0.386286318
1020.151676	0.389745325
1022.080130	0.391717911
1024.008583	0.392948806
1025.937036	0.395324230
1027.865489	0.398369968
1029.793942	0.400130689
1031.722395	0.401246846
1033.650848	0.403280228
1035.579301	0.405494094
1037.507754	0.407140315
1039.436207	0.409127474
1041.364660	0.411499292
1043.293113	0.412475616
1045.221566	0.411585599
1047.150019	0.410840362
1049.078473	0.411361277
1051.006926	0.412271202
1052.935379	0.412525624
1054.863832	0.412206113
1056.792285	0.412202209
1058.720738	0.412273556
1060.649191	0.411570728
1062.577644	0.410167962
1064.506097	0.408673942
1066.434550	0.407687634
1068.363003	0.406703889
1070.291456	0.405001432
1072.219909	0.403442979
1074.148363	0.402487248
1076.076816	0.401472330
1078.005269	0.400352567
1079.933722	0.399365515
1081.862175	0.398582965
1083.790628	0.397543967
1085.719081	0.395777196
1087.647534	0.394003510
1089.575987	0.392318249
1091.504440	0.390400082
1093.432893	0.388916135
1095.361346	0.387286812
1097.289799	0.384323835
1099.218253	0.380674541
1101.146706	0.377752364
1103.075159	0.375970304
1105.003612	0.374397218
1106.932065	0.372154921
1108.860518	0.369583815
1110.788971	0.367160827
1112.717424	0.364447862
1114.645877	0.361073285
1116.574330	0.357620746
1118.502783	0.354591280
1120.431236	0.352069378
1122.359689	0.350103080
1124.288142	0.348170578
1126.216596	0.345811427
1128.145049	0.343253940
1130.073502	0.340567857
1132.001955	0.337775558
1133.930408	0.335230917
1135.858861	0.332964957
1137.787314	0.330526829
1139.715767	0.327736557
1141.644220	0.324799061
1143.572673	0.321813881
1145.501126	0.319011778
1147.429579	0.316396266
1149.358032	0.313428998
1151.286486	0.310339183
1153.214939	0.307697386
1155.143392	0.305107951
1157.071845	0.302364558
1159.000298	0.299799621
1160.928751	0.297337681
1162.857204	0.294818729
1164.785657	0.292173713
1166.714110	0.289404303
1168.642563	0.286676913
1170.571016	0.283862561
1172.499469	0.280858129
1174.427922	0.277899206
1176.356375	0.275053561
1178.284829	0.272314489
1180.213282	0.269865006
1182.141735	0.267789155
1184.070188	0.265737236
1185.998641	0.263339818
1187.927094	0.260694057
1189.855547	0.257909268
1191.784000	0.254975617
1193.712453	0.252148628
1195.640906	0.249607056
1197.569359	0.247160211
1199.497812	0.244545221
1201.426265	0.241540238
1203.354719	0.239029527
1205.283172	0.237011492
1207.211625	0.234867245
1209.140078	0.232289776
1211.068531	0.229655698
1212.996984	0.226956904
1214.925437	0.224251419
1216.853890	0.221963137
1218.782343	0.220116422
1220.710796	0.218402475
1222.639249	0.216587633
1224.567702	0.214483470
1226.496155	0.212111309
1228.424609	0.209814399
1230.353062	0.207825229
1232.281515	0.206191868
1234.209968	0.204743043
1236.138421	0.202883676
1238.066874	0.200474575
1239.995327	0.198278055
1241.923780	0.196675226
1243.852233	0.195276022
1245.780686	0.193723410
1247.709139	0.192013308
1249.637592	0.190009043
1251.566045	0.187669709
1253.494498	0.185653552
1255.422952	0.184580982
1257.351405	0.183941752
1259.279858	0.182780653
1261.208311	0.181061700
1263.136764	0.179116040
1265.065217	0.176942885
1266.993670	0.174851373
1268.922123	0.173088700
1270.850576	0.171255454
1272.779029	0.169275284
1274.707482	0.167578235
1276.635935	0.166360840
1278.564388	0.165079564
1280.492842	0.163264066
1282.421295	0.161558986
1284.349748	0.160537183
1286.278201	0.159583420
1288.206654	0.158138201
1290.135107	0.156318709
1292.063560	0.154399768
1293.992013	0.152663931
1295.920466	0.151171967
1297.848919	0.149852142
1299.777372	0.148596495
1301.705825	0.147187725
1303.634278	0.145663410
1305.562731	0.144106284
1307.491185	0.142545000
1309.419638	0.141366288
1311.348091	0.140694901
1313.276544	0.140535742
1315.204997	0.140442804
1317.133450	0.139306203
1319.061903	0.137243688
1320.990356	0.135123849
1322.918809	0.133019358
1324.847262	0.131101117
1326.775715	0.129805490
1328.704168	0.128892779
1330.632621	0.127822906
1332.561075	0.126742497
1334.489528	0.126300231
1336.417981	0.126608819
1338.346434	0.126550421
1340.274887	0.125401273
1342.203340	0.123319149
1344.131793	0.120800510
1346.060246	0.118783444
1347.988699	0.117381155
1349.917152	0.116034992
1351.845605	0.114612252
1353.774058	0.113350905
1355.702511	0.112595841
1357.630965	0.112403214
1359.559418	0.112335958
1361.487871	0.111849457
1363.416324	0.111179858
1365.344777	0.110105172
1367.273230	0.108326294
1369.201683	0.107323304
1371.130136	0.107212178
1373.058589	0.106420837
1374.987042	0.105271131
1376.915495	0.104098521
1378.843948	0.102377474
1380.772401	0.100731194
1382.700854	0.099668644
1384.629308	0.098784745
1386.557761	0.097885281
1388.486214	0.097647391
1390.414667	0.097843722
1392.343120	0.097489566
1394.271573	0.097370848
1396.200026	0.097830847
1398.128479	0.097082287
1400.056932	0.095419683
1401.985385	0.093665645
1403.913838	0.091355689
1405.842291	0.089678936
1407.770744	0.088831231
1409.699198	0.087602258
1411.627651	0.086446531
1413.556104	0.086363718
1415.484557	0.086865991
1417.413010	0.086709611
1419.341463	0.086719692
1421.269916	0.087222017
1423.198369	0.086062051
1425.126822	0.083911195
1427.055275	0.082220934
1428.983728	0.080936290
1430.912181	0.081061691
1432.840634	0.081994757
1434.769087	0.081006035
1436.697541	0.078806944
1438.625994	0.077973932
1440.554447	0.077069484
1442.482900	0.075582109
1444.411353	0.074728876
1446.339806	0.074185386
1448.268259	0.073851600
1450.196712	0.074136801
1452.125165	0.075015888
1454.053618	0.075899750
1455.982071	0.075820103
1457.910524	0.075542383
1459.838977	0.075406842
1461.767431	0.073538907
1463.695884	0.070455566
1465.624337	0.068790749
1467.552790	0.069299392
1469.481243	0.070081376
1471.409696	0.070516676
1473.338149	0.071292602
1475.266602	0.070671685
1477.195055	0.068192393
1479.123508	0.065825164
1481.051961	0.064419508
1482.980414	0.064210273
1484.908867	0.064698555
1486.837321	0.065001786
1488.765774	0.064792484
1490.694227	0.064558938
1492.622680	0.064502828
1494.551133	0.063582487
1496.479586	0.062447779
1498.408039	0.062199872
1500.336492	0.062183145
1502.264945	0.062266391
1504.193398	0.062159240
1506.121851	0.062209107
1508.050304	0.064002149
1509.978757	0.064597681
1511.907210	0.062621079
1513.835664	0.060710222
1515.764117	0.060342085
1517.692570	0.061852854
1519.621023	0.063331507
1521.549476	0.063183412
1523.477929	0.062079951
1525.406382	0.059253123
1527.334835	0.056290422
1529.263288	0.055365812
1531.191741	0.055086952
1533.120194	0.054606639
1535.048647	0.055421554
1536.977100	0.056581590
1538.905554	0.057828426
1540.834007	0.061024252
1542.762460	0.061669767
1544.690913	0.057598945
1546.619366	0.053607188
1548.547819	0.051484734
1550.476272	0.050984483
1552.404725	0.051469304
1554.333178	0.052335363
1556.261631	0.053075850
1558.190084	0.052597594
1560.118537	0.052343372
1562.046990	0.052079730
1563.975443	0.050332155
1565.903897	0.048810124
1567.832350	0.048179533
1569.760803	0.048426274
1571.689256	0.049683385
1573.617709	0.049808018
1575.546162	0.048414581
1577.474615	0.047810592
1579.403068	0.047641568
1581.331521	0.046727967
1583.259974	0.045883846
1585.188427	0.045682024
1587.116880	0.045944132
1589.045333	0.046275340
1590.973787	0.046398796
1592.902240	0.046391737
1594.830693	0.046494469
1596.759146	0.046714924
1598.687599	0.046895649
1600.616052	0.047121536
1602.544505	0.047571585
1604.472958	0.048191350
1606.401411	0.048794057
1608.329864	0.049309261
1610.258317	0.049843431
1612.186770	0.050505906
1614.115223	0.050859440
1616.043677	0.050938658
1617.972130	0.052065406
1619.900583	0.053450190
1621.829036	0.053430345
1623.757489	0.053577852
1625.685942	0.054395199
1627.614395	0.054479942
1629.542848	0.054629471
1631.471301	0.055618536
1633.399754	0.056400374
1635.328207	0.056839779
1637.256660	0.057652071
1639.185113	0.057489775
1641.113566	0.056772564
1643.042020	0.057107482
1644.970473	0.058062501
1646.898926	0.059682596
1648.827379	0.062180065
1650.755832	0.061462946
1652.684285	0.057715166
1654.612738	0.056977246
1656.541191	0.057545677
1658.469644	0.056200225
1660.398097	0.054238256
1662.326550	0.053139545
1664.255003	0.053411633
1666.183456	0.053867877
1668.111910	0.053527877
1670.040363	0.053466592
1671.968816	0.053255208
1673.897269	0.051383965
1675.825722	0.049951080
1677.754175	0.050639935
1679.682628	0.051884606
1681.611081	0.052283909
1683.539534	0.051540457
1685.467987	0.050766457
1687.396440	0.049480665
1689.324893	0.047168188
1691.253346	0.045576252
1693.181799	0.044615500
1695.110253	0.044044964
1697.038706	0.044951163
1698.967159	0.045132164
1700.895612	0.043975607
1702.824065	0.043362029
1704.752518	0.041972380
1706.680971	0.040197302
1708.609424	0.039133273
1710.537877	0.038782448
1712.466330	0.039126053
1714.394783	0.039572332
1716.323236	0.039172143
1718.251689	0.038141303
1720.180143	0.037049312
1722.108596	0.035694316
1724.037049	0.034556266
1725.965502	0.034262709
1727.893955	0.034680754
1729.822408	0.035635270
1731.750861	0.036245439
1733.679314	0.036073830
1735.607767	0.036311809
1737.536220	0.035988178
1739.464673	0.034736991
1741.393126	0.034280147
1743.321579	0.034737572
1745.250032	0.035276931
1747.178486	0.035615578
1749.106939	0.035488356
1751.035392	0.034959536
1752.963845	0.034366198
1754.892298	0.033678778
1756.820751	0.033209424
1758.749204	0.033335976
1760.677657	0.033407431
1762.606110	0.033497367
1764.534563	0.033934910
1766.463016	0.034320187
1768.391469	0.034935538
1770.319922	0.035713363
1772.248376	0.036167070
1774.176829	0.036534399
1776.105282	0.036711723
1778.033735	0.036638368
1779.962188	0.036568876
1781.890641	0.036394820
1783.819094	0.036010753
1785.747547	0.036025804
1787.676000	0.036743611
1789.604453	0.037462197
1791.532906	0.038128752
1793.461359	0.039279401
1795.389812	0.040164571
1797.318266	0.040041294
1799.246719	0.039467752
1801.175172	0.039187603
1803.103625	0.039311845
1805.032078	0.039564829
1806.960531	0.039990921
1808.888984	0.040572587
1810.817437	0.040966876
1812.745890	0.040915634
1814.674343	0.040453710
1816.602796	0.040116932
1818.531249	0.040406000
1820.459702	0.041013099
1822.388155	0.041400813
1824.316609	0.041627735
1826.245062	0.042168327
1828.173515	0.042587683
1830.101968	0.042515624
1832.030421	0.042258151
1833.958874	0.041600600
1835.887327	0.040766478
1837.815780	0.040444311
1839.744233	0.040858287
1841.672686	0.041373823
1843.601139	0.041477155
1845.529592	0.041594926
1847.458045	0.041410245
1849.386499	0.040632043
1851.314952	0.039853878
1853.243405	0.039378837
1855.171858	0.039114483
1857.100311	0.038928073
1859.028764	0.038786985
1860.957217	0.038752086
1862.885670	0.038883224
1864.814123	0.039051525
1866.742576	0.038922556
1868.671029	0.038674038
1870.599482	0.038621861
1872.527935	0.038283210
1874.456388	0.037571218
1876.384842	0.036984835
1878.313295	0.036576279
1880.241748	0.036212847
1882.170201	0.035881516
1884.098654	0.035673153
1886.027107	0.035608005
1887.955560	0.035346277
1889.884013	0.034939326
1891.812466	0.034588810
1893.740919	0.033964183
1895.669372	0.033360515
1897.597825	0.033140447
1899.526278	0.032967567
1901.454732	0.032700378
1903.383185	0.032474391
1905.311638	0.032366928
1907.240091	0.032381415
1909.168544	0.032349486
1911.096997	0.031959169
1913.025450	0.031332601
1914.953903	0.030921575
1916.882356	0.030810237
1918.810809	0.031038970
1920.739262	0.031140942
1922.667715	0.030537236
1924.596168	0.029716590
1926.524622	0.029094841
1928.453075	0.028659580
1930.381528	0.028361095
1932.309981	0.028069986
1934.238434	0.027772579
1936.166887	0.027484838
1938.095340	0.027246045
1940.023793	0.027092993
1941.952246	0.027078263
1943.880699	0.027226476
1945.809152	0.027182924
1947.737605	0.026812550
1949.666058	0.026378829
1951.594511	0.025993783
1953.522965	0.025665440
1955.451418	0.025340615
1957.379871	0.025062434
1959.308324	0.024902545
1961.236777	0.024763057
1963.165230	0.024586445
1965.093683	0.024359567
1967.022136	0.024081446
1968.950589	0.023744371
1970.879042	0.023259776
1972.807495	0.022916574
1974.735948	0.022903247
1976.664401	0.022764800
1978.592855	0.022247409
1980.521308	0.021669662
1982.449761	0.021420183
1984.378214	0.021526642
1986.306667	0.021629540
1988.235120	0.021473914
1990.163573	0.021097656
1992.092026	0.020755921
1994.020479	0.020725820
1995.948932	0.020842224
1997.877385	0.020791160
1999.805838	0.020479480
2001.734291	0.020095937
2003.662744	0.019900979
2005.591198	0.019803593
2007.519651	0.019663127
2009.448104	0.019521363
2011.376557	0.019375017
2013.305010	0.019258846
2015.233463	0.019104334
2017.161916	0.018853212
2019.090369	0.018726446
2021.018822	0.018711649
2022.947275	0.018649019
2024.875728	0.018633813
2026.804181	0.018607961
2028.732634	0.018321596
2030.661088	0.017911552
2032.589541	0.017681099
2034.517994	0.017510103
2036.446447	0.017276049
2038.374900	0.017144397
2040.303353	0.017189013
2042.231806	0.017237229
2044.160259	0.017122973
2046.088712	0.016994892
2048.017165	0.017016798
2049.945618	0.017070053
2051.874071	0.016942278
2053.802524	0.016561354
2055.730978	0.016200867
2057.659431	0.016100451
2059.587884	0.016107224
2061.516337	0.016180582
2063.444790	0.016282441
2065.373243	0.016134741
2067.301696	0.015777903
2069.230149	0.015507873
2071.158602	0.015475683
2073.087055	0.015619664
2075.015508	0.015670527
2076.943961	0.015514846
2078.872414	0.015418008
2080.800867	0.015423256
2082.729321	0.015313035
2084.657774	0.015214924
2086.586227	0.015190110
2088.514680	0.014831615
2090.443133	0.014207057
2092.371586	0.013993165
2094.300039	0.014325588
2096.228492	0.014585244
2098.156945	0.014425658
2100.085398	0.014228650
2102.013851	0.014306482
2103.942304	0.014445213
2105.870757	0.014450217
2107.799211	0.014296371
2109.727664	0.014104041
2111.656117	0.014000058
2113.584570	0.013884999
2115.513023	0.013557643
2117.441476	0.013200740
2119.369929	0.013209566
2121.298382	0.013328264
2123.226835	0.013124038
2125.155288	0.012956408
2127.083741	0.013063192
2129.012194	0.013002707
2130.940647	0.012789145
2132.869100	0.012827228
2134.797554	0.013028754
2136.726007	0.013155741
2138.654460	0.013210394
2140.582913	0.013233772
2142.511366	0.013173163
2144.439819	0.013020136
2146.368272	0.012846628
2148.296725	0.012528466
2150.225178	0.012115703
2152.153631	0.011918074
2154.082084	0.011960813
2156.010537	0.012107206
2157.938990	0.012156736
2159.867444	0.011971436
2161.795897	0.011735298
2163.724350	0.011490232
2165.652803	0.011242260
2167.581256	0.011303080
2169.509709	0.011656242
2171.438162	0.011889140
2173.366615	0.011937759
2175.295068	0.011868803
2177.223521	0.011528568
2179.151974	0.011196697
2181.080427	0.011265140
2183.008880	0.011443978
2184.937334	0.011358664
2186.865787	0.011154993
2188.794240	0.011019319
2190.722693	0.010877500
2192.651146	0.010803780
2194.579599	0.010839595
2196.508052	0.010725671
2198.436505	0.010396886
2200.364958	0.010191062
2202.293411	0.010347099
2204.221864	0.010768519
2206.150317	0.011185313
2208.078770	0.011337820
2210.007223	0.011247133
2211.935677	0.011195812
2213.864130	0.011148697
2215.792583	0.010895489
2217.721036	0.010772676
2219.649489	0.011021122
2221.577942	0.011170551
2223.506395	0.010996577
2225.434848	0.010821342
2227.363301	0.010745537
2229.291754	0.010476339
2231.220207	0.010011432
2233.148660	0.009791762
2235.077113	0.009811675
2237.005567	0.009699439
2238.934020	0.009633929
2240.862473	0.009711937
2242.790926	0.009666717
2244.719379	0.009668476
2246.647832	0.009929640
2248.576285	0.009997591
2250.504738	0.009688746
2252.433191	0.009573287
2254.361644	0.009851596
2256.290097	0.010042581
2258.218550	0.009944677
2260.147003	0.009720020
2262.075456	0.009544652
2264.003910	0.009501594
2265.932363	0.009454017
2267.860816	0.009308901
2269.789269	0.009198518
2271.717722	0.009278755
2273.646175	0.009501525
2275.574628	0.009557705
2277.503081	0.009317717
2279.431534	0.009020004
2281.359987	0.008841148
2283.288440	0.008778845
2285.216893	0.008812056
2287.145346	0.008947292
2289.073800	0.009068640
2291.002253	0.008956485
2292.930706	0.008734947
2294.859159	0.008679901
2296.787612	0.008631398
2298.716065	0.008423911
2300.644518	0.008280153
2302.572971	0.008209711
2304.501424	0.008027632
2306.429877	0.007944396
2308.358330	0.008226906
2310.286783	0.008636313
2312.215236	0.008728335
2314.143690	0.008431284
2316.072143	0.008057648
2318.000596	0.007875810
2319.929049	0.007837950
2321.857502	0.007860122
2323.785955	0.008213794
2325.714408	0.009014284
2327.642861	0.009654979
2329.571314	0.009372772
2331.499767	0.008279932
2333.428220	0.007720620
2335.356673	0.008525201
2337.285126	0.009591689
2339.213579	0.009602694
2341.142033	0.009064032
2343.070486	0.008575778
2344.998939	0.008062199
2346.927392	0.007660264
2348.855845	0.007345045
2350.784298	0.006729601
2352.712751	0.006065265
2354.641204	0.006213454
2356.569657	0.007230909
2358.498110	0.008362942
2360.426563	0.009103355
2362.355016	0.009551182
2364.283469	0.009596213
2366.211923	0.008638495
2368.140376	0.007138278
2370.068829	0.006178685
2371.997282	0.005935910
2373.925735	0.006119705
2375.854188	0.006511222
2377.782641	0.006966888
2379.711094	0.007160883
2381.639547	0.007081853
2383.568000	0.006979409
2385.496453	0.006888369
2387.424906	0.006775291
2389.353359	0.006673773
2391.281812	0.006516272
2393.210266	0.006262047
2395.138719	0.006057079
2397.067172	0.006054971
2398.995625	0.006177669
2400.924078	0.006309405
2402.852531	0.006376193
2404.780984	0.006196429
2406.709437	0.005952634
2408.637890	0.005862616
2410.566343	0.005791077
2412.494796	0.005770992
2414.423249	0.005951985
2416.351702	0.006174477
2418.280156	0.006214642
2420.208609	0.006087046
2422.137062	0.005965130
2424.065515	0.005937131
2425.993968	0.005908471
2427.922421	0.005829826
2429.850874	0.005691484
2431.779327	0.005533477
2433.707780	0.005403168
2435.636233	0.005282190
2437.564686	0.005278290
2439.493139	0.005508812
2441.421592	0.005745782
2443.350045	0.005673055
2445.278499	0.005538417
2447.206952	0.005908095
2449.135405	0.006375733
2451.063858	0.006141533
2452.992311	0.005671800
2454.920764	0.005653890
2456.849217	0.005982156
2458.777670	0.006255163
2460.706123	0.006140102
2462.634576	0.005823284
2464.563029	0.005811946
2466.491482	0.006030065
2468.419935	0.006097103
2470.348389	0.006041775
2472.276842	0.006063859
2474.205295	0.006257372
2476.133748	0.006652851
2478.062201	0.006903046
2479.990654	0.006622644
2481.919107	0.006251983
2483.847560	0.006254055
2485.776013	0.006483289
2487.704466	0.006796157
2489.632919	0.006969686
2491.561372	0.006830699
2493.489825	0.006636196
2495.418279	0.006887964
2497.346732	0.007456048
2499.275185	0.007726316
2501.203638	0.007729969
2503.132091	0.007897091
2505.060544	0.008164606
2506.988997	0.008271419
2508.917450	0.008164601
2510.845903	0.007988009
2512.774356	0.007835799
2514.702809	0.007908306
2516.631262	0.008310549
2518.559715	0.008711299
2520.488168	0.008962919
2522.416622	0.009122509
2524.345075	0.009165052
2526.273528	0.009215004
2528.201981	0.009324525
2530.130434	0.009555951
2532.058887	0.010004705
2533.987340	0.010492142
2535.915793	0.010928531
2537.844246	0.011271263
2539.772699	0.011381225
2541.701152	0.011320302
2543.629605	0.011277429
2545.558058	0.011367187
2547.486512	0.011588815
2549.414965	0.011829993
2551.343418	0.012082133
2553.271871	0.012365596
2555.200324	0.012741068
2557.128777	0.013291547
2559.057230	0.013872652
2560.985683	0.014139066
2562.914136	0.013932979
2564.842589	0.013742510
2566.771042	0.013958199
2568.699495	0.014205761
2570.627948	0.014308531
2572.556401	0.014621347
2574.484855	0.015368016
2576.413308	0.016206203
2578.341761	0.016499422
2580.270214	0.016174544
2582.198667	0.015905607
2584.127120	0.016209079
2586.055573	0.016786288
2587.984026	0.017114669
2589.912479	0.017027028
2591.840932	0.016734611
2593.769385	0.016652189
2595.697838	0.016916944
2597.626291	0.017235760
2599.554745	0.017520258
2601.483198	0.017849786
2603.411651	0.018033974
2605.340104	0.017954476
2607.268557	0.017754700
2609.197010	0.017649563
2611.125463	0.017774630
2613.053916	0.018106937
2614.982369	0.018570784
2616.910822	0.018876728
2618.839275	0.018864715
2620.767728	0.018734407
2622.696181	0.018511673
2624.624635	0.018399695
2626.553088	0.018660517
2628.481541	0.018898137
2630.409994	0.018750584
2632.338447	0.018482916
2634.266900	0.018307393
2636.195353	0.018199157
2638.123806	0.018244237
2640.052259	0.018380813
2641.980712	0.018322488
2643.909165	0.018073007
2645.837618	0.017917786
2647.766071	0.017795226
2649.694524	0.017595671
2651.622978	0.017662071
2653.551431	0.017942553
2655.479884	0.017944135
2657.408337	0.017620943
2659.336790	0.017290359
2661.265243	0.017103802
2663.193696	0.016980896
2665.122149	0.016899759
2667.050602	0.016836548
2668.979055	0.016752953
2670.907508	0.016819702
2672.835961	0.016889319
2674.764414	0.016681241
2676.692868	0.016372215
2678.621321	0.016190713
2680.549774	0.016186809
2682.478227	0.016319316
2684.406680	0.016275547
2686.335133	0.015869599
2688.263586	0.015495223
2690.192039	0.015504568
2692.120492	0.015685268
2694.048945	0.015770612
2695.977398	0.015759706
2697.905851	0.015628118
2699.834304	0.015342379
2701.762757	0.015106889
2703.691211	0.015049712
2705.619664	0.014947774
2707.548117	0.014620179
2709.476570	0.014500704
2711.405023	0.014802822
2713.333476	0.014871141
2715.261929	0.014387811
2717.190382	0.013885805
2719.118835	0.013961455
2721.047288	0.014450362
2722.975741	0.014729935
2724.904194	0.014731584
2726.832647	0.014673370
2728.761101	0.014598112
2730.689554	0.014495753
2732.618007	0.014293877
2734.546460	0.014093931
2736.474913	0.014034837
2738.403366	0.013892886
2740.331819	0.013607578
2742.260272	0.013446046
2744.188725	0.013454872
2746.117178	0.013575166
2748.045631	0.013840797
2749.974084	0.014174501
2751.902537	0.014268266
2753.830991	0.013775582
2755.759444	0.012946685
2757.687897	0.012434454
2759.616350	0.012436516
2761.544803	0.012681627
2763.473256	0.012728752
2765.401709	0.012371228
2767.330162	0.012031931
2769.258615	0.012169065
2771.187068	0.012579664
2773.115521	0.012778676
2775.043974	0.012571011
2776.972427	0.012217245
2778.900880	0.012190131
2780.829334	0.012475722
2782.757787	0.012602748
2784.686240	0.012465534
2786.614693	0.012302279
2788.543146	0.012133287
2790.471599	0.011826616
2792.400052	0.011477610
2794.328505	0.011308826
2796.256958	0.011405469
2798.185411	0.011690996
2800.113864	0.012010302
2802.042317	0.012220103
2803.970770	0.012208070
2805.899224	0.012001310
2807.827677	0.011797754
2809.756130	0.011767470
2811.684583	0.011765434
2813.613036	0.011708300
2815.541489	0.011709946
2817.469942	0.011813888
2819.398395	0.011952748
2821.326848	0.011887719
2823.255301	0.011614229
2825.183754	0.011630799
2827.112207	0.011788934
2829.040660	0.011563714
2830.969113	0.011281508
2832.897567	0.011104439
2834.826020	0.010776510
2836.754473	0.010676041
2838.682926	0.010891394
2840.611379	0.010859737
2842.539832	0.010687043
2844.468285	0.010925079
2846.396738	0.011284303
2848.325191	0.011243299
2850.253644	0.011218574
2852.182097	0.011493606
2854.110550	0.011477502
2856.039003	0.010954615
2857.967457	0.010399292
2859.895910	0.010224498
2861.824363	0.010435288
2863.752816	0.010668371
2865.681269	0.010758629
2867.609722	0.010783399
2869.538175	0.010623730
2871.466628	0.010424212
2873.395081	0.010788634
2875.323534	0.011499912
2877.251987	0.011503218
2879.180440	0.010824954
2881.108893	0.010558048
2883.037347	0.010920177
2884.965800	0.011063303
2886.894253	0.010494252
2888.822706	0.009770837
2890.751159	0.009784484
2892.679612	0.010220140
2894.608065	0.010218060
2896.536518	0.009891000
2898.464971	0.009887949
2900.393424	0.010295902
2902.321877	0.010678276
2904.250330	0.010835904
2906.178783	0.010820247
2908.107236	0.010770058
2910.035690	0.010938287
2911.964143	0.011195032
2913.892596	0.011178156
2915.821049	0.010747162
2917.749502	0.010186658
2919.677955	0.009817331
2921.606408	0.009682108
2923.534861	0.009872749
2925.463314	0.010243252
2927.391767	0.010424695
2929.320220	0.010361389
2931.248673	0.010266582
2933.177126	0.010292918
2935.105580	0.010404410
2937.034033	0.010643817
2938.962486	0.011017888
2940.890939	0.011291306
2942.819392	0.011231408
2944.747845	0.010802119
2946.676298	0.010310056
2948.604751	0.010176805
2950.533204	0.010311095
2952.461657	0.010367928
2954.390110	0.010469774
2956.318563	0.010909048
2958.247016	0.011605820
2960.175469	0.012166939
2962.103923	0.012259793
2964.032376	0.011861028
2965.960829	0.011379942
2967.889282	0.011303454
2969.817735	0.011530720
2971.746188	0.011728562
2973.674641	0.011930363
2975.603094	0.012132384
2977.531547	0.012124349
2979.460000	0.011740161
2981.388453	0.011267690
2983.316906	0.011131917
2985.245359	0.011199948
2987.173813	0.011220912
2989.102266	0.011257564
2991.030719	0.011370485
2992.959172	0.011388282
2994.887625	0.011371334
2996.816078	0.011531889
2998.744531	0.011769371
3000.672984	0.011820263
3002.601437	0.011760322
3004.529890	0.011825653
3006.458343	0.012069628
3008.386796	0.012340119
3010.315249	0.012437272
3012.243703	0.012234875
3014.172156	0.011788608
3016.100609	0.011545733
3018.029062	0.011825049
3019.957515	0.012251036
3021.885968	0.012429578
3023.814421	0.012628529
3025.742874	0.013042646
3027.671327	0.013367307
3029.599780	0.013231394
3031.528233	0.012659835
3033.456686	0.012333026
3035.385139	0.012634964
3037.313592	0.013063544
3039.242046	0.013229003
3041.170499	0.013248137
3043.098952	0.013293199
3045.027405	0.013363229
3046.955858	0.013333093
3048.884311	0.013273581
3050.812764	0.013302172
3052.741217	0.013407909
3054.669670	0.013625786
3056.598123	0.013825419
3058.526576	0.013727211
3060.455029	0.013494827
3062.383482	0.013600921
3064.311936	0.013991477
3066.240389	0.014198668
3068.168842	0.014248515
3070.097295	0.014436946
3072.025748	0.014587368
3073.954201	0.014572012
3075.882654	0.014766304
3077.811107	0.015283270
3079.739560	0.015613817
3081.668013	0.015555382
3083.596466	0.015535583
3085.524919	0.015676577
3087.453372	0.015794160
3089.381825	0.015772548
3091.310279	0.015631730
3093.238732	0.015742781
3095.167185	0.016162846
3097.095638	0.016536174
3099.024091	0.016767539
3100.952544	0.016714169
3102.880997	0.016265679
3104.809450	0.016030604
3106.737903	0.016638229
3108.666356	0.017565683
3110.594809	0.017817631
3112.523262	0.017566517
3114.451715	0.017660296
3116.380169	0.018084899
3118.308622	0.018171581
3120.237075	0.017868139
3122.165528	0.017676666
3124.093981	0.017674766
3126.022434	0.017674087
3127.950887	0.017782189
3129.879340	0.018117817
3131.807793	0.018743921
3133.736246	0.019452127
3135.664699	0.019598549
3137.593152	0.019433256
3139.521605	0.019780848
3141.450058	0.020323295
3143.378512	0.020226603
3145.306965	0.019711016
3147.235418	0.019676130
3149.163871	0.020180851
3151.092324	0.020404978
3153.020777	0.020277236
3154.949230	0.020445136
3156.877683	0.020704847
3158.806136	0.020480581
3160.734589	0.020321691
3162.663042	0.021063350
3164.591495	0.022452652
3166.519948	0.023526024
3168.448402	0.023586746
3170.376855	0.022824900
3172.305308	0.022076175
3174.233761	0.021792309
3176.162214	0.021792067
3178.090667	0.022009252
3180.019120	0.022594245
3181.947573	0.023308722
3183.876026	0.023698661
3185.804479	0.023820998
3187.732932	0.024065740
3189.661385	0.024343425
3191.589838	0.024510745
3193.518292	0.024629444
3195.446745	0.024542022
3197.375198	0.024469940
3199.303651	0.024708232
3201.232104	0.025047762
3203.160557	0.025414698
3205.089010	0.025609432
3207.017463	0.025286324
3208.945916	0.025009565
3210.874369	0.025525708
3212.802822	0.026371133
3214.731275	0.026710862
3216.659728	0.026359782
3218.588181	0.025832912
3220.516635	0.025943624
3222.445088	0.026659738
3224.373541	0.027050037
3226.301994	0.026695700
3228.230447	0.026240576
3230.158900	0.026367540
3232.087353	0.026951995
3234.015806	0.027312450
3235.944259	0.027105790
3237.872712	0.026872659
3239.801165	0.027098790
3241.729618	0.027617592
3243.658071	0.027898369
3245.586525	0.027672037
3247.514978	0.027440960
3249.443431	0.027472969
3251.371884	0.027277717
3253.300337	0.026854794
3255.228790	0.027029490
3257.157243	0.027695574
3259.085696	0.028049557
3261.014149	0.028213976
3262.942602	0.028293367
3264.871055	0.028078524
3266.799508	0.028081046
3268.727961	0.028602336
3270.656414	0.029029856
3272.584868	0.029001733
3274.513321	0.029153792
3276.441774	0.029815076
3278.370227	0.030188903
3280.298680	0.029797034
3282.227133	0.029166289
3284.155586	0.028840981
3286.084039	0.028691977
3288.012492	0.028477559
3289.940945	0.028469669
3291.869398	0.028700810
3293.797851	0.028837845
3295.726304	0.029021589
3297.654758	0.029574858
3299.583211	0.030145789
3301.511664	0.030276012
3303.440117	0.030357065
3305.368570	0.030939505
3307.297023	0.031560432
3309.225476	0.031528376
3311.153929	0.031379636
3313.082382	0.031739306
3315.010835	0.032107614
3316.939288	0.032127056
3318.867741	0.031937808
3320.796194	0.031551648
3322.724648	0.031380739
3324.653101	0.031749967
3326.581554	0.032103121
3328.510007	0.032286916
3330.438460	0.032877665
3332.366913	0.033596851
3334.295366	0.033824816
3336.223819	0.033765107
3338.152272	0.033871066
3340.080725	0.034325279
3342.009178	0.034675092
3343.937631	0.034418069
3345.866084	0.033982385
3347.794537	0.033896428
3349.722991	0.034143254
3351.651444	0.034486704
3353.579897	0.034741160
3355.508350	0.034868754
3357.436803	0.034891099
3359.365256	0.034903672
3361.293709	0.034808788
3363.222162	0.034509264
3365.150615	0.034439269
3367.079068	0.034747981
3369.007521	0.035139762
3370.935974	0.035815515
3372.864427	0.036482159
3374.792881	0.036260426
3376.721334	0.035495505
3378.649787	0.035197634
3380.578240	0.035354286
3382.506693	0.035512336
3384.435146	0.035842929
3386.363599	0.036582332
3388.292052	0.037094977
3390.220505	0.036960334
3392.148958	0.036949657
3394.077411	0.037506230
3396.005864	0.037902929
3397.934317	0.037728149
3399.862770	0.037432589
3401.791224	0.037357293
3403.719677	0.037094172
3405.648130	0.036900744
3407.576583	0.037007440
3409.505036	0.037026208
3411.433489	0.036687106
3413.361942	0.036613222
3415.290395	0.037090383
3417.218848	0.037469368
3419.147301	0.037523109
3421.075754	0.037672833
3423.004207	0.037754484
3424.932660	0.037513323
3426.861114	0.037338514
3428.789567	0.037270065
3430.718020	0.037167571
3432.646473	0.037339538
3434.574926	0.037549436
3436.503379	0.037241414
3438.431832	0.036890190
3440.360285	0.037240613
3442.288738	0.038052309
3444.217191	0.038379017
3446.145644	0.037834112
3448.074097	0.037418958
3450.002550	0.037673239
3451.931004	0.037870452
3453.859457	0.037478879
3455.787910	0.036761392
3457.716363	0.036252696
3459.644816	0.036030814
3461.573269	0.036156639
3463.501722	0.036570743
3465.430175	0.036667917
3467.358628	0.036331914
3469.287081	0.035990655
3471.215534	0.035883985
3473.143987	0.035859965
3475.072440	0.035782076
3477.000893	0.035846837
3478.929347	0.035767850
3480.857800	0.035245422
3482.786253	0.034886885
3484.714706	0.034849197
3486.643159	0.034520056
3488.571612	0.034034021
3490.500065	0.033713959
3492.428518	0.033390950
3494.356971	0.033290565
3496.285424	0.033566725
3498.213877	0.033610284
3500.142330	0.033159442
3502.070783	0.032924175
3503.999237	0.033507403
3505.927690	0.034181390
3507.856143	0.033929460
3509.784596	0.033276789
3511.713049	0.033085920
3513.641502	0.033094380
3515.569955	0.032720637
3517.498408	0.032119725
3519.426861	0.031850323
3521.355314	0.031736035
3523.283767	0.031425554
3525.212220	0.031175930
3527.140673	0.031177593
3529.069126	0.031320632
3530.997580	0.031331468
3532.926033	0.030999331
3534.854486	0.030362595
3536.782939	0.029605744
3538.711392	0.028913414
3540.639845	0.028611507
3542.568298	0.028946662
3544.496751	0.029312370
3546.425204	0.028970033
3548.353657	0.028288173
3550.282110	0.027866695
3552.210563	0.027668249
3554.139016	0.027234595
3556.067470	0.026366839
3557.995923	0.025613017
3559.924376	0.025521608
3561.852829	0.026122974
3563.781282	0.027058318
3565.709735	0.027509358
3567.638188	0.027155599
3569.566641	0.026556790
3571.495094	0.025750453
3573.423547	0.024757668
3575.352000	0.024054946
3577.280453	0.023678636
3579.208906	0.023255881
3581.137360	0.022853991
3583.065813	0.022912133
3584.994266	0.023205794
3586.922719	0.023161517
3588.851172	0.023132646
3590.779625	0.023451259
3592.708078	0.023699913
3594.636531	0.023669275
3596.564984	0.023534859
3598.493437	0.023174999
3600.421890	0.022445373
3602.350343	0.021701844
3604.278796	0.021171719
3606.207249	0.020895049
3608.135703	0.021168688
3610.064156	0.021837888
3611.992609	0.022103006
3613.921062	0.021838926
3615.849515	0.021225847
3617.777968	0.020085169
3619.706421	0.019193562
3621.634874	0.019409940
3623.563327	0.020118911
3625.491780	0.020341845
3627.420233	0.019707466
3629.348686	0.019129744
3631.277139	0.019161498
3633.205593	0.018928740
3635.134046	0.018383859
3637.062499	0.017965509
3638.990952	0.017637484
3640.919405	0.017213564
3642.847858	0.016664390
3644.776311	0.016494624
3646.704764	0.017507546
3648.633217	0.019236233
3650.561670	0.019239232
3652.490123	0.017409217
3654.418576	0.015527769
3656.347029	0.014600037
3658.275482	0.014631934
3660.203936	0.014642273
3662.132389	0.014181791
3664.060842	0.013649613
3665.989295	0.013047508
3667.917748	0.012151218
3669.846201	0.011643451
3671.774654	0.012050874
3673.703107	0.012332385
3675.631560	0.012390094
3677.560013	0.012887855
3679.488466	0.013107435
3681.416919	0.012857234
3683.345372	0.012539130
3685.273826	0.012232843
3687.202279	0.012079887
3689.130732	0.012418107
3691.059185	0.012997552
3692.987638	0.013148542
3694.916091	0.012790282
3696.844544	0.012418136
3698.772997	0.012172434
3700.701450	0.011636422
3702.629903	0.011013207
3704.558356	0.010795674
3706.486809	0.010938782
3708.415262	0.011375394
3710.343716	0.011881482
3712.272169	0.011897097
3714.200622	0.011640966
3716.129075	0.011683703
3718.057528	0.011959857
3719.985981	0.012001674
3721.914434	0.011884437
3723.842887	0.011906715
3725.771340	0.011741525
3727.699793	0.011451190
3729.628246	0.011384367
3731.556699	0.011342737
3733.485152	0.011217633
3735.413605	0.011317441
3737.342059	0.011666154
3739.270512	0.011855830
3741.198965	0.011661187
3743.127418	0.011353724
3745.055871	0.011638933
3746.984324	0.012251468
3748.912777	0.012442932
3750.841230	0.012905249
3752.769683	0.013798993
3754.698136	0.014077202
3756.626589	0.013623048
3758.555042	0.012893011
3760.483495	0.012296936
3762.411949	0.012207652
3764.340402	0.012695028
3766.268855	0.013271024
3768.197308	0.012995282
3770.125761	0.012064694
3772.054214	0.011634123
3773.982667	0.011735802
3775.911120	0.011905252
3777.839573	0.012033215
3779.768026	0.012324884
3781.696479	0.012858139
3783.624932	0.013357683
3785.553385	0.013771180
3787.481838	0.014020226
3789.410292	0.013930022
3791.338745	0.013868558
3793.267198	0.014175569
3795.195651	0.014543186
3797.124104	0.014631595
3799.052557	0.014207873
3800.981010	0.013376411
3802.909463	0.012792450
3804.837916	0.012298063
3806.766369	0.012110022
3808.694822	0.012867106
3810.623275	0.013870325
3812.551728	0.014184860
3814.480182	0.013829706
3816.408635	0.013643527
3818.337088	0.014165755
3820.265541	0.014436054
3822.193994	0.013905424
3824.122447	0.013051253
3826.050900	0.012321273
3827.979353	0.012245139
3829.907806	0.012523719
3831.836259	0.012660737
3833.764712	0.012946705
3835.693165	0.013701899
3837.621618	0.014856388
3839.550071	0.015693184
3841.478525	0.015154698
3843.406978	0.013923154
3845.335431	0.013415448
3847.263884	0.013725355
3849.192337	0.014287137
3851.120790	0.014455566
3853.049243	0.014094913
3854.977696	0.014047647
3856.906149	0.014206710
3858.834602	0.013862003
3860.763055	0.013287176
3862.691508	0.012866306
3864.619961	0.012792592
3866.548415	0.013197922
3868.476868	0.013754596
3870.405321	0.014238288
3872.333774	0.014496433
3874.262227	0.014352951
3876.190680	0.014162665
3878.119133	0.013873425
3880.047586	0.013262071
3881.976039	0.012560968
3883.904492	0.012126593
3885.832945	0.012321501
3887.761398	0.012736365
3889.689851	0.012358927
3891.618305	0.011699009
3893.546758	0.012004415
3895.475211	0.012956332
3897.403664	0.013400946
3899.332117	0.012831959
3901.260570	0.011805218
3903.189023	0.011374932
3905.117476	0.011847538
3907.045929	0.012344915
3908.974382	0.012393028
3910.902835	0.012410208
3912.831288	0.012263183
3914.759741	0.011379724
3916.688194	0.010478014
3918.616648	0.010698213
3920.545101	0.011636038
3922.473554	0.012083343
3924.402007	0.011857997
3926.330460	0.011595810
3928.258913	0.011325899
3930.187366	0.011018267
3932.115819	0.011165163
3934.044272	0.011675403
3935.972725	0.011862000
3937.901178	0.011737865
3939.829631	0.011778605
3941.758084	0.011909579
3943.686538	0.011799902
3945.614991	0.011364391
3947.543444	0.010699159
3949.471897	0.010032855
3951.400350	0.009652069
3953.328803	0.009679369
3955.257256	0.009998427
3957.185709	0.010377434
3959.114162	0.010614670
3961.042615	0.010643736
3962.971068	0.010430305
3964.899521	0.009989381
3966.827974	0.009560942
3968.756427	0.009431881
3970.684881	0.009748974
3972.613334	0.010641149
3974.541787	0.011622346
3976.470240	0.011904514
3978.398693	0.011663286
3980.327146	0.011428080
3982.255599	0.010997768
3984.184052	0.010415067
3986.112505	0.010483637
3988.040958	0.011227659
3989.969411	0.011559229
3991.897864	0.011393312
3993.826317	0.011698584
3995.754771	0.012131408
3997.683224	0.011842662
3999.611677	0.011251889
4001.540130	0.010747643
4003.468583	0.009873207
4005.397036	0.008473221
4007.325489	0.007608863
4009.253942	0.008106113
4011.182395	0.009550956
4013.110848	0.010530415
4015.039301	0.010231306
4016.967754	0.009456016
4018.896207	0.009316231
4020.824661	0.009743570
4022.753114	0.009839508
4024.681567	0.009462329
4026.610020	0.009292078
4028.538473	0.009133031
4030.466926	0.008922408
4032.395379	0.009291939
4034.323832	0.010053673
4036.252285	0.010233140
4038.180738	0.009551845
4040.109191	0.008642835
4042.037644	0.008745426
4043.966097	0.009860789
4045.894550	0.010593613
4047.823004	0.010572748
4049.751457	0.010161022
4051.679910	0.009418215
4053.608363	0.008785583
4055.536816	0.008514104
4057.465269	0.008427135
4059.393722	0.008806793
4061.322175	0.009069906
4063.250628	0.008951408
4065.179081	0.008759230
4067.107534	0.008300139
4069.035987	0.007819862
4070.964440	0.007821282
4072.892894	0.008043323
4074.821347	0.008172037
4076.749800	0.008458582
4078.678253	0.008981677
4080.606706	0.009485792
4082.535159	0.009284439
4084.463612	0.008323019
4086.392065	0.008049227
4088.320518	0.008940849
4090.248971	0.009236936
4092.177424	0.008529978
4094.105877	0.008119227
4096.034330	0.008187244
4097.962783	0.008420303
4099.891237	0.008930625
4101.819690	0.009185742
4103.748143	0.008906456
4105.676596	0.008653589
4107.605049	0.008541965
4109.533502	0.008078409
4111.461955	0.007475621
4113.390408	0.007402664
4115.318861	0.007603982
4117.247314	0.007860311
4119.175767	0.008482168
4121.104220	0.008921520
4123.032673	0.008464604
4124.961127	0.007616211
4126.889580	0.007630214
4128.818033	0.007864919
4130.746486	0.007560859
4132.674939	0.007528025
4134.603392	0.007982810
4136.531845	0.008400611
4138.460298	0.008338289
4140.388751	0.007809860
4142.317204	0.007060946
4144.245657	0.006176408
4146.174110	0.005818414
4148.102563	0.006634076
4150.031017	0.007690667
4151.959470	0.008091047
4153.887923	0.007794498
4155.816376	0.006922510
4157.744829	0.006264568
4159.673282	0.006149127
4161.601735	0.006161683
4163.530188	0.006850291
4165.458641	0.007523083
4167.387094	0.007393159
4169.315547	0.007247885
4171.244000	0.007656873
4173.172453	0.008190158
4175.100906	0.008618511
4177.029360	0.008722212
4178.957813	0.008246108
4180.886266	0.007822513
4182.814719	0.008357083
4184.743172	0.008923658
4186.671625	0.008169734
4188.600078	0.006804537
4190.528531	0.006049169
4192.456984	0.005790691
4194.385437	0.005935885
4196.313890	0.006304978
4198.242343	0.006536962
4200.170796	0.006718457
4202.099250	0.007287910
4204.027703	0.007520590
4205.956156	0.006496397
4207.884609	0.005775999
4209.813062	0.006586533
4211.741515	0.007464443
4213.669968	0.007273245
4215.598421	0.006256956
4217.526874	0.005268108
4219.455327	0.005002252
4221.383780	0.005273541
4223.312233	0.005722356
4225.240686	0.006583494
4227.169139	0.007446672
4229.097593	0.007888149
4231.026046	0.007703567
4232.954499	0.007087951
4234.882952	0.006626182
4236.811405	0.006539426
4238.739858	0.006565139
4240.668311	0.006525639
4242.596764	0.006520729
4244.525217	0.006548540
4246.453670	0.006344156
4248.382123	0.005893977
4250.310576	0.005698722
4252.239029	0.006016034
4254.167483	0.007212312
4256.095936	0.008380271
4258.024389	0.008271603
4259.952842	0.006974842
4261.881295	0.006076528
4263.809748	0.006117742
4265.738201	0.006099587
4267.666654	0.005869200
4269.595107	0.005662406
4271.523560	0.005172005
4273.452013	0.005891228
4275.380466	0.007241541
4277.308919	0.007012738
4279.237373	0.005965432
4281.165826	0.005813663
4283.094279	0.006504540
4285.022732	0.006617072
4286.951185	0.006035356
4288.879638	0.006372602
4290.808091	0.007629552
4292.736544	0.008053875
4294.664997	0.007298658
4296.593450	0.006507582
4298.521903	0.005876423
4300.450356	0.005711610
4302.378809	0.006446356
4304.307262	0.007231551
4306.235716	0.007002503
4308.164169	0.006396346
4310.092622	0.006158935
4312.021075	0.006304518
4313.949528	0.006450303
4315.877981	0.006143156
4317.806434	0.005477773
4319.734887	0.005803115
4321.663340	0.005931011
4323.591793	0.005422220
4325.520246	0.005930229
4327.448699	0.006870649
4329.377152	0.007084836
4331.305606	0.006721766
4333.234059	0.006523218
4335.162512	0.006665507
4337.090965	0.006454213
4339.019418	0.005868111
4340.947871	0.005368577
4342.876324	0.005353222
4344.804777	0.005616981
4346.733230	0.005923612
4348.661683	0.005980138
4350.590136	0.005826096
4352.518589	0.006039835
4354.447042	0.006228248
4356.375495	0.006495160
4358.303949	0.006474908
4360.232402	0.006770133
4362.160855	0.007264833
4364.089308	0.007183962
4366.017761	0.006764779
4367.946214	0.006111270
4369.874667	0.005578317
4371.803120	0.005629669
4373.731573	0.006096180
4375.660026	0.006278550
4377.588479	0.006162124
4379.516932	0.006412608
4381.445385	0.007137884
4383.373839	0.007921790
4385.302292	0.008056381
4387.230745	0.007583544
4389.159198	0.007081836
4391.087651	0.006549190
4393.016104	0.005504595
4394.944557	0.004711834
4396.873010	0.005208313
4398.801463	0.006172619
4400.729916	0.006398482
4402.658369	0.005968167
4404.586822	0.005802859
4406.515275	0.006682273
4408.443729	0.007897302
4410.372182	0.008101420
4412.300635	0.006983028
4414.229088	0.005812177
4416.157541	0.005471203
4418.085994	0.005856221
4420.014447	0.006963483
4421.942900	0.008067393
4423.871353	0.008594300
4425.799806	0.008574834
4427.728259	0.008580605
4429.656712	0.008600101
4431.585165	0.007964259
4433.513618	0.006764983
4435.442072	0.005648743
4437.370525	0.005032901
4439.298978	0.005429511
4441.227431	0.006562559
4443.155884	0.007683011
4445.084337	0.007753718
4447.012790	0.007298525
4448.941243	0.007552829
4450.869696	0.007723968
4452.798149	0.007451513
4454.726602	0.007382583
4456.655055	0.007232705
4458.583508	0.006597601
4460.511962	0.005838670
4462.440415	0.006238889
4464.368868	0.007207898
4466.297321	0.007825772
4468.225774	0.008041527
4470.154227	0.007564131
4472.082680	0.006635827
4474.011133	0.005812124
4475.939586	0.005604009
4477.868039	0.005973767
4479.796492	0.006793263
4481.724945	0.006926402
4483.653398	0.006468914
4485.581851	0.006431283
4487.510305	0.006865665
4489.438758	0.007486502
4491.367211	0.007879077
4493.295664	0.007603108
4495.224117	0.007426681
4497.152570	0.008014574
4499.081023	0.007766148
4501.009476	0.006969608
4502.937929	0.006604481
4504.866382	0.006720616
4506.794835	0.006979394
4508.723288	0.006835832
4510.651741	0.006936970
4512.580195	0.007425245
4514.508648	0.007986663
4516.437101	0.008032477
4518.365554	0.007425840
4520.294007	0.007114777
4522.222460	0.007342152
4524.150913	0.007863229
4526.079366	0.008051207
4528.007819	0.007783308
4529.936272	0.007424069
4531.864725	0.007161183
4533.793178	0.007145451
4535.721631	0.007663985
4537.650084	0.008434496
4539.578538	0.008192865
4541.506991	0.007378160
4543.435444	0.007415451
4545.363897	0.007833110
4547.292350	0.007750074
4549.220803	0.007226785
4551.149256	0.006579313
4553.077709	0.006109824
4555.006162	0.005977971
4556.934615	0.005912103
4558.863068	0.006103527
4560.791521	0.006324437
4562.719974	0.005862047
4564.648428	0.005264508
4566.576881	0.005310168
4568.505334	0.006273473
4570.433787	0.007478724
4572.362240	0.007958197
4574.290693	0.007970880
4576.219146	0.007968577
4578.147599	0.008137940
4580.076052	0.008373631
4582.004505	0.008749858
4583.932958	0.008799190
4585.861411	0.008116709
4587.789864	0.007477587
4589.718318	0.007368072
4591.646771	0.007584116
4593.575224	0.007773436
4595.503677	0.007238397
4597.432130	0.006144939
4599.360583	0.005432205
4601.289036	0.005902807
4603.217489	0.007208304
[truncated: 1,501 more rows]
