# Supplementary material for: Adaptive Method for Quantitative Estimation of Glucose and Fructose Concentrations in Aqueous Solutions Based on Infrared Nanoantenna Optics
Source: Sensors (Basel). 2019 Jul 11;19(14):3053. doi: 10.3390/s19143053 (PMC6678705; doi:10.3390/s19143053)
Supplement: Supplementary file 1 [file sensors-19-03053-s001.zip › 00_Measurement_Data/Fructose cycles/3 c=50 gl/res4 sc50_50 ap100x100 par pol/3 c50 gl.0.txt]

748.239793	0.015629524
750.168246	0.015609365
752.096699	0.014088227
754.025152	0.020022705
755.953605	0.028443718
757.882058	0.048402518
759.810511	0.039696150
761.738964	0.014256499
763.667418	0.031446405
765.595871	0.038485099
767.524324	0.033420257
769.452777	0.039860524
771.381230	0.034309626
773.309683	0.024398334
775.238136	0.020100147
777.166589	0.010770321
779.095042	0.013576596
781.023495	0.022968931
782.951948	0.024841554
784.880401	0.017175185
786.808854	0.013970870
788.737308	0.027053420
790.665761	0.037468400
792.594214	0.028597692
794.522667	0.010945559
796.451120	0.017199079
798.379573	0.016478926
800.308026	0.012591912
802.236479	0.015906274
804.164932	0.017304841
806.093385	0.021222811
808.021838	0.020257330
809.950291	0.024878593
811.878744	0.022871435
813.807197	0.021367770
815.735651	0.025108630
817.664104	0.020541970
819.592557	0.026572544
821.521010	0.027320493
823.449463	0.015301633
825.377916	0.016829267
827.306369	0.025709175
829.234822	0.018054523
831.163275	0.016833998
833.091728	0.017043997
835.020181	0.015381812
836.948634	0.013452436
838.877087	0.021204097
840.805541	0.028191673
842.733994	0.034097571
844.662447	0.027939580
846.590900	0.011557081
848.519353	0.009978668
850.447806	0.019547040
852.376259	0.020003799
854.304712	0.011919747
856.233165	0.015730215
858.161618	0.021338599
860.090071	0.025410596
862.018524	0.028366093
863.946977	0.028216025
865.875430	0.030704752
867.803884	0.033571936
869.732337	0.031555526
871.660790	0.027945900
873.589243	0.028763371
875.517696	0.031858064
877.446149	0.034058128
879.374602	0.034999091
881.303055	0.036382958
883.231508	0.040738352
885.159961	0.044049580
887.088414	0.043669473
889.016867	0.043490376
890.945320	0.044630866
892.873774	0.047066599
894.802227	0.051501624
896.730680	0.057355691
898.659133	0.062999256
900.587586	0.065966882
902.516039	0.066502638
904.444492	0.068049945
906.372945	0.071315147
908.301398	0.074046545
910.229851	0.076033153
912.158304	0.079237103
914.086757	0.084115610
916.015210	0.089537695
917.943664	0.094507486
919.872117	0.098976500
921.800570	0.103919365
923.729023	0.109866247
925.657476	0.116810247
927.585929	0.124030814
929.514382	0.131246880
931.442835	0.138496339
933.371288	0.143743232
935.299741	0.146154866
937.228194	0.148261234
939.156647	0.151925445
941.085100	0.157288760
943.013553	0.163742766
944.942007	0.170476183
946.870460	0.177710250
948.798913	0.185429022
950.727366	0.192416981
952.655819	0.198499724
954.584272	0.204014719
956.512725	0.209087372
958.441178	0.214928418
960.369631	0.222331733
962.298084	0.230211839
964.226537	0.236847982
966.154990	0.242061377
968.083443	0.247269779
970.011897	0.253505111
971.940350	0.261056721
973.868803	0.268818736
975.797256	0.274883270
977.725709	0.279057711
979.654162	0.283023089
981.582615	0.288353026
983.511068	0.294609725
985.439521	0.301150322
987.367974	0.308593869
989.296427	0.316347241
991.224880	0.322867334
993.153333	0.328216672
995.081786	0.333297312
997.010240	0.338110447
998.938693	0.342905432
1000.867146	0.348087311
1002.795599	0.352770805
1004.724052	0.356406748
1006.652505	0.359610200
1008.580958	0.363103241
1010.509411	0.367064148
1012.437864	0.371112317
1014.366317	0.374771059
1016.294770	0.377712160
1018.223223	0.380460501
1020.151676	0.383614361
1022.080130	0.386763036
1024.008583	0.389705956
1025.937036	0.392705858
1027.865489	0.395034283
1029.793942	0.395568579
1031.722395	0.395191640
1033.650848	0.395212263
1035.579301	0.395332515
1037.507754	0.395980835
1039.436207	0.397966921
1041.364660	0.400017768
1043.293113	0.400439918
1045.221566	0.399560839
1047.150019	0.398629904
1049.078473	0.397849739
1051.006926	0.396678954
1052.935379	0.394687802
1054.863832	0.392033845
1056.792285	0.389542580
1058.720738	0.387775213
1060.649191	0.386375636
1062.577644	0.384462535
1064.506097	0.382364601
1066.434550	0.381611586
1068.363003	0.382045925
1070.291456	0.382580668
1072.219909	0.383389771
1074.148363	0.384218544
1076.076816	0.384164900
1078.005269	0.383257151
1079.933722	0.381962329
1081.862175	0.380644679
1083.790628	0.379740626
1085.719081	0.379399419
1087.647534	0.379129082
1089.575987	0.378363669
1091.504440	0.377198815
1093.432893	0.376152575
1095.361346	0.375062287
1097.289799	0.372981161
1099.218253	0.370023817
1101.146706	0.367500663
1103.075159	0.365909725
1105.003612	0.364848793
1106.932065	0.364102989
1108.860518	0.363366097
1110.788971	0.361886948
1112.717424	0.359551132
1114.645877	0.357131600
1116.574330	0.354833990
1118.502783	0.352389961
1120.431236	0.350047290
1122.359689	0.347735494
1124.288142	0.344921857
1126.216596	0.342064917
1128.145049	0.339716673
1130.073502	0.337177515
1132.001955	0.334274948
1133.930408	0.331661612
1135.858861	0.329033971
1137.787314	0.325971216
1139.715767	0.323048055
1141.644220	0.320681274
1143.572673	0.318568885
1145.501126	0.316333055
1147.429579	0.313646883
1149.358032	0.310495555
1151.286486	0.307435274
1153.214939	0.304755002
1155.143392	0.302194178
1157.071845	0.299572706
1159.000298	0.296977818
1160.928751	0.294423342
1162.857204	0.291656137
1164.785657	0.288890064
1166.714110	0.286628783
1168.642563	0.284599543
1170.571016	0.282172680
1172.499469	0.279193938
1174.427922	0.276161641
1176.356375	0.273684978
1178.284829	0.271678656
1180.213282	0.269510955
1182.141735	0.266945899
1184.070188	0.264194250
1185.998641	0.261029392
1187.927094	0.257542372
1189.855547	0.254747808
1191.784000	0.252813160
1193.712453	0.250722766
1195.640906	0.248057395
1197.569359	0.245298594
1199.497812	0.242884278
1201.426265	0.240792960
1203.354719	0.239018410
1205.283172	0.236675203
1207.211625	0.233704686
1209.140078	0.230641112
1211.068531	0.227937520
1212.996984	0.225586742
1214.925437	0.223429143
1216.853890	0.221394747
1218.782343	0.219463229
1220.710796	0.217594862
1222.639249	0.215611488
1224.567702	0.213280261
1226.496155	0.210509747
1228.424609	0.207789466
1230.353062	0.205723211
1232.281515	0.204009086
1234.209968	0.202149481
1236.138421	0.200304568
1238.066874	0.198769003
1239.995327	0.197485805
1241.923780	0.196236372
1243.852233	0.194926754
1245.780686	0.193363428
1247.709139	0.191565171
1249.637592	0.189848706
1251.566045	0.188140288
1253.494498	0.186104119
1255.422952	0.183963090
1257.351405	0.182198778
1259.279858	0.180697352
1261.208311	0.179001406
1263.136764	0.176948100
1265.065217	0.174831301
1266.993670	0.173127681
1268.922123	0.171837360
1270.850576	0.170334354
1272.779029	0.168414861
1274.707482	0.166473255
1276.635935	0.164818123
1278.564388	0.163480610
1280.492842	0.162286326
1282.421295	0.160992280
1284.349748	0.159494385
1286.278201	0.157833830
1288.206654	0.156210586
1290.135107	0.154724434
1292.063560	0.153323218
1293.992013	0.151912794
1295.920466	0.150265068
1297.848919	0.148363516
1299.777372	0.146620691
1301.705825	0.145275697
1303.634278	0.144084439
1305.562731	0.142901644
1307.491185	0.141921893
1309.419638	0.141159311
1311.348091	0.140166193
1313.276544	0.139036879
1315.204997	0.138104677
1317.133450	0.136917934
1319.061903	0.135271117
1320.990356	0.133493707
1322.918809	0.131795704
1324.847262	0.130298346
1326.775715	0.128972754
1328.704168	0.127679348
1330.632621	0.126385510
1332.561075	0.125444993
1334.489528	0.125206172
1336.417981	0.125208631
1338.346434	0.124637932
1340.274887	0.123705007
1342.203340	0.122273937
1344.131793	0.120047942
1346.060246	0.118047334
1347.988699	0.116732210
1349.917152	0.115604714
1351.845605	0.114385307
1353.774058	0.113117091
1355.702511	0.112262025
1357.630965	0.112006083
1359.559418	0.111614622
1361.487871	0.110548265
1363.416324	0.109674938
1365.344777	0.109019093
1367.273230	0.107695326
1369.201683	0.106701992
1371.130136	0.106389090
1373.058589	0.105489284
1374.987042	0.104249328
1376.915495	0.102992438
1378.843948	0.101244889
1380.772401	0.099686153
1382.700854	0.098915972
1384.629308	0.098168701
1386.557761	0.096911952
1388.486214	0.096339844
1390.414667	0.096625112
1392.343120	0.096255578
1394.271573	0.095454894
1396.200026	0.094777584
1398.128479	0.093227148
1400.056932	0.091671757
1401.985385	0.090924248
1403.913838	0.089979753
1405.842291	0.089266822
1407.770744	0.088834658
1409.699198	0.087882079
1411.627651	0.086889282
1413.556104	0.086514100
1415.484557	0.086228676
1417.413010	0.085090362
1419.341463	0.084254004
1421.269916	0.084345862
1423.198369	0.083329044
1425.126822	0.081668057
1427.055275	0.080665000
1428.983728	0.080059320
1430.912181	0.080299273
1432.840634	0.080634117
1434.769087	0.079066008
1436.697541	0.076930806
1438.625994	0.076575041
1440.554447	0.076156147
1442.482900	0.074916758
1444.411353	0.073992923
1446.339806	0.073233306
1448.268259	0.072748661
1450.196712	0.072996795
1452.125165	0.074013770
1454.053618	0.075192548
1455.982071	0.075145796
1457.910524	0.074217096
1459.838977	0.073422000
1461.767431	0.071629710
1463.695884	0.069077663
1465.624337	0.067931838
1467.552790	0.068605565
1469.481243	0.068933390
1471.409696	0.068208024
1473.338149	0.067823820
1475.266602	0.067464270
1477.195055	0.066376358
1479.123508	0.064949095
1481.051961	0.063606538
1482.980414	0.063258685
1484.908867	0.063917555
1486.837321	0.064500205
1488.765774	0.064170845
1490.694227	0.063380085
1492.622680	0.062981121
1494.551133	0.062169991
1496.479586	0.061082479
1498.408039	0.060617015
1500.336492	0.060565226
1502.264945	0.060959008
1504.193398	0.061227426
1506.121851	0.061149750
1508.050304	0.061977107
1509.978757	0.061865095
1511.907210	0.059975263
1513.835664	0.058292829
1515.764117	0.057759840
1517.692570	0.058578726
1519.621023	0.059285574
1521.549476	0.058967505
1523.477929	0.058674447
1525.406382	0.057457373
1527.334835	0.055855114
1529.263288	0.055251222
1531.191741	0.054443620
1533.120194	0.053402387
1535.048647	0.054350123
1536.977100	0.056201644
1538.905554	0.057391603
1540.834007	0.058986459
1542.762460	0.058686599
1544.690913	0.055623103
1546.619366	0.052906897
1548.547819	0.051321473
1550.476272	0.050636049
1552.404725	0.050660700
1554.333178	0.050955798
1556.261631	0.050617397
1558.190084	0.049067050
1560.118537	0.049118310
1562.046990	0.050239317
1563.975443	0.049830120
1565.903897	0.049041498
1567.832350	0.048305288
1569.760803	0.047810599
1571.689256	0.048461799
1573.617709	0.048396911
1575.546162	0.047041707
1577.474615	0.046772216
1579.403068	0.047162078
1581.331521	0.046686672
1583.259974	0.046087742
1585.188427	0.045924634
1587.116880	0.045902781
1589.045333	0.045849729
1590.973787	0.045908418
1592.902240	0.046169754
1594.830693	0.046512917
1596.759146	0.046725146
1598.687599	0.046710674
1600.616052	0.046743885
1602.544505	0.047105528
1604.472958	0.047655098
1606.401411	0.048102375
1608.329864	0.048396911
1610.258317	0.048828255
1612.186770	0.049504168
1614.115223	0.049748670
1616.043677	0.049779698
1617.972130	0.051227976
1619.900583	0.052977409
1621.829036	0.052956447
1623.757489	0.052672528
1625.685942	0.052980527
1627.614395	0.052967686
1629.542848	0.053333297
1631.471301	0.054296114
1633.399754	0.054554604
1635.328207	0.054520413
1637.256660	0.055703960
1639.185113	0.056529164
1641.113566	0.056390643
1643.042020	0.056448374
1644.970473	0.056622930
1646.898926	0.057485376
1648.827379	0.059481297
1650.755832	0.059000608
1652.684285	0.055989597
1654.612738	0.055329807
1656.541191	0.055805054
1658.469644	0.054908417
1660.398097	0.053417351
1662.326550	0.052433759
1664.255003	0.052788872
1666.183456	0.053403541
1668.111910	0.052828286
1670.040363	0.052166436
1671.968816	0.051790606
1673.897269	0.050247144
1675.825722	0.048901044
1677.754175	0.049254011
1679.682628	0.049897328
1681.611081	0.049556930
1683.539534	0.048436616
1685.467987	0.047995031
1687.396440	0.047170702
1689.324893	0.044851784
1691.253346	0.043124665
1693.181799	0.042579785
1695.110253	0.042763732
1697.038706	0.043797340
1698.967159	0.043403294
1700.895612	0.041943666
1702.824065	0.041723013
1704.752518	0.041209608
1706.680971	0.040253457
1708.609424	0.039615896
1710.537877	0.039248105
1712.466330	0.039201584
1714.394783	0.039153822
1716.323236	0.038458165
1718.251689	0.037449531
1720.180143	0.036660191
1722.108596	0.035471443
1724.037049	0.034171116
1725.965502	0.033731323
1727.893955	0.034079526
1729.822408	0.034747165
1731.750861	0.035100587
1733.679314	0.035030782
1735.607767	0.035398044
1737.536220	0.035267290
1739.464673	0.034190904
1741.393126	0.033463065
1743.321579	0.033523854
1745.250032	0.034252603
1747.178486	0.035290569
1749.106939	0.035655841
1751.035392	0.035101615
1752.963845	0.034351327
1754.892298	0.033619203
1756.820751	0.033165690
1758.749204	0.033338614
1760.677657	0.033502009
1762.606110	0.033634324
1764.534563	0.033996738
1766.463016	0.034314778
1768.391469	0.034976728
1770.319922	0.035839748
1772.248376	0.036237795
1774.176829	0.036423393
1776.105282	0.036494788
1778.033735	0.036465678
1779.962188	0.036649685
1781.890641	0.036928143
1783.819094	0.036882572
1785.747547	0.036915515
1787.676000	0.037546605
1789.604453	0.038135201
1791.532906	0.038377613
1793.461359	0.039040856
1795.389812	0.039954036
1797.318266	0.040297151
1799.246719	0.040158693
1801.175172	0.040072516
1803.103625	0.040182147
1805.032078	0.040233623
1806.960531	0.040279310
1808.888984	0.040416379
1810.817437	0.040557940
1812.745890	0.040705614
1814.674343	0.040713843
1816.602796	0.040539224
1818.531249	0.040543772
1820.459702	0.040899366
1822.388155	0.041392375
1824.316609	0.041897707
1826.245062	0.042513538
1828.173515	0.042637672
1830.101968	0.042163659
1832.030421	0.041786622
1833.958874	0.041282028
1835.887327	0.040647756
1837.815780	0.040474176
1839.744233	0.040825166
1841.672686	0.040986948
1843.601139	0.040716320
1845.529592	0.040697679
1847.458045	0.040779069
1849.386499	0.040545311
1851.314952	0.040077828
1853.243405	0.039509460
1855.171858	0.039011121
1857.100311	0.038575415
1859.028764	0.038140412
1860.957217	0.037811290
1862.885670	0.037797209
1864.814123	0.038085952
1866.742576	0.038216997
1868.671029	0.038011979
1870.599482	0.037690237
1872.527935	0.037125695
1874.456388	0.036493894
1876.384842	0.036274903
1878.313295	0.036232524
1880.241748	0.035865605
1882.170201	0.035250608
1884.098654	0.034825612
1886.027107	0.034632191
1887.955560	0.034253016
1889.884013	0.033876847
1891.812466	0.033743739
1893.740919	0.033328772
1895.669372	0.032711409
1897.597825	0.032278694
1899.526278	0.032007262
1901.454732	0.031956598
1903.383185	0.032104041
1905.311638	0.032138508
1907.240091	0.031865280
1909.168544	0.031568032
1911.096997	0.031396955
1913.025450	0.031064264
1914.953903	0.030527141
1916.882356	0.029991856
1918.810809	0.029848475
1920.739262	0.029942170
1922.667715	0.029808594
1924.596168	0.029626707
1926.524622	0.029251670
1928.453075	0.028444249
1930.381528	0.027622342
1932.309981	0.027186688
1934.238434	0.027019216
1936.166887	0.026844045
1938.095340	0.026737627
1940.023793	0.026762206
1941.952246	0.026733795
1943.880699	0.026631344
1945.809152	0.026342483
1947.737605	0.025760440
1949.666058	0.025245398
1951.594511	0.025124719
1953.522965	0.025140421
1955.451418	0.024979914
1957.379871	0.024774129
1959.308324	0.024491875
1961.236777	0.024114603
1963.165230	0.023943000
1965.093683	0.023926750
1967.022136	0.023793308
1968.950589	0.023549823
1970.879042	0.023221821
1972.807495	0.022886429
1974.735948	0.022607470
1976.664401	0.022291632
1978.592855	0.021985691
1980.521308	0.021749472
1982.449761	0.021452863
1984.378214	0.021080259
1986.306667	0.020801088
1988.235120	0.020696085
1990.163573	0.020630606
1992.092026	0.020497197
1994.020479	0.020400865
1995.948932	0.020305943
1997.877385	0.020037964
1999.805838	0.019640900
2001.734291	0.019383535
2003.662744	0.019253453
2005.591198	0.018951328
2007.519651	0.018578546
2009.448104	0.018537009
2011.376557	0.018887553
2013.305010	0.019242112
2015.233463	0.019137161
2017.161916	0.018703530
2019.090369	0.018388078
2021.018822	0.018107424
2022.947275	0.017839672
2024.875728	0.017900428
2026.804181	0.018152762
2028.732634	0.018231509
2030.661088	0.018126298
2032.589541	0.017926799
2034.517994	0.017644815
2036.446447	0.017315660
2038.374900	0.017023595
2040.303353	0.016836844
2042.231806	0.016661957
2044.160259	0.016472442
2046.088712	0.016447905
2048.017165	0.016572710
2049.945618	0.016538249
2051.874071	0.016264230
2053.802524	0.016188979
2055.730978	0.016506076
2057.659431	0.016766975
2059.587884	0.016593577
2061.516337	0.016123453
2063.444790	0.015810719
2065.373243	0.015807878
2067.301696	0.015652567
2069.230149	0.015127485
2071.158602	0.014696508
2073.087055	0.014757611
2075.015508	0.015125209
2076.943961	0.015323443
2078.872414	0.015267900
2080.800867	0.015247491
2082.729321	0.015208188
2084.657774	0.014909604
2086.586227	0.014643417
2088.514680	0.014673409
2090.443133	0.014632678
2092.371586	0.014371768
2094.300039	0.014241681
2096.228492	0.014308850
2098.156945	0.014400835
2100.085398	0.014451900
2102.013851	0.014255966
2103.942304	0.013688485
2105.870757	0.013185650
2107.799211	0.013160584
2109.727664	0.013430689
2111.656117	0.013568036
2113.584570	0.013477508
2115.513023	0.013390521
2117.441476	0.013492724
2119.369929	0.013582657
2121.298382	0.013388201
2123.226835	0.013060909
2125.155288	0.012838580
2127.083741	0.012721051
2129.012194	0.012663653
2130.940647	0.012654820
2132.869100	0.012695958
2134.797554	0.012679483
2136.726007	0.012629211
2138.654460	0.012730921
2140.582913	0.012975446
2142.511366	0.012945363
2144.439819	0.012547255
2146.368272	0.012407294
2148.296725	0.012808570
2150.225178	0.013130701
2152.153631	0.013089762
2154.082084	0.012980770
2156.010537	0.012827201
2157.938990	0.012730807
2159.867444	0.012852864
2161.795897	0.012898427
2163.724350	0.012598280
2165.652803	0.012283455
2167.581256	0.012236202
2169.509709	0.012263642
2171.438162	0.012222053
2173.366615	0.012085358
2175.295068	0.011911135
2177.223521	0.011838510
2179.151974	0.011800223
2181.080427	0.011709419
2183.008880	0.011614719
2184.937334	0.011561310
2186.865787	0.011608743
2188.794240	0.011775890
2190.722693	0.011901598
2192.651146	0.011769051
2194.579599	0.011468051
2196.508052	0.011270057
2198.436505	0.011204697
2200.364958	0.011111831
2202.293411	0.010942367
2204.221864	0.010734575
2206.150317	0.010435696
2208.078770	0.010178401
2210.007223	0.010211089
2211.935677	0.010436710
2213.864130	0.010704968
2215.792583	0.010854066
2217.721036	0.010633367
2219.649489	0.010302658
2221.577942	0.010266152
2223.506395	0.010396512
2225.434848	0.010487395
2227.363301	0.010445931
2229.291754	0.010337909
2231.220207	0.010438714
2233.148660	0.010581461
2235.077113	0.010378604
2237.005567	0.010055708
2238.934020	0.010083884
2240.862473	0.010345061
2242.790926	0.010228605
2244.719379	0.009641468
2246.647832	0.009428090
2248.576285	0.010003838
2250.504738	0.010533226
2252.433191	0.010309834
2254.361644	0.009740410
2256.290097	0.009335433
2258.218550	0.009142371
2260.147003	0.009082121
2262.075456	0.009197847
2264.003910	0.009479132
2265.932363	0.009710492
2267.860816	0.009698049
2269.789269	0.009414013
2271.717722	0.009007534
2273.646175	0.008871776
2275.574628	0.009341974
2277.503081	0.009959318
2279.431534	0.009847584
2281.359987	0.009150933
2283.288440	0.008679455
2285.216893	0.008522955
2287.145346	0.008246313
2289.073800	0.007791220
2291.002253	0.007621356
2292.930706	0.008066377
2294.859159	0.008833981
2296.787612	0.009372263
2298.716065	0.009454577
2300.644518	0.009271734
2302.572971	0.009125031
2304.501424	0.008976460
2306.429877	0.008597274
2308.358330	0.008251988
2310.286783	0.008264404
2312.215236	0.008313053
2314.143690	0.008252876
2316.072143	0.008450031
2318.000596	0.008716714
2319.929049	0.008656823
2321.857502	0.008537486
2323.785955	0.008650111
2325.714408	0.008932835
2327.642861	0.009315358
2329.571314	0.009378053
2331.499767	0.008808495
2333.428220	0.008424960
2335.356673	0.008995225
2337.285126	0.010005652
2339.213579	0.010215385
2341.142033	0.009499551
2343.070486	0.008950036
2344.998939	0.008919462
2346.927392	0.008892633
2348.855845	0.008401643
2350.784298	0.007723080
2352.712751	0.007650703
2354.641204	0.008691515
2356.569657	0.009811257
2358.498110	0.009290708
2360.426563	0.007411496
2362.355016	0.005890588
2364.283469	0.005546362
2366.211923	0.005806582
2368.140376	0.005906406
2370.068829	0.006078045
2371.997282	0.006691436
2373.925735	0.007291448
2375.854188	0.007467655
2377.782641	0.007225387
2379.711094	0.006861721
2381.639547	0.006681134
2383.568000	0.006651178
2385.496453	0.006650611
2387.424906	0.006663775
2389.353359	0.006643076
2391.281812	0.006555738
2393.210266	0.006432455
2395.138719	0.006235818
2397.067172	0.005920026
2398.995625	0.005613031
2400.924078	0.005581112
2402.852531	0.005945166
2404.780984	0.006402802
2406.709437	0.006772897
2408.637890	0.006867265
2410.566343	0.006511295
2412.494796	0.006081478
2414.423249	0.006022993
2416.351702	0.006040063
2418.280156	0.005934171
2420.208609	0.005880111
2422.137062	0.005890642
2424.065515	0.005992524
2425.993968	0.005926511
2427.922421	0.005608025
2429.850874	0.005538219
2431.779327	0.005770381
2433.707780	0.005882897
2435.636233	0.005772680
2437.564686	0.005721048
2439.493139	0.005933431
2441.421592	0.006328525
2443.350045	0.006664725
2445.278499	0.006823422
2447.206952	0.006766354
2449.135405	0.006363425
2451.063858	0.005909894
2452.992311	0.005803361
2454.920764	0.005842649
2456.849217	0.005908429
2458.777670	0.006085001
2460.706123	0.006107057
2462.634576	0.005979996
2464.563029	0.006003832
2466.491482	0.006032035
2468.419935	0.006050712
2470.348389	0.006180096
2472.276842	0.006398122
2474.205295	0.006646277
2476.133748	0.006846840
2478.062201	0.006972404
2479.990654	0.006971215
2481.919107	0.006916058
2483.847560	0.007013942
2485.776013	0.007137951
2487.704466	0.007013893
2489.632919	0.006923687
2491.561372	0.007264481
2493.489825	0.007843384
2495.418279	0.008227806
2497.346732	0.008284213
2499.275185	0.008165626
2501.203638	0.008011563
2503.132091	0.007979019
2505.060544	0.008183271
2506.988997	0.008552779
2508.917450	0.008812875
2510.845903	0.008885174
2512.774356	0.009010398
2514.702809	0.009308825
2516.631262	0.009796977
2518.559715	0.010140550
2520.488168	0.009976908
2522.416622	0.009614218
2524.345075	0.009419447
2526.273528	0.009383702
2528.201981	0.009600899
2530.130434	0.010110410
2532.058887	0.010694196
2533.987340	0.011162226
2535.915793	0.011533383
2537.844246	0.011874176
2539.772699	0.012011573
2541.701152	0.012079473
2543.629605	0.012296515
2545.558058	0.012440137
2547.486512	0.012554226
2549.414965	0.012805489
2551.343418	0.013122166
2553.271871	0.013610310
2555.200324	0.014042502
2557.128777	0.013986100
2559.057230	0.013739719
2560.985683	0.013801768
2562.914136	0.014241653
2564.842589	0.014831572
2566.771042	0.015232947
2568.699495	0.015343306
2570.627948	0.015434999
2572.556401	0.015907267
2574.484855	0.016628735
2576.413308	0.017135747
2578.341761	0.017357854
2580.270214	0.017442491
2582.198667	0.017570224
2584.127120	0.017850971
2586.055573	0.018116618
2587.984026	0.018239379
2589.912479	0.018275553
2591.840932	0.018107582
2593.769385	0.017827593
2595.697838	0.017979320
2597.626291	0.018655673
2599.554745	0.019272275
2601.483198	0.019365774
2603.411651	0.018985257
2605.340104	0.018465752
2607.268557	0.018132579
2609.197010	0.018225480
2611.125463	0.018665051
2613.053916	0.019070162
2614.982369	0.019131087
2616.910822	0.018881353
2618.839275	0.018690234
2620.767728	0.018745910
2622.696181	0.018942956
2624.624635	0.019153414
2626.553088	0.019141002
2628.481541	0.018849434
2630.409994	0.018543126
2632.338447	0.018237885
2634.266900	0.017800063
2636.195353	0.017715497
2638.123806	0.018243039
2640.052259	0.018650563
2641.980712	0.018380659
2643.909165	0.017819269
2645.837618	0.017620301
2647.766071	0.017728798
2649.694524	0.017525941
2651.622978	0.017038526
2653.551431	0.016843410
2655.479884	0.017028295
2657.408337	0.017254090
2659.336790	0.017305188
2661.265243	0.017095983
2663.193696	0.016715320
2665.122149	0.016484253
2667.050602	0.016501024
2668.979055	0.016520862
2670.907508	0.016499991
2672.835961	0.016607465
2674.764414	0.016593589
2676.692868	0.016150165
2678.621321	0.015761463
2680.549774	0.016019225
2682.478227	0.016387625
2684.406680	0.016248560
2686.335133	0.016098535
2688.263586	0.016236132
2690.192039	0.016128432
2692.120492	0.015836386
2694.048945	0.015955810
2695.977398	0.016110318
2697.905851	0.015629979
2699.834304	0.014818647
2701.762757	0.014244373
2703.691211	0.014179577
2705.619664	0.014524813
2707.548117	0.014851944
2709.476570	0.014995201
2711.405023	0.014948636
2713.333476	0.014697864
2715.261929	0.014464363
2717.190382	0.014354532
2719.118835	0.014316734
2721.047288	0.014338179
2722.975741	0.014336913
2724.904194	0.014275901
2726.832647	0.014248546
2728.761101	0.014231658
2730.689554	0.014144019
2732.618007	0.014036039
2734.546460	0.013995464
2736.474913	0.014013438
2738.403366	0.013972252
2740.331819	0.013950762
2742.260272	0.013986955
2744.188725	0.013919034
2746.117178	0.014029901
2748.045631	0.014382130
2749.974084	0.014337428
2751.902537	0.013874504
2753.830991	0.013462638
2755.759444	0.013084590
2757.687897	0.012809562
2759.616350	0.013019464
2761.544803	0.013484142
2763.473256	0.013600207
2765.401709	0.013141688
2767.330162	0.012349974
2769.258615	0.011914683
2771.187068	0.012242137
2773.115521	0.012948762
2775.043974	0.013336236
2776.972427	0.013039152
2778.900880	0.012401614
2780.829334	0.012001534
2782.757787	0.011911515
2784.686240	0.012041797
2786.614693	0.012403496
2788.543146	0.012784806
2790.471599	0.012751237
2792.400052	0.012208096
2794.328505	0.011658598
2796.256958	0.011407374
2798.185411	0.011290027
2800.113864	0.011425422
2802.042317	0.011924684
2803.970770	0.012234569
2805.899224	0.012005752
2807.827677	0.011626303
2809.756130	0.011396203
2811.684583	0.011447163
2813.613036	0.011711797
2815.541489	0.011749132
2817.469942	0.011525050
2819.398395	0.011409779
2821.326848	0.011388562
2823.255301	0.011379464
2825.183754	0.011413916
2827.112207	0.011444017
2829.040660	0.011532096
2830.969113	0.011660424
2832.897567	0.011539318
2834.826020	0.011258669
2836.754473	0.011329888
2838.682926	0.011570010
2840.611379	0.011355062
2842.539832	0.010874926
2844.468285	0.010814806
2846.396738	0.011254016
2848.325191	0.011689969
2850.253644	0.011895642
2852.182097	0.012097559
2854.110550	0.012139860
2856.039003	0.011701304
2857.967457	0.011175411
2859.895910	0.010977651
2861.824363	0.010795694
2863.752816	0.010641213
2865.681269	0.010842227
2867.609722	0.011103991
2869.538175	0.010984327
2871.466628	0.010639870
2873.395081	0.010465871
2875.323534	0.010518692
2877.251987	0.010754756
2879.180440	0.011195767
2881.108893	0.011591535
2883.037347	0.011604643
2884.965800	0.011267954
2886.894253	0.011083146
2888.822706	0.011224431
2890.751159	0.011458172
2892.679612	0.011702622
2894.608065	0.011811627
2896.536518	0.011545120
2898.464971	0.011123481
2900.393424	0.010797217
2902.321877	0.010611740
2904.250330	0.010702416
2906.178783	0.011063257
2908.107236	0.011389827
2910.035690	0.011337615
2911.964143	0.011100326
2913.892596	0.011051240
2915.821049	0.011220943
2917.749502	0.011490508
2919.677955	0.011506332
2921.606408	0.011062060
2923.534861	0.010555595
2925.463314	0.010502102
2927.391767	0.010866592
2929.320220	0.011362093
2931.248673	0.011713834
2933.177126	0.011500367
2935.105580	0.010947781
2937.034033	0.010788645
2938.962486	0.011223201
2940.890939	0.011680436
2942.819392	0.011734649
2944.747845	0.011588164
2946.676298	0.011503709
2948.604751	0.011623575
2950.533204	0.011931211
2952.461657	0.012179946
2954.390110	0.012150794
2956.318563	0.011679028
2958.247016	0.010976101
2960.175469	0.010625348
2962.103923	0.010800053
2964.032376	0.011173683
2965.960829	0.011593210
2967.889282	0.011848214
2969.817735	0.011888927
2971.746188	0.012120947
2973.674641	0.012452477
2975.603094	0.012522281
2977.531547	0.012410522
2979.460000	0.012102782
2981.388453	0.011661906
2983.316906	0.011487530
2985.245359	0.011734815
2987.173813	0.012244962
2989.102266	0.012676936
2991.030719	0.012778078
2992.959172	0.012661864
2994.887625	0.012512185
2996.816078	0.012486584
2998.744531	0.012501443
3000.672984	0.012119059
3002.601437	0.011604791
3004.529890	0.011650871
3006.458343	0.012252944
3008.386796	0.012808141
3010.315249	0.012978634
3012.243703	0.012802828
3014.172156	0.012684849
3016.100609	0.012909564
3018.029062	0.012989432
3019.957515	0.012699537
3021.885968	0.012652094
3023.814421	0.012848618
3025.742874	0.012810607
3027.671327	0.012681576
3029.599780	0.012634425
3031.528233	0.012472071
3033.456686	0.012281714
3035.385139	0.012333095
3037.313592	0.012429657
3039.242046	0.012399768
3041.170499	0.012560803
3043.098952	0.012924313
3045.027405	0.013136057
3046.955858	0.013166861
3048.884311	0.013317161
3050.812764	0.013743944
3052.741217	0.014046392
3054.669670	0.013992617
3056.598123	0.013953470
3058.526576	0.014055365
3060.455029	0.014093315
3062.383482	0.013882059
3064.311936	0.013526160
3066.240389	0.013496825
3068.168842	0.013880026
3070.097295	0.014218627
3072.025748	0.014446251
3073.954201	0.014903344
3075.882654	0.015416513
3077.811107	0.015700953
3079.739560	0.015980752
3081.668013	0.016263295
3083.596466	0.016280152
3085.524919	0.016131289
3087.453372	0.015914658
3089.381825	0.015742866
3091.310279	0.016035944
3093.238732	0.016626740
3095.167185	0.016870240
3097.095638	0.016712686
3099.024091	0.016356522
3100.952544	0.016204201
3102.880997	0.016683254
3104.809450	0.017325247
3106.737903	0.017542789
3108.666356	0.017429456
3110.594809	0.017348135
3112.523262	0.017560823
3114.451715	0.017739005
3116.380169	0.017547928
3118.308622	0.017340409
3120.237075	0.017504187
3122.165528	0.018085528
3124.093981	0.018815281
3126.022434	0.019278163
3127.950887	0.019288622
3129.879340	0.018994231
3131.807793	0.018662836
3133.736246	0.018526627
3135.664699	0.018677659
3137.593152	0.019207461
3139.521605	0.019859020
3141.450058	0.020006806
3143.378512	0.019566629
3145.306965	0.019242976
3147.235418	0.019583618
3149.163871	0.020356920
3151.092324	0.020852262
3153.020777	0.020886011
3154.949230	0.020984836
3156.877683	0.021007750
3158.806136	0.020597426
3160.734589	0.020525547
3162.663042	0.021168303
3164.591495	0.021742109
3166.519948	0.021875923
3168.448402	0.021883907
3170.376855	0.022147020
3172.305308	0.022857940
3174.233761	0.023594815
3176.162214	0.023787213
3178.090667	0.023591479
3180.019120	0.023318384
3181.947573	0.022996970
3183.876026	0.023019960
3185.804479	0.023578612
3187.732932	0.024019165
3189.661385	0.023916483
3191.589838	0.023809236
3193.518292	0.024202812
3195.446745	0.024929045
3197.375198	0.025558025
3199.303651	0.025692873
3201.232104	0.025350310
3203.160557	0.025140062
3205.089010	0.025243428
3207.017463	0.025209989
3208.945916	0.024914945
3210.874369	0.024752500
3212.802822	0.025035236
3214.731275	0.025473125
3216.659728	0.025541430
3218.588181	0.025347458
3220.516635	0.025303178
3222.445088	0.025523802
3224.373541	0.025995538
3226.301994	0.026611220
3228.230447	0.027148610
3230.158900	0.027281035
3232.087353	0.026869712
3234.015806	0.026167039
3235.944259	0.025707111
3237.872712	0.025887586
3239.801165	0.026280899
3241.729618	0.026337510
3243.658071	0.026457876
3245.586525	0.027101679
3247.514978	0.027669294
3249.443431	0.027675364
3251.371884	0.027644726
3253.300337	0.027944496
3255.228790	0.028364984
3257.157243	0.028563263
3259.085696	0.028387360
3261.014149	0.028081736
3262.942602	0.027864667
3264.871055	0.027773412
3266.799508	0.027778862
3268.727961	0.027946025
3270.656414	0.028405810
3272.584868	0.028651528
3274.513321	0.028077709
3276.441774	0.027462538
3278.370227	0.027953142
3280.298680	0.029210752
3282.227133	0.030107027
3284.155586	0.030288994
3286.084039	0.030365380
3288.012492	0.030762004
3289.940945	0.031024292
3291.869398	0.030869629
3293.797851	0.030581610
3295.726304	0.030454181
3297.654758	0.030545086
3299.583211	0.030683370
3301.511664	0.030837709
3303.440117	0.030989237
3305.368570	0.030861143
3307.297023	0.030643091
3309.225476	0.030918203
3311.153929	0.031453174
3313.082382	0.031561490
3315.010835	0.031415507
3316.939288	0.031433869
3318.867741	0.031681128
3320.796194	0.032151807
3322.724648	0.032424245
3324.653101	0.032020092
3326.581554	0.031337429
3328.510007	0.031122847
3330.438460	0.031572446
3332.366913	0.032334685
3334.295366	0.032930046
3336.223819	0.032982599
3338.152272	0.032651354
3340.080725	0.032480471
3342.009178	0.032536615
3343.937631	0.032684736
3345.866084	0.033023670
3347.794537	0.033431195
3349.722991	0.033676684
3351.651444	0.033716109
3353.579897	0.033415306
3355.508350	0.033004846
3357.436803	0.033002499
3359.365256	0.033415161
3361.293709	0.033850439
3363.222162	0.033956688
3365.150615	0.033850640
3367.079068	0.034006659
3369.007521	0.034470864
3370.935974	0.035019141
3372.864427	0.035624187
3374.792881	0.036186267
3376.721334	0.036332484
3378.649787	0.035953932
3380.578240	0.035470493
3382.506693	0.035274554
3384.435146	0.035389390
3386.363599	0.035545349
3388.292052	0.035658143
3390.220505	0.035753064
3392.148958	0.035699457
3394.077411	0.035678282
3396.005864	0.035869963
3397.934317	0.036418814
3399.862770	0.037189931
3401.791224	0.037507791
3403.719677	0.036922008
3405.648130	0.036417253
3407.576583	0.036439683
3409.505036	0.036593568
3411.433489	0.036565781
3413.361942	0.036592651
3415.290395	0.037022948
3417.218848	0.037700225
3419.147301	0.038092282
3421.075754	0.037953578
3423.004207	0.037718281
3424.932660	0.038061187
3426.861114	0.038673341
3428.789567	0.038323261
3430.718020	0.036930703
3432.646473	0.036025416
3434.574926	0.036417495
3436.503379	0.037278853
3438.431832	0.037512019
3440.360285	0.036842491
3442.288738	0.036234215
3444.217191	0.036467396
3446.145644	0.036777325
3448.074097	0.036638502
3450.002550	0.036352348
3451.931004	0.036126081
3453.859457	0.036067232
3455.787910	0.036130201
3457.716363	0.036107015
3459.644816	0.035699688
3461.573269	0.035044525
3463.501722	0.034675971
3465.430175	0.034465224
3467.358628	0.034235492
3469.287081	0.034273125
3471.215534	0.034165308
3473.143987	0.033586398
3475.072440	0.033443630
3477.000893	0.034168266
3478.929347	0.034950912
3480.857800	0.035140447
3482.786253	0.034913018
3484.714706	0.034505475
3486.643159	0.033850674
3488.571612	0.033363022
3490.500065	0.033394635
3492.428518	0.033518240
3494.356971	0.033381138
3496.285424	0.033242002
3498.213877	0.033361040
3500.142330	0.033519663
3502.070783	0.033449680
3503.999237	0.033285670
3505.927690	0.033084128
3507.856143	0.032682177
3509.784596	0.032269668
3511.713049	0.031929512
3513.641502	0.031463780
3515.569955	0.030927857
3517.498408	0.030356264
3519.426861	0.029877471
3521.355314	0.029878080
3523.283767	0.030272003
3525.212220	0.030413823
3527.140673	0.030188570
3529.069126	0.030133998
3530.997580	0.030003157
3532.926033	0.029225275
3534.854486	0.028265564
3536.782939	0.027918182
3538.711392	0.028218549
3540.639845	0.028704055
3542.568298	0.028845659
3544.496751	0.028297968
3546.425204	0.027481697
3548.353657	0.026936250
3550.282110	0.026611855
3552.210563	0.026567543
3554.139016	0.026829517
3556.067470	0.026855210
3557.995923	0.026380934
3559.924376	0.025853766
3561.852829	0.025482725
3563.781282	0.024843967
3565.709735	0.024061896
3567.638188	0.024032651
3569.566641	0.024529148
3571.495094	0.024453528
3573.423547	0.023657555
3575.352000	0.022790793
3577.280453	0.022308165
3579.208906	0.022310141
3581.137360	0.022874502
3583.065813	0.023716137
3584.994266	0.023903975
3586.922719	0.023425339
3588.851172	0.023541633
3590.779625	0.023960533
3592.708078	0.023490453
3594.636531	0.022599513
3596.564984	0.022123430
3598.493437	0.021647906
3600.421890	0.020874545
3602.350343	0.020320194
3604.278796	0.020109104
3606.207249	0.019941017
3608.135703	0.019894328
3610.064156	0.019950636
3611.992609	0.019701462
3613.921062	0.019525237
3615.849515	0.019907344
3617.777968	0.020229945
3619.706421	0.020121204
3621.634874	0.020056153
3623.563327	0.019928532
3625.491780	0.019006168
3627.420233	0.017324394
3629.348686	0.016547289
3631.277139	0.017282190
3633.205593	0.017814541
3635.134046	0.017507255
3637.062499	0.017035281
3638.990952	0.016622514
3640.919405	0.016120659
3642.847858	0.015810635
3644.776311	0.016214037
3646.704764	0.017160222
3648.633217	0.017479358
3650.561670	0.016369691
3652.490123	0.015083326
3654.418576	0.014588198
3656.347029	0.014722795
3658.275482	0.014822937
3660.203936	0.014256058
3662.132389	0.013360501
3664.060842	0.012799316
3665.989295	0.012548677
3667.917748	0.012361648
3669.846201	0.012596957
3671.774654	0.013242659
3673.703107	0.012980976
3675.631560	0.012319830
3677.560013	0.012644256
3679.488466	0.012996543
3681.416919	0.012573066
3683.345372	0.011988043
3685.273826	0.011928003
3687.202279	0.012510329
3689.130732	0.012981305
3691.059185	0.012602593
3692.987638	0.012163196
3694.916091	0.012121053
3696.844544	0.011960766
3698.772997	0.011383475
3700.701450	0.010646142
3702.629903	0.010319265
3704.558356	0.010545547
3706.486809	0.010818263
3708.415262	0.010930286
3710.343716	0.011222053
3712.272169	0.011736563
3714.200622	0.012114494
3716.129075	0.012117691
3718.057528	0.011710422
3719.985981	0.011323908
3721.914434	0.011455696
3723.842887	0.011827240
3725.771340	0.011965138
3727.699793	0.012197540
3729.628246	0.012863764
3731.556699	0.013732499
3733.485152	0.014349618
3735.413605	0.014243120
3737.342059	0.013561354
3739.270512	0.012867535
3741.198965	0.012403162
3743.127418	0.012265091
3745.055871	0.012540698
3746.984324	0.012677785
3748.912777	0.012406074
3750.841230	0.012764151
3752.769683	0.013705699
3754.698136	0.013967301
3756.626589	0.013535452
3758.555042	0.013054973
3760.483495	0.012878045
3762.411949	0.012961233
3764.340402	0.013006561
3766.268855	0.012930484
3768.197308	0.012731421
3770.125761	0.012708693
3772.054214	0.013286571
3773.982667	0.013958318
3775.911120	0.014078414
3777.839573	0.013674511
3779.768026	0.013205068
3781.696479	0.013023679
3783.624932	0.013134619
3785.553385	0.013579024
3787.481838	0.014003062
3789.410292	0.013752910
3791.338745	0.013097488
3793.267198	0.012889273
3795.195651	0.013494414
3797.124104	0.014477976
3799.052557	0.014916686
3800.981010	0.014943733
3802.909463	0.015387584
3804.837916	0.015320863
3806.766369	0.014527451
3808.694822	0.014473595
3810.623275	0.015165358
3812.551728	0.015506268
3814.480182	0.015108817
3816.408635	0.014371249
3818.337088	0.013512798
3820.265541	0.012531145
3822.193994	0.012162190
3824.122447	0.012381262
3826.050900	0.012660166
3827.979353	0.013092740
3829.907806	0.013448589
3831.836259	0.013428076
3833.764712	0.013215698
3835.693165	0.013165130
3837.621618	0.013697261
3839.550071	0.014619412
3841.478525	0.014937241
3843.406978	0.014466232
3845.335431	0.013907917
3847.263884	0.013603321
3849.192337	0.013689509
3851.120790	0.014104429
3853.049243	0.014335115
3854.977696	0.014137695
3856.906149	0.013694103
3858.834602	0.013048782
3860.763055	0.012571756
3862.691508	0.012611455
3864.619961	0.013115617
3866.548415	0.013563694
3868.476868	0.013310955
3870.405321	0.012570679
3872.333774	0.011911416
3874.262227	0.011776690
3876.190680	0.012404893
3878.119133	0.013076902
3880.047586	0.013108939
3881.976039	0.012461932
3883.904492	0.011350418
3885.832945	0.010773405
3887.761398	0.011157663
3889.689851	0.011581268
3891.618305	0.011803153
3893.546758	0.011952109
3895.475211	0.011585105
3897.403664	0.010980678
3899.332117	0.010818709
3901.260570	0.010961316
3903.189023	0.011016573
3905.117476	0.011323255
3907.045929	0.011963350
3908.974382	0.012354630
3910.902835	0.012142263
3912.831288	0.011410662
3914.759741	0.010337903
3916.688194	0.009509509
3918.616648	0.009731342
3920.545101	0.010916024
3922.473554	0.012040588
3924.402007	0.012315990
3926.330460	0.012060316
3928.258913	0.012043628
3930.187366	0.012402060
3932.115819	0.012595274
3934.044272	0.012203440
3935.972725	0.011516154
3937.901178	0.011126786
3939.829631	0.011116117
3941.758084	0.011065055
3943.686538	0.010807686
3945.614991	0.010468771
3947.543444	0.010264549
3949.471897	0.010388946
3951.400350	0.010691525
3953.328803	0.011079984
3955.257256	0.011626194
3957.185709	0.011966032
3959.114162	0.011584077
3961.042615	0.010897373
3962.971068	0.010751665
3964.899521	0.011083054
3966.827974	0.011133755
3968.756427	0.010683229
3970.684881	0.010432722
3972.613334	0.010905855
3974.541787	0.011568562
3976.470240	0.011748319
3978.398693	0.011519277
3980.327146	0.011181108
3982.255599	0.010873457
3984.184052	0.010670388
3986.112505	0.010502876
3988.040958	0.010155455
3989.969411	0.009768880
3991.897864	0.009811477
3993.826317	0.010180691
3995.754771	0.010549549
3997.683224	0.010818277
3999.611677	0.010696368
4001.540130	0.010571009
4003.468583	0.011098570
4005.397036	0.011327994
4007.325489	0.010364398
4009.253942	0.008974981
4011.182395	0.008332659
4013.110848	0.008831553
4015.039301	0.009648616
4016.967754	0.009664746
4018.896207	0.009307763
4020.824661	0.009509927
4022.753114	0.010136452
4024.681567	0.010483539
4026.610020	0.010391835
4028.538473	0.010133350
4030.466926	0.010352098
4032.395379	0.010514610
4034.323832	0.009914588
4036.252285	0.009441420
4038.180738	0.009360376
4040.109191	0.008840328
4042.037644	0.008098679
4043.966097	0.007979173
4045.894550	0.008748438
4047.823004	0.009552521
4049.751457	0.009756700
4051.679910	0.009851684
4053.608363	0.009752595
4055.536816	0.009300197
4057.465269	0.009016519
4059.393722	0.008658553
4061.322175	0.008333685
4063.250628	0.008880494
4065.179081	0.009580034
4067.107534	0.009273509
4069.035987	0.008575819
4070.964440	0.008559082
4072.892894	0.009290878
4074.821347	0.009831833
4076.749800	0.009794048
4078.678253	0.009705018
4080.606706	0.009406142
4082.535159	0.009224623
4084.463612	0.009671972
4086.392065	0.009919415
4088.320518	0.009361539
4090.248971	0.008660846
4092.177424	0.008260923
4094.105877	0.008229091
4096.034330	0.008623935
4097.962783	0.008949058
4099.891237	0.008709716
4101.819690	0.008331929
4103.748143	0.007917956
4105.676596	0.007714201
4107.605049	0.008331642
4109.533502	0.009435813
4111.461955	0.009862166
4113.390408	0.009320028
4115.318861	0.008924460
4117.247314	0.008793999
4119.175767	0.008104175
4121.104220	0.007665542
4123.032673	0.008095779
4124.961127	0.008388089
4126.889580	0.008192636
4128.818033	0.007874507
4130.746486	0.007654816
4132.674939	0.007621015
4134.603392	0.007455209
4136.531845	0.007018112
4138.460298	0.006873853
4140.388751	0.006844811
4142.317204	0.006955779
4144.245657	0.007182857
4146.174110	0.007391339
4148.102563	0.007204143
4150.031017	0.007762494
4151.959470	0.008957764
4153.887923	0.009333273
4155.816376	0.008811722
4157.744829	0.008040069
4159.673282	0.007512115
4161.601735	0.007433504
4163.530188	0.007378474
4165.458641	0.007927231
4167.387094	0.008932689
4169.315547	0.009021462
4171.244000	0.007930709
4173.172453	0.007142670
4175.100906	0.007373581
4177.029360	0.007679851
4178.957813	0.007527293
4180.886266	0.007451891
4182.814719	0.007694403
4184.743172	0.007908946
4186.671625	0.007979888
4188.600078	0.007993972
4190.528531	0.007703150
4192.456984	0.007364738
4194.385437	0.007150579
4196.313890	0.006940455
4198.242343	0.006687349
4200.170796	0.006070810
4202.099250	0.005739503
4204.027703	0.005827694
4205.956156	0.005835743
4207.884609	0.005806550
4209.813062	0.005701845
4211.741515	0.005916332
4213.669968	0.006769887
4215.598421	0.007013200
4217.526874	0.006616894
4219.455327	0.006992921
4221.383780	0.008199398
4223.312233	0.008841612
4225.240686	0.008437231
4227.169139	0.007889217
4229.097593	0.007919772
4231.026046	0.007935433
4232.954499	0.007533052
4234.882952	0.006740652
4236.811405	0.006239882
4238.739858	0.006369914
4240.668311	0.006558319
4242.596764	0.006677316
4244.525217	0.007059946
4246.453670	0.007304228
4248.382123	0.007301303
4250.310576	0.006936650
4252.239029	0.006553190
4254.167483	0.006805887
4256.095936	0.007566153
4258.024389	0.007865663
4259.952842	0.007648781
4261.881295	0.007349147
4263.809748	0.006892191
4265.738201	0.006723592
4267.666654	0.006819787
4269.595107	0.007047173
4271.523560	0.006951154
4273.452013	0.006698464
4275.380466	0.006848343
4277.308919	0.007065076
4279.237373	0.007045838
4281.165826	0.006835239
4283.094279	0.006618601
4285.022732	0.006638458
4286.951185	0.007051684
4288.879638	0.007432076
4290.808091	0.007718878
4292.736544	0.007513144
4294.664997	0.006912197
4296.593450	0.006690856
4298.521903	0.007081662
4300.450356	0.007142427
4302.378809	0.006981373
4304.307262	0.006883881
4306.235716	0.006626045
4308.164169	0.006658241
4310.092622	0.007225349
4312.021075	0.007430607
4313.949528	0.006533949
4315.877981	0.005611610
4317.806434	0.005645520
4319.734887	0.005865909
4321.663340	0.005538547
4323.591793	0.004553678
4325.520246	0.004096487
4327.448699	0.004733089
4329.377152	0.005370220
4331.305606	0.005331646
4333.234059	0.004835350
4335.162512	0.005074874
4337.090965	0.005793412
4339.019418	0.006104683
4340.947871	0.006428690
4342.876324	0.006728341
4344.804777	0.006709293
4346.733230	0.006901338
4348.661683	0.007392901
4350.590136	0.006996129
4352.518589	0.006209507
4354.447042	0.006705204
4356.375495	0.007075302
4358.303949	0.006721987
4360.232402	0.006788117
4362.160855	0.006708305
4364.089308	0.006077534
4366.017761	0.005886645
4367.946214	0.005791213
4369.874667	0.005857554
4371.803120	0.005798829
4373.731573	0.005456944
4375.660026	0.005697371
4377.588479	0.006697755
4379.516932	0.007550427
4381.445385	0.008307128
4383.373839	0.008513962
4385.302292	0.007825056
4387.230745	0.007051571
4389.159198	0.006302792
4391.087651	0.005753818
4393.016104	0.006137954
4394.944557	0.006796454
4396.873010	0.007179915
4398.801463	0.006976911
4400.729916	0.006589417
4402.658369	0.006471777
4404.586822	0.006601078
4406.515275	0.007277586
4408.443729	0.007976559
4410.372182	0.007916374
4412.300635	0.007762455
4414.229088	0.007987523
4416.157541	0.007778058
4418.085994	0.007043463
4420.014447	0.006504157
4421.942900	0.006597994
4423.871353	0.007166015
4425.799806	0.007748301
4427.728259	0.007726333
4429.656712	0.007105196
4431.585165	0.007041606
4433.513618	0.007520454
4435.442072	0.007155559
4437.370525	0.006297737
4439.298978	0.006355455
4441.227431	0.006536823
4443.155884	0.006359722
4445.084337	0.006825029
4447.012790	0.007668011
4448.941243	0.007701313
4450.869696	0.006835382
4452.798149	0.006512395
4454.726602	0.006637605
4456.655055	0.006080807
4458.583508	0.006020101
4460.511962	0.006939325
4462.440415	0.007306867
4464.368868	0.007180755
4466.297321	0.007642220
4468.225774	0.008497115
4470.154227	0.008786586
4472.082680	0.008086090
4474.011133	0.007204871
4475.939586	0.006675703
4477.868039	0.006269301
4479.796492	0.006473525
4481.724945	0.007547475
4483.653398	0.008340300
4485.581851	0.007858382
4487.510305	0.007299500
4489.438758	0.007945186
4491.367211	0.009258303
4493.295664	0.009377604
4495.224117	0.008258102
4497.152570	0.007782913
4499.081023	0.008367334
4501.009476	0.008493076
4502.937929	0.007507873
4504.866382	0.006510719
4506.794835	0.006397722
4508.723288	0.006796375
4510.651741	0.007106163
4512.580195	0.007788973
4514.508648	0.008502936
4516.437101	0.008012744
4518.365554	0.006746634
4520.294007	0.006095177
4522.222460	0.006336445
4524.150913	0.006169226
4526.079366	0.005864153
4528.007819	0.006149577
4529.936272	0.005599101
4531.864725	0.004472453
4533.793178	0.004701748
4535.721631	0.006239824
4537.650084	0.007830136
4539.578538	0.008287306
4541.506991	0.007494497
4543.435444	0.006590074
4545.363897	0.007094564
4547.292350	0.008416893
4549.220803	0.008808014
4551.149256	0.007557277
4553.077709	0.006034155
4555.006162	0.005590398
4556.934615	0.005614176
4558.863068	0.005535833
4560.791521	0.005200345
4562.719974	0.004939141
4564.648428	0.004735508
4566.576881	0.004949028
4568.505334	0.005691646
4570.433787	0.006346476
4572.362240	0.006334312
4574.290693	0.006333948
4576.219146	0.006598527
4578.147599	0.006446049
4580.076052	0.006333003
4582.004505	0.006791686
4583.932958	0.007141258
4585.861411	0.007028349
4587.789864	0.007396499
4589.718318	0.008723249
4591.646771	0.008724033
4593.575224	0.007344740
4595.503677	0.007148991
4597.432130	0.008573819
4599.360583	0.009542244
4601.289036	0.009109045
4603.217489	0.007755144
[truncated: 1,501 more rows]
