# Supplementary material for: Adaptive Method for Quantitative Estimation of Glucose and Fructose Concentrations in Aqueous Solutions Based on Infrared Nanoantenna Optics
Source: Sensors (Basel). 2019 Jul 11;19(14):3053. doi: 10.3390/s19143053 (PMC6678705; doi:10.3390/s19143053)
Supplement: Supplementary file 1 [file sensors-19-03053-s001.zip › 00_Measurement_Data/Fructose cycles/3 c=50 gl/res4 sc50_50 ap100x100 par pol/3 c50 gl.1.txt]

748.239793	0.034140006
750.168246	0.041158568
752.096699	0.030900275
754.025152	0.014721270
755.953605	0.030319968
757.882058	0.039569121
759.810511	0.034773365
761.738964	0.022916541
763.667418	0.013853258
765.595871	0.017201949
767.524324	0.020127743
769.452777	0.018421814
771.381230	0.032783583
773.309683	0.039230909
775.238136	0.031314775
777.166589	0.025194800
779.095042	0.029864132
781.023495	0.030710785
782.951948	0.030093268
784.880401	0.031124717
786.808854	0.031851787
788.737308	0.032665405
790.665761	0.033211019
792.594214	0.037374757
794.522667	0.019054588
796.451120	0.029309329
798.379573	0.042835105
800.308026	0.035764840
802.236479	0.018591482
804.164932	0.019329512
806.093385	0.021130139
808.021838	0.010786173
809.950291	0.019620966
811.878744	0.036009975
813.807197	0.034945142
815.735651	0.031494252
817.664104	0.040110495
819.592557	0.047581520
821.521010	0.039058067
823.449463	0.017506691
825.377916	0.028182773
827.306369	0.046602279
829.234822	0.042589027
831.163275	0.019115066
833.091728	0.010095493
835.020181	0.014457654
836.948634	0.020874338
838.877087	0.015533581
840.805541	0.006678053
842.733994	0.003652456
844.662447	0.006717716
846.590900	0.020782281
848.519353	0.023647036
850.447806	0.012964967
852.376259	0.012790784
854.304712	0.019985314
856.233165	0.020411143
858.161618	0.014964568
860.090071	0.014671725
862.018524	0.019664513
863.946977	0.025195185
865.875430	0.029689426
867.803884	0.034278341
869.732337	0.037977573
871.660790	0.036131985
873.589243	0.028899472
875.517696	0.025619440
877.446149	0.025985692
879.374602	0.028127119
881.303055	0.033327464
883.231508	0.039361693
885.159961	0.041649029
887.088414	0.042899385
889.016867	0.047512766
890.945320	0.051945314
892.873774	0.051540788
894.802227	0.051159620
896.730680	0.055850867
898.659133	0.062639154
900.587586	0.067874320
902.516039	0.071266763
904.444492	0.073034421
906.372945	0.073887981
908.301398	0.075507432
910.229851	0.079895392
912.158304	0.086289123
914.086757	0.091529094
916.015210	0.095301837
917.943664	0.098127864
919.872117	0.100559369
921.800570	0.105006143
923.729023	0.111682825
925.657476	0.117857382
927.585929	0.121859483
929.514382	0.124407835
931.442835	0.127946898
933.371288	0.133848235
935.299741	0.140682340
937.228194	0.147362813
939.156647	0.154369757
941.085100	0.160936534
943.013553	0.166376397
944.942007	0.172243565
946.870460	0.179081127
948.798913	0.185118645
950.727366	0.190084651
952.655819	0.195669904
954.584272	0.202339068
956.512725	0.209661528
958.441178	0.217299685
960.369631	0.223953649
962.298084	0.228847623
964.226537	0.233636737
966.154990	0.239929393
968.083443	0.246661484
970.011897	0.252886593
971.940350	0.259550124
973.868803	0.266259819
975.797256	0.271600425
977.725709	0.276125580
979.654162	0.281290650
981.582615	0.287580937
983.511068	0.294295430
985.439521	0.300662249
987.367974	0.307305157
989.296427	0.314433306
991.224880	0.320725411
993.153333	0.326341152
995.081786	0.332539052
997.010240	0.338588655
998.938693	0.343484253
1000.867146	0.347972810
1002.795599	0.352572739
1004.724052	0.356851816
1006.652505	0.360613436
1008.580958	0.364036769
1010.509411	0.367598534
1012.437864	0.371472538
1014.366317	0.374733835
1016.294770	0.376700819
1018.223223	0.378740847
1020.151676	0.382331997
1022.080130	0.386191577
1024.008583	0.388515294
1025.937036	0.389986485
1027.865489	0.391859531
1029.793942	0.393416584
1031.722395	0.394062191
1033.650848	0.394915462
1035.579301	0.395984977
1037.507754	0.396691829
1039.436207	0.397801697
1041.364660	0.398956418
1043.293113	0.398909181
1045.221566	0.398124009
1047.150019	0.397543639
1049.078473	0.396936357
1051.006926	0.395637333
1052.935379	0.393548369
1054.863832	0.391276091
1056.792285	0.389619529
1058.720738	0.388584644
1060.649191	0.387308151
1062.577644	0.385552406
1064.506097	0.384258360
1066.434550	0.383912235
1068.363003	0.383979619
1070.291456	0.384361535
1072.219909	0.385282695
1074.148363	0.386117816
1076.076816	0.385961890
1078.005269	0.384481549
1079.933722	0.382032871
1081.862175	0.379791409
1083.790628	0.378713936
1085.719081	0.378570586
1087.647534	0.378927499
1089.575987	0.379294306
1091.504440	0.378710955
1093.432893	0.376995206
1095.361346	0.375146121
1097.289799	0.373796552
1099.218253	0.372214168
1101.146706	0.369833469
1103.075159	0.367419392
1105.003612	0.365365714
1106.932065	0.363418549
1108.860518	0.361863196
1110.788971	0.360615641
1112.717424	0.358843088
1114.645877	0.356404424
1116.574330	0.353910983
1118.502783	0.351503581
1120.431236	0.348986983
1122.359689	0.346363544
1124.288142	0.343694866
1126.216596	0.341255128
1128.145049	0.339017093
1130.073502	0.336328119
1132.001955	0.333122730
1133.930408	0.330293864
1135.858861	0.328336477
1137.787314	0.326394916
1139.715767	0.323522419
1141.644220	0.320208281
1143.572673	0.317359895
1145.501126	0.314888000
1147.429579	0.312253296
1149.358032	0.309433401
1151.286486	0.306741983
1153.214939	0.304148436
1155.143392	0.301484138
1157.071845	0.298959762
1159.000298	0.296670794
1160.928751	0.294382006
1162.857204	0.292001307
1164.785657	0.289440423
1166.714110	0.286857069
1168.642563	0.284556121
1170.571016	0.281801224
1172.499469	0.278050691
1174.427922	0.274604142
1176.356375	0.272458494
1178.284829	0.270767629
1180.213282	0.268420964
1182.141735	0.265329391
1184.070188	0.262262344
1185.998641	0.259700119
1187.927094	0.257316828
1189.855547	0.254824311
1191.784000	0.252188176
1193.712453	0.249427631
1195.640906	0.246824577
1197.569359	0.244525328
1199.497812	0.242293015
1201.426265	0.239854380
1203.354719	0.237712145
1205.283172	0.235727608
1207.211625	0.233636945
1209.140078	0.231044531
1211.068531	0.228139341
1212.996984	0.225626484
1214.925437	0.223787352
1216.853890	0.221953332
1218.782343	0.219617337
1220.710796	0.217307016
1222.639249	0.215484440
1224.567702	0.213744819
1226.496155	0.211547568
1228.424609	0.209006518
1230.353062	0.206615701
1232.281515	0.204486728
1234.209968	0.202371821
1236.138421	0.200260699
1238.066874	0.198361322
1239.995327	0.196685761
1241.923780	0.195114926
1243.852233	0.193630397
1245.780686	0.192152768
1247.709139	0.190534934
1249.637592	0.188700020
1251.566045	0.186799154
1253.494498	0.185020521
1255.422952	0.183531642
1257.351405	0.182439551
1259.279858	0.181308821
1261.208311	0.179653361
1263.136764	0.177724108
1265.065217	0.175861210
1266.993670	0.174021393
1268.922123	0.172215909
1270.850576	0.170467108
1272.779029	0.168771133
1274.707482	0.167189941
1276.635935	0.165758118
1278.564388	0.164310455
1280.492842	0.162713483
1282.421295	0.160994872
1284.349748	0.159384340
1286.278201	0.158030584
1288.206654	0.156730786
1290.135107	0.155304939
1292.063560	0.153859094
1293.992013	0.152350724
1295.920466	0.150670707
1297.848919	0.149037048
1299.777372	0.147531435
1301.705825	0.146017060
1303.634278	0.144605786
1305.562731	0.143268377
1307.491185	0.141786486
1309.419638	0.140387416
1311.348091	0.139373496
1313.276544	0.138577476
1315.204997	0.137653708
1317.133450	0.136534944
1319.061903	0.135167748
1320.990356	0.133467346
1322.918809	0.131809339
1324.847262	0.130593330
1326.775715	0.129624292
1328.704168	0.128544345
1330.632621	0.127225399
1332.561075	0.125821322
1334.489528	0.124737233
1336.417981	0.124300815
1338.346434	0.123898894
1340.274887	0.122536957
1342.203340	0.120416470
1344.131793	0.118565269
1346.060246	0.117288895
1347.988699	0.116316117
1349.917152	0.115467012
1351.845605	0.114771999
1353.774058	0.114096612
1355.702511	0.113061622
1357.630965	0.111645006
1359.559418	0.110482134
1361.487871	0.109856389
1363.416324	0.109098606
1365.344777	0.107674189
1367.273230	0.106124803
1369.201683	0.105223238
1371.130136	0.104818434
1373.058589	0.104191966
1374.987042	0.103188887
1376.915495	0.102002174
1378.843948	0.100719765
1380.772401	0.099401966
1382.700854	0.098230116
1384.629308	0.097400494
1386.557761	0.096673362
1388.486214	0.095746323
1390.414667	0.094650976
1392.343120	0.093717702
1394.271573	0.093573235
1396.200026	0.093989700
1398.128479	0.093591899
1400.056932	0.092248037
1401.985385	0.090704411
1403.913838	0.089142725
1405.842291	0.087786667
1407.770744	0.086727761
1409.699198	0.085981600
1411.627651	0.085553333
1413.556104	0.085098170
1415.484557	0.084460467
1417.413010	0.083816104
1419.341463	0.083627462
1421.269916	0.083789103
1423.198369	0.083246067
1425.126822	0.081968680
1427.055275	0.080806278
1428.983728	0.080068871
1430.912181	0.079812065
1432.840634	0.079632834
1434.769087	0.078744210
1436.697541	0.077388063
1438.625994	0.076450579
1440.554447	0.075552367
1442.482900	0.074678861
1444.411353	0.074445233
1446.339806	0.074392453
1448.268259	0.073775381
1450.196712	0.072793208
1452.125165	0.072168693
1454.053618	0.072190419
1455.982071	0.072469361
1457.910524	0.072322734
1459.838977	0.071323223
1461.767431	0.070002235
1463.695884	0.068803474
1465.624337	0.067939207
1467.552790	0.067654945
1469.481243	0.068003349
1471.409696	0.068531312
1473.338149	0.068225324
1475.266602	0.066593878
1477.195055	0.064907961
1479.123508	0.064007856
1481.051961	0.063479841
1482.980414	0.063073218
1484.908867	0.062983349
1486.837321	0.063368708
1488.765774	0.063471884
1490.694227	0.062258951
1492.622680	0.060673892
1494.551133	0.059871498
1496.479586	0.059761196
1498.408039	0.059557684
1500.336492	0.058971968
1502.264945	0.058604136
1504.193398	0.058650281
1506.121851	0.059163656
1508.050304	0.059607517
1509.978757	0.058675140
1511.907210	0.057104621
1513.835664	0.056208290
1515.764117	0.056106810
1517.692570	0.056528337
1519.621023	0.057077292
1521.549476	0.057086103
1523.477929	0.056047399
1525.406382	0.054515444
1527.334835	0.053695709
1529.263288	0.053611513
1531.191741	0.053321190
1533.120194	0.052672476
1535.048647	0.052494321
1536.977100	0.053052232
1538.905554	0.054200538
1540.834007	0.055361457
1542.762460	0.054849908
1544.690913	0.053000569
1546.619366	0.051161516
1548.547819	0.049779333
1550.476272	0.048982222
1552.404725	0.048868328
1554.333178	0.049264986
1556.261631	0.049729999
1558.190084	0.049711183
1560.118537	0.049310111
1562.046990	0.048652887
1563.975443	0.047712069
1565.903897	0.047275804
1567.832350	0.047463864
1569.760803	0.047521077
1571.689256	0.047330637
1573.617709	0.047299519
1575.546162	0.047598246
1577.474615	0.047780745
1579.403068	0.047155619
1581.331521	0.046138551
1583.259974	0.045620326
1585.188427	0.045648675
1587.116880	0.045763969
1589.045333	0.045779202
1590.973787	0.045818042
1592.902240	0.045898676
1594.830693	0.045922637
1596.759146	0.045880903
1598.687599	0.045900658
1600.616052	0.046255790
1602.544505	0.046969108
1604.472958	0.047706325
1606.401411	0.048248094
1608.329864	0.048499640
1610.258317	0.048516408
1612.186770	0.048792001
1614.115223	0.049585924
1616.043677	0.050490916
1617.972130	0.051080253
1619.900583	0.051315449
1621.829036	0.051515650
1623.757489	0.052180525
1625.685942	0.052802462
1627.614395	0.052715972
1629.542848	0.052402858
1631.471301	0.052458808
1633.399754	0.052899282
1635.328207	0.053789575
1637.256660	0.054696362
1639.185113	0.054618582
1641.113566	0.054010328
1643.042020	0.053899921
1644.970473	0.054512713
1646.898926	0.055673838
1648.827379	0.056690581
1650.755832	0.056426160
1652.684285	0.054987065
1654.612738	0.053851917
1656.541191	0.053151764
1658.469644	0.052531779
1660.398097	0.052247766
1662.326550	0.052012112
1664.255003	0.051551852
1666.183456	0.051121481
1668.111910	0.050861374
1670.040363	0.050812829
1671.968816	0.050611090
1673.897269	0.049841855
1675.825722	0.049088683
1677.754175	0.048925936
1679.682628	0.048802018
1681.611081	0.048122175
1683.539534	0.046813741
1685.467987	0.045587894
1687.396440	0.044643674
1689.324893	0.043536257
1691.253346	0.042709414
1693.181799	0.042371161
1695.110253	0.042225637
1697.038706	0.042277098
1698.967159	0.041893259
1700.895612	0.041079100
1702.824065	0.040533300
1704.752518	0.039974920
1706.680971	0.039366785
1708.609424	0.038587790
1710.537877	0.037613779
1712.466330	0.037030894
1714.394783	0.037199657
1716.323236	0.037418589
1718.251689	0.036790717
1720.180143	0.035746794
1722.108596	0.034831181
1724.037049	0.034125470
1725.965502	0.033735368
1727.893955	0.033755954
1729.822408	0.034161948
1731.750861	0.034397118
1733.679314	0.034147900
1735.607767	0.033990424
1737.536220	0.033811372
1739.464673	0.033370301
1741.393126	0.033165596
1743.321579	0.033275720
1745.250032	0.033453405
1747.178486	0.033665020
1749.106939	0.033684373
1751.035392	0.033301834
1752.963845	0.032889761
1754.892298	0.032729622
1756.820751	0.032766763
1758.749204	0.032942954
1760.677657	0.033152256
1762.606110	0.033499755
1764.534563	0.033927344
1766.463016	0.034267761
1768.391469	0.034840789
1770.319922	0.035735451
1772.248376	0.036309898
1774.176829	0.036075000
1776.105282	0.035524815
1778.033735	0.035501350
1779.962188	0.036120702
1781.890641	0.036640581
1783.819094	0.036557928
1785.747547	0.036418002
1787.676000	0.036831893
1789.604453	0.037610248
1791.532906	0.038316887
1793.461359	0.038761925
1795.389812	0.038862426
1797.318266	0.038731653
1799.246719	0.038743675
1801.175172	0.039171755
1803.103625	0.039807584
1805.032078	0.040223073
1806.960531	0.040507156
1808.888984	0.040885843
1810.817437	0.041009180
1812.745890	0.040605292
1814.674343	0.040106829
1816.602796	0.039994042
1818.531249	0.040276274
1820.459702	0.040597741
1822.388155	0.040695924
1824.316609	0.040681727
1826.245062	0.040896256
1828.173515	0.041303780
1830.101968	0.041579522
1832.030421	0.041500144
1833.958874	0.041131582
1835.887327	0.040879901
1837.815780	0.040908847
1839.744233	0.040949643
1841.672686	0.040760376
1843.601139	0.040582698
1845.529592	0.040791791
1847.458045	0.040926203
1849.386499	0.040519223
1851.314952	0.039876889
1853.243405	0.039381500
1855.171858	0.039060883
1857.100311	0.038794748
1859.028764	0.038584933
1860.957217	0.038502961
1862.885670	0.038486525
1864.814123	0.038361933
1866.742576	0.037950661
1868.671029	0.037362892
1870.599482	0.037049290
1872.527935	0.036998939
1874.456388	0.036806099
1876.384842	0.036469791
1878.313295	0.036220558
1880.241748	0.036030110
1882.170201	0.035745859
1884.098654	0.035346940
1886.027107	0.034905765
1887.955560	0.034488816
1889.884013	0.034139428
1891.812466	0.033858590
1893.740919	0.033654548
1895.669372	0.033461835
1897.597825	0.033100903
1899.526278	0.032609183
1901.454732	0.032169465
1903.383185	0.031819813
1905.311638	0.031491742
1907.240091	0.031168278
1909.168544	0.030930167
1911.096997	0.030701058
1913.025450	0.030461507
1914.953903	0.030491004
1916.882356	0.030646747
1918.810809	0.030406341
1920.739262	0.029718386
1922.667715	0.029010208
1924.596168	0.028620550
1926.524622	0.028487438
1928.453075	0.028399328
1930.381528	0.028183294
1932.309981	0.027846944
1934.238434	0.027542174
1936.166887	0.027246155
1938.095340	0.026912266
1940.023793	0.026562739
1941.952246	0.026052888
1943.880699	0.025451589
1945.809152	0.025043949
1947.737605	0.024887245
1949.666058	0.024887366
1951.594511	0.024894018
1953.522965	0.024792356
1955.451418	0.024589056
1957.379871	0.024376672
1959.308324	0.024239032
1961.236777	0.024146026
1963.165230	0.024009941
1965.093683	0.023762535
1967.022136	0.023370704
1968.950589	0.023019116
1970.879042	0.022800410
1972.807495	0.022444835
1974.735948	0.021913668
1976.664401	0.021518147
1978.592855	0.021324849
1980.521308	0.021176726
1982.449761	0.021137415
1984.378214	0.021332411
1986.306667	0.021655694
1988.235120	0.021873128
1990.163573	0.021748552
1992.092026	0.021239137
1994.020479	0.020668460
1995.948932	0.020269804
1997.877385	0.019945234
1999.805838	0.019649478
2001.734291	0.019531110
2003.662744	0.019645371
2005.591198	0.019785348
2007.519651	0.019713126
2009.448104	0.019530335
2011.376557	0.019544192
2013.305010	0.019657046
2015.233463	0.019540299
2017.161916	0.019296154
2019.090369	0.019092266
2021.018822	0.018792061
2022.947275	0.018369593
2024.875728	0.017914988
2026.804181	0.017603239
2028.732634	0.017651545
2030.661088	0.017833063
2032.589541	0.017711230
2034.517994	0.017355865
2036.446447	0.017074898
2038.374900	0.016968252
2040.303353	0.016952842
2042.231806	0.016765215
2044.160259	0.016406635
2046.088712	0.016258599
2048.017165	0.016375264
2049.945618	0.016534060
2051.874071	0.016600123
2053.802524	0.016448880
2055.730978	0.016120329
2057.659431	0.015770983
2059.587884	0.015499519
2061.516337	0.015405932
2063.444790	0.015472256
2065.373243	0.015513645
2067.301696	0.015381324
2069.230149	0.015106527
2071.158602	0.014772670
2073.087055	0.014478478
2075.015508	0.014459624
2076.943961	0.014856446
2078.872414	0.015382861
2080.800867	0.015651174
2082.729321	0.015532558
2084.657774	0.015115468
2086.586227	0.014706619
2088.514680	0.014603743
2090.443133	0.014742301
2092.371586	0.014755326
2094.300039	0.014496526
2096.228492	0.014179907
2098.156945	0.013966246
2100.085398	0.013917950
2102.013851	0.014068819
2103.942304	0.014104177
2105.870757	0.013818629
2107.799211	0.013461911
2109.727664	0.013314712
2111.656117	0.013347792
2113.584570	0.013292530
2115.513023	0.013130970
2117.441476	0.013077661
2119.369929	0.013124173
2121.298382	0.013246369
2123.226835	0.013461229
2125.155288	0.013601387
2127.083741	0.013542864
2129.012194	0.013372233
2130.940647	0.013257958
2132.869100	0.013321433
2134.797554	0.013384872
2136.726007	0.013079745
2138.654460	0.012571581
2140.582913	0.012513816
2142.511366	0.012900852
2144.439819	0.013122497
2146.368272	0.013065577
2148.296725	0.013010059
2150.225178	0.012913886
2152.153631	0.012671989
2154.082084	0.012419702
2156.010537	0.012260131
2157.938990	0.012090743
2159.867444	0.011775592
2161.795897	0.011443826
2163.724350	0.011447266
2165.652803	0.011691773
2167.581256	0.011833423
2169.509709	0.011806388
2171.438162	0.011773071
2173.366615	0.011866629
2175.295068	0.011936040
2177.223521	0.011837925
2179.151974	0.011693907
2181.080427	0.011704748
2183.008880	0.011897974
2184.937334	0.012065224
2186.865787	0.012084374
2188.794240	0.011920108
2190.722693	0.011532662
2192.651146	0.011229932
2194.579599	0.011132087
2196.508052	0.010975982
2198.436505	0.010818189
2200.364958	0.010905439
2202.293411	0.011099453
2204.221864	0.011063517
2206.150317	0.010888158
2208.078770	0.010860290
2210.007223	0.010839418
2211.935677	0.010757416
2213.864130	0.010791463
2215.792583	0.010715786
2217.721036	0.010459172
2219.649489	0.010400304
2221.577942	0.010492470
2223.506395	0.010397352
2225.434848	0.010140404
2227.363301	0.009999260
2229.291754	0.010133301
2231.220207	0.010368609
2233.148660	0.010447732
2235.077113	0.010324124
2237.005567	0.010198098
2238.934020	0.010197067
2240.862473	0.010207443
2242.790926	0.010180434
2244.719379	0.010169263
2246.647832	0.010150043
2248.576285	0.010050170
2250.504738	0.009926911
2252.433191	0.009766794
2254.361644	0.009656630
2256.290097	0.009708646
2258.218550	0.009869825
2260.147003	0.009905099
2262.075456	0.009787546
2264.003910	0.009636631
2265.932363	0.009392738
2267.860816	0.009045563
2269.789269	0.008775531
2271.717722	0.008672581
2273.646175	0.008686999
2275.574628	0.008769852
2277.503081	0.008798780
2279.431534	0.008704959
2281.359987	0.008648945
2283.288440	0.008822335
2285.216893	0.009077211
2287.145346	0.009079417
2289.073800	0.008907706
2291.002253	0.008965776
2292.930706	0.009247795
2294.859159	0.009314047
2296.787612	0.009010463
2298.716065	0.008614032
2300.644518	0.008319347
2302.572971	0.008188041
2304.501424	0.008271277
2306.429877	0.008421515
2308.358330	0.008426773
2310.286783	0.008292379
2312.215236	0.008005350
2314.143690	0.007672676
2316.072143	0.007764536
2318.000596	0.008395410
2319.929049	0.008746574
2321.857502	0.008151116
2323.785955	0.007341722
2325.714408	0.007188058
2327.642861	0.007512197
2329.571314	0.007875402
2331.499767	0.008261168
2333.428220	0.008477399
2335.356673	0.008233602
2337.285126	0.007913367
2339.213579	0.008134116
2341.142033	0.008791134
2343.070486	0.009292624
2344.998939	0.009103102
2346.927392	0.008217275
2348.855845	0.007404722
2350.784298	0.007340377
2352.712751	0.007600626
2354.641204	0.006989176
2356.569657	0.005686756
2358.498110	0.005308789
2360.426563	0.006537590
2362.355016	0.008570324
2364.283469	0.009347807
2366.211923	0.008096525
2368.140376	0.006485433
2370.068829	0.005871602
2371.997282	0.006022316
2373.925735	0.006105738
2375.854188	0.006222379
2377.782641	0.006667965
2379.711094	0.007033200
2381.639547	0.007060658
2383.568000	0.006948704
2385.496453	0.006741434
2387.424906	0.006435591
2389.353359	0.006226106
2391.281812	0.006203052
2393.210266	0.006244755
2395.138719	0.006242978
2397.067172	0.006156411
2398.995625	0.005944774
2400.924078	0.005727724
2402.852531	0.005724301
2404.780984	0.005833053
2406.709437	0.005735310
2408.637890	0.005492290
2410.566343	0.005532253
2412.494796	0.005842809
2414.423249	0.006173802
2416.351702	0.006233211
2418.280156	0.006000111
2420.208609	0.005878223
2422.137062	0.006046694
2424.065515	0.006150607
2425.993968	0.006006301
2427.922421	0.005946827
2429.850874	0.006021973
2431.779327	0.005996264
2433.707780	0.005929739
2435.636233	0.005911161
2437.564686	0.005879538
2439.493139	0.005810358
2441.421592	0.005783386
2443.350045	0.005827302
2445.278499	0.005951435
2447.206952	0.006034133
2449.135405	0.006052267
2451.063858	0.006231573
2452.992311	0.006323813
2454.920764	0.005969286
2456.849217	0.005703619
2458.777670	0.005864759
2460.706123	0.006085414
2462.634576	0.006264646
2464.563029	0.006624605
2466.491482	0.006897789
2468.419935	0.006797827
2470.348389	0.006763215
2472.276842	0.007005778
2474.205295	0.007144339
2476.133748	0.007123820
2478.062201	0.007186466
2479.990654	0.007289422
2481.919107	0.007349425
2483.847560	0.007362152
2485.776013	0.007317320
2487.704466	0.007387543
2489.632919	0.007594411
2491.561372	0.007703421
2493.489825	0.007614160
2495.418279	0.007396247
2497.346732	0.007377390
2499.275185	0.007729290
2501.203638	0.008075389
2503.132091	0.008284483
2505.060544	0.008482235
2506.988997	0.008666521
2508.917450	0.008855411
2510.845903	0.008908967
2512.774356	0.008680440
2514.702809	0.008432069
2516.631262	0.008548835
2518.559715	0.009110401
2520.488168	0.009761689
2522.416622	0.010158186
2524.345075	0.010352641
2526.273528	0.010532303
2528.201981	0.010714111
2530.130434	0.010868744
2532.058887	0.011122752
2533.987340	0.011512866
2535.915793	0.011757002
2537.844246	0.011768083
2539.772699	0.011760081
2541.701152	0.011890315
2543.629605	0.012159844
2545.558058	0.012458622
2547.486512	0.012854471
2549.414965	0.013325157
2551.343418	0.013487265
2553.271871	0.013327770
2555.200324	0.013310099
2557.128777	0.013545370
2559.057230	0.013800947
2560.985683	0.014152608
2562.914136	0.014718127
2564.842589	0.015125006
2566.771042	0.015142319
2568.699495	0.015228656
2570.627948	0.015606191
2572.556401	0.016010167
2574.484855	0.016355505
2576.413308	0.016543405
2578.341761	0.016543524
2580.270214	0.016749119
2582.198667	0.017129306
2584.127120	0.017201742
2586.055573	0.017268114
2587.984026	0.017783646
2589.912479	0.018295145
2591.840932	0.018425966
2593.769385	0.018576454
2595.697838	0.018798396
2597.626291	0.018756134
2599.554745	0.018566115
2601.483198	0.018454194
2603.411651	0.018444108
2605.340104	0.018535273
2607.268557	0.018584108
2609.197010	0.018427091
2611.125463	0.018251186
2613.053916	0.018316977
2614.982369	0.018650046
2616.910822	0.019048361
2618.839275	0.019322725
2620.767728	0.019437501
2622.696181	0.019271288
2624.624635	0.018903913
2626.553088	0.018641746
2628.481541	0.018437704
2630.409994	0.018213250
2632.338447	0.018176276
2634.266900	0.018329775
2636.195353	0.018309837
2638.123806	0.017959615
2640.052259	0.017669000
2641.980712	0.017816814
2643.909165	0.018156877
2645.837618	0.018159678
2647.766071	0.017911553
2649.694524	0.017773109
2651.622978	0.017652700
2653.551431	0.017592398
2655.479884	0.017663810
2657.408337	0.017469384
2659.336790	0.017058693
2661.265243	0.016908405
2663.193696	0.016916433
2665.122149	0.016852995
2667.050602	0.016759304
2668.979055	0.016526671
2670.907508	0.016155897
2672.835961	0.015875578
2674.764414	0.015819533
2676.692868	0.015837809
2678.621321	0.015766650
2680.549774	0.015619946
2682.478227	0.015572831
2684.406680	0.015759947
2686.335133	0.015880652
2688.263586	0.015861826
2690.192039	0.015955647
2692.120492	0.015968561
2694.048945	0.015820269
2695.977398	0.015610478
2697.905851	0.015285786
2699.834304	0.015055251
2701.762757	0.015181983
2703.691211	0.015566561
2705.619664	0.015838897
2707.548117	0.015811004
2709.476570	0.015620365
2711.405023	0.015321421
2713.333476	0.014956144
2715.261929	0.014710227
2717.190382	0.014683675
2719.118835	0.014778686
2721.047288	0.014731145
2722.975741	0.014471705
2724.904194	0.014187494
2726.832647	0.014015786
2728.761101	0.014060614
2730.689554	0.014172359
2732.618007	0.014020805
2734.546460	0.013613665
2736.474913	0.013217150
2738.403366	0.013004899
2740.331819	0.013113326
2742.260272	0.013360427
2744.188725	0.013329564
2746.117178	0.012959029
2748.045631	0.012777025
2749.974084	0.013018229
2751.902537	0.013193101
2753.830991	0.013055841
2755.759444	0.012847835
2757.687897	0.012668848
2759.616350	0.012548740
2761.544803	0.012467286
2763.473256	0.012425272
2765.401709	0.012595037
2767.330162	0.012846202
2769.258615	0.012668368
2771.187068	0.012089873
2773.115521	0.011808793
2775.043974	0.012085084
2776.972427	0.012488415
2778.900880	0.012703076
2780.829334	0.012856046
2782.757787	0.012996706
2784.686240	0.012831770
2786.614693	0.012373558
2788.543146	0.012172348
2790.471599	0.012341077
2792.400052	0.012331273
2794.328505	0.012106564
2796.256958	0.012092334
2798.185411	0.012142413
2800.113864	0.012046769
2802.042317	0.011944129
2803.970770	0.011730896
2805.899224	0.011484956
2807.827677	0.011357672
2809.756130	0.011224983
2811.684583	0.011298058
2813.613036	0.011675946
2815.541489	0.011890613
2817.469942	0.011961031
2819.398395	0.012064992
2821.326848	0.011909351
2823.255301	0.011520137
2825.183754	0.011361820
2827.112207	0.011456653
2829.040660	0.011377366
2830.969113	0.010932613
2832.897567	0.010556377
2834.826020	0.010565415
2836.754473	0.010667345
2838.682926	0.010776133
2840.611379	0.011077820
2842.539832	0.011306448
2844.468285	0.011199444
2846.396738	0.011231268
2848.325191	0.011747352
2850.253644	0.011973926
2852.182097	0.011547731
2854.110550	0.011278947
2856.039003	0.011504403
2857.967457	0.011797898
2859.895910	0.011849536
2861.824363	0.011750676
2863.752816	0.011726972
2865.681269	0.011719198
2867.609722	0.011634476
2869.538175	0.011535860
2871.466628	0.011283926
2873.395081	0.010788072
2875.323534	0.010494890
2877.251987	0.010871637
2879.180440	0.011495174
2881.108893	0.011498783
2883.037347	0.011275442
2884.965800	0.011558344
2886.894253	0.011715258
2888.822706	0.011236000
2890.751159	0.010659100
2892.679612	0.010312319
2894.608065	0.010400834
2896.536518	0.010732180
2898.464971	0.010542838
2900.393424	0.010126805
2902.321877	0.010181384
2904.250330	0.010613804
2906.178783	0.011139096
2908.107236	0.011316465
2910.035690	0.010865405
2911.964143	0.010392007
2913.892596	0.010549217
2915.821049	0.010990965
2917.749502	0.011147603
2919.677955	0.011123230
2921.606408	0.011129727
2923.534861	0.011074472
2925.463314	0.011064029
2927.391767	0.011274933
2929.320220	0.011290711
2931.248673	0.010825852
2933.177126	0.010438803
2935.105580	0.010483454
2937.034033	0.010637976
2938.962486	0.010639159
2940.890939	0.010781961
2942.819392	0.011126736
2944.747845	0.011136802
2946.676298	0.010771958
2948.604751	0.010624884
2950.533204	0.010951979
2952.461657	0.011434374
2954.390110	0.011553280
2956.318563	0.011303348
2958.247016	0.011182166
2960.175469	0.011220377
2962.103923	0.011190724
2964.032376	0.011387859
2965.960829	0.011740294
2967.889282	0.011726647
2969.817735	0.011312406
2971.746188	0.010918892
2973.674641	0.010890590
2975.603094	0.011159285
2977.531547	0.011461714
2979.460000	0.011724001
2981.388453	0.011968773
2983.316906	0.012170133
2985.245359	0.012309957
2987.173813	0.012394813
2989.102266	0.012324873
2991.030719	0.012169746
2992.959172	0.012212791
2994.887625	0.012400083
2996.816078	0.012598980
2998.744531	0.012563551
3000.672984	0.012023871
3002.601437	0.011595675
3004.529890	0.011791614
3006.458343	0.012327735
3008.386796	0.012718708
3010.315249	0.012674754
3012.243703	0.012305673
3014.172156	0.012009219
3016.100609	0.011912157
3018.029062	0.011995061
3019.957515	0.012256620
3021.885968	0.012499793
3023.814421	0.012543851
3025.742874	0.012526669
3027.671327	0.012636221
3029.599780	0.012866822
3031.528233	0.013169120
3033.456686	0.013436687
3035.385139	0.013369207
3037.313592	0.012955738
3039.242046	0.012666400
3041.170499	0.012644808
3043.098952	0.012676685
3045.027405	0.012866624
3046.955858	0.013277780
3048.884311	0.013542731
3050.812764	0.013428661
3052.741217	0.013239517
3054.669670	0.013278377
3056.598123	0.013382894
3058.526576	0.013445919
3060.455029	0.013697290
3062.383482	0.014070018
3064.311936	0.014354140
3066.240389	0.014611537
3068.168842	0.014892237
3070.097295	0.015127868
3072.025748	0.015257349
3073.954201	0.015323654
3075.882654	0.015392076
3077.811107	0.015292249
3079.739560	0.014891701
3081.668013	0.014543561
3083.596466	0.014806075
3085.524919	0.015624849
3087.453372	0.016362194
3089.381825	0.016652048
3091.310279	0.016607940
3093.238732	0.016568655
3095.167185	0.016703762
3097.095638	0.016687265
3099.024091	0.016340571
3100.952544	0.016096441
3102.880997	0.016263904
3104.809450	0.016564300
3106.737903	0.016752182
3108.666356	0.016972987
3110.594809	0.017277971
3112.523262	0.017556444
3114.451715	0.017895112
3116.380169	0.018350340
3118.308622	0.018689357
3120.237075	0.018841974
3122.165528	0.018965214
3124.093981	0.019083004
3126.022434	0.019163962
3127.950887	0.019272782
3129.879340	0.019662295
3131.807793	0.020301580
3133.736246	0.020621788
3135.664699	0.020293687
3137.593152	0.019560991
3139.521605	0.018908083
3141.450058	0.018885721
3143.378512	0.019698380
3145.306965	0.020654971
3147.235418	0.020692335
3149.163871	0.020187145
3151.092324	0.020454036
3153.020777	0.021406949
3154.949230	0.022007691
3156.877683	0.021869197
3158.806136	0.021159574
3160.734589	0.020225264
3162.663042	0.019772992
3164.591495	0.020407308
3166.519948	0.021795057
3168.448402	0.022923544
3170.376855	0.023251070
3172.305308	0.023043802
3174.233761	0.022826491
3176.162214	0.022886166
3178.090667	0.023126895
3180.019120	0.023275062
3181.947573	0.023186781
3183.876026	0.023103412
3185.804479	0.023339257
3187.732932	0.023611587
3189.661385	0.023431452
3191.589838	0.023292076
3193.518292	0.023886982
3195.446745	0.024770796
3197.375198	0.025178088
3199.303651	0.025042802
3201.232104	0.024746450
3203.160557	0.024440100
3205.089010	0.024157707
3207.017463	0.024235718
3208.945916	0.024660911
3210.874369	0.025209062
3212.802822	0.025574783
3214.731275	0.025212638
3216.659728	0.024466004
3218.588181	0.024257835
3220.516635	0.024864145
3222.445088	0.025974657
3224.373541	0.027042011
3226.301994	0.027850032
3228.230447	0.028419174
3230.158900	0.028468810
3232.087353	0.028138490
3234.015806	0.027920239
3235.944259	0.027901733
3237.872712	0.027990440
3239.801165	0.027866855
3241.729618	0.027403619
3243.658071	0.027086109
3245.586525	0.027120734
3247.514978	0.027108520
3249.443431	0.026956528
3251.371884	0.027131682
3253.300337	0.027854325
3255.228790	0.028532226
3257.157243	0.028582737
3259.085696	0.028201982
3261.014149	0.027693573
3262.942602	0.027296633
3264.871055	0.027259620
3266.799508	0.027415955
3268.727961	0.027699614
3270.656414	0.028423682
3272.584868	0.029401075
3274.513321	0.030128088
3276.441774	0.030438939
3278.370227	0.030031288
3280.298680	0.028839018
3282.227133	0.027893225
3284.155586	0.027952040
3286.084039	0.028644783
3288.012492	0.029573556
3289.940945	0.030363152
3291.869398	0.030483849
3293.797851	0.030046053
3295.726304	0.029655920
3297.654758	0.029682821
3299.583211	0.030191708
3301.511664	0.031018276
3303.440117	0.031683851
3305.368570	0.031783577
3307.297023	0.031547960
3309.225476	0.031272583
3311.153929	0.031002957
3313.082382	0.031126674
3315.010835	0.031617839
3316.939288	0.031670276
3318.867741	0.031229151
3320.796194	0.031066120
3322.724648	0.031444337
3324.653101	0.031968664
3326.581554	0.032235369
3328.510007	0.032333575
3330.438460	0.032697607
3332.366913	0.033191953
3334.295366	0.033274896
3336.223819	0.032919161
3338.152272	0.032429233
3340.080725	0.032151718
3342.009178	0.032352958
3343.937631	0.032774124
3345.866084	0.032983422
3347.794537	0.033025291
3349.722991	0.033227537
3351.651444	0.033794452
3353.579897	0.034467801
3355.508350	0.034578096
3357.436803	0.034280092
3359.365256	0.034459896
3361.293709	0.035041071
3363.222162	0.035144057
3365.150615	0.034573004
3367.079068	0.034174625
3369.007521	0.034533154
3370.935974	0.035059258
3372.864427	0.035089906
3374.792881	0.034816515
3376.721334	0.034803830
3378.649787	0.035226993
3380.578240	0.035707466
3382.506693	0.035814174
3384.435146	0.035603505
3386.363599	0.035485420
3388.292052	0.035635810
3390.220505	0.035898946
3392.148958	0.035944026
3394.077411	0.035787608
3396.005864	0.035932455
3397.934317	0.036301773
3399.862770	0.036438324
3401.791224	0.036533356
3403.719677	0.036514327
3405.648130	0.036388166
3407.576583	0.036666133
3409.505036	0.037654176
3411.433489	0.038532596
3413.361942	0.038602702
3415.290395	0.038151100
3417.218848	0.037698295
3419.147301	0.037401814
3421.075754	0.037220519
3423.004207	0.037224565
3424.932660	0.037295982
3426.861114	0.037264198
3428.789567	0.037399750
3430.718020	0.037625544
3432.646473	0.037538610
3434.574926	0.037299529
3436.503379	0.037147153
3438.431832	0.037080128
3440.360285	0.037190344
3442.288738	0.037282232
3444.217191	0.037046786
3446.145644	0.036966704
3448.074097	0.037382204
3450.002550	0.037477616
3451.931004	0.037082516
3453.859457	0.036785185
3455.787910	0.036556512
3457.716363	0.036276616
3459.644816	0.036071718
3461.573269	0.035819441
3463.501722	0.035459734
3465.430175	0.035397876
3467.358628	0.035656709
3469.287081	0.035557728
3471.215534	0.034947522
3473.143987	0.034319699
3475.072440	0.034001630
3477.000893	0.033902209
3478.929347	0.033611231
3480.857800	0.033294041
3482.786253	0.033492994
3484.714706	0.033848900
3486.643159	0.033857699
3488.571612	0.033662304
3490.500065	0.033245783
3492.428518	0.032669626
3494.356971	0.032468542
3496.285424	0.032624882
3498.213877	0.032509837
3500.142330	0.032173369
3502.070783	0.032004084
3503.999237	0.031786319
3505.927690	0.031370167
3507.856143	0.031145889
3509.784596	0.031219743
3511.713049	0.031206265
3513.641502	0.031018356
3515.569955	0.030917814
3517.498408	0.031059304
3519.426861	0.031457402
3521.355314	0.031860515
3523.283767	0.032020405
3525.212220	0.031768329
3527.140673	0.030828506
3529.069126	0.029484255
3530.997580	0.028586170
3532.926033	0.028207446
3534.854486	0.027789714
3536.782939	0.027323853
3538.711392	0.027160067
3540.639845	0.027248807
3542.568298	0.027467009
3544.496751	0.027837675
3546.425204	0.028002430
3548.353657	0.027447412
3550.282110	0.026449347
3552.210563	0.025733460
3554.139016	0.025549052
3556.067470	0.025651855
3557.995923	0.025795659
3559.924376	0.025901696
3561.852829	0.025976574
3563.781282	0.026025359
3565.709735	0.026081961
3567.638188	0.026272008
3569.566641	0.026379613
3571.495094	0.025804363
3573.423547	0.024498207
3575.352000	0.023229435
3577.280453	0.022711346
3579.208906	0.022972926
3581.137360	0.023513500
3583.065813	0.023697581
3584.994266	0.023246342
3586.922719	0.022498695
3588.851172	0.021999951
3590.779625	0.021796877
3592.708078	0.021553321
3594.636531	0.021130454
3596.564984	0.020906409
3598.493437	0.021381704
3600.421890	0.022299197
3602.350343	0.022619193
3604.278796	0.021830397
3606.207249	0.020693194
3608.135703	0.020135917
3610.064156	0.019942272
3611.992609	0.019536899
3613.921062	0.019327218
3615.849515	0.019559465
3617.777968	0.019663662
3619.706421	0.019427245
3621.634874	0.019096052
3623.563327	0.018628182
3625.491780	0.018162174
3627.420233	0.018186629
3629.348686	0.018552454
3631.277139	0.018099869
3633.205593	0.016953738
3635.134046	0.016338445
3637.062499	0.016461099
3638.990952	0.016550783
3640.919405	0.016357854
3642.847858	0.016161853
3644.776311	0.016056979
3646.704764	0.016102105
3648.633217	0.016315244
3650.561670	0.016223773
3652.490123	0.015629429
3654.418576	0.014977301
3656.347029	0.014377544
3658.275482	0.013749191
3660.203936	0.013227000
3662.132389	0.012918512
3664.060842	0.012621563
3665.989295	0.012056094
3667.917748	0.011479365
3669.846201	0.011692434
3671.774654	0.012712201
3673.703107	0.013313482
3675.631560	0.012930457
3677.560013	0.012242481
3679.488466	0.011849294
3681.416919	0.011879512
3683.345372	0.012031776
3685.273826	0.011839961
3687.202279	0.011490759
3689.130732	0.011535603
3691.059185	0.011687941
3692.987638	0.011485119
3694.916091	0.011227258
3696.844544	0.011339451
3698.772997	0.011708030
3700.701450	0.011845740
3702.629903	0.011735812
3704.558356	0.011580673
3706.486809	0.011162526
3708.415262	0.010329711
3710.343716	0.009519395
3712.272169	0.009535392
3714.200622	0.010477386
3716.129075	0.011603375
3718.057528	0.012507332
3719.985981	0.013238110
3721.914434	0.013728664
3723.842887	0.013872871
3725.771340	0.013896954
3727.699793	0.014150146
3729.628246	0.014450338
3731.556699	0.014202657
3733.485152	0.013302319
3735.413605	0.012449536
3737.342059	0.012105101
3739.270512	0.011882004
3741.198965	0.011637265
3743.127418	0.011874099
3745.055871	0.012720329
3746.984324	0.012986546
3748.912777	0.012527146
3750.841230	0.012591229
3752.769683	0.013432336
3754.698136	0.014179842
3756.626589	0.014381233
3758.555042	0.014025043
3760.483495	0.013365885
3762.411949	0.012946850
3764.340402	0.012860301
3766.268855	0.012642965
3768.197308	0.012254449
3770.125761	0.012291150
3772.054214	0.012768500
3773.982667	0.013012534
3775.911120	0.013008056
3777.839573	0.013183010
3779.768026	0.013541457
3781.696479	0.013699466
3783.624932	0.013447562
3785.553385	0.012986721
3787.481838	0.012561698
3789.410292	0.012216220
3791.338745	0.011968394
3793.267198	0.012040104
3795.195651	0.012643894
3797.124104	0.013403368
3799.052557	0.013493227
3800.981010	0.013014240
3802.909463	0.012975303
3804.837916	0.013777867
3806.766369	0.014860028
3808.694822	0.015265582
3810.623275	0.014977641
3812.551728	0.014781442
3814.480182	0.014857482
3816.408635	0.014627439
3818.337088	0.013528726
3820.265541	0.012170521
3822.193994	0.011915600
3824.122447	0.012782299
3826.050900	0.013689337
3827.979353	0.014080512
3829.907806	0.013965061
3831.836259	0.013477994
3833.764712	0.012961328
3835.693165	0.012774738
3837.621618	0.012804547
3839.550071	0.012643704
3841.478525	0.012270100
3843.406978	0.011825160
3845.335431	0.011660758
3847.263884	0.011951700
3849.192337	0.012247996
3851.120790	0.012190618
3853.049243	0.012242239
3854.977696	0.012665248
3856.906149	0.012846404
3858.834602	0.012874022
3860.763055	0.013148906
3862.691508	0.013210812
3864.619961	0.012481561
3866.548415	0.011490977
3868.476868	0.010815481
3870.405321	0.010611980
3872.333774	0.011042447
3874.262227	0.011641731
3876.190680	0.011749128
3878.119133	0.011823404
3880.047586	0.012664758
3881.976039	0.013759589
3883.904492	0.013623158
3885.832945	0.012320156
3887.761398	0.011269419
3889.689851	0.010933272
3891.618305	0.011026386
3893.546758	0.011210900
3895.475211	0.011168693
3897.403664	0.010691737
3899.332117	0.010190736
3901.260570	0.010486167
3903.189023	0.011292879
3905.117476	0.011485570
3907.045929	0.011258588
3908.974382	0.011300175
3910.902835	0.011339973
3912.831288	0.011253137
3914.759741	0.011357441
3916.688194	0.011509211
3918.616648	0.011473459
3920.545101	0.011468485
3922.473554	0.011483013
3924.402007	0.011408382
3926.330460	0.011268610
3928.258913	0.010799927
3930.187366	0.010055438
3932.115819	0.009850140
3934.044272	0.010574720
3935.972725	0.011335533
3937.901178	0.011258222
3939.829631	0.010495266
3941.758084	0.009527659
3943.686538	0.009037028
3945.614991	0.009616231
3947.543444	0.010867218
3949.471897	0.011732515
3951.400350	0.011847984
3953.328803	0.011457168
3955.257256	0.010755121
3957.185709	0.010361044
3959.114162	0.010709331
3961.042615	0.011252220
3962.971068	0.011469460
3964.899521	0.011346117
3966.827974	0.010697974
3968.756427	0.009733029
3970.684881	0.009086404
3972.613334	0.009066989
3974.541787	0.009695558
3976.470240	0.010642292
3978.398693	0.011191472
3980.327146	0.010981880
3982.255599	0.010398941
3984.184052	0.010240993
3986.112505	0.010857893
3988.040958	0.011588089
3989.969411	0.011556512
3991.897864	0.010936846
3993.826317	0.010345831
3995.754771	0.009937311
3997.683224	0.009728469
3999.611677	0.009749580
4001.540130	0.009731458
4003.468583	0.009370966
4005.397036	0.009061610
4007.325489	0.009212067
4009.253942	0.009617887
4011.182395	0.009801041
4013.110848	0.009475063
4015.039301	0.009080370
4016.967754	0.009252635
4018.896207	0.009543498
4020.824661	0.009448325
4022.753114	0.009536927
4024.681567	0.009903846
4026.610020	0.009849564
4028.538473	0.009331211
4030.466926	0.008944981
4032.395379	0.009101746
4034.323832	0.009491525
4036.252285	0.009795202
4038.180738	0.010291700
4040.109191	0.010909433
4042.037644	0.010861539
4043.966097	0.010010473
4045.894550	0.009470518
4047.823004	0.009750927
4049.751457	0.010066779
4051.679910	0.010181938
4053.608363	0.010548465
4055.536816	0.010937468
4057.465269	0.010623728
4059.393722	0.009478469
4061.322175	0.008438998
4063.250628	0.008089975
4065.179081	0.008225406
4067.107534	0.008155258
4069.035987	0.007760653
4070.964440	0.007495312
4072.892894	0.007413380
4074.821347	0.007581943
4076.749800	0.007975281
4078.678253	0.008577855
4080.606706	0.009156746
4082.535159	0.009434000
4084.463612	0.009499618
4086.392065	0.009545907
4088.320518	0.009446112
4090.248971	0.009234726
4092.177424	0.009253436
4094.105877	0.009231460
4096.034330	0.008840647
4097.962783	0.008731663
4099.891237	0.009194524
4101.819690	0.009199617
4103.748143	0.008637710
4105.676596	0.008065891
4107.605049	0.007542380
4109.533502	0.007472793
4111.461955	0.007981275
4113.390408	0.008119684
4115.318861	0.007633727
4117.247314	0.007280540
4119.175767	0.007283224
4121.104220	0.007336775
4123.032673	0.007699540
4124.961127	0.008618642
4126.889580	0.009260581
4128.818033	0.009086475
4130.746486	0.008403580
4132.674939	0.007936887
4134.603392	0.008098315
4136.531845	0.008709460
4138.460298	0.008847947
4140.388751	0.007833057
4142.317204	0.006830406
4144.245657	0.006680908
4146.174110	0.006762480
4148.102563	0.006625982
4150.031017	0.006811654
4151.959470	0.007349499
4153.887923	0.007699759
4155.816376	0.007540730
4157.744829	0.007310205
4159.673282	0.007496538
4161.601735	0.008131215
4163.530188	0.008358225
4165.458641	0.007667604
4167.387094	0.007188183
4169.315547	0.007596781
4171.244000	0.008247666
4173.172453	0.008473073
4175.100906	0.008184170
4177.029360	0.007810530
4178.957813	0.007833162
4180.886266	0.007732002
4182.814719	0.007112769
4184.743172	0.006766544
4186.671625	0.006993842
4188.600078	0.007629719
4190.528531	0.008148835
4192.456984	0.007885999
4194.385437	0.007425359
4196.313890	0.007899698
4198.242343	0.009095377
4200.170796	0.009549251
4202.099250	0.008784679
4204.027703	0.007822101
4205.956156	0.007564074
4207.884609	0.007822646
4209.813062	0.007798527
4211.741515	0.007284680
4213.669968	0.006479308
4215.598421	0.006462656
4217.526874	0.007476389
4219.455327	0.008444454
4221.383780	0.008339648
4223.312233	0.007246581
4225.240686	0.006541224
4227.169139	0.006635940
4229.097593	0.006398396
4231.026046	0.005805323
4232.954499	0.005584517
4234.882952	0.006404351
4236.811405	0.007478809
4238.739858	0.007632494
4240.668311	0.007026967
4242.596764	0.006526895
4244.525217	0.006391067
4246.453670	0.006211122
4248.382123	0.005573694
4250.310576	0.005290998
4252.239029	0.005936315
4254.167483	0.006403394
4256.095936	0.006308531
4258.024389	0.005230367
4259.952842	0.003628244
4261.881295	0.002703887
4263.809748	0.002999364
4265.738201	0.004050966
4267.666654	0.005400647
4269.595107	0.006528818
4271.523560	0.007079139
4273.452013	0.006864043
4275.380466	0.006573534
4277.308919	0.006968442
4279.237373	0.007563396
4281.165826	0.007616481
4283.094279	0.007042292
4285.022732	0.006479056
4286.951185	0.006532181
4288.879638	0.006779533
4290.808091	0.006451854
4292.736544	0.005955566
4294.664997	0.005763136
4296.593450	0.005964410
4298.521903	0.006225857
4300.450356	0.006067513
4302.378809	0.005924130
4304.307262	0.006249904
4306.235716	0.006382490
4308.164169	0.005823930
4310.092622	0.005117015
4312.021075	0.005164656
4313.949528	0.005933613
4315.877981	0.006822298
4317.806434	0.007468442
4319.734887	0.007611364
4321.663340	0.007621310
4323.591793	0.007720616
4325.520246	0.007093242
4327.448699	0.006059349
4329.377152	0.005675243
4331.305606	0.005681196
4333.234059	0.005420419
4335.162512	0.005174576
4337.090965	0.005550173
4339.019418	0.006313095
4340.947871	0.006854549
4342.876324	0.006848140
4344.804777	0.006993076
4346.733230	0.007277808
4348.661683	0.006887302
4350.590136	0.006462440
4352.518589	0.006396378
4354.447042	0.006478047
4356.375495	0.006602006
4358.303949	0.006371188
4360.232402	0.005566203
4362.160855	0.004377112
4364.089308	0.003480073
4366.017761	0.003447818
4367.946214	0.003759459
4369.874667	0.003904003
4371.803120	0.004657310
4373.731573	0.005713535
4375.660026	0.006507322
4377.588479	0.006635770
4379.516932	0.006145992
4381.445385	0.005820614
4383.373839	0.005858766
4385.302292	0.006272125
4387.230745	0.006828546
4389.159198	0.006799716
4391.087651	0.006573857
4393.016104	0.006612513
4394.944557	0.006428458
4396.873010	0.005775104
4398.801463	0.004801526
4400.729916	0.004045611
4402.658369	0.003793135
4404.586822	0.004101764
4406.515275	0.004636896
4408.443729	0.005290808
4410.372182	0.005668927
4412.300635	0.005568203
4414.229088	0.005418841
4416.157541	0.005516403
4418.085994	0.005980329
4420.014447	0.006577808
4421.942900	0.007107060
4423.871353	0.007612980
4425.799806	0.008165981
4427.728259	0.008493294
4429.656712	0.008376664
4431.585165	0.008390119
4433.513618	0.008937873
4435.442072	0.008620775
4437.370525	0.006876047
4439.298978	0.005030205
4441.227431	0.004614218
4443.155884	0.005952818
4445.084337	0.007695231
4447.012790	0.008362101
4448.941243	0.007956795
4450.869696	0.007385946
4452.798149	0.007096773
4454.726602	0.006969829
4456.655055	0.007173471
4458.583508	0.007647342
4460.511962	0.007811869
4462.440415	0.007831475
4464.368868	0.008070837
4466.297321	0.008608315
4468.225774	0.008748870
4470.154227	0.008009695
4472.082680	0.006956201
4474.011133	0.006506765
4475.939586	0.007331022
4477.868039	0.008353586
4479.796492	0.008568297
4481.724945	0.008247523
4483.653398	0.007466924
4485.581851	0.006957503
4487.510305	0.007443212
4489.438758	0.007739522
4491.367211	0.007409150
4493.295664	0.007426161
4495.224117	0.007589722
4497.152570	0.007281013
4499.081023	0.006957277
4501.009476	0.006822289
4502.937929	0.006170322
4504.866382	0.005555915
4506.794835	0.006044411
4508.723288	0.006742255
4510.651741	0.006367221
4512.580195	0.006090811
4514.508648	0.006550707
4516.437101	0.006623991
4518.365554	0.006499304
4520.294007	0.006713342
4522.222460	0.006714391
4524.150913	0.006777565
4526.079366	0.007798946
4528.007819	0.008582214
4529.936272	0.007993164
4531.864725	0.007303105
4533.793178	0.007340281
4535.721631	0.007759441
4537.650084	0.007704815
4539.578538	0.006024455
4541.506991	0.004369069
4543.435444	0.004464315
4545.363897	0.004873095
4547.292350	0.005287446
4549.220803	0.005651881
4551.149256	0.006432256
4553.077709	0.007191754
4555.006162	0.006861323
4556.934615	0.005797091
4558.863068	0.005353012
4560.791521	0.005977440
4562.719974	0.006574454
4564.648428	0.006417517
4566.576881	0.006334151
4568.505334	0.006854445
4570.433787	0.007709399
4572.362240	0.008172586
4574.290693	0.007818771
4576.219146	0.006828157
4578.147599	0.005907676
4580.076052	0.005851219
4582.004505	0.006567567
4583.932958	0.007650448
4585.861411	0.007810163
4587.789864	0.006964283
4589.718318	0.005839325
4591.646771	0.005536988
4593.575224	0.006359565
4595.503677	0.007093181
4597.432130	0.006796299
4599.360583	0.006493371
4601.289036	0.007150257
4603.217489	0.007844150
[truncated: 1,501 more rows]
