# Supplementary material for: Adaptive Method for Quantitative Estimation of Glucose and Fructose Concentrations in Aqueous Solutions Based on Infrared Nanoantenna Optics
Source: Sensors (Basel). 2019 Jul 11;19(14):3053. doi: 10.3390/s19143053 (PMC6678705; doi:10.3390/s19143053)
Supplement: Supplementary file 1 [file sensors-19-03053-s001.zip › 00_Measurement_Data/Fructose cycles/3 c=50 gl/res4 sc50_50 ap100x100 par pol/3 c50 gl.10.txt]

748.239793	0.017506279
750.168246	0.020724736
752.096699	0.019200293
754.025152	0.022036955
755.953605	0.025859786
757.882058	0.026343986
759.810511	0.025892161
761.738964	0.016634889
763.667418	0.011442768
765.595871	0.012553206
767.524324	0.018092429
769.452777	0.021507164
771.381230	0.027564686
773.309683	0.024704808
775.238136	0.023552317
777.166589	0.026399018
779.095042	0.034784626
781.023495	0.028233230
782.951948	0.018364269
784.880401	0.016270336
786.808854	0.020008832
788.737308	0.012791853
790.665761	0.026657082
792.594214	0.034850478
794.522667	0.032224100
796.451120	0.036395967
798.379573	0.039400801
800.308026	0.028254511
802.236479	0.019161006
804.164932	0.016730594
806.093385	0.016077006
808.021838	0.020808652
809.950291	0.031122547
811.878744	0.034164373
813.807197	0.030874263
815.735651	0.030279472
817.664104	0.029475346
819.592557	0.023348430
821.521010	0.021721212
823.449463	0.019239591
825.377916	0.012358026
827.306369	0.012804101
829.234822	0.008521629
831.163275	0.014077120
833.091728	0.021396395
835.020181	0.028917765
836.948634	0.033494480
838.877087	0.026186397
840.805541	0.013842717
842.733994	0.009276158
844.662447	0.012102377
846.590900	0.015713902
848.519353	0.020526055
850.447806	0.015716705
852.376259	0.013053191
854.304712	0.020805497
856.233165	0.021738151
858.161618	0.013184710
860.090071	0.006778453
862.018524	0.012219499
863.946977	0.017212313
865.875430	0.022351036
867.803884	0.025498485
869.732337	0.028963191
871.660790	0.035924844
873.589243	0.039914247
875.517696	0.038360778
877.446149	0.037934229
879.374602	0.039741721
881.303055	0.039091866
883.231508	0.038209125
885.159961	0.040341198
887.088414	0.044103026
889.016867	0.049520079
890.945320	0.056447372
892.873774	0.061220545
894.802227	0.061214123
896.730680	0.058810506
898.659133	0.058083758
900.587586	0.061269492
902.516039	0.066494651
904.444492	0.070410430
906.372945	0.073301263
908.301398	0.076614857
910.229851	0.079489566
912.158304	0.082252152
914.086757	0.085670039
916.015210	0.090134434
917.943664	0.095344447
919.872117	0.100258194
921.800570	0.104718029
923.729023	0.108329065
925.657476	0.112495914
927.585929	0.119294733
929.514382	0.126763374
931.442835	0.133020684
933.371288	0.138943583
935.299741	0.145119682
937.228194	0.150910735
939.156647	0.156051576
941.085100	0.162155360
943.013553	0.169273511
944.942007	0.174920797
946.870460	0.179145038
948.798913	0.183956504
950.727366	0.189669907
952.655819	0.196262926
954.584272	0.203847751
956.512725	0.211506173
958.441178	0.217970043
960.369631	0.222867653
962.298084	0.227492943
964.226537	0.232814237
966.154990	0.238485277
968.083443	0.244587317
970.011897	0.251037270
971.940350	0.257479221
973.868803	0.264185518
975.797256	0.271000832
977.725709	0.277278274
979.654162	0.282978058
981.582615	0.288612545
983.511068	0.294640630
985.439521	0.301437855
987.367974	0.308854252
989.296427	0.315619946
991.224880	0.320800871
993.153333	0.325315237
995.081786	0.330559820
997.010240	0.336572856
998.938693	0.342370272
1000.867146	0.347451836
1002.795599	0.352051705
1004.724052	0.356287092
1006.652505	0.360240877
1008.580958	0.364270449
1010.509411	0.367908090
1012.437864	0.370536566
1014.366317	0.373369992
1016.294770	0.377371997
1018.223223	0.381605178
1020.151676	0.385180116
1022.080130	0.387916207
1024.008583	0.390330493
1025.937036	0.392968506
1027.865489	0.394977897
1029.793942	0.395685285
1031.722395	0.396119207
1033.650848	0.397161663
1035.579301	0.398216963
1037.507754	0.398991704
1039.436207	0.399984181
1041.364660	0.400374770
1043.293113	0.399536341
1045.221566	0.399050742
1047.150019	0.399243861
1049.078473	0.398265660
1051.006926	0.396083176
1052.935379	0.394263655
1054.863832	0.393104881
1056.792285	0.391552687
1058.720738	0.389003366
1060.649191	0.386652648
1062.577644	0.385810196
1064.506097	0.386220425
1066.434550	0.386903256
1068.363003	0.386812389
1070.291456	0.385453582
1072.219909	0.383815885
1074.148363	0.383431524
1076.076816	0.384227037
1078.005269	0.384693295
1079.933722	0.384037703
1081.862175	0.382621855
1083.790628	0.380932838
1085.719081	0.379537910
1087.647534	0.378714383
1089.575987	0.377837092
1091.504440	0.377039194
1093.432893	0.376940340
1095.361346	0.376465589
1097.289799	0.374685556
1099.218253	0.372241139
1101.146706	0.369806886
1103.075159	0.367877036
1105.003612	0.366463035
1106.932065	0.364892960
1108.860518	0.363031298
1110.788971	0.360993505
1112.717424	0.358747393
1114.645877	0.356871039
1116.574330	0.355394751
1118.502783	0.353019685
1120.431236	0.349453926
1122.359689	0.346291512
1124.288142	0.344299465
1126.216596	0.342323899
1128.145049	0.339395940
1130.073502	0.335907817
1132.001955	0.332814068
1133.930408	0.330387592
1135.858861	0.328086942
1137.787314	0.325549304
1139.715767	0.322871119
1141.644220	0.320222497
1143.572673	0.317631274
1145.501126	0.315104783
1147.429579	0.312827975
1149.358032	0.310569763
1151.286486	0.307539225
1153.214939	0.303936601
1155.143392	0.301070124
1157.071845	0.299119651
1159.000298	0.297129601
1160.928751	0.294741154
1162.857204	0.291892916
1164.785657	0.288532197
1166.714110	0.285274595
1168.642563	0.282831967
1170.571016	0.280942917
1172.499469	0.278621912
1174.427922	0.275724173
1176.356375	0.273068219
1178.284829	0.270679593
1180.213282	0.268106639
1182.141735	0.265631139
1184.070188	0.263300240
1185.998641	0.260625571
1187.927094	0.257735252
1189.855547	0.255160391
1191.784000	0.252685040
1193.712453	0.249920771
1195.640906	0.247336835
1197.569359	0.245007023
1199.497812	0.242340192
1201.426265	0.239699185
1203.354719	0.237732500
1205.283172	0.235661492
1207.211625	0.233065516
1209.140078	0.230512694
1211.068531	0.228185147
1212.996984	0.225751221
1214.925437	0.223061532
1216.853890	0.220409051
1218.782343	0.218335360
1220.710796	0.216586515
1222.639249	0.214426890
1224.567702	0.212129965
1226.496155	0.210343972
1228.424609	0.208863318
1230.353062	0.207145855
1232.281515	0.205058470
1234.209968	0.202854589
1236.138421	0.200924784
1238.066874	0.199318796
1239.995327	0.197650716
1241.923780	0.195655808
1243.852233	0.193525627
1245.780686	0.191492319
1247.709139	0.189612538
1249.637592	0.188051417
1251.566045	0.186847687
1253.494498	0.185456246
1255.422952	0.183658108
1257.351405	0.181890815
1259.279858	0.180357799
1261.208311	0.178886697
1263.136764	0.177116469
1265.065217	0.174974784
1266.993670	0.172952458
1268.922123	0.171400055
1270.850576	0.169984117
1272.779029	0.168361574
1274.707482	0.166740209
1276.635935	0.165414408
1278.564388	0.164170325
1280.492842	0.162709624
1282.421295	0.161153987
1284.349748	0.159677997
1286.278201	0.158160210
1288.206654	0.156584397
1290.135107	0.155037239
1292.063560	0.153423578
1293.992013	0.151757613
1295.920466	0.150274992
1297.848919	0.149070665
1299.777372	0.147887185
1301.705825	0.146508291
1303.634278	0.145118102
1305.562731	0.143870264
1307.491185	0.142675370
1309.419638	0.141507313
1311.348091	0.140217528
1313.276544	0.139066890
1315.204997	0.138196230
1317.133450	0.136951223
1319.061903	0.135399848
1320.990356	0.133945793
1322.918809	0.132391900
1324.847262	0.130827665
1326.775715	0.129401550
1328.704168	0.127970949
1330.632621	0.126712501
1332.561075	0.126038045
1334.489528	0.125875548
1336.417981	0.125564814
1338.346434	0.124502122
1340.274887	0.123122253
1342.203340	0.121372543
1344.131793	0.118891351
1346.060246	0.116761051
1347.988699	0.115681738
1349.917152	0.115125753
1351.845605	0.114367560
1353.774058	0.113164663
1355.702511	0.112239912
1357.630965	0.112118445
1359.559418	0.111827269
1361.487871	0.110306397
1363.416324	0.108706713
1365.344777	0.107801780
1367.273230	0.106738113
1369.201683	0.106253646
1371.130136	0.106506921
1373.058589	0.105824150
1374.987042	0.104321219
1376.915495	0.102787659
1378.843948	0.101205409
1380.772401	0.100116119
1382.700854	0.099628657
1384.629308	0.098856024
1386.557761	0.097461686
1388.486214	0.096691199
1390.414667	0.096664220
1392.343120	0.095934860
1394.271573	0.095171005
1396.200026	0.095280841
1398.128479	0.094739422
1400.056932	0.093618833
1401.985385	0.092478052
1403.913838	0.090581641
1405.842291	0.089002617
1407.770744	0.088040620
1409.699198	0.086649306
1411.627651	0.085547276
1413.556104	0.085850678
1415.484557	0.086539641
1417.413010	0.085714377
1419.341463	0.084658846
1421.269916	0.084769435
1423.198369	0.084089965
1425.126822	0.082853660
1427.055275	0.082080603
1428.983728	0.081264332
1430.912181	0.081254028
1432.840634	0.081747398
1434.769087	0.080279782
1436.697541	0.077791721
1438.625994	0.077081107
1440.554447	0.076524787
1442.482900	0.075354159
1444.411353	0.074796617
1446.339806	0.074312210
1448.268259	0.073669598
1450.196712	0.073810719
1452.125165	0.074945398
1454.053618	0.075835794
1455.982071	0.074988194
1457.910524	0.073868342
1459.838977	0.073831134
1461.767431	0.072519660
1463.695884	0.069591880
1465.624337	0.067830876
1467.552790	0.068350933
1469.481243	0.068932950
1471.409696	0.068488263
1473.338149	0.068269797
1475.266602	0.067779996
1477.195055	0.066248953
1479.123508	0.064522550
1481.051961	0.063364707
1482.980414	0.063423134
1484.908867	0.064175889
1486.837321	0.064389810
1488.765774	0.063703880
1490.694227	0.063158862
1492.622680	0.063370973
1494.551133	0.062877126
1496.479586	0.061707687
1498.408039	0.061111864
1500.336492	0.061068662
1502.264945	0.061312709
1504.193398	0.060727298
1506.121851	0.059590571
1508.050304	0.060677391
1509.978757	0.061563369
1511.907210	0.060065035
1513.835664	0.058337636
1515.764117	0.057802465
1517.692570	0.058661230
1519.621023	0.059137497
1521.549476	0.058345065
1523.477929	0.057748038
1525.406382	0.056584407
1527.334835	0.055366278
1529.263288	0.055169299
1531.191741	0.054496817
1533.120194	0.053432673
1535.048647	0.054345965
1536.977100	0.055835757
1538.905554	0.056044091
1540.834007	0.056506082
1542.762460	0.055825587
1544.690913	0.053315375
1546.619366	0.051480524
1548.547819	0.050530240
1550.476272	0.050238915
1552.404725	0.050770748
1554.333178	0.051855206
1556.261631	0.052184682
1558.190084	0.050360985
1560.118537	0.049630728
1562.046990	0.050409444
1563.975443	0.049658969
1565.903897	0.048380017
1567.832350	0.047524836
1569.760803	0.047355168
1571.689256	0.048442010
1573.617709	0.048743952
1575.546162	0.047545187
1577.474615	0.047272660
1579.403068	0.047698237
1581.331521	0.047205161
1583.259974	0.046418849
1585.188427	0.046132002
1587.116880	0.046168875
1589.045333	0.046098325
1590.973787	0.045949373
1592.902240	0.045977049
1594.830693	0.046271566
1596.759146	0.046818178
1598.687599	0.047346789
1600.616052	0.047609031
1602.544505	0.047784563
1604.472958	0.048064373
1606.401411	0.048342422
1608.329864	0.048670448
1610.258317	0.049325943
1612.186770	0.050175864
1614.115223	0.050313864
1616.043677	0.049904764
1617.972130	0.050850425
1619.900583	0.052384388
1621.829036	0.052475486
1623.757489	0.052528478
1625.685942	0.053174656
1627.614395	0.053327743
1629.542848	0.053863116
1631.471301	0.055129133
1633.399754	0.055599749
1635.328207	0.055361383
1637.256660	0.056001347
1639.185113	0.056424465
1641.113566	0.056213457
1643.042020	0.056202866
1644.970473	0.056095481
1646.898926	0.056999907
1648.827379	0.059807155
1650.755832	0.059431106
1652.684285	0.054781448
1654.612738	0.052858263
1656.541191	0.053835947
1658.469644	0.054054715
1660.398097	0.053328935
1662.326550	0.052672431
1664.255003	0.053125933
1666.183456	0.053742703
1668.111910	0.052920748
1670.040363	0.051988322
1671.968816	0.051701203
1673.897269	0.050339643
1675.825722	0.049014535
1677.754175	0.049434133
1679.682628	0.050360635
1681.611081	0.050047204
1683.539534	0.048181571
1685.467987	0.047198635
1687.396440	0.047065720
1689.324893	0.045884810
1691.253346	0.044650927
1693.181799	0.043505244
1695.110253	0.042422470
1697.038706	0.042975157
1698.967159	0.043473303
1700.895612	0.042629801
1702.824065	0.041847773
1704.752518	0.040472079
1706.680971	0.039255966
1708.609424	0.038861785
1710.537877	0.038734253
1712.466330	0.038802397
1714.394783	0.038759302
1716.323236	0.037904054
1718.251689	0.036907382
1720.180143	0.036530178
1722.108596	0.035764057
1724.037049	0.034636907
1725.965502	0.034148261
1727.893955	0.034243189
1729.822408	0.034600586
1731.750861	0.034586664
1733.679314	0.034050602
1735.607767	0.034350093
1737.536220	0.034640580
1739.464673	0.034010760
1741.393126	0.033607721
1743.321579	0.033776753
1745.250032	0.034151889
1747.178486	0.034434307
1749.106939	0.034221970
1751.035392	0.033884495
1752.963845	0.033916064
1754.892298	0.033778071
1756.820751	0.033337399
1758.749204	0.033126231
1760.677657	0.032855034
1762.606110	0.032749794
1764.534563	0.033159543
1766.463016	0.033720709
1768.391469	0.034688350
1770.319922	0.035839841
1772.248376	0.036432993
1774.176829	0.036616247
1776.105282	0.036484461
1778.033735	0.036153838
1779.962188	0.036066059
1781.890641	0.036378972
1783.819094	0.036788065
1785.747547	0.037306055
1787.676000	0.038130991
1789.604453	0.038705222
1791.532906	0.038808458
1793.461359	0.039182309
1795.389812	0.039821580
1797.318266	0.039964687
1799.246719	0.039546967
1801.175172	0.039290633
1803.103625	0.039644755
1805.032078	0.040171929
1806.960531	0.040532127
1808.888984	0.040740222
1810.817437	0.040939786
1812.745890	0.041242488
1814.674343	0.041301657
1816.602796	0.040929116
1818.531249	0.040601257
1820.459702	0.040612757
1822.388155	0.040749021
1824.316609	0.041025497
1826.245062	0.041671392
1828.173515	0.041806862
1830.101968	0.041216858
1832.030421	0.040899325
1833.958874	0.040669672
1835.887327	0.040400326
1837.815780	0.040583886
1839.744233	0.041101426
1841.672686	0.041194063
1843.601139	0.040880799
1845.529592	0.040962983
1847.458045	0.040937118
1849.386499	0.040339988
1851.314952	0.039603177
1853.243405	0.038923878
1855.171858	0.038418964
1857.100311	0.038189109
1859.028764	0.038115762
1860.957217	0.038031496
1862.885670	0.038026437
1864.814123	0.038191434
1866.742576	0.038083326
1868.671029	0.037585825
1870.599482	0.037194919
1872.527935	0.036738511
1874.456388	0.036071617
1876.384842	0.035600651
1878.313295	0.035403840
1880.241748	0.035364643
1882.170201	0.035375264
1884.098654	0.035391930
1886.027107	0.035453368
1887.955560	0.035322931
1889.884013	0.035058882
1891.812466	0.034843650
1893.740919	0.034332674
1895.669372	0.033636741
1897.597825	0.033074751
1899.526278	0.032643851
1901.454732	0.032329340
1903.383185	0.031999212
1905.311638	0.031602275
1907.240091	0.031251874
1909.168544	0.030926866
1911.096997	0.030581150
1913.025450	0.030343382
1914.953903	0.030218882
1916.882356	0.030138493
1918.810809	0.030325819
1920.739262	0.030360367
1922.667715	0.029793430
1924.596168	0.029165845
1926.524622	0.028608352
1928.453075	0.028007723
1930.381528	0.027561402
1932.309981	0.027267525
1934.238434	0.027016805
1936.166887	0.026754621
1938.095340	0.026505664
1940.023793	0.026249625
1941.952246	0.026026811
1943.880699	0.026089245
1945.809152	0.026239848
1947.737605	0.026107170
1949.666058	0.025768748
1951.594511	0.025419820
1953.522965	0.025161142
1955.451418	0.024938777
1957.379871	0.024687432
1959.308324	0.024483321
1961.236777	0.024476228
1963.165230	0.024489377
1965.093683	0.024205374
1967.022136	0.023874868
1968.950589	0.023705477
1970.879042	0.023340818
1972.807495	0.022813672
1974.735948	0.022383381
1976.664401	0.022039115
1978.592855	0.021802355
1980.521308	0.021686075
1982.449761	0.021684961
1984.378214	0.021819523
1986.306667	0.021947736
1988.235120	0.021788368
1990.163573	0.021227390
1992.092026	0.020700289
1994.020479	0.020615777
1995.948932	0.020604914
1997.877385	0.020379618
1999.805838	0.020101734
2001.734291	0.019812236
2003.662744	0.019437483
2005.591198	0.019011682
2007.519651	0.018627077
2009.448104	0.018357635
2011.376557	0.018370198
2013.305010	0.018671200
2015.233463	0.018906515
2017.161916	0.018902440
2019.090369	0.018738845
2021.018822	0.018515354
2022.947275	0.018327402
2024.875728	0.018022204
2026.804181	0.017584128
2028.732634	0.017321894
2030.661088	0.017327422
2032.589541	0.017545065
2034.517994	0.017730147
2036.446447	0.017584423
2038.374900	0.017394587
2040.303353	0.017412342
2042.231806	0.017421175
2044.160259	0.017352223
2046.088712	0.017198136
2048.017165	0.016983643
2049.945618	0.016872151
2051.874071	0.016774859
2053.802524	0.016552234
2055.730978	0.016284708
2057.659431	0.016028421
2059.587884	0.015768509
2061.516337	0.015494026
2063.444790	0.015362880
2065.373243	0.015555805
2067.301696	0.015854640
2069.230149	0.015828449
2071.158602	0.015372613
2073.087055	0.014881113
2075.015508	0.014792978
2076.943961	0.014981199
2078.872414	0.015079501
2080.800867	0.014943418
2082.729321	0.014647625
2084.657774	0.014406959
2086.586227	0.014396669
2088.514680	0.014642164
2090.443133	0.014834371
2092.371586	0.014549343
2094.300039	0.014195583
2096.228492	0.014435691
2098.156945	0.014878036
2100.085398	0.014756127
2102.013851	0.014063053
2103.942304	0.013439289
2105.870757	0.013341813
2107.799211	0.013601742
2109.727664	0.013706924
2111.656117	0.013559488
2113.584570	0.013445629
2115.513023	0.013403821
2117.441476	0.013312116
2119.369929	0.013184685
2121.298382	0.013017586
2123.226835	0.012764760
2125.155288	0.012553725
2127.083741	0.012702812
2129.012194	0.013241255
2130.940647	0.013688703
2132.869100	0.013613573
2134.797554	0.013151055
2136.726007	0.012803214
2138.654460	0.012832765
2140.582913	0.013010311
2142.511366	0.012999264
2144.439819	0.012773477
2146.368272	0.012470724
2148.296725	0.012317565
2150.225178	0.012433744
2152.153631	0.012538257
2154.082084	0.012485387
2156.010537	0.012465004
2157.938990	0.012437695
2159.867444	0.012266872
2161.795897	0.012119712
2163.724350	0.012112523
2165.652803	0.012000700
2167.581256	0.011756964
2169.509709	0.011587676
2171.438162	0.011428207
2173.366615	0.011391270
2175.295068	0.011636069
2177.223521	0.011800243
2179.151974	0.011741931
2181.080427	0.011762268
2183.008880	0.011854065
2184.937334	0.011670503
2186.865787	0.011204696
2188.794240	0.010979990
2190.722693	0.011204062
2192.651146	0.011536575
2194.579599	0.011740176
2196.508052	0.011739104
2198.436505	0.011543923
2200.364958	0.011231464
2202.293411	0.010909401
2204.221864	0.010751449
2206.150317	0.010828815
2208.078770	0.011037397
2210.007223	0.011178698
2211.935677	0.011210122
2213.864130	0.011177806
2215.792583	0.011030736
2217.721036	0.010945115
2219.649489	0.011089088
2221.577942	0.011133425
2223.506395	0.010852804
2225.434848	0.010515378
2227.363301	0.010435640
2229.291754	0.010641382
2231.220207	0.010867784
2233.148660	0.010795645
2235.077113	0.010514476
2237.005567	0.010358149
2238.934020	0.010272647
2240.862473	0.010063647
2242.790926	0.009819849
2244.719379	0.009572520
2246.647832	0.009351397
2248.576285	0.009552551
2250.504738	0.010172714
2252.433191	0.010456726
2254.361644	0.010236808
2256.290097	0.009876411
2258.218550	0.009510824
2260.147003	0.009262308
2262.075456	0.009277475
2264.003910	0.009278980
2265.932363	0.008831473
2267.860816	0.008230141
2269.789269	0.008310380
2271.717722	0.009135590
2273.646175	0.009776355
2275.574628	0.009766078
2277.503081	0.009562916
2279.431534	0.009462530
2281.359987	0.009348060
2283.288440	0.009074825
2285.216893	0.008744511
2287.145346	0.008736124
2289.073800	0.009115626
2291.002253	0.009371803
2292.930706	0.009183697
2294.859159	0.008781786
2296.787612	0.008400629
2298.716065	0.008071947
2300.644518	0.007771100
2302.572971	0.007666893
2304.501424	0.008038138
2306.429877	0.008674600
2308.358330	0.009029118
2310.286783	0.009008382
2312.215236	0.008810022
2314.143690	0.008436341
2316.072143	0.007900350
2318.000596	0.007553583
2319.929049	0.007772382
2321.857502	0.008311763
2323.785955	0.008413557
2325.714408	0.007838869
2327.642861	0.007171394
2329.571314	0.006829227
2331.499767	0.007046996
2333.428220	0.007711426
2335.356673	0.007885659
2337.285126	0.007135145
2339.213579	0.006317834
2341.142033	0.006035655
2343.070486	0.006216296
2344.998939	0.006719851
2346.927392	0.007146448
2348.855845	0.007162195
2350.784298	0.007231127
2352.712751	0.007922359
2354.641204	0.009275628
2356.569657	0.010537097
2358.498110	0.010608751
2360.426563	0.009527996
2362.355016	0.008002455
2364.283469	0.006513065
2366.211923	0.005369057
2368.140376	0.004749104
2370.068829	0.004777237
2371.997282	0.005647255
2373.925735	0.006882069
2375.854188	0.007623143
2377.782641	0.007592097
2379.711094	0.007097701
2381.639547	0.006623511
2383.568000	0.006406249
2385.496453	0.006289686
2387.424906	0.006095512
2389.353359	0.005873788
2391.281812	0.005699974
2393.210266	0.005575194
2395.138719	0.005602124
2397.067172	0.005825510
2398.995625	0.006041406
2400.924078	0.006128255
2402.852531	0.006305317
2404.780984	0.006626376
2406.709437	0.006638150
2408.637890	0.006347878
2410.566343	0.006072524
2412.494796	0.005983150
2414.423249	0.006133683
2416.351702	0.006271278
2418.280156	0.006151316
2420.208609	0.005899870
2422.137062	0.005761583
2424.065515	0.005768395
2425.993968	0.005783153
2427.922421	0.005816679
2429.850874	0.005662109
2431.779327	0.005260384
2433.707780	0.005278813
2435.636233	0.005898511
2437.564686	0.006426003
2439.493139	0.006575299
2441.421592	0.006606807
2443.350045	0.006583411
2445.278499	0.006618837
2447.206952	0.006734290
2449.135405	0.006526297
2451.063858	0.006085863
2452.992311	0.005901397
2454.920764	0.005958207
2456.849217	0.005929160
2458.777670	0.005775559
2460.706123	0.005887345
2462.634576	0.006183265
2464.563029	0.006268586
2466.491482	0.006290306
2468.419935	0.006437610
2470.348389	0.006716637
2472.276842	0.007057034
2474.205295	0.007131709
2476.133748	0.006792143
2478.062201	0.006522967
2479.990654	0.006750678
2481.919107	0.007131606
2483.847560	0.007247566
2485.776013	0.007221570
2487.704466	0.007332247
2489.632919	0.007467390
2491.561372	0.007334288
2493.489825	0.007123535
2495.418279	0.007168206
2497.346732	0.007439619
2499.275185	0.007746329
2501.203638	0.008009018
2503.132091	0.008240699
2505.060544	0.008358330
2506.988997	0.008477086
2508.917450	0.008857981
2510.845903	0.009352919
2512.774356	0.009685243
2514.702809	0.009651707
2516.631262	0.009323874
2518.559715	0.009153822
2520.488168	0.009142975
2522.416622	0.009220049
2524.345075	0.009737258
2526.273528	0.010511235
2528.201981	0.010991349
2530.130434	0.011181848
2532.058887	0.011257910
2533.987340	0.011176271
2535.915793	0.010958073
2537.844246	0.010834561
2539.772699	0.010838776
2541.701152	0.010887583
2543.629605	0.011246120
2545.558058	0.012154300
2547.486512	0.013056997
2549.414965	0.013188235
2551.343418	0.012841104
2553.271871	0.012926030
2555.200324	0.013729607
2557.128777	0.014765514
2559.057230	0.015295108
2560.985683	0.015174004
2562.914136	0.015101740
2564.842589	0.015471770
2566.771042	0.015847061
2568.699495	0.016077546
2570.627948	0.016261837
2572.556401	0.016258007
2574.484855	0.016179631
2576.413308	0.016253266
2578.341761	0.016465168
2580.270214	0.016739560
2582.198667	0.016958261
2584.127120	0.017125124
2586.055573	0.017381884
2587.984026	0.017687870
2589.912479	0.017755678
2591.840932	0.017527625
2593.769385	0.017431222
2595.697838	0.017701428
2597.626291	0.018097937
2599.554745	0.018395279
2601.483198	0.018470109
2603.411651	0.018444266
2605.340104	0.018595932
2607.268557	0.018754531
2609.197010	0.018538244
2611.125463	0.018150792
2613.053916	0.018072441
2614.982369	0.018449474
2616.910822	0.018992864
2618.839275	0.019191327
2620.767728	0.018871723
2622.696181	0.018517928
2624.624635	0.018548101
2626.553088	0.018737340
2628.481541	0.018786386
2630.409994	0.018700968
2632.338447	0.018524110
2634.266900	0.018307729
2636.195353	0.018106809
2638.123806	0.017764010
2640.052259	0.017340846
2641.980712	0.017306389
2643.909165	0.017557360
2645.837618	0.017608974
2647.766071	0.017487623
2649.694524	0.017395664
2651.622978	0.017500304
2653.551431	0.017680814
2655.479884	0.017670125
2657.408337	0.017596243
2659.336790	0.017619964
2661.265243	0.017498529
2663.193696	0.017016508
2665.122149	0.016452160
2667.050602	0.016277684
2668.979055	0.016517347
2670.907508	0.016807662
2672.835961	0.016998546
2674.764414	0.017152423
2676.692868	0.017199254
2678.621321	0.016966796
2680.549774	0.016464718
2682.478227	0.016046848
2684.406680	0.015967639
2686.335133	0.015980264
2688.263586	0.015882302
2690.192039	0.015818756
2692.120492	0.015836563
2694.048945	0.015755789
2695.977398	0.015636679
2697.905851	0.015740916
2699.834304	0.015963638
2701.762757	0.015877469
2703.691211	0.015462816
2705.619664	0.015190614
2707.548117	0.015204285
2709.476570	0.015187863
2711.405023	0.014928199
2713.333476	0.014683201
2715.261929	0.014609853
2717.190382	0.014512745
2719.118835	0.014521535
2721.047288	0.014700008
2722.975741	0.014564462
2724.904194	0.014180190
2726.832647	0.014258390
2728.761101	0.014576930
2730.689554	0.014386222
2732.618007	0.013909481
2734.546460	0.013740961
2736.474913	0.013828772
2738.403366	0.013966292
2740.331819	0.014177321
2742.260272	0.014267984
2744.188725	0.014061062
2746.117178	0.013773415
2748.045631	0.013570705
2749.974084	0.013400919
2751.902537	0.013180847
2753.830991	0.012914028
2755.759444	0.012656229
2757.687897	0.012537780
2759.616350	0.012620573
2761.544803	0.012712162
2763.473256	0.012664919
2765.401709	0.012594647
2767.330162	0.012672707
2769.258615	0.012800796
2771.187068	0.012604731
2773.115521	0.012154712
2775.043974	0.011988174
2776.972427	0.012189058
2778.900880	0.012407381
2780.829334	0.012530623
2782.757787	0.012448116
2784.686240	0.012021939
2786.614693	0.011636076
2788.543146	0.011642415
2790.471599	0.011971030
2792.400052	0.012215360
2794.328505	0.012228982
2796.256958	0.012242395
2798.185411	0.012300270
2800.113864	0.012127609
2802.042317	0.011857432
2803.970770	0.012009111
2805.899224	0.012462718
2807.827677	0.012601891
2809.756130	0.012322555
2811.684583	0.011901886
2813.613036	0.011439865
2815.541489	0.010955516
2817.469942	0.010701155
2819.398395	0.010564235
2821.326848	0.010407217
2823.255301	0.010774174
2825.183754	0.011598021
2827.112207	0.011990822
2829.040660	0.011764891
2830.969113	0.011551272
2832.897567	0.011607190
2834.826020	0.011573111
2836.754473	0.011430698
2838.682926	0.011452231
2840.611379	0.011602289
2842.539832	0.011695770
2844.468285	0.011683826
2846.396738	0.011731828
2848.325191	0.011709630
2850.253644	0.011339448
2852.182097	0.011024734
2854.110550	0.011162915
2856.039003	0.011540393
2857.967457	0.011850924
2859.895910	0.012005982
2861.824363	0.011938906
2863.752816	0.011630056
2865.681269	0.011129084
2867.609722	0.010684127
2869.538175	0.010730416
2871.466628	0.010992923
2873.395081	0.010783602
2875.323534	0.010637884
2877.251987	0.011197878
2879.180440	0.011678939
2881.108893	0.011558075
2883.037347	0.011369913
2884.965800	0.011385991
2886.894253	0.011374978
2888.822706	0.011212909
2890.751159	0.010998141
2892.679612	0.010801667
2894.608065	0.010544159
2896.536518	0.010159865
2898.464971	0.010072121
2900.393424	0.010583091
2902.321877	0.010914054
2904.250330	0.010649676
2906.178783	0.010687328
2908.107236	0.011400049
2910.035690	0.011822579
2911.964143	0.011705724
2913.892596	0.011755700
2915.821049	0.011933640
2917.749502	0.011792650
2919.677955	0.011409136
2921.606408	0.011202616
2923.534861	0.011048602
2925.463314	0.010837499
2927.391767	0.010871427
2929.320220	0.011151899
2931.248673	0.011308292
2933.177126	0.011137614
2935.105580	0.010825393
2937.034033	0.010628525
2938.962486	0.010602348
2940.890939	0.010702292
2942.819392	0.010960775
2944.747845	0.011425395
2946.676298	0.011830791
2948.604751	0.011831053
2950.533204	0.011484449
2952.461657	0.011057364
2954.390110	0.010867569
2956.318563	0.011047882
2958.247016	0.011354516
2960.175469	0.011490338
2962.103923	0.011408918
2964.032376	0.011298683
2965.960829	0.011232322
2967.889282	0.011187787
2969.817735	0.011284511
2971.746188	0.011654414
2973.674641	0.011967083
2975.603094	0.011882822
2977.531547	0.011685164
2979.460000	0.011806756
2981.388453	0.012215140
2983.316906	0.012264245
2985.245359	0.011791957
2987.173813	0.011477028
2989.102266	0.011548636
2991.030719	0.011673038
2992.959172	0.011886266
2994.887625	0.012245012
2996.816078	0.012475583
2998.744531	0.012497528
3000.672984	0.012438778
3002.601437	0.012394252
3004.529890	0.012456579
3006.458343	0.012547730
3008.386796	0.012360044
3010.315249	0.012044411
3012.243703	0.011989307
3014.172156	0.012098651
3016.100609	0.012215504
3018.029062	0.012365994
3019.957515	0.012443984
3021.885968	0.012448329
3023.814421	0.012557468
3025.742874	0.012789631
3027.671327	0.013012227
3029.599780	0.013060164
3031.528233	0.012906002
3033.456686	0.012671916
3035.385139	0.012338080
3037.313592	0.012021236
3039.242046	0.011991204
3041.170499	0.012214123
3043.098952	0.012629225
3045.027405	0.013267337
3046.955858	0.013702194
3048.884311	0.013662672
3050.812764	0.013650632
3052.741217	0.013917341
3054.669670	0.014119647
3056.598123	0.014053551
3058.526576	0.013979453
3060.455029	0.014241100
3062.383482	0.014681485
3064.311936	0.015004144
3066.240389	0.015231352
3068.168842	0.015504497
3070.097295	0.015843058
3072.025748	0.015891695
3073.954201	0.015302512
3075.882654	0.014506668
3077.811107	0.014248364
3079.739560	0.014601097
3081.668013	0.015117868
3083.596466	0.015497940
3085.524919	0.015543455
3087.453372	0.015293042
3089.381825	0.015290468
3091.310279	0.015901146
3093.238732	0.016667470
3095.167185	0.016919622
3097.095638	0.016497776
3099.024091	0.015940987
3100.952544	0.015870266
3102.880997	0.016189812
3104.809450	0.016481793
3106.737903	0.016808558
3108.666356	0.017321993
3110.594809	0.017599504
3112.523262	0.017589232
3114.451715	0.017791849
3116.380169	0.018146131
3118.308622	0.018312860
3120.237075	0.018328426
3122.165528	0.018424893
3124.093981	0.018729832
3126.022434	0.019008828
3127.950887	0.018911889
3129.879340	0.018470377
3131.807793	0.018220164
3133.736246	0.018546918
3135.664699	0.019115558
3137.593152	0.019509746
3139.521605	0.019709043
3141.450058	0.019835774
3143.378512	0.019884799
3145.306965	0.019861735
3147.235418	0.020058943
3149.163871	0.020535711
3151.092324	0.020909799
3153.020777	0.020964505
3154.949230	0.020931302
3156.877683	0.021125112
3158.806136	0.021359796
3160.734589	0.021309765
3162.663042	0.021189593
3164.591495	0.021296201
3166.519948	0.021670999
3168.448402	0.022254622
3170.376855	0.022820514
3172.305308	0.023206109
3174.233761	0.023600366
3176.162214	0.023959672
3178.090667	0.023877729
3180.019120	0.023381624
3181.947573	0.022897115
3183.876026	0.022852257
3185.804479	0.023475256
3187.732932	0.024183394
3189.661385	0.024293985
3191.589838	0.024215819
3193.518292	0.024222065
3195.446745	0.023904694
3197.375198	0.023548959
3199.303651	0.023722088
3201.232104	0.024147732
3203.160557	0.024565091
3205.089010	0.025109297
3207.017463	0.025361897
3208.945916	0.024942394
3210.874369	0.024408119
3212.802822	0.024171628
3214.731275	0.024177395
3216.659728	0.024684109
3218.588181	0.025944130
3220.516635	0.027275506
3222.445088	0.027666133
3224.373541	0.027296452
3226.301994	0.026964277
3228.230447	0.026844010
3230.158900	0.026891638
3232.087353	0.027092189
3234.015806	0.026940763
3235.944259	0.026401345
3237.872712	0.026262898
3239.801165	0.026826270
3241.729618	0.027476035
3243.658071	0.027557719
3245.586525	0.027212825
3247.514978	0.026964789
3249.443431	0.026988063
3251.371884	0.027283968
3253.300337	0.027723966
3255.228790	0.028151512
3257.157243	0.028526129
3259.085696	0.028719408
3261.014149	0.028732305
3262.942602	0.028761066
3264.871055	0.028808005
3266.799508	0.029021101
3268.727961	0.029550444
3270.656414	0.029734209
3272.584868	0.029113796
3274.513321	0.028382575
3276.441774	0.028271817
3278.370227	0.028602200
3280.298680	0.028711379
3282.227133	0.028661003
3284.155586	0.029211443
3286.084039	0.030155240
3288.012492	0.030343147
3289.940945	0.029801771
3291.869398	0.029748818
3293.797851	0.030328762
3295.726304	0.030618710
3297.654758	0.030421572
3299.583211	0.030329842
3301.511664	0.030682987
3303.440117	0.031185327
3305.368570	0.031388212
3307.297023	0.031177081
3309.225476	0.030822311
3311.153929	0.030714348
3313.082382	0.030911308
3315.010835	0.031370778
3316.939288	0.031967308
3318.867741	0.032369293
3320.796194	0.032689992
3322.724648	0.033085592
3324.653101	0.033211350
3326.581554	0.032985322
3328.510007	0.032763798
3330.438460	0.032758087
3332.366913	0.032847237
3334.295366	0.032810990
3336.223819	0.032795221
3338.152272	0.033140302
3340.080725	0.033609450
3342.009178	0.033630967
3343.937631	0.033424575
3345.866084	0.033658713
3347.794537	0.034061056
3349.722991	0.033911269
3351.651444	0.033636168
3353.579897	0.034011550
3355.508350	0.034487657
3357.436803	0.034304306
3359.365256	0.034090046
3361.293709	0.034593470
3363.222162	0.035162617
3365.150615	0.034890924
3367.079068	0.034120884
3369.007521	0.033821821
3370.935974	0.034438375
3372.864427	0.035514459
3374.792881	0.036265329
3376.721334	0.036554817
3378.649787	0.036599722
3380.578240	0.036358286
3382.506693	0.035893671
3384.435146	0.035536036
3386.363599	0.035700727
3388.292052	0.036366265
3390.220505	0.036785558
3392.148958	0.036603380
3394.077411	0.036376391
3396.005864	0.036541212
3397.934317	0.037194986
3399.862770	0.038056530
3401.791224	0.038357750
3403.719677	0.037751548
3405.648130	0.037385121
3407.576583	0.037549127
3409.505036	0.037549127
3411.433489	0.037377946
3413.361942	0.037456889
3415.290395	0.037438009
3417.218848	0.037002888
3419.147301	0.036631241
3421.075754	0.036835242
3423.004207	0.037302028
3424.932660	0.037530363
3426.861114	0.037487898
3428.789567	0.037157953
3430.718020	0.036624439
3432.646473	0.036057044
3434.574926	0.035752784
3436.503379	0.036039460
3438.431832	0.036547370
3440.360285	0.036726467
3442.288738	0.036932770
3444.217191	0.037268158
3446.145644	0.037160769
3448.074097	0.036922682
3450.002550	0.036950335
3451.931004	0.036937099
3453.859457	0.036746640
3455.787910	0.036479060
3457.716363	0.036383566
3459.644816	0.036223337
3461.573269	0.035633370
3463.501722	0.035290264
3465.430175	0.035495568
3467.358628	0.035602290
3469.287081	0.035393998
3471.215534	0.034945767
3473.143987	0.034572687
3475.072440	0.034820121
3477.000893	0.035442088
3478.929347	0.035518322
3480.857800	0.034747448
3482.786253	0.034081142
3484.714706	0.034233294
3486.643159	0.034502357
3488.571612	0.034250647
3490.500065	0.033742487
3492.428518	0.033425245
3494.356971	0.033370752
3496.285424	0.033232678
3498.213877	0.032843664
3500.142330	0.032417420
3502.070783	0.032107528
3503.999237	0.031998679
3505.927690	0.032129813
3507.856143	0.032277822
3509.784596	0.032315418
3511.713049	0.032033764
3513.641502	0.031391717
3515.569955	0.030929839
3517.498408	0.030936550
3519.426861	0.030950123
3521.355314	0.030470606
3523.283767	0.029730953
3525.212220	0.029248841
3527.140673	0.029235637
3529.069126	0.029646832
3530.997580	0.030009076
3532.926033	0.029836109
3534.854486	0.029357206
3536.782939	0.029168509
3538.711392	0.029171050
3540.639845	0.028875662
3542.568298	0.028357014
3544.496751	0.027819633
3546.425204	0.027346835
3548.353657	0.026961235
3550.282110	0.026390269
3552.210563	0.025838910
3554.139016	0.025870111
3556.067470	0.026213862
3557.995923	0.026232366
3559.924376	0.026045801
3561.852829	0.025991395
3563.781282	0.025793778
3565.709735	0.025377853
3567.638188	0.025331339
3569.566641	0.025530806
3571.495094	0.025460191
3573.423547	0.025131110
3575.352000	0.024676463
3577.280453	0.024240335
3579.208906	0.024026712
3581.137360	0.023883129
3583.065813	0.023477701
3584.994266	0.022792829
3586.922719	0.022289269
3588.851172	0.022295071
3590.779625	0.022290749
3592.708078	0.021940317
3594.636531	0.021722311
3596.564984	0.021993257
3598.493437	0.022307433
3600.421890	0.022156311
3602.350343	0.021723917
3604.278796	0.021298533
3606.207249	0.020878585
3608.135703	0.020571543
3610.064156	0.020315751
3611.992609	0.019913061
3613.921062	0.019587154
3615.849515	0.019266773
3617.777968	0.018743953
3619.706421	0.018828511
3621.634874	0.019702518
3623.563327	0.020408696
3625.491780	0.020653719
3627.420233	0.020556930
3629.348686	0.020212272
3631.277139	0.019508129
3633.205593	0.018446911
3635.134046	0.017630335
3637.062499	0.017086620
3638.990952	0.016466705
3640.919405	0.016026253
3642.847858	0.016064983
3644.776311	0.016461195
3646.704764	0.016858360
3648.633217	0.016827542
3650.561670	0.016194820
3652.490123	0.015369101
3654.418576	0.014541885
3656.347029	0.014145792
3658.275482	0.014448415
3660.203936	0.014741795
3662.132389	0.014470739
3664.060842	0.014051708
3665.989295	0.013867032
3667.917748	0.013770775
3669.846201	0.013924831
3671.774654	0.014441511
3673.703107	0.014115599
3675.631560	0.012805208
3677.560013	0.012008196
3679.488466	0.011925199
3681.416919	0.012022857
3683.345372	0.012127675
3685.273826	0.012157457
3687.202279	0.011891992
3689.130732	0.011145970
3691.059185	0.010230556
3692.987638	0.009948845
3694.916091	0.010515126
3696.844544	0.011437941
3698.772997	0.012066013
3700.701450	0.012042020
3702.629903	0.011780374
3704.558356	0.011748388
3706.486809	0.011783807
3708.415262	0.011590471
3710.343716	0.011181269
3712.272169	0.010788435
3714.200622	0.010649180
3716.129075	0.010679225
3718.057528	0.010745706
3719.985981	0.010970657
3721.914434	0.011453629
3723.842887	0.011969912
3725.771340	0.012189876
3727.699793	0.012141623
3729.628246	0.012187102
3731.556699	0.012831061
3733.485152	0.014125485
3735.413605	0.015033386
3737.342059	0.015066880
3739.270512	0.014749572
3741.198965	0.014054007
3743.127418	0.013164322
3745.055871	0.013528585
3746.984324	0.015325917
3748.912777	0.016264940
3750.841230	0.015417047
3752.769683	0.014217012
3754.698136	0.013543302
3756.626589	0.013238803
3758.555042	0.013190396
3760.483495	0.013677453
3762.411949	0.014512507
3764.340402	0.014881442
3766.268855	0.014688167
3768.197308	0.014380611
3770.125761	0.014193851
3772.054214	0.014122255
3773.982667	0.013809727
3775.911120	0.013395178
3777.839573	0.013300159
3779.768026	0.013429155
3781.696479	0.013346956
3783.624932	0.012932628
3785.553385	0.012679725
3787.481838	0.012795261
3789.410292	0.012980379
3791.338745	0.013178196
3793.267198	0.013452043
3795.195651	0.013837408
3797.124104	0.014649082
3799.052557	0.015548318
3800.981010	0.015645474
3802.909463	0.015505004
3804.837916	0.015819833
3806.766369	0.016105555
3808.694822	0.015871897
3810.623275	0.015307760
3812.551728	0.014849588
3814.480182	0.014562981
3816.408635	0.014635224
3818.337088	0.014921452
3820.265541	0.014331751
3822.193994	0.013470552
3824.122447	0.013409364
3826.050900	0.013705412
3827.979353	0.013961456
3829.907806	0.013966036
3831.836259	0.013713616
3833.764712	0.013666663
3835.693165	0.013945442
3837.621618	0.014141458
3839.550071	0.014012949
3841.478525	0.013578531
3843.406978	0.012993047
3845.335431	0.012641721
3847.263884	0.012671811
3849.192337	0.012760290
3851.120790	0.012188598
3853.049243	0.011515092
3854.977696	0.012188069
3856.906149	0.013245029
3858.834602	0.013179510
3860.763055	0.012454688
3862.691508	0.012289498
3864.619961	0.012927202
3866.548415	0.013298512
3868.476868	0.012298870
3870.405321	0.010826167
3872.333774	0.010290061
3874.262227	0.010762399
3876.190680	0.011868847
3878.119133	0.013064039
3880.047586	0.013786003
3881.976039	0.013795287
3883.904492	0.012914602
3885.832945	0.011766624
3887.761398	0.011529897
3889.689851	0.012053482
3891.618305	0.012405456
3893.546758	0.012477376
3895.475211	0.012380908
3897.403664	0.011832725
3899.332117	0.010978927
3901.260570	0.010368826
3903.189023	0.010293883
3905.117476	0.010707008
3907.045929	0.011327334
3908.974382	0.011869095
3910.902835	0.012199734
3912.831288	0.012210012
3914.759741	0.011949874
3916.688194	0.011753482
3918.616648	0.011845320
3920.545101	0.012130519
3922.473554	0.012143309
3924.402007	0.011443716
3926.330460	0.010448291
3928.258913	0.009825865
3930.187366	0.009885301
3932.115819	0.010574567
3934.044272	0.011249587
3935.972725	0.011444141
3937.901178	0.011557871
3939.829631	0.011791263
3941.758084	0.011726458
3943.686538	0.011199277
3945.614991	0.010488668
3947.543444	0.010004219
3949.471897	0.010054638
3951.400350	0.010553124
3953.328803	0.011094745
3955.257256	0.011192048
3957.185709	0.010961198
3959.114162	0.010786491
3961.042615	0.010783604
3962.971068	0.010841354
3964.899521	0.010638959
3966.827974	0.010178764
3968.756427	0.009734536
3970.684881	0.009450274
3972.613334	0.009563543
3974.541787	0.010050223
3976.470240	0.010614830
3978.398693	0.010934373
3980.327146	0.010825261
3982.255599	0.010502558
3984.184052	0.010252986
3986.112505	0.010015737
3988.040958	0.009649605
3989.969411	0.009490089
3991.897864	0.009576179
3993.826317	0.009259294
3995.754771	0.008862308
3997.683224	0.009100903
3999.611677	0.009561805
4001.540130	0.009392786
4003.468583	0.008627588
4005.397036	0.008233383
4007.325489	0.008513636
4009.253942	0.009013720
4011.182395	0.009413615
4013.110848	0.009528928
4015.039301	0.009542271
4016.967754	0.009841975
4018.896207	0.009902031
4020.824661	0.009417878
4022.753114	0.008864787
4024.681567	0.008353483
4026.610020	0.007991897
4028.538473	0.008123010
4030.466926	0.008634894
4032.395379	0.009025750
4034.323832	0.009684538
4036.252285	0.010757518
4038.180738	0.011654848
4040.109191	0.011657731
4042.037644	0.010783374
4043.966097	0.009790368
4045.894550	0.009065696
4047.823004	0.008534307
4049.751457	0.008362059
4051.679910	0.008663453
4053.608363	0.008878665
4055.536816	0.008553000
4057.465269	0.008340752
4059.393722	0.008633620
4061.322175	0.009183471
4063.250628	0.009516601
4065.179081	0.009311347
4067.107534	0.009056525
4069.035987	0.008891283
4070.964440	0.008570699
4072.892894	0.008411475
4074.821347	0.008870081
4076.749800	0.009705072
4078.678253	0.010224047
4080.606706	0.010138324
4082.535159	0.009570918
4084.463612	0.008825465
4086.392065	0.008426027
4088.320518	0.008616315
4090.248971	0.008603311
4092.177424	0.008016670
4094.105877	0.007588626
4096.034330	0.007718735
4097.962783	0.007862758
4099.891237	0.007839875
4101.819690	0.007740003
4103.748143	0.007639949
4105.676596	0.007859413
4107.605049	0.008271120
4109.533502	0.008552894
4111.461955	0.008437375
4113.390408	0.008241630
4115.318861	0.008534182
4117.247314	0.008783892
4119.175767	0.008622498
4121.104220	0.008483949
4123.032673	0.008416961
4124.961127	0.008001600
4126.889580	0.007717315
4128.818033	0.008121489
4130.746486	0.008533790
4132.674939	0.008413624
4134.603392	0.008099795
4136.531845	0.008046384
4138.460298	0.008346129
4140.388751	0.008197468
4142.317204	0.007586499
4144.245657	0.007441783
4146.174110	0.007679055
4148.102563	0.007587953
4150.031017	0.007284266
4151.959470	0.006972324
4153.887923	0.006599338
4155.816376	0.006558757
4157.744829	0.006995560
4159.673282	0.007557821
4161.601735	0.008126125
4163.530188	0.008406783
4165.458641	0.008346594
4167.387094	0.008360271
4169.315547	0.008320794
4171.244000	0.007762629
4173.172453	0.006944037
4175.100906	0.006871017
4177.029360	0.007462232
4178.957813	0.007648364
4180.886266	0.007221517
4182.814719	0.006742923
4184.743172	0.006519991
4186.671625	0.006572903
4188.600078	0.006885989
4190.528531	0.007209573
4192.456984	0.006943822
4194.385437	0.006781523
4196.313890	0.007086217
4198.242343	0.007229388
4200.170796	0.007058040
4202.099250	0.006454231
4204.027703	0.005781414
4205.956156	0.006083630
4207.884609	0.006844700
4209.813062	0.007392435
4211.741515	0.007979241
4213.669968	0.008237392
4215.598421	0.007948145
4217.526874	0.007424255
4219.455327	0.006934419
4221.383780	0.006837942
4223.312233	0.007100323
4225.240686	0.006872813
4227.169139	0.006267364
4229.097593	0.005955906
4231.026046	0.006008651
4232.954499	0.006593001
4234.882952	0.007391818
4236.811405	0.007499334
4238.739858	0.006944074
4240.668311	0.006518067
4242.596764	0.006372277
4244.525217	0.006238974
4246.453670	0.006310761
4248.382123	0.006609292
4250.310576	0.006380670
4252.239029	0.005979472
4254.167483	0.006136817
4256.095936	0.006258595
4258.024389	0.006300855
4259.952842	0.006046814
4261.881295	0.005887888
4263.809748	0.006308153
4265.738201	0.007304208
4267.666654	0.008025673
4269.595107	0.007430133
4271.523560	0.006375295
4273.452013	0.006293147
4275.380466	0.006460798
4277.308919	0.005982284
4279.237373	0.006043929
4281.165826	0.006907429
4283.094279	0.007613648
4285.022732	0.007680895
4286.951185	0.007525937
4288.879638	0.007324934
4290.808091	0.006700720
4292.736544	0.006597232
4294.664997	0.007240570
4296.593450	0.007688751
4298.521903	0.007577203
4300.450356	0.007448415
4302.378809	0.007012990
4304.307262	0.005739954
4306.235716	0.004865781
4308.164169	0.005005825
4310.092622	0.005228569
4312.021075	0.005240108
4313.949528	0.005649834
4315.877981	0.006426505
4317.806434	0.006978940
4319.734887	0.007028030
4321.663340	0.007022579
4323.591793	0.006925573
4325.520246	0.006817346
4327.448699	0.006897404
4329.377152	0.006995095
4331.305606	0.006912117
4333.234059	0.006846282
4335.162512	0.006823165
4337.090965	0.005804563
4339.019418	0.004461872
4340.947871	0.005001734
4342.876324	0.007198932
4344.804777	0.008730049
4346.733230	0.008789556
4348.661683	0.008173591
4350.590136	0.007834960
4352.518589	0.007890278
4354.447042	0.007574046
4356.375495	0.006742086
4358.303949	0.006089712
4360.232402	0.005545194
4362.160855	0.005551371
4364.089308	0.006202364
4366.017761	0.006352895
4367.946214	0.005795784
4369.874667	0.005143103
4371.803120	0.005180467
4373.731573	0.005542379
4375.660026	0.005510093
4377.588479	0.005403779
4379.516932	0.005762389
4381.445385	0.006461623
4383.373839	0.006683609
4385.302292	0.006518457
4387.230745	0.006744792
4389.159198	0.007250636
4391.087651	0.007036466
4393.016104	0.005701462
4394.944557	0.004657509
4396.873010	0.004931763
4398.801463	0.005777625
4400.729916	0.006199017
4402.658369	0.006346771
4404.586822	0.006775402
4406.515275	0.007223469
4408.443729	0.006989277
4410.372182	0.006522560
4412.300635	0.006535355
4414.229088	0.006830378
4416.157541	0.006755460
4418.085994	0.006424653
4420.014447	0.006323044
4421.942900	0.006368865
4423.871353	0.006489272
4425.799806	0.007179163
4427.728259	0.007963037
4429.656712	0.008168748
4431.585165	0.007893777
4433.513618	0.007524292
4435.442072	0.007570089
4437.370525	0.008139624
4439.298978	0.008948756
4441.227431	0.008961997
4443.155884	0.007664599
4445.084337	0.006668331
4447.012790	0.007027609
4448.941243	0.007597187
4450.869696	0.007286026
4452.798149	0.006252147
4454.726602	0.005954146
4456.655055	0.006814075
4458.583508	0.007448416
4460.511962	0.007076514
4462.440415	0.006332346
4464.368868	0.005832850
4466.297321	0.005904943
4468.225774	0.006969995
4470.154227	0.007816843
4472.082680	0.007793791
4474.011133	0.007352882
4475.939586	0.007123508
4477.868039	0.006712054
4479.796492	0.005629925
4481.724945	0.004616281
4483.653398	0.004827281
4485.581851	0.006334798
4487.510305	0.007572831
4489.438758	0.007384771
4491.367211	0.006547044
4493.295664	0.006221186
4495.224117	0.006824700
4497.152570	0.007788546
4499.081023	0.008146519
4501.009476	0.007179353
4502.937929	0.005443411
4504.866382	0.004746658
4506.794835	0.005938159
4508.723288	0.007428604
4510.651741	0.007542169
4512.580195	0.006783696
4514.508648	0.006296840
4516.437101	0.006542424
4518.365554	0.006954992
4520.294007	0.007244445
4522.222460	0.007585530
4524.150913	0.007697962
4526.079366	0.007387463
4528.007819	0.006437156
4529.936272	0.005476567
4531.864725	0.005260635
4533.793178	0.005510711
4535.721631	0.006398933
4537.650084	0.007619023
4539.578538	0.007926259
4541.506991	0.007592521
4543.435444	0.008049577
4545.363897	0.008815026
4547.292350	0.008246654
4549.220803	0.006784319
4551.149256	0.006596945
4553.077709	0.007843495
4555.006162	0.008669069
4556.934615	0.008049381
4558.863068	0.007118819
4560.791521	0.006620016
4562.719974	0.006594121
4564.648428	0.006935524
4566.576881	0.007245305
4568.505334	0.007033221
4570.433787	0.006946298
4572.362240	0.007338227
4574.290693	0.007534101
4576.219146	0.007494916
4578.147599	0.007761608
4580.076052	0.008279391
4582.004505	0.008644454
4583.932958	0.008595451
4585.861411	0.007929171
4587.789864	0.007108806
4589.718318	0.007152970
4591.646771	0.007823572
4593.575224	0.007868167
4595.503677	0.006925103
4597.432130	0.006262783
4599.360583	0.006620066
4601.289036	0.007145850
4603.217489	0.006992841
[truncated: 1,501 more rows]
