# Supplementary material for: Adaptive Method for Quantitative Estimation of Glucose and Fructose Concentrations in Aqueous Solutions Based on Infrared Nanoantenna Optics
Source: Sensors (Basel). 2019 Jul 11;19(14):3053. doi: 10.3390/s19143053 (PMC6678705; doi:10.3390/s19143053)
Supplement: Supplementary file 1 [file sensors-19-03053-s001.zip › 00_Measurement_Data/Fructose cycles/3 c=50 gl/res4 sc50_50 ap100x100 par pol/3 c50 gl.11.txt]

748.239793	0.033339661
750.168246	0.022149401
752.096699	0.028229143
754.025152	0.026549324
755.953605	0.020097977
757.882058	0.036082264
759.810511	0.040716905
761.738964	0.019418731
763.667418	0.009410930
765.595871	0.011327605
767.524324	0.034363680
769.452777	0.051831085
771.381230	0.045401808
773.309683	0.043615822
775.238136	0.036207713
777.166589	0.019369029
779.095042	0.019875782
781.023495	0.024145171
782.951948	0.021997539
784.880401	0.022770889
786.808854	0.027619136
788.737308	0.021379979
790.665761	0.011620273
792.594214	0.025231037
794.522667	0.038175575
796.451120	0.052384485
798.379573	0.064604275
800.308026	0.056056172
802.236479	0.041415017
804.164932	0.037659556
806.093385	0.029274307
808.021838	0.025155118
809.950291	0.034034133
811.878744	0.047744017
813.807197	0.053921144
815.735651	0.051490255
817.664104	0.049336195
819.592557	0.047957528
821.521010	0.051524188
823.449463	0.050246298
825.377916	0.035552289
827.306369	0.015417823
829.234822	0.027611220
831.163275	0.013239764
833.091728	0.010579544
835.020181	0.019289711
836.948634	0.021180017
838.877087	0.014395039
840.805541	0.022905054
842.733994	0.034893692
844.662447	0.025164573
846.590900	0.010523025
848.519353	0.012474922
850.447806	0.013906760
852.376259	0.012658680
854.304712	0.016180396
856.233165	0.022191526
858.161618	0.027079001
860.090071	0.028710281
862.018524	0.025298813
863.946977	0.021614308
865.875430	0.025041431
867.803884	0.028772561
869.732337	0.029557673
871.660790	0.030681383
873.589243	0.035390623
875.517696	0.040266342
877.446149	0.041189771
879.374602	0.039345600
881.303055	0.039221164
883.231508	0.041692238
885.159961	0.043828573
887.088414	0.046113946
889.016867	0.050220259
890.945320	0.052979007
892.873774	0.052298386
894.802227	0.050621882
896.730680	0.052761603
898.659133	0.059455194
900.587586	0.064659342
902.516039	0.066158302
904.444492	0.068003275
906.372945	0.071289815
908.301398	0.075222865
910.229851	0.079889424
912.158304	0.083683714
914.086757	0.086036101
916.015210	0.088995241
917.943664	0.092959650
919.872117	0.098231554
921.800570	0.105045013
923.729023	0.110703975
925.657476	0.114784151
927.585929	0.120293774
929.514382	0.127026275
931.442835	0.132827938
933.371288	0.138527736
935.299741	0.143778965
937.228194	0.146777481
939.156647	0.150937647
941.085100	0.158871114
943.013553	0.166986763
944.942007	0.172941864
946.870460	0.178020656
948.798913	0.183897823
950.727366	0.190465271
952.655819	0.196375176
954.584272	0.202340961
956.512725	0.209711611
958.441178	0.217186943
960.369631	0.223241165
962.298084	0.228478894
964.226537	0.233917043
966.154990	0.240035728
968.083443	0.246626005
970.011897	0.253021032
971.940350	0.259121805
973.868803	0.265010864
975.797256	0.271227241
977.725709	0.277995080
979.654162	0.284219414
981.582615	0.289830446
983.511068	0.295571446
985.439521	0.301677406
987.367974	0.308210731
989.296427	0.314841807
991.224880	0.321538001
993.153333	0.328249335
995.081786	0.334317565
997.010240	0.339413553
998.938693	0.343914688
1000.867146	0.348291457
1002.795599	0.352341682
1004.724052	0.356019258
1006.652505	0.359720528
1008.580958	0.363388956
1010.509411	0.366882354
1012.437864	0.370270908
1014.366317	0.374008894
1016.294770	0.378311127
1018.223223	0.382282078
1020.151676	0.385040879
1022.080130	0.386768997
1024.008583	0.388457745
1025.937036	0.390639663
1027.865489	0.392396212
1029.793942	0.392977417
1031.722395	0.393650591
1033.650848	0.395619810
1035.579301	0.397929162
1037.507754	0.399557531
1039.436207	0.400335878
1041.364660	0.399834812
1043.293113	0.398642242
1045.221566	0.398488849
1047.150019	0.399352312
1049.078473	0.399344444
1051.006926	0.397690982
1052.935379	0.395188481
1054.863832	0.392763704
1056.792285	0.390729368
1058.720738	0.388739944
1060.649191	0.386727512
1062.577644	0.384977907
1064.506097	0.383578151
1066.434550	0.382733703
1068.363003	0.382904649
1070.291456	0.384121358
1072.219909	0.385169029
1074.148363	0.384773791
1076.076816	0.383547395
1078.005269	0.382578611
1079.933722	0.382016778
1081.862175	0.381907105
1083.790628	0.381492347
1085.719081	0.380351305
1087.647534	0.379617721
1089.575987	0.378950655
1091.504440	0.377197027
1093.432893	0.375573188
1095.361346	0.375468314
1097.289799	0.375341177
1099.218253	0.373279035
1101.146706	0.370236844
1103.075159	0.367354214
1105.003612	0.364672959
1106.932065	0.362976789
1108.860518	0.362109393
1110.788971	0.360829085
1112.717424	0.358987957
1114.645877	0.356918216
1116.574330	0.354614645
1118.502783	0.351891100
1120.431236	0.348816603
1122.359689	0.346066087
1124.288142	0.343738556
1126.216596	0.341267645
1128.145049	0.338789821
1130.073502	0.336595088
1132.001955	0.334376335
1133.930408	0.331805825
1135.858861	0.328946352
1137.787314	0.326213896
1139.715767	0.323829621
1141.644220	0.321585953
1143.572673	0.319289953
1145.501126	0.316709608
1147.429579	0.313572109
1149.358032	0.310378015
1151.286486	0.307805508
1153.214939	0.305434167
1155.143392	0.302754939
1157.071845	0.299959868
1159.000298	0.297135502
1160.928751	0.294210911
1162.857204	0.291375071
1164.785657	0.288809270
1166.714110	0.286339164
1168.642563	0.283792406
1170.571016	0.281153828
1172.499469	0.278360486
1174.427922	0.275492668
1176.356375	0.272853523
1178.284829	0.270547658
1180.213282	0.268102437
1182.141735	0.265199125
1184.070188	0.262232691
1185.998641	0.259632498
1187.927094	0.257419735
1189.855547	0.255189240
1191.784000	0.252717793
1193.712453	0.250279605
1195.640906	0.247884050
1197.569359	0.245414898
1199.497812	0.242987946
1201.426265	0.240322933
1203.354719	0.237607419
1205.283172	0.234855697
1207.211625	0.232269779
1209.140078	0.229838476
1211.068531	0.227787480
1212.996984	0.225974545
1214.925437	0.223767534
1216.853890	0.221299931
1218.782343	0.219032943
1220.710796	0.216704041
1222.639249	0.214351460
1224.567702	0.212482482
1226.496155	0.211024657
1228.424609	0.209540829
1230.353062	0.207751885
1232.281515	0.205715939
1234.209968	0.203608185
1236.138421	0.201490745
1238.066874	0.199494064
1239.995327	0.197701558
1241.923780	0.196061030
1243.852233	0.194409251
1245.780686	0.192478895
1247.709139	0.190413937
1249.637592	0.188538626
1251.566045	0.186758414
1253.494498	0.184939355
1255.422952	0.183288932
1257.351405	0.181924433
1259.279858	0.180620745
1261.208311	0.179000407
1263.136764	0.176950350
1265.065217	0.174890816
1266.993670	0.173195630
1268.922123	0.171739638
1270.850576	0.170192927
1272.779029	0.168495506
1274.707482	0.166922718
1276.635935	0.165652514
1278.564388	0.164230615
1280.492842	0.162257478
1282.421295	0.160311446
1284.349748	0.159080356
1286.278201	0.158206373
1288.206654	0.156968325
1290.135107	0.155264318
1292.063560	0.153470382
1293.992013	0.151801988
1295.920466	0.150180802
1297.848919	0.148617685
1299.777372	0.147220418
1301.705825	0.145947903
1303.634278	0.144731417
1305.562731	0.143513903
1307.491185	0.142163947
1309.419638	0.140705794
1311.348091	0.139314190
1313.276544	0.138144746
1315.204997	0.137136564
1317.133450	0.136005193
1319.061903	0.134607479
1320.990356	0.133036986
1322.918809	0.131510243
1324.847262	0.130210623
1326.775715	0.129011199
1328.704168	0.127718583
1330.632621	0.126396015
1332.561075	0.125274301
1334.489528	0.124508657
1336.417981	0.123871006
1338.346434	0.122767530
1340.274887	0.121213108
1342.203340	0.119806327
1344.131793	0.118770458
1346.060246	0.117849916
1347.988699	0.116765030
1349.917152	0.115445130
1351.845605	0.114096619
1353.774058	0.113038361
1355.702511	0.112293497
1357.630965	0.111634620
1359.559418	0.110861167
1361.487871	0.109705366
1363.416324	0.108324610
1365.344777	0.107140906
1367.273230	0.106105365
1369.201683	0.105329990
1371.130136	0.104976378
1373.058589	0.104538769
1374.987042	0.103487991
1376.915495	0.101816654
1378.843948	0.099984303
1380.772401	0.098628096
1382.700854	0.097895689
1384.629308	0.097235359
1386.557761	0.096108302
1388.486214	0.095017776
1390.414667	0.094653301
1392.343120	0.094601735
1394.271573	0.094145618
1396.200026	0.093150489
1398.128479	0.091883436
1400.056932	0.090767607
1401.985385	0.089754879
1403.913838	0.088548280
1405.842291	0.087468132
1407.770744	0.086649910
1409.699198	0.085958816
1411.627651	0.085524663
1413.556104	0.085288152
1415.484557	0.084987834
1417.413010	0.084343463
1419.341463	0.083580293
1421.269916	0.083061099
1423.198369	0.082264952
1425.126822	0.081234947
1427.055275	0.080450475
1428.983728	0.079721808
1430.912181	0.079090439
1432.840634	0.078841545
1434.769087	0.078506961
1436.697541	0.077719100
1438.625994	0.076943763
1440.554447	0.076096512
1442.482900	0.075195625
1444.411353	0.074493967
1446.339806	0.073662713
1448.268259	0.072592504
1450.196712	0.071745187
1452.125165	0.071608856
1454.053618	0.072187960
1455.982071	0.072524875
1457.910524	0.071789525
1459.838977	0.070497729
1461.767431	0.069276348
1463.695884	0.068094850
1465.624337	0.067149036
1467.552790	0.066990107
1469.481243	0.067429528
1471.409696	0.067700341
1473.338149	0.067412764
1475.266602	0.066620037
1477.195055	0.065546155
1479.123508	0.064488076
1481.051961	0.063576289
1482.980414	0.063128769
1484.908867	0.063286625
1486.837321	0.063603036
1488.765774	0.063284636
1490.694227	0.062234048
1492.622680	0.061365347
1494.551133	0.060864452
1496.479586	0.060197700
1498.408039	0.059119668
1500.336492	0.058152150
1502.264945	0.058181014
1504.193398	0.058904998
1506.121851	0.058869198
1508.050304	0.057814099
1509.978757	0.056964111
1511.907210	0.056554507
1513.835664	0.056238431
1515.764117	0.055688206
1517.692570	0.055318687
1519.621023	0.055150919
1521.549476	0.054609459
1523.477929	0.053988915
1525.406382	0.053550940
1527.334835	0.053296078
1529.263288	0.053184096
1531.191741	0.052926943
1533.120194	0.052523371
1535.048647	0.052644465
1536.977100	0.053424884
1538.905554	0.054069396
1540.834007	0.053351358
1542.762460	0.051088668
1544.690913	0.049248498
1546.619366	0.048857369
1548.547819	0.049039468
1550.476272	0.048957136
1552.404725	0.048817154
1554.333178	0.049353365
1556.261631	0.050481714
1558.190084	0.050572444
1560.118537	0.049167689
1562.046990	0.047831301
1563.975443	0.047055069
1565.903897	0.046939924
1567.832350	0.047204658
1569.760803	0.047429197
1571.689256	0.047539715
1573.617709	0.047342665
1575.546162	0.046810422
1577.474615	0.046312273
1579.403068	0.045889694
1581.331521	0.045507755
1583.259974	0.045426343
1585.188427	0.045707550
1587.116880	0.046224888
1589.045333	0.046654746
1590.973787	0.046706736
1592.902240	0.046458233
1594.830693	0.046149712
1596.759146	0.045939956
1598.687599	0.046001121
1600.616052	0.046405848
1602.544505	0.046881031
1604.472958	0.047219429
1606.401411	0.047538891
1608.329864	0.047905821
1610.258317	0.048302371
1612.186770	0.048806727
1614.115223	0.049423058
1616.043677	0.050075099
1617.972130	0.050744601
1619.900583	0.051103845
1621.829036	0.051021364
1623.757489	0.051073246
1625.685942	0.051383633
1627.614395	0.051605381
1629.542848	0.051982272
1631.471301	0.052835833
1633.399754	0.053792480
1635.328207	0.054308575
1637.256660	0.054479830
1639.185113	0.054475982
1641.113566	0.054526161
1643.042020	0.054962426
1644.970473	0.055430967
1646.898926	0.055612307
1648.827379	0.056089155
1650.755832	0.056398708
1652.684285	0.055360924
1654.612738	0.053679310
1656.541191	0.052481182
1658.469644	0.051876053
1660.398097	0.051820528
1662.326550	0.051868107
1664.255003	0.051850513
1666.183456	0.051916935
1668.111910	0.051780965
1670.040363	0.051196475
1671.968816	0.050424609
1673.897269	0.049515884
1675.825722	0.048544690
1677.754175	0.047906391
1679.682628	0.047798462
1681.611081	0.047995657
1683.539534	0.047591303
1685.467987	0.046382014
1687.396440	0.044985395
1689.324893	0.043700796
1691.253346	0.043042582
1693.181799	0.042828612
1695.110253	0.042285129
1697.038706	0.041593600
1698.967159	0.040941689
1700.895612	0.040204428
1702.824065	0.039678469
1704.752518	0.039181050
1706.680971	0.038482361
1708.609424	0.037535973
1710.537877	0.036652159
1712.466330	0.036297917
1714.394783	0.036508337
1716.323236	0.036503427
1718.251689	0.035727836
1720.180143	0.034848943
1722.108596	0.034207828
1724.037049	0.033729963
1725.965502	0.033516224
1727.893955	0.033572078
1729.822408	0.033934437
1731.750861	0.034561127
1733.679314	0.035049655
1735.607767	0.035074566
1737.536220	0.034543227
1739.464673	0.033760473
1741.393126	0.033208270
1743.321579	0.032910112
1745.250032	0.032820124
1747.178486	0.032971766
1749.106939	0.033186175
1751.035392	0.033263065
1752.963845	0.033219907
1754.892298	0.033173151
1756.820751	0.033221137
1758.749204	0.033334855
1760.677657	0.033339135
1762.606110	0.033410944
1764.534563	0.033675149
1766.463016	0.033949144
1768.391469	0.034335576
1770.319922	0.034797799
1772.248376	0.034978192
1774.176829	0.035023060
1776.105282	0.035305753
1778.033735	0.035863277
1779.962188	0.036457472
1781.890641	0.036792226
1783.819094	0.036863435
1785.747547	0.036992393
1787.676000	0.037296858
1789.604453	0.037568521
1791.532906	0.037766509
1793.461359	0.038091484
1795.389812	0.038512707
1797.318266	0.038847730
1799.246719	0.039012667
1801.175172	0.039073821
1803.103625	0.039229032
1805.032078	0.039530482
1806.960531	0.039926689
1808.888984	0.040260457
1810.817437	0.040349796
1812.745890	0.040329088
1814.674343	0.040418755
1816.602796	0.040648177
1818.531249	0.040943336
1820.459702	0.041060802
1822.388155	0.040889516
1824.316609	0.040777240
1826.245062	0.041040294
1828.173515	0.041291438
1830.101968	0.041183978
1832.030421	0.040957425
1833.958874	0.040797491
1835.887327	0.040717587
1837.815780	0.040700026
1839.744233	0.040809285
1841.672686	0.040980827
1843.601139	0.040917318
1845.529592	0.040583801
1847.458045	0.040203545
1849.386499	0.039894175
1851.314952	0.039587028
1853.243405	0.039237671
1855.171858	0.038949903
1857.100311	0.038811754
1859.028764	0.038778845
1860.957217	0.038688250
1862.885670	0.038491767
1864.814123	0.038321834
1866.742576	0.038074590
1868.671029	0.037462279
1870.599482	0.036674555
1872.527935	0.036113437
1874.456388	0.035804052
1876.384842	0.035641275
1878.313295	0.035617866
1880.241748	0.035675660
1882.170201	0.035595216
1884.098654	0.035369601
1886.027107	0.035205305
1887.955560	0.034955550
1889.884013	0.034452580
1891.812466	0.033949122
1893.740919	0.033562869
1895.669372	0.033185851
1897.597825	0.032746628
1899.526278	0.032336805
1901.454732	0.032168243
1903.383185	0.032233082
1905.311638	0.032321282
1907.240091	0.032279179
1909.168544	0.031961255
1911.096997	0.031306215
1913.025450	0.030619046
1914.953903	0.030218141
1916.882356	0.029905599
1918.810809	0.029406678
1920.739262	0.028913965
1922.667715	0.028811799
1924.596168	0.029046815
1926.524622	0.029159700
1928.453075	0.028918754
1930.381528	0.028250376
1932.309981	0.027450295
1934.238434	0.027149236
1936.166887	0.027325066
1938.095340	0.027339058
1940.023793	0.026973279
1941.952246	0.026542705
1943.880699	0.026238825
1945.809152	0.025873341
1947.737605	0.025470801
1949.666058	0.025244271
1951.594511	0.025155153
1953.522965	0.025073230
1955.451418	0.024881801
1957.379871	0.024488719
1959.308324	0.024029680
1961.236777	0.023752937
1963.165230	0.023626007
1965.093683	0.023422873
1967.022136	0.023153096
1968.950589	0.022969972
1970.879042	0.022848811
1972.807495	0.022784773
1974.735948	0.022759788
1976.664401	0.022578355
1978.592855	0.022263519
1980.521308	0.022082275
1982.449761	0.022018453
1984.378214	0.021757850
1986.306667	0.021218253
1988.235120	0.020718243
1990.163573	0.020471094
1992.092026	0.020294864
1994.020479	0.020009069
1995.948932	0.019711923
1997.877385	0.019653725
1999.805838	0.019870378
2001.734291	0.019966492
2003.662744	0.019756038
2005.591198	0.019545246
2007.519651	0.019419603
2009.448104	0.019140735
2011.376557	0.018714841
2013.305010	0.018408129
2015.233463	0.018310245
2017.161916	0.018302752
2019.090369	0.018367182
2021.018822	0.018519053
2022.947275	0.018630469
2024.875728	0.018553132
2026.804181	0.018328506
2028.732634	0.018078014
2030.661088	0.017816192
2032.589541	0.017573532
2034.517994	0.017379222
2036.446447	0.017163625
2038.374900	0.016956650
2040.303353	0.016849060
2042.231806	0.016875537
2044.160259	0.017100558
2046.088712	0.017335836
2048.017165	0.017164687
2049.945618	0.016638806
2051.874071	0.016244188
2053.802524	0.016078861
2055.730978	0.015970740
2057.659431	0.016006691
2059.587884	0.016218212
2061.516337	0.016358532
2063.444790	0.016119471
2065.373243	0.015404398
2067.301696	0.014707499
2069.230149	0.014574088
2071.158602	0.014800493
2073.087055	0.015010897
2075.015508	0.015160367
2076.943961	0.015139809
2078.872414	0.014882644
2080.800867	0.014633645
2082.729321	0.014526514
2084.657774	0.014506098
2086.586227	0.014563741
2088.514680	0.014559280
2090.443133	0.014359555
2092.371586	0.014228966
2094.300039	0.014353086
2096.228492	0.014436364
2098.156945	0.014200574
2100.085398	0.013811578
2102.013851	0.013650242
2103.942304	0.013794804
2105.870757	0.013994279
2107.799211	0.014089462
2109.727664	0.014075277
2111.656117	0.013973287
2113.584570	0.013755225
2115.513023	0.013437269
2117.441476	0.013240010
2119.369929	0.013263767
2121.298382	0.013374971
2123.226835	0.013375185
2125.155288	0.013249632
2127.083741	0.013216020
2129.012194	0.013219508
2130.940647	0.013081751
2132.869100	0.012934733
2134.797554	0.012820942
2136.726007	0.012724551
2138.654460	0.012828677
2140.582913	0.013055825
2142.511366	0.013056978
2144.439819	0.012971474
2146.368272	0.013107764
2148.296725	0.013233260
2150.225178	0.013175037
2152.153631	0.013042346
2154.082084	0.012748964
2156.010537	0.012347106
2157.938990	0.012071859
2159.867444	0.011922843
2161.795897	0.011899155
2163.724350	0.012060352
2165.652803	0.012222028
2167.581256	0.012199440
2169.509709	0.012054955
2171.438162	0.011916026
2173.366615	0.011835876
2175.295068	0.011805756
2177.223521	0.011900758
2179.151974	0.012069295
2181.080427	0.012061083
2183.008880	0.011977092
2184.937334	0.012045402
2186.865787	0.012080966
2188.794240	0.011920289
2190.722693	0.011788651
2192.651146	0.011671744
2194.579599	0.011239090
2196.508052	0.010729206
2198.436505	0.010685183
2200.364958	0.010975490
2202.293411	0.011150958
2204.221864	0.011144555
2206.150317	0.011158987
2208.078770	0.011078375
2210.007223	0.010719218
2211.935677	0.010443334
2213.864130	0.010610782
2215.792583	0.010873185
2217.721036	0.010855186
2219.649489	0.010707880
2221.577942	0.010501166
2223.506395	0.010397947
2225.434848	0.010579570
2227.363301	0.010758939
2229.291754	0.010649534
2231.220207	0.010414715
2233.148660	0.010369285
2235.077113	0.010507209
2237.005567	0.010411935
2238.934020	0.009899963
2240.862473	0.009464284
2242.790926	0.009576888
2244.719379	0.009947755
2246.647832	0.010095634
2248.576285	0.009979684
2250.504738	0.009880773
2252.433191	0.009900209
2254.361644	0.010030823
2256.290097	0.010110551
2258.218550	0.009960942
2260.147003	0.009695769
2262.075456	0.009667345
2264.003910	0.009876973
2265.932363	0.009939358
2267.860816	0.009704748
2269.789269	0.009445962
2271.717722	0.009462900
2273.646175	0.009696802
2275.574628	0.009800055
2277.503081	0.009536811
2279.431534	0.009067135
2281.359987	0.008775721
2283.288440	0.008774703
2285.216893	0.008762454
2287.145346	0.008602423
2289.073800	0.008569077
2291.002253	0.008731291
2292.930706	0.008753212
2294.859159	0.008417914
2296.787612	0.008055191
2298.716065	0.008148287
2300.644518	0.008576842
2302.572971	0.008822699
2304.501424	0.008698385
2306.429877	0.008396018
2308.358330	0.008202268
2310.286783	0.008249561
2312.215236	0.008390267
2314.143690	0.008262291
2316.072143	0.007720891
2318.000596	0.007327605
2319.929049	0.007591858
2321.857502	0.008015539
2323.785955	0.007814651
2325.714408	0.007356613
2327.642861	0.007340342
2329.571314	0.007694084
2331.499767	0.008060787
2333.428220	0.008126372
2335.356673	0.007863945
2337.285126	0.007698077
2339.213579	0.007948808
2341.142033	0.008362290
2343.070486	0.008605307
2344.998939	0.008739378
2346.927392	0.008937563
2348.855845	0.009386966
2350.784298	0.010171276
2352.712751	0.010976571
2354.641204	0.011208609
2356.569657	0.010621654
2358.498110	0.009050506
2360.426563	0.006269996
2362.355016	0.004304997
2364.283469	0.005055216
2366.211923	0.006596021
2368.140376	0.007472174
2370.068829	0.008193323
2371.997282	0.008767321
2373.925735	0.008803726
2375.854188	0.008374096
2377.782641	0.007667401
2379.711094	0.006925599
2381.639547	0.006545404
2383.568000	0.006676455
2385.496453	0.006957634
2387.424906	0.006965988
2389.353359	0.006677450
2391.281812	0.006323270
2393.210266	0.006173318
2395.138719	0.006335920
2397.067172	0.006536298
2398.995625	0.006393023
2400.924078	0.005934174
2402.852531	0.005606954
2404.780984	0.005814145
2406.709437	0.006148048
2408.637890	0.006299943
2410.566343	0.006343040
2412.494796	0.006177620
2414.423249	0.005901265
2416.351702	0.005884170
2418.280156	0.006056451
2420.208609	0.006286502
2422.137062	0.006404888
2424.065515	0.006336475
2425.993968	0.006401452
2427.922421	0.006578291
2429.850874	0.006536002
2431.779327	0.006199614
2433.707780	0.005825059
2435.636233	0.005663270
2437.564686	0.005728988
2439.493139	0.005960136
2441.421592	0.006313649
2443.350045	0.006577446
2445.278499	0.006417613
2447.206952	0.005884994
2449.135405	0.005471532
2451.063858	0.005581674
2452.992311	0.006067149
2454.920764	0.006353262
2456.849217	0.006319555
2458.777670	0.006491490
2460.706123	0.006891713
2462.634576	0.007112845
2464.563029	0.007136606
2466.491482	0.006970840
2468.419935	0.006677267
2470.348389	0.006598854
2472.276842	0.006717596
2474.205295	0.006757180
2476.133748	0.006802324
2478.062201	0.007036455
2479.990654	0.007291988
2481.919107	0.007347030
2483.847560	0.007236532
2485.776013	0.007045543
2487.704466	0.006903838
2489.632919	0.006947561
2491.561372	0.007141836
2493.489825	0.007388792
2495.418279	0.007559961
2497.346732	0.007596010
2499.275185	0.007538861
2501.203638	0.007541605
2503.132091	0.007748338
2505.060544	0.008157559
2506.988997	0.008705838
2508.917450	0.009211776
2510.845903	0.009446105
2512.774356	0.009493902
2514.702809	0.009666060
2516.631262	0.009870943
2518.559715	0.009933611
2520.488168	0.009889748
2522.416622	0.009829085
2524.345075	0.009903792
2526.273528	0.010329376
2528.201981	0.010893838
2530.130434	0.011241773
2532.058887	0.011371299
2533.987340	0.011484900
2535.915793	0.011652187
2537.844246	0.011884786
2539.772699	0.012106592
2541.701152	0.012171645
2543.629605	0.012397930
2545.558058	0.013076082
2547.486512	0.013715968
2549.414965	0.014016319
2551.343418	0.014222904
2553.271871	0.014348579
2555.200324	0.014248890
2557.128777	0.014156697
2559.057230	0.014329139
2560.985683	0.014540566
2562.914136	0.014615177
2564.842589	0.014820250
2566.771042	0.015268832
2568.699495	0.015601488
2570.627948	0.015676243
2572.556401	0.015835162
2574.484855	0.016215784
2576.413308	0.016549146
2578.341761	0.016708059
2580.270214	0.016930297
2582.198667	0.017315695
2584.127120	0.017590258
2586.055573	0.017594902
2587.984026	0.017521827
2589.912479	0.017477231
2591.840932	0.017404702
2593.769385	0.017583946
2595.697838	0.018164294
2597.626291	0.018587096
2599.554745	0.018562771
2601.483198	0.018582083
2603.411651	0.018918660
2605.340104	0.019189367
2607.268557	0.019173210
2609.197010	0.019029513
2611.125463	0.018849103
2613.053916	0.018805403
2614.982369	0.019009251
2616.910822	0.019283948
2618.839275	0.019435445
2620.767728	0.019519281
2622.696181	0.019525971
2624.624635	0.019152345
2626.553088	0.018478306
2628.481541	0.018200016
2630.409994	0.018462552
2632.338447	0.018737692
2634.266900	0.018856661
2636.195353	0.018848291
2638.123806	0.018596981
2640.052259	0.018310238
2641.980712	0.018238058
2643.909165	0.018052734
2645.837618	0.017753258
2647.766071	0.017856263
2649.694524	0.018019477
2651.622978	0.017713748
2653.551431	0.017422013
2655.479884	0.017521186
2657.408337	0.017633069
2659.336790	0.017537661
2661.265243	0.017340757
2663.193696	0.017011559
2665.122149	0.016573599
2667.050602	0.016318377
2668.979055	0.016363038
2670.907508	0.016555347
2672.835961	0.016717317
2674.764414	0.016710648
2676.692868	0.016560396
2678.621321	0.016424693
2680.549774	0.016322676
2682.478227	0.016075982
2684.406680	0.015830923
2686.335133	0.015842551
2688.263586	0.015785486
2690.192039	0.015605810
2692.120492	0.015657056
2694.048945	0.015825424
2695.977398	0.015805379
2697.905851	0.015574043
2699.834304	0.015434279
2701.762757	0.015457510
2703.691211	0.015326703
2705.619664	0.015077209
2707.548117	0.014968716
2709.476570	0.015001886
2711.405023	0.014999263
2713.333476	0.014797552
2715.261929	0.014330846
2717.190382	0.013825545
2719.118835	0.013704655
2721.047288	0.014017931
2722.975741	0.014327013
2724.904194	0.014287063
2726.832647	0.014101600
2728.761101	0.014050136
2730.689554	0.014103607
2732.618007	0.014259875
2734.546460	0.014559506
2736.474913	0.014721398
2738.403366	0.014478697
2740.331819	0.013980339
2742.260272	0.013549535
2744.188725	0.013428072
2746.117178	0.013523773
2748.045631	0.013487151
2749.974084	0.013277936
2751.902537	0.013172274
2753.830991	0.013374018
2755.759444	0.013677479
2757.687897	0.013450922
2759.616350	0.012635037
2761.544803	0.012142771
2763.473256	0.012411843
2765.401709	0.012779650
2767.330162	0.012796309
2769.258615	0.012644792
2771.187068	0.012545895
2773.115521	0.012701146
2775.043974	0.013024486
2776.972427	0.013129234
2778.900880	0.012945891
2780.829334	0.012723164
2782.757787	0.012694358
2784.686240	0.012844273
2786.614693	0.013002519
2788.543146	0.012978755
2790.471599	0.012670428
2792.400052	0.012193186
2794.328505	0.011794394
2796.256958	0.011599163
2798.185411	0.011574576
2800.113864	0.011810550
2802.042317	0.012210647
2803.970770	0.012424482
2805.899224	0.012232206
2807.827677	0.011871442
2809.756130	0.012013439
2811.684583	0.012617176
2813.613036	0.012793471
2815.541489	0.012290719
2817.469942	0.011710641
2819.398395	0.011592709
2821.326848	0.011885848
2823.255301	0.012269762
2825.183754	0.012569271
2827.112207	0.012703037
2829.040660	0.012675903
2830.969113	0.012521619
2832.897567	0.012204872
2834.826020	0.011718608
2836.754473	0.011401566
2838.682926	0.011520438
2840.611379	0.011778887
2842.539832	0.011694528
2844.468285	0.011198695
2846.396738	0.010834936
2848.325191	0.010953213
2850.253644	0.011202207
2852.182097	0.011110030
2854.110550	0.010766282
2856.039003	0.010831000
2857.967457	0.011267449
2859.895910	0.011124353
2861.824363	0.010365750
2863.752816	0.010107512
2865.681269	0.010596041
2867.609722	0.011126230
2869.538175	0.011380061
2871.466628	0.011350963
2873.395081	0.011110638
2875.323534	0.010912239
2877.251987	0.010745911
2879.180440	0.010685056
2881.108893	0.010965419
2883.037347	0.011357662
2884.965800	0.011540822
2886.894253	0.011633634
2888.822706	0.011732601
2890.751159	0.011771595
2892.679612	0.011879166
2894.608065	0.011995035
2896.536518	0.011655637
2898.464971	0.010908554
2900.393424	0.010280216
2902.321877	0.010125701
2904.250330	0.010489725
2906.178783	0.010916436
2908.107236	0.010954727
2910.035690	0.010695670
2911.964143	0.010280365
2913.892596	0.010049962
2915.821049	0.010418702
2917.749502	0.011203568
2919.677955	0.011932821
2921.606408	0.012342557
2923.534861	0.012402962
2925.463314	0.012208129
2927.391767	0.011897272
2929.320220	0.011640279
2931.248673	0.011510681
2933.177126	0.011233303
2935.105580	0.010805282
2937.034033	0.010675215
2938.962486	0.010768214
2940.890939	0.010786121
2942.819392	0.010755977
2944.747845	0.010850618
2946.676298	0.011249865
2948.604751	0.011546603
2950.533204	0.011396975
2952.461657	0.011224587
2954.390110	0.011208431
2956.318563	0.011158675
2958.247016	0.010941921
2960.175469	0.010663979
2962.103923	0.010766478
2964.032376	0.011337208
2965.960829	0.011887513
2967.889282	0.011812211
2969.817735	0.011075837
2971.746188	0.010619317
2973.674641	0.011038336
2975.603094	0.011674147
2977.531547	0.011875907
2979.460000	0.011757697
2981.388453	0.011714460
2983.316906	0.012020906
2985.245359	0.012556951
2987.173813	0.013076589
2989.102266	0.013274907
2991.030719	0.012812939
2992.959172	0.012059701
2994.887625	0.011808493
2996.816078	0.012059346
2998.744531	0.012131148
3000.672984	0.011993672
3002.601437	0.012153646
3004.529890	0.012557654
3006.458343	0.012708094
3008.386796	0.012346283
3010.315249	0.011894437
3012.243703	0.011961478
3014.172156	0.012452652
3016.100609	0.012771164
3018.029062	0.012584056
3019.957515	0.012112075
3021.885968	0.011884930
3023.814421	0.012233867
3025.742874	0.012804709
3027.671327	0.012893902
3029.599780	0.012631052
3031.528233	0.012655689
3033.456686	0.012872711
3035.385139	0.012927524
3037.313592	0.012833483
3039.242046	0.012954290
3041.170499	0.013636232
3043.098952	0.014462721
3045.027405	0.014711993
3046.955858	0.014601071
3048.884311	0.014566915
3050.812764	0.014428885
3052.741217	0.014245960
3054.669670	0.014362085
3056.598123	0.014746889
3058.526576	0.014988899
3060.455029	0.014750460
3062.383482	0.014338922
3064.311936	0.014307064
3066.240389	0.014439917
3068.168842	0.014279211
3070.097295	0.014182334
3072.025748	0.014549823
3073.954201	0.015097872
3075.882654	0.015452375
3077.811107	0.015650798
3079.739560	0.016003327
3081.668013	0.016438290
3083.596466	0.016591355
3085.524919	0.016495038
3087.453372	0.016343528
3089.381825	0.016254567
3091.310279	0.016352233
3093.238732	0.016501345
3095.167185	0.016455477
3097.095638	0.016273916
3099.024091	0.016222924
3100.952544	0.016371978
3102.880997	0.016516723
3104.809450	0.016598586
3106.737903	0.016690617
3108.666356	0.016832545
3110.594809	0.017128237
3112.523262	0.017520998
3114.451715	0.017706130
3116.380169	0.017574832
3118.308622	0.017281806
3120.237075	0.017178494
3122.165528	0.017575350
3124.093981	0.018257091
3126.022434	0.018718610
3127.950887	0.018916180
3129.879340	0.018908340
3131.807793	0.018511785
3133.736246	0.018009478
3135.664699	0.017921424
3137.593152	0.018194640
3139.521605	0.018704770
3141.450058	0.019326692
3143.378512	0.019614259
3145.306965	0.019498287
3147.235418	0.019377442
3149.163871	0.019608857
3151.092324	0.020250244
3153.020777	0.020838616
3154.949230	0.020899266
3156.877683	0.020830054
3158.806136	0.021195568
3160.734589	0.021607051
3162.663042	0.021730291
3164.591495	0.022105871
3166.519948	0.022776881
3168.448402	0.022956399
3170.376855	0.022470552
3172.305308	0.022153014
3174.233761	0.022534065
3176.162214	0.023060935
3178.090667	0.023082145
3180.019120	0.022723297
3181.947573	0.022671491
3183.876026	0.023389954
3185.804479	0.024210185
3187.732932	0.024457572
3189.661385	0.024493989
3191.589838	0.024516672
3193.518292	0.024340514
3195.446745	0.024216654
3197.375198	0.024314815
3199.303651	0.024435075
3201.232104	0.024812955
3203.160557	0.025698721
3205.089010	0.026371270
3207.017463	0.026266703
3208.945916	0.025770390
3210.874369	0.025032368
3212.802822	0.024337620
3214.731275	0.024652388
3216.659728	0.025840731
3218.588181	0.026510157
3220.516635	0.026276682
3222.445088	0.025940701
3224.373541	0.026053291
3226.301994	0.026551202
3228.230447	0.026699765
3230.158900	0.026254876
3232.087353	0.026199339
3234.015806	0.026850583
3235.944259	0.027359160
3237.872712	0.027248546
3239.801165	0.026745498
3241.729618	0.026378740
3243.658071	0.026523311
3245.586525	0.027067170
3247.514978	0.027767774
3249.443431	0.028271489
3251.371884	0.028270135
3253.300337	0.028196346
3255.228790	0.028486423
3257.157243	0.028893875
3259.085696	0.029203035
3261.014149	0.029264176
3262.942602	0.028846685
3264.871055	0.028321298
3266.799508	0.028257562
3268.727961	0.028538840
3270.656414	0.028750382
3272.584868	0.028702943
3274.513321	0.028455185
3276.441774	0.028540784
3278.370227	0.029455801
3280.298680	0.030707972
3282.227133	0.031052027
3284.155586	0.030010641
3286.084039	0.028671876
3288.012492	0.028408045
3289.940945	0.029362475
3291.869398	0.030574000
3293.797851	0.031066174
3295.726304	0.030946068
3297.654758	0.031003986
3299.583211	0.031166408
3301.511664	0.030731270
3303.440117	0.030046720
3305.368570	0.030039657
3307.297023	0.030590069
3309.225476	0.031064013
3311.153929	0.031310298
3313.082382	0.031533394
3315.010835	0.031811859
3316.939288	0.031817794
3318.867741	0.031569351
3320.796194	0.031660184
3322.724648	0.031955935
3324.653101	0.031825639
3326.581554	0.031584848
3328.510007	0.031842910
3330.438460	0.032369964
3332.366913	0.032428738
3334.295366	0.031884734
3336.223819	0.031795632
3338.152272	0.032691687
3340.080725	0.033529211
3342.009178	0.033559252
3343.937631	0.033283278
3345.866084	0.033158708
3347.794537	0.033125777
3349.722991	0.033165447
3351.651444	0.033535335
3353.579897	0.034483694
3355.508350	0.035454445
3357.436803	0.035457786
3359.365256	0.034783445
3361.293709	0.034564946
3363.222162	0.035028312
3365.150615	0.035515323
3367.079068	0.035647824
3369.007521	0.035603236
3370.935974	0.035445098
3372.864427	0.035155736
3374.792881	0.035069980
3376.721334	0.035531670
3378.649787	0.036150537
3380.578240	0.036137771
3382.506693	0.035917148
3384.435146	0.036489557
3386.363599	0.037298817
3388.292052	0.037403598
3390.220505	0.037093122
3392.148958	0.036806408
3394.077411	0.036654044
3396.005864	0.036580302
3397.934317	0.036290813
3399.862770	0.035898603
3401.791224	0.036031574
3403.719677	0.036478065
3405.648130	0.036593206
3407.576583	0.036416125
3409.505036	0.036572181
3411.433489	0.036742549
3413.361942	0.036338452
3415.290395	0.035868205
3417.218848	0.035908017
3419.147301	0.036183316
3421.075754	0.036311552
3423.004207	0.036581919
3424.932660	0.037378673
3426.861114	0.038033169
3428.789567	0.037602302
3430.718020	0.036575604
3432.646473	0.036050886
3434.574926	0.036170609
3436.503379	0.036421210
3438.431832	0.036619548
3440.360285	0.036840819
3442.288738	0.036779787
3444.217191	0.036375638
3446.145644	0.036110047
3448.074097	0.036180921
3450.002550	0.036400653
3451.931004	0.036527336
3453.859457	0.036532316
3455.787910	0.036647420
3457.716363	0.036640383
3459.644816	0.036158726
3461.573269	0.035533328
3463.501722	0.035212826
3465.430175	0.035252877
3467.358628	0.035396088
3469.287081	0.035539590
3471.215534	0.035836037
3473.143987	0.035997752
3475.072440	0.035494510
3477.000893	0.034554735
3478.929347	0.033983286
3480.857800	0.033976316
3482.786253	0.034179822
3484.714706	0.034400105
3486.643159	0.034285750
3488.571612	0.033782363
3490.500065	0.033570595
3492.428518	0.033665851
3494.356971	0.033339858
3496.285424	0.032683883
3498.213877	0.032373346
3500.142330	0.032564249
3502.070783	0.032970607
3503.999237	0.033117890
3505.927690	0.032742005
3507.856143	0.032071125
3509.784596	0.031275351
3511.713049	0.030565728
3513.641502	0.030476689
3515.569955	0.030975647
3517.498408	0.031343482
3519.426861	0.031319186
3521.355314	0.031154202
3523.283767	0.030918049
3525.212220	0.030593347
3527.140673	0.030263079
3529.069126	0.029846245
3530.997580	0.029264130
3532.926033	0.028727654
3534.854486	0.028468346
3536.782939	0.028430074
3538.711392	0.028255409
3540.639845	0.027861157
3542.568298	0.027478121
3544.496751	0.027089553
3546.425204	0.026904568
3548.353657	0.027298503
3550.282110	0.027684933
3552.210563	0.027307218
3554.139016	0.026626583
3556.067470	0.026266096
3557.995923	0.026044788
3559.924376	0.025847694
3561.852829	0.025872165
3563.781282	0.025902171
3565.709735	0.025402175
3567.638188	0.024627181
3569.566641	0.024305748
3571.495094	0.024103066
3573.423547	0.023563311
3575.352000	0.023075869
3577.280453	0.022945192
3579.208906	0.023020763
3581.137360	0.023280257
3583.065813	0.023470063
3584.994266	0.022996224
3586.922719	0.022043323
3588.851172	0.021483356
3590.779625	0.021404630
3592.708078	0.021388808
3594.636531	0.021397728
3596.564984	0.021549238
3598.493437	0.021588508
3600.421890	0.021078881
3602.350343	0.020157378
3604.278796	0.019447751
3606.207249	0.019247539
3608.135703	0.019450795
3610.064156	0.019852797
3611.992609	0.020051435
3613.921062	0.019740712
3615.849515	0.019278217
3617.777968	0.019133691
3619.706421	0.019126210
3621.634874	0.018918585
3623.563327	0.018557124
3625.491780	0.018095972
3627.420233	0.017560057
3629.348686	0.017292516
3631.277139	0.017323395
3633.205593	0.017114222
3635.134046	0.016724303
3637.062499	0.016687341
3638.990952	0.016974388
3640.919405	0.016931493
3642.847858	0.016280092
3644.776311	0.015695829
3646.704764	0.015938679
3648.633217	0.016630691
3650.561670	0.016459426
3652.490123	0.015595716
3654.418576	0.014737560
3656.347029	0.013987297
3658.275482	0.013519729
3660.203936	0.013256283
3662.132389	0.012915877
3664.060842	0.012610968
3665.989295	0.012653394
3667.917748	0.013007642
3669.846201	0.013489647
3671.774654	0.014040007
3673.703107	0.014261481
3675.631560	0.013530264
3677.560013	0.012219142
3679.488466	0.011464838
3681.416919	0.011391880
3683.345372	0.011282545
3685.273826	0.010717371
3687.202279	0.010132179
3689.130732	0.010242313
3691.059185	0.011018527
3692.987638	0.011607922
3694.916091	0.011801040
3696.844544	0.012057802
3698.772997	0.012500544
3700.701450	0.012439182
3702.629903	0.011572710
3704.558356	0.010939920
3706.486809	0.011199029
3708.415262	0.011862036
3710.343716	0.012373270
3712.272169	0.012577232
3714.200622	0.012435291
3716.129075	0.012151893
3718.057528	0.012155589
3719.985981	0.012645491
3721.914434	0.013103392
3723.842887	0.012849616
3725.771340	0.012029078
3727.699793	0.011330537
3729.628246	0.011069353
3731.556699	0.011014233
3733.485152	0.010941416
3735.413605	0.010994807
3737.342059	0.011285079
3739.270512	0.011198896
3741.198965	0.010293927
3743.127418	0.009561849
3745.055871	0.010711639
3746.984324	0.013354575
3748.912777	0.014428515
3750.841230	0.013260905
3752.769683	0.012176407
3754.698136	0.012376928
3756.626589	0.013165549
3758.555042	0.013862363
3760.483495	0.014180885
3762.411949	0.014028854
3764.340402	0.013722764
3766.268855	0.013978831
3768.197308	0.014877263
3770.125761	0.015344265
3772.054214	0.014846982
3773.982667	0.014214933
3775.911120	0.014047808
3777.839573	0.013931501
3779.768026	0.013558091
3781.696479	0.013621773
3783.624932	0.014140910
3785.553385	0.014058161
3787.481838	0.013303493
3789.410292	0.012886286
3791.338745	0.013051916
3793.267198	0.013217553
3795.195651	0.013063590
3797.124104	0.012867014
3799.052557	0.012788574
3800.981010	0.012784548
3802.909463	0.012888959
3804.837916	0.012792337
3806.766369	0.012545015
3808.694822	0.012684587
3810.623275	0.012941543
3812.551728	0.012692992
3814.480182	0.012089770
3816.408635	0.011904634
3818.337088	0.012552667
3820.265541	0.013530889
3822.193994	0.013890416
3824.122447	0.013385071
3826.050900	0.012725361
3827.979353	0.012349540
3829.907806	0.012063490
3831.836259	0.011967371
3833.764712	0.012426927
3835.693165	0.013087304
3837.621618	0.013202407
3839.550071	0.012931020
3841.478525	0.013031215
3843.406978	0.013339905
3845.335431	0.013273028
3847.263884	0.013012256
3849.192337	0.013024475
3851.120790	0.012810589
3853.049243	0.011683336
3854.977696	0.010730510
3856.906149	0.010864290
3858.834602	0.011177341
3860.763055	0.011331498
3862.691508	0.012012173
3864.619961	0.013190674
3866.548415	0.013795353
3868.476868	0.013393849
3870.405321	0.012645539
3872.333774	0.012331310
3874.262227	0.012443077
3876.190680	0.012716467
3878.119133	0.013038949
3880.047586	0.013032223
3881.976039	0.012401329
3883.904492	0.011753293
3885.832945	0.011892709
3887.761398	0.012580955
3889.689851	0.012879184
3891.618305	0.012648754
3893.546758	0.012407322
3895.475211	0.012281153
3897.403664	0.011983676
3899.332117	0.011190724
3901.260570	0.010116033
3903.189023	0.009623775
3905.117476	0.010189774
3907.045929	0.011109261
3908.974382	0.011444125
3910.902835	0.011255859
3912.831288	0.011143886
3914.759741	0.011298546
3916.688194	0.011629749
3918.616648	0.011915330
3920.545101	0.011617821
3922.473554	0.010721046
3924.402007	0.010091916
3926.330460	0.010334757
3928.258913	0.011080085
3930.187366	0.011448361
3932.115819	0.010995128
3934.044272	0.010414465
3935.972725	0.010544164
3937.901178	0.011131317
3939.829631	0.011451566
3941.758084	0.011409894
3943.686538	0.011390487
3945.614991	0.011447445
3947.543444	0.011362216
3949.471897	0.010979020
3951.400350	0.010406501
3953.328803	0.010089143
3955.257256	0.010341567
3957.185709	0.010853829
3959.114162	0.011025309
3961.042615	0.010804291
3962.971068	0.010441588
3964.899521	0.009993796
3966.827974	0.009685797
3968.756427	0.009993142
3970.684881	0.010822592
3972.613334	0.011141564
3974.541787	0.010650082
3976.470240	0.010394728
3978.398693	0.010854317
3980.327146	0.011331369
3982.255599	0.010872941
3984.184052	0.009821905
3986.112505	0.009615944
3988.040958	0.010268493
3989.969411	0.010272219
3991.897864	0.009075209
3993.826317	0.007698730
3995.754771	0.007358204
3997.683224	0.008308560
3999.611677	0.009599263
4001.540130	0.010343671
4003.468583	0.010464869
4005.397036	0.010238923
4007.325489	0.009930403
4009.253942	0.009557265
4011.182395	0.009331916
4013.110848	0.009497005
4015.039301	0.009642075
4016.967754	0.009420964
4018.896207	0.009162256
4020.824661	0.009195593
4022.753114	0.009439240
4024.681567	0.009336131
4026.610020	0.009158727
4028.538473	0.009448792
4030.466926	0.009900033
4032.395379	0.010316768
4034.323832	0.010691456
4036.252285	0.010795414
4038.180738	0.010334571
4040.109191	0.009566002
4042.037644	0.009248840
4043.966097	0.009881224
4045.894550	0.010838986
4047.823004	0.010954508
4049.751457	0.010204079
4051.679910	0.009330428
4053.608363	0.008794634
4055.536816	0.008849395
4057.465269	0.009550441
4059.393722	0.010179073
4061.322175	0.009962192
4063.250628	0.009243656
4065.179081	0.008865716
4067.107534	0.009074724
4069.035987	0.008999568
4070.964440	0.008291977
4072.892894	0.008159315
4074.821347	0.008690441
4076.749800	0.008956915
4078.678253	0.008638368
4080.606706	0.008232605
4082.535159	0.008667285
4084.463612	0.009437930
4086.392065	0.009537761
4088.320518	0.009294886
4090.248971	0.009153522
4092.177424	0.008910588
4094.105877	0.008393257
4096.034330	0.007487456
4097.962783	0.006682940
4099.891237	0.006921583
4101.819690	0.007894262
4103.748143	0.008448478
4105.676596	0.008195099
4107.605049	0.007456872
4109.533502	0.006986298
4111.461955	0.007335196
4113.390408	0.008553366
4115.318861	0.009600488
4117.247314	0.009267628
4119.175767	0.008316299
4121.104220	0.007883269
4123.032673	0.007717181
4124.961127	0.007389545
4126.889580	0.007300399
4128.818033	0.007675194
4130.746486	0.008172844
4132.674939	0.008483948
4134.603392	0.008730564
4136.531845	0.009176660
4138.460298	0.009512167
4140.388751	0.009487060
4142.317204	0.008853352
4144.245657	0.007897790
4146.174110	0.007260766
4148.102563	0.006761322
4150.031017	0.006089745
4151.959470	0.005691038
4153.887923	0.005994840
4155.816376	0.006531119
4157.744829	0.006896378
4159.673282	0.007042918
4161.601735	0.007249577
4163.530188	0.007774808
4165.458641	0.008346120
4167.387094	0.008490361
4169.315547	0.008121908
4171.244000	0.007599861
4173.172453	0.007537330
4175.100906	0.007837945
4177.029360	0.008028330
4178.957813	0.007811304
4180.886266	0.007387897
4182.814719	0.007101332
4184.743172	0.007144434
4186.671625	0.007319368
4188.600078	0.007191916
4190.528531	0.006863313
4192.456984	0.006886323
4194.385437	0.007688574
4196.313890	0.008581959
4198.242343	0.008569649
4200.170796	0.007640427
4202.099250	0.006714830
4204.027703	0.007017473
4205.956156	0.008553104
4207.884609	0.009514829
4209.813062	0.008498671
4211.741515	0.006995244
4213.669968	0.006893207
4215.598421	0.007110252
4217.526874	0.006755775
4219.455327	0.006730909
4221.383780	0.007311230
4223.312233	0.007583679
4225.240686	0.007141936
4227.169139	0.006542931
4229.097593	0.006139488
4231.026046	0.005826311
4232.954499	0.005832601
4234.882952	0.006256702
4236.811405	0.006642053
4238.739858	0.007091983
4240.668311	0.007704426
4242.596764	0.007515760
4244.525217	0.006254914
4246.453670	0.005109297
4248.382123	0.005142673
4250.310576	0.005696697
4252.239029	0.005784934
4254.167483	0.005520043
4256.095936	0.005271846
4258.024389	0.004996244
4259.952842	0.005107925
4261.881295	0.005827012
4263.809748	0.005862562
4265.738201	0.005153656
4267.666654	0.005266786
4269.595107	0.006109126
4271.523560	0.005941625
4273.452013	0.005226870
4275.380466	0.005022596
4277.308919	0.004960182
4279.237373	0.004767821
4281.165826	0.005162393
4283.094279	0.006452137
4285.022732	0.007508745
4286.951185	0.007679598
4288.879638	0.007545160
4290.808091	0.007052686
4292.736544	0.006060194
4294.664997	0.005178103
4296.593450	0.004957271
4298.521903	0.005757916
4300.450356	0.006964171
4302.378809	0.007564768
4304.307262	0.007616722
4306.235716	0.007447983
4308.164169	0.006962804
4310.092622	0.006761314
4312.021075	0.006929282
4313.949528	0.006937901
4315.877981	0.006974246
4317.806434	0.007179211
4319.734887	0.007898789
4321.663340	0.008447981
4323.591793	0.007666308
4325.520246	0.006119343
4327.448699	0.005353091
4329.377152	0.006124591
4331.305606	0.007457655
4333.234059	0.007976895
4335.162512	0.006988520
4337.090965	0.005741711
4339.019418	0.005961859
4340.947871	0.007058071
4342.876324	0.007476547
4344.804777	0.007071758
4346.733230	0.006800689
4348.661683	0.006694710
4350.590136	0.006112890
4352.518589	0.005862382
4354.447042	0.006185726
4356.375495	0.006359051
4358.303949	0.006118164
4360.232402	0.005853835
4362.160855	0.005877710
4364.089308	0.005851145
4366.017761	0.005512081
4367.946214	0.005415532
4369.874667	0.005793713
4371.803120	0.006197839
4373.731573	0.006330784
4375.660026	0.006283718
4377.588479	0.006459488
4379.516932	0.006841053
4381.445385	0.006659586
4383.373839	0.006130055
4385.302292	0.006553221
4387.230745	0.007364072
4389.159198	0.007523178
4391.087651	0.007095788
4393.016104	0.006896820
4394.944557	0.007414553
4396.873010	0.007627789
4398.801463	0.006451288
4400.729916	0.005251628
4402.658369	0.005703474
4404.586822	0.007228170
4406.515275	0.008321250
4408.443729	0.008050851
4410.372182	0.006798571
4412.300635	0.005932684
4414.229088	0.005837179
4416.157541	0.005848402
4418.085994	0.005979950
4420.014447	0.006720165
4421.942900	0.007437570
4423.871353	0.007349758
4425.799806	0.006602370
4427.728259	0.006271721
4429.656712	0.006612367
4431.585165	0.007242025
4433.513618	0.008032035
4435.442072	0.008396497
4437.370525	0.008335677
4439.298978	0.008094505
4441.227431	0.007447666
4443.155884	0.006445158
4445.084337	0.006149759
4447.012790	0.006686453
4448.941243	0.007401518
4450.869696	0.008542137
4452.798149	0.009593712
4454.726602	0.009311253
4456.655055	0.008000341
4458.583508	0.007023911
4460.511962	0.006897161
4462.440415	0.007935264
4464.368868	0.008806425
4466.297321	0.008233770
4468.225774	0.007261891
4470.154227	0.006829793
4472.082680	0.006873015
4474.011133	0.007504571
4475.939586	0.007925303
4477.868039	0.007584445
4479.796492	0.007567607
4481.724945	0.008749852
4483.653398	0.009584608
4485.581851	0.009204977
4487.510305	0.008219475
4489.438758	0.007056104
4491.367211	0.006106684
4493.295664	0.005520695
4495.224117	0.005037746
4497.152570	0.005172062
4499.081023	0.006232911
4501.009476	0.007189814
4502.937929	0.007292693
4504.866382	0.007112019
4506.794835	0.007138695
4508.723288	0.007184383
4510.651741	0.007159339
4512.580195	0.007285118
4514.508648	0.007549007
4516.437101	0.007531154
4518.365554	0.006793034
4520.294007	0.005833578
4522.222460	0.005470132
4524.150913	0.006029827
4526.079366	0.007072129
4528.007819	0.008037228
4529.936272	0.008396537
4531.864725	0.007643290
4533.793178	0.006538047
4535.721631	0.006555271
4537.650084	0.007097311
4539.578538	0.006712749
4541.506991	0.006082213
4543.435444	0.005958996
4545.363897	0.006287118
4547.292350	0.006547560
4549.220803	0.006726038
4551.149256	0.007289113
4553.077709	0.007952033
4555.006162	0.007805874
4556.934615	0.006827865
4558.863068	0.006621404
4560.791521	0.007844449
4562.719974	0.008688437
4564.648428	0.008321480
4566.576881	0.007827907
4568.505334	0.007391213
4570.433787	0.007136353
4572.362240	0.007243298
4574.290693	0.007228882
4576.219146	0.007146446
4578.147599	0.007565106
4580.076052	0.007437991
4582.004505	0.006681297
4583.932958	0.006257275
4585.861411	0.006470074
4587.789864	0.007787136
4589.718318	0.009514357
4591.646771	0.009996192
4593.575224	0.009177078
4595.503677	0.008677864
4597.432130	0.008109836
4599.360583	0.006715257
4601.289036	0.005269921
4603.217489	0.004629547
[truncated: 1,501 more rows]
