# Supplementary material for: Adaptive Method for Quantitative Estimation of Glucose and Fructose Concentrations in Aqueous Solutions Based on Infrared Nanoantenna Optics
Source: Sensors (Basel). 2019 Jul 11;19(14):3053. doi: 10.3390/s19143053 (PMC6678705; doi:10.3390/s19143053)
Supplement: Supplementary file 1 [file sensors-19-03053-s001.zip › 00_Measurement_Data/Fructose cycles/3 c=50 gl/res4 sc50_50 ap100x100 par pol/3 c50 gl.12.txt]

748.239793	0.018496424
750.168246	0.028724179
752.096699	0.034883790
754.025152	0.033705831
755.953605	0.019475050
757.882058	0.017540321
759.810511	0.021578288
761.738964	0.026942935
763.667418	0.022559721
765.595871	0.033215605
767.524324	0.042201120
769.452777	0.035777237
771.381230	0.026765592
773.309683	0.035323620
775.238136	0.047634635
777.166589	0.045119639
779.095042	0.026910504
781.023495	0.018802995
782.951948	0.028778788
784.880401	0.033383518
786.808854	0.038015667
788.737308	0.030605976
790.665761	0.013499273
792.594214	0.015504005
794.522667	0.021849679
796.451120	0.024662010
798.379573	0.019530255
800.308026	0.016807888
802.236479	0.021399533
804.164932	0.031974453
806.093385	0.032369390
808.021838	0.013385134
809.950291	0.018137379
811.878744	0.034853145
813.807197	0.056934554
815.735651	0.068860166
817.664104	0.051566403
819.592557	0.022728881
821.521010	0.023393683
823.449463	0.037119638
825.377916	0.049444240
827.306369	0.044307191
829.234822	0.031312071
831.163275	0.020078406
833.091728	0.013262358
835.020181	0.020090580
836.948634	0.032117948
838.877087	0.040633097
840.805541	0.033674274
842.733994	0.014169300
844.662447	0.017286250
846.590900	0.018695023
848.519353	0.014268870
850.447806	0.015600746
852.376259	0.013644579
854.304712	0.013906716
856.233165	0.013527936
858.161618	0.009101929
860.090071	0.017649760
862.018524	0.030000670
863.946977	0.032827124
865.875430	0.031734288
867.803884	0.035067294
869.732337	0.039499283
871.660790	0.040243391
873.589243	0.039921500
875.517696	0.040430117
877.446149	0.040654980
879.374602	0.038816012
881.303055	0.035235539
883.231508	0.033381984
885.159961	0.036320824
887.088414	0.041269079
889.016867	0.043793548
890.945320	0.044010788
892.873774	0.044653542
894.802227	0.047357641
896.730680	0.052062660
898.659133	0.057423186
900.587586	0.060820289
902.516039	0.062657647
904.444492	0.065563612
906.372945	0.070491038
908.301398	0.076428175
910.229851	0.080978610
912.158304	0.084294997
914.086757	0.089059748
916.015210	0.095121630
917.943664	0.100307085
919.872117	0.105787590
921.800570	0.111535795
923.729023	0.114306115
925.657476	0.115418248
927.585929	0.119044125
929.514382	0.124995314
931.442835	0.130677283
933.371288	0.135564178
935.299741	0.141061395
937.228194	0.148035049
939.156647	0.155415878
941.085100	0.161616623
943.013553	0.166756615
944.942007	0.171787262
946.870460	0.177259803
948.798913	0.183221132
950.727366	0.189426482
952.655819	0.196704894
954.584272	0.204673916
956.512725	0.210964084
958.441178	0.216035172
960.369631	0.221937418
962.298084	0.228631049
964.226537	0.235503837
966.154990	0.242256790
968.083443	0.248270437
970.011897	0.253415376
971.940350	0.258255988
973.868803	0.263823271
975.797256	0.270981997
977.725709	0.278508365
979.654162	0.284445494
981.582615	0.289289653
983.511068	0.294820994
985.439521	0.301395714
987.367974	0.308203697
989.296427	0.314525574
991.224880	0.319915861
993.153333	0.324903786
995.081786	0.330373585
997.010240	0.335839033
998.938693	0.340540260
1000.867146	0.344806790
1002.795599	0.349042773
1004.724052	0.353451133
1006.652505	0.358566076
1008.580958	0.364083052
1010.509411	0.368938714
1012.437864	0.372751057
1014.366317	0.375692934
1016.294770	0.378530174
1018.223223	0.381790072
1020.151676	0.384849221
1022.080130	0.387139589
1024.008583	0.388890088
1025.937036	0.390703350
1027.865489	0.392562777
1029.793942	0.393989891
1031.722395	0.394940257
1033.650848	0.395455837
1035.579301	0.395795852
1037.507754	0.396718979
1039.436207	0.398288965
1041.364660	0.399404109
1043.293113	0.399298608
1045.221566	0.398436695
1047.150019	0.397438407
1049.078473	0.396405935
1051.006926	0.395750105
1052.935379	0.395292222
1054.863832	0.393642217
1056.792285	0.390937090
1058.720738	0.388444871
1060.649191	0.386278123
1062.577644	0.384844035
1064.506097	0.384910733
1066.434550	0.385866970
1068.363003	0.386429429
1070.291456	0.385932446
1072.219909	0.384541631
1074.148363	0.383299381
1076.076816	0.383017391
1078.005269	0.382953972
1079.933722	0.382192105
1081.862175	0.381067574
1083.790628	0.380003959
1085.719081	0.379077017
1087.647534	0.378817707
1089.575987	0.379096568
1091.504440	0.378916770
1093.432893	0.377925545
1095.361346	0.376299173
1097.289799	0.374565154
1099.218253	0.372888356
1101.146706	0.370654613
1103.075159	0.368023813
1105.003612	0.365663111
1106.932065	0.363702565
1108.860518	0.361990362
1110.788971	0.360132337
1112.717424	0.357898682
1114.645877	0.355659455
1116.574330	0.353627920
1118.502783	0.351622671
1120.431236	0.349605858
1122.359689	0.347307175
1124.288142	0.344435781
1126.216596	0.341480404
1128.145049	0.338857800
1130.073502	0.336281568
1132.001955	0.333574474
1133.930408	0.330669940
1135.858861	0.327652961
1137.787314	0.325243473
1139.715767	0.323267043
1141.644220	0.320819527
1143.572673	0.318349332
1145.501126	0.316145718
1147.429579	0.313394964
1149.358032	0.310090095
1151.286486	0.306936175
1153.214939	0.304295242
1155.143392	0.302200794
1157.071845	0.300145239
1159.000298	0.297537118
1160.928751	0.294770151
1162.857204	0.292296946
1164.785657	0.289679587
1166.714110	0.286842138
1168.642563	0.284301221
1170.571016	0.281876594
1172.499469	0.279169828
1174.427922	0.276520580
1176.356375	0.274059683
1178.284829	0.271337986
1180.213282	0.268252492
1182.141735	0.265265495
1184.070188	0.262747854
1185.998641	0.260486394
1187.927094	0.258028686
1189.855547	0.255140990
1191.784000	0.252208471
1193.712453	0.249795750
1195.640906	0.247660622
1197.569359	0.245279983
1199.497812	0.242707580
1201.426265	0.240177110
1203.354719	0.238204524
1205.283172	0.236290619
1207.211625	0.234300733
1209.140078	0.232015491
1211.068531	0.229341507
1212.996984	0.226425990
1214.925437	0.223514825
1216.853890	0.221082374
1218.782343	0.219294325
1220.710796	0.217605650
1222.639249	0.215506479
1224.567702	0.213155821
1226.496155	0.210957244
1228.424609	0.208944842
1230.353062	0.206994638
1232.281515	0.205166578
1234.209968	0.203284532
1236.138421	0.201054692
1238.066874	0.198747665
1239.995327	0.196808234
1241.923780	0.195240229
1243.852233	0.193900302
1245.780686	0.192531675
1247.709139	0.191017032
1249.637592	0.189545557
1251.566045	0.188057318
1253.494498	0.186270103
1255.422952	0.184508875
1257.351405	0.183064193
1259.279858	0.181629613
1261.208311	0.180016056
1263.136764	0.178095385
1265.065217	0.175821468
1266.993670	0.173598647
1268.922123	0.171798795
1270.850576	0.170431852
1272.779029	0.169202983
1274.707482	0.167561904
1276.635935	0.165601313
1278.564388	0.164015338
1280.492842	0.162876189
1282.421295	0.161721647
1284.349748	0.160405293
1286.278201	0.159008861
1288.206654	0.157703787
1290.135107	0.156406820
1292.063560	0.154734462
1293.992013	0.152776554
1295.920466	0.150868699
1297.848919	0.149095789
1299.777372	0.147527546
1301.705825	0.146246776
1303.634278	0.145197764
1305.562731	0.144194484
1307.491185	0.143260971
1309.419638	0.142453283
1311.348091	0.141382784
1313.276544	0.140546039
1315.204997	0.140237913
1317.133450	0.139149323
1319.061903	0.137207627
1320.990356	0.135239378
1322.918809	0.133078113
1324.847262	0.130899340
1326.775715	0.129200354
1328.704168	0.127862245
1330.632621	0.126866236
1332.561075	0.126703933
1334.489528	0.127457336
1336.417981	0.128024980
1338.346434	0.127203077
1340.274887	0.125831500
1342.203340	0.124168500
1344.131793	0.121288903
1346.060246	0.118430562
1347.988699	0.116943814
1349.917152	0.116408184
1351.845605	0.115658127
1353.774058	0.114334203
1355.702511	0.113564096
1357.630965	0.113926955
1359.559418	0.113842778
1361.487871	0.112158507
1363.416324	0.110881627
1365.344777	0.110515088
1367.273230	0.109313048
1369.201683	0.108687714
1371.130136	0.109110504
1373.058589	0.108200774
1374.987042	0.106511451
1376.915495	0.105033636
1378.843948	0.102946989
1380.772401	0.101262465
1382.700854	0.100876130
1384.629308	0.100181773
1386.557761	0.098387115
1388.486214	0.097898945
1390.414667	0.099170625
1392.343120	0.099193484
1394.271573	0.098255210
1396.200026	0.098052561
1398.128479	0.097217776
1400.056932	0.096047096
1401.985385	0.094949350
1403.913838	0.092491336
1405.842291	0.090106435
1407.770744	0.088596664
1409.699198	0.086899467
1411.627651	0.086265914
1413.556104	0.088180706
1415.484557	0.090527073
1417.413010	0.089936793
1419.341463	0.088361643
1421.269916	0.088272110
1423.198369	0.087184906
1425.126822	0.085269198
1427.055275	0.083995134
1428.983728	0.082979321
1430.912181	0.083534680
1432.840634	0.084742710
1434.769087	0.082475595
1436.697541	0.078575447
1438.625994	0.077800594
1440.554447	0.077827282
1442.482900	0.076790318
1444.411353	0.075927630
1446.339806	0.075074084
1448.268259	0.074513420
1450.196712	0.075393170
1452.125165	0.077820100
1454.053618	0.079812996
1455.982071	0.078711860
1457.910524	0.077029273
1459.838977	0.077859260
1461.767431	0.076897934
1463.695884	0.072921067
1465.624337	0.070703372
1467.552790	0.072333299
1469.481243	0.073897295
1471.409696	0.073085494
1473.338149	0.072273880
1475.266602	0.071566328
1477.195055	0.069604971
1479.123508	0.067197457
1481.051961	0.065606013
1482.980414	0.065892033
1484.908867	0.067412809
1486.837321	0.068230823
1488.765774	0.067716934
1490.694227	0.067596421
1492.622680	0.068325512
1494.551133	0.067015402
1496.479586	0.064025462
1498.408039	0.062615417
1500.336492	0.063883714
1502.264945	0.066881709
1504.193398	0.068407804
1506.121851	0.066976160
1508.050304	0.066928178
1509.978757	0.067515261
1511.907210	0.066076778
1513.835664	0.064672343
1515.764117	0.064893171
1517.692570	0.066647075
1519.621023	0.067031495
1521.549476	0.065208793
1523.477929	0.064038724
1525.406382	0.062239408
1527.334835	0.060213335
1529.263288	0.059659101
1531.191741	0.058489870
1533.120194	0.057463214
1535.048647	0.060466886
1536.977100	0.064031288
1538.905554	0.063428462
1540.834007	0.062463213
1542.762460	0.061726451
1544.690913	0.058512483
1546.619366	0.055068400
1548.547819	0.052732404
1550.476272	0.052251387
1552.404725	0.053981110
1554.333178	0.057036657
1556.261631	0.058412243
1558.190084	0.054930832
1560.118537	0.052133065
1562.046990	0.052475609
1563.975443	0.051922876
1565.903897	0.050810628
1567.832350	0.049572706
1569.760803	0.048810158
1571.689256	0.050210193
1573.617709	0.050917137
1575.546162	0.049190342
1577.474615	0.048320547
1579.403068	0.048306622
1581.331521	0.047277898
1583.259974	0.046448674
1585.188427	0.046539895
1587.116880	0.046769485
1589.045333	0.046828486
1590.973787	0.047018815
1592.902240	0.047255389
1594.830693	0.047351219
1596.759146	0.047515705
1598.687599	0.047812544
1600.616052	0.048069179
1602.544505	0.048373308
1604.472958	0.048808936
1606.401411	0.049025908
1608.329864	0.048946459
1610.258317	0.049368426
1612.186770	0.050618924
1614.115223	0.051061925
1616.043677	0.050376721
1617.972130	0.051689386
1619.900583	0.054520927
1621.829036	0.055254761
1623.757489	0.055174764
1625.685942	0.055299949
1627.614395	0.054516658
1629.542848	0.054799277
1631.471301	0.056929659
1633.399754	0.057779107
1635.328207	0.056796540
1637.256660	0.057383299
1639.185113	0.058370274
1641.113566	0.058340605
1643.042020	0.058561761
1644.970473	0.059033450
1646.898926	0.061341610
1648.827379	0.066759787
1650.755832	0.066805534
1652.684285	0.059497487
1654.612738	0.056189027
1656.541191	0.057197426
1658.469644	0.056660932
1660.398097	0.054426935
1662.326550	0.052979100
1664.255003	0.054335117
1666.183456	0.056431841
1668.111910	0.056212969
1670.040363	0.055679530
1671.968816	0.055888966
1673.897269	0.054045551
1675.825722	0.051932760
1677.754175	0.052576654
1679.682628	0.054328810
1681.611081	0.054078475
1683.539534	0.051314849
1685.467987	0.049682282
1687.396440	0.049057283
1689.324893	0.047065813
1691.253346	0.045719542
1693.181799	0.045445062
1695.110253	0.045695107
1697.038706	0.047544379
1698.967159	0.048139617
1700.895612	0.046642698
1702.824065	0.045455202
1704.752518	0.042985674
1706.680971	0.040435806
1708.609424	0.039625920
1710.537877	0.039993580
1712.466330	0.040936768
1714.394783	0.041232243
1716.323236	0.039350502
1718.251689	0.037006397
1720.180143	0.036292922
1722.108596	0.035902143
1724.037049	0.035261836
1725.965502	0.035211839
1727.893955	0.035740010
1729.822408	0.036489669
1731.750861	0.036462631
1733.679314	0.035698421
1735.607767	0.036219794
1737.536220	0.036559284
1739.464673	0.035608523
1741.393126	0.035341062
1743.321579	0.036079314
1745.250032	0.036740057
1747.178486	0.036789093
1749.106939	0.036004514
1751.035392	0.035251204
1752.963845	0.035064202
1754.892298	0.034701299
1756.820751	0.034433447
1758.749204	0.034804352
1760.677657	0.034699414
1762.606110	0.034445539
1764.534563	0.034991816
1766.463016	0.035777953
1768.391469	0.036949728
1770.319922	0.038096186
1772.248376	0.038096268
1774.176829	0.037736267
1776.105282	0.037601076
1778.033735	0.037258491
1779.962188	0.036861774
1781.890641	0.036675602
1783.819094	0.036619335
1785.747547	0.037174243
1787.676000	0.038663205
1789.604453	0.039783012
1791.532906	0.039902471
1793.461359	0.040305827
1795.389812	0.041100044
1797.318266	0.041229285
1799.246719	0.040745143
1801.175172	0.040461592
1803.103625	0.040734753
1805.032078	0.041048165
1806.960531	0.041087866
1808.888984	0.041013189
1810.817437	0.041061580
1812.745890	0.041238587
1814.674343	0.041081354
1816.602796	0.040691040
1818.531249	0.040867336
1820.459702	0.041623991
1822.388155	0.042295676
1824.316609	0.042944983
1826.245062	0.043964773
1828.173515	0.044071868
1830.101968	0.042948861
1832.030421	0.042232238
1833.958874	0.041833553
1835.887327	0.041375004
1837.815780	0.041552290
1839.744233	0.042379834
1841.672686	0.042496826
1843.601139	0.041551325
1845.529592	0.041060269
1847.458045	0.040800281
1849.386499	0.039984137
1851.314952	0.039151978
1853.243405	0.038694199
1855.171858	0.038577344
1857.100311	0.038629066
1859.028764	0.038673729
1860.957217	0.038895145
1862.885670	0.039575946
1864.814123	0.040334243
1866.742576	0.040176969
1868.671029	0.039356343
1870.599482	0.038878106
1872.527935	0.038124930
1874.456388	0.036719207
1876.384842	0.035603799
1878.313295	0.035208583
1880.241748	0.035251439
1882.170201	0.035409849
1884.098654	0.035639334
1886.027107	0.035810217
1887.955560	0.035528552
1889.884013	0.035175376
1891.812466	0.035051089
1893.740919	0.034542963
1895.669372	0.033905413
1897.597825	0.033489991
1899.526278	0.033009794
1901.454732	0.032619078
1903.383185	0.032475155
1905.311638	0.032325499
1907.240091	0.031945072
1909.168544	0.031457409
1911.096997	0.031231232
1913.025450	0.031396661
1914.953903	0.031462293
1916.882356	0.031016028
1918.810809	0.030717274
1920.739262	0.030593399
1922.667715	0.029953459
1924.596168	0.029238883
1926.524622	0.028775394
1928.453075	0.028460795
1930.381528	0.028241273
1932.309981	0.027797766
1934.238434	0.027230144
1936.166887	0.026977427
1938.095340	0.026993711
1940.023793	0.026794259
1941.952246	0.026458114
1943.880699	0.026475107
1945.809152	0.026495781
1947.737605	0.026186228
1949.666058	0.025906239
1951.594511	0.025664382
1953.522965	0.025092248
1955.451418	0.024245661
1957.379871	0.023727721
1959.308324	0.023770100
1961.236777	0.023980010
1963.165230	0.024017433
1965.093683	0.023813762
1967.022136	0.023434529
1968.950589	0.023068609
1970.879042	0.022777544
1972.807495	0.022544606
1974.735948	0.022398535
1976.664401	0.022276521
1978.592855	0.022085495
1980.521308	0.021786172
1982.449761	0.021496249
1984.378214	0.021336455
1986.306667	0.021237940
1988.235120	0.021162841
1990.163573	0.021049166
1992.092026	0.020904679
1994.020479	0.020798463
1995.948932	0.020528218
1997.877385	0.020179491
1999.805838	0.019954046
2001.734291	0.019689849
2003.662744	0.019353453
2005.591198	0.019270401
2007.519651	0.019491091
2009.448104	0.019469101
2011.376557	0.019037412
2013.305010	0.018768717
2015.233463	0.018743986
2017.161916	0.018568652
2019.090369	0.018372165
2021.018822	0.018324289
2022.947275	0.018177466
2024.875728	0.017991506
2026.804181	0.017961174
2028.732634	0.017845182
2030.661088	0.017577533
2032.589541	0.017457915
2034.517994	0.017436678
2036.446447	0.017245105
2038.374900	0.016895613
2040.303353	0.016626116
2042.231806	0.016598996
2044.160259	0.016675614
2046.088712	0.016721562
2048.017165	0.016821167
2049.945618	0.016916931
2051.874071	0.016826086
2053.802524	0.016636435
2055.730978	0.016551878
2057.659431	0.016471317
2059.587884	0.016250173
2061.516337	0.016056396
2063.444790	0.016074147
2065.373243	0.016177695
2067.301696	0.016095001
2069.230149	0.015795084
2071.158602	0.015418742
2073.087055	0.015073920
2075.015508	0.014889097
2076.943961	0.014912488
2078.872414	0.014999939
2080.800867	0.014995546
2082.729321	0.014877946
2084.657774	0.014766970
2086.586227	0.014658802
2088.514680	0.014426139
2090.443133	0.014196883
2092.371586	0.014224219
2094.300039	0.014434421
2096.228492	0.014470765
2098.156945	0.014169349
2100.085398	0.013776716
2102.013851	0.013573965
2103.942304	0.013586051
2105.870757	0.013701208
2107.799211	0.013821345
2109.727664	0.013870327
2111.656117	0.013767448
2113.584570	0.013580443
2115.513023	0.013457781
2117.441476	0.013444711
2119.369929	0.013537646
2121.298382	0.013498027
2123.226835	0.013145727
2125.155288	0.012857609
2127.083741	0.012890724
2129.012194	0.012974818
2130.940647	0.012876723
2132.869100	0.012640910
2134.797554	0.012550835
2136.726007	0.012657773
2138.654460	0.012617982
2140.582913	0.012379298
2142.511366	0.012288397
2144.439819	0.012387406
2146.368272	0.012517177
2148.296725	0.012738117
2150.225178	0.012933828
2152.153631	0.012872360
2154.082084	0.012662117
2156.010537	0.012444721
2157.938990	0.012319178
2159.867444	0.012248120
2161.795897	0.011968010
2163.724350	0.011617248
2165.652803	0.011526687
2167.581256	0.011731470
2169.509709	0.012086356
2171.438162	0.012265390
2173.366615	0.012134993
2175.295068	0.011932388
2177.223521	0.011944219
2179.151974	0.012070345
2181.080427	0.011954731
2183.008880	0.011726361
2184.937334	0.011781409
2186.865787	0.011990481
2188.794240	0.011927944
2190.722693	0.011680230
2192.651146	0.011606647
2194.579599	0.011693964
2196.508052	0.011729810
2198.436505	0.011647524
2200.364958	0.011514821
2202.293411	0.011348150
2204.221864	0.011146259
2206.150317	0.010902781
2208.078770	0.010551661
2210.007223	0.010258118
2211.935677	0.010261978
2213.864130	0.010495750
2215.792583	0.010645620
2217.721036	0.010535204
2219.649489	0.010396958
2221.577942	0.010351432
2223.506395	0.010227529
2225.434848	0.010037509
2227.363301	0.009960154
2229.291754	0.010162541
2231.220207	0.010488860
2233.148660	0.010424845
2235.077113	0.009963747
2237.005567	0.009768754
2238.934020	0.010100168
2240.862473	0.010526083
2242.790926	0.010528064
2244.719379	0.010057729
2246.647832	0.009522363
2248.576285	0.009344080
2250.504738	0.009455590
2252.433191	0.009442579
2254.361644	0.009272873
2256.290097	0.009140925
2258.218550	0.009144970
2260.147003	0.009234374
2262.075456	0.009283724
2264.003910	0.009327121
2265.932363	0.009458981
2267.860816	0.009575471
2269.789269	0.009566569
2271.717722	0.009411981
2273.646175	0.009123459
2275.574628	0.008815799
2277.503081	0.008648911
2279.431534	0.008611662
2281.359987	0.008656952
2283.288440	0.008887048
2285.216893	0.009179113
2287.145346	0.009210006
2289.073800	0.009035517
2291.002253	0.008925322
2292.930706	0.008842477
2294.859159	0.008575660
2296.787612	0.008116994
2298.716065	0.007728551
2300.644518	0.007553895
2302.572971	0.007486190
2304.501424	0.007505910
2306.429877	0.007602433
2308.358330	0.007667835
2310.286783	0.007765682
2312.215236	0.008029205
2314.143690	0.008315435
2316.072143	0.008242496
2318.000596	0.007737653
2319.929049	0.007329507
2321.857502	0.007522292
2323.785955	0.008067668
2325.714408	0.008471498
2327.642861	0.008373876
2329.571314	0.007369910
2331.499767	0.006022851
2333.428220	0.005526935
2335.356673	0.006158579
2337.285126	0.007229126
2339.213579	0.007961873
2341.142033	0.008122483
2343.070486	0.008102024
2344.998939	0.008215333
2346.927392	0.008344762
2348.855845	0.008413298
2350.784298	0.008428140
2352.712751	0.008339914
2354.641204	0.008210657
2356.569657	0.008087960
2358.498110	0.007907766
2360.426563	0.007621642
2362.355016	0.007205790
2364.283469	0.006889152
2366.211923	0.007252731
2368.140376	0.008041347
2370.068829	0.008178947
2371.997282	0.007577844
2373.925735	0.006850669
2375.854188	0.006291195
2377.782641	0.005999533
2379.711094	0.005957284
2381.639547	0.005987203
2383.568000	0.005965147
2385.496453	0.005885970
2387.424906	0.005793166
2389.353359	0.005775939
2391.281812	0.005927749
2393.210266	0.006134226
2395.138719	0.006187099
2397.067172	0.006118518
2398.995625	0.006043066
2400.924078	0.005972730
2402.852531	0.005930980
2404.780984	0.005928815
2406.709437	0.005923903
2408.637890	0.006004038
2410.566343	0.006111607
2412.494796	0.006049425
2414.423249	0.005805579
2416.351702	0.005680359
2418.280156	0.005760993
2420.208609	0.005796776
2422.137062	0.006001770
2424.065515	0.006633851
2425.993968	0.007201723
2427.922421	0.007208929
2429.850874	0.006801728
2431.779327	0.006428934
2433.707780	0.006163333
2435.636233	0.005984733
2437.564686	0.006059985
2439.493139	0.006094499
2441.421592	0.005908834
2443.350045	0.005784082
2445.278499	0.005704468
2447.206952	0.005673664
2449.135405	0.005862274
2451.063858	0.006204695
2452.992311	0.006452472
2454.920764	0.006440391
2456.849217	0.006192635
2458.777670	0.005968009
2460.706123	0.006050812
2462.634576	0.006256101
2464.563029	0.006192180
2466.491482	0.006023127
2468.419935	0.006081657
2470.348389	0.006254033
2472.276842	0.006358154
2474.205295	0.006504931
2476.133748	0.006764359
2478.062201	0.007035966
2479.990654	0.007061841
2481.919107	0.006878010
2483.847560	0.006822378
2485.776013	0.006941219
2487.704466	0.007148741
2489.632919	0.007524314
2491.561372	0.007871646
2493.489825	0.007803673
2495.418279	0.007423888
2497.346732	0.007268205
2499.275185	0.007632697
2501.203638	0.008188037
2503.132091	0.008545144
2505.060544	0.008728351
2506.988997	0.008798544
2508.917450	0.008788974
2510.845903	0.008915095
2512.774356	0.009092561
2514.702809	0.008958925
2516.631262	0.008766460
2518.559715	0.009042997
2520.488168	0.009538185
2522.416622	0.009839465
2524.345075	0.010027462
2526.273528	0.010088099
2528.201981	0.010059731
2530.130434	0.010201178
2532.058887	0.010657042
2533.987340	0.011262387
2535.915793	0.011758808
2537.844246	0.012096310
2539.772699	0.012198162
2541.701152	0.012065486
2543.629605	0.012175569
2545.558058	0.012717078
2547.486512	0.013232815
2549.414965	0.013590306
2551.343418	0.013923797
2553.271871	0.014061017
2555.200324	0.014057399
2557.128777	0.014201146
2559.057230	0.014271346
2560.985683	0.014211691
2562.914136	0.014538292
2564.842589	0.015055276
2566.771042	0.015187301
2568.699495	0.015167056
2570.627948	0.015346185
2572.556401	0.015615148
2574.484855	0.015848072
2576.413308	0.016177455
2578.341761	0.016719742
2580.270214	0.017306559
2582.198667	0.017778430
2584.127120	0.017960507
2586.055573	0.017625082
2587.984026	0.017093739
2589.912479	0.017047126
2591.840932	0.017602734
2593.769385	0.018188618
2595.697838	0.018252015
2597.626291	0.017983042
2599.554745	0.017919866
2601.483198	0.018094774
2603.411651	0.018313693
2605.340104	0.018465426
2607.268557	0.018464189
2609.197010	0.018419446
2611.125463	0.018586682
2613.053916	0.018885346
2614.982369	0.019050451
2616.910822	0.019101148
2618.839275	0.019054048
2620.767728	0.018999208
2622.696181	0.019204566
2624.624635	0.019421259
2626.553088	0.019263225
2628.481541	0.019006552
2630.409994	0.018959751
2632.338447	0.018918140
2634.266900	0.018760365
2636.195353	0.018630529
2638.123806	0.018430464
2640.052259	0.018073475
2641.980712	0.017882828
2643.909165	0.017956460
2645.837618	0.018106434
2647.766071	0.018261587
2649.694524	0.018138941
2651.622978	0.017689928
2653.551431	0.017447412
2655.479884	0.017472465
2657.408337	0.017309207
2659.336790	0.016950697
2661.265243	0.016806962
2663.193696	0.016953476
2665.122149	0.016952492
2667.050602	0.016753558
2668.979055	0.016812949
2670.907508	0.017117806
2672.835961	0.017227963
2674.764414	0.016979355
2676.692868	0.016584264
2678.621321	0.016313700
2680.549774	0.016168518
2682.478227	0.016004061
2684.406680	0.015851427
2686.335133	0.015756231
2688.263586	0.015692610
2690.192039	0.015786730
2692.120492	0.015960626
2694.048945	0.015841221
2695.977398	0.015428548
2697.905851	0.015024457
2699.834304	0.014797248
2701.762757	0.014782735
2703.691211	0.014869181
2705.619664	0.014988188
2707.548117	0.015155305
2709.476570	0.015158797
2711.405023	0.014874164
2713.333476	0.014500166
2715.261929	0.014215394
2717.190382	0.014155933
2719.118835	0.014297102
2721.047288	0.014258306
2722.975741	0.014029598
2724.904194	0.014045113
2726.832647	0.014108481
2728.761101	0.013824130
2730.689554	0.013646085
2732.618007	0.013952198
2734.546460	0.014305128
2736.474913	0.014311624
2738.403366	0.014031149
2740.331819	0.013635055
2742.260272	0.013346578
2744.188725	0.013269343
2746.117178	0.013266561
2748.045631	0.013303048
2749.974084	0.013498574
2751.902537	0.013777717
2753.830991	0.013883922
2755.759444	0.013767613
2757.687897	0.013535848
2759.616350	0.013265871
2761.544803	0.012980442
2763.473256	0.012555662
2765.401709	0.012367043
2767.330162	0.012942935
2769.258615	0.013683748
2771.187068	0.013771818
2773.115521	0.013400055
2775.043974	0.012821816
2776.972427	0.012055433
2778.900880	0.011523444
2780.829334	0.011650824
2782.757787	0.012294495
2784.686240	0.012815032
2786.614693	0.012792364
2788.543146	0.012447445
2790.471599	0.012230335
2792.400052	0.012266573
2794.328505	0.012333886
2796.256958	0.012163154
2798.185411	0.011675177
2800.113864	0.011213776
2802.042317	0.011175080
2803.970770	0.011342354
2805.899224	0.011357566
2807.827677	0.011238272
2809.756130	0.011237821
2811.684583	0.011529627
2813.613036	0.011917803
2815.541489	0.012183227
2817.469942	0.012442875
2819.398395	0.012754342
2821.326848	0.012774170
2823.255301	0.012234180
2825.183754	0.011572337
2827.112207	0.011248343
2829.040660	0.011301574
2830.969113	0.011479154
2832.897567	0.011407526
2834.826020	0.011120296
2836.754473	0.011063145
2838.682926	0.011240886
2840.611379	0.011156610
2842.539832	0.010834873
2844.468285	0.010729931
2846.396738	0.011030559
2848.325191	0.011589666
2850.253644	0.011930295
2852.182097	0.011843054
2854.110550	0.011643503
2856.039003	0.011520677
2857.967457	0.011216954
2859.895910	0.010669909
2861.824363	0.010398053
2863.752816	0.010635900
2865.681269	0.011186629
2867.609722	0.011843071
2869.538175	0.012180588
2871.466628	0.012004437
2873.395081	0.011859494
2875.323534	0.011908147
2877.251987	0.011765713
2879.180440	0.011576223
2881.108893	0.011452145
2883.037347	0.011098148
2884.965800	0.010746729
2886.894253	0.010734849
2888.822706	0.011019199
2890.751159	0.011576638
2892.679612	0.011947167
2894.608065	0.011746793
2896.536518	0.011606269
2898.464971	0.011803196
2900.393424	0.011667924
2902.321877	0.011220719
2904.250330	0.010976751
2906.178783	0.011005632
2908.107236	0.011259431
2910.035690	0.011527698
2911.964143	0.011519738
2913.892596	0.011307907
2915.821049	0.011116114
2917.749502	0.010805017
2919.677955	0.010418165
2921.606408	0.010655984
2923.534861	0.011631250
2925.463314	0.012416672
2927.391767	0.012234599
2929.320220	0.011372055
2931.248673	0.010714276
2933.177126	0.010559318
2935.105580	0.010550932
2937.034033	0.010677475
2938.962486	0.010843533
2940.890939	0.010719997
2942.819392	0.010537318
2944.747845	0.010674084
2946.676298	0.010882228
2948.604751	0.010804216
2950.533204	0.010593824
2952.461657	0.010565957
2954.390110	0.010720584
2956.318563	0.011008032
2958.247016	0.011331599
2960.175469	0.011398745
2962.103923	0.011186533
2964.032376	0.011219339
2965.960829	0.011688421
2967.889282	0.011995523
2969.817735	0.011948009
2971.746188	0.011815322
2973.674641	0.011597476
2975.603094	0.011502408
2977.531547	0.011692191
2979.460000	0.011625013
2981.388453	0.011271277
2983.316906	0.011275085
2985.245359	0.011557740
2987.173813	0.011664484
2989.102266	0.011751020
2991.030719	0.012028447
2992.959172	0.012307079
2994.887625	0.012508439
2996.816078	0.012640230
2998.744531	0.012586459
3000.672984	0.012459515
3002.601437	0.012464650
3004.529890	0.012371611
3006.458343	0.012076154
3008.386796	0.011880750
3010.315249	0.011855434
3012.243703	0.011942035
3014.172156	0.012223937
3016.100609	0.012705952
3018.029062	0.013091495
3019.957515	0.013104768
3021.885968	0.012898773
3023.814421	0.012767524
3025.742874	0.012836715
3027.671327	0.012987535
3029.599780	0.012911079
3031.528233	0.012800952
3033.456686	0.013044846
3035.385139	0.013374211
3037.313592	0.013494927
3039.242046	0.013531282
3041.170499	0.013522419
3043.098952	0.013306521
3045.027405	0.013149476
3046.955858	0.013404261
3048.884311	0.013575842
3050.812764	0.013372366
3052.741217	0.013418004
3054.669670	0.013851457
3056.598123	0.014051270
3058.526576	0.013917863
3060.455029	0.013876940
3062.383482	0.013977677
3064.311936	0.014216665
3066.240389	0.014817216
3068.168842	0.015499746
3070.097295	0.015644714
3072.025748	0.015340779
3073.954201	0.015134594
3075.882654	0.015215289
3077.811107	0.015443714
3079.739560	0.015482335
3081.668013	0.015258794
3083.596466	0.015400467
3085.524919	0.015950369
3087.453372	0.015973622
3089.381825	0.015542780
3091.310279	0.015622922
3093.238732	0.016054284
3095.167185	0.016114425
3097.095638	0.016081069
3099.024091	0.016472917
3100.952544	0.017049072
3102.880997	0.017390737
3104.809450	0.017513037
3106.737903	0.017687952
3108.666356	0.017814964
3110.594809	0.017561182
3112.523262	0.017036917
3114.451715	0.016629158
3116.380169	0.016712423
3118.308622	0.017444726
3120.237075	0.018289873
3122.165528	0.018617572
3124.093981	0.018509613
3126.022434	0.018420279
3127.950887	0.018745003
3129.879340	0.019328605
3131.807793	0.019474637
3133.736246	0.019146625
3135.664699	0.019054335
3137.593152	0.019379864
3139.521605	0.019879244
3141.450058	0.020430639
3143.378512	0.020823825
3145.306965	0.020876845
3147.235418	0.020618524
3149.163871	0.020086672
3151.092324	0.019594345
3153.020777	0.019745408
3154.949230	0.020343691
3156.877683	0.020654758
3158.806136	0.020736540
3160.734589	0.020913787
3162.663042	0.021113422
3164.591495	0.021525234
3166.519948	0.022269463
3168.448402	0.022902405
3170.376855	0.023190789
3172.305308	0.023428578
3174.233761	0.023596773
3176.162214	0.023293855
3178.090667	0.022633560
3180.019120	0.022163603
3181.947573	0.022010796
3183.876026	0.022293752
3185.804479	0.023063341
3187.732932	0.023553297
3189.661385	0.023482693
3191.589838	0.023612544
3193.518292	0.023921121
3195.446745	0.024069287
3197.375198	0.024497809
3199.303651	0.024979249
3201.232104	0.024920980
3203.160557	0.024699995
3205.089010	0.024563320
3207.017463	0.024529548
3208.945916	0.024827005
3210.874369	0.025169536
3212.802822	0.025312608
3214.731275	0.025710208
3216.659728	0.026246255
3218.588181	0.026215296
3220.516635	0.025868440
3222.445088	0.026005529
3224.373541	0.026609160
3226.301994	0.027054766
3228.230447	0.026914204
3230.158900	0.026401855
3232.087353	0.026120249
3234.015806	0.026246725
3235.944259	0.026594149
3237.872712	0.027162455
3239.801165	0.027749920
3241.729618	0.027677303
3243.658071	0.026999595
3245.586525	0.026712751
3247.514978	0.027057486
3249.443431	0.027391892
3251.371884	0.027689237
3253.300337	0.028328480
3255.228790	0.028885690
3257.157243	0.028804988
3259.085696	0.028414913
3261.014149	0.028019724
3262.942602	0.027495686
3264.871055	0.027167752
3266.799508	0.027444677
3268.727961	0.028008912
3270.656414	0.028450280
3272.584868	0.028883716
3274.513321	0.029391631
3276.441774	0.029812276
3278.370227	0.030015193
3280.298680	0.029961264
3282.227133	0.029868951
3284.155586	0.029882746
3286.084039	0.029792888
3288.012492	0.029769799
3289.940945	0.029987533
3291.869398	0.029970832
3293.797851	0.029525854
3295.726304	0.029189982
3297.654758	0.029326255
3299.583211	0.029574113
3301.511664	0.029625561
3303.440117	0.029979156
3305.368570	0.030870670
3307.297023	0.031559777
3309.225476	0.031477604
3311.153929	0.031024490
3313.082382	0.030853620
3315.010835	0.030896168
3316.939288	0.030759407
3318.867741	0.030721627
3320.796194	0.031129608
3322.724648	0.031639151
3324.653101	0.031976253
3326.581554	0.032300245
3328.510007	0.032545693
3330.438460	0.032588359
3332.366913	0.032648589
3334.295366	0.032831583
3336.223819	0.033162020
3338.152272	0.033568505
3340.080725	0.033513732
3342.009178	0.032920528
3343.937631	0.032637995
3345.866084	0.033107415
3347.794537	0.033855867
3349.722991	0.034406576
3351.651444	0.034641221
3353.579897	0.034517739
3355.508350	0.034261592
3357.436803	0.034181148
3359.365256	0.034134593
3361.293709	0.034205355
3363.222162	0.034726758
3365.150615	0.035303541
3367.079068	0.035485938
3369.007521	0.035420228
3370.935974	0.035185456
3372.864427	0.034838900
3374.792881	0.034654632
3376.721334	0.034834769
3378.649787	0.035296898
3380.578240	0.035682056
3382.506693	0.035674125
3384.435146	0.035483479
3386.363599	0.035626370
3388.292052	0.036114760
3390.220505	0.036521852
3392.148958	0.036661558
3394.077411	0.036721893
3396.005864	0.036824819
3397.934317	0.036886036
3399.862770	0.036933523
3401.791224	0.037031922
3403.719677	0.036713295
3405.648130	0.036425993
3407.576583	0.036525525
3409.505036	0.036746562
3411.433489	0.036698319
3413.361942	0.036362097
3415.290395	0.036313895
3417.218848	0.037091494
3419.147301	0.037932593
3421.075754	0.037954893
3423.004207	0.037516348
3424.932660	0.037223749
3426.861114	0.037292264
3428.789567	0.037499297
3430.718020	0.037406527
3432.646473	0.037099961
3434.574926	0.037181932
3436.503379	0.037593078
3438.431832	0.037549652
3440.360285	0.037038919
3442.288738	0.036744449
3444.217191	0.036537424
3446.145644	0.035973530
3448.074097	0.035586055
3450.002550	0.035397317
3451.931004	0.034915745
3453.859457	0.034769878
3455.787910	0.035309002
3457.716363	0.036001507
3459.644816	0.036612254
3461.573269	0.037057813
3463.501722	0.036938172
3465.430175	0.036244918
3467.358628	0.035560828
3469.287081	0.035149690
3471.215534	0.034924276
3473.143987	0.034974884
3475.072440	0.035427451
3477.000893	0.036053352
3478.929347	0.036241550
3480.857800	0.035754010
3482.786253	0.034964096
3484.714706	0.034193601
3486.643159	0.033783257
3488.571612	0.033764519
3490.500065	0.033554200
3492.428518	0.033184659
3494.356971	0.033133686
3496.285424	0.033451460
3498.213877	0.033943441
3500.142330	0.034114830
3502.070783	0.033680171
3503.999237	0.033146523
3505.927690	0.032911472
3507.856143	0.032516785
3509.784596	0.031765308
3511.713049	0.031107401
3513.641502	0.031129986
3515.569955	0.031916384
3517.498408	0.032688782
3519.426861	0.032696925
3521.355314	0.031989947
3523.283767	0.031277221
3525.212220	0.030999370
3527.140673	0.030917464
3529.069126	0.030788649
3530.997580	0.030456379
3532.926033	0.029766001
3534.854486	0.028887153
3536.782939	0.028398668
3538.711392	0.028371746
3540.639845	0.028173141
3542.568298	0.027716573
3544.496751	0.027335120
3546.425204	0.027164832
3548.353657	0.027105361
3550.282110	0.026813582
3552.210563	0.026473895
3554.139016	0.026373053
3556.067470	0.026068708
3557.995923	0.025598940
3559.924376	0.025616912
3561.852829	0.026258331
3563.781282	0.027058177
3565.709735	0.027401911
3567.638188	0.027100710
3569.566641	0.026384410
3571.495094	0.025639070
3573.423547	0.025269343
3575.352000	0.025230981
3577.280453	0.024818843
3579.208906	0.024047256
3581.137360	0.023875359
3583.065813	0.024494965
3584.994266	0.024854545
3586.922719	0.024194535
3588.851172	0.023156058
3590.779625	0.022206808
3592.708078	0.021286996
3594.636531	0.020882241
3596.564984	0.021332672
3598.493437	0.021738315
3600.421890	0.021342814
3602.350343	0.021026479
3604.278796	0.021411248
3606.207249	0.021446990
3608.135703	0.020445181
3610.064156	0.019513637
3611.992609	0.019666323
3613.921062	0.020696087
3615.849515	0.021488592
3617.777968	0.020894589
3619.706421	0.019560423
3621.634874	0.018936351
3623.563327	0.019126451
3625.491780	0.019350011
3627.420233	0.018864991
3629.348686	0.018241622
3631.277139	0.017974500
3633.205593	0.017187946
3635.134046	0.015998073
3637.062499	0.015229402
3638.990952	0.015042316
3640.919405	0.015461246
3642.847858	0.016668115
3644.776311	0.018338561
3646.704764	0.019268785
3648.633217	0.018417863
3650.561670	0.016830286
3652.490123	0.016134553
3654.418576	0.015534474
3656.347029	0.014687338
3658.275482	0.014457836
3660.203936	0.014535770
3662.132389	0.014207799
3664.060842	0.013893479
3665.989295	0.014148524
3667.917748	0.014510133
3669.846201	0.014374121
3671.774654	0.013716205
3673.703107	0.012102078
3675.631560	0.010661403
3677.560013	0.011061540
3679.488466	0.012201790
3681.416919	0.012418402
3683.345372	0.012092642
3685.273826	0.011799102
3687.202279	0.011390357
3689.130732	0.011055471
3691.059185	0.011072740
3692.987638	0.011313875
3694.916091	0.011705667
3696.844544	0.012055285
3698.772997	0.011938413
3700.701450	0.011390443
3702.629903	0.011149303
3704.558356	0.011508468
3706.486809	0.012160921
3708.415262	0.012882706
3710.343716	0.013386290
3712.272169	0.013283247
3714.200622	0.012528022
3716.129075	0.011551796
3718.057528	0.011220057
3719.985981	0.011680197
3721.914434	0.012115852
3723.842887	0.012246924
3725.771340	0.012586342
3727.699793	0.013313482
3729.628246	0.013902375
3731.556699	0.014180589
3733.485152	0.014924067
3735.413605	0.015971573
3737.342059	0.016173029
3739.270512	0.015788559
3741.198965	0.015267729
3743.127418	0.014280098
3745.055871	0.013805144
3746.984324	0.014696472
3748.912777	0.015504722
3750.841230	0.015085013
3752.769683	0.014368460
3754.698136	0.014120557
3756.626589	0.014267915
3758.555042	0.014632374
3760.483495	0.015055198
3762.411949	0.014858371
3764.340402	0.013871668
3766.268855	0.013257132
3768.197308	0.013519797
3770.125761	0.013989007
3772.054214	0.014357565
3773.982667	0.014524740
3775.911120	0.014327280
3777.839573	0.013775527
3779.768026	0.013303802
3781.696479	0.013128328
3783.624932	0.012741393
3785.553385	0.012280763
3787.481838	0.012357816
3789.410292	0.012854341
3791.338745	0.013248926
3793.267198	0.013304955
3795.195651	0.013303684
3797.124104	0.013631177
3799.052557	0.013751714
3800.981010	0.013246475
3802.909463	0.013291742
3804.837916	0.013883057
3806.766369	0.014158925
3808.694822	0.014463475
3810.623275	0.014794694
3812.551728	0.014762886
3814.480182	0.014627877
3816.408635	0.015068179
3818.337088	0.015855215
3820.265541	0.015670683
3822.193994	0.015141874
3824.122447	0.015046239
3826.050900	0.014907465
3827.979353	0.015015520
3829.907806	0.015068768
3831.836259	0.014327660
3833.764712	0.013223760
3835.693165	0.012559395
3837.621618	0.012715588
3839.550071	0.013348078
3841.478525	0.013301618
3843.406978	0.012483136
3845.335431	0.011775299
3847.263884	0.011700323
3849.192337	0.012243276
3851.120790	0.012687159
3853.049243	0.012472280
3854.977696	0.012367680
3856.906149	0.012744007
3858.834602	0.013040839
3860.763055	0.013278316
3862.691508	0.013569071
3864.619961	0.013765057
3866.548415	0.013635664
3868.476868	0.013082811
3870.405321	0.012703389
3872.333774	0.012731593
3874.262227	0.012693226
3876.190680	0.012670556
3878.119133	0.012351141
3880.047586	0.011642796
3881.976039	0.011574714
3883.904492	0.012144891
3885.832945	0.012554123
3887.761398	0.012732456
3889.689851	0.012418675
3891.618305	0.011652656
3893.546758	0.011332590
3895.475211	0.011696729
3897.403664	0.012321589
3899.332117	0.012854949
3901.260570	0.012692210
3903.189023	0.011675254
3905.117476	0.011032879
3907.045929	0.011417655
3908.974382	0.012118160
3910.902835	0.012581706
3912.831288	0.012663215
3914.759741	0.012142387
3916.688194	0.011451500
3918.616648	0.011303944
3920.545101	0.011439639
3922.473554	0.011224300
3924.402007	0.010750306
3926.330460	0.010428313
3928.258913	0.010394379
3930.187366	0.010637719
3932.115819	0.011032130
3934.044272	0.011138894
3935.972725	0.010834433
3937.901178	0.010577802
3939.829631	0.010550570
3941.758084	0.010498152
3943.686538	0.010427351
3945.614991	0.010428526
3947.543444	0.010399169
3949.471897	0.010321831
3951.400350	0.010302389
3953.328803	0.010337812
3955.257256	0.010228898
3957.185709	0.009932007
3959.114162	0.009875620
3961.042615	0.010260054
3962.971068	0.010730494
3964.899521	0.011140478
3966.827974	0.011800539
3968.756427	0.012504794
3970.684881	0.012357969
3972.613334	0.011353962
3974.541787	0.010552258
3976.470240	0.010300727
3978.398693	0.009985578
3980.327146	0.009820892
3982.255599	0.010329708
3984.184052	0.010679435
3986.112505	0.010273520
3988.040958	0.009878135
3989.969411	0.009985630
3991.897864	0.010346150
3993.826317	0.010590866
3995.754771	0.010506596
3997.683224	0.010112825
3999.611677	0.009510514
4001.540130	0.009031478
4003.468583	0.008755192
4005.397036	0.008409556
4007.325489	0.008359719
4009.253942	0.009145726
4011.182395	0.010010047
4013.110848	0.009848212
4015.039301	0.009005592
4016.967754	0.008566448
4018.896207	0.008665609
4020.824661	0.009039285
4022.753114	0.009461019
4024.681567	0.009564549
4026.610020	0.009020937
4028.538473	0.008317704
4030.466926	0.008403849
4032.395379	0.009395947
4034.323832	0.010126168
4036.252285	0.009805684
4038.180738	0.009076903
4040.109191	0.008761914
4042.037644	0.008781651
4043.966097	0.008834994
4045.894550	0.008671169
4047.823004	0.008282133
4049.751457	0.008166132
4051.679910	0.008315936
4053.608363	0.008572374
4055.536816	0.008937984
4057.465269	0.009091331
4059.393722	0.009013564
4061.322175	0.008738569
4063.250628	0.008357415
4065.179081	0.008717310
4067.107534	0.009540279
4069.035987	0.009926534
4070.964440	0.009668784
4072.892894	0.009286229
4074.821347	0.009310445
4076.749800	0.009757335
4078.678253	0.009556755
4080.606706	0.008538922
4082.535159	0.007616973
4084.463612	0.007398399
4086.392065	0.007889113
4088.320518	0.008711833
4090.248971	0.009485691
4092.177424	0.009835022
4094.105877	0.010014234
4096.034330	0.010052978
4097.962783	0.010021782
4099.891237	0.009945166
4101.819690	0.009639094
4103.748143	0.008977284
4105.676596	0.008208250
4107.605049	0.007831011
4109.533502	0.007667843
4111.461955	0.007497944
4113.390408	0.007701096
4115.318861	0.008493976
4117.247314	0.009365588
4119.175767	0.009449425
4121.104220	0.008866066
4123.032673	0.008156323
4124.961127	0.007312711
4126.889580	0.006702587
4128.818033	0.006983642
4130.746486	0.008071948
4132.674939	0.008983329
4134.603392	0.008739858
4136.531845	0.007734792
4138.460298	0.007067907
4140.388751	0.006966677
4142.317204	0.007155644
4144.245657	0.007363854
4146.174110	0.007334006
4148.102563	0.007262270
4150.031017	0.007326909
4151.959470	0.007150002
4153.887923	0.006908100
4155.816376	0.007380728
4157.744829	0.008608817
4159.673282	0.009196212
4161.601735	0.008889570
4163.530188	0.008759050
4165.458641	0.008685846
4167.387094	0.008245059
4169.315547	0.007848577
4171.244000	0.007724629
4173.172453	0.007418982
4175.100906	0.006839273
4177.029360	0.006506082
4178.957813	0.006414801
4180.886266	0.006261787
4182.814719	0.006325435
4184.743172	0.006806012
4186.671625	0.007145572
4188.600078	0.007081712
4190.528531	0.007274380
4192.456984	0.007303195
4194.385437	0.006597906
4196.313890	0.006033405
4198.242343	0.006183793
4200.170796	0.006653997
4202.099250	0.006978662
4204.027703	0.006945997
4205.956156	0.006304577
4207.884609	0.005888381
4209.813062	0.006050848
4211.741515	0.005898749
4213.669968	0.005382383
4215.598421	0.005444357
4217.526874	0.006194463
4219.455327	0.006916297
4221.383780	0.007106579
4223.312233	0.007232048
4225.240686	0.007866941
4227.169139	0.008516748
4229.097593	0.008560049
4231.026046	0.007902354
4232.954499	0.006486942
4234.882952	0.005014358
4236.811405	0.004708576
4238.739858	0.005045140
4240.668311	0.005644504
4242.596764	0.005994868
4244.525217	0.006214537
4246.453670	0.006774334
4248.382123	0.007483760
4250.310576	0.008097986
4252.239029	0.008813380
4254.167483	0.009087062
4256.095936	0.008366066
4258.024389	0.007383056
4259.952842	0.006941787
4261.881295	0.007293391
4263.809748	0.007189037
4265.738201	0.005964838
4267.666654	0.005317445
4269.595107	0.005981212
4271.523560	0.006934091
4273.452013	0.006813992
4275.380466	0.006025311
4277.308919	0.005518156
4279.237373	0.005091364
4281.165826	0.005281443
4283.094279	0.006477434
4285.022732	0.006871824
4286.951185	0.005783890
4288.879638	0.005070175
4290.808091	0.005471795
4292.736544	0.005657759
4294.664997	0.005403515
4296.593450	0.005782836
4298.521903	0.006355523
4300.450356	0.006642125
4302.378809	0.006620104
4304.307262	0.005977348
4306.235716	0.005070727
4308.164169	0.004924902
4310.092622	0.005895853
4312.021075	0.007175290
4313.949528	0.007799417
4315.877981	0.007770190
4317.806434	0.007456157
4319.734887	0.006605038
4321.663340	0.005823614
4323.591793	0.005902590
4325.520246	0.005598004
4327.448699	0.004937287
4329.377152	0.005175776
4331.305606	0.006005115
4333.234059	0.006415032
4335.162512	0.006312550
4337.090965	0.006155686
4339.019418	0.006138243
4340.947871	0.006061295
4342.876324	0.006185136
4344.804777	0.006093961
4346.733230	0.005303260
4348.661683	0.005046653
4350.590136	0.006081858
4352.518589	0.006784325
4354.447042	0.005741281
4356.375495	0.004802001
4358.303949	0.005632895
4360.232402	0.006799947
4362.160855	0.007059207
4364.089308	0.006797821
4366.017761	0.006473247
4367.946214	0.006110273
4369.874667	0.005906614
4371.803120	0.005806439
4373.731573	0.005680966
4375.660026	0.005924615
4377.588479	0.006355423
4379.516932	0.006596921
4381.445385	0.006899883
4383.373839	0.007103186
4385.302292	0.006928672
4387.230745	0.006738256
4389.159198	0.006801712
4391.087651	0.006715518
4393.016104	0.006055401
4394.944557	0.005136153
4396.873010	0.004764003
4398.801463	0.005626429
4400.729916	0.007214044
4402.658369	0.008142131
4404.586822	0.008157515
4406.515275	0.008135826
4408.443729	0.008112701
4410.372182	0.007529555
4412.300635	0.006686624
4414.229088	0.006206720
4416.157541	0.006166020
4418.085994	0.006393525
4420.014447	0.006964336
4421.942900	0.007922105
4423.871353	0.008601902
4425.799806	0.008928458
4427.728259	0.008198949
4429.656712	0.006123041
4431.585165	0.004680261
4433.513618	0.004637829
4435.442072	0.005393903
4437.370525	0.006180031
4439.298978	0.006657536
4441.227431	0.006701452
4443.155884	0.006521182
4445.084337	0.006635405
4447.012790	0.007005893
4448.941243	0.007112855
4450.869696	0.006724454
4452.798149	0.006151968
4454.726602	0.005728228
4456.655055	0.006019148
4458.583508	0.006873002
4460.511962	0.008056682
4462.440415	0.009299969
4464.368868	0.009469463
4466.297321	0.008484771
4468.225774	0.007617244
4470.154227	0.007419434
4472.082680	0.007246866
4474.011133	0.007162698
4475.939586	0.007283158
4477.868039	0.006825079
4479.796492	0.005674265
4481.724945	0.004938713
4483.653398	0.004640693
4485.581851	0.004584786
4487.510305	0.005152082
4489.438758	0.006712083
4491.367211	0.007914235
4493.295664	0.007462522
4495.224117	0.005936918
4497.152570	0.004843961
4499.081023	0.005190095
4501.009476	0.006346297
4502.937929	0.007447710
4504.866382	0.007846246
4506.794835	0.007693823
4508.723288	0.007577678
4510.651741	0.007216495
4512.580195	0.006309026
4514.508648	0.005699470
4516.437101	0.005783626
4518.365554	0.006145758
4520.294007	0.006531499
4522.222460	0.006809422
4524.150913	0.006863059
4526.079366	0.006751995
4528.007819	0.006408897
4529.936272	0.006194043
4531.864725	0.006383535
4533.793178	0.006523035
4535.721631	0.006559235
4537.650084	0.007254271
4539.578538	0.008644526
4541.506991	0.009859888
4543.435444	0.010195456
4545.363897	0.009332097
4547.292350	0.007947350
4549.220803	0.007115796
4551.149256	0.007398360
4553.077709	0.008076959
4555.006162	0.008311561
4556.934615	0.008238840
4558.863068	0.008270898
4560.791521	0.007959559
4562.719974	0.007045946
4564.648428	0.006172568
4566.576881	0.005839674
4568.505334	0.006515053
4570.433787	0.007212718
4572.362240	0.007181177
4574.290693	0.007012234
4576.219146	0.006996229
4578.147599	0.006204042
4580.076052	0.005260882
4582.004505	0.005060765
4583.932958	0.005788297
4585.861411	0.007160250
4587.789864	0.008365157
4589.718318	0.008524970
4591.646771	0.007765858
4593.575224	0.006829043
4595.503677	0.006162368
4597.432130	0.005706422
4599.360583	0.005921242
4601.289036	0.006837687
4603.217489	0.007949857
[truncated: 1,501 more rows]
