# Supplementary material for: Adaptive Method for Quantitative Estimation of Glucose and Fructose Concentrations in Aqueous Solutions Based on Infrared Nanoantenna Optics
Source: Sensors (Basel). 2019 Jul 11;19(14):3053. doi: 10.3390/s19143053 (PMC6678705; doi:10.3390/s19143053)
Supplement: Supplementary file 1 [file sensors-19-03053-s001.zip › 00_Measurement_Data/Fructose cycles/3 c=50 gl/res4 sc50_50 ap100x100 par pol/3 c50 gl.13.txt]

748.239793	0.024880784
750.168246	0.032106273
752.096699	0.027409913
754.025152	0.018010855
755.953605	0.025736611
757.882058	0.030815935
759.810511	0.024856901
761.738964	0.018757252
763.667418	0.020793980
765.595871	0.008358186
767.524324	0.018302886
769.452777	0.025256878
771.381230	0.024409046
773.309683	0.029602528
775.238136	0.033002645
777.166589	0.021331349
779.095042	0.006259682
781.023495	0.013699479
782.951948	0.020766508
784.880401	0.029877318
786.808854	0.028381916
788.737308	0.018543413
790.665761	0.027457418
792.594214	0.031085247
794.522667	0.030852640
796.451120	0.038820509
798.379573	0.050833672
800.308026	0.038368657
802.236479	0.015442159
804.164932	0.021893675
806.093385	0.030608617
808.021838	0.038532827
809.950291	0.048133470
811.878744	0.035734415
813.807197	0.012447590
815.735651	0.019484414
817.664104	0.024172788
819.592557	0.018619116
821.521010	0.009748280
823.449463	0.017453002
825.377916	0.024681825
827.306369	0.017389273
829.234822	0.014225451
831.163275	0.022334021
833.091728	0.024083903
835.020181	0.026288420
836.948634	0.039763402
838.877087	0.043954808
840.805541	0.039189011
842.733994	0.028363518
844.662447	0.016281690
846.590900	0.009520149
848.519353	0.008813432
850.447806	0.009505128
852.376259	0.018014411
854.304712	0.026337150
856.233165	0.020952793
858.161618	0.011903176
860.090071	0.014517503
862.018524	0.019129762
863.946977	0.019712275
865.875430	0.021752464
867.803884	0.027178764
869.732337	0.032792088
871.660790	0.038541403
873.589243	0.039144982
875.517696	0.034751497
877.446149	0.032561477
879.374602	0.035135422
881.303055	0.039098807
883.231508	0.041180979
885.159961	0.040682137
887.088414	0.040544007
889.016867	0.040788285
890.945320	0.041101586
892.873774	0.043073922
894.802227	0.047535326
896.730680	0.053636201
898.659133	0.059557460
900.587586	0.063048027
902.516039	0.065175831
904.444492	0.068956435
906.372945	0.074066684
908.301398	0.078629591
910.229851	0.082657769
912.158304	0.086653605
914.086757	0.091101654
916.015210	0.096313119
917.943664	0.100991294
919.872117	0.104627207
921.800570	0.108060852
923.729023	0.111424260
925.657476	0.114675827
927.585929	0.117724575
929.514382	0.121589847
931.442835	0.127795205
933.371288	0.134978652
935.299741	0.140615731
937.228194	0.145451352
939.156647	0.151513577
941.085100	0.158379674
943.013553	0.164274275
944.942007	0.169427454
946.870460	0.176008314
948.798913	0.183854863
950.727366	0.191211894
952.655819	0.198285952
954.584272	0.205064580
956.512725	0.210674092
958.441178	0.215847224
960.369631	0.221087515
962.298084	0.226067811
964.226537	0.231378645
966.154990	0.237570643
968.083443	0.243950993
970.011897	0.249952272
971.940350	0.256768852
973.868803	0.264636010
975.797256	0.271429926
977.725709	0.276847005
979.654162	0.282614499
981.582615	0.289175898
983.511068	0.295731038
985.439521	0.302025884
987.367974	0.308820516
989.296427	0.315676779
991.224880	0.320955783
993.153333	0.325204521
995.081786	0.330134392
997.010240	0.335726142
998.938693	0.340934992
1000.867146	0.345249891
1002.795599	0.349506170
1004.724052	0.354762554
1006.652505	0.360220790
1008.580958	0.364502788
1010.509411	0.368005186
1012.437864	0.371692061
1014.366317	0.375366241
1016.294770	0.378674209
1018.223223	0.381630540
1020.151676	0.384173065
1022.080130	0.386508048
1024.008583	0.388742328
1025.937036	0.390514046
1027.865489	0.391715676
1029.793942	0.392958462
1031.722395	0.394766241
1033.650848	0.396259546
1035.579301	0.396483749
1037.507754	0.396480083
1039.436207	0.397382289
1041.364660	0.398445755
1043.293113	0.398605317
1045.221566	0.398137957
1047.150019	0.397587925
1049.078473	0.396532208
1051.006926	0.394932777
1052.935379	0.393654615
1054.863832	0.392708838
1056.792285	0.391235530
1058.720738	0.389109403
1060.649191	0.387030870
1062.577644	0.385389209
1064.506097	0.384079188
1066.434550	0.383185446
1068.363003	0.382836491
1070.291456	0.382880390
1072.219909	0.383389235
1074.148363	0.384257257
1076.076816	0.384706080
1078.005269	0.384194702
1079.933722	0.382929057
1081.862175	0.381657869
1083.790628	0.380918741
1085.719081	0.380455196
1087.647534	0.379768163
1089.575987	0.378529102
1091.504440	0.376942724
1093.432893	0.375598103
1095.361346	0.374498695
1097.289799	0.373345375
1099.218253	0.372178108
1101.146706	0.370975316
1103.075159	0.369316995
1105.003612	0.366960794
1106.932065	0.364563257
1108.860518	0.362764686
1110.788971	0.361049205
1112.717424	0.358782500
1114.645877	0.356181502
1116.574330	0.353555560
1118.502783	0.350899041
1120.431236	0.348449588
1122.359689	0.346380234
1124.288142	0.344289303
1126.216596	0.342056751
1128.145049	0.339714289
1130.073502	0.336990356
1132.001955	0.334304541
1133.930408	0.331912607
1135.858861	0.329236418
1137.787314	0.326369047
1139.715767	0.323642015
1141.644220	0.320840597
1143.572673	0.318049252
1145.501126	0.315506220
1147.429579	0.313170463
1149.358032	0.310916483
1151.286486	0.308441013
1153.214939	0.305695564
1155.143392	0.303023487
1157.071845	0.300447583
1159.000298	0.297749490
1160.928751	0.294721067
1162.857204	0.291508943
1164.785657	0.288730323
1166.714110	0.286370158
1168.642563	0.283927232
1170.571016	0.281285584
1172.499469	0.278477401
1174.427922	0.275638938
1176.356375	0.273028791
1178.284829	0.270624995
1180.213282	0.268068463
1182.141735	0.265455365
1184.070188	0.263118774
1185.998641	0.260612220
1187.927094	0.257685393
1189.855547	0.254881382
1191.784000	0.252505094
1193.712453	0.250389576
1195.640906	0.248145908
1197.569359	0.245525971
1199.497812	0.242938474
1201.426265	0.240703136
1203.354719	0.238669738
1205.283172	0.236223683
1207.211625	0.233656913
1209.140078	0.231118396
1211.068531	0.228719369
1212.996984	0.226457626
1214.925437	0.224003196
1216.853890	0.221616969
1218.782343	0.219760746
1220.710796	0.217848361
1222.639249	0.215283215
1224.567702	0.212689012
1226.496155	0.210669592
1228.424609	0.208930850
1230.353062	0.207095101
1232.281515	0.205142364
1234.209968	0.203258023
1236.138421	0.201525420
1238.066874	0.199736446
1239.995327	0.197744966
1241.923780	0.195746973
1243.852233	0.194050103
1245.780686	0.192630529
1247.709139	0.191196233
1249.637592	0.189503506
1251.566045	0.187716201
1253.494498	0.186131999
1255.422952	0.184523255
1257.351405	0.182606116
1259.279858	0.180527061
1261.208311	0.178466856
1263.136764	0.176479280
1265.065217	0.174629331
1266.993670	0.173108980
1268.922123	0.171894878
1270.850576	0.170645863
1272.779029	0.169258639
1274.707482	0.167581066
1276.635935	0.165601656
1278.564388	0.163759589
1280.492842	0.162179559
1282.421295	0.160647616
1284.349748	0.159292936
1286.278201	0.158069924
1288.206654	0.156582445
1290.135107	0.154864967
1292.063560	0.153323323
1293.992013	0.152129352
1295.920466	0.151055396
1297.848919	0.149745151
1299.777372	0.148159400
1301.705825	0.146400496
1303.634278	0.144555584
1305.562731	0.142893761
1307.491185	0.141662180
1309.419638	0.140763819
1311.348091	0.139811635
1313.276544	0.138610974
1315.204997	0.137203798
1317.133450	0.135527998
1319.061903	0.133650765
1320.990356	0.132034868
1322.918809	0.131009251
1324.847262	0.130311415
1326.775715	0.129374549
1328.704168	0.127975285
1330.632621	0.126405030
1332.561075	0.125125155
1334.489528	0.124267757
1336.417981	0.123497449
1338.346434	0.122340895
1340.274887	0.120869480
1342.203340	0.119494118
1344.131793	0.118351534
1346.060246	0.117323764
1347.988699	0.116330169
1349.917152	0.115267441
1351.845605	0.114126071
1353.774058	0.113016441
1355.702511	0.112043560
1357.630965	0.111279607
1359.559418	0.110540524
1361.487871	0.109395079
1363.416324	0.107933037
1365.344777	0.106634021
1367.273230	0.105486289
1369.201683	0.104423977
1371.130136	0.103506684
1373.058589	0.102498405
1374.987042	0.101312235
1376.915495	0.100191228
1378.843948	0.099239767
1380.772401	0.098405138
1382.700854	0.097774461
1384.629308	0.097258680
1386.557761	0.096324705
1388.486214	0.095025368
1390.414667	0.094099723
1392.343120	0.093546547
1394.271573	0.092879176
1396.200026	0.092027545
1398.128479	0.091150388
1400.056932	0.090343297
1401.985385	0.089510769
1403.913838	0.088562936
1405.842291	0.087761194
1407.770744	0.087213449
1409.699198	0.086669832
1411.627651	0.085992403
1413.556104	0.085242994
1415.484557	0.084430955
1417.413010	0.083334863
1419.341463	0.082180887
1421.269916	0.081642516
1423.198369	0.081510678
1425.126822	0.081199288
1427.055275	0.080591030
1428.983728	0.079777181
1430.912181	0.079053365
1432.840634	0.078491233
1434.769087	0.077456072
1436.697541	0.075803280
1438.625994	0.074609995
1440.554447	0.074212737
1442.482900	0.074114837
1444.411353	0.074117519
1446.339806	0.074030183
1448.268259	0.073593773
1450.196712	0.072823420
1452.125165	0.072007030
1454.053618	0.071026839
1455.982071	0.069593459
1457.910524	0.068487033
1459.838977	0.068481341
1461.767431	0.068785995
1463.695884	0.068544745
1465.624337	0.067893922
1467.552790	0.067349598
1469.481243	0.066832580
1471.409696	0.066024393
1473.338149	0.065117933
1475.266602	0.064371370
1477.195055	0.063782856
1479.123508	0.063299894
1481.051961	0.062836632
1482.980414	0.062449660
1484.908867	0.062225334
1486.837321	0.062115375
1488.765774	0.061820775
1490.694227	0.061113752
1492.622680	0.060388938
1494.551133	0.059833739
1496.479586	0.059239756
1498.408039	0.058559109
1500.336492	0.058023822
1502.264945	0.057750393
1504.193398	0.057039596
1506.121851	0.055353809
1508.050304	0.053875275
1509.978757	0.053833403
1511.907210	0.054423381
1513.835664	0.054952081
1515.764117	0.055115137
1517.692570	0.054614931
1519.621023	0.053378437
1521.549476	0.051952045
1523.477929	0.051142558
1525.406382	0.050988290
1527.334835	0.051189344
1529.263288	0.051647309
1531.191741	0.052009944
1533.120194	0.051935453
1535.048647	0.051793899
1536.977100	0.052075427
1538.905554	0.052654147
1540.834007	0.052644823
1542.762460	0.051189579
1544.690913	0.049403213
1546.619366	0.048413210
1548.547819	0.048156504
1550.476272	0.048103597
1552.404725	0.047956049
1554.333178	0.047675379
1556.261631	0.047102630
1558.190084	0.046221554
1560.118537	0.046000797
1562.046990	0.046599213
1563.975443	0.046885576
1565.903897	0.046800274
1567.832350	0.046667092
1569.760803	0.046436541
1571.689256	0.046310533
1573.617709	0.046330601
1575.546162	0.046226125
1577.474615	0.046118915
1579.403068	0.046218254
1581.331521	0.046245504
1583.259974	0.046011727
1585.188427	0.045740981
1587.116880	0.045724530
1589.045333	0.045821194
1590.973787	0.045850489
1592.902240	0.046029296
1594.830693	0.046438135
1596.759146	0.046757463
1598.687599	0.046865817
1600.616052	0.046945903
1602.544505	0.047082856
1604.472958	0.047320083
1606.401411	0.047621049
1608.329864	0.047727954
1610.258317	0.047628775
1612.186770	0.047750056
1614.115223	0.048219703
1616.043677	0.048756853
1617.972130	0.049225584
1619.900583	0.049511962
1621.829036	0.049546842
1623.757489	0.049899727
1625.685942	0.050728831
1627.614395	0.051431865
1629.542848	0.051987223
1631.471301	0.052677490
1633.399754	0.053166732
1635.328207	0.053263519
1637.256660	0.053415455
1639.185113	0.053731926
1641.113566	0.054038092
1643.042020	0.054428708
1644.970473	0.054625880
1646.898926	0.054227605
1648.827379	0.053742256
1650.755832	0.053478558
1652.684285	0.052876588
1654.612738	0.052193746
1656.541191	0.052109644
1658.469644	0.052410699
1660.398097	0.052638169
1662.326550	0.052370273
1664.255003	0.051689763
1666.183456	0.050859012
1668.111910	0.049766701
1670.040363	0.048809294
1671.968816	0.048539817
1673.897269	0.048300434
1675.825722	0.047504049
1677.754175	0.046705078
1679.682628	0.046280503
1681.611081	0.045853063
1683.539534	0.045025680
1685.467987	0.044295695
1687.396440	0.044120442
1689.324893	0.043966770
1691.253346	0.043483667
1693.181799	0.042506065
1695.110253	0.041114256
1697.038706	0.039881386
1698.967159	0.038721111
1700.895612	0.037821159
1702.824065	0.037809536
1704.752518	0.038008489
1706.680971	0.037969138
1708.609424	0.037886228
1710.537877	0.037741482
1712.466330	0.037404612
1714.394783	0.036845546
1716.323236	0.035977438
1718.251689	0.035015050
1720.180143	0.034423638
1722.108596	0.034098227
1724.037049	0.033851631
1725.965502	0.033780638
1727.893955	0.033848029
1729.822408	0.033866305
1731.750861	0.033592228
1733.679314	0.033032242
1735.607767	0.032713339
1737.536220	0.032767151
1739.464673	0.032719955
1741.393126	0.032427143
1743.321579	0.032114357
1745.250032	0.031995580
1747.178486	0.032023977
1749.106939	0.031974889
1751.035392	0.031872775
1752.963845	0.031938132
1754.892298	0.032177959
1756.820751	0.032536473
1758.749204	0.032917645
1760.677657	0.033087190
1762.606110	0.033128418
1764.534563	0.033357907
1766.463016	0.033793613
1768.391469	0.034218390
1770.319922	0.034435630
1772.248376	0.034508262
1774.176829	0.034672443
1776.105282	0.034964237
1778.033735	0.035305616
1779.962188	0.035706811
1781.890641	0.036127076
1783.819094	0.036466815
1785.747547	0.036809780
1787.676000	0.037194505
1789.604453	0.037504282
1791.532906	0.037740532
1793.461359	0.037947424
1795.389812	0.038126342
1797.318266	0.038350325
1799.246719	0.038678806
1801.175172	0.039107211
1803.103625	0.039509196
1805.032078	0.039671950
1806.960531	0.039680239
1808.888984	0.039786361
1810.817437	0.039960064
1812.745890	0.040027443
1814.674343	0.039995439
1816.602796	0.040023655
1818.531249	0.040248517
1820.459702	0.040589403
1822.388155	0.040821742
1824.316609	0.040880069
1826.245062	0.040911097
1828.173515	0.040812600
1830.101968	0.040406879
1832.030421	0.039972633
1833.958874	0.039909504
1835.887327	0.040257458
1837.815780	0.040622119
1839.744233	0.040687058
1841.672686	0.040575504
1843.601139	0.040418420
1845.529592	0.040230107
1847.458045	0.040038362
1849.386499	0.039859671
1851.314952	0.039658554
1853.243405	0.039330762
1855.171858	0.038899723
1857.100311	0.038644262
1859.028764	0.038647987
1860.957217	0.038610362
1862.885670	0.038366441
1864.814123	0.037996545
1866.742576	0.037516028
1868.671029	0.036967587
1870.599482	0.036488708
1872.527935	0.036132354
1874.456388	0.035974294
1876.384842	0.036085922
1878.313295	0.036128398
1880.241748	0.035734244
1882.170201	0.035155769
1884.098654	0.034740489
1886.027107	0.034430325
1887.955560	0.034035292
1889.884013	0.033542201
1891.812466	0.033214349
1893.740919	0.033187766
1895.669372	0.033155471
1897.597825	0.032779504
1899.526278	0.032180324
1901.454732	0.031674914
1903.383185	0.031379092
1905.311638	0.031344663
1907.240091	0.031530917
1909.168544	0.031569354
1911.096997	0.031158764
1913.025450	0.030542368
1914.953903	0.030122362
1916.882356	0.029938515
1918.810809	0.029754806
1920.739262	0.029425461
1922.667715	0.029081438
1924.596168	0.028922394
1926.524622	0.028922345
1928.453075	0.028864864
1930.381528	0.028616240
1932.309981	0.028250201
1934.238434	0.027779145
1936.166887	0.027220681
1938.095340	0.026804712
1940.023793	0.026670275
1941.952246	0.026625840
1943.880699	0.026446393
1945.809152	0.026146187
1947.737605	0.025866082
1949.666058	0.025609983
1951.594511	0.025248021
1953.522965	0.024667947
1955.451418	0.023981046
1957.379871	0.023571452
1959.308324	0.023539286
1961.236777	0.023629190
1963.165230	0.023664951
1965.093683	0.023450701
1967.022136	0.022986347
1968.950589	0.022663279
1970.879042	0.022548085
1972.807495	0.022371376
1974.735948	0.022130309
1976.664401	0.021915851
1978.592855	0.021711890
1980.521308	0.021595057
1982.449761	0.021611128
1984.378214	0.021590387
1986.306667	0.021472069
1988.235120	0.021419523
1990.163573	0.021379583
1992.092026	0.021138676
1994.020479	0.020719232
1995.948932	0.020200118
1997.877385	0.019715177
1999.805838	0.019470677
2001.734291	0.019428384
2003.662744	0.019412780
2005.591198	0.019377684
2007.519651	0.019306868
2009.448104	0.019063957
2011.376557	0.018661354
2013.305010	0.018420098
2015.233463	0.018451706
2017.161916	0.018490901
2019.090369	0.018419709
2021.018822	0.018339172
2022.947275	0.018181860
2024.875728	0.017881649
2026.804181	0.017649461
2028.732634	0.017635321
2030.661088	0.017743472
2032.589541	0.017846167
2034.517994	0.017822871
2036.446447	0.017489269
2038.374900	0.016968288
2040.303353	0.016818728
2042.231806	0.017122883
2044.160259	0.017325109
2046.088712	0.017166659
2048.017165	0.016906302
2049.945618	0.016784843
2051.874071	0.016625788
2053.802524	0.016321735
2055.730978	0.016161550
2057.659431	0.016107224
2059.587884	0.015844388
2061.516337	0.015531359
2063.444790	0.015544419
2065.373243	0.015705658
2067.301696	0.015623519
2069.230149	0.015423323
2071.158602	0.015308375
2073.087055	0.015210065
2075.015508	0.015170586
2076.943961	0.015248449
2078.872414	0.015241434
2080.800867	0.014987985
2082.729321	0.014642997
2084.657774	0.014404234
2086.586227	0.014241212
2088.514680	0.014064495
2090.443133	0.013992988
2092.371586	0.014078000
2094.300039	0.014135444
2096.228492	0.014095447
2098.156945	0.013996568
2100.085398	0.013796139
2102.013851	0.013580824
2103.942304	0.013526141
2105.870757	0.013581328
2107.799211	0.013635751
2109.727664	0.013717542
2111.656117	0.013961297
2113.584570	0.014277649
2115.513023	0.014247702
2117.441476	0.013883427
2119.369929	0.013596492
2121.298382	0.013427300
2123.226835	0.013198429
2125.155288	0.012962718
2127.083741	0.013043282
2129.012194	0.013417127
2130.940647	0.013646533
2132.869100	0.013686936
2134.797554	0.013631423
2136.726007	0.013460575
2138.654460	0.013275336
2140.582913	0.013086408
2142.511366	0.012939814
2144.439819	0.012774456
2146.368272	0.012397388
2148.296725	0.011984077
2150.225178	0.011904912
2152.153631	0.012198637
2154.082084	0.012530654
2156.010537	0.012572853
2157.938990	0.012445528
2159.867444	0.012481502
2161.795897	0.012542120
2163.724350	0.012275652
2165.652803	0.011897435
2167.581256	0.011939054
2169.509709	0.012275754
2171.438162	0.012428475
2173.366615	0.012506771
2175.295068	0.012721566
2177.223521	0.012699059
2179.151974	0.012374992
2181.080427	0.012113661
2183.008880	0.011951608
2184.937334	0.011833915
2186.865787	0.011751842
2188.794240	0.011603626
2190.722693	0.011305080
2192.651146	0.010886798
2194.579599	0.010607493
2196.508052	0.010664542
2198.436505	0.010933171
2200.364958	0.011172099
2202.293411	0.011202740
2204.221864	0.011165740
2206.150317	0.011287620
2208.078770	0.011371695
2210.007223	0.011070800
2211.935677	0.010397356
2213.864130	0.009858275
2215.792583	0.009832924
2217.721036	0.010061917
2219.649489	0.010317429
2221.577942	0.010528005
2223.506395	0.010484068
2225.434848	0.010336237
2227.363301	0.010476582
2229.291754	0.010735537
2231.220207	0.010634546
2233.148660	0.010361809
2235.077113	0.010282039
2237.005567	0.010111517
2238.934020	0.009879308
2240.862473	0.009886287
2242.790926	0.010017897
2244.719379	0.010109765
2246.647832	0.010028473
2248.576285	0.009858593
2250.504738	0.009963659
2252.433191	0.009979042
2254.361644	0.009725098
2256.290097	0.009487179
2258.218550	0.009539767
2260.147003	0.009792672
2262.075456	0.009925866
2264.003910	0.009775261
2265.932363	0.009457422
2267.860816	0.009122214
2269.789269	0.008975952
2271.717722	0.009150762
2273.646175	0.009381200
2275.574628	0.009391165
2277.503081	0.009260826
2279.431534	0.009177987
2281.359987	0.009234700
2283.288440	0.009346386
2285.216893	0.009445937
2287.145346	0.009575760
2289.073800	0.009730162
2291.002253	0.009801713
2292.930706	0.009598575
2294.859159	0.009212120
2296.787612	0.008990725
2298.716065	0.008977191
2300.644518	0.008992308
2302.572971	0.008950341
2304.501424	0.008935342
2306.429877	0.009054182
2308.358330	0.009176988
2310.286783	0.009144934
2312.215236	0.009069785
2314.143690	0.008978454
2316.072143	0.008756882
2318.000596	0.008712055
2319.929049	0.009355337
2321.857502	0.010338455
2323.785955	0.010599843
2325.714408	0.010006742
2327.642861	0.009183232
2329.571314	0.008365211
2331.499767	0.007861332
2333.428220	0.008228960
2335.356673	0.009343422
2337.285126	0.010079028
2339.213579	0.009902831
2341.142033	0.009393121
2343.070486	0.008810687
2344.998939	0.008341639
2346.927392	0.008648152
2348.855845	0.009639729
2350.784298	0.010032232
2352.712751	0.008900798
2354.641204	0.007151936
2356.569657	0.006258665
2358.498110	0.006626389
2360.426563	0.007904681
2362.355016	0.010048999
2364.283469	0.011943480
2366.211923	0.012332506
2368.140376	0.011279202
2370.068829	0.009674230
2371.997282	0.008340697
2373.925735	0.007670978
2375.854188	0.007436573
2377.782641	0.007196484
2379.711094	0.006844454
2381.639547	0.006638576
2383.568000	0.006774614
2385.496453	0.007072885
2387.424906	0.007233884
2389.353359	0.007237990
2391.281812	0.007167654
2393.210266	0.006918133
2395.138719	0.006482921
2397.067172	0.006082733
2398.995625	0.005809073
2400.924078	0.005633359
2402.852531	0.005620658
2404.780984	0.005823716
2406.709437	0.006132891
2408.637890	0.006491648
2410.566343	0.006714936
2412.494796	0.006496063
2414.423249	0.006131745
2416.351702	0.006091617
2418.280156	0.006278562
2420.208609	0.006368485
2422.137062	0.006222395
2424.065515	0.006034710
2425.993968	0.006174173
2427.922421	0.006467760
2429.850874	0.006442115
2431.779327	0.006103808
2433.707780	0.005788119
2435.636233	0.005832255
2437.564686	0.006081032
2439.493139	0.006135195
2441.421592	0.005913403
2443.350045	0.005868543
2445.278499	0.006285397
2447.206952	0.006623754
2449.135405	0.006495148
2451.063858	0.006288977
2452.992311	0.006284961
2454.920764	0.006281683
2456.849217	0.006236901
2458.777670	0.006055977
2460.706123	0.005792665
2462.634576	0.005817648
2464.563029	0.006213493
2466.491482	0.006544444
2468.419935	0.006477213
2470.348389	0.006299049
2472.276842	0.006326382
2474.205295	0.006380920
2476.133748	0.006257443
2478.062201	0.006136099
2479.990654	0.006196983
2481.919107	0.006366060
2483.847560	0.006610074
2485.776013	0.006925637
2487.704466	0.007160802
2489.632919	0.007297556
2491.561372	0.007516332
2493.489825	0.007819826
2495.418279	0.007978464
2497.346732	0.007869696
2499.275185	0.007721202
2501.203638	0.007729982
2503.132091	0.007778344
2505.060544	0.007776513
2506.988997	0.007895767
2508.917450	0.008180288
2510.845903	0.008469022
2512.774356	0.008693091
2514.702809	0.008994047
2516.631262	0.009348674
2518.559715	0.009462507
2520.488168	0.009425876
2522.416622	0.009703679
2524.345075	0.010228625
2526.273528	0.010563030
2528.201981	0.010740490
2530.130434	0.011104397
2532.058887	0.011611430
2533.987340	0.011939916
2535.915793	0.012060388
2537.844246	0.012146574
2539.772699	0.012278790
2541.701152	0.012452259
2543.629605	0.012542894
2545.558058	0.012415363
2547.486512	0.012359546
2549.414965	0.012803000
2551.343418	0.013619266
2553.271871	0.014334334
2555.200324	0.014708444
2557.128777	0.014764988
2559.057230	0.014719918
2560.985683	0.014844321
2562.914136	0.015114937
2564.842589	0.015335145
2566.771042	0.015441490
2568.699495	0.015493751
2570.627948	0.015629668
2572.556401	0.015929038
2574.484855	0.016267933
2576.413308	0.016453601
2578.341761	0.016523071
2580.270214	0.016707277
2582.198667	0.017073991
2584.127120	0.017523160
2586.055573	0.017884001
2587.984026	0.017974218
2589.912479	0.017960597
2591.840932	0.018087868
2593.769385	0.018203622
2595.697838	0.018213486
2597.626291	0.018451979
2599.554745	0.019079573
2601.483198	0.019562213
2603.411651	0.019373761
2605.340104	0.018988589
2607.268557	0.019097542
2609.197010	0.019386014
2611.125463	0.019144343
2613.053916	0.018431842
2614.982369	0.017947072
2616.910822	0.017964572
2618.839275	0.018300546
2620.767728	0.018926352
2622.696181	0.019571982
2624.624635	0.019684494
2626.553088	0.019180128
2628.481541	0.018520314
2630.409994	0.018265283
2632.338447	0.018494453
2634.266900	0.018658688
2636.195353	0.018550090
2638.123806	0.018555999
2640.052259	0.018543668
2641.980712	0.018125013
2643.909165	0.017647827
2645.837618	0.017516771
2647.766071	0.017540844
2649.694524	0.017573265
2651.622978	0.017546928
2653.551431	0.017433271
2655.479884	0.017410932
2657.408337	0.017372215
2659.336790	0.017144531
2661.265243	0.016972063
2663.193696	0.017050918
2665.122149	0.017282663
2667.050602	0.017403349
2668.979055	0.017249105
2670.907508	0.017052405
2672.835961	0.017013725
2674.764414	0.017076539
2676.692868	0.017217984
2678.621321	0.017228398
2680.549774	0.016910195
2682.478227	0.016481863
2684.406680	0.016153494
2686.335133	0.015910452
2688.263586	0.015674423
2690.192039	0.015466023
2692.120492	0.015474968
2694.048945	0.015694417
2695.977398	0.015703300
2697.905851	0.015315322
2699.834304	0.014921628
2701.762757	0.014829791
2703.691211	0.014834902
2705.619664	0.014787552
2707.548117	0.014742335
2709.476570	0.014727212
2711.405023	0.014929019
2713.333476	0.015363492
2715.261929	0.015670866
2717.190382	0.015645057
2719.118835	0.015296404
2721.047288	0.014775085
2722.975741	0.014537818
2724.904194	0.014769469
2726.832647	0.014825734
2728.761101	0.014213178
2730.689554	0.013571952
2732.618007	0.013684293
2734.546460	0.014106953
2736.474913	0.013995745
2738.403366	0.013598865
2740.331819	0.013592258
2742.260272	0.013715078
2744.188725	0.013669903
2746.117178	0.013730490
2748.045631	0.013779625
2749.974084	0.013656810
2751.902537	0.013422495
2753.830991	0.013060621
2755.759444	0.012887651
2757.687897	0.013122168
2759.616350	0.013394579
2761.544803	0.013482643
2763.473256	0.013576711
2765.401709	0.013588814
2767.330162	0.013362137
2769.258615	0.013037762
2771.187068	0.012779813
2773.115521	0.012678795
2775.043974	0.012617450
2776.972427	0.012471687
2778.900880	0.012413199
2780.829334	0.012433549
2782.757787	0.012422261
2784.686240	0.012380884
2786.614693	0.012440584
2788.543146	0.012674538
2790.471599	0.012885115
2792.400052	0.012837346
2794.328505	0.012488398
2796.256958	0.011991275
2798.185411	0.011718336
2800.113864	0.011780025
2802.042317	0.011989739
2803.970770	0.012056149
2805.899224	0.011795337
2807.827677	0.011661134
2809.756130	0.011910569
2811.684583	0.012113001
2813.613036	0.012207619
2815.541489	0.012242025
2817.469942	0.012192169
2819.398395	0.012154764
2821.326848	0.012024095
2823.255301	0.011928029
2825.183754	0.012097589
2827.112207	0.012113504
2829.040660	0.011854826
2830.969113	0.011691395
2832.897567	0.011577819
2834.826020	0.011308325
2836.754473	0.011033277
2838.682926	0.011140079
2840.611379	0.011408103
2842.539832	0.011345274
2844.468285	0.011195878
2846.396738	0.011330300
2848.325191	0.011454890
2850.253644	0.011319495
2852.182097	0.011082282
2854.110550	0.010862242
2856.039003	0.010789023
2857.967457	0.011000183
2859.895910	0.011259407
2861.824363	0.011367857
2863.752816	0.011347559
2865.681269	0.011393719
2867.609722	0.011655595
2869.538175	0.011849108
2871.466628	0.011780948
2873.395081	0.011641804
2875.323534	0.011509486
2877.251987	0.011442757
2879.180440	0.011577253
2881.108893	0.011783100
2883.037347	0.011840072
2884.965800	0.011766193
2886.894253	0.011668469
2888.822706	0.011654595
2890.751159	0.011500814
2892.679612	0.011163280
2894.608065	0.011212132
2896.536518	0.011576285
2898.464971	0.011607842
2900.393424	0.011207806
2902.321877	0.010624850
2904.250330	0.010211281
2906.178783	0.010381584
2908.107236	0.011142223
2910.035690	0.011879185
2911.964143	0.011945262
2913.892596	0.011500840
2915.821049	0.011131541
2917.749502	0.011075286
2919.677955	0.010995570
2921.606408	0.010655538
2923.534861	0.010684647
2925.463314	0.011244005
2927.391767	0.011511716
2929.320220	0.011133196
2931.248673	0.010598966
2933.177126	0.010509209
2935.105580	0.010863576
2937.034033	0.011225313
2938.962486	0.011561809
2940.890939	0.012061881
2942.819392	0.012326676
2944.747845	0.011885171
2946.676298	0.011146576
2948.604751	0.010868492
2950.533204	0.011247111
2952.461657	0.011631402
2954.390110	0.011351695
2956.318563	0.010864882
2958.247016	0.010934572
2960.175469	0.011460248
2962.103923	0.011754484
2964.032376	0.011568163
2965.960829	0.011301822
2967.889282	0.011193092
2969.817735	0.010968091
2971.746188	0.010898408
2973.674641	0.011515682
2975.603094	0.012336960
2977.531547	0.012578350
2979.460000	0.012313688
2981.388453	0.012157911
2983.316906	0.012472200
2985.245359	0.012878373
2987.173813	0.012739216
2989.102266	0.012157316
2991.030719	0.011642800
2992.959172	0.011494012
2994.887625	0.011853695
2996.816078	0.012310177
2998.744531	0.012298325
3000.672984	0.012231834
3002.601437	0.012443067
3004.529890	0.012761618
3006.458343	0.013055392
3008.386796	0.013148932
3010.315249	0.012920161
3012.243703	0.012622597
3014.172156	0.012619219
3016.100609	0.012847922
3018.029062	0.012911798
3019.957515	0.012644528
3021.885968	0.012180693
3023.814421	0.011652971
3025.742874	0.011211527
3027.671327	0.011081072
3029.599780	0.011330694
3031.528233	0.011789951
3033.456686	0.012361080
3035.385139	0.013035943
3037.313592	0.013597876
3039.242046	0.013892150
3041.170499	0.014124664
3043.098952	0.014244489
3045.027405	0.013988797
3046.955858	0.013690668
3048.884311	0.013687605
3050.812764	0.013793554
3052.741217	0.013792253
3054.669670	0.013591965
3056.598123	0.013438275
3058.526576	0.013713979
3060.455029	0.014304493
3062.383482	0.014791728
3064.311936	0.014941458
3066.240389	0.014834790
3068.168842	0.014763116
3070.097295	0.014745718
3072.025748	0.014612119
3073.954201	0.014554093
3075.882654	0.014829271
3077.811107	0.015208646
3079.739560	0.015226474
3081.668013	0.014965449
3083.596466	0.014870029
3085.524919	0.015055769
3087.453372	0.015466211
3089.381825	0.015884064
3091.310279	0.015865013
3093.238732	0.015361224
3095.167185	0.015106948
3097.095638	0.015629621
3099.024091	0.016203146
3100.952544	0.016114291
3102.880997	0.015987886
3104.809450	0.016584961
3106.737903	0.017566795
3108.666356	0.018164260
3110.594809	0.018204687
3112.523262	0.017996773
3114.451715	0.017855773
3116.380169	0.017941721
3118.308622	0.018240914
3120.237075	0.018523904
3122.165528	0.018557385
3124.093981	0.018419452
3126.022434	0.018313112
3127.950887	0.018347232
3129.879340	0.018457619
3131.807793	0.018488491
3133.736246	0.018745406
3135.664699	0.019360648
3137.593152	0.019541161
3139.521605	0.019115111
3141.450058	0.019088464
3143.378512	0.019704606
3145.306965	0.019947607
3147.235418	0.019220969
3149.163871	0.018175604
3151.092324	0.017911846
3153.020777	0.018787995
3154.949230	0.020003580
3156.877683	0.020755360
3158.806136	0.021057244
3160.734589	0.021178687
3162.663042	0.021522827
3164.591495	0.022138378
3166.519948	0.022406524
3168.448402	0.022235943
3170.376855	0.022185000
3172.305308	0.022330742
3174.233761	0.022352733
3176.162214	0.022327287
3178.090667	0.022545407
3180.019120	0.022839246
3181.947573	0.022833815
3183.876026	0.022693837
3185.804479	0.022936078
3187.732932	0.023789311
3189.661385	0.024756514
3191.589838	0.025042327
3193.518292	0.024624651
3195.446745	0.024096942
3197.375198	0.023836587
3199.303651	0.023773439
3201.232104	0.023994436
3203.160557	0.024755238
3205.089010	0.025577510
3207.017463	0.025814965
3208.945916	0.025700368
3210.874369	0.025719015
3212.802822	0.025731681
3214.731275	0.025599964
3216.659728	0.025718132
3218.588181	0.026247021
3220.516635	0.026893802
3222.445088	0.027129304
3224.373541	0.026654137
3226.301994	0.026119221
3228.230447	0.026352866
3230.158900	0.026918886
3232.087353	0.026913568
3234.015806	0.026763823
3235.944259	0.027294345
3237.872712	0.027960509
3239.801165	0.027940648
3241.729618	0.027551506
3243.658071	0.027420413
3245.586525	0.027732652
3247.514978	0.028067784
3249.443431	0.027965600
3251.371884	0.027859494
3253.300337	0.027962716
3255.228790	0.027695246
3257.157243	0.027148057
3259.085696	0.026896572
3261.014149	0.026941447
3262.942602	0.027109684
3264.871055	0.027309868
3266.799508	0.027428458
3268.727961	0.027649626
3270.656414	0.028008260
3272.584868	0.028087324
3274.513321	0.027792530
3276.441774	0.027780471
3278.370227	0.028461598
3280.298680	0.029121056
3282.227133	0.029113356
3284.155586	0.028996654
3286.084039	0.029295815
3288.012492	0.029659225
3289.940945	0.029782258
3291.869398	0.029938651
3293.797851	0.030318147
3295.726304	0.030888345
3297.654758	0.031422459
3299.583211	0.031393014
3301.511664	0.030720085
3303.440117	0.030165913
3305.368570	0.030302977
3307.297023	0.030499060
3309.225476	0.030027259
3311.153929	0.029613523
3313.082382	0.030044811
3315.010835	0.030786665
3316.939288	0.031159751
3318.867741	0.031188985
3320.796194	0.031210059
3322.724648	0.031675704
3324.653101	0.032516737
3326.581554	0.033048004
3328.510007	0.033067279
3330.438460	0.032888606
3332.366913	0.032773968
3334.295366	0.032845847
3336.223819	0.033030652
3338.152272	0.033245564
3340.080725	0.033484086
3342.009178	0.033547774
3343.937631	0.033240534
3345.866084	0.032933183
3347.794537	0.033083394
3349.722991	0.033444196
3351.651444	0.033726007
3353.579897	0.033887979
3355.508350	0.033777017
3357.436803	0.033622604
3359.365256	0.033835147
3361.293709	0.034248568
3363.222162	0.034628820
3365.150615	0.035051584
3367.079068	0.035134241
3369.007521	0.034831263
3370.935974	0.034927413
3372.864427	0.035266660
3374.792881	0.035117734
3376.721334	0.034772914
3378.649787	0.034722369
3380.578240	0.034901507
3382.506693	0.035336047
3384.435146	0.036086541
3386.363599	0.036661360
3388.292052	0.036860213
3390.220505	0.037012540
3392.148958	0.036860935
3394.077411	0.036443926
3396.005864	0.036459990
3397.934317	0.036700401
3399.862770	0.036648639
3401.791224	0.036663298
3403.719677	0.036772687
3405.648130	0.036750875
3407.576583	0.036539387
3409.505036	0.036316935
3411.433489	0.036144093
3413.361942	0.036032598
3415.290395	0.036280151
3417.218848	0.037046988
3419.147301	0.037855342
3421.075754	0.038184728
3423.004207	0.037927065
3424.932660	0.037424263
3426.861114	0.037267331
3428.789567	0.037573282
3430.718020	0.037776899
3432.646473	0.037609030
3434.574926	0.037477776
3436.503379	0.037468646
3438.431832	0.037360884
3440.360285	0.037358753
3442.288738	0.037498936
3444.217191	0.037331805
3446.145644	0.036693603
3448.074097	0.036175769
3450.002550	0.036349211
3451.931004	0.036786083
3453.859457	0.036699623
3455.787910	0.036043722
3457.716363	0.035343926
3459.644816	0.034907371
3461.573269	0.034751110
3463.501722	0.034992509
3465.430175	0.035582110
3467.358628	0.035920396
3469.287081	0.035565671
3471.215534	0.034850333
3473.143987	0.034312293
3475.072440	0.034106184
3477.000893	0.034054834
3478.929347	0.033960231
3480.857800	0.033788621
3482.786253	0.033730827
3484.714706	0.033860605
3486.643159	0.033658303
3488.571612	0.032976780
3490.500065	0.032621663
3492.428518	0.032866225
3494.356971	0.033199698
3496.285424	0.033403791
3498.213877	0.033533409
3500.142330	0.033292126
3502.070783	0.032449815
3503.999237	0.031561799
3505.927690	0.031240445
3507.856143	0.031409550
3509.784596	0.031748965
3511.713049	0.031896502
3513.641502	0.031594127
3515.569955	0.031223964
3517.498408	0.031203059
3519.426861	0.031217974
3521.355314	0.030925186
3523.283767	0.030579882
3525.212220	0.030445984
3527.140673	0.030310448
3529.069126	0.029974433
3530.997580	0.029734598
3532.926033	0.029530494
3534.854486	0.028798111
3536.782939	0.027868096
3538.711392	0.027654313
3540.639845	0.027984666
3542.568298	0.028007712
3544.496751	0.027487218
3546.425204	0.026969684
3548.353657	0.026946388
3550.282110	0.027109521
3552.210563	0.026898839
3554.139016	0.026313813
3556.067470	0.025769535
3557.995923	0.025537424
3559.924376	0.025457419
3561.852829	0.025063213
3563.781282	0.024104889
3565.709735	0.023029134
3567.638188	0.022737663
3569.566641	0.023392422
3571.495094	0.024042627
3573.423547	0.023915330
3575.352000	0.023287227
3577.280453	0.023050405
3579.208906	0.023528963
3581.137360	0.024117338
3583.065813	0.024131648
3584.994266	0.023426984
3586.922719	0.022193348
3588.851172	0.021113498
3590.779625	0.020895392
3592.708078	0.020967137
3594.636531	0.020312123
3596.564984	0.019225374
3598.493437	0.018732712
3600.421890	0.019094057
3602.350343	0.019929809
3604.278796	0.020700840
3606.207249	0.021043461
3608.135703	0.020926211
3610.064156	0.020455843
3611.992609	0.019810967
3613.921062	0.019409910
3615.849515	0.019214248
3617.777968	0.018466929
3619.706421	0.017433871
3621.634874	0.017323557
3623.563327	0.017994981
3625.491780	0.018708309
3627.420233	0.019320795
3629.348686	0.019557627
3631.277139	0.018894052
3633.205593	0.017651375
3635.134046	0.016527543
3637.062499	0.015795503
3638.990952	0.015309277
3640.919405	0.015067899
3642.847858	0.015060778
3644.776311	0.014994198
3646.704764	0.014834739
3648.633217	0.014930922
3650.561670	0.015243092
3652.490123	0.015500077
3654.418576	0.015494457
3656.347029	0.015094268
3658.275482	0.014647185
3660.203936	0.014421944
3662.132389	0.014219632
3664.060842	0.014004119
3665.989295	0.014001527
3667.917748	0.014046284
3669.846201	0.013627821
3671.774654	0.012961285
3673.703107	0.012685332
3675.631560	0.012591827
3677.560013	0.012566598
3679.488466	0.013072942
3681.416919	0.013488774
3683.345372	0.012851263
3685.273826	0.011587179
3687.202279	0.010652071
3689.130732	0.010384461
3691.059185	0.010781771
3692.987638	0.011655393
3694.916091	0.012487288
3696.844544	0.012932548
3698.772997	0.013084685
3700.701450	0.012898252
3702.629903	0.012364605
3704.558356	0.011968480
3706.486809	0.011780469
3708.415262	0.011347320
3710.343716	0.010775637
3712.272169	0.010663649
3714.200622	0.010876752
3716.129075	0.010693739
3718.057528	0.010042906
3719.985981	0.009562693
3721.914434	0.009689584
3723.842887	0.010169104
3725.771340	0.010532619
3727.699793	0.010879067
3729.628246	0.011603864
3731.556699	0.012601956
3733.485152	0.013308367
3735.413605	0.013332789
3737.342059	0.013128599
3739.270512	0.013231120
3741.198965	0.013250632
3743.127418	0.012714573
3745.055871	0.012193426
3746.984324	0.012289626
3748.912777	0.012892465
3750.841230	0.013684747
3752.769683	0.013824232
3754.698136	0.013051877
3756.626589	0.012187877
3758.555042	0.011887099
3760.483495	0.012398941
3762.411949	0.013319916
3764.340402	0.013692623
3766.268855	0.013184495
3768.197308	0.012477051
3770.125761	0.012268160
3772.054214	0.012544511
3773.982667	0.012905459
3775.911120	0.012898928
3777.839573	0.012100098
3779.768026	0.011074714
3781.696479	0.010935310
3783.624932	0.011625406
3785.553385	0.012264839
3787.481838	0.012378269
3789.410292	0.012258772
3791.338745	0.012367186
3793.267198	0.012787938
3795.195651	0.013146968
3797.124104	0.013201253
3799.052557	0.013368885
3800.981010	0.013883545
3802.909463	0.014074190
3804.837916	0.013809617
3806.766369	0.013505060
3808.694822	0.013157119
3810.623275	0.013003410
3812.551728	0.013419284
3814.480182	0.013819530
3816.408635	0.012954417
3818.337088	0.011085635
3820.265541	0.009754093
3822.193994	0.009855650
3824.122447	0.011157816
3826.050900	0.012544916
3827.979353	0.013094053
3829.907806	0.012893390
3831.836259	0.012507012
3833.764712	0.012228071
3835.693165	0.012062006
3837.621618	0.012019200
3839.550071	0.012084348
3841.478525	0.012221550
3843.406978	0.012400497
3845.335431	0.012536837
3847.263884	0.012453274
3849.192337	0.012169776
3851.120790	0.011945340
3853.049243	0.012043640
3854.977696	0.012308303
3856.906149	0.012482897
3858.834602	0.012569247
3860.763055	0.012557981
3862.691508	0.012422607
3864.619961	0.012346835
3866.548415	0.012497205
3868.476868	0.012813654
3870.405321	0.013375556
3872.333774	0.013809906
3874.262227	0.013264677
3876.190680	0.011941878
3878.119133	0.010856181
3880.047586	0.010514081
3881.976039	0.010866213
3883.904492	0.011580550
3885.832945	0.012297506
3887.761398	0.012803650
3889.689851	0.013049018
3891.618305	0.013030011
3893.546758	0.012724260
3895.475211	0.012167303
3897.403664	0.011574239
3899.332117	0.011240536
3901.260570	0.011344205
3903.189023	0.011798381
3905.117476	0.012107818
3907.045929	0.011883057
3908.974382	0.011310372
3910.902835	0.010785082
3912.831288	0.010647826
3914.759741	0.010968238
3916.688194	0.011484008
3918.616648	0.011900042
3920.545101	0.012157627
3922.473554	0.012264684
3924.402007	0.012076672
3926.330460	0.011535020
3928.258913	0.010900089
3930.187366	0.010446484
3932.115819	0.010432302
3934.044272	0.010710175
3935.972725	0.010524448
3937.901178	0.009754992
3939.829631	0.009101897
3941.758084	0.008959946
3943.686538	0.009179604
3945.614991	0.009525903
3947.543444	0.009885016
3949.471897	0.010234237
3951.400350	0.010638588
3953.328803	0.011036449
3955.257256	0.011095767
3957.185709	0.010736305
3959.114162	0.010300635
3961.042615	0.010010962
3962.971068	0.009946763
3964.899521	0.010153006
3966.827974	0.010317801
3968.756427	0.010088937
3970.684881	0.009659485
3972.613334	0.009514614
3974.541787	0.009978460
3976.470240	0.010703194
3978.398693	0.010958254
3980.327146	0.010486871
3982.255599	0.009535383
3984.184052	0.008861927
3986.112505	0.008986768
3988.040958	0.009765891
3989.969411	0.010572870
3991.897864	0.010651836
3993.826317	0.009948942
3995.754771	0.009051200
3997.683224	0.008870967
3999.611677	0.009940408
4001.540130	0.011154208
4003.468583	0.010905477
4005.397036	0.009869444
4007.325489	0.009247507
4009.253942	0.009239247
4011.182395	0.009324271
4013.110848	0.009228371
4015.039301	0.009005023
4016.967754	0.008833773
4018.896207	0.009145509
4020.824661	0.009706590
4022.753114	0.009820347
4024.681567	0.009072804
4026.610020	0.008336479
4028.538473	0.008410185
4030.466926	0.008898621
4032.395379	0.009060625
4034.323832	0.008988028
4036.252285	0.008914208
4038.180738	0.008845693
4040.109191	0.008974513
4042.037644	0.009193539
4043.966097	0.009451700
4045.894550	0.009804727
4047.823004	0.009734034
4049.751457	0.009138075
4051.679910	0.008745197
4053.608363	0.008707186
4055.536816	0.008416687
4057.465269	0.007804321
4059.393722	0.007423834
4061.322175	0.007692734
4063.250628	0.008588393
4065.179081	0.009727642
4067.107534	0.010400644
4069.035987	0.010129094
4070.964440	0.009369143
4072.892894	0.008509947
4074.821347	0.007695572
4076.749800	0.007363137
4078.678253	0.007658586
4080.606706	0.008178794
4082.535159	0.008563682
4084.463612	0.008796969
4086.392065	0.008917330
4088.320518	0.008539954
4090.248971	0.008056751
4092.177424	0.008104906
4094.105877	0.008209910
4096.034330	0.008131593
4097.962783	0.008251146
4099.891237	0.008493660
4101.819690	0.008342723
4103.748143	0.007742569
4105.676596	0.007016244
4107.605049	0.006628153
4109.533502	0.007101766
4111.461955	0.008176180
4113.390408	0.008950209
4115.318861	0.009277103
4117.247314	0.009501814
4119.175767	0.009501630
4121.104220	0.009075470
4123.032673	0.008352281
4124.961127	0.007436394
4126.889580	0.007092291
4128.818033	0.007659670
4130.746486	0.008638642
4132.674939	0.009519231
4134.603392	0.009743413
4136.531845	0.009534180
4138.460298	0.009123816
4140.388751	0.008227706
4142.317204	0.007261994
4144.245657	0.006745269
4146.174110	0.006018746
4148.102563	0.004893667
4150.031017	0.004681343
4151.959470	0.005331173
4153.887923	0.005854611
4155.816376	0.006621406
4157.744829	0.007493338
4159.673282	0.007369394
4161.601735	0.007124918
4163.530188	0.007795224
4165.458641	0.007996209
4167.387094	0.007253293
4169.315547	0.006965760
4171.244000	0.007442012
4173.172453	0.007976574
4175.100906	0.008088023
4177.029360	0.007869299
4178.957813	0.008590211
4180.886266	0.009811429
4182.814719	0.009494552
4184.743172	0.008017392
4186.671625	0.007647061
4188.600078	0.008221927
4190.528531	0.008091125
4192.456984	0.007339480
4194.385437	0.006659294
4196.313890	0.006131467
4198.242343	0.005786394
4200.170796	0.005292344
4202.099250	0.005396572
4204.027703	0.006515763
4205.956156	0.007801458
4207.884609	0.008430227
4209.813062	0.008633844
4211.741515	0.008679485
4213.669968	0.008415218
4215.598421	0.007736914
4217.526874	0.007418346
4219.455327	0.007453345
4221.383780	0.006827094
4223.312233	0.006007827
4225.240686	0.006045093
4227.169139	0.006603376
4229.097593	0.007205143
4231.026046	0.007675197
4232.954499	0.007867957
4234.882952	0.007840578
4236.811405	0.007693072
4238.739858	0.007399692
4240.668311	0.007200238
4242.596764	0.007365941
4244.525217	0.007265716
4246.453670	0.006798354
4248.382123	0.006116995
4250.310576	0.005560019
4252.239029	0.005644452
4254.167483	0.006067183
4256.095936	0.006336629
4258.024389	0.006991236
4259.952842	0.007652457
4261.881295	0.007538856
4263.809748	0.007415548
4265.738201	0.007745026
4267.666654	0.007939493
4269.595107	0.007728186
4271.523560	0.007303914
4273.452013	0.007001469
4275.380466	0.007279786
4277.308919	0.007504181
4279.237373	0.006734745
4281.165826	0.005603194
4283.094279	0.005512771
4285.022732	0.005915375
4286.951185	0.006190561
4288.879638	0.006474850
4290.808091	0.006839879
4292.736544	0.007216424
4294.664997	0.007294070
4296.593450	0.007051409
4298.521903	0.006561485
4300.450356	0.006439960
4302.378809	0.006710554
4304.307262	0.006991898
4306.235716	0.007101778
4308.164169	0.006723606
4310.092622	0.005876403
4312.021075	0.005240265
4313.949528	0.005133982
4315.877981	0.005264182
4317.806434	0.005041439
4319.734887	0.004683557
4321.663340	0.004848262
4323.591793	0.005444577
4325.520246	0.005894822
4327.448699	0.006179203
4329.377152	0.006932064
4331.305606	0.007126548
4333.234059	0.006363349
4335.162512	0.005727197
4337.090965	0.005780279
4339.019418	0.005599420
4340.947871	0.004904542
4342.876324	0.004205381
4344.804777	0.004040037
4346.733230	0.004716218
4348.661683	0.005346454
4350.590136	0.005682081
4352.518589	0.005871305
4354.447042	0.006258648
4356.375495	0.006966261
4358.303949	0.007408135
4360.232402	0.006876615
4362.160855	0.005925567
4364.089308	0.005737373
4366.017761	0.006275451
4367.946214	0.006626865
4369.874667	0.006372122
4371.803120	0.006240355
4373.731573	0.006074817
4375.660026	0.005862057
4377.588479	0.006026953
4379.516932	0.006473580
4381.445385	0.007124347
4383.373839	0.007640126
4385.302292	0.007282362
4387.230745	0.006343805
4389.159198	0.005988302
4391.087651	0.005901950
4393.016104	0.005584269
4394.944557	0.005613736
4396.873010	0.005974832
4398.801463	0.006272084
4400.729916	0.006154533
4402.658369	0.005414044
4404.586822	0.004611640
4406.515275	0.004611870
4408.443729	0.005433261
4410.372182	0.006813621
4412.300635	0.008083208
4414.229088	0.008225780
4416.157541	0.007444550
4418.085994	0.007134125
4420.014447	0.007733588
4421.942900	0.008041725
4423.871353	0.007457557
4425.799806	0.006786795
4427.728259	0.006151295
4429.656712	0.005349585
4431.585165	0.005566698
4433.513618	0.007023369
4435.442072	0.008064371
4437.370525	0.008121577
4439.298978	0.008453826
4441.227431	0.009319317
4443.155884	0.009677854
4445.084337	0.009479599
4447.012790	0.009216917
4448.941243	0.008079999
4450.869696	0.005999033
4452.798149	0.005060915
4454.726602	0.006091740
4456.655055	0.007109962
4458.583508	0.006841148
4460.511962	0.005852323
4462.440415	0.005223455
4464.368868	0.005524048
4466.297321	0.006815254
4468.225774	0.007373651
4470.154227	0.006828248
4472.082680	0.006620699
4474.011133	0.007093191
4475.939586	0.007264976
4477.868039	0.007306923
4479.796492	0.007386293
4481.724945	0.007281880
4483.653398	0.006757340
4485.581851	0.006417424
4487.510305	0.006643009
4489.438758	0.007383314
4491.367211	0.008264608
4493.295664	0.008726100
4495.224117	0.008135448
4497.152570	0.006497182
4499.081023	0.005895571
4501.009476	0.006668573
4502.937929	0.007137503
4504.866382	0.007101840
4506.794835	0.007276088
4508.723288	0.007814681
4510.651741	0.008090488
4512.580195	0.008167314
4514.508648	0.007901759
4516.437101	0.007117906
4518.365554	0.006820253
4520.294007	0.007015549
4522.222460	0.006737230
4524.150913	0.006178057
4526.079366	0.006170223
4528.007819	0.006664177
4529.936272	0.006863315
4531.864725	0.006496083
4533.793178	0.006206597
4535.721631	0.006420030
4537.650084	0.007077974
4539.578538	0.007765678
4541.506991	0.008201454
4543.435444	0.008128992
4545.363897	0.007554897
4547.292350	0.007958623
4549.220803	0.008860257
4551.149256	0.008889551
4553.077709	0.008013193
4555.006162	0.006919711
4556.934615	0.006235459
4558.863068	0.006145052
4560.791521	0.006735426
4562.719974	0.007709152
4564.648428	0.007930694
4566.576881	0.006969742
4568.505334	0.006446614
4570.433787	0.007461608
4572.362240	0.008677389
4574.290693	0.008474692
4576.219146	0.007435277
4578.147599	0.007241349
4580.076052	0.007715709
4582.004505	0.007326107
4583.932958	0.006216908
4585.861411	0.006012102
4587.789864	0.006773130
4589.718318	0.006631547
4591.646771	0.005230685
4593.575224	0.004528813
4595.503677	0.005097791
4597.432130	0.006533061
4599.360583	0.007626321
4601.289036	0.008017641
4603.217489	0.008400816
[truncated: 1,501 more rows]
