# Supplementary material for: Adaptive Method for Quantitative Estimation of Glucose and Fructose Concentrations in Aqueous Solutions Based on Infrared Nanoantenna Optics
Source: Sensors (Basel). 2019 Jul 11;19(14):3053. doi: 10.3390/s19143053 (PMC6678705; doi:10.3390/s19143053)
Supplement: Supplementary file 1 [file sensors-19-03053-s001.zip › 00_Measurement_Data/Fructose cycles/3 c=50 gl/res4 sc50_50 ap100x100 par pol/3 c50 gl.14.txt]

748.239793	0.012360740
750.168246	0.019563565
752.096699	0.019705122
754.025152	0.015076497
755.953605	0.025990177
757.882058	0.027979258
759.810511	0.029880384
761.738964	0.025019428
763.667418	0.027572645
765.595871	0.032398365
767.524324	0.027431903
769.452777	0.029942807
771.381230	0.031594038
773.309683	0.032291856
775.238136	0.021298107
777.166589	0.008159764
779.095042	0.011201034
781.023495	0.020954672
782.951948	0.021002185
784.880401	0.021151446
786.808854	0.013878162
788.737308	0.022101169
790.665761	0.037086964
792.594214	0.036864385
794.522667	0.027382029
796.451120	0.028783947
798.379573	0.031270579
800.308026	0.030652963
802.236479	0.021390479
804.164932	0.011197453
806.093385	0.013621815
808.021838	0.021873837
809.950291	0.030456962
811.878744	0.039461944
813.807197	0.047103215
815.735651	0.038723227
817.664104	0.019207997
819.592557	0.027874377
821.521010	0.046614029
823.449463	0.052191932
825.377916	0.028199553
827.306369	0.021903777
829.234822	0.026633279
831.163275	0.028791679
833.091728	0.030047663
835.020181	0.023061031
836.948634	0.018765878
838.877087	0.030077219
840.805541	0.027149273
842.733994	0.010275248
844.662447	0.011329282
846.590900	0.021943619
848.519353	0.019672301
850.447806	0.010584834
852.376259	0.011493387
854.304712	0.010561339
856.233165	0.010419522
858.161618	0.012142754
860.090071	0.016647441
862.018524	0.018862531
863.946977	0.022104070
865.875430	0.025901444
867.803884	0.026996912
869.732337	0.025785554
871.660790	0.025833583
873.589243	0.028787035
875.517696	0.030253122
877.446149	0.028249752
879.374602	0.027628126
881.303055	0.027948853
883.231508	0.028060570
885.159961	0.031659774
887.088414	0.039554574
889.016867	0.046510167
890.945320	0.050016664
892.873774	0.051519353
894.802227	0.053292122
896.730680	0.056273583
898.659133	0.059022445
900.587586	0.061289858
902.516039	0.063707568
904.444492	0.065582082
906.372945	0.067751907
908.301398	0.072307095
910.229851	0.079186775
912.158304	0.086361974
914.086757	0.091310121
916.015210	0.093671292
917.943664	0.096570201
919.872117	0.100555748
921.800570	0.103554249
923.729023	0.107257314
925.657476	0.114201576
927.585929	0.122513309
929.514382	0.128839836
931.442835	0.132282391
933.371288	0.135380298
935.299741	0.140496001
937.228194	0.146697342
939.156647	0.152530789
941.085100	0.158578858
943.013553	0.165742949
944.942007	0.172885954
946.870460	0.178927913
948.798913	0.184864774
950.727366	0.191911981
952.655819	0.199300766
954.584272	0.204980776
956.512725	0.209181800
958.441178	0.214261025
960.369631	0.220693097
962.298084	0.227756798
964.226537	0.235237882
966.154990	0.242241412
968.083443	0.247901112
970.011897	0.253551215
971.940350	0.260719746
973.868803	0.268188387
975.797256	0.274178475
977.725709	0.278946847
979.654162	0.284117222
981.582615	0.290247262
983.511068	0.296124369
985.439521	0.301382750
987.367974	0.306978554
989.296427	0.313448429
991.224880	0.320230931
993.153333	0.326585472
995.081786	0.332886696
997.010240	0.338811904
998.938693	0.343321323
1000.867146	0.346988410
1002.795599	0.350737929
1004.724052	0.354782164
1006.652505	0.359117597
1008.580958	0.363424629
1010.509411	0.367645293
1012.437864	0.371874690
1014.366317	0.375489324
1016.294770	0.378108889
1018.223223	0.380495131
1020.151676	0.383425891
1022.080130	0.386708826
1024.008583	0.389446735
1025.937036	0.391322404
1027.865489	0.392838359
1029.793942	0.394063205
1031.722395	0.395122141
1033.650848	0.396370351
1035.579301	0.397150069
1037.507754	0.397352129
1039.436207	0.398420513
1041.364660	0.400531560
1043.293113	0.402056545
1045.221566	0.401949763
1047.150019	0.400268286
1049.078473	0.397768915
1051.006926	0.395639062
1052.935379	0.394284904
1054.863832	0.393034965
1056.792285	0.391343474
1058.720738	0.389134526
1060.649191	0.386740237
1062.577644	0.385273844
1064.506097	0.385455608
1066.434550	0.386173815
1068.363003	0.385955870
1070.291456	0.385309547
1072.219909	0.385497123
1074.148363	0.385889560
1076.076816	0.385267258
1078.005269	0.384025991
1079.933722	0.382932842
1081.862175	0.382096142
1083.790628	0.381744772
1085.719081	0.381767541
1087.647534	0.381253541
1089.575987	0.379811198
1091.504440	0.378162920
1093.432893	0.377008587
1095.361346	0.375915915
1097.289799	0.374093473
1099.218253	0.371706575
1101.146706	0.369477242
1103.075159	0.367574394
1105.003612	0.365368754
1106.932065	0.363008589
1108.860518	0.361647427
1110.788971	0.361097634
1112.717424	0.359938651
1114.645877	0.357592016
1116.574330	0.354851216
1118.502783	0.352520645
1120.431236	0.350260586
1122.359689	0.347582966
1124.288142	0.344717622
1126.216596	0.341943681
1128.145049	0.339126170
1130.073502	0.336390287
1132.001955	0.334139675
1133.930408	0.332040071
1135.858861	0.329423875
1137.787314	0.326273173
1139.715767	0.323117256
1141.644220	0.320476443
1143.572673	0.318403214
1145.501126	0.316454977
1147.429579	0.314070523
1149.358032	0.311076939
1151.286486	0.307999432
1153.214939	0.305398792
1155.143392	0.302936643
1157.071845	0.300292373
1159.000298	0.297899663
1160.928751	0.295671642
1162.857204	0.292959750
1164.785657	0.289680779
1166.714110	0.286455095
1168.642563	0.283787638
1170.571016	0.281165332
1172.499469	0.278146058
1174.427922	0.275536150
1176.356375	0.273644179
1178.284829	0.271502733
1180.213282	0.268769771
1182.141735	0.265947342
1184.070188	0.263176441
1185.998641	0.260437906
1187.927094	0.257814556
1189.855547	0.255231231
1191.784000	0.252798676
1193.712453	0.250594646
1195.640906	0.248277217
1197.569359	0.245704085
1199.497812	0.243028641
1201.426265	0.240203515
1203.354719	0.237745777
1205.283172	0.235317603
1207.211625	0.232953280
1209.140078	0.230636641
1211.068531	0.228390768
1212.996984	0.226342872
1214.925437	0.224176943
1216.853890	0.221727729
1218.782343	0.219493464
1220.710796	0.217451245
1222.639249	0.215177774
1224.567702	0.212986067
1226.496155	0.211175412
1228.424609	0.209374309
1230.353062	0.207311258
1232.281515	0.205049753
1234.209968	0.202662960
1236.138421	0.200411379
1238.066874	0.198563963
1239.995327	0.196963176
1241.923780	0.195480466
1243.852233	0.194264457
1245.780686	0.193016961
1247.709139	0.191309899
1249.637592	0.189323440
1251.566045	0.187611878
1253.494498	0.186197490
1255.422952	0.184803158
1257.351405	0.183467761
1259.279858	0.181972519
1261.208311	0.180010810
1263.136764	0.177814409
1265.065217	0.175898895
1266.993670	0.174481988
1268.922123	0.173095211
1270.850576	0.171169847
1272.779029	0.169014439
1274.707482	0.167110786
1276.635935	0.165610597
1278.564388	0.164373174
1280.492842	0.162910402
1282.421295	0.161055639
1284.349748	0.159465864
1286.278201	0.158376828
1288.206654	0.157129854
1290.135107	0.155390128
1292.063560	0.153566346
1293.992013	0.151968181
1295.920466	0.150450066
1297.848919	0.148871258
1299.777372	0.147433117
1301.705825	0.146305010
1303.634278	0.145305976
1305.562731	0.144256949
1307.491185	0.143098757
1309.419638	0.141890764
1311.348091	0.140790090
1313.276544	0.140123516
1315.204997	0.139810786
1317.133450	0.139176309
1319.061903	0.137706220
1320.990356	0.135258228
1322.918809	0.132499039
1324.847262	0.130490333
1326.775715	0.129265174
1328.704168	0.128085479
1330.632621	0.126599804
1332.561075	0.125436082
1334.489528	0.125646606
1336.417981	0.127389953
1338.346434	0.128892735
1340.274887	0.128089413
1342.203340	0.124783352
1344.131793	0.120816492
1346.060246	0.118181422
1347.988699	0.117131002
1349.917152	0.116539933
1351.845605	0.115549549
1353.774058	0.114155345
1355.702511	0.112879604
1357.630965	0.112195440
1359.559418	0.112105332
1361.487871	0.112044245
1363.416324	0.111717865
1365.344777	0.110777974
1367.273230	0.109103590
1369.201683	0.108003616
1371.130136	0.108102806
1373.058589	0.108350277
1374.987042	0.107679486
1376.915495	0.105337270
1378.843948	0.102175072
1380.772401	0.100074075
1382.700854	0.099523775
1384.629308	0.099738508
1386.557761	0.099659711
1388.486214	0.099087991
1390.414667	0.098473102
1392.343120	0.098130234
1394.271573	0.098667070
1396.200026	0.099366181
1398.128479	0.098048583
1400.056932	0.095410883
1401.985385	0.093109205
1403.913838	0.091108158
1405.842291	0.089869343
1407.770744	0.089145228
1409.699198	0.088145033
1411.627651	0.087305807
1413.556104	0.087543108
1415.484557	0.088832445
1417.413010	0.089641832
1419.341463	0.089485906
1421.269916	0.088824645
1423.198369	0.086818345
1425.126822	0.084364980
1427.055275	0.082796283
1428.983728	0.081896052
1430.912181	0.081974417
1432.840634	0.082564697
1434.769087	0.081907116
1436.697541	0.080264844
1438.625994	0.079006121
1440.554447	0.077048808
1442.482900	0.074927032
1444.411353	0.074327298
1446.339806	0.074595325
1448.268259	0.074605279
1450.196712	0.074480936
1452.125165	0.075228587
1454.053618	0.077491157
1455.982071	0.080189936
1457.910524	0.081080914
1459.838977	0.078787878
1461.767431	0.074746154
1463.695884	0.071178816
1465.624337	0.069517247
1467.552790	0.069886439
1469.481243	0.071293019
1471.409696	0.073033735
1473.338149	0.074093357
1475.266602	0.072288260
1477.195055	0.068497583
1479.123508	0.065352634
1481.051961	0.063761964
1482.980414	0.064022414
1484.908867	0.065891340
1486.837321	0.068488136
1488.765774	0.069950163
1490.694227	0.068888731
1492.622680	0.066845462
1494.551133	0.065012053
1496.479586	0.063840903
1498.408039	0.063194372
1500.336492	0.062503129
1502.264945	0.062614016
1504.193398	0.064018436
1506.121851	0.066522539
1508.050304	0.068677157
1509.978757	0.066741295
1511.907210	0.062995590
1513.835664	0.061407261
1515.764117	0.062211916
1517.692570	0.064262837
1519.621023	0.065432921
1521.549476	0.064689927
1523.477929	0.063320816
1525.406382	0.061305877
1527.334835	0.059358757
1529.263288	0.058449432
1531.191741	0.057865631
1533.120194	0.057457238
1535.048647	0.058373217
1536.977100	0.060141284
1538.905554	0.063150488
1540.834007	0.067608215
1542.762460	0.066596337
1544.690913	0.059914537
1546.619366	0.054503899
1548.547819	0.052075680
1550.476272	0.051750138
1552.404725	0.052744858
1554.333178	0.054709263
1556.261631	0.056709334
1558.190084	0.056288127
1560.118537	0.054559633
1562.046990	0.053038199
1563.975443	0.051061537
1565.903897	0.049918666
1567.832350	0.049538452
1569.760803	0.049210433
1571.689256	0.049582016
1573.617709	0.050004490
1575.546162	0.049856178
1577.474615	0.049457923
1579.403068	0.048123002
1581.331521	0.046149321
1583.259974	0.045047782
1585.188427	0.044983353
1587.116880	0.045275297
1589.045333	0.045544583
1590.973787	0.045740407
1592.902240	0.046001449
1594.830693	0.046561439
1596.759146	0.047430076
1598.687599	0.048245192
1600.616052	0.048678529
1602.544505	0.048732694
1604.472958	0.048693113
1606.401411	0.048809841
1608.329864	0.049124878
1610.258317	0.049690790
1612.186770	0.050694801
1614.115223	0.051936507
1616.043677	0.053031981
1617.972130	0.054039024
1619.900583	0.054397356
1621.829036	0.053968627
1623.757489	0.054326206
1625.685942	0.055070858
1627.614395	0.054727677
1629.542848	0.054343972
1631.471301	0.055119619
1633.399754	0.056810495
1635.328207	0.059005987
1637.256660	0.060338035
1639.185113	0.058800329
1641.113566	0.056404389
1643.042020	0.056076020
1644.970473	0.058019664
1646.898926	0.061141688
1648.827379	0.063696392
1650.755832	0.063023701
1652.684285	0.060270064
1654.612738	0.059114859
1656.541191	0.057866778
1658.469644	0.055673040
1660.398097	0.054128908
1662.326550	0.053353578
1664.255003	0.053208794
1666.183456	0.053592913
1668.111910	0.054214664
1670.040363	0.055155117
1671.968816	0.055300254
1673.897269	0.053501792
1675.825722	0.051529493
1677.754175	0.051057991
1679.682628	0.051538859
1681.611081	0.052131210
1683.539534	0.051926147
1685.467987	0.051133331
1687.396440	0.049323626
1689.324893	0.046390761
1691.253346	0.044414971
1693.181799	0.043969903
1695.110253	0.044951748
1697.038706	0.047476351
1698.967159	0.048179001
1700.895612	0.046460118
1702.824065	0.045233592
1704.752518	0.043739546
1706.680971	0.041878171
1708.609424	0.040101632
1710.537877	0.038671866
1712.466330	0.038382906
1714.394783	0.039471194
1716.323236	0.040753193
1718.251689	0.040558994
1720.180143	0.038864180
1722.108596	0.036579072
1724.037049	0.034765664
1725.965502	0.034139153
1727.893955	0.034353431
1729.822408	0.034937944
1731.750861	0.035423603
1733.679314	0.035844963
1735.607767	0.036892194
1737.536220	0.037233654
1739.464673	0.036284763
1741.393126	0.035617005
1743.321579	0.035921261
1745.250032	0.036855832
1747.178486	0.037717856
1749.106939	0.037517548
1751.035392	0.036322065
1752.963845	0.035233621
1754.892298	0.034590989
1756.820751	0.034378085
1758.749204	0.034634631
1760.677657	0.034692064
1762.606110	0.034556720
1764.534563	0.034576006
1766.463016	0.034747940
1768.391469	0.035726637
1770.319922	0.037479237
1772.248376	0.038767945
1774.176829	0.038773786
1776.105282	0.037809182
1778.033735	0.037071329
1779.962188	0.037315097
1781.890641	0.037955191
1783.819094	0.037970852
1785.747547	0.037633814
1787.676000	0.037887331
1789.604453	0.038748205
1791.532906	0.039816838
1793.461359	0.040829800
1795.389812	0.041293498
1797.318266	0.041129213
1799.246719	0.040891398
1801.175172	0.040889870
1803.103625	0.040876828
1805.032078	0.040651701
1806.960531	0.040542431
1808.888984	0.040714558
1810.817437	0.040991362
1812.745890	0.041172516
1814.674343	0.041003376
1816.602796	0.040576082
1818.531249	0.040401626
1820.459702	0.040750720
1822.388155	0.041455511
1824.316609	0.042249266
1826.245062	0.043179274
1828.173515	0.043773953
1830.101968	0.043636251
1832.030421	0.043080453
1833.958874	0.042236969
1835.887327	0.041505706
1837.815780	0.041271333
1839.744233	0.041465756
1841.672686	0.041710995
1843.601139	0.041900229
1845.529592	0.042182297
1847.458045	0.041750833
1849.386499	0.040467765
1851.314952	0.039364945
1853.243405	0.039024748
1855.171858	0.039169580
1857.100311	0.039197490
1859.028764	0.038987283
1860.957217	0.038756691
1862.885670	0.038643084
1864.814123	0.038833912
1866.742576	0.039213412
1868.671029	0.039356790
1870.599482	0.038907632
1872.527935	0.037792165
1874.456388	0.036596552
1876.384842	0.035914909
1878.313295	0.035672694
1880.241748	0.035682481
1882.170201	0.035757307
1884.098654	0.035698142
1886.027107	0.035524927
1887.955560	0.035182118
1889.884013	0.034818165
1891.812466	0.034487851
1893.740919	0.033838887
1895.669372	0.033239678
1897.597825	0.033024244
1899.526278	0.032772731
1901.454732	0.032349922
1903.383185	0.032036506
1905.311638	0.032030422
1907.240091	0.032188579
1909.168544	0.032121930
1911.096997	0.031574804
1913.025450	0.030842450
1914.953903	0.030464580
1916.882356	0.030433370
1918.810809	0.030539894
1920.739262	0.030434607
1922.667715	0.029831043
1924.596168	0.029051419
1926.524622	0.028356688
1928.453075	0.027918264
1930.381528	0.027832493
1932.309981	0.027770068
1934.238434	0.027357347
1936.166887	0.026783677
1938.095340	0.026578492
1940.023793	0.026747208
1941.952246	0.026906660
1943.880699	0.026938723
1945.809152	0.026588421
1947.737605	0.025796272
1949.666058	0.025122147
1951.594511	0.024885748
1953.522965	0.024865607
1955.451418	0.024836246
1957.379871	0.024807436
1959.308324	0.024689142
1961.236777	0.024303146
1963.165230	0.023671910
1965.093683	0.023110986
1967.022136	0.022948902
1968.950589	0.023011679
1970.879042	0.022858817
1972.807495	0.022643993
1974.735948	0.022634737
1976.664401	0.022500236
1978.592855	0.022011181
1980.521308	0.021548236
1982.449761	0.021489799
1984.378214	0.021710133
1986.306667	0.021772671
1988.235120	0.021488678
1990.163573	0.021140989
1992.092026	0.021010652
1994.020479	0.020947354
1995.948932	0.020699695
1997.877385	0.020358596
1999.805838	0.020000475
2001.734291	0.019629534
2003.662744	0.019373216
2005.591198	0.019285874
2007.519651	0.019341063
2009.448104	0.019398957
2011.376557	0.019242184
2013.305010	0.018935628
2015.233463	0.018660193
2017.161916	0.018481478
2019.090369	0.018410902
2021.018822	0.018285755
2022.947275	0.018035168
2024.875728	0.017859999
2026.804181	0.017723994
2028.732634	0.017580945
2030.661088	0.017677104
2032.589541	0.017893378
2034.517994	0.017844263
2036.446447	0.017589459
2038.374900	0.017374588
2040.303353	0.017212627
2042.231806	0.017058309
2044.160259	0.016986197
2046.088712	0.016944056
2048.017165	0.016683694
2049.945618	0.016285911
2051.874071	0.016138133
2053.802524	0.016200528
2055.730978	0.016120439
2057.659431	0.015932746
2059.587884	0.015822785
2061.516337	0.015780158
2063.444790	0.015817842
2065.373243	0.015943933
2067.301696	0.015995527
2069.230149	0.015796168
2071.158602	0.015446729
2073.087055	0.015277381
2075.015508	0.015427189
2076.943961	0.015656237
2078.872414	0.015746800
2080.800867	0.015646514
2082.729321	0.015214095
2084.657774	0.014556197
2086.586227	0.014167313
2088.514680	0.014182720
2090.443133	0.014321112
2092.371586	0.014441731
2094.300039	0.014564408
2096.228492	0.014717731
2098.156945	0.014851992
2100.085398	0.014830882
2102.013851	0.014537169
2103.942304	0.014104418
2105.870757	0.013884023
2107.799211	0.013857860
2109.727664	0.013735910
2111.656117	0.013426993
2113.584570	0.013122875
2115.513023	0.013024132
2117.441476	0.013078469
2119.369929	0.013098171
2121.298382	0.013103039
2123.226835	0.013193893
2125.155288	0.013210132
2127.083741	0.013002955
2129.012194	0.012760440
2130.940647	0.012798870
2132.869100	0.013204412
2134.797554	0.013529443
2136.726007	0.013417395
2138.654460	0.013202789
2140.582913	0.013110382
2142.511366	0.013055305
2144.439819	0.012955354
2146.368272	0.012695796
2148.296725	0.012437298
2150.225178	0.012520938
2152.153631	0.012718812
2154.082084	0.012624985
2156.010537	0.012479458
2157.938990	0.012479114
2159.867444	0.012360291
2161.795897	0.012157355
2163.724350	0.012059500
2165.652803	0.012034120
2167.581256	0.012039953
2169.509709	0.011985353
2171.438162	0.011929874
2173.366615	0.012044930
2175.295068	0.012162865
2177.223521	0.012233769
2179.151974	0.012320317
2181.080427	0.012302187
2183.008880	0.012130269
2184.937334	0.011735933
2186.865787	0.011265146
2188.794240	0.011170645
2190.722693	0.011457205
2192.651146	0.011686059
2194.579599	0.011609095
2196.508052	0.011214587
2198.436505	0.010716878
2200.364958	0.010574324
2202.293411	0.010734670
2204.221864	0.010774814
2206.150317	0.010657545
2208.078770	0.010576108
2210.007223	0.010627151
2211.935677	0.010799802
2213.864130	0.010896112
2215.792583	0.010739994
2217.721036	0.010304583
2219.649489	0.009923943
2221.577942	0.010081002
2223.506395	0.010510081
2225.434848	0.010521744
2227.363301	0.010181269
2229.291754	0.010042991
2231.220207	0.010133628
2233.148660	0.010208184
2235.077113	0.010212736
2237.005567	0.010124891
2238.934020	0.009949268
2240.862473	0.009747645
2242.790926	0.009531427
2244.719379	0.009335181
2246.647832	0.009195016
2248.576285	0.009233476
2250.504738	0.009443065
2252.433191	0.009532920
2254.361644	0.009613112
2256.290097	0.009776421
2258.218550	0.009856082
2260.147003	0.009749933
2262.075456	0.009438664
2264.003910	0.009073924
2265.932363	0.008967086
2267.860816	0.009139762
2269.789269	0.009357813
2271.717722	0.009473862
2273.646175	0.009436203
2275.574628	0.009305824
2277.503081	0.009209622
2279.431534	0.009179633
2281.359987	0.009184406
2283.288440	0.009144858
2285.216893	0.009017138
2287.145346	0.008915589
2289.073800	0.008974997
2291.002253	0.009072002
2292.930706	0.008930660
2294.859159	0.008568732
2296.787612	0.008270940
2298.716065	0.008162316
2300.644518	0.008216679
2302.572971	0.008379593
2304.501424	0.008589694
2306.429877	0.008888406
2308.358330	0.009229572
2310.286783	0.009361729
2312.215236	0.009105983
2314.143690	0.008583034
2316.072143	0.008050301
2318.000596	0.007715304
2319.929049	0.007546528
2321.857502	0.007269799
2323.785955	0.006951723
2325.714408	0.006925633
2327.642861	0.006990509
2329.571314	0.006721527
2331.499767	0.006313244
2333.428220	0.006453671
2335.356673	0.007394960
2337.285126	0.008523815
2339.213579	0.008839240
2341.142033	0.008158854
2343.070486	0.007180403
2344.998939	0.006714075
2346.927392	0.007079851
2348.855845	0.007875055
2350.784298	0.008546857
2352.712751	0.008679538
2354.641204	0.007996296
2356.569657	0.006988603
2358.498110	0.006734924
2360.426563	0.007204444
2362.355016	0.007432249
2364.283469	0.007474907
2366.211923	0.007877527
2368.140376	0.008083490
2370.068829	0.007719229
2371.997282	0.007533774
2373.925735	0.007641694
2375.854188	0.007636027
2377.782641	0.007554682
2379.711094	0.007319643
2381.639547	0.006839745
2383.568000	0.006431044
2385.496453	0.006331817
2387.424906	0.006440808
2389.353359	0.006492909
2391.281812	0.006370681
2393.210266	0.006265815
2395.138719	0.006309782
2397.067172	0.006421445
2398.995625	0.006485617
2400.924078	0.006375905
2402.852531	0.006054320
2404.780984	0.005885857
2406.709437	0.006002596
2408.637890	0.006246602
2410.566343	0.006627692
2412.494796	0.006819590
2414.423249	0.006511741
2416.351702	0.006107370
2418.280156	0.005910552
2420.208609	0.006166503
2422.137062	0.006727606
2424.065515	0.006835990
2425.993968	0.006450695
2427.922421	0.006197734
2429.850874	0.006158243
2431.779327	0.006099731
2433.707780	0.005933360
2435.636233	0.005727403
2437.564686	0.005673946
2439.493139	0.005853225
2441.421592	0.005875150
2443.350045	0.005631064
2445.278499	0.005617094
2447.206952	0.005840312
2449.135405	0.005964836
2451.063858	0.006093681
2452.992311	0.006306425
2454.920764	0.006509541
2456.849217	0.006581180
2458.777670	0.006338749
2460.706123	0.005883922
2462.634576	0.005754111
2464.563029	0.006152052
2466.491482	0.006616569
2468.419935	0.006843381
2470.348389	0.006950024
2472.276842	0.006959870
2474.205295	0.006869720
2476.133748	0.006799613
2478.062201	0.006783409
2479.990654	0.006772690
2481.919107	0.006747926
2483.847560	0.006755740
2485.776013	0.006794912
2487.704466	0.006836854
2489.632919	0.007030928
2491.561372	0.007271778
2493.489825	0.007284064
2495.418279	0.007403141
2497.346732	0.007864500
2499.275185	0.008293386
2501.203638	0.008339330
2503.132091	0.008205461
2505.060544	0.008380895
2506.988997	0.008796329
2508.917450	0.009032490
2510.845903	0.009128401
2512.774356	0.009345125
2514.702809	0.009600855
2516.631262	0.009780291
2518.559715	0.010026652
2520.488168	0.010345560
2522.416622	0.010591572
2524.345075	0.010749091
2526.273528	0.010752952
2528.201981	0.010602470
2530.130434	0.010580281
2532.058887	0.010867483
2533.987340	0.011227009
2535.915793	0.011371488
2537.844246	0.011522042
2539.772699	0.011989587
2541.701152	0.012469561
2543.629605	0.012472991
2545.558058	0.012237357
2547.486512	0.012403806
2549.414965	0.012940541
2551.343418	0.013280938
2553.271871	0.013434262
2555.200324	0.013813872
2557.128777	0.014364937
2559.057230	0.014791749
2560.985683	0.014975585
2562.914136	0.015096006
2564.842589	0.015426339
2566.771042	0.015823683
2568.699495	0.015947863
2570.627948	0.015884409
2572.556401	0.016018782
2574.484855	0.016414238
2576.413308	0.016759895
2578.341761	0.016825100
2580.270214	0.016767140
2582.198667	0.016833002
2584.127120	0.017067548
2586.055573	0.017438760
2587.984026	0.017735330
2589.912479	0.017779855
2591.840932	0.017723128
2593.769385	0.017703447
2595.697838	0.017867478
2597.626291	0.018236658
2599.554745	0.018560767
2601.483198	0.018593062
2603.411651	0.018293476
2605.340104	0.018047366
2607.268557	0.018181290
2609.197010	0.018412214
2611.125463	0.018420493
2613.053916	0.018344242
2614.982369	0.018378971
2616.910822	0.018588033
2618.839275	0.018956162
2620.767728	0.019148504
2622.696181	0.019048261
2624.624635	0.019012718
2626.553088	0.019101651
2628.481541	0.019116325
2630.409994	0.019014115
2632.338447	0.019018559
2634.266900	0.018998127
2636.195353	0.018531272
2638.123806	0.018017439
2640.052259	0.018103605
2641.980712	0.018486897
2643.909165	0.018414350
2645.837618	0.018024702
2647.766071	0.017992271
2649.694524	0.018278681
2651.622978	0.018412154
2653.551431	0.018078500
2655.479884	0.017485954
2657.408337	0.017357228
2659.336790	0.017850194
2661.265243	0.018248586
2663.193696	0.018052312
2665.122149	0.017456809
2667.050602	0.016866283
2668.979055	0.016595567
2670.907508	0.016626060
2672.835961	0.016655365
2674.764414	0.016436661
2676.692868	0.015936734
2678.621321	0.015477072
2680.549774	0.015282963
2682.478227	0.015389273
2684.406680	0.015740486
2686.335133	0.015992874
2688.263586	0.016019914
2690.192039	0.015988648
2692.120492	0.015948078
2694.048945	0.015902735
2695.977398	0.015844645
2697.905851	0.015604817
2699.834304	0.015192037
2701.762757	0.014847255
2703.691211	0.014611875
2705.619664	0.014508641
2707.548117	0.014686115
2709.476570	0.014884302
2711.405023	0.014901420
2713.333476	0.014924462
2715.261929	0.014955121
2717.190382	0.015021157
2719.118835	0.015202505
2721.047288	0.015187630
2722.975741	0.014774937
2724.904194	0.014271197
2726.832647	0.014174727
2728.761101	0.014514276
2730.689554	0.014702972
2732.618007	0.014384207
2734.546460	0.013855330
2736.474913	0.013476937
2738.403366	0.013266887
2740.331819	0.013155309
2742.260272	0.013216972
2744.188725	0.013342905
2746.117178	0.013385333
2748.045631	0.013412254
2749.974084	0.013398551
2751.902537	0.013262058
2753.830991	0.013007309
2755.759444	0.012751592
2757.687897	0.012747132
2759.616350	0.012967085
2761.544803	0.013065449
2763.473256	0.012932804
2765.401709	0.012608496
2767.330162	0.012083002
2769.258615	0.011693330
2771.187068	0.011663114
2773.115521	0.011870305
2775.043974	0.012217795
2776.972427	0.012615840
2778.900880	0.012928914
2780.829334	0.012955281
2782.757787	0.012751324
2784.686240	0.012590174
2786.614693	0.012423781
2788.543146	0.012187142
2790.471599	0.012234787
2792.400052	0.012720867
2794.328505	0.013052659
2796.256958	0.012771385
2798.185411	0.012282555
2800.113864	0.012060890
2802.042317	0.012083531
2803.970770	0.012153869
2805.899224	0.012184941
2807.827677	0.012074454
2809.756130	0.011986042
2811.684583	0.012202898
2813.613036	0.012254283
2815.541489	0.011776716
2817.469942	0.011300749
2819.398395	0.011174833
2821.326848	0.011083391
2823.255301	0.011019754
2825.183754	0.011410957
2827.112207	0.012161108
2829.040660	0.012496343
2830.969113	0.012195975
2832.897567	0.011843976
2834.826020	0.011801302
2836.754473	0.011941402
2838.682926	0.012024047
2840.611379	0.012072416
2842.539832	0.012192203
2844.468285	0.012075162
2846.396738	0.011466831
2848.325191	0.010764089
2850.253644	0.010497675
2852.182097	0.010829053
2854.110550	0.011577637
2856.039003	0.012300361
2857.967457	0.012429447
2859.895910	0.011913146
2861.824363	0.011306678
2863.752816	0.010809724
2865.681269	0.010207852
2867.609722	0.010035873
2869.538175	0.010694960
2871.466628	0.011300745
2873.395081	0.011287921
2875.323534	0.011157144
2877.251987	0.011339702
2879.180440	0.011525091
2881.108893	0.011325906
2883.037347	0.011157751
2884.965800	0.011281044
2886.894253	0.011213520
2888.822706	0.010981398
2890.751159	0.011075715
2892.679612	0.011297662
2894.608065	0.011366688
2896.536518	0.011249875
2898.464971	0.010941591
2900.393424	0.010741466
2902.321877	0.010859627
2904.250330	0.011001570
2906.178783	0.010864947
2908.107236	0.010487536
2910.035690	0.010299749
2911.964143	0.010639581
2913.892596	0.011272910
2915.821049	0.011834059
2917.749502	0.011847268
2919.677955	0.011209451
2921.606408	0.010965700
2923.534861	0.011393349
2925.463314	0.011520641
2927.391767	0.011326234
2929.320220	0.011435719
2931.248673	0.011727738
2933.177126	0.011788683
2935.105580	0.011490132
2937.034033	0.010897021
2938.962486	0.010429106
2940.890939	0.010595708
2942.819392	0.011183823
2944.747845	0.011667967
2946.676298	0.011983046
2948.604751	0.012020370
2950.533204	0.011801303
2952.461657	0.011781665
2954.390110	0.011830297
2956.318563	0.011490331
2958.247016	0.011084891
2960.175469	0.011180788
2962.103923	0.011502533
2964.032376	0.011477946
2965.960829	0.011218773
2967.889282	0.011106879
2969.817735	0.011152158
2971.746188	0.011113360
2973.674641	0.011022330
2975.603094	0.011211034
2977.531547	0.011589844
2979.460000	0.011852506
2981.388453	0.011907223
2983.316906	0.011981800
2985.245359	0.012241653
2987.173813	0.012273120
2989.102266	0.012033742
2991.030719	0.011969465
2992.959172	0.012065431
2994.887625	0.012078469
2996.816078	0.011952556
2998.744531	0.011870180
3000.672984	0.011867272
3002.601437	0.012040734
3004.529890	0.012311305
3006.458343	0.012265166
3008.386796	0.011883570
3010.315249	0.011751440
3012.243703	0.012001192
3014.172156	0.012317748
3016.100609	0.012539157
3018.029062	0.012639428
3019.957515	0.012639772
3021.885968	0.012521611
3023.814421	0.012324362
3025.742874	0.012069574
3027.671327	0.011847588
3029.599780	0.012002710
3031.528233	0.012622228
3033.456686	0.013200023
3035.385139	0.013288128
3037.313592	0.013085899
3039.242046	0.013019184
3041.170499	0.013182038
3043.098952	0.013353298
3045.027405	0.013338113
3046.955858	0.013246897
3048.884311	0.013338610
3050.812764	0.013546557
3052.741217	0.013609038
3054.669670	0.013504040
3056.598123	0.013353993
3058.526576	0.013368270
3060.455029	0.013746486
3062.383482	0.014292195
3064.311936	0.014643168
3066.240389	0.014862624
3068.168842	0.015229760
3070.097295	0.015576818
3072.025748	0.015598956
3073.954201	0.015546166
3075.882654	0.015754905
3077.811107	0.016050724
3079.739560	0.016078755
3081.668013	0.015994862
3083.596466	0.016225448
3085.524919	0.016644102
3087.453372	0.016790112
3089.381825	0.016358044
3091.310279	0.015627341
3093.238732	0.015357003
3095.167185	0.015614152
3097.095638	0.016006257
3099.024091	0.016530262
3100.952544	0.016900681
3102.880997	0.016736422
3104.809450	0.016500883
3106.737903	0.016729668
3108.666356	0.017163850
3110.594809	0.017386053
3112.523262	0.017560748
3114.451715	0.017837703
3116.380169	0.018101519
3118.308622	0.018401667
3120.237075	0.018622480
3122.165528	0.018589560
3124.093981	0.018748542
3126.022434	0.019299641
3127.950887	0.019639369
3129.879340	0.019469706
3131.807793	0.019209046
3133.736246	0.019130342
3135.664699	0.019190405
3137.593152	0.019381296
3139.521605	0.019592363
3141.450058	0.019807488
3143.378512	0.020043941
3145.306965	0.020149676
3147.235418	0.020139031
3149.163871	0.020007174
3151.092324	0.019962115
3153.020777	0.020475376
3154.949230	0.021292310
3156.877683	0.021642704
3158.806136	0.021322731
3160.734589	0.020796807
3162.663042	0.020403121
3164.591495	0.020186311
3166.519948	0.020189302
3168.448402	0.020434991
3170.376855	0.020958006
3172.305308	0.021776844
3174.233761	0.022521909
3176.162214	0.022599885
3178.090667	0.022223206
3180.019120	0.022107456
3181.947573	0.022152537
3183.876026	0.022185568
3185.804479	0.022496033
3187.732932	0.022954650
3189.661385	0.023363030
3191.589838	0.023973787
3193.518292	0.024643850
3195.446745	0.024808604
3197.375198	0.024681428
3199.303651	0.024912056
3201.232104	0.025405085
3203.160557	0.025785534
3205.089010	0.025966911
3207.017463	0.025830554
3208.945916	0.025300087
3210.874369	0.024674993
3212.802822	0.024516877
3214.731275	0.025059242
3216.659728	0.025719164
3218.588181	0.025770959
3220.516635	0.025512584
3222.445088	0.025835792
3224.373541	0.026721925
3226.301994	0.027248900
3228.230447	0.027161974
3230.158900	0.027078219
3232.087353	0.027301466
3234.015806	0.027552422
3235.944259	0.027554592
3237.872712	0.027462473
3239.801165	0.027544171
3241.729618	0.027477236
3243.658071	0.027018638
3245.586525	0.026943078
3247.514978	0.027703481
3249.443431	0.028465457
3251.371884	0.028471898
3253.300337	0.027879428
3255.228790	0.027286269
3257.157243	0.027225234
3259.085696	0.027891885
3261.014149	0.028755007
3262.942602	0.028944340
3264.871055	0.028495675
3266.799508	0.028281059
3268.727961	0.028711820
3270.656414	0.029564528
3272.584868	0.030384710
3274.513321	0.030709114
3276.441774	0.030561043
3278.370227	0.030232590
3280.298680	0.029860739
3282.227133	0.029577067
3284.155586	0.029565217
3286.084039	0.030048883
3288.012492	0.030950718
3289.940945	0.031375088
3291.869398	0.030811474
3293.797851	0.030149071
3295.726304	0.030082460
3297.654758	0.030400237
3299.583211	0.030800126
3301.511664	0.031158583
3303.440117	0.031297542
3305.368570	0.031029191
3307.297023	0.030572899
3309.225476	0.030490959
3311.153929	0.030997418
3313.082382	0.031697407
3315.010835	0.031998120
3316.939288	0.031548806
3318.867741	0.030692969
3320.796194	0.030181920
3322.724648	0.030348517
3324.653101	0.030926500
3326.581554	0.031462062
3328.510007	0.031889886
3330.438460	0.032441381
3332.366913	0.032784972
3334.295366	0.032666218
3336.223819	0.032727677
3338.152272	0.033240475
3340.080725	0.033662103
3342.009178	0.033399865
3343.937631	0.032333877
3345.866084	0.031559825
3347.794537	0.032100473
3349.722991	0.033259012
3351.651444	0.034049101
3353.579897	0.034451108
3355.508350	0.034564253
3357.436803	0.034426119
3359.365256	0.034265943
3361.293709	0.034415819
3363.222162	0.034911249
3365.150615	0.035256002
3367.079068	0.035412308
3369.007521	0.035792153
3370.935974	0.036173861
3372.864427	0.036187954
3374.792881	0.036080606
3376.721334	0.036177967
3378.649787	0.036436398
3380.578240	0.036565877
3382.506693	0.036220163
3384.435146	0.035592213
3386.363599	0.035285607
3388.292052	0.035307650
3390.220505	0.035349138
3392.148958	0.035722189
3394.077411	0.036712211
3396.005864	0.037639022
3397.934317	0.037741791
3399.862770	0.037292793
3401.791224	0.037003323
3403.719677	0.036666576
3405.648130	0.036412522
3407.576583	0.036222417
3409.505036	0.036023941
3411.433489	0.035971601
3413.361942	0.036272891
3415.290395	0.036926292
3417.218848	0.037764806
3419.147301	0.038268931
3421.075754	0.037968263
3423.004207	0.037338249
3424.932660	0.037231609
3426.861114	0.037445415
3428.789567	0.037424356
3430.718020	0.037416108
3432.646473	0.037579224
3434.574926	0.037476446
3436.503379	0.037162226
3438.431832	0.037239458
3440.360285	0.037682634
3442.288738	0.037837535
3444.217191	0.037307546
3446.145644	0.036531024
3448.074097	0.036559317
3450.002550	0.037023358
3451.931004	0.036850791
3453.859457	0.036230329
3455.787910	0.035794433
3457.716363	0.035852972
3459.644816	0.036372378
3461.573269	0.036795080
3463.501722	0.036619112
3465.430175	0.036272671
3467.358628	0.036190949
3469.287081	0.036173604
3471.215534	0.036154691
3473.143987	0.036092371
3475.072440	0.035587534
3477.000893	0.034741838
3478.929347	0.034304980
3480.857800	0.034422282
3482.786253	0.034497395
3484.714706	0.034486622
3486.643159	0.034534723
3488.571612	0.034146640
3490.500065	0.033351652
3492.428518	0.032853298
3494.356971	0.032686763
3496.285424	0.032582689
3498.213877	0.032696288
3500.142330	0.033089057
3502.070783	0.033270039
3503.999237	0.032746397
3505.927690	0.032032941
3507.856143	0.031919491
3509.784596	0.032281093
3511.713049	0.032266032
3513.641502	0.031584900
3515.569955	0.031006515
3517.498408	0.031059587
3519.426861	0.031373270
3521.355314	0.031343393
3523.283767	0.031161394
3525.212220	0.031430896
3527.140673	0.031836320
3529.069126	0.031680387
3530.997580	0.031023160
3532.926033	0.030280706
3534.854486	0.029718749
3536.782939	0.029518951
3538.711392	0.029473821
3540.639845	0.029363075
3542.568298	0.029563526
3544.496751	0.030163724
3546.425204	0.030415317
3548.353657	0.029664554
3550.282110	0.028189331
3552.210563	0.027114084
3554.139016	0.027073694
3556.067470	0.027216101
3557.995923	0.026846187
3559.924376	0.026485916
3561.852829	0.026521208
3563.781282	0.026576929
3565.709735	0.026470393
3567.638188	0.026385723
3569.566641	0.025936745
3571.495094	0.024963146
3573.423547	0.024087874
3575.352000	0.023737885
3577.280453	0.023799662
3579.208906	0.023900881
3581.137360	0.023763966
3583.065813	0.023699977
3584.994266	0.024297573
3586.922719	0.025376502
3588.851172	0.025699480
3590.779625	0.024620270
3592.708078	0.022991039
3594.636531	0.021805452
3596.564984	0.021388723
3598.493437	0.021447495
3600.421890	0.021384861
3602.350343	0.020839918
3604.278796	0.020043593
3606.207249	0.019634793
3608.135703	0.020188078
3610.064156	0.021497492
3611.992609	0.022537336
3613.921062	0.022675823
3615.849515	0.021994736
3617.777968	0.021028478
3619.706421	0.020433016
3621.634874	0.020249398
3623.563327	0.020196797
3625.491780	0.020187130
3627.420233	0.019931819
3629.348686	0.019572597
3631.277139	0.019309767
3633.205593	0.018628471
3635.134046	0.017505633
3637.062499	0.016589725
3638.990952	0.016349781
3640.919405	0.016739335
3642.847858	0.017380860
3644.776311	0.018090250
3646.704764	0.018589068
3648.633217	0.018230390
3650.561670	0.017224327
3652.490123	0.016470261
3654.418576	0.015546979
3656.347029	0.014308841
3658.275482	0.013435316
3660.203936	0.013092656
3662.132389	0.013144347
3664.060842	0.013473258
3665.989295	0.013741219
3667.917748	0.013506318
3669.846201	0.012750369
3671.774654	0.012018308
3673.703107	0.011645831
3675.631560	0.011719039
3677.560013	0.011704413
3679.488466	0.011229748
3681.416919	0.011085932
3683.345372	0.011676128
3685.273826	0.012804741
3687.202279	0.014298572
3689.130732	0.015434033
3691.059185	0.015091116
3692.987638	0.013878759
3694.916091	0.012786044
3696.844544	0.011881411
3698.772997	0.011279917
3700.701450	0.011235148
3702.629903	0.011650920
3704.558356	0.012183801
3706.486809	0.012661173
3708.415262	0.012802748
3710.343716	0.012247289
3712.272169	0.011479177
3714.200622	0.011503735
3716.129075	0.012267162
3718.057528	0.012920116
3719.985981	0.013105981
3721.914434	0.013225076
3723.842887	0.013407360
3725.771340	0.013054733
3727.699793	0.012061248
3729.628246	0.011244059
3731.556699	0.011342432
3733.485152	0.012286626
3735.413605	0.012902831
3737.342059	0.012903175
3739.270512	0.013010963
3741.198965	0.013010443
3743.127418	0.012964808
3745.055871	0.013903918
3746.984324	0.015352760
3748.912777	0.015330084
3750.841230	0.014134914
3752.769683	0.013477411
3754.698136	0.013348961
3756.626589	0.013119034
3758.555042	0.012653570
3760.483495	0.012241141
3762.411949	0.012099142
3764.340402	0.012230743
3766.268855	0.012592826
3768.197308	0.012889759
3770.125761	0.013137721
3772.054214	0.013762051
3773.982667	0.014309282
3775.911120	0.014145573
3777.839573	0.013454217
3779.768026	0.013142374
3781.696479	0.013710432
3783.624932	0.014339699
3785.553385	0.014180322
3787.481838	0.013638899
3789.410292	0.013532177
3791.338745	0.013890242
3793.267198	0.014123830
3795.195651	0.014207648
3797.124104	0.014554015
3799.052557	0.014526212
3800.981010	0.013713762
3802.909463	0.013307892
3804.837916	0.013416814
3806.766369	0.013403785
3808.694822	0.013329569
3810.623275	0.013187313
3812.551728	0.012956965
3814.480182	0.012948426
3816.408635	0.013728988
3818.337088	0.014774753
3820.265541	0.014309518
3822.193994	0.012798156
3824.122447	0.012020383
3826.050900	0.012242284
3827.979353	0.013209644
3829.907806	0.014026672
3831.836259	0.013794145
3833.764712	0.012948607
3835.693165	0.012765822
3837.621618	0.014162356
3839.550071	0.016201474
3841.478525	0.016528249
3843.406978	0.015176232
3845.335431	0.014201039
3847.263884	0.014387825
3849.192337	0.014900540
3851.120790	0.014673142
3853.049243	0.014081137
3854.977696	0.014115172
3856.906149	0.014126453
3858.834602	0.013603898
3860.763055	0.013064465
3862.691508	0.012890433
3864.619961	0.012994353
3866.548415	0.013012072
3868.476868	0.012713352
3870.405321	0.012632751
3872.333774	0.012916237
3874.262227	0.012874689
3876.190680	0.012574621
3878.119133	0.012252951
3880.047586	0.011887467
3881.976039	0.011737453
3883.904492	0.012005984
3885.832945	0.012700558
3887.761398	0.013248994
3889.689851	0.013208955
3891.618305	0.012957541
3893.546758	0.012644275
3895.475211	0.012269476
3897.403664	0.012399728
3899.332117	0.013597556
3901.260570	0.015442109
3903.189023	0.016164623
3905.117476	0.014927393
3907.045929	0.013091264
3908.974382	0.011886204
3910.902835	0.011516674
3912.831288	0.011606158
3914.759741	0.011517139
3916.688194	0.011093186
3918.616648	0.010988282
3920.545101	0.011503894
3922.473554	0.011980201
3924.402007	0.011976662
3926.330460	0.011878435
3928.258913	0.011887583
3930.187366	0.011708912
3932.115819	0.011274208
3934.044272	0.010908366
3935.972725	0.010710634
3937.901178	0.010737512
3939.829631	0.011438655
3941.758084	0.012635367
3943.686538	0.012942535
3945.614991	0.012025271
3947.543444	0.011396242
3949.471897	0.011693785
3951.400350	0.012065405
3953.328803	0.011706445
3955.257256	0.010962382
3957.185709	0.010680773
3959.114162	0.011142286
3961.042615	0.011879739
3962.971068	0.012186692
3964.899521	0.011772544
3966.827974	0.011018150
3968.756427	0.010591579
3970.684881	0.010684045
3972.613334	0.010833681
3974.541787	0.010738356
3976.470240	0.010610222
3978.398693	0.010523762
3980.327146	0.010437375
3982.255599	0.010752059
3984.184052	0.011613760
3986.112505	0.012268751
3988.040958	0.012111672
3989.969411	0.011549100
3991.897864	0.011102695
3993.826317	0.010724176
3995.754771	0.010230656
3997.683224	0.009865142
3999.611677	0.009912992
4001.540130	0.010167620
4003.468583	0.010056619
4005.397036	0.009917362
4007.325489	0.010247945
4009.253942	0.010564439
4011.182395	0.010279723
4013.110848	0.009507366
4015.039301	0.008809335
4016.967754	0.008926481
4018.896207	0.009659259
4020.824661	0.009935335
4022.753114	0.009775007
4024.681567	0.009558208
4026.610020	0.008821350
4028.538473	0.008141355
4030.466926	0.008704361
4032.395379	0.009769144
4034.323832	0.010059197
4036.252285	0.009602304
4038.180738	0.009121238
4040.109191	0.008989822
4042.037644	0.009228121
4043.966097	0.009656006
4045.894550	0.009986224
4047.823004	0.010132196
4049.751457	0.009735019
4051.679910	0.009285730
4053.608363	0.009394112
4055.536816	0.009446648
4057.465269	0.009313866
4059.393722	0.009606578
4061.322175	0.009821284
4063.250628	0.009595801
4065.179081	0.009229100
4067.107534	0.008979136
4069.035987	0.009033064
4070.964440	0.009220413
4072.892894	0.008946769
4074.821347	0.008538626
4076.749800	0.008788014
4078.678253	0.009142608
4080.606706	0.008744521
4082.535159	0.007649674
4084.463612	0.006896097
4086.392065	0.006964201
4088.320518	0.007557607
4090.248971	0.008335829
4092.177424	0.008963033
4094.105877	0.009133787
4096.034330	0.008817616
4097.962783	0.008089799
4099.891237	0.007439848
4101.819690	0.007303141
4103.748143	0.007340660
4105.676596	0.007745825
4107.605049	0.008602721
4109.533502	0.008667717
4111.461955	0.008192203
4113.390408	0.008259444
4115.318861	0.008895978
4117.247314	0.009596040
4119.175767	0.009519462
4121.104220	0.008773099
4123.032673	0.008438903
4124.961127	0.008640177
4126.889580	0.008884471
4128.818033	0.009208553
4130.746486	0.009403950
4132.674939	0.008852714
4134.603392	0.008115732
4136.531845	0.007843791
4138.460298	0.008141115
4140.388751	0.008669862
4142.317204	0.008622945
4144.245657	0.008187260
4146.174110	0.007901934
4148.102563	0.007475491
4150.031017	0.006922876
4151.959470	0.007362860
4153.887923	0.008513656
4155.816376	0.008418528
4157.744829	0.007217151
4159.673282	0.006714887
4161.601735	0.007457250
4163.530188	0.008373034
4165.458641	0.009174525
4167.387094	0.009723048
4169.315547	0.009281012
4171.244000	0.007867973
4173.172453	0.006386682
4175.100906	0.005867527
4177.029360	0.006529112
4178.957813	0.007497274
4180.886266	0.008087493
4182.814719	0.008435491
4184.743172	0.008636960
4186.671625	0.008515049
4188.600078	0.007900458
4190.528531	0.006634823
4192.456984	0.005133705
4194.385437	0.004084765
4196.313890	0.004431098
4198.242343	0.005653811
4200.170796	0.006911688
4202.099250	0.007539959
4204.027703	0.007719637
4205.956156	0.008458660
4207.884609	0.009155032
4209.813062	0.008734502
4211.741515	0.007766281
4213.669968	0.007139229
4215.598421	0.006919092
4217.526874	0.007092449
4219.455327	0.007443407
4221.383780	0.007649940
4223.312233	0.007191075
4225.240686	0.006134361
4227.169139	0.005476492
4229.097593	0.005804334
4231.026046	0.006248553
4232.954499	0.005762700
4234.882952	0.004987911
4236.811405	0.004952864
4238.739858	0.005385899
4240.668311	0.005452285
4242.596764	0.005121157
4244.525217	0.004762788
4246.453670	0.004686678
4248.382123	0.004943440
4250.310576	0.005155133
4252.239029	0.005316217
4254.167483	0.005366451
4256.095936	0.005158213
4258.024389	0.004952216
4259.952842	0.005060714
4261.881295	0.005720866
4263.809748	0.006603607
4265.738201	0.006667925
4267.666654	0.005683444
4269.595107	0.005040488
4271.523560	0.005810148
4273.452013	0.006839506
4275.380466	0.007192389
4277.308919	0.006715878
4279.237373	0.005836724
4281.165826	0.005015356
4283.094279	0.004799183
4285.022732	0.005746851
4286.951185	0.007221345
4288.879638	0.007350517
4290.808091	0.006105938
4292.736544	0.005341400
4294.664997	0.005288633
4296.593450	0.005170177
4298.521903	0.005293769
4300.450356	0.005446750
4302.378809	0.005022308
4304.307262	0.005159300
4306.235716	0.006164578
4308.164169	0.006559580
4310.092622	0.006481809
4312.021075	0.006481067
4313.949528	0.005956947
4315.877981	0.005212191
4317.806434	0.005497650
4319.734887	0.006422571
4321.663340	0.007001735
4323.591793	0.007140625
4325.520246	0.007344212
4327.448699	0.007497109
4329.377152	0.007440304
4331.305606	0.007447468
4333.234059	0.007603763
4335.162512	0.007640512
4337.090965	0.007139306
4339.019418	0.006146924
4340.947871	0.005075653
4342.876324	0.004473708
4344.804777	0.004730963
4346.733230	0.005478853
4348.661683	0.006439004
4350.590136	0.007416547
4352.518589	0.007571015
4354.447042	0.006897853
4356.375495	0.005906145
4358.303949	0.005377172
4360.232402	0.005788673
4362.160855	0.006246184
4364.089308	0.006166574
4366.017761	0.006168865
4367.946214	0.006166338
4369.874667	0.006199298
4371.803120	0.006020827
4373.731573	0.005498020
4375.660026	0.005187565
4377.588479	0.005226849
4379.516932	0.005547366
4381.445385	0.006272361
4383.373839	0.006816924
4385.302292	0.006946323
4387.230745	0.006596295
4389.159198	0.005895641
4391.087651	0.005457846
4393.016104	0.005522471
4394.944557	0.005667183
4396.873010	0.005855727
4398.801463	0.005876846
4400.729916	0.005296787
4402.658369	0.005122422
4404.586822	0.006085985
4406.515275	0.007117146
4408.443729	0.007750704
4410.372182	0.008230106
4412.300635	0.008187931
4414.229088	0.007703362
4416.157541	0.007657501
4418.085994	0.007357671
4420.014447	0.006170344
4421.942900	0.005287334
4423.871353	0.005447825
4425.799806	0.005951719
4427.728259	0.006067291
4429.656712	0.005583856
4431.585165	0.005460305
4433.513618	0.006754345
4435.442072	0.007542640
4437.370525	0.006344907
4439.298978	0.004989562
4441.227431	0.004919442
4443.155884	0.005417899
4445.084337	0.005726768
4447.012790	0.005625873
4448.941243	0.005432901
4450.869696	0.005789377
4452.798149	0.006712653
4454.726602	0.007869278
4456.655055	0.008612378
4458.583508	0.008427273
4460.511962	0.007721924
4462.440415	0.007117085
4464.368868	0.006523701
4466.297321	0.006345627
4468.225774	0.006565964
4470.154227	0.006785265
4472.082680	0.006694039
4474.011133	0.006730618
4475.939586	0.007198553
4477.868039	0.007218792
4479.796492	0.006694255
4481.724945	0.006666123
4483.653398	0.006798832
4485.581851	0.006021470
4487.510305	0.005334449
4489.438758	0.005848961
4491.367211	0.007223172
4493.295664	0.008022036
4495.224117	0.007524650
4497.152570	0.006553659
4499.081023	0.005779620
4501.009476	0.005299222
4502.937929	0.005980378
4504.866382	0.006520261
4506.794835	0.006584489
4508.723288	0.006804081
4510.651741	0.006968012
4512.580195	0.006819598
4514.508648	0.006802076
4516.437101	0.006758715
4518.365554	0.006288479
4520.294007	0.006111210
4522.222460	0.006464273
4524.150913	0.007066399
4526.079366	0.007457360
4528.007819	0.007294272
4529.936272	0.007230821
4531.864725	0.008020437
4533.793178	0.008816249
4535.721631	0.008653030
4537.650084	0.007687482
4539.578538	0.006740951
4541.506991	0.006044298
4543.435444	0.005963932
4545.363897	0.006454363
4547.292350	0.006430970
4549.220803	0.005828511
4551.149256	0.005909658
4553.077709	0.007008080
4555.006162	0.007755763
4556.934615	0.007754008
4558.863068	0.007488242
4560.791521	0.007104300
4562.719974	0.006543737
4564.648428	0.006317611
4566.576881	0.006676046
4568.505334	0.007359254
4570.433787	0.007493061
4572.362240	0.006585074
4574.290693	0.005187029
4576.219146	0.004574233
4578.147599	0.005569453
4580.076052	0.007385408
4582.004505	0.007748433
4583.932958	0.007126724
4585.861411	0.006881184
4587.789864	0.006997248
4589.718318	0.007327626
4591.646771	0.007579456
4593.575224	0.007468166
4595.503677	0.006887916
4597.432130	0.006524510
4599.360583	0.005864610
4601.289036	0.005200147
4603.217489	0.005664444
[truncated: 1,501 more rows]
