# Supplementary material for: Adaptive Method for Quantitative Estimation of Glucose and Fructose Concentrations in Aqueous Solutions Based on Infrared Nanoantenna Optics
Source: Sensors (Basel). 2019 Jul 11;19(14):3053. doi: 10.3390/s19143053 (PMC6678705; doi:10.3390/s19143053)
Supplement: Supplementary file 1 [file sensors-19-03053-s001.zip › 00_Measurement_Data/Fructose cycles/3 c=50 gl/res4 sc50_50 ap100x100 par pol/3 c50 gl.15.txt]

748.239793	0.023256721
750.168246	0.026400473
752.096699	0.015522133
754.025152	0.014263459
755.953605	0.024238655
757.882058	0.025636818
759.810511	0.036732834
761.738964	0.043225393
763.667418	0.030068137
765.595871	0.010153873
767.524324	0.014156141
769.452777	0.025242904
771.381230	0.027055690
773.309683	0.033886928
775.238136	0.031508200
777.166589	0.006936382
779.095042	0.022701804
781.023495	0.032458078
782.951948	0.028001942
784.880401	0.029074436
786.808854	0.036283165
788.737308	0.033808321
790.665761	0.020537579
792.594214	0.015963549
794.522667	0.037113506
796.451120	0.056101479
798.379573	0.058611568
800.308026	0.050887935
802.236479	0.031101611
804.164932	0.009154537
806.093385	0.025192898
808.021838	0.049523283
809.950291	0.045501441
811.878744	0.021776380
813.807197	0.032233518
815.735651	0.032978851
817.664104	0.018393517
819.592557	0.019045629
821.521010	0.033455342
823.449463	0.027817363
825.377916	0.034271225
827.306369	0.033065025
829.234822	0.013095638
831.163275	0.020826902
833.091728	0.022488706
835.020181	0.007886671
836.948634	0.017063053
838.877087	0.025783494
840.805541	0.021014713
842.733994	0.013354654
844.662447	0.017151164
846.590900	0.015872631
848.519353	0.008799746
850.447806	0.010727958
852.376259	0.013837656
854.304712	0.016939765
856.233165	0.018206291
858.161618	0.013387104
860.090071	0.009639983
862.018524	0.010293690
863.946977	0.014251143
865.875430	0.015360347
867.803884	0.017409695
869.732337	0.021742219
871.660790	0.028346462
873.589243	0.030812882
875.517696	0.029028561
877.446149	0.030289117
879.374602	0.033672627
881.303055	0.032624442
883.231508	0.030773146
885.159961	0.034092847
887.088414	0.040341772
889.016867	0.045660257
890.945320	0.049233388
892.873774	0.051085070
894.802227	0.053783208
896.730680	0.059803803
898.659133	0.065341711
900.587586	0.066579938
902.516039	0.065580808
904.444492	0.066367447
906.372945	0.071227320
908.301398	0.079014979
910.229851	0.085465960
912.158304	0.087414451
914.086757	0.087611750
916.015210	0.091469049
917.943664	0.097981930
919.872117	0.102476820
921.800570	0.105651014
923.729023	0.110104792
925.657476	0.115198560
927.585929	0.120250992
929.514382	0.125101313
931.442835	0.129048586
933.371288	0.133374825
935.299741	0.140171617
937.228194	0.147446737
939.156647	0.153078556
941.085100	0.159354866
943.013553	0.166795269
944.942007	0.172931716
946.870460	0.178566337
948.798913	0.185014442
950.727366	0.190652147
952.655819	0.196390375
954.584272	0.204018280
956.512725	0.211364701
958.441178	0.216965973
960.369631	0.222336605
962.298084	0.228857264
964.226537	0.236358941
966.154990	0.243121520
968.083443	0.248557433
970.011897	0.254411548
971.940350	0.261192054
973.868803	0.267140597
975.797256	0.271658123
977.725709	0.275947928
979.654162	0.281095356
981.582615	0.287783146
983.511068	0.295841247
985.439521	0.303989738
987.367974	0.311126858
989.296427	0.317103565
991.224880	0.322251081
993.153333	0.326964408
995.081786	0.331640959
997.010240	0.336644232
998.938693	0.342480689
1000.867146	0.348551333
1002.795599	0.353271812
1004.724052	0.357237786
1006.652505	0.362047732
1008.580958	0.367038280
1010.509411	0.370663375
1012.437864	0.373058856
1014.366317	0.375863880
1016.294770	0.379436493
1018.223223	0.382644475
1020.151676	0.385313183
1022.080130	0.388087124
1024.008583	0.391337514
1025.937036	0.394279808
1027.865489	0.395417541
1029.793942	0.394945949
1031.722395	0.394602716
1033.650848	0.395144969
1035.579301	0.395822167
1037.507754	0.396489114
1039.436207	0.398037940
1041.364660	0.399819881
1043.293113	0.399805307
1045.221566	0.397893578
1047.150019	0.395952880
1049.078473	0.395043463
1051.006926	0.394430310
1052.935379	0.392852455
1054.863832	0.390514523
1056.792285	0.388377190
1058.720738	0.386367977
1060.649191	0.384484142
1062.577644	0.383287698
1064.506097	0.383231103
1066.434550	0.384424031
1068.363003	0.385570049
1070.291456	0.385033876
1072.219909	0.383743435
1074.148363	0.383345246
1076.076816	0.383250028
1078.005269	0.382729232
1079.933722	0.382026553
1081.862175	0.381260782
1083.790628	0.380516976
1085.719081	0.379665941
1087.647534	0.378880173
1089.575987	0.378484040
1091.504440	0.378195643
1093.432893	0.377544254
1095.361346	0.375887096
1097.289799	0.373574317
1099.218253	0.371736884
1101.146706	0.370020419
1103.075159	0.367761791
1105.003612	0.365604013
1106.932065	0.364263862
1108.860518	0.363430768
1110.788971	0.362079918
1112.717424	0.359598041
1114.645877	0.356394649
1116.574330	0.353200138
1118.502783	0.350576103
1120.431236	0.348585963
1122.359689	0.346424818
1124.288142	0.343869537
1126.216596	0.341550678
1128.145049	0.338826329
1130.073502	0.335101426
1132.001955	0.331625164
1133.930408	0.329229891
1135.858861	0.327583909
1137.787314	0.326211452
1139.715767	0.324202329
1141.644220	0.321107507
1143.572673	0.317878723
1145.501126	0.315197080
1147.429579	0.312572062
1149.358032	0.309795707
1151.286486	0.307386637
1153.214939	0.305284470
1155.143392	0.302795678
1157.071845	0.299993336
1159.000298	0.297379613
1160.928751	0.294762492
1162.857204	0.291929245
1164.785657	0.289086670
1166.714110	0.286198169
1168.642563	0.283154756
1170.571016	0.280187517
1172.499469	0.277476430
1174.427922	0.275050372
1176.356375	0.273012251
1178.284829	0.271174461
1180.213282	0.268877059
1182.141735	0.265974283
1184.070188	0.263143301
1185.998641	0.260421187
1187.927094	0.257443368
1189.855547	0.254756123
1191.784000	0.252606660
1193.712453	0.250389904
1195.640906	0.247998849
1197.569359	0.245636553
1199.497812	0.243177235
1201.426265	0.240591481
1203.354719	0.238174438
1205.283172	0.235680148
1207.211625	0.233028799
1209.140078	0.230462894
1211.068531	0.228131816
1212.996984	0.226112530
1214.925437	0.224208802
1216.853890	0.221916199
1218.782343	0.219318435
1220.710796	0.216945231
1222.639249	0.214834794
1224.567702	0.212707594
1226.496155	0.210379377
1228.424609	0.207875758
1230.353062	0.205608204
1232.281515	0.203966126
1234.209968	0.202666953
1236.138421	0.201047510
1238.066874	0.198790267
1239.995327	0.196377441
1241.923780	0.194661155
1243.852233	0.193686202
1245.780686	0.192634240
1247.709139	0.191069797
1249.637592	0.189242050
1251.566045	0.187345847
1253.494498	0.185371563
1255.422952	0.183755130
1257.351405	0.182561114
1259.279858	0.180994496
1261.208311	0.178998441
1263.136764	0.177020624
1265.065217	0.175057486
1266.993670	0.173241615
1268.922123	0.171743795
1270.850576	0.170236304
1272.779029	0.168426037
1274.707482	0.166594565
1276.635935	0.165155396
1278.564388	0.163756996
1280.492842	0.162036359
1282.421295	0.160540491
1284.349748	0.159466699
1286.278201	0.158152491
1288.206654	0.156632185
1290.135107	0.155344054
1292.063560	0.154032573
1293.992013	0.152469724
1295.920466	0.150840640
1297.848919	0.149310008
1299.777372	0.147709012
1301.705825	0.145897493
1303.634278	0.144326821
1305.562731	0.143175721
1307.491185	0.141976640
1309.419638	0.140764460
1311.348091	0.139725670
1313.276544	0.138734400
1315.204997	0.137623325
1317.133450	0.136383042
1319.061903	0.135262802
1320.990356	0.134066612
1322.918809	0.132549807
1324.847262	0.131030262
1326.775715	0.129584610
1328.704168	0.128082201
1330.632621	0.126611233
1332.561075	0.125359580
1334.489528	0.124557935
1336.417981	0.124224998
1338.346434	0.123731032
1340.274887	0.122674428
1342.203340	0.120937034
1344.131793	0.118755534
1346.060246	0.117039457
1347.988699	0.116080686
1349.917152	0.115322694
1351.845605	0.114381127
1353.774058	0.113315083
1355.702511	0.112569414
1357.630965	0.112311549
1359.559418	0.111811981
1361.487871	0.110455692
1363.416324	0.109198958
1365.344777	0.108422816
1367.273230	0.107235938
1369.201683	0.106253780
1371.130136	0.106105231
1373.058589	0.105911419
1374.987042	0.105129756
1376.915495	0.103490740
1378.843948	0.101292044
1380.772401	0.099699646
1382.700854	0.099088676
1384.629308	0.098739035
1386.557761	0.097887933
1388.486214	0.096869253
1390.414667	0.096124090
1392.343120	0.095363155
1394.271573	0.094915889
1396.200026	0.094789617
1398.128479	0.093649052
1400.056932	0.091804929
1401.985385	0.090320766
1403.913838	0.089034073
1405.842291	0.088191651
1407.770744	0.087553881
1409.699198	0.086698003
1411.627651	0.086135909
1413.556104	0.086175196
1415.484557	0.086262062
1417.413010	0.085572585
1419.341463	0.084904373
1421.269916	0.084965132
1423.198369	0.084319897
1425.126822	0.083031841
1427.055275	0.081852354
1428.983728	0.080653064
1430.912181	0.080222100
1432.840634	0.080511823
1434.769087	0.079888128
1436.697541	0.078504100
1438.625994	0.077778406
1440.554447	0.076880135
1442.482900	0.075730786
1444.411353	0.075035587
1446.339806	0.074197114
1448.268259	0.073314629
1450.196712	0.073242210
1452.125165	0.074038498
1454.053618	0.074818969
1455.982071	0.074388802
1457.910524	0.073376223
1459.838977	0.072707623
1461.767431	0.071327105
1463.695884	0.069186181
1465.624337	0.068004958
1467.552790	0.068435825
1469.481243	0.068922490
1471.409696	0.068580642
1473.338149	0.068181217
1475.266602	0.067424573
1477.195055	0.065898329
1479.123508	0.064379178
1481.051961	0.063283116
1482.980414	0.062923253
1484.908867	0.063291229
1486.837321	0.063906424
1488.765774	0.063918784
1490.694227	0.063192353
1492.622680	0.062725507
1494.551133	0.062256116
1496.479586	0.061363142
1498.408039	0.060289066
1500.336492	0.059498046
1502.264945	0.059497636
1504.193398	0.059561547
1506.121851	0.059552070
1508.050304	0.060654383
1509.978757	0.060948558
1511.907210	0.059962966
1513.835664	0.059409499
1515.764117	0.059320778
1517.692570	0.059239406
1519.621023	0.058357164
1521.549476	0.056755286
1523.477929	0.055989318
1525.406382	0.055545319
1527.334835	0.055027939
1529.263288	0.054769963
1531.191741	0.054079745
1533.120194	0.053213891
1535.048647	0.053856064
1536.977100	0.055119649
1538.905554	0.055683963
1540.834007	0.056484647
1542.762460	0.056250378
1544.690913	0.054061480
1546.619366	0.051784553
1548.547819	0.050129917
1550.476272	0.049205501
1552.404725	0.049061336
1554.333178	0.049625225
1556.261631	0.050284773
1558.190084	0.049713254
1560.118537	0.049236272
1562.046990	0.049325142
1563.975443	0.048619363
1565.903897	0.047981225
1567.832350	0.047669876
1569.760803	0.047490492
1571.689256	0.047948249
1573.617709	0.047984011
1575.546162	0.047184519
1577.474615	0.046846006
1579.403068	0.046691027
1581.331521	0.046081971
1583.259974	0.045689739
1585.188427	0.045850646
1587.116880	0.046296272
1589.045333	0.046710018
1590.973787	0.047009483
1592.902240	0.047133710
1594.830693	0.046935551
1596.759146	0.046640087
1598.687599	0.046660911
1600.616052	0.046927232
1602.544505	0.047143068
1604.472958	0.047407415
1606.401411	0.047863629
1608.329864	0.048316371
1610.258317	0.048794545
1612.186770	0.049684830
1614.115223	0.050665319
1616.043677	0.051228654
1617.972130	0.051981732
1619.900583	0.052734431
1621.829036	0.052768044
1623.757489	0.053078141
1625.685942	0.053611424
1627.614395	0.053297237
1629.542848	0.052924398
1631.471301	0.053216033
1633.399754	0.053434134
1635.328207	0.053699784
1637.256660	0.054823264
1639.185113	0.055487636
1641.113566	0.055519503
1643.042020	0.055821113
1644.970473	0.055900417
1646.898926	0.056275479
1648.827379	0.058079354
1650.755832	0.058265567
1652.684285	0.055569131
1654.612738	0.054050680
1656.541191	0.054028720
1658.469644	0.053613242
1660.398097	0.052891266
1662.326550	0.052439183
1664.255003	0.052934770
1666.183456	0.053669989
1668.111910	0.053376291
1670.040363	0.052583408
1671.968816	0.051654711
1673.897269	0.049893241
1675.825722	0.048534553
1677.754175	0.048720203
1679.682628	0.049357947
1681.611081	0.049272519
1683.539534	0.048173781
1685.467987	0.047348581
1687.396440	0.046702106
1689.324893	0.045381323
1691.253346	0.044282712
1693.181799	0.043406554
1695.110253	0.042824820
1697.038706	0.043570872
1698.967159	0.043680053
1700.895612	0.042418178
1702.824065	0.041724503
1704.752518	0.040796798
1706.680971	0.039602514
1708.609424	0.038783427
1710.537877	0.038327307
1712.466330	0.038285989
1714.394783	0.038361970
1716.323236	0.037758142
1718.251689	0.036694307
1720.180143	0.036165658
1722.108596	0.035767592
1724.037049	0.035128605
1725.965502	0.034572084
1727.893955	0.034228880
1729.822408	0.034325592
1731.750861	0.034466181
1733.679314	0.034059599
1735.607767	0.034000024
1737.536220	0.034160092
1739.464673	0.033980947
1741.393126	0.034075323
1743.321579	0.034577820
1745.250032	0.035139225
1747.178486	0.035332516
1749.106939	0.034727268
1751.035392	0.033813465
1752.963845	0.033396926
1754.892298	0.033325594
1756.820751	0.033437934
1758.749204	0.033766568
1760.677657	0.033637352
1762.606110	0.033226170
1764.534563	0.033225007
1766.463016	0.033559572
1768.391469	0.034385234
1770.319922	0.035517491
1772.248376	0.036259219
1774.176829	0.036529016
1776.105282	0.036378745
1778.033735	0.035965245
1779.962188	0.035802163
1781.890641	0.036083568
1783.819094	0.036358580
1785.747547	0.036632728
1787.676000	0.037350703
1789.604453	0.038272299
1791.532906	0.039023351
1793.461359	0.039668236
1795.389812	0.040095873
1797.318266	0.040122651
1799.246719	0.039890453
1801.175172	0.039768796
1803.103625	0.039980203
1805.032078	0.040292237
1806.960531	0.040581200
1808.888984	0.040867597
1810.817437	0.041070338
1812.745890	0.041057408
1814.674343	0.040730041
1816.602796	0.040441740
1818.531249	0.040687300
1820.459702	0.041264068
1822.388155	0.041696187
1824.316609	0.041920122
1826.245062	0.042081438
1828.173515	0.041828975
1830.101968	0.041385058
1832.030421	0.041315153
1833.958874	0.041126385
1835.887327	0.040719572
1837.815780	0.040621828
1839.744233	0.040930893
1841.672686	0.041156054
1843.601139	0.041079041
1845.529592	0.041062951
1847.458045	0.040801656
1849.386499	0.040102966
1851.314952	0.039450251
1853.243405	0.039061874
1855.171858	0.038796797
1857.100311	0.038539715
1859.028764	0.038376465
1860.957217	0.038348012
1862.885670	0.038470916
1864.814123	0.038695659
1866.742576	0.038559802
1868.671029	0.037957955
1870.599482	0.037402570
1872.527935	0.036884442
1874.456388	0.036298465
1876.384842	0.035839502
1878.313295	0.035486862
1880.241748	0.035215814
1882.170201	0.035103858
1884.098654	0.035091307
1886.027107	0.034921177
1887.955560	0.034390092
1889.884013	0.033910956
1891.812466	0.033793241
1893.740919	0.033644374
1895.669372	0.033389669
1897.597825	0.033076826
1899.526278	0.032592766
1901.454732	0.032070439
1903.383185	0.031788073
1905.311638	0.031933803
1907.240091	0.032156195
1909.168544	0.031860504
1911.096997	0.031138824
1913.025450	0.030580621
1914.953903	0.030333946
1916.882356	0.030090015
1918.810809	0.030047592
1920.739262	0.030223953
1922.667715	0.030013517
1924.596168	0.029409109
1926.524622	0.028697617
1928.453075	0.027991498
1930.381528	0.027375123
1932.309981	0.026961699
1934.238434	0.026822714
1936.166887	0.026828470
1938.095340	0.026833035
1940.023793	0.026813271
1941.952246	0.026891250
1943.880699	0.027085954
1945.809152	0.026928108
1947.737605	0.026309609
1949.666058	0.025646349
1951.594511	0.025142018
1953.522965	0.024768505
1955.451418	0.024461159
1957.379871	0.024217641
1959.308324	0.024006762
1961.236777	0.023869079
1963.165230	0.023861842
1965.093683	0.023860037
1967.022136	0.023778277
1968.950589	0.023532217
1970.879042	0.023053192
1972.807495	0.022656349
1974.735948	0.022595510
1976.664401	0.022618085
1978.592855	0.022402696
1980.521308	0.022033688
1982.449761	0.021783359
1984.378214	0.021699842
1986.306667	0.021620225
1988.235120	0.021305092
1990.163573	0.020744773
1992.092026	0.020359671
1994.020479	0.020323658
1995.948932	0.020293470
1997.877385	0.020153597
1999.805838	0.019949244
2001.734291	0.019690573
2003.662744	0.019492943
2005.591198	0.019358160
2007.519651	0.019285481
2009.448104	0.019292763
2011.376557	0.019169334
2013.305010	0.018872680
2015.233463	0.018794235
2017.161916	0.019086324
2019.090369	0.019212743
2021.018822	0.018891448
2022.947275	0.018537991
2024.875728	0.018285288
2026.804181	0.017886931
2028.732634	0.017461272
2030.661088	0.017346978
2032.589541	0.017521475
2034.517994	0.017636549
2036.446447	0.017460786
2038.374900	0.017135443
2040.303353	0.016922582
2042.231806	0.016987735
2044.160259	0.017212862
2046.088712	0.017159790
2048.017165	0.016755871
2049.945618	0.016394837
2051.874071	0.016235895
2053.802524	0.016155222
2055.730978	0.016007874
2057.659431	0.015776210
2059.587884	0.015653851
2061.516337	0.015750663
2063.444790	0.015918152
2065.373243	0.015903143
2067.301696	0.015552928
2069.230149	0.015086189
2071.158602	0.014912473
2073.087055	0.015118805
2075.015508	0.015482920
2076.943961	0.015555594
2078.872414	0.015050305
2080.800867	0.014369565
2082.729321	0.014114883
2084.657774	0.014388742
2086.586227	0.014848042
2088.514680	0.015050067
2090.443133	0.014966389
2092.371586	0.014933309
2094.300039	0.014901360
2096.228492	0.014548163
2098.156945	0.014104709
2100.085398	0.014027952
2102.013851	0.014092407
2103.942304	0.013929210
2105.870757	0.013811098
2107.799211	0.013804333
2109.727664	0.013646367
2111.656117	0.013402759
2113.584570	0.013321376
2115.513023	0.013477114
2117.441476	0.013672225
2119.369929	0.013673854
2121.298382	0.013483884
2123.226835	0.013241231
2125.155288	0.013089491
2127.083741	0.013132073
2129.012194	0.013290907
2130.940647	0.013259481
2132.869100	0.012960556
2134.797554	0.012706671
2136.726007	0.012639442
2138.654460	0.012649433
2140.582913	0.012765435
2142.511366	0.012979197
2144.439819	0.013188667
2146.368272	0.013451360
2148.296725	0.013608485
2150.225178	0.013332607
2152.153631	0.012641095
2154.082084	0.011936100
2156.010537	0.011637424
2157.938990	0.011583868
2159.867444	0.011430318
2161.795897	0.011475582
2163.724350	0.011847389
2165.652803	0.012079483
2167.581256	0.012169561
2169.509709	0.012378850
2171.438162	0.012530276
2173.366615	0.012546163
2175.295068	0.012379641
2177.223521	0.012003523
2179.151974	0.011656690
2181.080427	0.011509732
2183.008880	0.011598201
2184.937334	0.011780936
2186.865787	0.011924173
2188.794240	0.012006181
2190.722693	0.011795971
2192.651146	0.011267486
2194.579599	0.010881267
2196.508052	0.010952502
2198.436505	0.011193683
2200.364958	0.011272261
2202.293411	0.011251085
2204.221864	0.011290553
2206.150317	0.011520009
2208.078770	0.011796284
2210.007223	0.011693198
2211.935677	0.011191520
2213.864130	0.010934234
2215.792583	0.011255194
2217.721036	0.011584789
2219.649489	0.011269951
2221.577942	0.010595793
2223.506395	0.010375804
2225.434848	0.010652613
2227.363301	0.010791035
2229.291754	0.010738885
2231.220207	0.010784864
2233.148660	0.010792167
2235.077113	0.010524523
2237.005567	0.010065210
2238.934020	0.009623541
2240.862473	0.009495440
2242.790926	0.009954721
2244.719379	0.010477600
2246.647832	0.010517258
2248.576285	0.010378072
2250.504738	0.010207641
2252.433191	0.009761544
2254.361644	0.009469235
2256.290097	0.009601505
2258.218550	0.009741572
2260.147003	0.009570478
2262.075456	0.009296695
2264.003910	0.009181829
2265.932363	0.009315054
2267.860816	0.009684677
2269.789269	0.010017039
2271.717722	0.009907497
2273.646175	0.009405186
2275.574628	0.008816853
2277.503081	0.008359758
2279.431534	0.008250392
2281.359987	0.008485775
2283.288440	0.008715296
2285.216893	0.008689173
2287.145346	0.008625424
2289.073800	0.008718385
2291.002253	0.008783349
2292.930706	0.008712226
2294.859159	0.008665392
2296.787612	0.008632149
2298.716065	0.008477665
2300.644518	0.008317022
2302.572971	0.008390388
2304.501424	0.008779684
2306.429877	0.009317366
2308.358330	0.009571133
2310.286783	0.009382267
2312.215236	0.009130557
2314.143690	0.008964562
2316.072143	0.008686480
2318.000596	0.008298210
2319.929049	0.008035553
2321.857502	0.008070788
2323.785955	0.008428120
2325.714408	0.008919734
2327.642861	0.009330256
2329.571314	0.009483656
2331.499767	0.009142282
2333.428220	0.008517172
2335.356673	0.008234338
2337.285126	0.008113780
2339.213579	0.007416875
2341.142033	0.006555608
2343.070486	0.006548680
2344.998939	0.007301864
2346.927392	0.008023582
2348.855845	0.008256590
2350.784298	0.008307072
2352.712751	0.008439967
2354.641204	0.008421721
2356.569657	0.007640955
2358.498110	0.006202029
2360.426563	0.005505749
2362.355016	0.006371315
2364.283469	0.007347364
2366.211923	0.007268273
2368.140376	0.006891125
2370.068829	0.006378428
2371.997282	0.006040098
2373.925735	0.006340484
2375.854188	0.006798363
2377.782641	0.006763039
2379.711094	0.006387635
2381.639547	0.006164564
2383.568000	0.006180720
2385.496453	0.006294884
2387.424906	0.006469399
2389.353359	0.006595942
2391.281812	0.006516221
2393.210266	0.006381358
2395.138719	0.006439023
2397.067172	0.006626929
2398.995625	0.006739856
2400.924078	0.006718836
2402.852531	0.006592571
2404.780984	0.006394750
2406.709437	0.006309566
2408.637890	0.006453524
2410.566343	0.006601264
2412.494796	0.006508667
2414.423249	0.006212731
2416.351702	0.005865360
2418.280156	0.005814886
2420.208609	0.006231912
2422.137062	0.006673883
2424.065515	0.006613516
2425.993968	0.006284909
2427.922421	0.006168162
2429.850874	0.006151848
2431.779327	0.006057720
2433.707780	0.006127138
2435.636233	0.006423993
2437.564686	0.006570440
2439.493139	0.006481528
2441.421592	0.006247057
2443.350045	0.005995218
2445.278499	0.006080539
2447.206952	0.006436849
2449.135405	0.006564988
2451.063858	0.006366889
2452.992311	0.006106187
2454.920764	0.005976134
2456.849217	0.006116191
2458.777670	0.006269461
2460.706123	0.006037725
2462.634576	0.005758365
2464.563029	0.005819025
2466.491482	0.006054518
2468.419935	0.006585986
2470.348389	0.007176601
2472.276842	0.007034151
2474.205295	0.006419166
2476.133748	0.006356210
2478.062201	0.006927927
2479.990654	0.007305347
2481.919107	0.007172353
2483.847560	0.006990457
2485.776013	0.007027286
2487.704466	0.007164064
2489.632919	0.007396380
2491.561372	0.007703414
2493.489825	0.007966422
2495.418279	0.008186801
2497.346732	0.008300113
2499.275185	0.008323732
2501.203638	0.008470820
2503.132091	0.008653100
2505.060544	0.008668969
2506.988997	0.008583499
2508.917450	0.008527466
2510.845903	0.008576188
2512.774356	0.008819601
2514.702809	0.009247138
2516.631262	0.009561049
2518.559715	0.009545255
2520.488168	0.009504850
2522.416622	0.009816603
2524.345075	0.010243130
2526.273528	0.010429610
2528.201981	0.010494258
2530.130434	0.010620754
2532.058887	0.010937614
2533.987340	0.011497041
2535.915793	0.011967895
2537.844246	0.011880399
2539.772699	0.011492568
2541.701152	0.011402912
2543.629605	0.011780227
2545.558058	0.012405033
2547.486512	0.012961055
2549.414965	0.013223366
2551.343418	0.013330398
2553.271871	0.013676610
2555.200324	0.014158962
2557.128777	0.014426179
2559.057230	0.014689079
2560.985683	0.015038642
2562.914136	0.015218106
2564.842589	0.015297988
2566.771042	0.015406065
2568.699495	0.015446570
2570.627948	0.015487456
2572.556401	0.015686676
2574.484855	0.016028585
2576.413308	0.016450357
2578.341761	0.016717466
2580.270214	0.016756102
2582.198667	0.016865030
2584.127120	0.016967995
2586.055573	0.016999282
2587.984026	0.017362695
2589.912479	0.017863346
2591.840932	0.017991340
2593.769385	0.018100437
2595.697838	0.018474901
2597.626291	0.018601900
2599.554745	0.018279575
2601.483198	0.017984798
2603.411651	0.018090673
2605.340104	0.018488167
2607.268557	0.018958727
2609.197010	0.019351002
2611.125463	0.019615741
2613.053916	0.019772381
2614.982369	0.019518720
2616.910822	0.018826628
2618.839275	0.018386984
2620.767728	0.018382918
2622.696181	0.018444967
2624.624635	0.018553356
2626.553088	0.018611159
2628.481541	0.018333588
2630.409994	0.017928278
2632.338447	0.017849645
2634.266900	0.018080745
2636.195353	0.018307371
2638.123806	0.018327083
2640.052259	0.018101070
2641.980712	0.017692892
2643.909165	0.017360277
2645.837618	0.017458441
2647.766071	0.017903099
2649.694524	0.018177405
2651.622978	0.017956316
2653.551431	0.017595256
2655.479884	0.017450375
2657.408337	0.017306615
2659.336790	0.016926896
2661.265243	0.016661381
2663.193696	0.016758863
2665.122149	0.016818915
2667.050602	0.016620440
2668.979055	0.016395258
2670.907508	0.016355846
2672.835961	0.016384708
2674.764414	0.016208928
2676.692868	0.015855730
2678.621321	0.015626939
2680.549774	0.015733268
2682.478227	0.015969114
2684.406680	0.015924923
2686.335133	0.015765794
2688.263586	0.015974114
2690.192039	0.016401613
2692.120492	0.016647223
2694.048945	0.016609903
2695.977398	0.016134694
2697.905851	0.015370626
2699.834304	0.014819075
2701.762757	0.014539719
2703.691211	0.014419288
2705.619664	0.014672397
2707.548117	0.015147975
2709.476570	0.015211008
2711.405023	0.014971289
2713.333476	0.014890020
2715.261929	0.014780122
2717.190382	0.014578827
2719.118835	0.014410261
2721.047288	0.014160630
2722.975741	0.013841276
2724.904194	0.013524153
2726.832647	0.013338375
2728.761101	0.013521989
2730.689554	0.013892951
2732.618007	0.014055721
2734.546460	0.014028205
2736.474913	0.013966912
2738.403366	0.014021059
2740.331819	0.014217533
2742.260272	0.014197199
2744.188725	0.013905429
2746.117178	0.013665361
2748.045631	0.013569755
2749.974084	0.013443977
2751.902537	0.013097173
2753.830991	0.012729830
2755.759444	0.012580951
2757.687897	0.012476507
2759.616350	0.012299636
2761.544803	0.012166796
2763.473256	0.012091884
2765.401709	0.012171729
2767.330162	0.012399175
2769.258615	0.012455417
2771.187068	0.012330642
2773.115521	0.012313308
2775.043974	0.012359922
2776.972427	0.012282118
2778.900880	0.012209240
2780.829334	0.012224372
2782.757787	0.012014836
2784.686240	0.011816290
2786.614693	0.012072531
2788.543146	0.012319124
2790.471599	0.012134300
2792.400052	0.012025654
2794.328505	0.012264884
2796.256958	0.012383167
2798.185411	0.012268421
2800.113864	0.012361476
2802.042317	0.012423569
2803.970770	0.012006096
2805.899224	0.011581277
2807.827677	0.011683549
2809.756130	0.011876675
2811.684583	0.011666327
2813.613036	0.011536843
2815.541489	0.011886374
2817.469942	0.012314321
2819.398395	0.012433245
2821.326848	0.012168396
2823.255301	0.011666127
2825.183754	0.011387436
2827.112207	0.011440759
2829.040660	0.011535335
2830.969113	0.011567588
2832.897567	0.011551790
2834.826020	0.011509052
2836.754473	0.011500896
2838.682926	0.011542180
2840.611379	0.011494169
2842.539832	0.011207888
2844.468285	0.011035375
2846.396738	0.011294314
2848.325191	0.011729915
2850.253644	0.011991148
2852.182097	0.012030345
2854.110550	0.012112335
2856.039003	0.012202242
2857.967457	0.011986104
2859.895910	0.011675229
2861.824363	0.011530947
2863.752816	0.011401233
2865.681269	0.011250487
2867.609722	0.011291343
2869.538175	0.011642837
2871.466628	0.012056230
2873.395081	0.012119038
2875.323534	0.011723842
2877.251987	0.011109805
2879.180440	0.010784064
2881.108893	0.010956606
2883.037347	0.011298434
2884.965800	0.011486997
2886.894253	0.011458638
2888.822706	0.011301341
2890.751159	0.011249945
2892.679612	0.011347305
2894.608065	0.011386524
2896.536518	0.011439282
2898.464971	0.011538797
2900.393424	0.011426312
2902.321877	0.011159196
2904.250330	0.011074644
2906.178783	0.011217481
2908.107236	0.011278695
2910.035690	0.011085074
2911.964143	0.010974451
2913.892596	0.011317869
2915.821049	0.011838993
2917.749502	0.011937919
2919.677955	0.011487549
2921.606408	0.010914677
2923.534861	0.010608573
2925.463314	0.010602378
2927.391767	0.010830444
2929.320220	0.011225699
2931.248673	0.011317907
2933.177126	0.011073747
2935.105580	0.010974593
2937.034033	0.010843200
2938.962486	0.010629633
2940.890939	0.010764393
2942.819392	0.011328993
2944.747845	0.012018023
2946.676298	0.012388977
2948.604751	0.012203965
2950.533204	0.011767020
2952.461657	0.011553283
2954.390110	0.011487485
2956.318563	0.011392113
2958.247016	0.011312882
2960.175469	0.011105519
2962.103923	0.011011053
2964.032376	0.011303573
2965.960829	0.011602895
2967.889282	0.011712269
2969.817735	0.011791663
2971.746188	0.011707834
2973.674641	0.011501637
2975.603094	0.011581012
2977.531547	0.011729408
2979.460000	0.011531111
2981.388453	0.011394287
2983.316906	0.011638925
2985.245359	0.011778832
2987.173813	0.011747219
2989.102266	0.011885675
2991.030719	0.011950051
2992.959172	0.011830376
2994.887625	0.011953862
2996.816078	0.012401676
2998.744531	0.012812676
3000.672984	0.013091525
3002.601437	0.013288797
3004.529890	0.013364467
3006.458343	0.013259210
3008.386796	0.013014979
3010.315249	0.012858614
3012.243703	0.012836806
3014.172156	0.012864871
3016.100609	0.012989344
3018.029062	0.013002007
3019.957515	0.012623356
3021.885968	0.012221815
3023.814421	0.012280317
3025.742874	0.012556039
3027.671327	0.012595224
3029.599780	0.012622579
3031.528233	0.012958139
3033.456686	0.013209220
3035.385139	0.013045976
3037.313592	0.013034339
3039.242046	0.013505453
3041.170499	0.013824292
3043.098952	0.013697015
3045.027405	0.013631416
3046.955858	0.013891527
3048.884311	0.014130788
3050.812764	0.014124455
3052.741217	0.014214229
3054.669670	0.014494676
3056.598123	0.014580283
3058.526576	0.014287468
3060.455029	0.013926185
3062.383482	0.013942545
3064.311936	0.014304427
3066.240389	0.014650384
3068.168842	0.014964043
3070.097295	0.015331261
3072.025748	0.015350618
3073.954201	0.014949469
3075.882654	0.014787460
3077.811107	0.014882619
3079.739560	0.014653931
3081.668013	0.014446211
3083.596466	0.014939335
3085.524919	0.015686441
3087.453372	0.016044797
3089.381825	0.016089717
3091.310279	0.015887151
3093.238732	0.015696626
3095.167185	0.015928516
3097.095638	0.016281195
3099.024091	0.016296772
3100.952544	0.016015556
3102.880997	0.015826998
3104.809450	0.016103841
3106.737903	0.016652498
3108.666356	0.017016133
3110.594809	0.017134905
3112.523262	0.017216988
3114.451715	0.017447947
3116.380169	0.017893961
3118.308622	0.018510381
3120.237075	0.019273551
3122.165528	0.019828340
3124.093981	0.019764777
3126.022434	0.019437619
3127.950887	0.019382769
3129.879340	0.019560728
3131.807793	0.019655218
3133.736246	0.019572444
3135.664699	0.019512866
3137.593152	0.019518556
3139.521605	0.019529393
3141.450058	0.019668443
3143.378512	0.019991333
3145.306965	0.020321162
3147.235418	0.020540025
3149.163871	0.020854264
3151.092324	0.021389812
3153.020777	0.021863872
3154.949230	0.021951512
3156.877683	0.021757098
3158.806136	0.021650324
3160.734589	0.021600468
3162.663042	0.021319814
3164.591495	0.021242188
3166.519948	0.021770651
3168.448402	0.022304185
3170.376855	0.022337113
3172.305308	0.022298289
3174.233761	0.022633089
3176.162214	0.023015449
3178.090667	0.023061933
3180.019120	0.023106530
3181.947573	0.023383584
3183.876026	0.023597285
3185.804479	0.023891142
3187.732932	0.024258334
3189.661385	0.024084046
3191.589838	0.023615927
3193.518292	0.023448596
3195.446745	0.023345595
3197.375198	0.023188522
3199.303651	0.023344662
3201.232104	0.023756582
3203.160557	0.024043269
3205.089010	0.024170993
3207.017463	0.024264183
3208.945916	0.024485873
3210.874369	0.024984185
3212.802822	0.025524482
3214.731275	0.025919141
3216.659728	0.026167376
3218.588181	0.026320187
3220.516635	0.026608875
3222.445088	0.027000409
3224.373541	0.027019270
3226.301994	0.026817642
3228.230447	0.026765088
3230.158900	0.026524058
3232.087353	0.026257683
3234.015806	0.026486078
3235.944259	0.026896471
3237.872712	0.027146976
3239.801165	0.027176425
3241.729618	0.027063444
3243.658071	0.027298428
3245.586525	0.027941026
3247.514978	0.028503457
3249.443431	0.028966337
3251.371884	0.029379886
3253.300337	0.029422937
3255.228790	0.029175501
3257.157243	0.028960574
3259.085696	0.028819205
3261.014149	0.028511081
3262.942602	0.028098831
3264.871055	0.028027259
3266.799508	0.028315324
3268.727961	0.028852511
3270.656414	0.029360466
3272.584868	0.029401097
3274.513321	0.029369675
3276.441774	0.029688636
3278.370227	0.029637013
3280.298680	0.028898690
3282.227133	0.028700721
3284.155586	0.029539881
3286.084039	0.030218164
3288.012492	0.030359354
3289.940945	0.030576587
3291.869398	0.030914016
3293.797851	0.031192381
3295.726304	0.031082114
3297.654758	0.030420098
3299.583211	0.029867867
3301.511664	0.029806077
3303.440117	0.029906183
3305.368570	0.029994635
3307.297023	0.029901236
3309.225476	0.029657822
3311.153929	0.029855831
3313.082382	0.030579437
3315.010835	0.031223513
3316.939288	0.031529043
3318.867741	0.031590540
3320.796194	0.031309582
3322.724648	0.030761408
3324.653101	0.030465342
3326.581554	0.030746100
3328.510007	0.031239359
3330.438460	0.031518985
3332.366913	0.031784676
3334.295366	0.032286096
3336.223819	0.032669853
3338.152272	0.032641184
3340.080725	0.032592855
3342.009178	0.032848641
3343.937631	0.033179559
3345.866084	0.033226091
3347.794537	0.033017330
3349.722991	0.033066355
3351.651444	0.033458691
3353.579897	0.033724409
3355.508350	0.033769540
3357.436803	0.033978917
3359.365256	0.034680873
3361.293709	0.035397507
3363.222162	0.035465427
3365.150615	0.035186801
3367.079068	0.034906387
3369.007521	0.034694031
3370.935974	0.034921553
3372.864427	0.035414446
3374.792881	0.035418589
3376.721334	0.034923099
3378.649787	0.034586728
3380.578240	0.034859546
3382.506693	0.035635639
3384.435146	0.036411066
3386.363599	0.036857586
3388.292052	0.036839347
3390.220505	0.036417238
3392.148958	0.036004420
3394.077411	0.035912424
3396.005864	0.036239538
3397.934317	0.036855716
3399.862770	0.037229620
3401.791224	0.037186168
3403.719677	0.036834113
3405.648130	0.036503248
3407.576583	0.036254793
3409.505036	0.036222972
3411.433489	0.036684584
3413.361942	0.037633151
3415.290395	0.038317204
3417.218848	0.038443014
3419.147301	0.038557190
3421.075754	0.038736552
3423.004207	0.038501181
3424.932660	0.037858859
3426.861114	0.037286147
3428.789567	0.036968205
3430.718020	0.036909230
3432.646473	0.036971278
3434.574926	0.036790334
3436.503379	0.036627315
3438.431832	0.037095908
3440.360285	0.037828658
3442.288738	0.037904426
3444.217191	0.037204809
3446.145644	0.036568578
3448.074097	0.036727343
3450.002550	0.036998048
3451.931004	0.036501512
3453.859457	0.035833456
3455.787910	0.035665099
3457.716363	0.035682537
3459.644816	0.035613254
3461.573269	0.035719771
3463.501722	0.035930756
3465.430175	0.035833120
3467.358628	0.035573538
3469.287081	0.035504304
3471.215534	0.035507556
3473.143987	0.035278790
3475.072440	0.034964629
3477.000893	0.034992933
3478.929347	0.035120610
3480.857800	0.034873664
3482.786253	0.034590431
3484.714706	0.034682490
3486.643159	0.034696050
3488.571612	0.034122169
3490.500065	0.033325084
3492.428518	0.032898087
3494.356971	0.032874949
3496.285424	0.033068135
3498.213877	0.033296429
3500.142330	0.033202626
3502.070783	0.032794807
3503.999237	0.032516412
3505.927690	0.032294307
3507.856143	0.032037530
3509.784596	0.032233026
3511.713049	0.032650203
3513.641502	0.032481894
3515.569955	0.031957578
3517.498408	0.031717442
3519.426861	0.031539481
3521.355314	0.031015441
3523.283767	0.030572213
3525.212220	0.030646434
3527.140673	0.030801594
3529.069126	0.030442139
3530.997580	0.029640239
3532.926033	0.028969051
3534.854486	0.028707165
3536.782939	0.028556362
3538.711392	0.028226659
3540.639845	0.027943872
3542.568298	0.027815379
3544.496751	0.027506370
3546.425204	0.027242854
3548.353657	0.027509535
3550.282110	0.027819172
3552.210563	0.027614444
3554.139016	0.027169665
3556.067470	0.026849303
3557.995923	0.026850164
3559.924376	0.027180377
3561.852829	0.027504792
3563.781282	0.027588520
3565.709735	0.027441366
3567.638188	0.027020967
3569.566641	0.026205286
3571.495094	0.024958476
3573.423547	0.023656486
3575.352000	0.023037340
3577.280453	0.023361377
3579.208906	0.024138140
3581.137360	0.024695871
3583.065813	0.024610426
3584.994266	0.023846660
3586.922719	0.022915574
3588.851172	0.022584623
3590.779625	0.022837307
3592.708078	0.023049859
3594.636531	0.022793809
3596.564984	0.022211045
3598.493437	0.021749983
3600.421890	0.021496598
3602.350343	0.021268820
3604.278796	0.020810332
3606.207249	0.019920796
3608.135703	0.019285440
3610.064156	0.019786244
3611.992609	0.020672932
3613.921062	0.020614315
3615.849515	0.019805096
3617.777968	0.019209288
3619.706421	0.019050725
3621.634874	0.018802544
3623.563327	0.018498169
3625.491780	0.018592697
3627.420233	0.018658265
3629.348686	0.018291481
3631.277139	0.017935622
3633.205593	0.017711747
3635.134046	0.017695548
3637.062499	0.017706856
3638.990952	0.017182086
3640.919405	0.016392201
3642.847858	0.016195053
3644.776311	0.016792987
3646.704764	0.017537178
3648.633217	0.017653938
3650.561670	0.016832719
3652.490123	0.015607584
3654.418576	0.014478721
3656.347029	0.013660997
3658.275482	0.013066155
3660.203936	0.012384232
3662.132389	0.011955773
3664.060842	0.012127742
3665.989295	0.012514009
3667.917748	0.012623078
3669.846201	0.012704380
3671.774654	0.013167846
3673.703107	0.013429591
3675.631560	0.012969617
3677.560013	0.011946457
3679.488466	0.011166882
3681.416919	0.011446998
3683.345372	0.012316358
3685.273826	0.012624817
3687.202279	0.012157371
3689.130732	0.011645284
3691.059185	0.011460069
3692.987638	0.011317151
3694.916091	0.010950732
3696.844544	0.010572615
3698.772997	0.010510437
3700.701450	0.010851629
3702.629903	0.011348278
3704.558356	0.011492176
3706.486809	0.011556815
3708.415262	0.011886854
3710.343716	0.011565970
3712.272169	0.010378889
3714.200622	0.009785682
3716.129075	0.010143338
3718.057528	0.011038131
3719.985981	0.012217969
3721.914434	0.013228483
3723.842887	0.013438764
3725.771340	0.012917206
3727.699793	0.012384322
3729.628246	0.011932375
3731.556699	0.011260954
3733.485152	0.011016369
3735.413605	0.011904857
3737.342059	0.012904119
3739.270512	0.012673753
3741.198965	0.011799735
3743.127418	0.011595963
3745.055871	0.012598434
3746.984324	0.013686880
3748.912777	0.013760674
3750.841230	0.013851121
3752.769683	0.014698429
3754.698136	0.014870553
3756.626589	0.013759106
3758.555042	0.012498954
3760.483495	0.011911321
3762.411949	0.011792930
3764.340402	0.011860072
3766.268855	0.012297664
3768.197308	0.012961702
3770.125761	0.013214990
3772.054214	0.013017154
3773.982667	0.012708794
3775.911120	0.012449076
3777.839573	0.012204926
3779.768026	0.012016620
3781.696479	0.012042628
3783.624932	0.012238877
3785.553385	0.012615652
3787.481838	0.013168924
3789.410292	0.013541915
3791.338745	0.013557887
3793.267198	0.013674868
3795.195651	0.014283876
3797.124104	0.014925949
3799.052557	0.014351410
3800.981010	0.012670579
3802.909463	0.012081170
3804.837916	0.013263110
3806.766369	0.014676992
3808.694822	0.014803139
3810.623275	0.013724518
3812.551728	0.012578669
3814.480182	0.012252184
3816.408635	0.012632505
3818.337088	0.012475433
3820.265541	0.011459841
3822.193994	0.011367022
3824.122447	0.012511907
3826.050900	0.013457599
3827.979353	0.013729015
3829.907806	0.013511742
3831.836259	0.012820581
3833.764712	0.011835949
3835.693165	0.010965304
3837.621618	0.010642439
3839.550071	0.011013172
3841.478525	0.011613550
3843.406978	0.011928893
3845.335431	0.012050190
3847.263884	0.012037153
3849.192337	0.012146309
3851.120790	0.012437964
3853.049243	0.012489003
3854.977696	0.012263194
3856.906149	0.012080882
3858.834602	0.012156650
3860.763055	0.012675748
3862.691508	0.013337539
3864.619961	0.013585598
3866.548415	0.013309053
3868.476868	0.012638140
3870.405321	0.011998369
3872.333774	0.011714511
3874.262227	0.011740962
3876.190680	0.012266524
3878.119133	0.013038248
3880.047586	0.013347581
3881.976039	0.013155521
3883.904492	0.012605580
3885.832945	0.011950562
3887.761398	0.011720823
3889.689851	0.012029991
3891.618305	0.012535429
3893.546758	0.012634912
3895.475211	0.012190942
3897.403664	0.011545723
3899.332117	0.011000403
3901.260570	0.010836530
3903.189023	0.011194115
3905.117476	0.011828957
3907.045929	0.012221207
3908.974382	0.012271012
3910.902835	0.012098124
3912.831288	0.011672115
3914.759741	0.011006115
3916.688194	0.010505143
3918.616648	0.010553592
3920.545101	0.010800220
3922.473554	0.010689152
3924.402007	0.010414823
3926.330460	0.010538586
3928.258913	0.011104677
3930.187366	0.011492017
3932.115819	0.011222495
3934.044272	0.010819016
3935.972725	0.010830101
3937.901178	0.010783402
3939.829631	0.010161969
3941.758084	0.009624857
3943.686538	0.009901766
3945.614991	0.010663849
3947.543444	0.011410989
3949.471897	0.011890350
3951.400350	0.011772291
3953.328803	0.011267665
3955.257256	0.010819764
3957.185709	0.010500330
3959.114162	0.010388515
3961.042615	0.010763534
3962.971068	0.011502301
3964.899521	0.011589926
3966.827974	0.010651701
3968.756427	0.009744239
3970.684881	0.009452272
3972.613334	0.009434016
3974.541787	0.009441001
3976.470240	0.009548689
3978.398693	0.009940545
3980.327146	0.010763349
3982.255599	0.011467698
3984.184052	0.011127396
3986.112505	0.010201222
3988.040958	0.009852011
3989.969411	0.010132145
3991.897864	0.010440432
3993.826317	0.010251538
3995.754771	0.009881738
3997.683224	0.009787676
3999.611677	0.010081043
4001.540130	0.010537491
4003.468583	0.010521621
4005.397036	0.009794461
4007.325489	0.009134682
4009.253942	0.009007691
4011.182395	0.008907148
4013.110848	0.008861909
4015.039301	0.008975150
4016.967754	0.009177375
4018.896207	0.009582618
4020.824661	0.009677122
4022.753114	0.009094074
4024.681567	0.008521585
4026.610020	0.008706719
4028.538473	0.009087589
4030.466926	0.009152559
4032.395379	0.009008480
4034.323832	0.008909972
4036.252285	0.009340235
4038.180738	0.010129715
4040.109191	0.010288548
4042.037644	0.010070842
4043.966097	0.010238554
4045.894550	0.010031411
4047.823004	0.008891676
4049.751457	0.007900597
4051.679910	0.007765266
4053.608363	0.008307959
4055.536816	0.009221912
4057.465269	0.009531339
4059.393722	0.008838532
4061.322175	0.008060407
4063.250628	0.007977463
4065.179081	0.008416827
4067.107534	0.008610107
4069.035987	0.008370372
4070.964440	0.008198216
4072.892894	0.008126192
4074.821347	0.008085627
4076.749800	0.008448186
4078.678253	0.008725708
4080.606706	0.008127529
4082.535159	0.007332432
4084.463612	0.007455418
4086.392065	0.008163345
4088.320518	0.009208929
4090.248971	0.009945126
4092.177424	0.009274229
4094.105877	0.007860557
4096.034330	0.007340146
4097.962783	0.008098107
4099.891237	0.008993579
4101.819690	0.009318400
4103.748143	0.009539651
4105.676596	0.009743652
4107.605049	0.009487239
4109.533502	0.008733101
4111.461955	0.007963339
4113.390408	0.007688366
4115.318861	0.007713611
4117.247314	0.007944767
4119.175767	0.008257005
4121.104220	0.007974027
4123.032673	0.007108422
4124.961127	0.007095690
4126.889580	0.007860956
4128.818033	0.007789332
4130.746486	0.007277703
4132.674939	0.007611766
4134.603392	0.008469419
4136.531845	0.008988773
4138.460298	0.008774136
4140.388751	0.007868962
4142.317204	0.007167411
4144.245657	0.006897401
4146.174110	0.006863310
4148.102563	0.007399932
4150.031017	0.008369635
4151.959470	0.009277588
4153.887923	0.009224857
4155.816376	0.008502208
4157.744829	0.007945589
4159.673282	0.008029726
4161.601735	0.008192324
4163.530188	0.007723060
4165.458641	0.007300328
4167.387094	0.007263087
4169.315547	0.007494631
4171.244000	0.007878306
4173.172453	0.008126351
4175.100906	0.007834063
4177.029360	0.007384463
4178.957813	0.007524730
4180.886266	0.007902678
4182.814719	0.007726130
4184.743172	0.007017616
4186.671625	0.006008412
4188.600078	0.005076113
4190.528531	0.005057265
4192.456984	0.006040900
4194.385437	0.007478659
4196.313890	0.008266021
4198.242343	0.007914853
4200.170796	0.007011079
4202.099250	0.006372724
4204.027703	0.006214373
4205.956156	0.006299675
4207.884609	0.006036702
4209.813062	0.005332480
4211.741515	0.005183669
4213.669968	0.005669582
4215.598421	0.006359760
4217.526874	0.007183583
4219.455327	0.007904771
4221.383780	0.007849826
4223.312233	0.007321239
4225.240686	0.007036739
4227.169139	0.006903450
4229.097593	0.006483825
4231.026046	0.005749933
4232.954499	0.005416648
4234.882952	0.005982046
4236.811405	0.007050572
4238.739858	0.007496655
4240.668311	0.007041486
4242.596764	0.006353745
4244.525217	0.006166301
4246.453670	0.006047234
4248.382123	0.005048999
4250.310576	0.003929865
4252.239029	0.004363824
4254.167483	0.005685698
4256.095936	0.006309856
4258.024389	0.005971173
4259.952842	0.005381726
4261.881295	0.005176015
4263.809748	0.005525966
4265.738201	0.005945474
4267.666654	0.005722748
4269.595107	0.005521328
4271.523560	0.005694733
4273.452013	0.005670268
4275.380466	0.005498942
4277.308919	0.005546841
4279.237373	0.006034511
4281.165826	0.006909124
4283.094279	0.007215793
4285.022732	0.006855716
4286.951185	0.006830108
4288.879638	0.007242943
4290.808091	0.007714140
4292.736544	0.007416225
4294.664997	0.006351035
4296.593450	0.005624852
4298.521903	0.005278019
4300.450356	0.004812353
4302.378809	0.004950237
4304.307262	0.005808687
4306.235716	0.006433208
4308.164169	0.006708680
4310.092622	0.007083938
4312.021075	0.007218933
4313.949528	0.006891898
4315.877981	0.006253815
4317.806434	0.005475341
4319.734887	0.004881578
4321.663340	0.005270335
4323.591793	0.006079265
4325.520246	0.006348620
4327.448699	0.006458788
4329.377152	0.006308452
4331.305606	0.006054555
4333.234059	0.005485019
4335.162512	0.004754390
4337.090965	0.004633509
4339.019418	0.004883279
4340.947871	0.005514898
4342.876324	0.006829970
4344.804777	0.007335418
4346.733230	0.006923772
4348.661683	0.006937215
4350.590136	0.007227072
4352.518589	0.007131623
4354.447042	0.006986072
4356.375495	0.007140738
4358.303949	0.007458252
4360.232402	0.007696598
4362.160855	0.007341514
4364.089308	0.007056112
4366.017761	0.007588080
4367.946214	0.008348766
4369.874667	0.008232877
4371.803120	0.007178971
4373.731573	0.006538946
4375.660026	0.006496159
4377.588479	0.006470759
4379.516932	0.007360057
4381.445385	0.008761466
4383.373839	0.009238087
4385.302292	0.008560691
4387.230745	0.007297564
4389.159198	0.006505686
4391.087651	0.006781586
4393.016104	0.006849571
4394.944557	0.006358667
4396.873010	0.005635839
4398.801463	0.004937787
4400.729916	0.004326202
4402.658369	0.004895570
4404.586822	0.006086498
4406.515275	0.006346734
4408.443729	0.006104759
4410.372182	0.006731827
4412.300635	0.007410044
4414.229088	0.007156688
4416.157541	0.006638886
4418.085994	0.006899594
4420.014447	0.007835989
4421.942900	0.008444284
4423.871353	0.007942609
4425.799806	0.007234912
4427.728259	0.007539010
4429.656712	0.007805188
4431.585165	0.007085655
4433.513618	0.006515682
4435.442072	0.006306596
4437.370525	0.006143656
4439.298978	0.006095800
4441.227431	0.005585858
4443.155884	0.004530197
4445.084337	0.003824291
4447.012790	0.004316533
4448.941243	0.006133163
4450.869696	0.007872701
4452.798149	0.008139077
4454.726602	0.007592050
4456.655055	0.007243958
4458.583508	0.006708564
4460.511962	0.005905128
4462.440415	0.005515640
4464.368868	0.006081109
4466.297321	0.007063239
4468.225774	0.007868190
4470.154227	0.008285982
4472.082680	0.007531093
4474.011133	0.006436724
4475.939586	0.006036961
4477.868039	0.006355887
4479.796492	0.007227064
4481.724945	0.008208119
4483.653398	0.008654997
4485.581851	0.008278257
4487.510305	0.007285444
4489.438758	0.006740091
4491.367211	0.006600034
4493.295664	0.006395894
4495.224117	0.006271685
4497.152570	0.006444106
4499.081023	0.006519141
4501.009476	0.006086174
4502.937929	0.005798617
4504.866382	0.006058156
4506.794835	0.005895033
4508.723288	0.005115465
4510.651741	0.004720266
4512.580195	0.005044246
4514.508648	0.006113118
4516.437101	0.007930868
4518.365554	0.008999403
4520.294007	0.008471420
4522.222460	0.007893985
4524.150913	0.008171301
4526.079366	0.007965345
4528.007819	0.007120157
4529.936272	0.007097241
4531.864725	0.007160257
4533.793178	0.006630935
4535.721631	0.006107654
4537.650084	0.006308291
4539.578538	0.006042401
4541.506991	0.005204131
4543.435444	0.004956801
4545.363897	0.005478881
4547.292350	0.005709516
4549.220803	0.005192962
4551.149256	0.004975019
4553.077709	0.005688227
4555.006162	0.005682427
4556.934615	0.005535313
4558.863068	0.005835903
4560.791521	0.006328389
4562.719974	0.006593513
4564.648428	0.007237980
4566.576881	0.007353157
4568.505334	0.006771134
4570.433787	0.006401385
4572.362240	0.005827436
4574.290693	0.005454051
4576.219146	0.005710311
4578.147599	0.006059573
4580.076052	0.005941186
4582.004505	0.006014596
4583.932958	0.006643573
4585.861411	0.007576760
4587.789864	0.008491360
4589.718318	0.008877938
4591.646771	0.008142845
4593.575224	0.006791632
4595.503677	0.006330138
4597.432130	0.007234513
4599.360583	0.007948693
4601.289036	0.007637864
4603.217489	0.007030295
[truncated: 1,501 more rows]
