# Supplementary material for: Adaptive Method for Quantitative Estimation of Glucose and Fructose Concentrations in Aqueous Solutions Based on Infrared Nanoantenna Optics
Source: Sensors (Basel). 2019 Jul 11;19(14):3053. doi: 10.3390/s19143053 (PMC6678705; doi:10.3390/s19143053)
Supplement: Supplementary file 1 [file sensors-19-03053-s001.zip › 00_Measurement_Data/Fructose cycles/3 c=50 gl/res4 sc50_50 ap100x100 par pol/3 c50 gl.16.txt]

748.239793	0.021700492
750.168246	0.010257527
752.096699	0.010022982
754.025152	0.014099441
755.953605	0.015920237
757.882058	0.018433467
759.810511	0.011642327
761.738964	0.025546387
763.667418	0.028216802
765.595871	0.015300581
767.524324	0.018710436
769.452777	0.024413290
771.381230	0.018621542
773.309683	0.014811970
775.238136	0.014186408
777.166589	0.019182900
779.095042	0.017694466
781.023495	0.024231974
782.951948	0.040097773
784.880401	0.038470715
786.808854	0.026905047
788.737308	0.028419385
790.665761	0.023045242
792.594214	0.022085289
794.522667	0.038140323
796.451120	0.036578491
798.379573	0.039093070
800.308026	0.041155454
802.236479	0.043865312
804.164932	0.040833432
806.093385	0.037172876
808.021838	0.036317289
809.950291	0.027550312
811.878744	0.019080307
813.807197	0.019215520
815.735651	0.021877382
817.664104	0.034054983
819.592557	0.025163105
821.521010	0.022256119
823.449463	0.019473653
825.377916	0.021568306
827.306369	0.024628948
829.234822	0.022654044
831.163275	0.020544769
833.091728	0.019839026
835.020181	0.020850325
836.948634	0.022929316
838.877087	0.019545451
840.805541	0.007701684
842.733994	0.009205421
844.662447	0.019386733
846.590900	0.027178280
848.519353	0.029009527
850.447806	0.031021435
852.376259	0.032040194
854.304712	0.025975233
856.233165	0.020462301
858.161618	0.022582117
860.090071	0.025784634
862.018524	0.024311332
863.946977	0.022975886
865.875430	0.029600099
867.803884	0.038675170
869.732337	0.037986662
871.660790	0.032168724
873.589243	0.030142121
875.517696	0.029977839
877.446149	0.027913921
879.374602	0.030323848
881.303055	0.037312869
883.231508	0.045180369
885.159961	0.051481735
887.088414	0.053499095
889.016867	0.052504182
890.945320	0.052220114
892.873774	0.054970276
894.802227	0.058410563
896.730680	0.058880959
898.659133	0.057708103
900.587586	0.058325987
902.516039	0.059232123
904.444492	0.060646217
906.372945	0.065975063
908.301398	0.074116513
910.229851	0.081359066
912.158304	0.086514868
914.086757	0.089909308
916.015210	0.092095666
917.943664	0.093550339
919.872117	0.095462449
921.800570	0.099868394
923.729023	0.105976507
925.657476	0.111835554
927.585929	0.117698789
929.514382	0.124250852
931.442835	0.131029114
933.371288	0.137623891
935.299741	0.144179165
937.228194	0.150575444
939.156647	0.156539872
941.085100	0.162057132
943.013553	0.166974187
944.942007	0.170895681
946.870460	0.175271720
948.798913	0.182249859
950.727366	0.190251067
952.655819	0.196845666
954.584272	0.202425241
956.512725	0.208299667
958.441178	0.215611458
960.369631	0.223809227
962.298084	0.230994478
964.226537	0.236725837
966.154990	0.242092550
968.083443	0.248085454
970.011897	0.254308313
971.940350	0.260698140
973.868803	0.267636061
975.797256	0.273642004
977.725709	0.278316587
979.654162	0.283538431
981.582615	0.289887100
983.511068	0.296571195
985.439521	0.303251803
987.367974	0.309834659
989.296427	0.315666258
991.224880	0.320299983
993.153333	0.324693143
995.081786	0.330038607
997.010240	0.336152643
998.938693	0.342155397
1000.867146	0.347637057
1002.795599	0.352149844
1004.724052	0.355767727
1006.652505	0.359797418
1008.580958	0.364206553
1010.509411	0.367491871
1012.437864	0.370145947
1014.366317	0.374078363
1016.294770	0.378894001
1018.223223	0.382555574
1020.151676	0.385314345
1022.080130	0.388457060
1024.008583	0.391180694
1025.937036	0.392622769
1027.865489	0.393556684
1029.793942	0.394679368
1031.722395	0.395595014
1033.650848	0.395989418
1035.579301	0.396868348
1037.507754	0.398888707
1039.436207	0.400797993
1041.364660	0.401373893
1043.293113	0.400938898
1045.221566	0.400175452
1047.150019	0.399233907
1049.078473	0.398206562
1051.006926	0.396771520
1052.935379	0.394424886
1054.863832	0.392113924
1056.792285	0.390707672
1058.720738	0.389442921
1060.649191	0.387843013
1062.577644	0.386081517
1064.506097	0.384480685
1066.434550	0.383653045
1068.363003	0.384015679
1070.291456	0.385317832
1072.219909	0.386398673
1074.148363	0.386427611
1076.076816	0.385675788
1078.005269	0.384440571
1079.933722	0.383178145
1081.862175	0.382478863
1083.790628	0.381980538
1085.719081	0.381290019
1087.647534	0.380673051
1089.575987	0.379865885
1091.504440	0.378696829
1093.432893	0.377508014
1095.361346	0.375818610
1097.289799	0.373583376
1099.218253	0.371788263
1101.146706	0.370338857
1103.075159	0.368546069
1105.003612	0.366628289
1106.932065	0.365155756
1108.860518	0.363854110
1110.788971	0.361757994
1112.717424	0.359037340
1114.645877	0.356674522
1116.574330	0.354514927
1118.502783	0.352007538
1120.431236	0.349388957
1122.359689	0.346909374
1124.288142	0.344376832
1126.216596	0.341710299
1128.145049	0.338905573
1130.073502	0.335951686
1132.001955	0.333279222
1133.930408	0.331163555
1135.858861	0.329163849
1137.787314	0.326982945
1139.715767	0.324763685
1141.644220	0.322352469
1143.572673	0.319492996
1145.501126	0.316459954
1147.429579	0.313518822
1149.358032	0.310595602
1151.286486	0.307643384
1153.214939	0.304738194
1155.143392	0.302199692
1157.071845	0.300045013
1159.000298	0.297636181
1160.928751	0.294802129
1162.857204	0.292106360
1164.785657	0.289562821
1166.714110	0.286661386
1168.642563	0.283559263
1170.571016	0.280587673
1172.499469	0.277712047
1174.427922	0.275100380
1176.356375	0.272779495
1178.284829	0.270538986
1180.213282	0.268298656
1182.141735	0.265911609
1184.070188	0.263209552
1185.998641	0.260160714
1187.927094	0.257121831
1189.855547	0.254680157
1191.784000	0.252762824
1193.712453	0.250712484
1195.640906	0.248194367
1197.569359	0.245411500
1199.497812	0.242893666
1201.426265	0.240701079
1203.354719	0.238444522
1205.283172	0.235884383
1207.211625	0.233243048
1209.140078	0.230743408
1211.068531	0.228536010
1212.996984	0.226337850
1214.925437	0.223852426
1216.853890	0.221304864
1218.782343	0.218846276
1220.710796	0.216429666
1222.639249	0.214225829
1224.567702	0.212280318
1226.496155	0.210448638
1228.424609	0.208719209
1230.353062	0.206993803
1232.281515	0.205260098
1234.209968	0.203574866
1236.138421	0.201649711
1238.066874	0.199311450
1239.995327	0.196873769
1241.923780	0.194904178
1243.852233	0.193720341
1245.780686	0.192667693
1247.709139	0.191097528
1249.637592	0.189447299
1251.566045	0.187909275
1253.494498	0.186058432
1255.422952	0.184238747
1257.351405	0.182721466
1259.279858	0.181027830
1261.208311	0.179273084
1263.136764	0.177674651
1265.065217	0.175841182
1266.993670	0.173785761
1268.922123	0.171773136
1270.850576	0.169743210
1272.779029	0.167958483
1274.707482	0.166691676
1276.635935	0.165605813
1278.564388	0.164199188
1280.492842	0.162451297
1282.421295	0.160824969
1284.349748	0.159532949
1286.278201	0.158319786
1288.206654	0.157029048
1290.135107	0.155569911
1292.063560	0.153794497
1293.992013	0.151864544
1295.920466	0.150240034
1297.848919	0.149110287
1299.777372	0.148056105
1301.705825	0.146621272
1303.634278	0.144841537
1305.562731	0.142934993
1307.491185	0.141191468
1309.419638	0.139943242
1311.348091	0.138979256
1313.276544	0.138143212
1315.204997	0.137465358
1317.133450	0.136569694
1319.061903	0.135292843
1320.990356	0.133588582
1322.918809	0.131508976
1324.847262	0.129710659
1326.775715	0.128614560
1328.704168	0.127775490
1330.632621	0.126721472
1332.561075	0.125734150
1334.489528	0.125213638
1336.417981	0.124817684
1338.346434	0.123846844
1340.274887	0.122435533
1342.203340	0.120743699
1344.131793	0.118738972
1346.060246	0.117042691
1347.988699	0.115930662
1349.917152	0.115089044
1351.845605	0.114254020
1353.774058	0.113373272
1355.702511	0.112635925
1357.630965	0.111974619
1359.559418	0.110899597
1361.487871	0.109423108
1363.416324	0.108592376
1365.344777	0.108216196
1367.273230	0.107087895
1369.201683	0.105840929
1371.130136	0.105129957
1373.058589	0.104310110
1374.987042	0.103458904
1376.915495	0.102610715
1378.843948	0.101311319
1380.772401	0.099876478
1382.700854	0.098773576
1384.629308	0.097883917
1386.557761	0.096863702
1388.486214	0.096267864
1390.414667	0.096358448
1392.343120	0.096122287
1394.271573	0.095359929
1396.200026	0.094513945
1398.128479	0.093208745
1400.056932	0.091886379
1401.985385	0.090820946
1403.913838	0.089392729
1405.842291	0.088255741
1407.770744	0.087666653
1409.699198	0.086929850
1411.627651	0.086113505
1413.556104	0.085713945
1415.484557	0.085472658
1417.413010	0.084574409
1419.341463	0.083813459
1421.269916	0.083784677
1423.198369	0.082921833
1425.126822	0.081510253
1427.055275	0.080562375
1428.983728	0.079842277
1430.912181	0.079751104
1432.840634	0.080025569
1434.769087	0.079006195
1436.697541	0.077119268
1438.625994	0.076332457
1440.554447	0.075875647
1442.482900	0.075297311
1444.411353	0.075151071
1446.339806	0.074849546
1448.268259	0.074179150
1450.196712	0.073792294
1452.125165	0.074107915
1454.053618	0.074466459
1455.982071	0.073517174
1457.910524	0.072358221
1459.838977	0.072366938
1461.767431	0.071599856
1463.695884	0.069461294
1465.624337	0.067978777
1467.552790	0.068156548
1469.481243	0.068250142
1471.409696	0.067273550
1473.338149	0.066620439
1475.266602	0.066545248
1477.195055	0.066012599
1479.123508	0.065104775
1481.051961	0.064243838
1482.980414	0.063909188
1484.908867	0.063898891
1486.837321	0.063592397
1488.765774	0.062803082
1490.694227	0.062146261
1492.622680	0.062080815
1494.551133	0.061653189
1496.479586	0.060627647
1498.408039	0.059730019
1500.336492	0.059257347
1502.264945	0.059424158
1504.193398	0.059498716
1506.121851	0.058827076
1508.050304	0.058682039
1509.978757	0.058604926
1511.907210	0.057906408
1513.835664	0.057465650
1515.764117	0.057478670
1517.692570	0.057925742
1519.621023	0.058064967
1521.549476	0.057473101
1523.477929	0.056678288
1525.406382	0.055132039
1527.334835	0.053667530
1529.263288	0.053215075
1531.191741	0.052692715
1533.120194	0.052039009
1535.048647	0.052921776
1536.977100	0.054431811
1538.905554	0.054836310
1540.834007	0.054637216
1542.762460	0.053454880
1544.690913	0.051394198
1546.619366	0.050153423
1548.547819	0.049722031
1550.476272	0.049650803
1552.404725	0.049894035
1554.333178	0.050609570
1556.261631	0.051422611
1558.190084	0.050901741
1560.118537	0.050194949
1562.046990	0.049991801
1563.975443	0.049114950
1565.903897	0.048161641
1567.832350	0.047339510
1569.760803	0.046932116
1571.689256	0.047613062
1573.617709	0.047929157
1575.546162	0.047135409
1577.474615	0.046720929
1579.403068	0.046717659
1581.331521	0.046282116
1583.259974	0.045799762
1585.188427	0.045603279
1587.116880	0.045587540
1589.045333	0.045676075
1590.973787	0.045896549
1592.902240	0.046101067
1594.830693	0.046139494
1596.759146	0.046163023
1598.687599	0.046266243
1600.616052	0.046444990
1602.544505	0.046857983
1604.472958	0.047549047
1606.401411	0.048119422
1608.329864	0.048245933
1610.258317	0.048351396
1612.186770	0.048935995
1614.115223	0.049518038
1616.043677	0.049837209
1617.972130	0.050833400
1619.900583	0.051949378
1621.829036	0.051997770
1623.757489	0.051949892
1625.685942	0.052309372
1627.614395	0.052630290
1629.542848	0.053480428
1631.471301	0.054813482
1633.399754	0.055375729
1635.328207	0.054982163
1637.256660	0.054883700
1639.185113	0.054818261
1641.113566	0.054639459
1643.042020	0.054855689
1644.970473	0.055038527
1646.898926	0.055584732
1648.827379	0.057343192
1650.755832	0.057622477
1652.684285	0.055453721
1654.612738	0.054541346
1656.541191	0.054594953
1658.469644	0.053827230
1660.398097	0.052863672
1662.326550	0.052341521
1664.255003	0.052403491
1666.183456	0.052287869
1668.111910	0.051555805
1670.040363	0.051366240
1671.968816	0.051664371
1673.897269	0.050770760
1675.825722	0.049464729
1677.754175	0.049153499
1679.682628	0.049176145
1681.611081	0.048603054
1683.539534	0.047165897
1685.467987	0.046111234
1687.396440	0.045437261
1689.324893	0.044445392
1691.253346	0.043988381
1693.181799	0.043833096
1695.110253	0.043476153
1697.038706	0.043486942
1698.967159	0.042653475
1700.895612	0.041218743
1702.824065	0.040776141
1704.752518	0.040120218
1706.680971	0.039118588
1708.609424	0.038381569
1710.537877	0.037989333
1712.466330	0.038008343
1714.394783	0.037973423
1716.323236	0.037181966
1718.251689	0.036186673
1720.180143	0.035714988
1722.108596	0.035164524
1724.037049	0.034512416
1725.965502	0.034312859
1727.893955	0.034504756
1729.822408	0.034865037
1731.750861	0.034832865
1733.679314	0.034185436
1735.607767	0.033911578
1737.536220	0.033605170
1739.464673	0.032986179
1741.393126	0.032994878
1743.321579	0.033503093
1745.250032	0.033820901
1747.178486	0.033731274
1749.106939	0.033278778
1751.035392	0.032948252
1752.963845	0.033113617
1754.892298	0.033425488
1756.820751	0.033759911
1758.749204	0.034319516
1760.677657	0.034671742
1762.606110	0.034869626
1764.534563	0.035210084
1766.463016	0.035441972
1768.391469	0.035794932
1770.319922	0.036229610
1772.248376	0.036341123
1774.176829	0.036479190
1776.105282	0.036678478
1778.033735	0.036666982
1779.962188	0.036570862
1781.890641	0.036543868
1783.819094	0.036510132
1785.747547	0.036743738
1787.676000	0.037489913
1789.604453	0.038158111
1791.532906	0.038421519
1793.461359	0.038802642
1795.389812	0.039186943
1797.318266	0.039065253
1799.246719	0.038702887
1801.175172	0.038730353
1803.103625	0.039279561
1805.032078	0.039847184
1806.960531	0.040142391
1808.888984	0.040229157
1810.817437	0.040261269
1812.745890	0.040398750
1814.674343	0.040563442
1816.602796	0.040637951
1818.531249	0.040726904
1820.459702	0.040927947
1822.388155	0.041210912
1824.316609	0.041499745
1826.245062	0.041798584
1828.173515	0.041774493
1830.101968	0.041473396
1832.030421	0.041318424
1833.958874	0.041107818
1835.887327	0.040871974
1837.815780	0.040842738
1839.744233	0.040878136
1841.672686	0.040596571
1843.601139	0.040126704
1845.529592	0.040142942
1847.458045	0.040326647
1849.386499	0.040093224
1851.314952	0.039561324
1853.243405	0.038997922
1855.171858	0.038619790
1857.100311	0.038432427
1859.028764	0.038284849
1860.957217	0.038174715
1862.885670	0.038283262
1864.814123	0.038523335
1866.742576	0.038366057
1868.671029	0.037806835
1870.599482	0.037433390
1872.527935	0.037093181
1874.456388	0.036476672
1876.384842	0.035875566
1878.313295	0.035543557
1880.241748	0.035380717
1882.170201	0.035193350
1884.098654	0.034975067
1886.027107	0.034803584
1887.955560	0.034623493
1889.884013	0.034498367
1891.812466	0.034325887
1893.740919	0.033791125
1895.669372	0.033219632
1897.597825	0.032925826
1899.526278	0.032638445
1901.454732	0.032194808
1903.383185	0.031757098
1905.311638	0.031490639
1907.240091	0.031306293
1909.168544	0.031047570
1911.096997	0.030732816
1913.025450	0.030402470
1914.953903	0.029948631
1916.882356	0.029343460
1918.810809	0.029102093
1920.739262	0.029303934
1922.667715	0.029269302
1924.596168	0.028830118
1926.524622	0.028264206
1928.453075	0.027866056
1930.381528	0.027748657
1932.309981	0.027681967
1934.238434	0.027481720
1936.166887	0.027229523
1938.095340	0.026977032
1940.023793	0.026619043
1941.952246	0.026137950
1943.880699	0.025733626
1945.809152	0.025491562
1947.737605	0.025382228
1949.666058	0.025432169
1951.594511	0.025530953
1953.522965	0.025392719
1955.451418	0.024899689
1957.379871	0.024371617
1959.308324	0.024059029
1961.236777	0.023833701
1963.165230	0.023618428
1965.093683	0.023478255
1967.022136	0.023372762
1968.950589	0.023134016
1970.879042	0.022591157
1972.807495	0.022001637
1974.735948	0.021760572
1976.664401	0.021815749
1978.592855	0.021911278
1980.521308	0.021831959
1982.449761	0.021548808
1984.378214	0.021292347
1986.306667	0.021176653
1988.235120	0.021112880
1990.163573	0.021034172
1992.092026	0.020882789
1994.020479	0.020574717
1995.948932	0.020214744
1997.877385	0.020070339
1999.805838	0.020058719
2001.734291	0.019924413
2003.662744	0.019789252
2005.591198	0.019940969
2007.519651	0.020185659
2009.448104	0.019978914
2011.376557	0.019448223
2013.305010	0.019183662
2015.233463	0.019129647
2017.161916	0.018873964
2019.090369	0.018397313
2021.018822	0.017956762
2022.947275	0.017757455
2024.875728	0.017713182
2026.804181	0.017556949
2028.732634	0.017331945
2030.661088	0.017307110
2032.589541	0.017407287
2034.517994	0.017304637
2036.446447	0.017017538
2038.374900	0.016943036
2040.303353	0.017219108
2042.231806	0.017474927
2044.160259	0.017410336
2046.088712	0.017004320
2048.017165	0.016347019
2049.945618	0.015901281
2051.874071	0.015934216
2053.802524	0.015992535
2055.730978	0.015777195
2057.659431	0.015520949
2059.587884	0.015454749
2061.516337	0.015483895
2063.444790	0.015422001
2065.373243	0.015404937
2067.301696	0.015567843
2069.230149	0.015633190
2071.158602	0.015395321
2073.087055	0.015149796
2075.015508	0.015028525
2076.943961	0.014771261
2078.872414	0.014398448
2080.800867	0.014294867
2082.729321	0.014758861
2084.657774	0.015419484
2086.586227	0.015507773
2088.514680	0.015028327
2090.443133	0.014619770
2092.371586	0.014444700
2094.300039	0.014219510
2096.228492	0.013905555
2098.156945	0.013732290
2100.085398	0.013802523
2102.013851	0.013987758
2103.942304	0.014143739
2105.870757	0.014206023
2107.799211	0.014048760
2109.727664	0.013782183
2111.656117	0.013574564
2113.584570	0.013353251
2115.513023	0.013131048
2117.441476	0.013022969
2119.369929	0.013121073
2121.298382	0.013313720
2123.226835	0.013396002
2125.155288	0.013529709
2127.083741	0.013745913
2129.012194	0.013686066
2130.940647	0.013370766
2132.869100	0.013233916
2134.797554	0.013451019
2136.726007	0.013700580
2138.654460	0.013734798
2140.582913	0.013582899
2142.511366	0.013273775
2144.439819	0.012994551
2146.368272	0.012885321
2148.296725	0.012839688
2150.225178	0.012768022
2152.153631	0.012594777
2154.082084	0.012379446
2156.010537	0.012252211
2157.938990	0.012117959
2159.867444	0.011983999
2161.795897	0.012070444
2163.724350	0.012252434
2165.652803	0.012169877
2167.581256	0.011886380
2169.509709	0.011700581
2171.438162	0.011704357
2173.366615	0.011852832
2175.295068	0.011922000
2177.223521	0.011809934
2179.151974	0.011776942
2181.080427	0.011924081
2183.008880	0.012109830
2184.937334	0.012234706
2186.865787	0.012077548
2188.794240	0.011700184
2190.722693	0.011407438
2192.651146	0.011168977
2194.579599	0.010973279
2196.508052	0.010956019
2198.436505	0.011051751
2200.364958	0.011200721
2202.293411	0.011387189
2204.221864	0.011565560
2206.150317	0.011615011
2208.078770	0.011333826
2210.007223	0.010835198
2211.935677	0.010505950
2213.864130	0.010358982
2215.792583	0.010236968
2217.721036	0.010274696
2219.649489	0.010460993
2221.577942	0.010652759
2223.506395	0.010932688
2225.434848	0.011093471
2227.363301	0.010848721
2229.291754	0.010400277
2231.220207	0.010152314
2233.148660	0.010167931
2235.077113	0.010140059
2237.005567	0.010031728
2238.934020	0.009903327
2240.862473	0.009579822
2242.790926	0.009348340
2244.719379	0.009523151
2246.647832	0.009776726
2248.576285	0.009841650
2250.504738	0.009777710
2252.433191	0.009528704
2254.361644	0.009339620
2256.290097	0.009306991
2258.218550	0.009271107
2260.147003	0.009183370
2262.075456	0.009197907
2264.003910	0.009336349
2265.932363	0.009415805
2267.860816	0.009430866
2269.789269	0.009461052
2271.717722	0.009302785
2273.646175	0.008941691
2275.574628	0.008859517
2277.503081	0.009196202
2279.431534	0.009401007
2281.359987	0.009226967
2283.288440	0.009031810
2285.216893	0.008908878
2287.145346	0.008778300
2289.073800	0.008789220
2291.002253	0.008906516
2292.930706	0.008814962
2294.859159	0.008455895
2296.787612	0.008132599
2298.716065	0.008063985
2300.644518	0.008230721
2302.572971	0.008476824
2304.501424	0.008621708
2306.429877	0.008658586
2308.358330	0.008630912
2310.286783	0.008436244
2312.215236	0.008079167
2314.143690	0.007899074
2316.072143	0.008274248
2318.000596	0.009108100
2319.929049	0.009896928
2321.857502	0.010353256
2323.785955	0.010534234
2325.714408	0.010297437
2327.642861	0.009457620
2329.571314	0.008609313
2331.499767	0.008731121
2333.428220	0.009709585
2335.356673	0.009871169
2337.285126	0.008271201
2339.213579	0.006410088
2341.142033	0.005606566
2343.070486	0.005825468
2344.998939	0.006576626
2346.927392	0.007353619
2348.855845	0.007798542
2350.784298	0.007440031
2352.712751	0.006506869
2354.641204	0.006108866
2356.569657	0.006600829
2358.498110	0.007301951
2360.426563	0.007376220
2362.355016	0.006421993
2364.283469	0.005290444
2366.211923	0.005066660
2368.140376	0.005824695
2370.068829	0.006849791
2371.997282	0.007364398
2373.925735	0.007370510
2375.854188	0.007262329
2377.782641	0.007131057
2379.711094	0.006779018
2381.639547	0.006342583
2383.568000	0.006207736
2385.496453	0.006362531
2387.424906	0.006469816
2389.353359	0.006393408
2391.281812	0.006239978
2393.210266	0.006187783
2395.138719	0.006346183
2397.067172	0.006629260
2398.995625	0.006750648
2400.924078	0.006624807
2402.852531	0.006574620
2404.780984	0.006676780
2406.709437	0.006484562
2408.637890	0.006097865
2410.566343	0.005966633
2412.494796	0.006120406
2414.423249	0.006257750
2416.351702	0.006210963
2418.280156	0.006073177
2420.208609	0.005863269
2422.137062	0.005655558
2424.065515	0.005703151
2425.993968	0.006027408
2427.922421	0.006117518
2429.850874	0.005776006
2431.779327	0.005579458
2433.707780	0.005741177
2435.636233	0.005938303
2437.564686	0.006006765
2439.493139	0.005959676
2441.421592	0.005892803
2443.350045	0.005851163
2445.278499	0.005787888
2447.206952	0.005770298
2449.135405	0.005822009
2451.063858	0.005939534
2452.992311	0.006216191
2454.920764	0.006337859
2456.849217	0.006177738
2458.777670	0.006179211
2460.706123	0.006476019
2462.634576	0.006677745
2464.563029	0.006641495
2466.491482	0.006734482
2468.419935	0.007059436
2470.348389	0.007228197
2472.276842	0.007057117
2474.205295	0.006770667
2476.133748	0.006523500
2478.062201	0.006457758
2479.990654	0.006565703
2481.919107	0.006682781
2483.847560	0.006757688
2485.776013	0.006902029
2487.704466	0.007122298
2489.632919	0.007251853
2491.561372	0.007221592
2493.489825	0.007121108
2495.418279	0.007185381
2497.346732	0.007512420
2499.275185	0.007780530
2501.203638	0.007795885
2503.132091	0.007704735
2505.060544	0.007820589
2506.988997	0.008305563
2508.917450	0.008707075
2510.845903	0.008749898
2512.774356	0.008811536
2514.702809	0.009069220
2516.631262	0.009297109
2518.559715	0.009479464
2520.488168	0.009940648
2522.416622	0.010554466
2524.345075	0.010775320
2526.273528	0.010699101
2528.201981	0.010811274
2530.130434	0.011094503
2532.058887	0.011160511
2533.987340	0.010904216
2535.915793	0.010727999
2537.844246	0.010960417
2539.772699	0.011331097
2541.701152	0.011646837
2543.629605	0.012043806
2545.558058	0.012416895
2547.486512	0.012670336
2549.414965	0.012943474
2551.343418	0.013341836
2553.271871	0.013700751
2555.200324	0.013883397
2557.128777	0.014062179
2559.057230	0.014225089
2560.985683	0.014219798
2562.914136	0.014251254
2564.842589	0.014569288
2566.771042	0.015031177
2568.699495	0.015465339
2570.627948	0.015821036
2572.556401	0.016052682
2574.484855	0.016339853
2576.413308	0.016618162
2578.341761	0.016763784
2580.270214	0.017103860
2582.198667	0.017563302
2584.127120	0.017768063
2586.055573	0.017613687
2587.984026	0.017277321
2589.912479	0.017111778
2591.840932	0.017105659
2593.769385	0.017021975
2595.697838	0.017064743
2597.626291	0.017592655
2599.554745	0.018318404
2601.483198	0.018731285
2603.411651	0.018887665
2605.340104	0.018964307
2607.268557	0.018932335
2609.197010	0.018756976
2611.125463	0.018596506
2613.053916	0.018672863
2614.982369	0.018760623
2616.910822	0.018702393
2618.839275	0.018812301
2620.767728	0.019135987
2622.696181	0.019340234
2624.624635	0.019333195
2626.553088	0.019306449
2628.481541	0.019294616
2630.409994	0.019067796
2632.338447	0.018683409
2634.266900	0.018532416
2636.195353	0.018490635
2638.123806	0.018170850
2640.052259	0.017835008
2641.980712	0.017825600
2643.909165	0.017993504
2645.837618	0.017957574
2647.766071	0.017612802
2649.694524	0.017333664
2651.622978	0.017501779
2653.551431	0.017943094
2655.479884	0.018184949
2657.408337	0.017901137
2659.336790	0.017299434
2661.265243	0.016958389
2663.193696	0.017036309
2665.122149	0.017197223
2667.050602	0.017210228
2668.979055	0.017140996
2670.907508	0.017032877
2672.835961	0.016707569
2674.764414	0.016273905
2676.692868	0.016220408
2678.621321	0.016443612
2680.549774	0.016468294
2682.478227	0.016507126
2684.406680	0.016652871
2686.335133	0.016493520
2688.263586	0.016117979
2690.192039	0.015839282
2692.120492	0.015533123
2694.048945	0.015104678
2695.977398	0.014815280
2697.905851	0.014771782
2699.834304	0.014821019
2701.762757	0.014840920
2703.691211	0.014678915
2705.619664	0.014545950
2707.548117	0.014593581
2709.476570	0.014514478
2711.405023	0.014240487
2713.333476	0.014066307
2715.261929	0.014242047
2717.190382	0.014507721
2719.118835	0.014524453
2721.047288	0.014584224
2722.975741	0.014880891
2724.904194	0.014986786
2726.832647	0.014618747
2728.761101	0.013986980
2730.689554	0.013388399
2732.618007	0.013075269
2734.546460	0.013269029
2736.474913	0.013657538
2738.403366	0.013649232
2740.331819	0.013209186
2742.260272	0.012817070
2744.188725	0.012849481
2746.117178	0.013143894
2748.045631	0.013373925
2749.974084	0.013594320
2751.902537	0.013780024
2753.830991	0.013549473
2755.759444	0.013070665
2757.687897	0.012963803
2759.616350	0.013161883
2761.544803	0.013049186
2763.473256	0.012654007
2765.401709	0.012540029
2767.330162	0.012774425
2769.258615	0.012948558
2771.187068	0.012798790
2773.115521	0.012353288
2775.043974	0.011877536
2776.972427	0.011698305
2778.900880	0.011840498
2780.829334	0.012095695
2782.757787	0.012163380
2784.686240	0.012073145
2786.614693	0.012167132
2788.543146	0.012265931
2790.471599	0.011972188
2792.400052	0.011500774
2794.328505	0.011329119
2796.256958	0.011576024
2798.185411	0.011877419
2800.113864	0.011905359
2802.042317	0.011975793
2803.970770	0.012281224
2805.899224	0.012384013
2807.827677	0.012139302
2809.756130	0.011748970
2811.684583	0.011531021
2813.613036	0.011585095
2815.541489	0.011412526
2817.469942	0.010994558
2819.398395	0.011152803
2821.326848	0.011834249
2823.255301	0.012171832
2825.183754	0.011924316
2827.112207	0.011685792
2829.040660	0.011807078
2830.969113	0.012079966
2832.897567	0.012312434
2834.826020	0.012394006
2836.754473	0.012225561
2838.682926	0.011921074
2840.611379	0.011681067
2842.539832	0.011363753
2844.468285	0.010855278
2846.396738	0.010599620
2848.325191	0.010933124
2850.253644	0.011463170
2852.182097	0.011826320
2854.110550	0.012036232
2856.039003	0.011908604
2857.967457	0.011460601
2859.895910	0.011228018
2861.824363	0.011331301
2863.752816	0.011254315
2865.681269	0.011167301
2867.609722	0.011376904
2869.538175	0.011363736
2871.466628	0.011074553
2873.395081	0.010943974
2875.323534	0.010947291
2877.251987	0.011016495
2879.180440	0.011137675
2881.108893	0.011218253
2883.037347	0.011118153
2884.965800	0.010884437
2886.894253	0.011127924
2888.822706	0.011922139
2890.751159	0.012174980
2892.679612	0.011557752
2894.608065	0.010958012
2896.536518	0.010871651
2898.464971	0.011148987
2900.393424	0.011552609
2902.321877	0.011683371
2904.250330	0.011549576
2906.178783	0.011477129
2908.107236	0.011424839
2910.035690	0.011309312
2911.964143	0.011304786
2913.892596	0.011482492
2915.821049	0.011423544
2917.749502	0.010915931
2919.677955	0.010499333
2921.606408	0.010484179
2923.534861	0.010443018
2925.463314	0.010462865
2927.391767	0.010855678
2929.320220	0.011332109
2931.248673	0.011482948
2933.177126	0.011332871
2935.105580	0.011101470
2937.034033	0.010971814
2938.962486	0.011121651
2940.890939	0.011412761
2942.819392	0.011472832
2944.747845	0.011171684
2946.676298	0.010928222
2948.604751	0.011239941
2950.533204	0.011724826
2952.461657	0.011809899
2954.390110	0.011654907
2956.318563	0.011475984
2958.247016	0.011264858
2960.175469	0.010958156
2962.103923	0.010747582
2964.032376	0.010976555
2965.960829	0.011409153
2967.889282	0.011583942
2969.817735	0.011705982
2971.746188	0.011928639
2973.674641	0.011856873
2975.603094	0.011660357
2977.531547	0.011919540
2979.460000	0.012273129
2981.388453	0.012149703
2983.316906	0.011838797
2985.245359	0.011732457
2987.173813	0.011684674
2989.102266	0.011510418
2991.030719	0.011330988
2992.959172	0.011389219
2994.887625	0.011769974
2996.816078	0.012259591
2998.744531	0.012533383
3000.672984	0.012388515
3002.601437	0.011997915
3004.529890	0.011796297
3006.458343	0.011956880
3008.386796	0.012034888
3010.315249	0.011893596
3012.243703	0.011990322
3014.172156	0.012574009
3016.100609	0.013339260
3018.029062	0.013824126
3019.957515	0.013967331
3021.885968	0.013902632
3023.814421	0.013643159
3025.742874	0.013251528
3027.671327	0.012852914
3029.599780	0.012631283
3031.528233	0.012716256
3033.456686	0.012887713
3035.385139	0.012763346
3037.313592	0.012526423
3039.242046	0.012695557
3041.170499	0.013323274
3043.098952	0.013990488
3045.027405	0.014255266
3046.955858	0.014109584
3048.884311	0.014001003
3050.812764	0.014245254
3052.741217	0.014706567
3054.669670	0.014929363
3056.598123	0.014693432
3058.526576	0.014431424
3060.455029	0.014502143
3062.383482	0.014605706
3064.311936	0.014598600
3066.240389	0.014837334
3068.168842	0.015248108
3070.097295	0.015392520
3072.025748	0.015221109
3073.954201	0.014972244
3075.882654	0.014943733
3077.811107	0.015189347
3079.739560	0.015256436
3081.668013	0.015044305
3083.596466	0.015019835
3085.524919	0.015239779
3087.453372	0.015516794
3089.381825	0.015742159
3091.310279	0.015743932
3093.238732	0.015760873
3095.167185	0.016083082
3097.095638	0.016549475
3099.024091	0.016895121
3100.952544	0.016897745
3102.880997	0.016565308
3104.809450	0.016426187
3106.737903	0.016774815
3108.666356	0.017085059
3110.594809	0.017097512
3112.523262	0.017156174
3114.451715	0.017312419
3116.380169	0.017448643
3118.308622	0.017633736
3120.237075	0.017885085
3122.165528	0.018224938
3124.093981	0.018802116
3126.022434	0.019410552
3127.950887	0.019639965
3129.879340	0.019586982
3131.807793	0.019642072
3133.736246	0.019939041
3135.664699	0.020211037
3137.593152	0.020333897
3139.521605	0.020392215
3141.450058	0.020199917
3143.378512	0.019991506
3145.306965	0.020270595
3147.235418	0.020728549
3149.163871	0.020879533
3151.092324	0.020822683
3153.020777	0.020619020
3154.949230	0.020248612
3156.877683	0.020142296
3158.806136	0.020598782
3160.734589	0.021195397
3162.663042	0.021557679
3164.591495	0.021761660
3166.519948	0.021795645
3168.448402	0.021719953
3170.376855	0.021727987
3172.305308	0.021953262
3174.233761	0.022379586
3176.162214	0.022715857
3178.090667	0.022960788
3180.019120	0.023323109
3181.947573	0.023681201
3183.876026	0.023836730
3185.804479	0.023718281
3187.732932	0.023462979
3189.661385	0.023463838
3191.589838	0.023890050
3193.518292	0.024330433
3195.446745	0.024328388
3197.375198	0.024097808
3199.303651	0.024083398
3201.232104	0.024097884
3203.160557	0.023920797
3205.089010	0.023839548
3207.017463	0.023918333
3208.945916	0.024055569
3210.874369	0.024601020
3212.802822	0.025582597
3214.731275	0.026295716
3216.659728	0.026261786
3218.588181	0.025746405
3220.516635	0.025424562
3222.445088	0.025500162
3224.373541	0.025484057
3226.301994	0.025277464
3228.230447	0.025394050
3230.158900	0.025967626
3232.087353	0.026534371
3234.015806	0.026776997
3235.944259	0.026705293
3237.872712	0.026540965
3239.801165	0.026884103
3241.729618	0.027677801
3243.658071	0.027937731
3245.586525	0.027644170
3247.514978	0.027436648
3249.443431	0.027250566
3251.371884	0.027117591
3253.300337	0.027338378
3255.228790	0.027896550
3257.157243	0.028710451
3259.085696	0.029311456
3261.014149	0.028942596
3262.942602	0.028320039
3264.871055	0.028544281
3266.799508	0.028903307
3268.727961	0.028508950
3270.656414	0.027862214
3272.584868	0.027647311
3274.513321	0.028105615
3276.441774	0.029159527
3278.370227	0.029964112
3280.298680	0.029693123
3282.227133	0.029031919
3284.155586	0.029044043
3286.084039	0.029648131
3288.012492	0.030318931
3289.940945	0.030683013
3291.869398	0.030480109
3293.797851	0.030085718
3295.726304	0.029928470
3297.654758	0.029907126
3299.583211	0.030027993
3301.511664	0.030141288
3303.440117	0.030057611
3305.368570	0.030248500
3307.297023	0.030999605
3309.225476	0.031800605
3311.153929	0.032119345
3313.082382	0.031948242
3315.010835	0.031607315
3316.939288	0.031433232
3318.867741	0.031523835
3320.796194	0.031692538
3322.724648	0.031846095
3324.653101	0.032067128
3326.581554	0.032015979
3328.510007	0.031569917
3330.438460	0.031398166
3332.366913	0.031784356
3334.295366	0.032161921
3336.223819	0.032151259
3338.152272	0.032116879
3340.080725	0.032633562
3342.009178	0.033565022
3343.937631	0.034203246
3345.866084	0.034403488
3347.794537	0.034859139
3349.722991	0.035436470
3351.651444	0.035057914
3353.579897	0.034042936
3355.508350	0.033684786
3357.436803	0.034094483
3359.365256	0.034549929
3361.293709	0.034620646
3363.222162	0.034263197
3365.150615	0.033750363
3367.079068	0.033546820
3369.007521	0.033655904
3370.935974	0.033772022
3372.864427	0.033963762
3374.792881	0.034392010
3376.721334	0.035060290
3378.649787	0.035831634
3380.578240	0.036190599
3382.506693	0.035840817
3384.435146	0.035427988
3386.363599	0.035510190
3388.292052	0.035654441
3390.220505	0.035490345
3392.148958	0.035428192
3394.077411	0.035759240
3396.005864	0.036085222
3397.934317	0.036347553
3399.862770	0.036796179
3401.791224	0.036887098
3403.719677	0.036201015
3405.648130	0.035903562
3407.576583	0.036337115
3409.505036	0.036637526
3411.433489	0.036569901
3413.361942	0.036639716
3415.290395	0.036925800
3417.218848	0.037246794
3419.147301	0.037386432
3421.075754	0.037263352
3423.004207	0.037140112
3424.932660	0.036827534
3426.861114	0.036050715
3428.789567	0.035418209
3430.718020	0.035494491
3432.646473	0.036034033
3434.574926	0.036525637
3436.503379	0.036727674
3438.431832	0.036840558
3440.360285	0.037112698
3442.288738	0.037480976
3444.217191	0.037467573
3446.145644	0.036870185
3448.074097	0.036484152
3450.002550	0.036714125
3451.931004	0.036975171
3453.859457	0.036774956
3455.787910	0.036296453
3457.716363	0.035972077
3459.644816	0.035815716
3461.573269	0.035716888
3463.501722	0.035494041
3465.430175	0.035038430
3467.358628	0.034927584
3469.287081	0.035453677
3471.215534	0.035939749
3473.143987	0.036013965
3475.072440	0.035850469
3477.000893	0.035558417
3478.929347	0.035301317
3480.857800	0.035031784
3482.786253	0.034600161
3484.714706	0.034193512
3486.643159	0.033788361
3488.571612	0.033193227
3490.500065	0.032774132
3492.428518	0.032791931
3494.356971	0.032787867
3496.285424	0.032465789
3498.213877	0.031982932
3500.142330	0.031583317
3502.070783	0.031607885
3503.999237	0.032029063
3505.927690	0.032342337
3507.856143	0.032501023
3509.784596	0.032794874
3511.713049	0.032820217
3513.641502	0.032229025
3515.569955	0.031464685
3517.498408	0.030943017
3519.426861	0.030724164
3521.355314	0.030510006
3523.283767	0.030263886
3525.212220	0.030290935
3527.140673	0.030399352
3529.069126	0.030377453
3530.997580	0.030322904
3532.926033	0.030114353
3534.854486	0.029489467
3536.782939	0.028764717
3538.711392	0.028486002
3540.639845	0.028497552
3542.568298	0.028524153
3544.496751	0.028529285
3546.425204	0.028384440
3548.353657	0.027989248
3550.282110	0.027309539
3552.210563	0.026526924
3554.139016	0.026064644
3556.067470	0.026104081
3557.995923	0.026440179
3559.924376	0.026652537
3561.852829	0.026384715
3563.781282	0.025486605
3565.709735	0.024471698
3567.638188	0.024448497
3569.566641	0.025135158
3571.495094	0.025220780
3573.423547	0.024695257
3575.352000	0.024285691
3577.280453	0.024084343
3579.208906	0.023854498
3581.137360	0.023660010
3583.065813	0.023672398
3584.994266	0.023773123
3586.922719	0.023796625
3588.851172	0.023594927
3590.779625	0.022951044
3592.708078	0.022476710
3594.636531	0.022717291
3596.564984	0.022735383
3598.493437	0.021819536
3600.421890	0.020792291
3602.350343	0.020229725
3604.278796	0.019909034
3606.207249	0.019870644
3608.135703	0.020279367
3610.064156	0.020392276
3611.992609	0.019668790
3613.921062	0.019168513
3615.849515	0.019639496
3617.777968	0.020477189
3619.706421	0.020841500
3621.634874	0.020378796
3623.563327	0.019592581
3625.491780	0.019157527
3627.420233	0.018852388
3629.348686	0.018219752
3631.277139	0.017345211
3633.205593	0.016409174
3635.134046	0.015898108
3637.062499	0.016127128
3638.990952	0.016717020
3640.919405	0.017046547
3642.847858	0.017041268
3644.776311	0.017039780
3646.704764	0.016902173
3648.633217	0.016392764
3650.561670	0.015857026
3652.490123	0.015609492
3654.418576	0.015376288
3656.347029	0.014938974
3658.275482	0.014490232
3660.203936	0.014217133
3662.132389	0.014189013
3664.060842	0.014244542
3665.989295	0.013823584
3667.917748	0.012725719
3669.846201	0.012208070
3671.774654	0.013345109
3673.703107	0.014516088
3675.631560	0.013913161
3677.560013	0.012584125
3679.488466	0.011844293
3681.416919	0.011557288
3683.345372	0.011378418
3685.273826	0.011143375
3687.202279	0.010745806
3689.130732	0.010440706
3691.059185	0.010535684
3692.987638	0.010638613
3694.916091	0.010536996
3696.844544	0.010562834
3698.772997	0.010924573
3700.701450	0.011358232
3702.629903	0.011502111
3704.558356	0.011318287
3706.486809	0.011259336
3708.415262	0.011918250
3710.343716	0.013152461
3712.272169	0.013728046
3714.200622	0.013095317
3716.129075	0.012105095
3718.057528	0.011499476
3719.985981	0.011363108
3721.914434	0.011315220
3723.842887	0.011279585
3725.771340	0.011778798
3727.699793	0.012803929
3729.628246	0.013452629
3731.556699	0.013584726
3733.485152	0.013996609
3735.413605	0.014420309
3737.342059	0.013948348
3739.270512	0.013157559
3741.198965	0.012889463
3743.127418	0.013183802
3745.055871	0.014071796
3746.984324	0.015358623
3748.912777	0.016000586
3750.841230	0.015286637
3752.769683	0.013875023
3754.698136	0.013011991
3756.626589	0.012884197
3758.555042	0.012791857
3760.483495	0.012538787
3762.411949	0.012756882
3764.340402	0.013581084
3766.268855	0.014193054
3768.197308	0.013858211
3770.125761	0.013155717
3772.054214	0.012755769
3773.982667	0.012302822
3775.911120	0.011705317
3777.839573	0.011369251
3779.768026	0.011546876
3781.696479	0.012139077
3783.624932	0.012641263
3785.553385	0.012682837
3787.481838	0.012416220
3789.410292	0.012313220
3791.338745	0.012613300
3793.267198	0.013052906
3795.195651	0.013284867
3797.124104	0.013320024
3799.052557	0.013086896
3800.981010	0.012638575
3802.909463	0.012759260
3804.837916	0.013209553
3806.766369	0.013081367
3808.694822	0.012595994
3810.623275	0.012414363
3812.551728	0.012736828
3814.480182	0.013206061
3816.408635	0.013208020
3818.337088	0.012510709
3820.265541	0.011854084
3822.193994	0.012430016
3824.122447	0.013719260
3826.050900	0.014332084
3827.979353	0.014260906
3829.907806	0.013906682
3831.836259	0.013503716
3833.764712	0.013464167
3835.693165	0.013676004
3837.621618	0.013490633
3839.550071	0.012719768
3841.478525	0.011793038
3843.406978	0.011429331
3845.335431	0.011848949
3847.263884	0.012250645
3849.192337	0.012298932
3851.120790	0.012409540
3853.049243	0.012764910
3854.977696	0.013254927
3856.906149	0.013477344
3858.834602	0.013211451
3860.763055	0.012874169
3862.691508	0.012820972
3864.619961	0.012750599
3866.548415	0.012238791
3868.476868	0.011466219
3870.405321	0.011116252
3872.333774	0.011459515
3874.262227	0.011943728
3876.190680	0.012094848
3878.119133	0.011895485
3880.047586	0.011801145
3881.976039	0.012170681
3883.904492	0.012340578
3885.832945	0.011871415
3887.761398	0.011576768
3889.689851	0.011907226
3891.618305	0.012609501
3893.546758	0.013248974
3895.475211	0.013363684
3897.403664	0.013027779
3899.332117	0.012654764
3901.260570	0.012434575
3903.189023	0.012038491
3905.117476	0.011545234
3907.045929	0.011502961
3908.974382	0.011856453
3910.902835	0.012105721
3912.831288	0.011991089
3914.759741	0.011703792
3916.688194	0.011666845
3918.616648	0.011972647
3920.545101	0.012178667
3922.473554	0.012112259
3924.402007	0.011923463
3926.330460	0.011598224
3928.258913	0.011240919
3930.187366	0.011077881
3932.115819	0.011049635
3934.044272	0.010895849
3935.972725	0.010798016
3937.901178	0.011075485
3939.829631	0.011339675
3941.758084	0.011038206
3943.686538	0.010633408
3945.614991	0.010695079
3947.543444	0.010922557
3949.471897	0.010853603
3951.400350	0.010603356
3953.328803	0.010577563
3955.257256	0.010638837
3957.185709	0.010290391
3959.114162	0.009819881
3961.042615	0.010004428
3962.971068	0.010734476
3964.899521	0.011155015
3966.827974	0.011008500
3968.756427	0.010564533
3970.684881	0.010159948
3972.613334	0.010278389
3974.541787	0.010590708
3976.470240	0.010249299
3978.398693	0.009683649
3980.327146	0.009742326
3982.255599	0.010226297
3984.184052	0.010553080
3986.112505	0.010416836
3988.040958	0.009939718
3989.969411	0.009515436
3991.897864	0.009437751
3993.826317	0.009600963
3995.754771	0.009909057
3997.683224	0.010515766
3999.611677	0.010995142
4001.540130	0.010282571
4003.468583	0.008764671
4005.397036	0.008392761
4007.325489	0.008804863
4009.253942	0.008900092
4011.182395	0.009152091
4013.110848	0.009656574
4015.039301	0.009594520
4016.967754	0.009204334
4018.896207	0.009271779
4020.824661	0.009678554
4022.753114	0.009972457
4024.681567	0.010086277
4026.610020	0.009891456
4028.538473	0.009729720
4030.466926	0.009944457
4032.395379	0.009794372
4034.323832	0.008970706
4036.252285	0.008428535
4038.180738	0.008618030
4040.109191	0.008981428
4042.037644	0.009026918
4043.966097	0.008950279
4045.894550	0.008794991
4047.823004	0.008444372
4049.751457	0.008413566
4051.679910	0.008960352
4053.608363	0.009561474
4055.536816	0.009952705
4057.465269	0.010491280
4059.393722	0.010520153
4061.322175	0.009661866
4063.250628	0.009085922
4065.179081	0.009140647
4067.107534	0.009171083
4069.035987	0.009063678
4070.964440	0.008899139
4072.892894	0.008659908
4074.821347	0.008815811
4076.749800	0.009177666
4078.678253	0.009418913
4080.606706	0.009831950
4082.535159	0.010116435
4084.463612	0.009679024
4086.392065	0.008888700
4088.320518	0.008371551
4090.248971	0.008487144
4092.177424	0.009719952
4094.105877	0.010849223
4096.034330	0.010434947
4097.962783	0.009637601
4099.891237	0.009431797
4101.819690	0.008897735
4103.748143	0.008048492
4105.676596	0.007694240
4107.605049	0.007711919
4109.533502	0.007734842
4111.461955	0.008043337
4113.390408	0.008630814
4115.318861	0.008505445
4117.247314	0.007656978
4119.175767	0.007371885
4121.104220	0.007730788
4123.032673	0.007750258
4124.961127	0.007609337
4126.889580	0.008179056
4128.818033	0.009234848
4130.746486	0.009243412
4132.674939	0.008246650
4134.603392	0.007667319
4136.531845	0.007269952
4138.460298	0.006360454
4140.388751	0.005964644
4142.317204	0.006859332
4144.245657	0.008037543
4146.174110	0.008446463
4148.102563	0.008711263
4150.031017	0.009399537
4151.959470	0.009621575
4153.887923	0.008728840
4155.816376	0.007502563
4157.744829	0.006872831
4159.673282	0.006656389
4161.601735	0.006586588
4163.530188	0.006780592
4165.458641	0.007370718
4167.387094	0.008143391
4169.315547	0.008713767
4171.244000	0.008762814
4173.172453	0.008176678
4175.100906	0.007527159
4177.029360	0.007722589
4178.957813	0.008157912
4180.886266	0.007737369
4182.814719	0.007142847
4184.743172	0.006947767
4186.671625	0.006877843
4188.600078	0.006759272
4190.528531	0.006664008
4192.456984	0.006591802
4194.385437	0.007007517
4196.313890	0.007938563
4198.242343	0.008233839
4200.170796	0.007860478
4202.099250	0.007713058
4204.027703	0.007610766
4205.956156	0.007171267
4207.884609	0.007181731
4209.813062	0.007250079
4211.741515	0.006678167
4213.669968	0.006700917
4215.598421	0.007848153
4217.526874	0.008571308
4219.455327	0.007758700
4221.383780	0.006499024
4223.312233	0.006008734
4225.240686	0.006425105
4227.169139	0.007214427
4229.097593	0.007490514
4231.026046	0.007141416
4232.954499	0.006296413
4234.882952	0.006160134
4236.811405	0.007058467
4238.739858	0.007230313
4240.668311	0.006789031
4242.596764	0.007124439
4244.525217	0.008047429
4246.453670	0.008345084
4248.382123	0.007573523
4250.310576	0.006121367
4252.239029	0.005029272
4254.167483	0.005162347
4256.095936	0.005964335
4258.024389	0.006357742
4259.952842	0.006224084
4261.881295	0.005797334
4263.809748	0.005516537
4265.738201	0.005275827
4267.666654	0.004669095
4269.595107	0.004486449
4271.523560	0.005005933
4273.452013	0.005344475
4275.380466	0.005788621
4277.308919	0.006620451
4279.237373	0.007073947
4281.165826	0.007308403
4283.094279	0.007661298
4285.022732	0.007553778
4286.951185	0.006720806
4288.879638	0.006178771
4290.808091	0.006404041
4292.736544	0.006845715
4294.664997	0.007064823
4296.593450	0.006820065
4298.521903	0.006625669
4300.450356	0.006542762
4302.378809	0.005950643
4304.307262	0.005873613
4306.235716	0.006325751
4308.164169	0.006890415
4310.092622	0.007845317
4312.021075	0.008358933
4313.949528	0.008404169
4315.877981	0.008738337
4317.806434	0.008431367
4319.734887	0.006790202
4321.663340	0.005702677
4323.591793	0.005814373
4325.520246	0.006228466
4327.448699	0.006688655
4329.377152	0.006842697
4331.305606	0.006593343
4333.234059	0.006153913
4335.162512	0.005162488
4337.090965	0.004006860
4339.019418	0.004131356
4340.947871	0.004894704
4342.876324	0.005114133
4344.804777	0.004860756
4346.733230	0.004911302
4348.661683	0.005520524
4350.590136	0.005881021
4352.518589	0.005833727
4354.447042	0.005561562
4356.375495	0.005264560
4358.303949	0.005091360
4360.232402	0.005115051
4362.160855	0.005378810
4364.089308	0.005722496
4366.017761	0.005751197
4367.946214	0.005454541
4369.874667	0.005489370
4371.803120	0.005961728
4373.731573	0.005870010
4375.660026	0.004618694
4377.588479	0.004149583
4379.516932	0.005207645
4381.445385	0.006762027
4383.373839	0.007401014
4385.302292	0.007306075
4387.230745	0.006766179
4389.159198	0.005679759
4391.087651	0.005294858
4393.016104	0.005710608
4394.944557	0.005952200
4396.873010	0.006170704
4398.801463	0.006384600
4400.729916	0.006113137
4402.658369	0.005667190
4404.586822	0.005832384
4406.515275	0.006361546
4408.443729	0.006833436
4410.372182	0.006914345
4412.300635	0.006302506
4414.229088	0.005716823
4416.157541	0.006286129
4418.085994	0.007523432
4420.014447	0.007715428
4421.942900	0.006967980
4423.871353	0.006828076
4425.799806	0.007418389
4427.728259	0.007781260
4429.656712	0.007899859
4431.585165	0.008178534
4433.513618	0.008383584
4435.442072	0.007932534
4437.370525	0.006962794
4439.298978	0.006102131
4441.227431	0.005807736
4443.155884	0.005941627
4445.084337	0.005982579
4447.012790	0.005972594
4448.941243	0.006283668
4450.869696	0.006580993
4452.798149	0.006314164
4454.726602	0.006273016
4456.655055	0.006628149
4458.583508	0.006433255
4460.511962	0.006548495
4462.440415	0.007206833
4464.368868	0.007152599
4466.297321	0.006345517
4468.225774	0.005976115
4470.154227	0.006764553
4472.082680	0.007532051
4474.011133	0.007856662
4475.939586	0.007719931
4477.868039	0.007371935
4479.796492	0.007318220
4481.724945	0.007480703
4483.653398	0.007551067
4485.581851	0.007222525
4487.510305	0.006556879
4489.438758	0.006308203
4491.367211	0.006265043
4493.295664	0.005645530
4495.224117	0.005089976
4497.152570	0.005058789
4499.081023	0.005223914
4501.009476	0.005363877
4502.937929	0.005342337
4504.866382	0.005547695
4506.794835	0.006092087
4508.723288	0.006830639
4510.651741	0.008111078
4512.580195	0.009096530
4514.508648	0.008755789
4516.437101	0.008575836
4518.365554	0.009744950
4520.294007	0.010300165
4522.222460	0.009475964
4524.150913	0.008424308
4526.079366	0.007749344
4528.007819	0.007520169
4529.936272	0.007492453
4531.864725	0.007338619
4533.793178	0.007051037
4535.721631	0.006688675
4537.650084	0.006246583
4539.578538	0.006093200
4541.506991	0.006714777
4543.435444	0.007324438
4545.363897	0.007370596
4547.292350	0.006905694
4549.220803	0.005919011
4551.149256	0.005253804
4553.077709	0.005714942
4555.006162	0.007042679
4556.934615	0.007745487
4558.863068	0.007571421
4560.791521	0.007423504
4562.719974	0.007416779
4564.648428	0.007160986
4566.576881	0.006903814
4568.505334	0.006877759
4570.433787	0.006950815
4572.362240	0.006877766
4574.290693	0.006786237
4576.219146	0.007021076
4578.147599	0.006876712
4580.076052	0.006659369
4582.004505	0.007454998
4583.932958	0.008324963
4585.861411	0.007834439
4587.789864	0.007682663
4589.718318	0.008438722
4591.646771	0.008742454
4593.575224	0.008189280
4595.503677	0.007562073
4597.432130	0.007235386
4599.360583	0.006960523
4601.289036	0.006713749
4603.217489	0.007189329
[truncated: 1,501 more rows]
