# Supplementary material for: Adaptive Method for Quantitative Estimation of Glucose and Fructose Concentrations in Aqueous Solutions Based on Infrared Nanoantenna Optics
Source: Sensors (Basel). 2019 Jul 11;19(14):3053. doi: 10.3390/s19143053 (PMC6678705; doi:10.3390/s19143053)
Supplement: Supplementary file 1 [file sensors-19-03053-s001.zip › 00_Measurement_Data/Fructose cycles/3 c=50 gl/res4 sc50_50 ap100x100 par pol/3 c50 gl.17.txt]

748.239793	0.050961807
750.168246	0.038405836
752.096699	0.016155249
754.025152	0.021232750
755.953605	0.032211568
757.882058	0.037287138
759.810511	0.037161965
761.738964	0.036434315
763.667418	0.025964623
765.595871	0.019681672
767.524324	0.021076048
769.452777	0.024793820
771.381230	0.021015018
773.309683	0.023804037
775.238136	0.032367297
777.166589	0.021733414
779.095042	0.028029243
781.023495	0.032935925
782.951948	0.042252060
784.880401	0.031078910
786.808854	0.018100921
788.737308	0.019783469
790.665761	0.017656492
792.594214	0.013616146
794.522667	0.006317330
796.451120	0.012323277
798.379573	0.014701966
800.308026	0.017054884
802.236479	0.033792306
804.164932	0.040074710
806.093385	0.027627597
808.021838	0.031934373
809.950291	0.043835297
811.878744	0.036205221
813.807197	0.033560440
815.735651	0.022376740
817.664104	0.027162604
819.592557	0.044502005
821.521010	0.054564014
823.449463	0.054388758
825.377916	0.045685612
827.306369	0.031902175
829.234822	0.021385856
831.163275	0.023456454
833.091728	0.021008147
835.020181	0.011485843
836.948634	0.018533735
838.877087	0.018127440
840.805541	0.019501701
842.733994	0.015002361
844.662447	0.013860213
846.590900	0.020568142
848.519353	0.021326013
850.447806	0.021093549
852.376259	0.022405807
854.304712	0.025918519
856.233165	0.029308310
858.161618	0.024804244
860.090071	0.018065134
862.018524	0.019025723
863.946977	0.026239539
865.875430	0.029608658
867.803884	0.026223676
869.732337	0.026068801
871.660790	0.030933810
873.589243	0.033949904
875.517696	0.033836417
877.446149	0.034189634
879.374602	0.036418151
881.303055	0.039192300
883.231508	0.042685483
885.159961	0.045455649
887.088414	0.043995809
889.016867	0.041671239
890.945320	0.044299342
892.873774	0.049366441
894.802227	0.053009611
896.730680	0.054928299
898.659133	0.058055818
900.587586	0.061799582
902.516039	0.065477066
904.444492	0.070351936
906.372945	0.075777508
908.301398	0.079422444
910.229851	0.082418762
912.158304	0.086602762
914.086757	0.091065221
916.015210	0.095405206
917.943664	0.100193352
919.872117	0.104739621
921.800570	0.109055787
923.729023	0.113378480
925.657476	0.117009558
927.585929	0.120822065
929.514382	0.126101658
931.442835	0.132542044
933.371288	0.138771564
935.299741	0.143588692
937.228194	0.148177132
939.156647	0.153196037
941.085100	0.157154098
943.013553	0.161194980
944.942007	0.167606890
946.870460	0.175044209
948.798913	0.181815028
950.727366	0.188736781
952.655819	0.196289331
954.584272	0.203832254
956.512725	0.210601434
958.441178	0.216305226
960.369631	0.221549138
962.298084	0.227556974
964.226537	0.234853163
966.154990	0.241910875
968.083443	0.247600123
970.011897	0.253255278
971.940350	0.260152578
973.868803	0.267188728
975.797256	0.272639126
977.725709	0.277359158
979.654162	0.283009380
981.582615	0.289160579
983.511068	0.295120776
985.439521	0.301633716
987.367974	0.308831394
989.296427	0.315377980
991.224880	0.320543170
993.153333	0.325255185
995.081786	0.331034839
997.010240	0.337253630
998.938693	0.342381954
1000.867146	0.347307652
1002.795599	0.352333248
1004.724052	0.356413096
1006.652505	0.359998971
1008.580958	0.363702625
1010.509411	0.367427111
1012.437864	0.371159405
1014.366317	0.374796450
1016.294770	0.378224641
1018.223223	0.381330162
1020.151676	0.383851081
1022.080130	0.385963321
1024.008583	0.388410091
1025.937036	0.391260445
1027.865489	0.393284768
1029.793942	0.393908024
1031.722395	0.394413292
1033.650848	0.395257831
1035.579301	0.395594597
1037.507754	0.395528436
1039.436207	0.395962507
1041.364660	0.397497654
1043.293113	0.399163842
1045.221566	0.399294585
1047.150019	0.397875845
1049.078473	0.396112293
1051.006926	0.395149291
1052.935379	0.394874483
1054.863832	0.394201517
1056.792285	0.392670333
1058.720738	0.390629768
1060.649191	0.388663828
1062.577644	0.386706501
1064.506097	0.384799600
1066.434550	0.384220302
1068.363003	0.385267496
1070.291456	0.386203647
1072.219909	0.386110127
1074.148363	0.385699511
1076.076816	0.385480821
1078.005269	0.385272831
1079.933722	0.384399891
1081.862175	0.382704228
1083.790628	0.381128699
1085.719081	0.380279183
1087.647534	0.379542172
1089.575987	0.378056049
1091.504440	0.376663119
1093.432893	0.376523167
1095.361346	0.376430333
1097.289799	0.375109911
1099.218253	0.373076379
1101.146706	0.371018171
1103.075159	0.368793100
1105.003612	0.366001636
1106.932065	0.363477170
1108.860518	0.362172723
1110.788971	0.361216784
1112.717424	0.359487236
1114.645877	0.356938452
1116.574330	0.354083061
1118.502783	0.351509929
1120.431236	0.349246293
1122.359689	0.346906871
1124.288142	0.344348013
1126.216596	0.341518342
1128.145049	0.338518620
1130.073502	0.335813016
1132.001955	0.333307266
1133.930408	0.330540180
1135.858861	0.327911079
1137.787314	0.325756460
1139.715767	0.323767453
1141.644220	0.321743816
1143.572673	0.319355041
1145.501126	0.316381902
1147.429579	0.313093066
1149.358032	0.309806049
1151.286486	0.306900352
1153.214939	0.304725289
1155.143392	0.303085506
1157.071845	0.301306874
1159.000298	0.298951358
1160.928751	0.296071351
1162.857204	0.292830974
1164.785657	0.289570361
1166.714110	0.286680818
1168.642563	0.284072578
1170.571016	0.281542838
1172.499469	0.279062450
1174.427922	0.276304811
1176.356375	0.273162663
1178.284829	0.270186394
1180.213282	0.267487288
1182.141735	0.264772445
1184.070188	0.262296319
1185.998641	0.260240853
1187.927094	0.258190811
1189.855547	0.255753756
1191.784000	0.253064841
1193.712453	0.250477672
1195.640906	0.247920737
1197.569359	0.245275721
1199.497812	0.242886156
1201.426265	0.240743607
1203.354719	0.238687173
1205.283172	0.236222759
1207.211625	0.233470529
1209.140078	0.230672374
1211.068531	0.227988809
1212.996984	0.225450307
1214.925437	0.223187402
1216.853890	0.221338764
1218.782343	0.219620466
1220.710796	0.217405170
1222.639249	0.214642957
1224.567702	0.212147027
1226.496155	0.210411921
1228.424609	0.209072411
1230.353062	0.207650319
1232.281515	0.205931723
1234.209968	0.203809872
1236.138421	0.201430574
1238.066874	0.199307412
1239.995327	0.197675362
1241.923780	0.196009785
1243.852233	0.193949774
1245.780686	0.192008138
1247.709139	0.190547243
1249.637592	0.189083830
1251.566045	0.187168658
1253.494498	0.185080901
1255.422952	0.183523566
1257.351405	0.182475701
1259.279858	0.181030825
1261.208311	0.178975165
1263.136764	0.176971808
1265.065217	0.175088137
1266.993670	0.173008963
1268.922123	0.171075881
1270.850576	0.169721261
1272.779029	0.168663785
1274.707482	0.167359725
1276.635935	0.165781692
1278.564388	0.164008737
1280.492842	0.162088141
1282.421295	0.160560295
1284.349748	0.159667611
1286.278201	0.158667415
1288.206654	0.156999111
1290.135107	0.154894277
1292.063560	0.152742952
1293.992013	0.150877118
1295.920466	0.149540871
1297.848919	0.148517996
1299.777372	0.147336572
1301.705825	0.145891502
1303.634278	0.144428909
1305.562731	0.143063873
1307.491185	0.141729504
1309.419638	0.140402958
1311.348091	0.139069408
1313.276544	0.137720898
1315.204997	0.136373058
1317.133450	0.135046914
1319.061903	0.133796602
1320.990356	0.132664829
1322.918809	0.131668434
1324.847262	0.130683377
1326.775715	0.129454955
1328.704168	0.128038615
1330.632621	0.126670152
1332.561075	0.125415713
1334.489528	0.124169499
1336.417981	0.122755229
1338.346434	0.121232629
1340.274887	0.120005302
1342.203340	0.119155154
1344.131793	0.118352890
1346.060246	0.117333420
1347.988699	0.116067797
1349.917152	0.114591941
1351.845605	0.113202281
1353.774058	0.112217300
1355.702511	0.111392058
1357.630965	0.110192358
1359.559418	0.108579025
1361.487871	0.107226752
1363.416324	0.106658109
1365.344777	0.106320381
1367.273230	0.105449833
1369.201683	0.104154989
1371.130136	0.103016868
1373.058589	0.102197312
1374.987042	0.101455793
1376.915495	0.100726701
1378.843948	0.100025378
1380.772401	0.099114120
1382.700854	0.097978555
1384.629308	0.096920043
1386.557761	0.096027210
1388.486214	0.095113039
1390.414667	0.094005108
1392.343120	0.092707269
1394.271573	0.091437772
1396.200026	0.090445295
1398.128479	0.089808658
1400.056932	0.089370862
1401.985385	0.088713624
1403.913838	0.087679639
1405.842291	0.086650617
1407.770744	0.085972056
1409.699198	0.085550942
1411.627651	0.085100509
1413.556104	0.084354259
1415.484557	0.083206393
1417.413010	0.081744410
1419.341463	0.080557257
1421.269916	0.080266073
1423.198369	0.080436967
1425.126822	0.080302328
1427.055275	0.079756305
1428.983728	0.079126418
1430.912181	0.078638911
1432.840634	0.078062087
1434.769087	0.076991022
1436.697541	0.075822018
1438.625994	0.075393438
1440.554447	0.075300485
1442.482900	0.074607603
1444.411353	0.073309116
1446.339806	0.072099455
1448.268259	0.071550794
1450.196712	0.071432121
1452.125165	0.070915565
1454.053618	0.069568917
1455.982071	0.068019509
1457.910524	0.067534603
1459.838977	0.067892559
1461.767431	0.067726433
1463.695884	0.067024283
1465.624337	0.066701643
1467.552790	0.066662081
1469.481243	0.065993354
1471.409696	0.064549029
1473.338149	0.063241139
1475.266602	0.062835537
1477.195055	0.063032188
1479.123508	0.063143633
1481.051961	0.062772475
1482.980414	0.062057205
1484.908867	0.061380185
1486.837321	0.060764413
1488.765774	0.059970520
1490.694227	0.059146564
1492.622680	0.058651160
1494.551133	0.058196209
1496.479586	0.057453420
1498.408039	0.056905150
1500.336492	0.056870747
1502.264945	0.056766562
1504.193398	0.056133159
1506.121851	0.055380207
1508.050304	0.054930959
1509.978757	0.054537319
1511.907210	0.054191396
1513.835664	0.053898137
1515.764117	0.053112399
1517.692570	0.051490419
1519.621023	0.049733333
1521.549476	0.048853278
1523.477929	0.049015500
1525.406382	0.049576599
1527.334835	0.050038651
1529.263288	0.050323643
1531.191741	0.050585177
1533.120194	0.050832767
1535.048647	0.050598662
1536.977100	0.049605142
1538.905554	0.048137341
1540.834007	0.046996914
1542.762460	0.046885788
1544.690913	0.047262281
1546.619366	0.047400218
1548.547819	0.047356330
1550.476272	0.047326125
1552.404725	0.047230519
1554.333178	0.047075663
1556.261631	0.047018614
1558.190084	0.047009550
1560.118537	0.046698608
1562.046990	0.046282303
1563.975443	0.046037860
1565.903897	0.045984019
1567.832350	0.046152212
1569.760803	0.046438102
1571.689256	0.046374340
1573.617709	0.045845542
1575.546162	0.045466062
1577.474615	0.045768235
1579.403068	0.046337616
1581.331521	0.046439905
1583.259974	0.045959670
1585.188427	0.045510564
1587.116880	0.045607671
1589.045333	0.046016514
1590.973787	0.046365898
1592.902240	0.046675343
1594.830693	0.047040112
1596.759146	0.047339994
1598.687599	0.047318932
1600.616052	0.046978317
1602.544505	0.046653155
1604.472958	0.046585459
1606.401411	0.046781857
1608.329864	0.047187053
1610.258317	0.047659788
1612.186770	0.048078526
1614.115223	0.048501562
1616.043677	0.049003568
1617.972130	0.049414355
1619.900583	0.049568176
1621.829036	0.049683597
1623.757489	0.050074432
1625.685942	0.050601363
1627.614395	0.051070720
1629.542848	0.051514693
1631.471301	0.051813237
1633.399754	0.051824234
1635.328207	0.051876355
1637.256660	0.052389398
1639.185113	0.053120520
1641.113566	0.053510584
1643.042020	0.053280327
1644.970473	0.052506618
1646.898926	0.051769957
1648.827379	0.051675871
1650.755832	0.051750150
1652.684285	0.051418304
1654.612738	0.051257189
1656.541191	0.051619470
1658.469644	0.051849395
1660.398097	0.051593781
1662.326550	0.050985828
1664.255003	0.050233331
1666.183456	0.049340621
1668.111910	0.048289854
1670.040363	0.047512788
1671.968816	0.047306340
1673.897269	0.047254410
1675.825722	0.047056828
1677.754175	0.046773363
1679.682628	0.046332639
1681.611081	0.045506969
1683.539534	0.044250324
1685.467987	0.043089963
1687.396440	0.042633709
1689.324893	0.042558175
1691.253346	0.042204358
1693.181799	0.041145463
1695.110253	0.039588224
1697.038706	0.038351275
1698.967159	0.037676822
1700.895612	0.037335813
1702.824065	0.037261900
1704.752518	0.037140775
1706.680971	0.036844343
1708.609424	0.036480792
1710.537877	0.036025375
1712.466330	0.035449196
1714.394783	0.034859546
1716.323236	0.034429219
1718.251689	0.034341384
1720.180143	0.034499768
1722.108596	0.034643039
1724.037049	0.034692675
1725.965502	0.034604754
1727.893955	0.034177378
1729.822408	0.033322282
1731.750861	0.032293014
1733.679314	0.031786069
1735.607767	0.032106828
1737.536220	0.032354504
1739.464673	0.032004602
1741.393126	0.031596642
1743.321579	0.031623773
1745.250032	0.031948641
1747.178486	0.032177247
1749.106939	0.032154508
1751.035392	0.032113358
1752.963845	0.032150526
1754.892298	0.032094467
1756.820751	0.031933688
1758.749204	0.031838648
1760.677657	0.031998619
1762.606110	0.032483503
1764.534563	0.033052050
1766.463016	0.033445094
1768.391469	0.033515450
1770.319922	0.033295020
1772.248376	0.033374183
1774.176829	0.034230169
1776.105282	0.035299502
1778.033735	0.035899237
1779.962188	0.036053486
1781.890641	0.036105264
1783.819094	0.036231179
1785.747547	0.036484394
1787.676000	0.036797289
1789.604453	0.037015229
1791.532906	0.037179451
1793.461359	0.037456058
1795.389812	0.037791643
1797.318266	0.038060546
1799.246719	0.038255252
1801.175172	0.038443483
1803.103625	0.038708884
1805.032078	0.039082360
1806.960531	0.039513707
1808.888984	0.039849207
1810.817437	0.040029451
1812.745890	0.040223569
1814.674343	0.040440310
1816.602796	0.040536121
1818.531249	0.040554952
1820.459702	0.040523581
1822.388155	0.040434681
1824.316609	0.040440418
1826.245062	0.040551897
1828.173515	0.040608238
1830.101968	0.040603083
1832.030421	0.040537737
1833.958874	0.040367797
1835.887327	0.040183049
1837.815780	0.040047206
1839.744233	0.039803520
1841.672686	0.039434858
1843.601139	0.039294202
1845.529592	0.039540485
1847.458045	0.039766770
1849.386499	0.039658420
1851.314952	0.039361022
1853.243405	0.039151844
1855.171858	0.039099902
1857.100311	0.039060831
1859.028764	0.038834613
1860.957217	0.038384587
1862.885670	0.037894223
1864.814123	0.037423976
1866.742576	0.036848199
1868.671029	0.036418136
1870.599482	0.036490299
1872.527935	0.036676083
1874.456388	0.036476217
1876.384842	0.036031045
1878.313295	0.035686433
1880.241748	0.035416037
1882.170201	0.035035014
1884.098654	0.034574166
1886.027107	0.034148317
1887.955560	0.033815589
1889.884013	0.033630524
1891.812466	0.033500481
1893.740919	0.033231013
1895.669372	0.032840643
1897.597825	0.032453552
1899.526278	0.032084636
1901.454732	0.031801678
1903.383185	0.031653855
1905.311638	0.031512812
1907.240091	0.031291857
1909.168544	0.031059369
1911.096997	0.030820934
1913.025450	0.030422771
1914.953903	0.029783351
1916.882356	0.029131290
1918.810809	0.028837984
1920.739262	0.028898828
1922.667715	0.028969906
1924.596168	0.028897606
1926.524622	0.028737323
1928.453075	0.028496811
1930.381528	0.028223757
1932.309981	0.027975386
1934.238434	0.027661391
1936.166887	0.027245520
1938.095340	0.026782524
1940.023793	0.026308345
1941.952246	0.025941899
1943.880699	0.025845703
1945.809152	0.025935780
1947.737605	0.025940357
1949.666058	0.025727946
1951.594511	0.025350787
1953.522965	0.024904720
1955.451418	0.024617204
1957.379871	0.024619484
1959.308324	0.024569789
1961.236777	0.024273505
1963.165230	0.023983331
1965.093683	0.023678087
1967.022136	0.023221960
1968.950589	0.022878326
1970.879042	0.022815630
1972.807495	0.022829223
1974.735948	0.022737503
1976.664401	0.022486001
1978.592855	0.022149356
1980.521308	0.021853086
1982.449761	0.021563144
1984.378214	0.021311311
1986.306667	0.021178192
1988.235120	0.021009402
1990.163573	0.020698048
1992.092026	0.020379119
1994.020479	0.020118212
1995.948932	0.019814635
1997.877385	0.019459970
1999.805838	0.019322973
2001.734291	0.019630974
2003.662744	0.020028777
2005.591198	0.020022994
2007.519651	0.019796357
2009.448104	0.019594695
2011.376557	0.019267861
2013.305010	0.018890534
2015.233463	0.018654466
2017.161916	0.018494122
2019.090369	0.018382613
2021.018822	0.018339030
2022.947275	0.018243149
2024.875728	0.018115450
2026.804181	0.018120265
2028.732634	0.018268576
2030.661088	0.018388333
2032.589541	0.018173045
2034.517994	0.017596774
2036.446447	0.017092140
2038.374900	0.016835133
2040.303353	0.016591549
2042.231806	0.016378867
2044.160259	0.016427975
2046.088712	0.016551560
2048.017165	0.016417358
2049.945618	0.016134208
2051.874071	0.015958313
2053.802524	0.015974397
2055.730978	0.016196528
2057.659431	0.016439082
2059.587884	0.016334347
2061.516337	0.015928153
2063.444790	0.015674222
2065.373243	0.015720047
2067.301696	0.015786778
2069.230149	0.015685454
2071.158602	0.015543318
2073.087055	0.015513421
2075.015508	0.015537839
2076.943961	0.015462017
2078.872414	0.015183880
2080.800867	0.014774101
2082.729321	0.014502214
2084.657774	0.014634701
2086.586227	0.015049305
2088.514680	0.015306065
2090.443133	0.015290606
2092.371586	0.015225397
2094.300039	0.015064031
2096.228492	0.014701493
2098.156945	0.014494738
2100.085398	0.014612026
2102.013851	0.014646157
2103.942304	0.014471914
2105.870757	0.014404508
2107.799211	0.014352318
2109.727664	0.014084846
2111.656117	0.013861084
2113.584570	0.013865366
2115.513023	0.013868377
2117.441476	0.013698003
2119.369929	0.013476184
2121.298382	0.013491843
2123.226835	0.013737702
2125.155288	0.013721950
2127.083741	0.013287116
2129.012194	0.012928350
2130.940647	0.012985511
2132.869100	0.013166408
2134.797554	0.013153362
2136.726007	0.013035186
2138.654460	0.012819396
2140.582913	0.012502857
2142.511366	0.012382145
2144.439819	0.012561178
2146.368272	0.012807047
2148.296725	0.012939556
2150.225178	0.012925595
2152.153631	0.012907049
2154.082084	0.012968729
2156.010537	0.013001133
2157.938990	0.012966860
2159.867444	0.012886943
2161.795897	0.012661245
2163.724350	0.012226643
2165.652803	0.011888168
2167.581256	0.011933857
2169.509709	0.012175390
2171.438162	0.012300909
2173.366615	0.012214543
2175.295068	0.012004437
2177.223521	0.011742614
2179.151974	0.011384016
2181.080427	0.011178235
2183.008880	0.011375726
2184.937334	0.011693135
2186.865787	0.011794712
2188.794240	0.011814476
2190.722693	0.011827025
2192.651146	0.011675311
2194.579599	0.011468163
2196.508052	0.011298932
2198.436505	0.011161831
2200.364958	0.011004198
2202.293411	0.010767587
2204.221864	0.010652125
2206.150317	0.010863941
2208.078770	0.011173053
2210.007223	0.011172120
2211.935677	0.011067263
2213.864130	0.011184704
2215.792583	0.011201593
2217.721036	0.010995022
2219.649489	0.010851457
2221.577942	0.010853166
2223.506395	0.010867353
2225.434848	0.010618143
2227.363301	0.010125264
2229.291754	0.009811894
2231.220207	0.009760831
2233.148660	0.009715119
2235.077113	0.009667377
2237.005567	0.009738514
2238.934020	0.009845790
2240.862473	0.009907606
2242.790926	0.009966124
2244.719379	0.009897158
2246.647832	0.009676058
2248.576285	0.009631244
2250.504738	0.009739829
2252.433191	0.009648766
2254.361644	0.009519868
2256.290097	0.009509087
2258.218550	0.009512065
2260.147003	0.009536977
2262.075456	0.009691020
2264.003910	0.009816163
2265.932363	0.009603837
2267.860816	0.009154604
2269.789269	0.008786730
2271.717722	0.008606693
2273.646175	0.008711608
2275.574628	0.008947581
2277.503081	0.008935308
2279.431534	0.008751459
2281.359987	0.008631841
2283.288440	0.008625524
2285.216893	0.008747595
2287.145346	0.008938266
2289.073800	0.008995509
2291.002253	0.008823022
2292.930706	0.008653574
2294.859159	0.008648812
2296.787612	0.008578070
2298.716065	0.008297095
2300.644518	0.008064597
2302.572971	0.008130386
2304.501424	0.008347315
2306.429877	0.008401727
2308.358330	0.008276486
2310.286783	0.008135470
2312.215236	0.008022521
2314.143690	0.007960852
2316.072143	0.008126587
2318.000596	0.008515022
2319.929049	0.008751023
2321.857502	0.008913429
2323.785955	0.009490401
2325.714408	0.010108097
2327.642861	0.009934658
2329.571314	0.009262364
2331.499767	0.008820209
2333.428220	0.008519389
2335.356673	0.008005673
2337.285126	0.007550043
2339.213579	0.007394499
2341.142033	0.007277427
2343.070486	0.007059394
2344.998939	0.006898196
2346.927392	0.007162421
2348.855845	0.007844081
2350.784298	0.008541909
2352.712751	0.008732816
2354.641204	0.008229711
2356.569657	0.007694019
2358.498110	0.007734784
2360.426563	0.007703617
2362.355016	0.007462131
2364.283469	0.007455758
2366.211923	0.007667402
2368.140376	0.007752672
2370.068829	0.007656402
2371.997282	0.007750527
2373.925735	0.008106637
2375.854188	0.008079517
2377.782641	0.007461263
2379.711094	0.006835131
2381.639547	0.006717417
2383.568000	0.007034561
2385.496453	0.007328428
2387.424906	0.007354469
2389.353359	0.007187919
2391.281812	0.006951508
2393.210266	0.006770723
2395.138719	0.006665745
2397.067172	0.006582745
2398.995625	0.006578362
2400.924078	0.006712380
2402.852531	0.006826847
2404.780984	0.006669119
2406.709437	0.006444314
2408.637890	0.006240513
2410.566343	0.005953280
2412.494796	0.005792710
2414.423249	0.005903965
2416.351702	0.006077294
2418.280156	0.006237417
2420.208609	0.006515587
2422.137062	0.006692431
2424.065515	0.006422670
2425.993968	0.005958876
2427.922421	0.005723739
2429.850874	0.005726055
2431.779327	0.005705629
2433.707780	0.005654551
2435.636233	0.005759636
2437.564686	0.006118988
2439.493139	0.006531651
2441.421592	0.006686382
2443.350045	0.006645477
2445.278499	0.006560217
2447.206952	0.006362047
2449.135405	0.006133722
2451.063858	0.006038159
2452.992311	0.005968117
2454.920764	0.005990759
2456.849217	0.006093709
2458.777670	0.006001209
2460.706123	0.005850445
2462.634576	0.005789037
2464.563029	0.005917920
2466.491482	0.006277568
2468.419935	0.006332203
2470.348389	0.006110259
2472.276842	0.006309440
2474.205295	0.006829187
2476.133748	0.007098659
2478.062201	0.007026549
2479.990654	0.006852780
2481.919107	0.006727744
2483.847560	0.006768449
2485.776013	0.007043036
2487.704466	0.007340346
2489.632919	0.007417209
2491.561372	0.007384153
2493.489825	0.007371461
2495.418279	0.007464109
2497.346732	0.007696216
2499.275185	0.007914748
2501.203638	0.007970149
2503.132091	0.008089215
2505.060544	0.008546893
2506.988997	0.009079415
2508.917450	0.009244567
2510.845903	0.009138186
2512.774356	0.009149869
2514.702809	0.009386659
2516.631262	0.009703486
2518.559715	0.010005394
2520.488168	0.010268464
2522.416622	0.010462740
2524.345075	0.010452718
2526.273528	0.010306026
2528.201981	0.010426534
2530.130434	0.010904495
2532.058887	0.011377430
2533.987340	0.011485172
2535.915793	0.011369224
2537.844246	0.011607019
2539.772699	0.012195065
2541.701152	0.012732577
2543.629605	0.012971587
2545.558058	0.012895372
2547.486512	0.012820597
2549.414965	0.013070722
2551.343418	0.013560872
2553.271871	0.013970297
2555.200324	0.014011432
2557.128777	0.013983652
2559.057230	0.014247510
2560.985683	0.014585528
2562.914136	0.014834195
2564.842589	0.015053534
2566.771042	0.015240788
2568.699495	0.015555770
2570.627948	0.016044905
2572.556401	0.016390061
2574.484855	0.016539061
2576.413308	0.016785620
2578.341761	0.017132416
2580.270214	0.017429562
2582.198667	0.017498922
2584.127120	0.017173229
2586.055573	0.016950458
2587.984026	0.017466178
2589.912479	0.018263500
2591.840932	0.018627984
2593.769385	0.018752225
2595.697838	0.018825186
2597.626291	0.018783802
2599.554745	0.018860297
2601.483198	0.018952446
2603.411651	0.018965380
2605.340104	0.019126009
2607.268557	0.019076502
2609.197010	0.018690413
2611.125463	0.018722992
2613.053916	0.019322949
2614.982369	0.019675100
2616.910822	0.019318942
2618.839275	0.018690800
2620.767728	0.018408941
2622.696181	0.018479301
2624.624635	0.018553657
2626.553088	0.018541377
2628.481541	0.018450150
2630.409994	0.018413212
2632.338447	0.018562768
2634.266900	0.018485133
2636.195353	0.018091325
2638.123806	0.017932616
2640.052259	0.018090796
2641.980712	0.018245516
2643.909165	0.018197332
2645.837618	0.018064504
2647.766071	0.018096473
2649.694524	0.018111974
2651.622978	0.017939186
2653.551431	0.017784158
2655.479884	0.017766759
2657.408337	0.017775934
2659.336790	0.017597856
2661.265243	0.017254036
2663.193696	0.017034516
2665.122149	0.017112564
2667.050602	0.017463513
2668.979055	0.017728409
2670.907508	0.017546786
2672.835961	0.017074496
2674.764414	0.016722800
2676.692868	0.016697887
2678.621321	0.016586509
2680.549774	0.016071182
2682.478227	0.015620491
2684.406680	0.015604993
2686.335133	0.015780296
2688.263586	0.015769485
2690.192039	0.015572424
2692.120492	0.015571293
2694.048945	0.015798785
2695.977398	0.015838418
2697.905851	0.015498565
2699.834304	0.015101325
2701.762757	0.014970757
2703.691211	0.015110953
2705.619664	0.015325937
2707.548117	0.015308173
2709.476570	0.015101757
2711.405023	0.014996871
2713.333476	0.014803802
2715.261929	0.014611435
2717.190382	0.014822667
2719.118835	0.014994774
2721.047288	0.014716154
2722.975741	0.014436686
2724.904194	0.014417400
2726.832647	0.014429930
2728.761101	0.014173777
2730.689554	0.013651663
2732.618007	0.013432447
2734.546460	0.013726912
2736.474913	0.014060186
2738.403366	0.014077271
2740.331819	0.013697019
2742.260272	0.013239915
2744.188725	0.013142881
2746.117178	0.013218482
2748.045631	0.013272371
2749.974084	0.013455728
2751.902537	0.013606058
2753.830991	0.013553533
2755.759444	0.013422983
2757.687897	0.013203719
2759.616350	0.013039579
2761.544803	0.012988304
2763.473256	0.012758791
2765.401709	0.012543643
2767.330162	0.012612037
2769.258615	0.012656916
2771.187068	0.012491093
2773.115521	0.012313853
2775.043974	0.012353959
2776.972427	0.012531103
2778.900880	0.012661774
2780.829334	0.012758885
2782.757787	0.012956428
2784.686240	0.013127932
2786.614693	0.012986841
2788.543146	0.012459036
2790.471599	0.011763993
2792.400052	0.011444462
2794.328505	0.011746152
2796.256958	0.012245662
2798.185411	0.012587537
2800.113864	0.012636360
2802.042317	0.012292054
2803.970770	0.011735991
2805.899224	0.011300566
2807.827677	0.011098448
2809.756130	0.011009064
2811.684583	0.010947912
2813.613036	0.011066546
2815.541489	0.011340220
2817.469942	0.011705474
2819.398395	0.012165243
2821.326848	0.012277151
2823.255301	0.011849768
2825.183754	0.011387754
2827.112207	0.011308445
2829.040660	0.011451578
2830.969113	0.011490494
2832.897567	0.011274025
2834.826020	0.010991672
2836.754473	0.010952184
2838.682926	0.010952491
2840.611379	0.010685547
2842.539832	0.010580419
2844.468285	0.011059530
2846.396738	0.011624888
2848.325191	0.011479676
2850.253644	0.011001198
2852.182097	0.011010520
2854.110550	0.011069079
2856.039003	0.010743434
2857.967457	0.010507216
2859.895910	0.010677100
2861.824363	0.011016350
2863.752816	0.011145834
2865.681269	0.011059822
2867.609722	0.011023358
2869.538175	0.011220895
2871.466628	0.011421113
2873.395081	0.011320452
2875.323534	0.011127827
2877.251987	0.011022707
2879.180440	0.010938330
2881.108893	0.011001322
2883.037347	0.011177021
2884.965800	0.011218010
2886.894253	0.011158065
2888.822706	0.011266867
2890.751159	0.011634060
2892.679612	0.011864920
2894.608065	0.011531057
2896.536518	0.010933962
2898.464971	0.010707132
2900.393424	0.010798399
2902.321877	0.010581750
2904.250330	0.010223248
2906.178783	0.010457510
2908.107236	0.011003929
2910.035690	0.011249133
2911.964143	0.011309843
2913.892596	0.011322750
2915.821049	0.011177569
2917.749502	0.011040973
2919.677955	0.011102641
2921.606408	0.011245382
2923.534861	0.011237529
2925.463314	0.011179891
2927.391767	0.011286944
2929.320220	0.011443025
2931.248673	0.011340052
2933.177126	0.011058085
2935.105580	0.010895105
2937.034033	0.010854520
2938.962486	0.010869605
2940.890939	0.011092303
2942.819392	0.011219636
2944.747845	0.011109636
2946.676298	0.011336743
2948.604751	0.011754271
2950.533204	0.011829426
2952.461657	0.011901798
2954.390110	0.012230234
2956.318563	0.012368251
2958.247016	0.011990179
2960.175469	0.011281348
2962.103923	0.010659711
2964.032376	0.010535733
2965.960829	0.010991211
2967.889282	0.011571428
2969.817735	0.011873118
2971.746188	0.011898322
2973.674641	0.011745942
2975.603094	0.011699201
2977.531547	0.011702518
2979.460000	0.011454507
2981.388453	0.011200585
2983.316906	0.011341446
2985.245359	0.011716967
2987.173813	0.012052254
2989.102266	0.012200410
2991.030719	0.012207050
2992.959172	0.012263429
2994.887625	0.012166681
2996.816078	0.011997974
2998.744531	0.012084432
3000.672984	0.012189785
3002.601437	0.012044593
3004.529890	0.011781093
3006.458343	0.011588800
3008.386796	0.011560516
3010.315249	0.011723070
3012.243703	0.011997432
3014.172156	0.012296234
3016.100609	0.012620483
3018.029062	0.013120724
3019.957515	0.013738967
3021.885968	0.013944362
3023.814421	0.013472102
3025.742874	0.012929266
3027.671327	0.012805309
3029.599780	0.012733754
3031.528233	0.012541836
3033.456686	0.012592585
3035.385139	0.012869047
3037.313592	0.013080180
3039.242046	0.013318897
3041.170499	0.013717526
3043.098952	0.013997200
3045.027405	0.013987853
3046.955858	0.013920963
3048.884311	0.013982673
3050.812764	0.014165486
3052.741217	0.014274456
3054.669670	0.014003626
3056.598123	0.013439630
3058.526576	0.013242631
3060.455029	0.013492079
3062.383482	0.013655961
3064.311936	0.013775972
3066.240389	0.014110250
3068.168842	0.014421620
3070.097295	0.014425321
3072.025748	0.014292021
3073.954201	0.014349226
3075.882654	0.014668160
3077.811107	0.015111720
3079.739560	0.015386439
3081.668013	0.015380177
3083.596466	0.015260060
3085.524919	0.015156954
3087.453372	0.015087423
3089.381825	0.015072730
3091.310279	0.015319088
3093.238732	0.015899565
3095.167185	0.016479202
3097.095638	0.016712027
3099.024091	0.016742133
3100.952544	0.016825076
3102.880997	0.016862459
3104.809450	0.016796257
3106.737903	0.016709652
3108.666356	0.016739406
3110.594809	0.017099889
3112.523262	0.017646881
3114.451715	0.018043106
3116.380169	0.018185323
3118.308622	0.018147275
3120.237075	0.017985877
3122.165528	0.017904690
3124.093981	0.017945340
3126.022434	0.017791480
3127.950887	0.017478678
3129.879340	0.017427498
3131.807793	0.017906843
3133.736246	0.018739633
3135.664699	0.019398946
3137.593152	0.019595575
3139.521605	0.019411243
3141.450058	0.019114500
3143.378512	0.019177001
3145.306965	0.019680224
3147.235418	0.020122191
3149.163871	0.020336451
3151.092324	0.020654611
3153.020777	0.021143930
3154.949230	0.021530569
3156.877683	0.021692796
3158.806136	0.021854244
3160.734589	0.021906210
3162.663042	0.021550054
3164.591495	0.021219246
3166.519948	0.021383895
3168.448402	0.021672837
3170.376855	0.021629132
3172.305308	0.021739604
3174.233761	0.022476315
3176.162214	0.023308782
3178.090667	0.023700809
3180.019120	0.023764594
3181.947573	0.023732664
3183.876026	0.023850869
3185.804479	0.024251729
3187.732932	0.024690801
3189.661385	0.024682363
3191.589838	0.024077736
3193.518292	0.023315469
3195.446745	0.022899384
3197.375198	0.022872748
3199.303651	0.023096705
3201.232104	0.023698796
3203.160557	0.024294248
3205.089010	0.024239304
3207.017463	0.023988886
3208.945916	0.024173772
3210.874369	0.024585104
3212.802822	0.025095491
3214.731275	0.025726184
3216.659728	0.026127025
3218.588181	0.026059350
3220.516635	0.025928792
3222.445088	0.026105238
3224.373541	0.026215091
3226.301994	0.026112702
3228.230447	0.026138237
3230.158900	0.026426036
3232.087353	0.026977060
3234.015806	0.027593179
3235.944259	0.027838904
3237.872712	0.027518280
3239.801165	0.027111648
3241.729618	0.027382931
3243.658071	0.028187688
3245.586525	0.028619794
3247.514978	0.028490534
3249.443431	0.028270504
3251.371884	0.028220478
3253.300337	0.028401950
3255.228790	0.028788732
3257.157243	0.028941829
3259.085696	0.028560750
3261.014149	0.028021224
3262.942602	0.027936498
3264.871055	0.028404484
3266.799508	0.028905027
3268.727961	0.029042957
3270.656414	0.028876705
3272.584868	0.028645448
3274.513321	0.028696135
3276.441774	0.028993448
3278.370227	0.029247876
3280.298680	0.029725881
3282.227133	0.030244214
3284.155586	0.030058440
3286.084039	0.029588999
3288.012492	0.029650930
3289.940945	0.030004088
3291.869398	0.030128580
3293.797851	0.030019585
3295.726304	0.029868413
3297.654758	0.029701985
3299.583211	0.029530020
3301.511664	0.029568665
3303.440117	0.029855262
3305.368570	0.030125160
3307.297023	0.030352198
3309.225476	0.030544071
3311.153929	0.030516764
3313.082382	0.030446583
3315.010835	0.030703802
3316.939288	0.031089634
3318.867741	0.031208919
3320.796194	0.031275600
3322.724648	0.031593073
3324.653101	0.031917188
3326.581554	0.032211185
3328.510007	0.032529045
3330.438460	0.032498341
3332.366913	0.032027684
3334.295366	0.031599313
3336.223819	0.031676657
3338.152272	0.032166008
3340.080725	0.032577917
3342.009178	0.032827064
3343.937631	0.033208311
3345.866084	0.033764094
3347.794537	0.034222968
3349.722991	0.034253180
3351.651444	0.033847988
3353.579897	0.033497166
3355.508350	0.033513274
3357.436803	0.033634093
3359.365256	0.033599246
3361.293709	0.033689138
3363.222162	0.034015931
3365.150615	0.034127403
3367.079068	0.034151498
3369.007521	0.034573201
3370.935974	0.035154689
3372.864427	0.035501473
3374.792881	0.035584446
3376.721334	0.035509564
3378.649787	0.035566282
3380.578240	0.035824254
3382.506693	0.035717923
3384.435146	0.035202160
3386.363599	0.035026126
3388.292052	0.035117406
3390.220505	0.035117563
3392.148958	0.035367414
3394.077411	0.035655811
3396.005864	0.035643354
3397.934317	0.035891324
3399.862770	0.036547799
3401.791224	0.037044372
3403.719677	0.037071433
3405.648130	0.037139062
3407.576583	0.037440315
3409.505036	0.037656207
3411.433489	0.037703026
3413.361942	0.037744254
3415.290395	0.037837751
3417.218848	0.038149666
3419.147301	0.038632542
3421.075754	0.038923819
3423.004207	0.038910754
3424.932660	0.038536858
3426.861114	0.037777163
3428.789567	0.037022598
3430.718020	0.036460727
3432.646473	0.036095839
3434.574926	0.036329597
3436.503379	0.037116326
3438.431832	0.037779894
3440.360285	0.037867185
3442.288738	0.037320741
3444.217191	0.036620624
3446.145644	0.036337186
3448.074097	0.036402266
3450.002550	0.036392283
3451.931004	0.036187358
3453.859457	0.036064398
3455.787910	0.036113705
3457.716363	0.035968326
3459.644816	0.035547972
3461.573269	0.035262424
3463.501722	0.035146672
3465.430175	0.035154536
3467.358628	0.035479937
3469.287081	0.035739638
3471.215534	0.035496674
3473.143987	0.035088204
3475.072440	0.034800202
3477.000893	0.034290560
3478.929347	0.033470981
3480.857800	0.032931082
3482.786253	0.032820281
3484.714706	0.032690600
3486.643159	0.032504369
3488.571612	0.032537822
3490.500065	0.032775704
3492.428518	0.032882296
3494.356971	0.032735378
3496.285424	0.032739498
3498.213877	0.033151314
3500.142330	0.033532932
3502.070783	0.033539195
3503.999237	0.033252385
3505.927690	0.032609764
3507.856143	0.031830471
3509.784596	0.031586386
3511.713049	0.031940401
3513.641502	0.032176159
3515.569955	0.031917118
3517.498408	0.031282410
3519.426861	0.030340401
3521.355314	0.029376710
3523.283767	0.028967941
3525.212220	0.029197412
3527.140673	0.029389521
3529.069126	0.029060310
3530.997580	0.028654570
3532.926033	0.028602658
3534.854486	0.028429734
3536.782939	0.027788986
3538.711392	0.027320858
3540.639845	0.027459733
3542.568298	0.027852481
3544.496751	0.028199870
3546.425204	0.028343648
3548.353657	0.027882393
3550.282110	0.026790187
3552.210563	0.025914155
3554.139016	0.026012681
3556.067470	0.026631493
3557.995923	0.026713217
3559.924376	0.026004957
3561.852829	0.025049305
3563.781282	0.024343435
3565.709735	0.024269097
3567.638188	0.024746170
3569.566641	0.024921065
3571.495094	0.024529606
3573.423547	0.024090230
3575.352000	0.023887396
3577.280453	0.023805577
3579.208906	0.023691336
3581.137360	0.023393275
3583.065813	0.022887694
3584.994266	0.022415411
3586.922719	0.022180377
3588.851172	0.022252867
3590.779625	0.022603931
3592.708078	0.022828007
3594.636531	0.022611579
3596.564984	0.022275617
3598.493437	0.021998405
3600.421890	0.021524275
3602.350343	0.021052895
3604.278796	0.020930966
3606.207249	0.020640230
3608.135703	0.019675523
3610.064156	0.018785218
3611.992609	0.018668501
3613.921062	0.018864132
3615.849515	0.018763892
3617.777968	0.018363733
3619.706421	0.017916497
3621.634874	0.017602580
3623.563327	0.017353453
3625.491780	0.016922895
3627.420233	0.016342895
3629.348686	0.016133679
3631.277139	0.016522087
3633.205593	0.017005730
3635.134046	0.017159143
3637.062499	0.016958274
3638.990952	0.016623626
3640.919405	0.016306084
3642.847858	0.015815096
3644.776311	0.014903230
3646.704764	0.014086886
3648.633217	0.014519802
3650.561670	0.015911762
3652.490123	0.016108984
3654.418576	0.015036789
3656.347029	0.014110285
3658.275482	0.013773115
3660.203936	0.013512811
3662.132389	0.013042562
3664.060842	0.012672484
3665.989295	0.012694621
3667.917748	0.012943706
3669.846201	0.013023709
3671.774654	0.012598964
3673.703107	0.011872535
3675.631560	0.011685180
3677.560013	0.012247591
3679.488466	0.012522491
3681.416919	0.012043386
3683.345372	0.011340245
3685.273826	0.010871234
3687.202279	0.010593249
3689.130732	0.010386440
3691.059185	0.010448016
3692.987638	0.010859009
3694.916091	0.011362784
3696.844544	0.011662414
3698.772997	0.011596391
3700.701450	0.011281180
3702.629903	0.011048256
3704.558356	0.011100695
3706.486809	0.011314353
3708.415262	0.011484125
3710.343716	0.011625208
3712.272169	0.011756946
3714.200622	0.011745542
3716.129075	0.011593804
3718.057528	0.011487563
3719.985981	0.011573145
3721.914434	0.011625098
3723.842887	0.011380404
3725.771340	0.011061083
3727.699793	0.011040739
3729.628246	0.011216927
3731.556699	0.011299578
3733.485152	0.011197248
3735.413605	0.011025607
3737.342059	0.011237206
3739.270512	0.011927119
3741.198965	0.012361333
3743.127418	0.012444493
3745.055871	0.012589762
3746.984324	0.012441406
3748.912777	0.011696175
3750.841230	0.011085069
3752.769683	0.011548457
3754.698136	0.012726264
3756.626589	0.013363381
3758.555042	0.013279398
3760.483495	0.013300674
3762.411949	0.013460530
3764.340402	0.013068490
3766.268855	0.012229337
3768.197308	0.011665934
3770.125761	0.011518372
3772.054214	0.011623795
3773.982667	0.012058714
3775.911120	0.012740490
3777.839573	0.013008371
3779.768026	0.012587830
3781.696479	0.012468464
3783.624932	0.013183134
3785.553385	0.013722494
3787.481838	0.013290578
3789.410292	0.012649124
3791.338745	0.012479858
3793.267198	0.012620091
3795.195651	0.013050511
3797.124104	0.013809386
3799.052557	0.014213942
3800.981010	0.013931422
3802.909463	0.013858813
3804.837916	0.014284939
3806.766369	0.014324823
3808.694822	0.013792763
3810.623275	0.013403854
3812.551728	0.013371397
3814.480182	0.013063797
3816.408635	0.011930416
3818.337088	0.010850729
3820.265541	0.011076118
3822.193994	0.012351803
3824.122447	0.013055593
3826.050900	0.012943828
3827.979353	0.012770059
3829.907806	0.012780949
3831.836259	0.012801210
3833.764712	0.012864531
3835.693165	0.012975326
3837.621618	0.012831360
3839.550071	0.012631403
3841.478525	0.012520741
3843.406978	0.012206243
3845.335431	0.011632174
3847.263884	0.011033405
3849.192337	0.010687011
3851.120790	0.010897747
3853.049243	0.011836641
3854.977696	0.012806130
3856.906149	0.012758574
3858.834602	0.011732577
3860.763055	0.010505526
3862.691508	0.009804122
3864.619961	0.010101371
3866.548415	0.011183369
3868.476868	0.011902645
3870.405321	0.011503255
3872.333774	0.010796669
3874.262227	0.010658229
3876.190680	0.010709905
3878.119133	0.010384652
3880.047586	0.010009071
3881.976039	0.009830246
3883.904492	0.009322677
3885.832945	0.008688064
3887.761398	0.008689368
3889.689851	0.009193525
3891.618305	0.009821423
3893.546758	0.010523017
3895.475211	0.010929537
3897.403664	0.010892981
3899.332117	0.010998867
3901.260570	0.011763243
3903.189023	0.012743104
3905.117476	0.013020405
3907.045929	0.012581375
3908.974382	0.012043115
3910.902835	0.011751641
3912.831288	0.011755046
3914.759741	0.011699758
3916.688194	0.011225928
3918.616648	0.010766599
3920.545101	0.010842179
3922.473554	0.011096890
3924.402007	0.010864462
3926.330460	0.010314831
3928.258913	0.010165192
3930.187366	0.010414432
3932.115819	0.010547974
3934.044272	0.010557322
3935.972725	0.010594273
3937.901178	0.010549222
3939.829631	0.010580509
3941.758084	0.010859903
3943.686538	0.010946501
3945.614991	0.010349399
3947.543444	0.009595202
3949.471897	0.009608608
3951.400350	0.010351915
3953.328803	0.010715921
3955.257256	0.010023711
3957.185709	0.009089103
3959.114162	0.009022564
3961.042615	0.009738236
3962.971068	0.010352072
3964.899521	0.010713899
3966.827974	0.011187021
3968.756427	0.011657093
3970.684881	0.011837245
3972.613334	0.011647038
3974.541787	0.011057585
3976.470240	0.010171190
3978.398693	0.009454396
3980.327146	0.009194877
3982.255599	0.009079101
3984.184052	0.008749822
3986.112505	0.008352793
3988.040958	0.008376923
3989.969411	0.008903992
3991.897864	0.009462025
3993.826317	0.009877354
3995.754771	0.010193717
3997.683224	0.010233658
3999.611677	0.009935868
4001.540130	0.009634231
4003.468583	0.009550134
4005.397036	0.009705286
4007.325489	0.009796891
4009.253942	0.009618525
4011.182395	0.009516688
4013.110848	0.009446723
4015.039301	0.009657833
4016.967754	0.010654343
4018.896207	0.011321850
4020.824661	0.010554825
4022.753114	0.009425688
4024.681567	0.009019597
4026.610020	0.008989045
4028.538473	0.009248649
4030.466926	0.009771904
4032.395379	0.010222919
4034.323832	0.010033586
4036.252285	0.009237196
4038.180738	0.009146016
4040.109191	0.009542227
4042.037644	0.009288073
4043.966097	0.008727019
4045.894550	0.008784839
4047.823004	0.008972662
4049.751457	0.008699527
4051.679910	0.008386766
4053.608363	0.008303300
4055.536816	0.008500204
4057.465269	0.008564666
4059.393722	0.008488644
4061.322175	0.008821156
4063.250628	0.009161158
4065.179081	0.009341474
4067.107534	0.009572381
4069.035987	0.009382467
4070.964440	0.008871651
4072.892894	0.008501203
4074.821347	0.008536899
4076.749800	0.008954568
4078.678253	0.009283056
4080.606706	0.009235287
4082.535159	0.009043978
4084.463612	0.008750696
4086.392065	0.008341373
4088.320518	0.008118524
4090.248971	0.007797073
4092.177424	0.007145759
4094.105877	0.006663842
4096.034330	0.006436424
4097.962783	0.006566205
4099.891237	0.007085340
4101.819690	0.007553057
4103.748143	0.008062228
4105.676596	0.008867727
4107.605049	0.009725302
4109.533502	0.009789838
4111.461955	0.009175586
4113.390408	0.008940180
4115.318861	0.008927833
4117.247314	0.008390806
4119.175767	0.007660404
4121.104220	0.007494881
4123.032673	0.008131639
4124.961127	0.008811923
4126.889580	0.008547010
4128.818033	0.007767915
4130.746486	0.007547394
4132.674939	0.007938853
4134.603392	0.008522639
4136.531845	0.008755418
4138.460298	0.008511635
4140.388751	0.007896042
4142.317204	0.007090051
4144.245657	0.006493192
4146.174110	0.006185044
4148.102563	0.006525248
4150.031017	0.007013130
4151.959470	0.006995175
4153.887923	0.006684150
4155.816376	0.006426103
4157.744829	0.005868636
4159.673282	0.005123579
4161.601735	0.005188971
4163.530188	0.005971630
4165.458641	0.006672230
4167.387094	0.007320379
4169.315547	0.008016134
4171.244000	0.008155182
4173.172453	0.007240483
4175.100906	0.006412082
4177.029360	0.006532143
4178.957813	0.006772724
4180.886266	0.006660607
4182.814719	0.006777407
4184.743172	0.006953751
4186.671625	0.007026165
4188.600078	0.007302178
4190.528531	0.007626303
4192.456984	0.007583006
4194.385437	0.007110169
4196.313890	0.006803837
4198.242343	0.007087576
4200.170796	0.007361297
4202.099250	0.007024723
4204.027703	0.006302122
4205.956156	0.005539118
4207.884609	0.006344797
4209.813062	0.007920601
4211.741515	0.008561321
4213.669968	0.008739814
4215.598421	0.008840702
4217.526874	0.007923251
4219.455327	0.006815043
4221.383780	0.006345565
4223.312233	0.005925399
4225.240686	0.005394875
4227.169139	0.005313739
4229.097593	0.005980716
4231.026046	0.006500022
4232.954499	0.006374833
4234.882952	0.006119038
4236.811405	0.006333665
4238.739858	0.007449043
4240.668311	0.008817358
4242.596764	0.008793325
4244.525217	0.007551528
4246.453670	0.006812722
4248.382123	0.006708910
4250.310576	0.007139493
4252.239029	0.008065077
4254.167483	0.007911727
4256.095936	0.006509920
4258.024389	0.005906070
4259.952842	0.006118496
4261.881295	0.006318208
4263.809748	0.006282324
4265.738201	0.006097766
4267.666654	0.006259214
4269.595107	0.006905498
4271.523560	0.007594287
4273.452013	0.007793846
4275.380466	0.007381400
4277.308919	0.006803786
4279.237373	0.006760845
4281.165826	0.007452745
4283.094279	0.007595614
4285.022732	0.006692834
4286.951185	0.005786462
4288.879638	0.005534108
4290.808091	0.005224493
4292.736544	0.005040118
4294.664997	0.005470286
4296.593450	0.005440045
4298.521903	0.004757720
4300.450356	0.004798383
4302.378809	0.005491125
4304.307262	0.005690811
4306.235716	0.005368409
4308.164169	0.005343703
4310.092622	0.006046501
4312.021075	0.006648506
4313.949528	0.006663658
4315.877981	0.006944936
4317.806434	0.006855135
4319.734887	0.006229003
4321.663340	0.005737321
4323.591793	0.005355277
4325.520246	0.005298940
4327.448699	0.005786836
4329.377152	0.006122994
4331.305606	0.006405605
4333.234059	0.006998985
4335.162512	0.007292429
4337.090965	0.007087563
4339.019418	0.007011401
4340.947871	0.006470025
4342.876324	0.005382734
4344.804777	0.004803218
4346.733230	0.005083304
4348.661683	0.005237532
4350.590136	0.004750982
4352.518589	0.005182840
4354.447042	0.006246504
4356.375495	0.006435879
4358.303949	0.005729308
4360.232402	0.005108074
4362.160855	0.004806636
4364.089308	0.004743386
4366.017761	0.005330013
4367.946214	0.006445024
4369.874667	0.007191790
4371.803120	0.007417891
4373.731573	0.007402617
4375.660026	0.007167550
4377.588479	0.006592928
4379.516932	0.006053202
4381.445385	0.005927983
4383.373839	0.006101114
4385.302292	0.006146945
4387.230745	0.006210933
4389.159198	0.006580519
4391.087651	0.006003073
4393.016104	0.004744346
4394.944557	0.004807192
4396.873010	0.005771490
4398.801463	0.006394481
4400.729916	0.006792189
4402.658369	0.007296064
4404.586822	0.006996312
4406.515275	0.005911121
4408.443729	0.005594571
4410.372182	0.006477561
4412.300635	0.008063085
4414.229088	0.008725474
4416.157541	0.008137936
4418.085994	0.007368058
4420.014447	0.006466046
4421.942900	0.005532016
4423.871353	0.005725564
4425.799806	0.006863700
4427.728259	0.007475096
4429.656712	0.006995917
4431.585165	0.005849170
4433.513618	0.005006819
4435.442072	0.004732693
4437.370525	0.004653609
4439.298978	0.005140720
4441.227431	0.006806016
4443.155884	0.008565925
4445.084337	0.009114607
4447.012790	0.008395313
4448.941243	0.007556447
4450.869696	0.007705645
4452.798149	0.007846077
4454.726602	0.007347870
4456.655055	0.007351929
4458.583508	0.008356410
4460.511962	0.008789326
4462.440415	0.007892896
4464.368868	0.006568813
4466.297321	0.006142388
4468.225774	0.006900503
4470.154227	0.008023836
4472.082680	0.008104227
4474.011133	0.007345250
4475.939586	0.007424825
4477.868039	0.007898727
4479.796492	0.006885145
4481.724945	0.005526368
4483.653398	0.005803703
4485.581851	0.007026661
4487.510305	0.007696039
4489.438758	0.008059316
4491.367211	0.008455154
4493.295664	0.008335205
4495.224117	0.007555410
4497.152570	0.006561359
4499.081023	0.005952646
4501.009476	0.005878249
4502.937929	0.006282862
4504.866382	0.007071700
4506.794835	0.007127878
4508.723288	0.006661585
4510.651741	0.006700791
4512.580195	0.006917687
4514.508648	0.006939017
4516.437101	0.007113861
4518.365554	0.007325391
4520.294007	0.007537235
4522.222460	0.007917156
4524.150913	0.008329682
4526.079366	0.008820281
4528.007819	0.009017473
4529.936272	0.008626286
4531.864725	0.008385448
4533.793178	0.008677340
4535.721631	0.008733402
4537.650084	0.007892427
4539.578538	0.007003182
4541.506991	0.007137376
4543.435444	0.007681939
4545.363897	0.007425150
4547.292350	0.006794160
4549.220803	0.006319810
4551.149256	0.006200142
4553.077709	0.006899065
4555.006162	0.007715897
4556.934615	0.007471658
4558.863068	0.006920346
4560.791521	0.006831837
4562.719974	0.006648840
4564.648428	0.006436281
4566.576881	0.006910657
4568.505334	0.007075813
4570.433787	0.006444991
4572.362240	0.006151400
4574.290693	0.006468080
4576.219146	0.007035684
4578.147599	0.007439028
4580.076052	0.007046457
4582.004505	0.006450453
4583.932958	0.006451464
4585.861411	0.006393736
4587.789864	0.005980020
4589.718318	0.006732649
4591.646771	0.008265329
4593.575224	0.008348971
4595.503677	0.007467662
4597.432130	0.007157286
4599.360583	0.007346571
4601.289036	0.007311032
4603.217489	0.006975733
[truncated: 1,501 more rows]
