# Supplementary material for: Adaptive Method for Quantitative Estimation of Glucose and Fructose Concentrations in Aqueous Solutions Based on Infrared Nanoantenna Optics
Source: Sensors (Basel). 2019 Jul 11;19(14):3053. doi: 10.3390/s19143053 (PMC6678705; doi:10.3390/s19143053)
Supplement: Supplementary file 1 [file sensors-19-03053-s001.zip › 00_Measurement_Data/Fructose cycles/3 c=50 gl/res4 sc50_50 ap100x100 par pol/3 c50 gl.18.txt]

748.239793	0.018135007
750.168246	0.020296918
752.096699	0.018257840
754.025152	0.022646463
755.953605	0.022347979
757.882058	0.025088452
759.810511	0.023788178
761.738964	0.016724287
763.667418	0.015726807
765.595871	0.026348636
767.524324	0.028107394
769.452777	0.018858850
771.381230	0.019800486
773.309683	0.021998426
775.238136	0.028691461
777.166589	0.028942913
779.095042	0.016288904
781.023495	0.016064204
782.951948	0.027411964
784.880401	0.026037071
786.808854	0.028778868
788.737308	0.026740694
790.665761	0.027342742
792.594214	0.036020260
794.522667	0.038923603
796.451120	0.028025294
798.379573	0.007351072
800.308026	0.015443669
802.236479	0.029254310
804.164932	0.033959504
806.093385	0.033021130
808.021838	0.031513855
809.950291	0.039898045
811.878744	0.056441467
813.807197	0.065158628
815.735651	0.060423270
817.664104	0.044368248
819.592557	0.024355300
821.521010	0.022134399
823.449463	0.034847211
825.377916	0.036265537
827.306369	0.036614988
829.234822	0.032006677
831.163275	0.017917408
833.091728	0.026696451
835.020181	0.036270104
836.948634	0.028553724
838.877087	0.011411220
840.805541	0.017165864
842.733994	0.012912172
844.662447	0.014495446
846.590900	0.016937755
848.519353	0.016710361
850.447806	0.014129784
852.376259	0.015027480
854.304712	0.008718273
856.233165	0.010206637
858.161618	0.020450840
860.090071	0.021747131
862.018524	0.017247394
863.946977	0.016936226
865.875430	0.021185506
867.803884	0.024146689
869.732337	0.024030296
871.660790	0.025099657
873.589243	0.025983445
875.517696	0.025688805
877.446149	0.026695997
879.374602	0.033468463
881.303055	0.041386418
883.231508	0.043278266
885.159961	0.043666970
887.088414	0.047597039
889.016867	0.052276500
890.945320	0.054305349
892.873774	0.054494530
894.802227	0.056225799
896.730680	0.059646308
898.659133	0.061282989
900.587586	0.061791755
902.516039	0.064172022
904.444492	0.068655707
906.372945	0.074328385
908.301398	0.078906849
910.229851	0.080178924
912.158304	0.081143625
914.086757	0.085892797
916.015210	0.093186364
917.943664	0.099055141
919.872117	0.102627702
921.800570	0.107545599
923.729023	0.114760272
925.657476	0.120310970
927.585929	0.122062549
929.514382	0.123535402
931.442835	0.128396019
933.371288	0.134473935
935.299741	0.138659492
937.228194	0.142756686
939.156647	0.149407566
941.085100	0.157057032
943.013553	0.163581967
944.942007	0.170068696
946.870460	0.177288592
948.798913	0.184237421
950.727366	0.190878332
952.655819	0.198157519
954.584272	0.205387503
956.512725	0.211533457
958.441178	0.217825994
960.369631	0.224907011
962.298084	0.231042594
964.226537	0.234999806
966.154990	0.237909734
968.083443	0.242366269
970.011897	0.250015050
971.940350	0.259321749
973.868803	0.267219186
975.797256	0.273579299
977.725709	0.279246241
979.654162	0.283562839
981.582615	0.288051397
983.511068	0.294375777
985.439521	0.300965816
987.367974	0.306841522
989.296427	0.312900335
991.224880	0.319180518
993.153333	0.325400263
995.081786	0.332121551
997.010240	0.338862360
998.938693	0.344099641
1000.867146	0.347896248
1002.795599	0.351644278
1004.724052	0.356152922
1006.652505	0.360937357
1008.580958	0.364775628
1010.509411	0.367577851
1012.437864	0.370428354
1014.366317	0.373986065
1016.294770	0.377961934
1018.223223	0.381414652
1020.151676	0.384114325
1022.080130	0.386391968
1024.008583	0.388219863
1025.937036	0.390064657
1027.865489	0.391859412
1029.793942	0.392910987
1031.722395	0.393912852
1033.650848	0.395246387
1035.579301	0.396077067
1037.507754	0.396991521
1039.436207	0.398976594
1041.364660	0.400739312
1043.293113	0.400921106
1045.221566	0.400125027
1047.150019	0.399211437
1049.078473	0.398207873
1051.006926	0.396419853
1052.935379	0.393842638
1054.863832	0.391866893
1056.792285	0.390709281
1058.720738	0.389198601
1060.649191	0.387082398
1062.577644	0.385309726
1064.506097	0.385043770
1066.434550	0.385836303
1068.363003	0.386044979
1070.291456	0.385529101
1072.219909	0.385325551
1074.148363	0.385547936
1076.076816	0.385269731
1078.005269	0.384298891
1079.933722	0.383502036
1081.862175	0.382766604
1083.790628	0.381272912
1085.719081	0.379453272
1087.647534	0.378176779
1089.575987	0.377427012
1091.504440	0.376849234
1093.432893	0.376050115
1095.361346	0.374693871
1097.289799	0.373118460
1099.218253	0.371561676
1101.146706	0.369552076
1103.075159	0.367144167
1105.003612	0.365080833
1106.932065	0.363934487
1108.860518	0.363425821
1110.788971	0.362345904
1112.717424	0.360177577
1114.645877	0.357463241
1116.574330	0.354440302
1118.502783	0.351397753
1120.431236	0.349017978
1122.359689	0.347100586
1124.288142	0.344679832
1126.216596	0.341730773
1128.145049	0.338920802
1130.073502	0.336166203
1132.001955	0.333339423
1133.930408	0.330967247
1135.858861	0.328988910
1137.787314	0.326773643
1139.715767	0.324319035
1141.644220	0.321836561
1143.572673	0.319124013
1145.501126	0.316004574
1147.429579	0.312728137
1149.358032	0.309736341
1151.286486	0.307068706
1153.214939	0.304546177
1155.143392	0.302179426
1157.071845	0.299775720
1159.000298	0.297185272
1160.928751	0.294867367
1162.857204	0.292880416
1164.785657	0.290425897
1166.714110	0.287319899
1168.642563	0.284154028
1170.571016	0.281085074
1172.499469	0.278005570
1174.427922	0.275224686
1176.356375	0.272868693
1178.284829	0.270497680
1180.213282	0.267846495
1182.141735	0.265139401
1184.070188	0.262700766
1185.998641	0.260286033
1187.927094	0.257485688
1189.855547	0.254782796
1191.784000	0.252557099
1193.712453	0.250310361
1195.640906	0.247950837
1197.569359	0.245930359
1199.497812	0.243957639
1201.426265	0.241048485
1203.354719	0.237976268
1205.283172	0.235386267
1207.211625	0.233160943
1209.140078	0.230794773
1211.068531	0.228592664
1212.996984	0.226526976
1214.925437	0.224141583
1216.853890	0.221759826
1218.782343	0.219615042
1220.710796	0.217380434
1222.639249	0.215251982
1224.567702	0.213549182
1226.496155	0.211894810
1228.424609	0.209776983
1230.353062	0.207307264
1232.281515	0.205004066
1234.209968	0.202838883
1236.138421	0.200491562
1238.066874	0.198155314
1239.995327	0.196127892
1241.923780	0.194643766
1243.852233	0.193864077
1245.780686	0.193244576
1247.709139	0.192228138
1249.637592	0.190859824
1251.566045	0.189183801
1253.494498	0.187051877
1255.422952	0.184998617
1257.351405	0.183680177
1259.279858	0.182351694
1261.208311	0.180148721
1263.136764	0.177454561
1265.065217	0.175048888
1266.993670	0.173460290
1268.922123	0.172444090
1270.850576	0.171097130
1272.779029	0.169219106
1274.707482	0.167188749
1276.635935	0.165356696
1278.564388	0.163918674
1280.492842	0.162705213
1282.421295	0.161348313
1284.349748	0.159971371
1286.278201	0.158915430
1288.206654	0.157981515
1290.135107	0.156643674
1292.063560	0.154792473
1293.992013	0.152794465
1295.920466	0.150994763
1297.848919	0.149338529
1299.777372	0.147695720
1301.705825	0.146240920
1303.634278	0.145020708
1305.562731	0.143742517
1307.491185	0.142343298
1309.419638	0.141341239
1311.348091	0.140901968
1313.276544	0.140706837
1315.204997	0.140334919
1317.133450	0.139268160
1319.061903	0.137451068
1320.990356	0.135146216
1322.918809	0.132705659
1324.847262	0.130691752
1326.775715	0.129229367
1328.704168	0.128024593
1330.632621	0.126978531
1332.561075	0.126265049
1334.489528	0.126254052
1336.417981	0.127239451
1338.346434	0.128127053
1340.274887	0.127261832
1342.203340	0.124298029
1344.131793	0.120694019
1346.060246	0.118278846
1347.988699	0.117199533
1349.917152	0.116407439
1351.845605	0.115391158
1353.774058	0.114289589
1355.702511	0.113427572
1357.630965	0.113049291
1359.559418	0.113092892
1361.487871	0.112910926
1363.416324	0.112119228
1365.344777	0.110484838
1367.273230	0.108184382
1369.201683	0.106959127
1371.130136	0.107374191
1373.058589	0.107816130
1374.987042	0.107213870
1376.915495	0.105101444
1378.843948	0.102217466
1380.772401	0.100367837
1382.700854	0.099861942
1384.629308	0.099553928
1386.557761	0.098698780
1388.486214	0.098019935
1390.414667	0.097968586
1392.343120	0.097993061
1394.271573	0.098463789
1396.200026	0.099139445
1398.128479	0.098167174
1400.056932	0.096028693
1401.985385	0.093861327
1403.913838	0.091444448
1405.842291	0.089663930
1407.770744	0.088582791
1409.699198	0.087427936
1411.627651	0.086695395
1413.556104	0.087093450
1415.484557	0.088227063
1417.413010	0.088788249
1419.341463	0.088929556
1421.269916	0.088869162
1423.198369	0.087122083
1425.126822	0.084651478
1427.055275	0.083003014
1428.983728	0.082008228
1430.912181	0.082070395
1432.840634	0.082584113
1434.769087	0.081574298
1436.697541	0.079584979
1438.625994	0.078420281
1440.554447	0.076983206
1442.482900	0.075511821
1444.411353	0.075309657
1446.339806	0.075527206
1448.268259	0.075306095
1450.196712	0.075047120
1452.125165	0.075752236
1454.053618	0.077830695
1455.982071	0.079934828
1457.910524	0.080414847
1459.838977	0.078666002
1461.767431	0.075136684
1463.695884	0.071456976
1465.624337	0.069722600
1467.552790	0.070265628
1469.481243	0.071160056
1471.409696	0.071607299
1473.338149	0.072185636
1475.266602	0.071470708
1477.195055	0.068942972
1479.123508	0.066151977
1481.051961	0.064042918
1482.980414	0.063432403
1484.908867	0.064387105
1486.837321	0.066162206
1488.765774	0.067363843
1490.694227	0.066891231
1492.622680	0.065585479
1494.551133	0.064063527
1496.479586	0.063119493
1498.408039	0.062996037
1500.336492	0.062761590
1502.264945	0.062788196
1504.193398	0.063349374
1506.121851	0.064726010
1508.050304	0.066923797
1509.978757	0.066064432
1511.907210	0.062865175
1513.835664	0.061082315
1515.764117	0.061314784
1517.692570	0.062965579
1519.621023	0.064714625
1521.549476	0.065586351
1523.477929	0.065245524
1525.406382	0.062437490
1527.334835	0.059183765
1529.263288	0.057816491
1531.191741	0.057237960
1533.120194	0.056772359
1535.048647	0.057676375
1536.977100	0.059238140
1538.905554	0.061431307
1540.834007	0.064984247
1542.762460	0.064467266
1544.690913	0.059266333
1546.619366	0.054731477
1548.547819	0.052150603
1550.476272	0.051280633
1552.404725	0.052151140
1554.333178	0.054515786
1556.261631	0.056903340
1558.190084	0.056479044
1560.118537	0.054638453
1562.046990	0.053028397
1563.975443	0.050999887
1565.903897	0.050097030
1567.832350	0.050129145
1569.760803	0.050046243
1571.689256	0.050410848
1573.617709	0.050390314
1575.546162	0.049540143
1577.474615	0.048978642
1579.403068	0.048142191
1581.331521	0.046669248
1583.259974	0.045669679
1585.188427	0.045333307
1587.116880	0.045296144
1589.045333	0.045541294
1590.973787	0.046078242
1592.902240	0.046632465
1594.830693	0.047002815
1596.759146	0.047334518
1598.687599	0.047689024
1600.616052	0.047939878
1602.544505	0.048109580
1604.472958	0.048332736
1606.401411	0.048511598
1608.329864	0.048422828
1610.258317	0.048352089
1612.186770	0.048948921
1614.115223	0.049940903
1616.043677	0.050847884
1617.972130	0.052272033
1619.900583	0.053570628
1621.829036	0.053780146
1623.757489	0.054365788
1625.685942	0.055185020
1627.614395	0.054830462
1629.542848	0.054565791
1631.471301	0.055509727
1633.399754	0.056860402
1635.328207	0.058307029
1637.256660	0.059626266
1639.185113	0.058888771
1641.113566	0.057175461
1643.042020	0.057012595
1644.970473	0.058483936
1646.898926	0.060918823
1648.827379	0.063257150
1650.755832	0.062299851
1652.684285	0.059111878
1654.612738	0.058260750
1656.541191	0.057727993
1658.469644	0.055859797
1660.398097	0.054320071
1662.326550	0.053759921
1664.255003	0.054100640
1666.183456	0.054370824
1668.111910	0.054015417
1670.040363	0.054276794
1671.968816	0.054585371
1673.897269	0.052938666
1675.825722	0.051087204
1677.754175	0.051011976
1679.682628	0.051778264
1681.611081	0.052402772
1683.539534	0.052332103
1685.467987	0.051813062
1687.396440	0.050107669
1689.324893	0.047190696
1691.253346	0.045364805
1693.181799	0.045034193
1695.110253	0.045735180
1697.038706	0.047368757
1698.967159	0.046866145
1700.895612	0.044740535
1702.824065	0.043990862
1704.752518	0.042780623
1706.680971	0.040833682
1708.609424	0.039335113
1710.537877	0.038652509
1712.466330	0.039049853
1714.394783	0.040276349
1716.323236	0.041012481
1718.251689	0.040118299
1720.180143	0.038265903
1722.108596	0.036348447
1724.037049	0.034996241
1725.965502	0.034567416
1727.893955	0.034869742
1729.822408	0.035829045
1731.750861	0.036559984
1733.679314	0.036304638
1735.607767	0.036337979
1737.536220	0.036346436
1739.464673	0.035768457
1741.393126	0.035624519
1743.321579	0.036044206
1745.250032	0.036557384
1747.178486	0.036880411
1749.106939	0.036608305
1751.035392	0.035897404
1752.963845	0.035271093
1754.892298	0.034751967
1756.820751	0.034482971
1758.749204	0.034618750
1760.677657	0.034481648
1762.606110	0.034321714
1764.534563	0.034734573
1766.463016	0.035493921
1768.391469	0.036769416
1770.319922	0.038190641
1772.248376	0.038902819
1774.176829	0.038972087
1776.105282	0.038553543
1778.033735	0.037899375
1779.962188	0.037390791
1781.890641	0.037108719
1783.819094	0.036943141
1785.747547	0.037128836
1787.676000	0.037885960
1789.604453	0.038809806
1791.532906	0.039781999
1793.461359	0.040816993
1795.389812	0.041176729
1797.318266	0.040843971
1799.246719	0.040567365
1801.175172	0.040601440
1803.103625	0.040786561
1805.032078	0.040855773
1806.960531	0.040904321
1808.888984	0.041087039
1810.817437	0.041247278
1812.745890	0.041244034
1814.674343	0.041028023
1816.602796	0.040780563
1818.531249	0.040890239
1820.459702	0.041372616
1822.388155	0.042001206
1824.316609	0.042792059
1826.245062	0.043847986
1828.173515	0.044261605
1830.101968	0.043577507
1832.030421	0.042648252
1833.958874	0.041853331
1835.887327	0.041466381
1837.815780	0.041643970
1839.744233	0.042041808
1841.672686	0.042213362
1843.601139	0.042309977
1845.529592	0.042713165
1847.458045	0.042500224
1849.386499	0.041352950
1851.314952	0.040146057
1853.243405	0.039297681
1855.171858	0.038827181
1857.100311	0.038765404
1859.028764	0.038949251
1860.957217	0.038990498
1862.885670	0.038975220
1864.814123	0.039324477
1866.742576	0.039689109
1868.671029	0.039442617
1870.599482	0.038625229
1872.527935	0.037528943
1874.456388	0.036588542
1876.384842	0.036151361
1878.313295	0.035979681
1880.241748	0.035741869
1882.170201	0.035420321
1884.098654	0.035235770
1886.027107	0.035222422
1887.955560	0.035003264
1889.884013	0.034675967
1891.812466	0.034500271
1893.740919	0.034116868
1895.669372	0.033589818
1897.597825	0.033145145
1899.526278	0.032717016
1901.454732	0.032409217
1903.383185	0.032264654
1905.311638	0.032161057
1907.240091	0.032040983
1909.168544	0.031942159
1911.096997	0.031724472
1913.025450	0.031248944
1914.953903	0.030646600
1916.882356	0.030029044
1918.810809	0.029850114
1920.739262	0.030160267
1922.667715	0.030339699
1924.596168	0.030127149
1926.524622	0.029398102
1928.453075	0.028437890
1930.381528	0.027765997
1932.309981	0.027352132
1934.238434	0.026892085
1936.166887	0.026467472
1938.095340	0.026592126
1940.023793	0.027245898
1941.952246	0.027717860
1943.880699	0.027791966
1945.809152	0.027552038
1947.737605	0.027014801
1949.666058	0.026440686
1951.594511	0.025869073
1953.522965	0.025188724
1955.451418	0.024570979
1957.379871	0.024212338
1959.308324	0.023971237
1961.236777	0.023822175
1963.165230	0.023919370
1965.093683	0.024008492
1967.022136	0.023793761
1968.950589	0.023491966
1970.879042	0.023235237
1972.807495	0.022918755
1974.735948	0.022565190
1976.664401	0.022286743
1978.592855	0.022118926
1980.521308	0.021975284
1982.449761	0.021756029
1984.378214	0.021435529
1986.306667	0.021216402
1988.235120	0.021359043
1990.163573	0.021667091
1992.092026	0.021788020
1994.020479	0.021646155
1995.948932	0.021244701
1997.877385	0.020775914
1999.805838	0.020345919
2001.734291	0.019769538
2003.662744	0.019127632
2005.591198	0.018851748
2007.519651	0.019068262
2009.448104	0.019333482
2011.376557	0.019334512
2013.305010	0.019228626
2015.233463	0.019074967
2017.161916	0.018853221
2019.090369	0.018674752
2021.018822	0.018592548
2022.947275	0.018536851
2024.875728	0.018307213
2026.804181	0.017866118
2028.732634	0.017474901
2030.661088	0.017380113
2032.589541	0.017525390
2034.517994	0.017569866
2036.446447	0.017447732
2038.374900	0.017415782
2040.303353	0.017378673
2042.231806	0.017140051
2044.160259	0.016969757
2046.088712	0.016979475
2048.017165	0.016803093
2049.945618	0.016337175
2051.874071	0.015950983
2053.802524	0.015914336
2055.730978	0.016096137
2057.659431	0.016159389
2059.587884	0.016080463
2061.516337	0.016060404
2063.444790	0.016026238
2065.373243	0.015877401
2067.301696	0.015716041
2069.230149	0.015659286
2071.158602	0.015746679
2073.087055	0.015839294
2075.015508	0.015822295
2076.943961	0.015718818
2078.872414	0.015447962
2080.800867	0.015043358
2082.729321	0.014816593
2084.657774	0.014784357
2086.586227	0.014710499
2088.514680	0.014644116
2090.443133	0.014729071
2092.371586	0.014864403
2094.300039	0.014777399
2096.228492	0.014405641
2098.156945	0.014114010
2100.085398	0.014123414
2102.013851	0.014172780
2103.942304	0.014025645
2105.870757	0.013783358
2107.799211	0.013669055
2109.727664	0.013772613
2111.656117	0.013849764
2113.584570	0.013761383
2115.513023	0.013753581
2117.441476	0.013874753
2119.369929	0.013837319
2121.298382	0.013673438
2123.226835	0.013613050
2125.155288	0.013505921
2127.083741	0.013048592
2129.012194	0.012431785
2130.940647	0.012130177
2132.869100	0.012368682
2134.797554	0.012934733
2136.726007	0.013261510
2138.654460	0.012942219
2140.582913	0.012429035
2142.511366	0.012384258
2144.439819	0.012676865
2146.368272	0.012813627
2148.296725	0.012763816
2150.225178	0.012667306
2152.153631	0.012467513
2154.082084	0.012242854
2156.010537	0.012191311
2157.938990	0.012201904
2159.867444	0.012084126
2161.795897	0.012111320
2163.724350	0.012410302
2165.652803	0.012568439
2167.581256	0.012474857
2169.509709	0.012309890
2171.438162	0.012080823
2173.366615	0.011901612
2175.295068	0.011810226
2177.223521	0.011664445
2179.151974	0.011514830
2181.080427	0.011439821
2183.008880	0.011338796
2184.937334	0.011078264
2186.865787	0.010741715
2188.794240	0.010694929
2190.722693	0.011039252
2192.651146	0.011328929
2194.579599	0.011277206
2196.508052	0.011244632
2198.436505	0.011449514
2200.364958	0.011467646
2202.293411	0.011162087
2204.221864	0.010949589
2206.150317	0.010995777
2208.078770	0.011121111
2210.007223	0.011050230
2211.935677	0.010710509
2213.864130	0.010266531
2215.792583	0.009905994
2217.721036	0.009807938
2219.649489	0.009954298
2221.577942	0.010050268
2223.506395	0.009980437
2225.434848	0.010048597
2227.363301	0.010436518
2229.291754	0.010809544
2231.220207	0.010792720
2233.148660	0.010531275
2235.077113	0.010443512
2237.005567	0.010555352
2238.934020	0.010509568
2240.862473	0.010171793
2242.790926	0.009865733
2244.719379	0.009935906
2246.647832	0.010129311
2248.576285	0.010012879
2250.504738	0.009911371
2252.433191	0.010022492
2254.361644	0.010065501
2256.290097	0.009884450
2258.218550	0.009814683
2260.147003	0.009910447
2262.075456	0.009774852
2264.003910	0.009368193
2265.932363	0.009097145
2267.860816	0.009138139
2269.789269	0.009277057
2271.717722	0.009300429
2273.646175	0.009383668
2275.574628	0.009724330
2277.503081	0.010034016
2279.431534	0.009978915
2281.359987	0.009684063
2283.288440	0.009386235
2285.216893	0.009121339
2287.145346	0.008959330
2289.073800	0.008953605
2291.002253	0.008867734
2292.930706	0.008538336
2294.859159	0.008204505
2296.787612	0.008168108
2298.716065	0.008437143
2300.644518	0.008741552
2302.572971	0.008842971
2304.501424	0.008714000
2306.429877	0.008451980
2308.358330	0.008175187
2310.286783	0.008102643
2312.215236	0.008537697
2314.143690	0.009409273
2316.072143	0.010093421
2318.000596	0.009990952
2319.929049	0.009137617
2321.857502	0.008357968
2323.785955	0.008351334
2325.714408	0.008638156
2327.642861	0.008354756
2329.571314	0.007777852
2331.499767	0.007603579
2333.428220	0.008074139
2335.356673	0.008928197
2337.285126	0.008958166
2339.213579	0.007708313
2341.142033	0.006568135
2343.070486	0.006689218
2344.998939	0.007593793
2346.927392	0.007687432
2348.855845	0.007351259
2350.784298	0.007787801
2352.712751	0.009099711
2354.641204	0.010182559
2356.569657	0.009397975
2358.498110	0.007257923
2360.426563	0.006786828
2362.355016	0.008862460
2364.283469	0.010227600
2366.211923	0.009257856
2368.140376	0.007622471
2370.068829	0.006497306
2371.997282	0.006036611
2373.925735	0.005949518
2375.854188	0.006214248
2377.782641	0.006833776
2379.711094	0.007371294
2381.639547	0.007368413
2383.568000	0.006992270
2385.496453	0.006603994
2387.424906	0.006204576
2389.353359	0.005847564
2391.281812	0.005788675
2393.210266	0.005974812
2395.138719	0.006155930
2397.067172	0.006286904
2398.995625	0.006352756
2400.924078	0.006317594
2402.852531	0.006313951
2404.780984	0.006454656
2406.709437	0.006574427
2408.637890	0.006560464
2410.566343	0.006333801
2412.494796	0.006128198
2414.423249	0.006123341
2416.351702	0.006110290
2418.280156	0.006123124
2420.208609	0.006156159
2422.137062	0.006112210
2424.065515	0.005948230
2425.993968	0.005656240
2427.922421	0.005514579
2429.850874	0.005711624
2431.779327	0.005903782
2433.707780	0.005832899
2435.636233	0.005775450
2437.564686	0.005961075
2439.493139	0.006176697
2441.421592	0.006344132
2443.350045	0.006443213
2445.278499	0.006369573
2447.206952	0.006281951
2449.135405	0.006493303
2451.063858	0.006839151
2452.992311	0.006910489
2454.920764	0.006622806
2456.849217	0.006159158
2458.777670	0.005952449
2460.706123	0.006225056
2462.634576	0.006548276
2464.563029	0.006573096
2466.491482	0.006555205
2468.419935	0.006760494
2470.348389	0.007001489
2472.276842	0.006943802
2474.205295	0.006699461
2476.133748	0.006612249
2478.062201	0.006666560
2479.990654	0.006704495
2481.919107	0.006718725
2483.847560	0.006768029
2485.776013	0.006936446
2487.704466	0.007219320
2489.632919	0.007521821
2491.561372	0.007569941
2493.489825	0.007219614
2495.418279	0.007159704
2497.346732	0.007766409
2499.275185	0.008386373
2501.203638	0.008577246
2503.132091	0.008485020
2505.060544	0.008364643
2506.988997	0.008363225
2508.917450	0.008529355
2510.845903	0.008938536
2512.774356	0.009335352
2514.702809	0.009506808
2516.631262	0.009721467
2518.559715	0.010005132
2520.488168	0.010087731
2522.416622	0.010113625
2524.345075	0.010282273
2526.273528	0.010537674
2528.201981	0.010809312
2530.130434	0.010964085
2532.058887	0.011009929
2533.987340	0.011207039
2535.915793	0.011670046
2537.844246	0.012182016
2539.772699	0.012453963
2541.701152	0.012555837
2543.629605	0.012819263
2545.558058	0.013167993
2547.486512	0.013139558
2549.414965	0.012911977
2551.343418	0.013263316
2553.271871	0.013888410
2555.200324	0.013986455
2557.128777	0.013851343
2559.057230	0.013939984
2560.985683	0.014229045
2562.914136	0.014710071
2564.842589	0.015222653
2566.771042	0.015565588
2568.699495	0.015750371
2570.627948	0.015930332
2572.556401	0.016336406
2574.484855	0.016802767
2576.413308	0.016849728
2578.341761	0.016670384
2580.270214	0.016950291
2582.198667	0.017647637
2584.127120	0.018211013
2586.055573	0.018414853
2587.984026	0.018312570
2589.912479	0.018174417
2591.840932	0.018201929
2593.769385	0.018365640
2595.697838	0.018438281
2597.626291	0.018194467
2599.554745	0.017909927
2601.483198	0.017995680
2603.411651	0.018234152
2605.340104	0.018394990
2607.268557	0.018654201
2609.197010	0.019087072
2611.125463	0.019426975
2613.053916	0.019277651
2614.982369	0.018837024
2616.910822	0.018701868
2618.839275	0.018782021
2620.767728	0.018720238
2622.696181	0.018443830
2624.624635	0.017993549
2626.553088	0.017685734
2628.481541	0.017771143
2630.409994	0.018083734
2632.338447	0.018280692
2634.266900	0.018346330
2636.195353	0.018481912
2638.123806	0.018430199
2640.052259	0.018070947
2641.980712	0.017766798
2643.909165	0.017706010
2645.837618	0.017988767
2647.766071	0.018392198
2649.694524	0.018351512
2651.622978	0.017759008
2653.551431	0.017181840
2655.479884	0.017067833
2657.408337	0.017281361
2659.336790	0.017474178
2661.265243	0.017393403
2663.193696	0.017205266
2665.122149	0.017299840
2667.050602	0.017506462
2668.979055	0.017326035
2670.907508	0.016738756
2672.835961	0.016363760
2674.764414	0.016489968
2676.692868	0.016514769
2678.621321	0.016122812
2680.549774	0.015765652
2682.478227	0.015671503
2684.406680	0.015687639
2686.335133	0.015660472
2688.263586	0.015493901
2690.192039	0.015311242
2692.120492	0.015339675
2694.048945	0.015438484
2695.977398	0.015284701
2697.905851	0.015081159
2699.834304	0.015234221
2701.762757	0.015507552
2703.691211	0.015454422
2705.619664	0.015186081
2707.548117	0.014934509
2709.476570	0.014617368
2711.405023	0.014326490
2713.333476	0.014285660
2715.261929	0.014296172
2717.190382	0.014190100
2719.118835	0.014170730
2721.047288	0.014183608
2722.975741	0.013968911
2724.904194	0.013707415
2726.832647	0.013653236
2728.761101	0.013540119
2730.689554	0.013443549
2732.618007	0.013728414
2734.546460	0.014022842
2736.474913	0.013982340
2738.403366	0.013894432
2740.331819	0.013812735
2742.260272	0.013620873
2744.188725	0.013551092
2746.117178	0.013718226
2748.045631	0.013829798
2749.974084	0.013721263
2751.902537	0.013427122
2753.830991	0.013026277
2755.759444	0.012963864
2757.687897	0.013313721
2759.616350	0.013586161
2761.544803	0.013600195
2763.473256	0.013355584
2765.401709	0.013037255
2767.330162	0.013116508
2769.258615	0.013491209
2771.187068	0.013447956
2773.115521	0.012717196
2775.043974	0.011989103
2776.972427	0.012037708
2778.900880	0.012463926
2780.829334	0.012336296
2782.757787	0.011896787
2784.686240	0.012011665
2786.614693	0.012586221
2788.543146	0.012997369
2790.471599	0.012981813
2792.400052	0.012750873
2794.328505	0.012725384
2796.256958	0.012796064
2798.185411	0.012566685
2800.113864	0.012175540
2802.042317	0.011926693
2803.970770	0.011709020
2805.899224	0.011394626
2807.827677	0.011181773
2809.756130	0.011199771
2811.684583	0.011430301
2813.613036	0.011720363
2815.541489	0.011976944
2817.469942	0.012186284
2819.398395	0.012156988
2821.326848	0.011915813
2823.255301	0.011594480
2825.183754	0.011254223
2827.112207	0.011104207
2829.040660	0.011349086
2830.969113	0.011979534
2832.897567	0.012484916
2834.826020	0.012447058
2836.754473	0.012229791
2838.682926	0.012167347
2840.611379	0.012092609
2842.539832	0.011931007
2844.468285	0.011867244
2846.396738	0.011790713
2848.325191	0.011415068
2850.253644	0.010914757
2852.182097	0.010780086
2854.110550	0.011035246
2856.039003	0.011220807
2857.967457	0.011207812
2859.895910	0.011062530
2861.824363	0.010764302
2863.752816	0.010486671
2865.681269	0.010350986
2867.609722	0.010403417
2869.538175	0.010572656
2871.466628	0.010699841
2873.395081	0.010876762
2875.323534	0.011179069
2877.251987	0.011327148
2879.180440	0.011212550
2881.108893	0.011212621
2883.037347	0.011601566
2884.965800	0.011821630
2886.894253	0.011389301
2888.822706	0.010865352
2890.751159	0.010779778
2892.679612	0.010914925
2894.608065	0.010946778
2896.536518	0.010874081
2898.464971	0.011064761
2900.393424	0.011519411
2902.321877	0.011588031
2904.250330	0.011375779
2906.178783	0.011538105
2908.107236	0.011739025
2910.035690	0.011326069
2911.964143	0.010837968
2913.892596	0.011073601
2915.821049	0.011619437
2917.749502	0.011806415
2919.677955	0.011858082
2921.606408	0.012094399
2923.534861	0.012160755
2925.463314	0.011814525
2927.391767	0.011197670
2929.320220	0.010745994
2931.248673	0.010721311
2933.177126	0.010886459
2935.105580	0.011015969
2937.034033	0.011164534
2938.962486	0.011420363
2940.890939	0.011667499
2942.819392	0.011591932
2944.747845	0.011479896
2946.676298	0.011741303
2948.604751	0.011893662
2950.533204	0.011733989
2952.461657	0.011714365
2954.390110	0.011732595
2956.318563	0.011516443
2958.247016	0.011279434
2960.175469	0.011191703
2962.103923	0.011187877
2964.032376	0.011212710
2965.960829	0.011343366
2967.889282	0.011456003
2969.817735	0.011357883
2971.746188	0.011513889
2973.674641	0.012174721
2975.603094	0.012583131
2977.531547	0.012375320
2979.460000	0.012009113
2981.388453	0.011710549
2983.316906	0.011443391
2985.245359	0.011363730
2987.173813	0.011608746
2989.102266	0.011862798
2991.030719	0.011693381
2992.959172	0.011425861
2994.887625	0.011598331
2996.816078	0.011977556
2998.744531	0.012032523
3000.672984	0.011856198
3002.601437	0.011785726
3004.529890	0.011715965
3006.458343	0.011645393
3008.386796	0.011737486
3010.315249	0.011850333
3012.243703	0.011885928
3014.172156	0.012003227
3016.100609	0.012210827
3018.029062	0.012440830
3019.957515	0.012746676
3021.885968	0.013150049
3023.814421	0.013478641
3025.742874	0.013556437
3027.671327	0.013445239
3029.599780	0.013263581
3031.528233	0.012998625
3033.456686	0.012812641
3035.385139	0.012898611
3037.313592	0.013160130
3039.242046	0.013433526
3041.170499	0.013556628
3043.098952	0.013552549
3045.027405	0.013639985
3046.955858	0.013844395
3048.884311	0.013958609
3050.812764	0.013761495
3052.741217	0.013389615
3054.669670	0.013306855
3056.598123	0.013559926
3058.526576	0.013888420
3060.455029	0.014314886
3062.383482	0.014693294
3064.311936	0.014719020
3066.240389	0.014427655
3068.168842	0.014116785
3070.097295	0.014144830
3072.025748	0.014587523
3073.954201	0.015061168
3075.882654	0.015258994
3077.811107	0.015357033
3079.739560	0.015498796
3081.668013	0.015442460
3083.596466	0.015136519
3085.524919	0.014973248
3087.453372	0.015284789
3089.381825	0.015899742
3091.310279	0.016227180
3093.238732	0.015965661
3095.167185	0.015591695
3097.095638	0.015612638
3099.024091	0.015882257
3100.952544	0.016185123
3102.880997	0.016603217
3104.809450	0.017206028
3106.737903	0.017687375
3108.666356	0.017715840
3110.594809	0.017380044
3112.523262	0.016959434
3114.451715	0.016729290
3116.380169	0.016816905
3118.308622	0.017153665
3120.237075	0.017622303
3122.165528	0.018085646
3124.093981	0.018438201
3126.022434	0.018593159
3127.950887	0.018615643
3129.879340	0.018778704
3131.807793	0.019017212
3133.736246	0.018952768
3135.664699	0.018668078
3137.593152	0.018563436
3139.521605	0.018555675
3141.450058	0.018595828
3143.378512	0.019007618
3145.306965	0.019719517
3147.235418	0.020276470
3149.163871	0.020375503
3151.092324	0.020225441
3153.020777	0.020338567
3154.949230	0.020683806
3156.877683	0.020874938
3158.806136	0.021086164
3160.734589	0.021618085
3162.663042	0.022258945
3164.591495	0.022778355
3166.519948	0.023184083
3168.448402	0.023375755
3170.376855	0.023101883
3172.305308	0.022726798
3174.233761	0.023007505
3176.162214	0.023635875
3178.090667	0.023687843
3180.019120	0.023377080
3181.947573	0.023481652
3183.876026	0.023831740
3185.804479	0.023810530
3187.732932	0.023425378
3189.661385	0.023220459
3191.589838	0.023514949
3193.518292	0.024004173
3195.446745	0.024296477
3197.375198	0.024414524
3199.303651	0.024199996
3201.232104	0.023856569
3203.160557	0.024281740
3205.089010	0.025177924
3207.017463	0.025382074
3208.945916	0.025064243
3210.874369	0.025042003
3212.802822	0.025147077
3214.731275	0.024932219
3216.659728	0.024625979
3218.588181	0.024685886
3220.516635	0.025119800
3222.445088	0.025812231
3224.373541	0.026512638
3226.301994	0.026813632
3228.230447	0.026761552
3230.158900	0.026636133
3232.087353	0.026722768
3234.015806	0.027140677
3235.944259	0.027502649
3237.872712	0.027677108
3239.801165	0.027964126
3241.729618	0.028189493
3243.658071	0.028036287
3245.586525	0.027863014
3247.514978	0.028273642
3249.443431	0.029150994
3251.371884	0.029685412
3253.300337	0.029437069
3255.228790	0.028818332
3257.157243	0.028435796
3259.085696	0.028592821
3261.014149	0.028713474
3262.942602	0.027954010
3264.871055	0.027134821
3266.799508	0.027484905
3268.727961	0.028264601
3270.656414	0.028089253
3272.584868	0.027302841
3274.513321	0.027174313
3276.441774	0.028049979
3278.370227	0.029089617
3280.298680	0.029458955
3282.227133	0.029347176
3284.155586	0.029190874
3286.084039	0.029076312
3288.012492	0.029237939
3289.940945	0.029671924
3291.869398	0.029810172
3293.797851	0.029361339
3295.726304	0.029085759
3297.654758	0.029700447
3299.583211	0.030729562
3301.511664	0.031212110
3303.440117	0.031027580
3305.368570	0.030805035
3307.297023	0.031023089
3309.225476	0.031648241
3311.153929	0.031946678
3313.082382	0.031436186
3315.010835	0.031067086
3316.939288	0.031398952
3318.867741	0.031582598
3320.796194	0.031377714
3322.724648	0.031359076
3324.653101	0.031490974
3326.581554	0.031394131
3328.510007	0.031266462
3330.438460	0.031735249
3332.366913	0.032646012
3334.295366	0.033199470
3336.223819	0.033194724
3338.152272	0.032957934
3340.080725	0.032812800
3342.009178	0.033022556
3343.937631	0.033611823
3345.866084	0.034038216
3347.794537	0.033776205
3349.722991	0.033351775
3351.651444	0.033574134
3353.579897	0.034399699
3355.508350	0.035214756
3357.436803	0.035485681
3359.365256	0.035246294
3361.293709	0.035013035
3363.222162	0.035135131
3365.150615	0.035439435
3367.079068	0.035538279
3369.007521	0.035280798
3370.935974	0.034778923
3372.864427	0.034426063
3374.792881	0.034516696
3376.721334	0.034608264
3378.649787	0.034377851
3380.578240	0.034445047
3382.506693	0.035048503
3384.435146	0.035639614
3386.363599	0.036139749
3388.292052	0.036607809
3390.220505	0.036769588
3392.148958	0.036798839
3394.077411	0.037143875
3396.005864	0.037537146
3397.934317	0.037576932
3399.862770	0.037269928
3401.791224	0.036966722
3403.719677	0.036877681
3405.648130	0.037212361
3407.576583	0.037354074
3409.505036	0.037159428
3411.433489	0.037181817
3413.361942	0.037522174
3415.290395	0.037545886
3417.218848	0.037218716
3419.147301	0.037188355
3421.075754	0.037517428
3423.004207	0.037554137
3424.932660	0.037304565
3426.861114	0.037360117
3428.789567	0.037471067
3430.718020	0.037196286
3432.646473	0.036812052
3434.574926	0.036575798
3436.503379	0.036310546
3438.431832	0.036242422
3440.360285	0.036894526
3442.288738	0.037848737
3444.217191	0.038244668
3446.145644	0.037570924
3448.074097	0.036184438
3450.002550	0.035363954
3451.931004	0.035902884
3453.859457	0.036777630
3455.787910	0.036415119
3457.716363	0.035494745
3459.644816	0.035625286
3461.573269	0.036379468
3463.501722	0.036466159
3465.430175	0.035839558
3467.358628	0.035115905
3469.287081	0.034610186
3471.215534	0.034174677
3473.143987	0.033723466
3475.072440	0.033645358
3477.000893	0.034115482
3478.929347	0.034666792
3480.857800	0.034803003
3482.786253	0.034515269
3484.714706	0.033930592
3486.643159	0.033111244
3488.571612	0.032481611
3490.500065	0.032276750
3492.428518	0.032365371
3494.356971	0.032716520
3496.285424	0.033155318
3498.213877	0.033523958
3500.142330	0.033939186
3502.070783	0.034284327
3503.999237	0.034258701
3505.927690	0.033880476
3507.856143	0.033256583
3509.784596	0.032691687
3511.713049	0.032512181
3513.641502	0.032428723
3515.569955	0.031974975
3517.498408	0.031311411
3519.426861	0.031060219
3521.355314	0.031306252
3523.283767	0.031429522
3525.212220	0.031061573
3527.140673	0.030595491
3529.069126	0.030476894
3530.997580	0.030456059
3532.926033	0.030186282
3534.854486	0.029727615
3536.782939	0.029308433
3538.711392	0.029135894
3540.639845	0.029306941
3542.568298	0.029756011
3544.496751	0.029960077
3546.425204	0.029476594
3548.353657	0.028825566
3550.282110	0.028551353
3552.210563	0.028388675
3554.139016	0.027842900
3556.067470	0.027037706
3557.995923	0.026549734
3559.924376	0.026346968
3561.852829	0.026053375
3563.781282	0.025965597
3565.709735	0.026543859
3567.638188	0.027283730
3569.566641	0.027101312
3571.495094	0.025945930
3573.423547	0.024601668
3575.352000	0.023757834
3577.280453	0.023590256
3579.208906	0.023807775
3581.137360	0.024022987
3583.065813	0.024128519
3584.994266	0.024263872
3586.922719	0.024616411
3588.851172	0.024856269
3590.779625	0.024256233
3592.708078	0.023416311
3594.636531	0.023300275
3596.564984	0.023332089
3598.493437	0.022574984
3600.421890	0.021376485
3602.350343	0.020543603
3604.278796	0.020178286
3606.207249	0.019829957
3608.135703	0.019405311
3610.064156	0.019194929
3611.992609	0.019299479
3613.921062	0.019883424
3615.849515	0.020693572
3617.777968	0.021092806
3619.706421	0.021202018
3621.634874	0.021137036
3623.563327	0.020822460
3625.491780	0.020853462
3627.420233	0.021220887
3629.348686	0.020962626
3631.277139	0.019519748
3633.205593	0.017617933
3635.134046	0.016310336
3637.062499	0.016018573
3638.990952	0.016484674
3640.919405	0.017092617
3642.847858	0.017205797
3644.776311	0.016589552
3646.704764	0.015737219
3648.633217	0.015515858
3650.561670	0.016016105
3652.490123	0.016521644
3654.418576	0.016330954
3656.347029	0.015565758
3658.275482	0.015027152
3660.203936	0.014847888
3662.132389	0.014544020
3664.060842	0.013913894
3665.989295	0.013300428
3667.917748	0.013228719
3669.846201	0.013946910
3671.774654	0.014854992
3673.703107	0.014703464
3675.631560	0.013856174
3677.560013	0.013260379
3679.488466	0.012546415
3681.416919	0.011765538
3683.345372	0.011474382
3685.273826	0.011686351
3687.202279	0.012087820
3689.130732	0.012319755
3691.059185	0.012026015
3692.987638	0.011505128
3694.916091	0.011091506
3696.844544	0.010732128
3698.772997	0.010369991
3700.701450	0.010204380
3702.629903	0.010672611
3704.558356	0.011511505
3706.486809	0.011871480
3708.415262	0.011737932
3710.343716	0.011949950
3712.272169	0.012586506
3714.200622	0.012621320
3716.129075	0.011905157
3718.057528	0.011226517
3719.985981	0.011175317
3721.914434	0.011558219
3723.842887	0.011649764
3725.771340	0.011609008
3727.699793	0.012498140
3729.628246	0.014182839
3731.556699	0.015408675
3733.485152	0.015529338
3735.413605	0.014854331
3737.342059	0.014209261
3739.270512	0.014309885
3741.198965	0.014860632
3743.127418	0.014906209
3745.055871	0.014650016
3746.984324	0.014651956
3748.912777	0.014748602
3750.841230	0.015373010
3752.769683	0.016258212
3754.698136	0.016143825
3756.626589	0.015004555
3758.555042	0.013603349
3760.483495	0.012827517
3762.411949	0.013210067
3764.340402	0.014628178
3766.268855	0.016259884
3768.197308	0.016642731
3770.125761	0.015655715
3772.054214	0.014830558
3773.982667	0.014525091
3775.911120	0.014202231
3777.839573	0.013900483
3779.768026	0.013878969
3781.696479	0.013803139
3783.624932	0.013374120
3785.553385	0.012927260
3787.481838	0.012768187
3789.410292	0.013006811
3791.338745	0.013594740
3793.267198	0.014193753
3795.195651	0.014666139
3797.124104	0.015204163
3799.052557	0.015388959
3800.981010	0.014949677
3802.909463	0.014682032
3804.837916	0.014341872
3806.766369	0.013650141
3808.694822	0.013316924
3810.623275	0.013245506
3812.551728	0.013130712
3814.480182	0.013312177
3816.408635	0.014128820
3818.337088	0.014666844
3820.265541	0.013840238
3822.193994	0.013132461
3824.122447	0.013484848
3826.050900	0.014057791
3827.979353	0.014404816
3829.907806	0.014326459
3831.836259	0.014255943
3833.764712	0.014698251
3835.693165	0.014632124
3837.621618	0.013672218
3839.550071	0.013664042
3841.478525	0.015075869
3843.406978	0.016053444
3845.335431	0.015719283
3847.263884	0.014855497
3849.192337	0.014007945
3851.120790	0.013265529
3853.049243	0.013064611
3854.977696	0.013492704
3856.906149	0.013664321
3858.834602	0.013157981
3860.763055	0.012706858
3862.691508	0.012995361
3864.619961	0.013812791
3866.548415	0.014382245
3868.476868	0.014332507
3870.405321	0.014218451
3872.333774	0.014241434
3874.262227	0.013786465
3876.190680	0.013148805
3878.119133	0.012878230
3880.047586	0.013029571
3881.976039	0.013210392
3883.904492	0.012747953
3885.832945	0.011968793
3887.761398	0.011631749
3889.689851	0.011682120
3891.618305	0.012164195
3893.546758	0.013102914
3895.475211	0.013701021
3897.403664	0.013569559
3899.332117	0.013183115
3901.260570	0.012605663
3903.189023	0.011666131
3905.117476	0.011340615
3907.045929	0.012118899
3908.974382	0.012786821
3910.902835	0.012561087
3912.831288	0.011949887
3914.759741	0.011696293
3916.688194	0.012084804
3918.616648	0.012650766
3920.545101	0.012659613
3922.473554	0.011849894
3924.402007	0.010643595
3926.330460	0.009962125
3928.258913	0.010094056
3930.187366	0.010520540
3932.115819	0.010849743
3934.044272	0.011173407
3935.972725	0.011507606
3937.901178	0.011596857
3939.829631	0.011367471
3941.758084	0.010933006
3943.686538	0.010620599
3945.614991	0.010805832
3947.543444	0.011466279
3949.471897	0.012247680
3951.400350	0.012724071
3953.328803	0.012808219
3955.257256	0.012556017
3957.185709	0.011914238
3959.114162	0.011295210
3961.042615	0.011109141
3962.971068	0.011032988
3964.899521	0.010845035
3966.827974	0.010927279
3968.756427	0.011273388
3970.684881	0.011295250
3972.613334	0.010839173
3974.541787	0.010311600
3976.470240	0.009850247
3978.398693	0.009334082
3980.327146	0.009215298
3982.255599	0.009894148
3984.184052	0.010539741
3986.112505	0.010367762
3988.040958	0.010047134
3989.969411	0.009941389
3991.897864	0.009870776
3993.826317	0.009985896
3995.754771	0.010260101
3997.683224	0.010707372
3999.611677	0.010944187
4001.540130	0.010427942
4003.468583	0.009799709
4005.397036	0.009648208
4007.325489	0.009434640
4009.253942	0.009266799
4011.182395	0.009501211
4013.110848	0.010103338
4015.039301	0.010736280
4016.967754	0.011104022
4018.896207	0.011020136
4020.824661	0.010746016
4022.753114	0.010274133
4024.681567	0.009520369
4026.610020	0.008909677
4028.538473	0.008879644
4030.466926	0.009345233
4032.395379	0.009674102
4034.323832	0.009612415
4036.252285	0.009667235
4038.180738	0.009978031
4040.109191	0.009932206
4042.037644	0.009330845
4043.966097	0.008984081
4045.894550	0.009264561
4047.823004	0.009551261
4049.751457	0.009491676
4051.679910	0.009007945
4053.608363	0.008173937
4055.536816	0.007788883
4057.465269	0.008392151
4059.393722	0.009370448
4061.322175	0.009801054
4063.250628	0.009504861
4065.179081	0.009051743
4067.107534	0.008983986
4069.035987	0.009077892
4070.964440	0.009048910
4072.892894	0.008893990
4074.821347	0.008592832
4076.749800	0.008338394
4078.678253	0.007896600
4080.606706	0.007889536
4082.535159	0.008493460
4084.463612	0.008721847
4086.392065	0.008499834
4088.320518	0.008415882
4090.248971	0.008403879
4092.177424	0.008360607
4094.105877	0.008773461
4096.034330	0.009160220
4097.962783	0.008809329
4099.891237	0.007722942
4101.819690	0.006751962
4103.748143	0.006692597
4105.676596	0.007423751
4107.605049	0.008125299
4109.533502	0.008190439
4111.461955	0.007725589
4113.390408	0.007596073
4115.318861	0.008138789
4117.247314	0.008397362
4119.175767	0.008214933
4121.104220	0.007965289
4123.032673	0.007467605
4124.961127	0.006814103
4126.889580	0.006861371
4128.818033	0.007606419
4130.746486	0.008225115
4132.674939	0.008527153
4134.603392	0.008355428
4136.531845	0.007865830
4138.460298	0.007841622
4140.388751	0.008498218
4142.317204	0.008850321
4144.245657	0.008381945
4146.174110	0.007790906
4148.102563	0.007697118
4150.031017	0.008211489
4151.959470	0.008519064
4153.887923	0.008235109
4155.816376	0.007732992
4157.744829	0.007163251
4159.673282	0.006427365
4161.601735	0.005825250
4163.530188	0.006060811
4165.458641	0.007084337
4167.387094	0.007788551
4169.315547	0.007771580
4171.244000	0.007423646
4173.172453	0.007164427
4175.100906	0.007087852
4177.029360	0.007286042
4178.957813	0.007427322
4180.886266	0.007049075
4182.814719	0.006618408
4184.743172	0.006433759
4186.671625	0.006630456
4188.600078	0.007190287
4190.528531	0.007270101
4192.456984	0.006548974
4194.385437	0.005768070
4196.313890	0.005490160
4198.242343	0.005960915
4200.170796	0.006356787
4202.099250	0.006677178
4204.027703	0.007103934
4205.956156	0.007599239
4207.884609	0.008108775
4209.813062	0.008046017
4211.741515	0.007077397
4213.669968	0.006103937
4215.598421	0.005585932
4217.526874	0.005959676
4219.455327	0.006988546
4221.383780	0.007670593
4223.312233	0.007430664
4225.240686	0.006746009
4227.169139	0.005854219
4229.097593	0.004998478
4231.026046	0.004496113
4232.954499	0.004393664
4234.882952	0.004935885
4236.811405	0.005663042
4238.739858	0.005776776
4240.668311	0.005691552
4242.596764	0.005804400
4244.525217	0.006396967
4246.453670	0.007157523
4248.382123	0.007233643
4250.310576	0.006822324
4252.239029	0.006943270
4254.167483	0.007585266
4256.095936	0.008076610
4258.024389	0.008118473
4259.952842	0.007771398
4261.881295	0.007475032
4263.809748	0.007451902
4265.738201	0.007598947
4267.666654	0.007985362
4269.595107	0.008197406
4271.523560	0.007970948
4273.452013	0.007497045
4275.380466	0.006719686
4277.308919	0.006113232
4279.237373	0.006213814
4281.165826	0.006322977
4283.094279	0.006378808
4285.022732	0.006413670
4286.951185	0.006008414
4288.879638	0.005230322
4290.808091	0.004608698
4292.736544	0.004059448
4294.664997	0.004026965
4296.593450	0.005578399
4298.521903	0.007308453
4300.450356	0.006927094
4302.378809	0.005210135
4304.307262	0.004752420
4306.235716	0.005086573
4308.164169	0.005126962
4310.092622	0.005505390
4312.021075	0.006693482
4313.949528	0.007655644
4315.877981	0.007585558
4317.806434	0.006971004
4319.734887	0.006490257
4321.663340	0.006417256
4323.591793	0.006804119
4325.520246	0.007246036
4327.448699	0.007094409
4329.377152	0.006608509
4331.305606	0.005958905
4333.234059	0.005674520
4335.162512	0.006304803
4337.090965	0.007367664
4339.019418	0.007600710
4340.947871	0.006745282
4342.876324	0.006044720
4344.804777	0.006269912
4346.733230	0.007356135
4348.661683	0.008444087
4350.590136	0.008275174
4352.518589	0.007278220
4354.447042	0.007035872
4356.375495	0.007057898
4358.303949	0.006000991
4360.232402	0.004593239
4362.160855	0.004713581
4364.089308	0.006002405
4366.017761	0.006376749
4367.946214	0.005908711
4369.874667	0.005758441
4371.803120	0.006603347
4373.731573	0.007068296
4375.660026	0.006760400
4377.588479	0.006262735
4379.516932	0.005560022
4381.445385	0.005803804
4383.373839	0.006684412
4385.302292	0.006693175
4387.230745	0.006031404
4389.159198	0.005360244
4391.087651	0.004639479
4393.016104	0.004726004
4394.944557	0.005412655
4396.873010	0.005318366
4398.801463	0.004958953
4400.729916	0.005860284
4402.658369	0.007277634
4404.586822	0.007627849
4406.515275	0.007553057
4408.443729	0.008150885
4410.372182	0.008546551
4412.300635	0.008055903
4414.229088	0.007425726
4416.157541	0.006949482
4418.085994	0.006023435
4420.014447	0.005419243
4421.942900	0.005951503
4423.871353	0.006738511
4425.799806	0.007468896
4427.728259	0.008135244
4429.656712	0.008532063
4431.585165	0.008686718
4433.513618	0.008313269
4435.442072	0.007945010
4437.370525	0.007971084
4439.298978	0.008793385
4441.227431	0.008920223
4443.155884	0.008123023
4445.084337	0.007374433
4447.012790	0.006717506
4448.941243	0.006482473
4450.869696	0.007055616
4452.798149	0.007426727
4454.726602	0.006672363
4456.655055	0.005847552
4458.583508	0.006192607
4460.511962	0.006893109
4462.440415	0.007422382
4464.368868	0.008234384
4466.297321	0.008206083
4468.225774	0.006945940
4470.154227	0.005605394
4472.082680	0.005280322
4474.011133	0.006540492
4475.939586	0.008240075
4477.868039	0.008544552
4479.796492	0.007538570
4481.724945	0.006659745
4483.653398	0.006625775
4485.581851	0.006743279
4487.510305	0.005959952
4489.438758	0.005215394
4491.367211	0.005520881
4493.295664	0.006034181
4495.224117	0.006731290
4497.152570	0.007057560
4499.081023	0.007313212
4501.009476	0.007263721
4502.937929	0.007610180
4504.866382	0.008289075
4506.794835	0.007989897
4508.723288	0.006777652
4510.651741	0.005638269
4512.580195	0.004718224
4514.508648	0.004562151
4516.437101	0.005200970
4518.365554	0.005928870
4520.294007	0.006794732
4522.222460	0.007623251
4524.150913	0.008142505
4526.079366	0.008181537
4528.007819	0.007870538
4529.936272	0.007727919
4531.864725	0.007790685
4533.793178	0.007517942
4535.721631	0.006761706
4537.650084	0.006297774
4539.578538	0.006908215
4541.506991	0.008472793
4543.435444	0.009541202
4545.363897	0.009155639
4547.292350	0.007848961
4549.220803	0.006754930
4551.149256	0.006509716
4553.077709	0.006636549
4555.006162	0.006801385
4556.934615	0.007249558
4558.863068	0.007304738
4560.791521	0.007325504
4562.719974	0.007339498
4564.648428	0.006971975
4566.576881	0.006639633
4568.505334	0.006819607
4570.433787	0.006949388
4572.362240	0.006583774
4574.290693	0.006191640
4576.219146	0.005814966
4578.147599	0.005700971
4580.076052	0.006062705
4582.004505	0.006187007
4583.932958	0.006308312
4585.861411	0.007071105
4587.789864	0.007332368
4589.718318	0.006793356
4591.646771	0.006679865
4593.575224	0.007470417
4595.503677	0.007761836
4597.432130	0.007438549
4599.360583	0.006937658
4601.289036	0.007382179
4603.217489	0.007797584
[truncated: 1,501 more rows]
