# Supplementary material for: Adaptive Method for Quantitative Estimation of Glucose and Fructose Concentrations in Aqueous Solutions Based on Infrared Nanoantenna Optics
Source: Sensors (Basel). 2019 Jul 11;19(14):3053. doi: 10.3390/s19143053 (PMC6678705; doi:10.3390/s19143053)
Supplement: Supplementary file 1 [file sensors-19-03053-s001.zip › 00_Measurement_Data/Fructose cycles/3 c=50 gl/res4 sc50_50 ap100x100 par pol/3 c50 gl.19.txt]

748.239793	0.016849192
750.168246	0.027783357
752.096699	0.037217814
754.025152	0.034325656
755.953605	0.029317513
757.882058	0.032124631
759.810511	0.035362922
761.738964	0.025163880
763.667418	0.012109719
765.595871	0.026204733
767.524324	0.020778101
769.452777	0.014341246
771.381230	0.014783498
773.309683	0.011380990
775.238136	0.018090392
777.166589	0.031776059
779.095042	0.035383135
781.023495	0.024438845
782.951948	0.014034205
784.880401	0.008943728
786.808854	0.015618276
788.737308	0.023556635
790.665761	0.031436890
792.594214	0.025595326
794.522667	0.014181963
796.451120	0.021923985
798.379573	0.011938995
800.308026	0.008434280
802.236479	0.025664417
804.164932	0.034341365
806.093385	0.033347562
808.021838	0.028895641
809.950291	0.020149317
811.878744	0.024538659
813.807197	0.024905581
815.735651	0.026936915
817.664104	0.014667171
819.592557	0.014155376
821.521010	0.028657449
823.449463	0.025941774
825.377916	0.037047300
827.306369	0.038516294
829.234822	0.026021542
831.163275	0.014491059
833.091728	0.021477001
835.020181	0.027668584
836.948634	0.024782825
838.877087	0.014645171
840.805541	0.013121015
842.733994	0.015994096
844.662447	0.013388058
846.590900	0.006427351
848.519353	0.019254206
850.447806	0.029521704
852.376259	0.030200358
854.304712	0.028118521
856.233165	0.028759452
858.161618	0.029909519
860.090071	0.025747340
862.018524	0.020254830
863.946977	0.022878107
865.875430	0.027755022
867.803884	0.031051232
869.732337	0.031138564
871.660790	0.029894821
873.589243	0.029673913
875.517696	0.029147107
877.446149	0.032282155
879.374602	0.038424935
881.303055	0.043275997
883.231508	0.045828771
885.159961	0.046235483
887.088414	0.045399182
889.016867	0.045935206
890.945320	0.048976291
892.873774	0.051408257
894.802227	0.052261487
896.730680	0.055201899
898.659133	0.060615342
900.587586	0.066112891
902.516039	0.068894386
904.444492	0.069098994
906.372945	0.071271434
908.301398	0.075262152
910.229851	0.078241840
912.158304	0.081519105
914.086757	0.086079821
916.015210	0.090626627
917.943664	0.093908846
919.872117	0.097890928
921.800570	0.105503514
923.729023	0.113679029
925.657476	0.118007727
927.585929	0.120346837
929.514382	0.124318533
931.442835	0.130116522
933.371288	0.135987639
935.299741	0.141788438
937.228194	0.148446128
939.156647	0.155423999
941.085100	0.161699951
943.013553	0.167212203
944.942007	0.172916725
946.870460	0.179566592
948.798913	0.186234549
950.727366	0.192290321
952.655819	0.198062778
954.584272	0.203932211
956.512725	0.211021662
958.441178	0.219111368
960.369631	0.225878537
962.298084	0.231167883
964.226537	0.236546919
966.154990	0.241600439
968.083443	0.246153891
970.011897	0.251666218
971.940350	0.258390963
973.868803	0.265342116
975.797256	0.271909207
977.725709	0.277634203
979.654162	0.282514930
981.582615	0.288056552
983.511068	0.295415699
985.439521	0.303316832
987.367974	0.310458899
989.296427	0.316973478
991.224880	0.322660983
993.153333	0.327345580
995.081786	0.332070798
997.010240	0.337808549
998.938693	0.343890548
1000.867146	0.349025607
1002.795599	0.353160024
1004.724052	0.356683224
1006.652505	0.359641701
1008.580958	0.362679422
1010.509411	0.366465837
1012.437864	0.370818913
1014.366317	0.375061691
1016.294770	0.378620356
1018.223223	0.381808221
1020.151676	0.384788156
1022.080130	0.386878669
1024.008583	0.388780266
1025.937036	0.391775459
1027.865489	0.394564450
1029.793942	0.395242661
1031.722395	0.394660562
1033.650848	0.394723445
1035.579301	0.395807236
1037.507754	0.397430092
1039.436207	0.399107099
1041.364660	0.400127262
1043.293113	0.400010377
1045.221566	0.398982167
1047.150019	0.397655964
1049.078473	0.396552682
1051.006926	0.395780325
1052.935379	0.394754946
1054.863832	0.392636955
1056.792285	0.389766932
1058.720738	0.387603253
1060.649191	0.386444896
1062.577644	0.385361493
1064.506097	0.384758800
1066.434550	0.385463387
1068.363003	0.386412352
1070.291456	0.386474133
1072.219909	0.385809273
1074.148363	0.384859800
1076.076816	0.384293348
1078.005269	0.384360284
1079.933722	0.384101570
1081.862175	0.382886231
1083.790628	0.381192774
1085.719081	0.379423589
1087.647534	0.377954483
1089.575987	0.377348930
1091.504440	0.377454251
1093.432893	0.377192169
1095.361346	0.375504196
1097.289799	0.372891277
1099.218253	0.371056348
1101.146706	0.370183796
1103.075159	0.368684769
1105.003612	0.366165251
1106.932065	0.363968521
1108.860518	0.362747371
1110.788971	0.361770183
1112.717424	0.360046417
1114.645877	0.357302874
1116.574330	0.354260594
1118.502783	0.351598263
1120.431236	0.349096894
1122.359689	0.346386582
1124.288142	0.343898296
1126.216596	0.342185825
1128.145049	0.340471029
1130.073502	0.337579280
1132.001955	0.334076077
1133.930408	0.331243843
1135.858861	0.329013884
1137.787314	0.326627374
1139.715767	0.323893338
1141.644220	0.321087807
1143.572673	0.318522394
1145.501126	0.316203654
1147.429579	0.313827246
1149.358032	0.311232507
1151.286486	0.308479398
1153.214939	0.305508822
1155.143392	0.302386910
1157.071845	0.299618781
1159.000298	0.297280401
1160.928751	0.294721782
1162.857204	0.291875303
1164.785657	0.289183438
1166.714110	0.286650389
1168.642563	0.284181744
1170.571016	0.281495869
1172.499469	0.278298795
1174.427922	0.275053412
1176.356375	0.272161841
1178.284829	0.269495755
1180.213282	0.267083973
1182.141735	0.264966279
1184.070188	0.262908936
1185.998641	0.260640293
1187.927094	0.258064687
1189.855547	0.255217195
1191.784000	0.252166122
1193.712453	0.249276638
1195.640906	0.246859699
1197.569359	0.244707987
1199.497812	0.242724940
1201.426265	0.240562171
1203.354719	0.238083303
1205.283172	0.235104620
1207.211625	0.232347175
1209.140078	0.229937032
1211.068531	0.227619708
1212.996984	0.225362316
1214.925437	0.223049968
1216.853890	0.220842496
1218.782343	0.219107240
1220.710796	0.217390835
1222.639249	0.215228125
1224.567702	0.212961018
1226.496155	0.210837379
1228.424609	0.208773896
1230.353062	0.206646010
1232.281515	0.204446912
1234.209968	0.202341855
1236.138421	0.200494036
1238.066874	0.198890492
1239.995327	0.197238177
1241.923780	0.195493177
1243.852233	0.194139883
1245.780686	0.192927465
1247.709139	0.191131860
1249.637592	0.189181834
1251.566045	0.187842086
1253.494498	0.186589107
1255.422952	0.184854284
1257.351405	0.182988733
1259.279858	0.181369305
1261.208311	0.179985598
1263.136764	0.178333566
1265.065217	0.176153168
1266.993670	0.174149618
1268.922123	0.172710672
1270.850576	0.171294615
1272.779029	0.169581488
1274.707482	0.167565107
1276.635935	0.165439099
1278.564388	0.163563773
1280.492842	0.161956787
1282.421295	0.160541400
1284.349748	0.159417778
1286.278201	0.158440545
1288.206654	0.157453641
1290.135107	0.156309783
1292.063560	0.154780507
1293.992013	0.153071567
1295.920466	0.151427537
1297.848919	0.149625480
1299.777372	0.147635490
1301.705825	0.146022111
1303.634278	0.145004496
1305.562731	0.143956155
1307.491185	0.142740220
1309.419638	0.141884133
1311.348091	0.141078129
1313.276544	0.140322194
1315.204997	0.139879182
1317.133450	0.138834551
1319.061903	0.136980101
1320.990356	0.134948388
1322.918809	0.132820815
1324.847262	0.130805209
1326.775715	0.129258305
1328.704168	0.128039405
1330.632621	0.126975581
1332.561075	0.126528755
1334.489528	0.127052680
1336.417981	0.127611220
1338.346434	0.126932040
1340.274887	0.125598744
1342.203340	0.123721339
1344.131793	0.120751508
1346.060246	0.118215851
1347.988699	0.117070481
1349.917152	0.116430707
1351.845605	0.115396760
1353.774058	0.114006780
1355.702511	0.113285556
1357.630965	0.113696799
1359.559418	0.113797806
1361.487871	0.112468757
1363.416324	0.111380041
1365.344777	0.110758103
1367.273230	0.109015606
1369.201683	0.107647449
1371.130136	0.107371002
1373.058589	0.106606729
1374.987042	0.105833553
1376.915495	0.104913205
1378.843948	0.102645703
1380.772401	0.100517757
1382.700854	0.099988461
1384.629308	0.099789977
1386.557761	0.098663561
1388.486214	0.098077126
1390.414667	0.098579064
1392.343120	0.098252073
1394.271573	0.097653612
1396.200026	0.097818337
1398.128479	0.097101204
1400.056932	0.095821641
1401.985385	0.094341658
1403.913838	0.091617659
1405.842291	0.089537926
1407.770744	0.088818647
1409.699198	0.087879181
1411.627651	0.087224558
1413.556104	0.087997876
1415.484557	0.088965110
1417.413010	0.088242501
1419.341463	0.087600052
1421.269916	0.087831527
1423.198369	0.086172022
1425.126822	0.083810546
1427.055275	0.082490616
1428.983728	0.081419066
1430.912181	0.081640139
1432.840634	0.082713537
1434.769087	0.081330091
1436.697541	0.078707449
1438.625994	0.078230441
1440.554447	0.077696390
1442.482900	0.076244511
1444.411353	0.075432129
1446.339806	0.074779131
1448.268259	0.074380942
1450.196712	0.075320438
1452.125165	0.077279136
1454.053618	0.078064635
1455.982071	0.076150410
1457.910524	0.075143643
1459.838977	0.076860175
1461.767431	0.076162599
1463.695884	0.072546169
1465.624337	0.070733935
1467.552790	0.072142020
1469.481243	0.073108792
1471.409696	0.072104558
1473.338149	0.071544416
1475.266602	0.070967764
1477.195055	0.068811372
1479.123508	0.066206150
1481.051961	0.064569600
1482.980414	0.064900473
1484.908867	0.066512115
1486.837321	0.067404859
1488.765774	0.066861540
1490.694227	0.066527270
1492.622680	0.066852160
1494.551133	0.065431133
1496.479586	0.063088320
1498.408039	0.062636167
1500.336492	0.063978724
1502.264945	0.065673999
1504.193398	0.065856799
1506.121851	0.065145694
1508.050304	0.067010537
1509.978757	0.067665868
1511.907210	0.065032020
1513.835664	0.062850371
1515.764117	0.062812731
1517.692570	0.064612277
1519.621023	0.065307207
1521.549476	0.063665465
1523.477929	0.062372904
1525.406382	0.060672682
1527.334835	0.059057400
1529.263288	0.058933962
1531.191741	0.058146235
1533.120194	0.056815952
1535.048647	0.058203969
1536.977100	0.060069837
1538.905554	0.059654761
1540.834007	0.060084388
1542.762460	0.060265664
1544.690913	0.057734516
1546.619366	0.054945476
1548.547819	0.052808750
1550.476272	0.051902387
1552.404725	0.052915435
1554.333178	0.055498760
1556.261631	0.057328209
1558.190084	0.055638030
1560.118537	0.054477755
1562.046990	0.054667562
1563.975443	0.052812941
1565.903897	0.050547488
1567.832350	0.048936199
1569.760803	0.048500832
1571.689256	0.050168633
1573.617709	0.050893858
1575.546162	0.049650084
1577.474615	0.049613126
1579.403068	0.049664896
1581.331521	0.047784939
1583.259974	0.046000645
1585.188427	0.045614544
1587.116880	0.045897856
1589.045333	0.046197731
1590.973787	0.046629973
1592.902240	0.047215927
1594.830693	0.047610369
1596.759146	0.047762353
1598.687599	0.047893021
1600.616052	0.048156057
1602.544505	0.048746675
1604.472958	0.049493868
1606.401411	0.049662191
1608.329864	0.049172007
1610.258317	0.048991717
1612.186770	0.049546480
1614.115223	0.049799018
1616.043677	0.049893994
1617.972130	0.051847134
1619.900583	0.054012727
1621.829036	0.053781230
1623.757489	0.053684704
1625.685942	0.054580782
1627.614395	0.054628950
1629.542848	0.055150229
1631.471301	0.056887455
1633.399754	0.057394434
1635.328207	0.056520335
1637.256660	0.057265285
1639.185113	0.058417954
1641.113566	0.058515638
1643.042020	0.058262803
1644.970473	0.057579961
1646.898926	0.058701679
1648.827379	0.063422114
1650.755832	0.064501181
1652.684285	0.059999887
1654.612738	0.058258124
1656.541191	0.058319826
1658.469644	0.056368645
1660.398097	0.053818911
1662.326550	0.052649304
1664.255003	0.053764287
1666.183456	0.055160515
1668.111910	0.054863557
1670.040363	0.054752808
1671.968816	0.054797579
1673.897269	0.052490178
1675.825722	0.050425287
1677.754175	0.051184289
1679.682628	0.052635226
1681.611081	0.052404366
1683.539534	0.050818242
1685.467987	0.050553851
1687.396440	0.050193258
1689.324893	0.047931194
1691.253346	0.046395801
1693.181799	0.045855910
1695.110253	0.045788739
1697.038706	0.047490992
1698.967159	0.048163161
1700.895612	0.046689466
1702.824065	0.045363959
1704.752518	0.042992469
1706.680971	0.040781941
1708.609424	0.039962299
1710.537877	0.039706014
1712.466330	0.040060248
1714.394783	0.040899247
1716.323236	0.040633757
1718.251689	0.039068528
1720.180143	0.037576366
1722.108596	0.036042072
1724.037049	0.034724481
1725.965502	0.034368563
1727.893955	0.034916755
1729.822408	0.036227673
1731.750861	0.037018567
1733.679314	0.036540128
1735.607767	0.036747392
1737.536220	0.036698014
1739.464673	0.035509817
1741.393126	0.035113007
1743.321579	0.035872698
1745.250032	0.036778487
1747.178486	0.037109103
1749.106939	0.036349092
1751.035392	0.035446841
1752.963845	0.035388138
1754.892298	0.035375349
1756.820751	0.035010546
1758.749204	0.034766912
1760.677657	0.034378316
1762.606110	0.034510229
1764.534563	0.035525080
1766.463016	0.036292884
1768.391469	0.036849834
1770.319922	0.037484013
1772.248376	0.037946813
1774.176829	0.038370669
1776.105282	0.038317561
1778.033735	0.037694603
1779.962188	0.037243042
1781.890641	0.037180770
1783.819094	0.037153486
1785.747547	0.037450444
1787.676000	0.038342308
1789.604453	0.038939375
1791.532906	0.039278056
1793.461359	0.040426619
1795.389812	0.041460536
1797.318266	0.041081216
1799.246719	0.040044673
1801.175172	0.039590172
1803.103625	0.039901383
1805.032078	0.040336974
1806.960531	0.040621266
1808.888984	0.040845223
1810.817437	0.041186668
1812.745890	0.041628085
1814.674343	0.041641857
1816.602796	0.041294076
1818.531249	0.041374668
1820.459702	0.041911498
1822.388155	0.042246044
1824.316609	0.042450450
1826.245062	0.043084648
1828.173515	0.043211371
1830.101968	0.042552080
1832.030421	0.042244039
1833.958874	0.041858926
1835.887327	0.041129462
1837.815780	0.040963314
1839.744233	0.041492917
1841.672686	0.041574959
1843.601139	0.041137155
1845.529592	0.041394018
1847.458045	0.041540299
1849.386499	0.040857591
1851.314952	0.040137049
1853.243405	0.039640144
1855.171858	0.039231107
1857.100311	0.038924076
1859.028764	0.038728774
1860.957217	0.038783528
1862.885670	0.039262407
1864.814123	0.039812274
1866.742576	0.039710894
1868.671029	0.039216593
1870.599482	0.038836703
1872.527935	0.038090218
1874.456388	0.037110124
1876.384842	0.036456153
1878.313295	0.035943363
1880.241748	0.035448030
1882.170201	0.035072688
1884.098654	0.034927655
1886.027107	0.034964405
1887.955560	0.034651760
1889.884013	0.034191508
1891.812466	0.034057748
1893.740919	0.033713315
1895.669372	0.033274677
1897.597825	0.033104770
1899.526278	0.032829445
1901.454732	0.032436084
1903.383185	0.032242645
1905.311638	0.032196932
1907.240091	0.032005634
1909.168544	0.031691317
1911.096997	0.031453449
1913.025450	0.031251229
1914.953903	0.030972376
1916.882356	0.030619863
1918.810809	0.030458596
1920.739262	0.030240783
1922.667715	0.029698081
1924.596168	0.029293207
1926.524622	0.028932767
1928.453075	0.028404227
1930.381528	0.027864991
1932.309981	0.027300857
1934.238434	0.026892187
1936.166887	0.026855916
1938.095340	0.027017921
1940.023793	0.026897544
1941.952246	0.026468569
1943.880699	0.026242983
1945.809152	0.026063187
1947.737605	0.025636978
1949.666058	0.025284231
1951.594511	0.025078867
1953.522965	0.024843689
1955.451418	0.024593966
1957.379871	0.024409376
1959.308324	0.024193913
1961.236777	0.023845553
1963.165230	0.023505025
1965.093683	0.023403652
1967.022136	0.023406796
1968.950589	0.023117339
1970.879042	0.022563720
1972.807495	0.022224080
1974.735948	0.022169992
1976.664401	0.021993224
1978.592855	0.021639282
1980.521308	0.021432552
1982.449761	0.021398671
1984.378214	0.021293277
1986.306667	0.021168260
1988.235120	0.021156315
1990.163573	0.020991445
1992.092026	0.020680832
1994.020479	0.020619510
1995.948932	0.020576479
1997.877385	0.020171907
1999.805838	0.019584339
2001.734291	0.019256379
2003.662744	0.019326990
2005.591198	0.019393113
2007.519651	0.019135730
2009.448104	0.018751262
2011.376557	0.018471245
2013.305010	0.018367684
2015.233463	0.018484727
2017.161916	0.018735338
2019.090369	0.018670082
2021.018822	0.018079108
2022.947275	0.017579177
2024.875728	0.017594796
2026.804181	0.017711284
2028.732634	0.017640814
2030.661088	0.017520476
2032.589541	0.017373431
2034.517994	0.017163131
2036.446447	0.016987205
2038.374900	0.016941164
2040.303353	0.016943557
2042.231806	0.016870858
2044.160259	0.016757848
2046.088712	0.016614692
2048.017165	0.016365960
2049.945618	0.016164539
2051.874071	0.016231546
2053.802524	0.016437853
2055.730978	0.016534487
2057.659431	0.016359247
2059.587884	0.015992846
2061.516337	0.015839379
2063.444790	0.015926365
2065.373243	0.015871363
2067.301696	0.015632126
2069.230149	0.015448249
2071.158602	0.015451160
2073.087055	0.015488804
2075.015508	0.015375122
2076.943961	0.015213152
2078.872414	0.015134417
2080.800867	0.015115552
2082.729321	0.015149104
2084.657774	0.015174747
2086.586227	0.015086713
2088.514680	0.014877608
2090.443133	0.014666796
2092.371586	0.014547141
2094.300039	0.014432048
2096.228492	0.014238892
2098.156945	0.014069135
2100.085398	0.014042889
2102.013851	0.013966319
2103.942304	0.013728498
2105.870757	0.013768879
2107.799211	0.014113965
2109.727664	0.014319610
2111.656117	0.014201111
2113.584570	0.013804835
2115.513023	0.013421468
2117.441476	0.013204556
2119.369929	0.013066471
2121.298382	0.013091065
2123.226835	0.013223717
2125.155288	0.013175318
2127.083741	0.013026219
2129.012194	0.012956924
2130.940647	0.012880937
2132.869100	0.012759324
2134.797554	0.012691392
2136.726007	0.012754374
2138.654460	0.012920144
2140.582913	0.013033846
2142.511366	0.012918196
2144.439819	0.012608256
2146.368272	0.012278372
2148.296725	0.012100692
2150.225178	0.012170045
2152.153631	0.012392435
2154.082084	0.012565608
2156.010537	0.012626050
2157.938990	0.012581537
2159.867444	0.012381850
2161.795897	0.012128747
2163.724350	0.012001315
2165.652803	0.011880090
2167.581256	0.011748277
2169.509709	0.011836561
2171.438162	0.011986692
2173.366615	0.012010233
2175.295068	0.011964233
2177.223521	0.011923007
2179.151974	0.012001292
2181.080427	0.012031299
2183.008880	0.011765294
2184.937334	0.011376157
2186.865787	0.011225219
2188.794240	0.011323597
2190.722693	0.011404450
2192.651146	0.011361879
2194.579599	0.011244248
2196.508052	0.011170020
2198.436505	0.011285037
2200.364958	0.011366133
2202.293411	0.011096467
2204.221864	0.010647197
2206.150317	0.010411375
2208.078770	0.010456194
2210.007223	0.010611668
2211.935677	0.010794119
2213.864130	0.010915336
2215.792583	0.010784935
2217.721036	0.010514264
2219.649489	0.010494337
2221.577942	0.010718702
2223.506395	0.010722559
2225.434848	0.010323066
2227.363301	0.009917802
2229.291754	0.009906929
2231.220207	0.010273879
2233.148660	0.010620760
2235.077113	0.010532888
2237.005567	0.010153089
2238.934020	0.009838440
2240.862473	0.009614912
2242.790926	0.009572693
2244.719379	0.009721925
2246.647832	0.009821823
2248.576285	0.009752573
2250.504738	0.009759793
2252.433191	0.009955330
2254.361644	0.010117138
2256.290097	0.009956884
2258.218550	0.009616051
2260.147003	0.009346631
2262.075456	0.009281114
2264.003910	0.009466890
2265.932363	0.009757982
2267.860816	0.009872488
2269.789269	0.009689992
2271.717722	0.009405117
2273.646175	0.009300883
2275.574628	0.009369330
2277.503081	0.009356878
2279.431534	0.009142446
2281.359987	0.008849191
2283.288440	0.008664873
2285.216893	0.008556562
2287.145346	0.008376314
2289.073800	0.008276031
2291.002253	0.008499026
2292.930706	0.008916548
2294.859159	0.009232472
2296.787612	0.009401892
2298.716065	0.009480347
2300.644518	0.009435825
2302.572971	0.009293027
2304.501424	0.008948859
2306.429877	0.008351764
2308.358330	0.007913817
2310.286783	0.007907969
2312.215236	0.008241237
2314.143690	0.008830781
2316.072143	0.009454921
2318.000596	0.009664534
2319.929049	0.009325315
2321.857502	0.008975796
2323.785955	0.008970346
2325.714408	0.008765412
2327.642861	0.008162843
2329.571314	0.007955638
2331.499767	0.008189888
2333.428220	0.007693091
2335.356673	0.006237148
2337.285126	0.005281560
2339.213579	0.005595793
2341.142033	0.006721864
2343.070486	0.008108952
2344.998939	0.008952303
2346.927392	0.008946245
2348.855845	0.008624207
2350.784298	0.008431783
2352.712751	0.008284499
2354.641204	0.007963601
2356.569657	0.007804483
2358.498110	0.007923865
2360.426563	0.007495278
2362.355016	0.006414594
2364.283469	0.005629207
2366.211923	0.005633945
2368.140376	0.006725179
2370.068829	0.007649484
2371.997282	0.007363486
2373.925735	0.006826553
2375.854188	0.006802163
2377.782641	0.006864945
2379.711094	0.006624480
2381.639547	0.006348060
2383.568000	0.006294753
2385.496453	0.006397734
2387.424906	0.006602923
2389.353359	0.006786420
2391.281812	0.006708610
2393.210266	0.006532608
2395.138719	0.006593641
2397.067172	0.006719823
2398.995625	0.006638961
2400.924078	0.006521956
2402.852531	0.006562589
2404.780984	0.006429208
2406.709437	0.005804235
2408.637890	0.005174269
2410.566343	0.005234387
2412.494796	0.005770582
2414.423249	0.006279364
2416.351702	0.006635757
2418.280156	0.006608102
2420.208609	0.006167118
2422.137062	0.005696976
2424.065515	0.005564121
2425.993968	0.005818254
2427.922421	0.006075311
2429.850874	0.006121422
2431.779327	0.005998263
2433.707780	0.005774241
2435.636233	0.005749363
2437.564686	0.005835549
2439.493139	0.005755194
2441.421592	0.005666885
2443.350045	0.005813169
2445.278499	0.005959468
2447.206952	0.005867066
2449.135405	0.005812172
2451.063858	0.005978334
2452.992311	0.006246152
2454.920764	0.006368982
2456.849217	0.006183044
2458.777670	0.006017386
2460.706123	0.006341361
2462.634576	0.006668899
2464.563029	0.006447627
2466.491482	0.006160277
2468.419935	0.006172737
2470.348389	0.006190030
2472.276842	0.006210247
2474.205295	0.006374948
2476.133748	0.006736948
2478.062201	0.007255082
2479.990654	0.007574832
2481.919107	0.007547426
2483.847560	0.007371156
2485.776013	0.007138244
2487.704466	0.006986337
2489.632919	0.007022806
2491.561372	0.007282136
2493.489825	0.007608896
2495.418279	0.007630504
2497.346732	0.007429194
2499.275185	0.007443837
2501.203638	0.007779883
2503.132091	0.008295797
2505.060544	0.008795283
2506.988997	0.008893996
2508.917450	0.008561416
2510.845903	0.008418708
2512.774356	0.008802988
2514.702809	0.009153713
2516.631262	0.009079127
2518.559715	0.009165699
2520.488168	0.009660644
2522.416622	0.009997486
2524.345075	0.010014483
2526.273528	0.010117369
2528.201981	0.010536419
2530.130434	0.011116819
2532.058887	0.011535615
2533.987340	0.011710521
2535.915793	0.011737372
2537.844246	0.011660697
2539.772699	0.011687689
2541.701152	0.011784333
2543.629605	0.011547223
2545.558058	0.011407285
2547.486512	0.012043829
2549.414965	0.012924511
2551.343418	0.013359285
2553.271871	0.013604698
2555.200324	0.014039984
2557.128777	0.014571768
2559.057230	0.014869085
2560.985683	0.014838013
2562.914136	0.014791838
2564.842589	0.014957359
2566.771042	0.015184993
2568.699495	0.015282996
2570.627948	0.015359739
2572.556401	0.015624113
2574.484855	0.016130954
2576.413308	0.016770242
2578.341761	0.017253641
2580.270214	0.017477576
2582.198667	0.017526066
2584.127120	0.017450806
2586.055573	0.017549550
2587.984026	0.017994419
2589.912479	0.018381983
2591.840932	0.018414982
2593.769385	0.018373374
2595.697838	0.018579522
2597.626291	0.018871989
2599.554745	0.018948587
2601.483198	0.018758981
2603.411651	0.018380553
2605.340104	0.018078389
2607.268557	0.018108105
2609.197010	0.018387590
2611.125463	0.018719288
2613.053916	0.018869538
2614.982369	0.018818134
2616.910822	0.018768132
2618.839275	0.018712828
2620.767728	0.018626859
2622.696181	0.018633949
2624.624635	0.018740179
2626.553088	0.018766968
2628.481541	0.018639933
2630.409994	0.018417999
2632.338447	0.018163288
2634.266900	0.018174943
2636.195353	0.018519901
2638.123806	0.018647803
2640.052259	0.018375386
2641.980712	0.018163417
2643.909165	0.018274980
2645.837618	0.018488787
2647.766071	0.018468359
2649.694524	0.018147167
2651.622978	0.017698187
2653.551431	0.017305242
2655.479884	0.017177548
2657.408337	0.017346537
2659.336790	0.017339665
2661.265243	0.016799871
2663.193696	0.016320167
2665.122149	0.016567225
2667.050602	0.017164610
2668.979055	0.017334837
2670.907508	0.016936755
2672.835961	0.016497971
2674.764414	0.016347615
2676.692868	0.016244071
2678.621321	0.016146103
2680.549774	0.016242979
2682.478227	0.016340125
2684.406680	0.016315028
2686.335133	0.016358349
2688.263586	0.016461005
2690.192039	0.016423190
2692.120492	0.016246015
2694.048945	0.016107894
2695.977398	0.015930647
2697.905851	0.015411050
2699.834304	0.014825708
2701.762757	0.014792389
2703.691211	0.015120872
2705.619664	0.015178725
2707.548117	0.014977774
2709.476570	0.014838483
2711.405023	0.014897967
2713.333476	0.015147863
2715.261929	0.015262360
2717.190382	0.014916189
2719.118835	0.014403775
2721.047288	0.014145117
2722.975741	0.014166841
2724.904194	0.014284094
2726.832647	0.014294741
2728.761101	0.014126458
2730.689554	0.013914173
2732.618007	0.013820291
2734.546460	0.013828756
2736.474913	0.013597709
2738.403366	0.013001527
2740.331819	0.012598172
2742.260272	0.012848663
2744.188725	0.013468527
2746.117178	0.013862148
2748.045631	0.013929836
2749.974084	0.013939884
2751.902537	0.013797360
2753.830991	0.013364314
2755.759444	0.012987108
2757.687897	0.013190421
2759.616350	0.013760001
2761.544803	0.013775703
2763.473256	0.013124688
2765.401709	0.012788310
2767.330162	0.013135860
2769.258615	0.013420419
2771.187068	0.013044635
2773.115521	0.012419689
2775.043974	0.012233549
2776.972427	0.012300091
2778.900880	0.012203658
2780.829334	0.011919561
2782.757787	0.011540392
2784.686240	0.011393741
2786.614693	0.011755417
2788.543146	0.012063210
2790.471599	0.011847989
2792.400052	0.011545278
2794.328505	0.011419398
2796.256958	0.011302093
2798.185411	0.011387990
2800.113864	0.011858637
2802.042317	0.012338979
2803.970770	0.012349630
2805.899224	0.011982499
2807.827677	0.011740657
2809.756130	0.011787565
2811.684583	0.011872067
2813.613036	0.011930172
2815.541489	0.012182902
2817.469942	0.012567000
2819.398395	0.012638413
2821.326848	0.012287413
2823.255301	0.011843574
2825.183754	0.011616440
2827.112207	0.011620223
2829.040660	0.011753762
2830.969113	0.011950709
2832.897567	0.011992972
2834.826020	0.011836533
2836.754473	0.011818354
2838.682926	0.011858666
2840.611379	0.011755715
2842.539832	0.011800127
2844.468285	0.011863152
2846.396738	0.011727068
2848.325191	0.011622619
2850.253644	0.011484969
2852.182097	0.011170647
2854.110550	0.010963853
2856.039003	0.011014096
2857.967457	0.011174347
2859.895910	0.011269369
2861.824363	0.011242272
2863.752816	0.011146483
2865.681269	0.011215508
2867.609722	0.011256728
2869.538175	0.010965157
2871.466628	0.010815735
2873.395081	0.011025452
2875.323534	0.011273535
2877.251987	0.011682904
2879.180440	0.011967920
2881.108893	0.011548833
2883.037347	0.011041371
2884.965800	0.011059316
2886.894253	0.011233732
2888.822706	0.011224725
2890.751159	0.010985903
2892.679612	0.010609354
2894.608065	0.010496138
2896.536518	0.010851992
2898.464971	0.011317118
2900.393424	0.011385614
2902.321877	0.011023197
2904.250330	0.010749174
2906.178783	0.010995572
2908.107236	0.011367635
2910.035690	0.011106052
2911.964143	0.010556088
2913.892596	0.010604971
2915.821049	0.011062545
2917.749502	0.011222673
2919.677955	0.011106183
2921.606408	0.011012173
2923.534861	0.011001961
2925.463314	0.011103446
2927.391767	0.011567926
2929.320220	0.012151174
2931.248673	0.012070076
2933.177126	0.011483150
2935.105580	0.011291946
2937.034033	0.011550660
2938.962486	0.011541143
2940.890939	0.010941418
2942.819392	0.010355623
2944.747845	0.010355537
2946.676298	0.010682364
2948.604751	0.010993087
2950.533204	0.011365037
2952.461657	0.011665095
2954.390110	0.011502693
2956.318563	0.011153044
2958.247016	0.011195239
2960.175469	0.011386695
2962.103923	0.011275450
2964.032376	0.010982271
2965.960829	0.010916349
2967.889282	0.011112243
2969.817735	0.011264497
2971.746188	0.011303110
2973.674641	0.011349992
2975.603094	0.011353222
2977.531547	0.011253562
2979.460000	0.011054480
2981.388453	0.010850451
2983.316906	0.010822034
2985.245359	0.011114900
2987.173813	0.011580763
2989.102266	0.012059643
2991.030719	0.012500217
2992.959172	0.012675424
2994.887625	0.012469891
2996.816078	0.012236874
2998.744531	0.012364402
3000.672984	0.012646863
3002.601437	0.012801659
3004.529890	0.012925995
3006.458343	0.012981819
3008.386796	0.012682487
3010.315249	0.012137692
3012.243703	0.011660785
3014.172156	0.011453952
3016.100609	0.011611358
3018.029062	0.011990288
3019.957515	0.012338049
3021.885968	0.012641784
3023.814421	0.012905195
3025.742874	0.012953219
3027.671327	0.012903264
3029.599780	0.012860330
3031.528233	0.012704913
3033.456686	0.012543085
3035.385139	0.012530250
3037.313592	0.012710712
3039.242046	0.012991718
3041.170499	0.013176582
3043.098952	0.013355138
3045.027405	0.013651619
3046.955858	0.013735648
3048.884311	0.013469856
3050.812764	0.013152088
3052.741217	0.013094375
3054.669670	0.013347582
3056.598123	0.013636907
3058.526576	0.013771864
3060.455029	0.013830797
3062.383482	0.014005258
3064.311936	0.014414852
3066.240389	0.014852671
3068.168842	0.015023679
3070.097295	0.014941740
3072.025748	0.014659697
3073.954201	0.014310283
3075.882654	0.014263742
3077.811107	0.014487773
3079.739560	0.014660436
3081.668013	0.014838970
3083.596466	0.015176128
3085.524919	0.015443842
3087.453372	0.015388975
3089.381825	0.015327255
3091.310279	0.015560564
3093.238732	0.015961869
3095.167185	0.016422573
3097.095638	0.016895697
3099.024091	0.017075801
3100.952544	0.016974751
3102.880997	0.016909163
3104.809450	0.016889563
3106.737903	0.017046891
3108.666356	0.017602269
3110.594809	0.018160518
3112.523262	0.018175846
3114.451715	0.018058203
3116.380169	0.018461812
3118.308622	0.018960690
3120.237075	0.018891338
3122.165528	0.018505704
3124.093981	0.018284740
3126.022434	0.018479247
3127.950887	0.019005632
3129.879340	0.019296197
3131.807793	0.019298263
3133.736246	0.019636305
3135.664699	0.020259542
3137.593152	0.020567520
3139.521605	0.020533303
3141.450058	0.020554047
3143.378512	0.020705149
3145.306965	0.020779865
3147.235418	0.020696120
3149.163871	0.020587524
3151.092324	0.020629838
3153.020777	0.020900467
3154.949230	0.021278277
3156.877683	0.021625137
3158.806136	0.021951765
3160.734589	0.022187244
3162.663042	0.022132806
3164.591495	0.021924920
3166.519948	0.021955760
3168.448402	0.022224415
3170.376855	0.022473287
3172.305308	0.022744985
3174.233761	0.023058897
3176.162214	0.023060968
3178.090667	0.022642026
3180.019120	0.022287102
3181.947573	0.022540860
3183.876026	0.023267239
3185.804479	0.023754656
3187.732932	0.023903141
3189.661385	0.024091521
3191.589838	0.024123408
3193.518292	0.023816362
3195.446745	0.023596978
3197.375198	0.023818364
3199.303651	0.024394110
3201.232104	0.024959536
3203.160557	0.025243523
3205.089010	0.025345735
3207.017463	0.025422184
3208.945916	0.025478730
3210.874369	0.025766848
3212.802822	0.026311742
3214.731275	0.026565757
3216.659728	0.026372686
3218.588181	0.026068015
3220.516635	0.025860090
3222.445088	0.025817566
3224.373541	0.025887011
3226.301994	0.026091905
3228.230447	0.026603593
3230.158900	0.027268339
3232.087353	0.027862838
3234.015806	0.028272411
3235.944259	0.028096532
3237.872712	0.027432634
3239.801165	0.027097806
3241.729618	0.027432939
3243.658071	0.028006781
3245.586525	0.028097548
3247.514978	0.027638851
3249.443431	0.027514268
3251.371884	0.028040407
3253.300337	0.028524095
3255.228790	0.028745061
3257.157243	0.028766841
3259.085696	0.028608635
3261.014149	0.028590305
3262.942602	0.028759083
3264.871055	0.029094685
3266.799508	0.029625585
3268.727961	0.030014312
3270.656414	0.029998688
3272.584868	0.029658092
3274.513321	0.029455321
3276.441774	0.029817790
3278.370227	0.030227169
3280.298680	0.029986368
3282.227133	0.029438084
3284.155586	0.029389227
3286.084039	0.029870356
3288.012492	0.030404696
3289.940945	0.030776804
3291.869398	0.030662633
3293.797851	0.029977271
3295.726304	0.029448042
3297.654758	0.029357411
3299.583211	0.029208248
3301.511664	0.029071264
3303.440117	0.029475644
3305.368570	0.030307768
3307.297023	0.030974690
3309.225476	0.031218952
3311.153929	0.031412236
3313.082382	0.031754151
3315.010835	0.032099787
3316.939288	0.032219775
3318.867741	0.032110579
3320.796194	0.032290224
3322.724648	0.032584652
3324.653101	0.032296974
3326.581554	0.031961948
3328.510007	0.032453351
3330.438460	0.033269491
3332.366913	0.033441007
3334.295366	0.032996725
3336.223819	0.032438450
3338.152272	0.031914085
3340.080725	0.031768493
3342.009178	0.032564692
3343.937631	0.033786487
3345.866084	0.034080602
3347.794537	0.033488795
3349.722991	0.033160537
3351.651444	0.033289235
3353.579897	0.033452943
3355.508350	0.033483841
3357.436803	0.033463784
3359.365256	0.033660881
3361.293709	0.034061600
3363.222162	0.034213748
3365.150615	0.034097798
3367.079068	0.034257907
3369.007521	0.034664530
3370.935974	0.035077643
3372.864427	0.035672013
3374.792881	0.036202975
3376.721334	0.036284529
3378.649787	0.036124382
3380.578240	0.036016542
3382.506693	0.036084518
3384.435146	0.036281835
3386.363599	0.036370747
3388.292052	0.036296751
3390.220505	0.036081806
3392.148958	0.035981577
3394.077411	0.036380578
3396.005864	0.036945377
3397.934317	0.037218791
3399.862770	0.037215620
3401.791224	0.036913063
3403.719677	0.036136881
3405.648130	0.035756603
3407.576583	0.036145795
3409.505036	0.036931228
3411.433489	0.037489709
3413.361942	0.037813082
3415.290395	0.038229715
3417.218848	0.038545273
3419.147301	0.038446900
3421.075754	0.038085759
3423.004207	0.037643146
3424.932660	0.037250340
3426.861114	0.037059963
3428.789567	0.037112672
3430.718020	0.037428852
3432.646473	0.037565619
3434.574926	0.037151664
3436.503379	0.036904916
3438.431832	0.037252806
3440.360285	0.037404668
3442.288738	0.037099909
3444.217191	0.036954686
3446.145644	0.037038997
3448.074097	0.037369367
3450.002550	0.037768438
3451.931004	0.037522722
3453.859457	0.036752302
3455.787910	0.036272317
3457.716363	0.036596369
3459.644816	0.037116725
3461.573269	0.036935758
3463.501722	0.036608506
3465.430175	0.036573522
3467.358628	0.036139309
3469.287081	0.035400670
3471.215534	0.035000138
3473.143987	0.034868732
3475.072440	0.034686405
3477.000893	0.034510653
3478.929347	0.034446962
3480.857800	0.034491576
3482.786253	0.034537263
3484.714706	0.034315731
3486.643159	0.033930350
3488.571612	0.033642028
3490.500065	0.033399034
3492.428518	0.033402242
3494.356971	0.033735976
3496.285424	0.034017418
3498.213877	0.033929866
3500.142330	0.033325329
3502.070783	0.032497916
3503.999237	0.032171827
3505.927690	0.032491956
3507.856143	0.032711755
3509.784596	0.032492120
3511.713049	0.032048363
3513.641502	0.031503361
3515.569955	0.031000523
3517.498408	0.030848410
3519.426861	0.031183843
3521.355314	0.031476803
3523.283767	0.031486176
3525.212220	0.031497557
3527.140673	0.031365171
3529.069126	0.030997925
3530.997580	0.030447669
3532.926033	0.029724602
3534.854486	0.029121434
3536.782939	0.028876465
3538.711392	0.028928179
3540.639845	0.029113935
3542.568298	0.029301055
3544.496751	0.029324599
3546.425204	0.029029038
3548.353657	0.028361652
3550.282110	0.027405346
3552.210563	0.026668604
3554.139016	0.026541548
3556.067470	0.026686251
3557.995923	0.026803181
3559.924376	0.026790086
3561.852829	0.026603885
3563.781282	0.026471231
3565.709735	0.026654785
3567.638188	0.027151823
3569.566641	0.027126597
3571.495094	0.025954917
3573.423547	0.024438681
3575.352000	0.023471266
3577.280453	0.022915347
3579.208906	0.022492494
3581.137360	0.022565873
3583.065813	0.023336953
3584.994266	0.023966523
3586.922719	0.023715099
3588.851172	0.023296749
3590.779625	0.023392014
3592.708078	0.023691546
3594.636531	0.023782983
3596.564984	0.023232441
3598.493437	0.021920403
3600.421890	0.020592960
3602.350343	0.019951170
3604.278796	0.019832350
3606.207249	0.019891540
3608.135703	0.020370875
3610.064156	0.021304779
3611.992609	0.021890460
3613.921062	0.021857833
3615.849515	0.021472897
3617.777968	0.020856179
3619.706421	0.020649776
3621.634874	0.020861849
3623.563327	0.020520687
3625.491780	0.019530604
3627.420233	0.018566566
3629.348686	0.018469393
3631.277139	0.018879278
3633.205593	0.018736690
3635.134046	0.018404093
3637.062499	0.018297443
3638.990952	0.017968684
3640.919405	0.017377129
3642.847858	0.017200375
3644.776311	0.017808778
3646.704764	0.018336922
3648.633217	0.017566822
3650.561670	0.016285196
3652.490123	0.015787631
3654.418576	0.015336110
3656.347029	0.014909462
3658.275482	0.015155468
3660.203936	0.015511539
3662.132389	0.015377281
3664.060842	0.015060597
3665.989295	0.014940134
3667.917748	0.014926665
3669.846201	0.015029275
3671.774654	0.015102901
3673.703107	0.014164719
3675.631560	0.012925116
3677.560013	0.012833861
3679.488466	0.012999792
3681.416919	0.012568763
3683.345372	0.012125644
3685.273826	0.012116840
3687.202279	0.012206847
3689.130732	0.012042804
3691.059185	0.011701006
3692.987638	0.011308190
3694.916091	0.011050177
3696.844544	0.011220695
3698.772997	0.011728204
3700.701450	0.012072867
3702.629903	0.012237961
3704.558356	0.012483291
3706.486809	0.012693850
3708.415262	0.012680595
3710.343716	0.012604296
3712.272169	0.012787599
3714.200622	0.013061820
3716.129075	0.012961133
3718.057528	0.012738395
3719.985981	0.012838901
3721.914434	0.013170064
3723.842887	0.013182400
3725.771340	0.012486843
3727.699793	0.011764619
3729.628246	0.011996653
3731.556699	0.013277477
3733.485152	0.014536717
3735.413605	0.014446686
3737.342059	0.013813334
3739.270512	0.013995498
3741.198965	0.014503099
3743.127418	0.014113440
3745.055871	0.013442623
3746.984324	0.013516209
3748.912777	0.013757483
3750.841230	0.013681073
3752.769683	0.013730091
3754.698136	0.013904339
3756.626589	0.013738185
3758.555042	0.013171985
3760.483495	0.012907586
3762.411949	0.013161314
3764.340402	0.013365366
3766.268855	0.013442869
3768.197308	0.013320181
3770.125761	0.012833259
3772.054214	0.012746580
3773.982667	0.013307770
3775.911120	0.013872758
3777.839573	0.014079542
3779.768026	0.014240810
3781.696479	0.014450476
3783.624932	0.014383915
3785.553385	0.014282514
3787.481838	0.014393412
3789.410292	0.014406537
3791.338745	0.014177930
3793.267198	0.013855953
3795.195651	0.013661274
3797.124104	0.013862943
3799.052557	0.014337049
3800.981010	0.015020613
3802.909463	0.016098667
3804.837916	0.016193788
3806.766369	0.014780208
3808.694822	0.013756987
3810.623275	0.013741972
3812.551728	0.013851847
3814.480182	0.013784157
3816.408635	0.014262787
3818.337088	0.015036304
3820.265541	0.014412640
3822.193994	0.013304663
3824.122447	0.013410983
3826.050900	0.014102901
3827.979353	0.014654039
3829.907806	0.014897331
3831.836259	0.014965742
3833.764712	0.015113947
3835.693165	0.015035694
3837.621618	0.014628518
3839.550071	0.014453578
3841.478525	0.014410810
3843.406978	0.013988188
3845.335431	0.013484470
3847.263884	0.013308859
3849.192337	0.013352842
3851.120790	0.013293081
3853.049243	0.013476052
3854.977696	0.014354593
3856.906149	0.014811398
3858.834602	0.014116483
3860.763055	0.013451652
3862.691508	0.013579230
3864.619961	0.014235051
3866.548415	0.014514264
3868.476868	0.013452651
3870.405321	0.011980645
3872.333774	0.011551829
3874.262227	0.012102311
3876.190680	0.012804911
3878.119133	0.012802901
3880.047586	0.012623324
3881.976039	0.013255158
3883.904492	0.013762635
3885.832945	0.013458537
3887.761398	0.013210270
3889.689851	0.013088941
3891.618305	0.012965553
3893.546758	0.012999801
3895.475211	0.012905345
3897.403664	0.012760326
3899.332117	0.012925769
3901.260570	0.012630708
3903.189023	0.011622091
3905.117476	0.011369675
3907.045929	0.011961504
3908.974382	0.012360516
3910.902835	0.012431341
3912.831288	0.012186165
3914.759741	0.011231188
3916.688194	0.010185623
3918.616648	0.010176426
3920.545101	0.010917804
3922.473554	0.011191268
3924.402007	0.011000408
3926.330460	0.011178682
3928.258913	0.011504398
3930.187366	0.011370524
3932.115819	0.011069191
3934.044272	0.010958938
3935.972725	0.010881462
3937.901178	0.010880870
3939.829631	0.011207878
3941.758084	0.011784839
3943.686538	0.012302050
3945.614991	0.012412817
3947.543444	0.011832934
3949.471897	0.010886784
3951.400350	0.010415071
3953.328803	0.010744600
3955.257256	0.011303147
3957.185709	0.011559342
3959.114162	0.011676870
3961.042615	0.011604599
3962.971068	0.010994576
3964.899521	0.010195726
3966.827974	0.009716942
3968.756427	0.009468584
3970.684881	0.009543137
3972.613334	0.010345730
3974.541787	0.011388639
3976.470240	0.011644719
3978.398693	0.011067919
3980.327146	0.010324603
3982.255599	0.009990964
3984.184052	0.010186077
3986.112505	0.010388276
3988.040958	0.010240123
3989.969411	0.010089032
3991.897864	0.010126019
3993.826317	0.010073371
3995.754771	0.009928457
3997.683224	0.009978873
3999.611677	0.010203016
4001.540130	0.010265076
4003.468583	0.009889627
4005.397036	0.009280694
4007.325489	0.009224047
4009.253942	0.010324343
4011.182395	0.011136685
4013.110848	0.010601564
4015.039301	0.009902545
4016.967754	0.009563563
4018.896207	0.009148967
4020.824661	0.008790989
4022.753114	0.008952719
4024.681567	0.009473832
4026.610020	0.009595312
4028.538473	0.009352892
4030.466926	0.009793577
4032.395379	0.010910478
4034.323832	0.011526389
4036.252285	0.011023399
4038.180738	0.009947366
4040.109191	0.009198916
4042.037644	0.009253646
4043.966097	0.009207184
4045.894550	0.009051844
4047.823004	0.008975809
4049.751457	0.008700565
4051.679910	0.008630857
4053.608363	0.009028750
4055.536816	0.009417790
4057.465269	0.009806582
4059.393722	0.010129605
4061.322175	0.010265468
4063.250628	0.010479262
4065.179081	0.010383166
4067.107534	0.009842342
4069.035987	0.009533313
4070.964440	0.009202827
4072.892894	0.008375663
4074.821347	0.008060750
4076.749800	0.008824411
4078.678253	0.009778073
4080.606706	0.009867381
4082.535159	0.009196501
4084.463612	0.008871249
4086.392065	0.008892124
4088.320518	0.008467115
4090.248971	0.008204214
4092.177424	0.008738743
4094.105877	0.009202619
4096.034330	0.008691931
4097.962783	0.007669669
4099.891237	0.006708784
4101.819690	0.006153364
4103.748143	0.006139425
4105.676596	0.006051719
4107.605049	0.006186334
4109.533502	0.006601329
4111.461955	0.006818585
4113.390408	0.007187908
4115.318861	0.007618983
4117.247314	0.007562121
4119.175767	0.007181365
4121.104220	0.006952377
4123.032673	0.006962752
4124.961127	0.007352951
4126.889580	0.008102086
4128.818033	0.008487776
4130.746486	0.008165832
4132.674939	0.007589131
4134.603392	0.006855791
4136.531845	0.006293101
4138.460298	0.006356162
4140.388751	0.006772291
4142.317204	0.007125594
4144.245657	0.006809410
4146.174110	0.006320888
4148.102563	0.006600864
4150.031017	0.007188173
4151.959470	0.007474828
4153.887923	0.007220314
4155.816376	0.006648433
4157.744829	0.006331369
4159.673282	0.006130830
4161.601735	0.006035720
4163.530188	0.006605119
4165.458641	0.007232039
4167.387094	0.007505377
4169.315547	0.007735169
4171.244000	0.007872839
4173.172453	0.008165993
4175.100906	0.008495777
4177.029360	0.008388854
4178.957813	0.008533870
4180.886266	0.008880585
4182.814719	0.008218522
4184.743172	0.006846099
4186.671625	0.006173903
4188.600078	0.006726556
4190.528531	0.007517692
4192.456984	0.007840686
4194.385437	0.007771844
4196.313890	0.007928510
4198.242343	0.008097011
4200.170796	0.007596026
4202.099250	0.006932201
4204.027703	0.006868970
4205.956156	0.006640511
4207.884609	0.006359976
4209.813062	0.006819728
4211.741515	0.007318035
4213.669968	0.007171059
4215.598421	0.007304719
4217.526874	0.008169053
4219.455327	0.008335794
4221.383780	0.007388243
4223.312233	0.006543027
4225.240686	0.006324525
4227.169139	0.006445243
4229.097593	0.006823830
4231.026046	0.007004049
4232.954499	0.006750299
4234.882952	0.006570537
4236.811405	0.006607180
4238.739858	0.006873223
4240.668311	0.007381869
4242.596764	0.007447290
4244.525217	0.006612665
4246.453670	0.006003174
4248.382123	0.006614526
4250.310576	0.007790956
4252.239029	0.008663008
4254.167483	0.008695928
4256.095936	0.007767980
4258.024389	0.006401345
4259.952842	0.005732792
4261.881295	0.006159884
4263.809748	0.007005399
4265.738201	0.007868204
4267.666654	0.008091151
4269.595107	0.007137275
4271.523560	0.005869554
4273.452013	0.005535468
4275.380466	0.005792647
4277.308919	0.005707192
4279.237373	0.005167888
4281.165826	0.005112280
4283.094279	0.006078601
4285.022732	0.007197361
4286.951185	0.007199573
4288.879638	0.006132311
4290.808091	0.005397612
4292.736544	0.005899473
4294.664997	0.007105681
4296.593450	0.007861861
4298.521903	0.007738820
4300.450356	0.007004685
4302.378809	0.006223291
4304.307262	0.005954862
4306.235716	0.006030769
4308.164169	0.005497329
4310.092622	0.004721302
4312.021075	0.004600175
4313.949528	0.005725430
4315.877981	0.007205667
4317.806434	0.007633017
4319.734887	0.006629894
4321.663340	0.005607114
4323.591793	0.005576740
4325.520246	0.006079833
4327.448699	0.006317330
4329.377152	0.006245615
4331.305606	0.005904943
4333.234059	0.005225162
4335.162512	0.004599813
4337.090965	0.004584163
4339.019418	0.005364767
4340.947871	0.005903065
4342.876324	0.005871560
4344.804777	0.005709976
4346.733230	0.005987494
4348.661683	0.006495511
4350.590136	0.006343879
4352.518589	0.005690279
4354.447042	0.005379460
4356.375495	0.006112179
4358.303949	0.006927374
4360.232402	0.007234842
4362.160855	0.007261320
4364.089308	0.007209808
4366.017761	0.006769424
4367.946214	0.005870307
4369.874667	0.005492172
4371.803120	0.006099116
4373.731573	0.006838744
4375.660026	0.006270313
4377.588479	0.004930378
4379.516932	0.004610673
4381.445385	0.005399261
4383.373839	0.006256069
4385.302292	0.007137657
4387.230745	0.007635537
4389.159198	0.006946376
4391.087651	0.006705891
4393.016104	0.007260391
4394.944557	0.007131806
4396.873010	0.006557947
4398.801463	0.006306895
4400.729916	0.006091923
4402.658369	0.006217047
4404.586822	0.006587965
4406.515275	0.006402503
4408.443729	0.005918472
4410.372182	0.005850390
4412.300635	0.006107070
4414.229088	0.006842749
4416.157541	0.008156197
4418.085994	0.008519810
4420.014447	0.007355562
4421.942900	0.006778839
4423.871353	0.007286572
4425.799806	0.007579620
4427.728259	0.007263822
4429.656712	0.006748703
4431.585165	0.006343090
4433.513618	0.005722631
4435.442072	0.005096851
4437.370525	0.004987620
4439.298978	0.005435511
4441.227431	0.006314260
4443.155884	0.007337375
4445.084337	0.007656585
4447.012790	0.007072317
4448.941243	0.006583853
4450.869696	0.006328686
4452.798149	0.006055511
4454.726602	0.006224719
4456.655055	0.006849401
4458.583508	0.007489179
4460.511962	0.008188151
4462.440415	0.008877886
4464.368868	0.008890446
4466.297321	0.008084677
4468.225774	0.007382580
4470.154227	0.006802079
4472.082680	0.006239126
4474.011133	0.006207857
4475.939586	0.006567339
4477.868039	0.007159300
4479.796492	0.008088839
4481.724945	0.008536739
4483.653398	0.007874739
4485.581851	0.007384000
4487.510305	0.007280450
4489.438758	0.006804527
4491.367211	0.006801683
4493.295664	0.007713306
4495.224117	0.008449676
4497.152570	0.008432672
4499.081023	0.008011566
4501.009476	0.007757196
4502.937929	0.007749435
4504.866382	0.007704104
4506.794835	0.007623866
4508.723288	0.007338891
4510.651741	0.007038232
4512.580195	0.006898651
4514.508648	0.006619450
4516.437101	0.006720108
4518.365554	0.007887794
4520.294007	0.008375239
4522.222460	0.006916761
4524.150913	0.004977687
4526.079366	0.004872195
4528.007819	0.005816972
4529.936272	0.005989177
4531.864725	0.005124757
4533.793178	0.004373720
4535.721631	0.004543137
4537.650084	0.005528851
4539.578538	0.006075728
4541.506991	0.005827237
4543.435444	0.005483163
4545.363897	0.005421419
4547.292350	0.005656878
4549.220803	0.006459290
4551.149256	0.007653978
4553.077709	0.008175403
4555.006162	0.007533960
4556.934615	0.006204512
4558.863068	0.004867053
4560.791521	0.004896640
4562.719974	0.006272457
4564.648428	0.007616831
4566.576881	0.008027479
4568.505334	0.007673615
4570.433787	0.007020939
4572.362240	0.006689924
4574.290693	0.006480035
4576.219146	0.006299403
4578.147599	0.006952794
4580.076052	0.007381401
4582.004505	0.006204028
4583.932958	0.005186323
4585.861411	0.005820389
4587.789864	0.006639392
4589.718318	0.007829554
4591.646771	0.008447074
4593.575224	0.007525382
4595.503677	0.006193214
4597.432130	0.005325038
4599.360583	0.005160053
4601.289036	0.005388329
4603.217489	0.005714901
[truncated: 1,501 more rows]
