# Supplementary material for: Adaptive Method for Quantitative Estimation of Glucose and Fructose Concentrations in Aqueous Solutions Based on Infrared Nanoantenna Optics
Source: Sensors (Basel). 2019 Jul 11;19(14):3053. doi: 10.3390/s19143053 (PMC6678705; doi:10.3390/s19143053)
Supplement: Supplementary file 1 [file sensors-19-03053-s001.zip › 00_Measurement_Data/Fructose cycles/3 c=50 gl/res4 sc50_50 ap100x100 par pol/3 c50 gl.2.txt]

748.239793	0.033578731
750.168246	0.039112698
752.096699	0.033086192
754.025152	0.024494447
755.953605	0.027648561
757.882058	0.039976347
759.810511	0.050655778
761.738964	0.045980733
763.667418	0.031754207
765.595871	0.023736455
767.524324	0.028452044
769.452777	0.025751611
771.381230	0.024215473
773.309683	0.028713975
775.238136	0.021905970
777.166589	0.015300153
779.095042	0.024211848
781.023495	0.032305479
782.951948	0.027063165
784.880401	0.024318689
786.808854	0.035160549
788.737308	0.026538853
790.665761	0.019133953
792.594214	0.025737252
794.522667	0.023126792
796.451120	0.024261054
798.379573	0.028261248
800.308026	0.025136672
802.236479	0.018967601
804.164932	0.024616644
806.093385	0.018597040
808.021838	0.012882980
809.950291	0.019479200
811.878744	0.017368110
813.807197	0.011967923
815.735651	0.027131725
817.664104	0.033071522
819.592557	0.018336799
821.521010	0.026437724
823.449463	0.030076314
825.377916	0.025752220
827.306369	0.033513743
829.234822	0.035204623
831.163275	0.029068163
833.091728	0.020277902
835.020181	0.023853138
836.948634	0.027643645
838.877087	0.027933449
840.805541	0.030512955
842.733994	0.029696174
844.662447	0.021259570
846.590900	0.016874431
848.519353	0.017965319
850.447806	0.015342214
852.376259	0.014109821
854.304712	0.016420627
856.233165	0.016755376
858.161618	0.017825093
860.090071	0.018868521
862.018524	0.020527432
863.946977	0.030546850
865.875430	0.036756963
867.803884	0.035255749
869.732337	0.033246811
871.660790	0.032115154
873.589243	0.028568707
875.517696	0.026884234
877.446149	0.027843410
879.374602	0.029387811
881.303055	0.033522144
883.231508	0.039387628
885.159961	0.043367274
887.088414	0.044633143
889.016867	0.045348652
890.945320	0.048750866
892.873774	0.053399753
894.802227	0.055823028
896.730680	0.056890134
898.659133	0.059370186
900.587586	0.063622430
902.516039	0.067245826
904.444492	0.070911869
906.372945	0.075920679
908.301398	0.079596221
910.229851	0.081822738
912.158304	0.084864885
914.086757	0.089389294
916.015210	0.096031383
917.943664	0.102846958
919.872117	0.106951021
921.800570	0.108913384
923.729023	0.112402737
925.657476	0.118693009
927.585929	0.124766268
929.514382	0.128871247
931.442835	0.132031560
933.371288	0.135289326
935.299741	0.139459595
937.228194	0.144650698
939.156647	0.151063070
941.085100	0.158201829
943.013553	0.163869843
944.942007	0.168982491
946.870460	0.176654801
948.798913	0.185268521
950.727366	0.192172974
952.655819	0.197785974
954.584272	0.202418074
956.512725	0.207301080
958.441178	0.213976204
960.369631	0.221048668
962.298084	0.227684751
964.226537	0.234547332
966.154990	0.240869820
968.083443	0.245762289
970.011897	0.250228703
971.940350	0.256390661
973.868803	0.264140278
975.797256	0.271269172
977.725709	0.277237624
979.654162	0.282566130
981.582615	0.288009346
983.511068	0.294555306
985.439521	0.301708251
987.367974	0.308414549
989.296427	0.314570546
991.224880	0.320349693
993.153333	0.326022297
995.081786	0.331890255
997.010240	0.337394387
998.938693	0.341912836
1000.867146	0.345817983
1002.795599	0.349454373
1004.724052	0.353123218
1006.652505	0.357227653
1008.580958	0.361886799
1010.509411	0.366750240
1012.437864	0.370960444
1014.366317	0.374478340
1016.294770	0.377372503
1018.223223	0.379746675
1020.151676	0.383148164
1022.080130	0.387349039
1024.008583	0.390051842
1025.937036	0.391284436
1027.865489	0.392557591
1029.793942	0.394202709
1031.722395	0.395734757
1033.650848	0.396815658
1035.579301	0.397546798
1037.507754	0.398321569
1039.436207	0.399490356
1041.364660	0.400680661
1043.293113	0.400850773
1045.221566	0.399744809
1047.150019	0.398317695
1049.078473	0.396982491
1051.006926	0.395247996
1052.935379	0.393570244
1054.863832	0.392197281
1056.792285	0.390029043
1058.720738	0.387569964
1060.649191	0.386350036
1062.577644	0.385736227
1064.506097	0.384785205
1066.434550	0.384359300
1068.363003	0.384770513
1070.291456	0.384825021
1072.219909	0.384490937
1074.148363	0.384600401
1076.076816	0.384758621
1078.005269	0.384376943
1079.933722	0.383572429
1081.862175	0.382500023
1083.790628	0.381252795
1085.719081	0.380147070
1087.647534	0.379276335
1089.575987	0.378034353
1091.504440	0.376342326
1093.432893	0.375241041
1095.361346	0.374731719
1097.289799	0.373506844
1099.218253	0.371301532
1101.146706	0.368765533
1103.075159	0.366466016
1105.003612	0.364732981
1106.932065	0.363618344
1108.860518	0.363316625
1110.788971	0.362984270
1112.717424	0.361049384
1114.645877	0.357820511
1116.574330	0.354704142
1118.502783	0.352115721
1120.431236	0.349668324
1122.359689	0.347064644
1124.288142	0.344460487
1126.216596	0.342078030
1128.145049	0.339466184
1130.073502	0.336090386
1132.001955	0.332733691
1133.930408	0.330259800
1135.858861	0.328085363
1137.787314	0.325756669
1139.715767	0.323490977
1141.644220	0.320969909
1143.572673	0.318110466
1145.501126	0.315472662
1147.429579	0.313161790
1149.358032	0.310892463
1151.286486	0.308363944
1153.214939	0.305488616
1155.143392	0.302483797
1157.071845	0.299585462
1159.000298	0.297082931
1160.928751	0.294818550
1162.857204	0.292296082
1164.785657	0.289514184
1166.714110	0.286552638
1168.642563	0.283519626
1170.571016	0.280688167
1172.499469	0.277960539
1174.427922	0.275203705
1176.356375	0.272584081
1178.284829	0.270031422
1180.213282	0.267340124
1182.141735	0.264843464
1184.070188	0.262814641
1185.998641	0.260696977
1187.927094	0.257963508
1189.855547	0.254800826
1191.784000	0.251670927
1193.712453	0.248920143
1195.640906	0.246710822
1197.569359	0.244831130
1199.497812	0.242732629
1201.426265	0.240109056
1203.354719	0.237673149
1205.283172	0.235312641
1207.211625	0.232943803
1209.140078	0.230580032
1211.068531	0.228320464
1212.996984	0.225945711
1214.925437	0.223368615
1216.853890	0.221160054
1218.782343	0.219408825
1220.710796	0.217245996
1222.639249	0.214412048
1224.567702	0.211796910
1226.496155	0.209900692
1228.424609	0.208148912
1230.353062	0.206178606
1232.281515	0.204261303
1234.209968	0.202381074
1236.138421	0.200391322
1238.066874	0.198527113
1239.995327	0.197012350
1241.923780	0.195666239
1243.852233	0.194122270
1245.780686	0.192199990
1247.709139	0.190303639
1249.637592	0.188904047
1251.566045	0.187609971
1253.494498	0.185774684
1255.422952	0.183685631
1257.351405	0.182054207
1259.279858	0.180777282
1261.208311	0.179052562
1263.136764	0.176814497
1265.065217	0.174721897
1266.993670	0.172976106
1268.922123	0.171558142
1270.850576	0.170384750
1272.779029	0.169101402
1274.707482	0.167511150
1276.635935	0.165871233
1278.564388	0.164338574
1280.492842	0.162764996
1282.421295	0.161076546
1284.349748	0.159443960
1286.278201	0.157938898
1288.206654	0.156474113
1290.135107	0.154934511
1292.063560	0.153318360
1293.992013	0.151785642
1295.920466	0.150371000
1297.848919	0.148946986
1299.777372	0.147530958
1301.705825	0.146102399
1303.634278	0.144457877
1305.562731	0.142616853
1307.491185	0.140963301
1309.419638	0.139855683
1311.348091	0.139232278
1313.276544	0.138569579
1315.204997	0.137384161
1317.133450	0.135839060
1319.061903	0.134299204
1320.990356	0.132787436
1322.918809	0.131255195
1324.847262	0.129849866
1326.775715	0.128645778
1328.704168	0.127487689
1330.632621	0.126222089
1332.561075	0.124945678
1334.489528	0.123998657
1336.417981	0.123783812
1338.346434	0.123760611
1340.274887	0.122576371
1342.203340	0.120215535
1344.131793	0.118143223
1346.060246	0.116928227
1347.988699	0.116069667
1349.917152	0.115136452
1351.845605	0.114138521
1353.774058	0.113071375
1355.702511	0.111942217
1357.630965	0.111100920
1359.559418	0.110795759
1361.487871	0.110622667
1363.416324	0.109926410
1365.344777	0.108700044
1367.273230	0.107437208
1369.201683	0.106274292
1371.130136	0.105281197
1373.058589	0.104680359
1374.987042	0.104154967
1376.915495	0.103047282
1378.843948	0.101387240
1380.772401	0.099654809
1382.700854	0.098322436
1384.629308	0.097658999
1386.557761	0.097263016
1388.486214	0.096498899
1390.414667	0.095460407
1392.343120	0.094675317
1394.271573	0.094317123
1396.200026	0.094053254
1398.128479	0.093268923
1400.056932	0.091917008
1401.985385	0.090640038
1403.913838	0.089751311
1405.842291	0.088902943
1407.770744	0.087881215
1409.699198	0.087005250
1411.627651	0.086309612
1413.556104	0.085621424
1415.484557	0.085350737
1417.413010	0.085546888
1419.341463	0.085299641
1421.269916	0.084214330
1423.198369	0.082870193
1425.126822	0.081654988
1427.055275	0.080608048
1428.983728	0.079781070
1430.912181	0.079379208
1432.840634	0.079331532
1434.769087	0.079091810
1436.697541	0.078245893
1438.625994	0.076974206
1440.554447	0.075594909
1442.482900	0.074583471
1444.411353	0.074201979
1446.339806	0.074099511
1448.268259	0.073736697
1450.196712	0.072876275
1452.125165	0.072270259
1454.053618	0.073014073
1455.982071	0.074581869
1457.910524	0.074575901
1459.838977	0.072259225
1461.767431	0.069960520
1463.695884	0.068779506
1465.624337	0.068008311
1467.552790	0.067220300
1469.481243	0.067104064
1471.409696	0.068023622
1473.338149	0.068827353
1475.266602	0.067884438
1477.195055	0.065747991
1479.123508	0.063916966
1481.051961	0.062788099
1482.980414	0.062267628
1484.908867	0.062512740
1486.837321	0.063578121
1488.765774	0.064473696
1490.694227	0.063766360
1492.622680	0.062159363
1494.551133	0.061297625
1496.479586	0.061274499
1498.408039	0.060944613
1500.336492	0.059772693
1502.264945	0.058691725
1504.193398	0.058606032
1506.121851	0.059618909
1508.050304	0.060487933
1509.978757	0.059525184
1511.907210	0.057801101
1513.835664	0.056914881
1515.764117	0.056895182
1517.692570	0.057079393
1519.621023	0.057158161
1521.549476	0.057054162
1523.477929	0.056407604
1525.406382	0.055129293
1527.334835	0.053711776
1529.263288	0.052904457
1531.191741	0.052974250
1533.120194	0.053193659
1535.048647	0.053020786
1536.977100	0.053429157
1538.905554	0.055388819
1540.834007	0.057315312
1542.762460	0.056083113
1544.690913	0.052837435
1546.619366	0.050295666
1548.547819	0.049207378
1550.476272	0.049009260
1552.404725	0.049267627
1554.333178	0.050034475
1556.261631	0.051100835
1558.190084	0.051468804
1560.118537	0.050393946
1562.046990	0.048718315
1563.975443	0.047583163
1565.903897	0.047506697
1567.832350	0.048082680
1569.760803	0.048376210
1571.689256	0.048057627
1573.617709	0.047816195
1575.546162	0.048024509
1577.474615	0.047906242
1579.403068	0.046948642
1581.331521	0.045986399
1583.259974	0.045760527
1585.188427	0.045958694
1587.116880	0.046008229
1589.045333	0.045868892
1590.973787	0.045788042
1592.902240	0.045923609
1594.830693	0.046253063
1596.759146	0.046568841
1598.687599	0.046690386
1600.616052	0.046688840
1602.544505	0.046850134
1604.472958	0.047320265
1606.401411	0.047733769
1608.329864	0.047587857
1610.258317	0.047046434
1612.186770	0.047017101
1614.115223	0.048177846
1616.043677	0.050027180
1617.972130	0.051138923
1619.900583	0.051379856
1621.829036	0.051949799
1623.757489	0.052993145
1625.685942	0.053332787
1627.614395	0.052711178
1629.542848	0.052225582
1631.471301	0.052855264
1633.399754	0.054608833
1635.328207	0.056483071
1637.256660	0.056797761
1639.185113	0.055464581
1641.113566	0.054271761
1643.042020	0.054465476
1644.970473	0.055960465
1646.898926	0.057561461
1648.827379	0.058007210
1650.755832	0.057645332
1652.684285	0.056978971
1654.612738	0.055825606
1656.541191	0.054244038
1658.469644	0.053096443
1660.398097	0.052856814
1662.326550	0.052930187
1664.255003	0.052678414
1666.183456	0.052356329
1668.111910	0.052327279
1670.040363	0.052286822
1671.968816	0.051687084
1673.897269	0.050495762
1675.825722	0.049088623
1677.754175	0.048013959
1679.682628	0.047797412
1681.611081	0.048577409
1683.539534	0.049173806
1685.467987	0.048101641
1687.396440	0.046062276
1689.324893	0.044191424
1691.253346	0.042960785
1693.181799	0.042653445
1695.110253	0.043175060
1697.038706	0.043905154
1698.967159	0.043720204
1700.895612	0.042593345
1702.824065	0.041640431
1704.752518	0.040976483
1706.680971	0.039938271
1708.609424	0.038355298
1710.537877	0.037077829
1712.466330	0.036895264
1714.394783	0.037665535
1716.323236	0.038234271
1718.251689	0.037515745
1720.180143	0.035937089
1722.108596	0.034584168
1724.037049	0.033970933
1725.965502	0.034034837
1727.893955	0.034425125
1729.822408	0.034803282
1731.750861	0.034869783
1733.679314	0.034637950
1735.607767	0.034390137
1737.536220	0.034163907
1739.464673	0.034048900
1741.393126	0.034170080
1743.321579	0.034375437
1745.250032	0.034653701
1747.178486	0.035093408
1749.106939	0.035352033
1751.035392	0.034935791
1752.963845	0.033984069
1754.892298	0.033158947
1756.820751	0.032944590
1758.749204	0.033333205
1760.677657	0.033907592
1762.606110	0.034298081
1764.534563	0.034381595
1766.463016	0.034333453
1768.391469	0.034500603
1770.319922	0.035046808
1772.248376	0.035690326
1774.176829	0.035922647
1776.105282	0.035778988
1778.033735	0.035804734
1779.962188	0.036147911
1781.890641	0.036429938
1783.819094	0.036459215
1785.747547	0.036518916
1787.676000	0.036980420
1789.604453	0.037995964
1791.532906	0.039214667
1793.461359	0.039850716
1795.389812	0.039687917
1797.318266	0.039313592
1799.246719	0.039186105
1801.175172	0.039300848
1803.103625	0.039488472
1805.032078	0.039733820
1806.960531	0.040173475
1808.888984	0.040809866
1810.817437	0.041368522
1812.745890	0.041488238
1814.674343	0.041121971
1816.602796	0.040641427
1818.531249	0.040425610
1820.459702	0.040518019
1822.388155	0.040813632
1824.316609	0.041179981
1826.245062	0.041496530
1828.173515	0.041727863
1830.101968	0.041801073
1832.030421	0.041526776
1833.958874	0.040976949
1835.887327	0.040536303
1837.815780	0.040419690
1839.744233	0.040631481
1841.672686	0.041016802
1843.601139	0.041122977
1845.529592	0.040709697
1847.458045	0.040120777
1849.386499	0.039591979
1851.314952	0.039021339
1853.243405	0.038463429
1855.171858	0.038190711
1857.100311	0.038279120
1859.028764	0.038429558
1860.957217	0.038332924
1862.885670	0.038057409
1864.814123	0.037952963
1866.742576	0.038164716
1868.671029	0.038292702
1870.599482	0.037856981
1872.527935	0.037006602
1874.456388	0.036201648
1876.384842	0.035712156
1878.313295	0.035381757
1880.241748	0.034971450
1882.170201	0.034693588
1884.098654	0.034759816
1886.027107	0.034835748
1887.955560	0.034471419
1889.884013	0.033835743
1891.812466	0.033484444
1893.740919	0.033410873
1895.669372	0.033239674
1897.597825	0.032835942
1899.526278	0.032298673
1901.454732	0.031922441
1903.383185	0.031885911
1905.311638	0.031943534
1907.240091	0.031865515
1909.168544	0.031630129
1911.096997	0.031142443
1913.025450	0.030564826
1914.953903	0.030372286
1916.882356	0.030514246
1918.810809	0.030413304
1920.739262	0.029981192
1922.667715	0.029577797
1924.596168	0.029231666
1926.524622	0.028865160
1928.453075	0.028496042
1930.381528	0.027968029
1932.309981	0.027361911
1934.238434	0.027070515
1936.166887	0.027121846
1938.095340	0.027075989
1940.023793	0.026676288
1941.952246	0.026240697
1943.880699	0.026089888
1945.809152	0.026014103
1947.737605	0.025880277
1949.666058	0.025689498
1951.594511	0.025404317
1953.522965	0.025163766
1955.451418	0.025028469
1957.379871	0.024816435
1959.308324	0.024358625
1961.236777	0.023721870
1963.165230	0.023130590
1965.093683	0.022813192
1967.022136	0.022846054
1968.950589	0.022975573
1970.879042	0.022985350
1972.807495	0.022890996
1974.735948	0.022644274
1976.664401	0.022200936
1978.592855	0.021704070
1980.521308	0.021371046
1982.449761	0.021201039
1984.378214	0.021029497
1986.306667	0.020903058
1988.235120	0.020866482
1990.163573	0.020735938
1992.092026	0.020564299
1994.020479	0.020610588
1995.948932	0.020693125
1997.877385	0.020452457
1999.805838	0.019948972
2001.734291	0.019553157
2003.662744	0.019459043
2005.591198	0.019508682
2007.519651	0.019509489
2009.448104	0.019506641
2011.376557	0.019488806
2013.305010	0.019333597
2015.233463	0.019102929
2017.161916	0.018910086
2019.090369	0.018811706
2021.018822	0.018768085
2022.947275	0.018572873
2024.875728	0.018186282
2026.804181	0.017888898
2028.732634	0.017861400
2030.661088	0.017953986
2032.589541	0.017899228
2034.517994	0.017719563
2036.446447	0.017643306
2038.374900	0.017584078
2040.303353	0.017320648
2042.231806	0.016964624
2044.160259	0.016610766
2046.088712	0.016222063
2048.017165	0.015979068
2049.945618	0.015985047
2051.874071	0.016069656
2053.802524	0.016120084
2055.730978	0.016108399
2057.659431	0.016012058
2059.587884	0.015943691
2061.516337	0.016032359
2063.444790	0.016233755
2065.373243	0.016332356
2067.301696	0.016176330
2069.230149	0.015805764
2071.158602	0.015324436
2073.087055	0.014890218
2075.015508	0.014697504
2076.943961	0.014783687
2078.872414	0.014968586
2080.800867	0.015067395
2082.729321	0.015102079
2084.657774	0.015133903
2086.586227	0.015051291
2088.514680	0.014827065
2090.443133	0.014602509
2092.371586	0.014376664
2094.300039	0.014083333
2096.228492	0.013907093
2098.156945	0.013963494
2100.085398	0.013983699
2102.013851	0.013857158
2103.942304	0.013805468
2105.870757	0.013749870
2107.799211	0.013667873
2109.727664	0.013693850
2111.656117	0.013642736
2113.584570	0.013481224
2115.513023	0.013391940
2117.441476	0.013301900
2119.369929	0.013179934
2121.298382	0.013140843
2123.226835	0.013204823
2125.155288	0.013300365
2127.083741	0.013272500
2129.012194	0.013048225
2130.940647	0.012819032
2132.869100	0.012844843
2134.797554	0.013127977
2136.726007	0.013320096
2138.654460	0.013177091
2140.582913	0.012968494
2142.511366	0.013002720
2144.439819	0.013173156
2146.368272	0.013281970
2148.296725	0.013069575
2150.225178	0.012540707
2152.153631	0.012316939
2154.082084	0.012588241
2156.010537	0.012711417
2157.938990	0.012336716
2159.867444	0.011899344
2161.795897	0.011836562
2163.724350	0.012017260
2165.652803	0.012136306
2167.581256	0.012066958
2169.509709	0.011889058
2171.438162	0.011762418
2173.366615	0.011825950
2175.295068	0.011978356
2177.223521	0.011892232
2179.151974	0.011554875
2181.080427	0.011292648
2183.008880	0.011224547
2184.937334	0.011210606
2186.865787	0.011192089
2188.794240	0.011288607
2190.722693	0.011425508
2192.651146	0.011354374
2194.579599	0.011119792
2196.508052	0.010909886
2198.436505	0.010741368
2200.364958	0.010519364
2202.293411	0.010209867
2204.221864	0.010007705
2206.150317	0.010238746
2208.078770	0.010773924
2210.007223	0.011201615
2211.935677	0.011382388
2213.864130	0.011327228
2215.792583	0.010994178
2217.721036	0.010582142
2219.649489	0.010493796
2221.577942	0.010692521
2223.506395	0.010685518
2225.434848	0.010424070
2227.363301	0.010288002
2229.291754	0.010307048
2231.220207	0.010266328
2233.148660	0.010238530
2235.077113	0.010397259
2237.005567	0.010513428
2238.934020	0.010276134
2240.862473	0.009953390
2242.790926	0.009896264
2244.719379	0.009959968
2246.647832	0.009993185
2248.576285	0.009924528
2250.504738	0.009793439
2252.433191	0.009861405
2254.361644	0.010282340
2256.290097	0.010596180
2258.218550	0.010410915
2260.147003	0.009967438
2262.075456	0.009601170
2264.003910	0.009278279
2265.932363	0.009022780
2267.860816	0.009085068
2269.789269	0.009393678
2271.717722	0.009569872
2273.646175	0.009503721
2275.574628	0.009411501
2277.503081	0.009357690
2279.431534	0.009090655
2281.359987	0.008630382
2283.288440	0.008447103
2285.216893	0.008612902
2287.145346	0.008697298
2289.073800	0.008508218
2291.002253	0.008213753
2292.930706	0.008046245
2294.859159	0.008056937
2296.787612	0.008054862
2298.716065	0.008019687
2300.644518	0.008091822
2302.572971	0.008208272
2304.501424	0.008256985
2306.429877	0.008317360
2308.358330	0.008493729
2310.286783	0.008718483
2312.215236	0.008784444
2314.143690	0.008576614
2316.072143	0.008396646
2318.000596	0.008628536
2319.929049	0.009051044
2321.857502	0.009234048
2323.785955	0.009389579
2325.714408	0.009750850
2327.642861	0.009867437
2329.571314	0.009453161
2331.499767	0.008963206
2333.428220	0.009049416
2335.356673	0.009731490
2337.285126	0.010231953
2339.213579	0.009715257
2341.142033	0.008415275
2343.070486	0.007525366
2344.998939	0.007607315
2346.927392	0.007851335
2348.855845	0.007933448
2350.784298	0.008339366
2352.712751	0.008732064
2354.641204	0.008461882
2356.569657	0.008125526
2358.498110	0.007909607
2360.426563	0.007179070
2362.355016	0.007313700
2364.283469	0.008536862
2366.211923	0.008931071
2368.140376	0.007884953
2370.068829	0.006862553
2371.997282	0.006565224
2373.925735	0.006716372
2375.854188	0.006943598
2377.782641	0.007113346
2379.711094	0.007224830
2381.639547	0.007243372
2383.568000	0.007083488
2385.496453	0.006847444
2387.424906	0.006733289
2389.353359	0.006767653
2391.281812	0.006775832
2393.210266	0.006560034
2395.138719	0.006215996
2397.067172	0.006057334
2398.995625	0.006233913
2400.924078	0.006491846
2402.852531	0.006368770
2404.780984	0.005930708
2406.709437	0.005621452
2408.637890	0.005568782
2410.566343	0.005784139
2412.494796	0.006180086
2414.423249	0.006449801
2416.351702	0.006549082
2418.280156	0.006476309
2420.208609	0.006261555
2422.137062	0.006212931
2424.065515	0.006364316
2425.993968	0.006350337
2427.922421	0.006263162
2429.850874	0.006255378
2431.779327	0.006155155
2433.707780	0.006057365
2435.636233	0.006038249
2437.564686	0.005957323
2439.493139	0.005994561
2441.421592	0.006261845
2443.350045	0.006395887
2445.278499	0.006241255
2447.206952	0.005967791
2449.135405	0.005765114
2451.063858	0.005656784
2452.992311	0.005632216
2454.920764	0.005643166
2456.849217	0.005683775
2458.777670	0.005927285
2460.706123	0.006302919
2462.634576	0.006321105
2464.563029	0.006103731
2466.491482	0.006341277
2468.419935	0.006858231
2470.348389	0.006858697
2472.276842	0.006458617
2474.205295	0.006403543
2476.133748	0.006746610
2478.062201	0.006881231
2479.990654	0.006728218
2481.919107	0.006638122
2483.847560	0.006812688
2485.776013	0.007303899
2487.704466	0.007800844
2489.632919	0.007845636
2491.561372	0.007584823
2493.489825	0.007404529
2495.418279	0.007376387
2497.346732	0.007524828
2499.275185	0.007818391
2501.203638	0.008010178
2503.132091	0.008069068
2505.060544	0.008334113
2506.988997	0.008811819
2508.917450	0.009137169
2510.845903	0.009282398
2512.774356	0.009397208
2514.702809	0.009471335
2516.631262	0.009433876
2518.559715	0.009343076
2520.488168	0.009427789
2522.416622	0.009729546
2524.345075	0.010090761
2526.273528	0.010374662
2528.201981	0.010633218
2530.130434	0.010999504
2532.058887	0.011260514
2533.987340	0.011272571
2535.915793	0.011281625
2537.844246	0.011466771
2539.772699	0.011889376
2541.701152	0.012388288
2543.629605	0.012677128
2545.558058	0.012830022
2547.486512	0.013012433
2549.414965	0.013106260
2551.343418	0.013180331
2553.271871	0.013484756
2555.200324	0.013922194
2557.128777	0.014191745
2559.057230	0.014293721
2560.985683	0.014616380
2562.914136	0.015271615
2564.842589	0.015776806
2566.771042	0.015882047
2568.699495	0.015879147
2570.627948	0.016046580
2572.556401	0.016477734
2574.484855	0.016874122
2576.413308	0.016750747
2578.341761	0.016362142
2580.270214	0.016237147
2582.198667	0.016485970
2584.127120	0.016966585
2586.055573	0.017274454
2587.984026	0.017388005
2589.912479	0.017631808
2591.840932	0.017883737
2593.769385	0.018018428
2595.697838	0.018218268
2597.626291	0.018433610
2599.554745	0.018452024
2601.483198	0.018488601
2603.411651	0.018695232
2605.340104	0.018736368
2607.268557	0.018579314
2609.197010	0.018445810
2611.125463	0.018365616
2613.053916	0.018334009
2614.982369	0.018366007
2616.910822	0.018559916
2618.839275	0.018813012
2620.767728	0.018847359
2622.696181	0.018867012
2624.624635	0.019084480
2626.553088	0.019137524
2628.481541	0.018814471
2630.409994	0.018414490
2632.338447	0.018297283
2634.266900	0.018359767
2636.195353	0.018205276
2638.123806	0.018044129
2640.052259	0.018253300
2641.980712	0.018468827
2643.909165	0.018365238
2645.837618	0.018187167
2647.766071	0.018084796
2649.694524	0.018080434
2651.622978	0.018274441
2653.551431	0.018413380
2655.479884	0.018222651
2657.408337	0.017847493
2659.336790	0.017455069
2661.265243	0.017036118
2663.193696	0.016635001
2665.122149	0.016527444
2667.050602	0.016736947
2668.979055	0.016936274
2670.907508	0.016985359
2672.835961	0.016925422
2674.764414	0.016758103
2676.692868	0.016514059
2678.621321	0.016526777
2680.549774	0.016932223
2682.478227	0.017253710
2684.406680	0.017138494
2686.335133	0.016679879
2688.263586	0.016180297
2690.192039	0.015930094
2692.120492	0.015891781
2694.048945	0.015854558
2695.977398	0.015666045
2697.905851	0.015313325
2699.834304	0.015004222
2701.762757	0.014921973
2703.691211	0.014949540
2705.619664	0.014802646
2707.548117	0.014570799
2709.476570	0.014712825
2711.405023	0.015084480
2713.333476	0.015041125
2715.261929	0.014647803
2717.190382	0.014477561
2719.118835	0.014584572
2721.047288	0.014463611
2722.975741	0.014000286
2724.904194	0.013646988
2726.832647	0.013556517
2728.761101	0.013710133
2730.689554	0.014041722
2732.618007	0.014182052
2734.546460	0.013834036
2736.474913	0.013229982
2738.403366	0.013053220
2740.331819	0.013307044
2742.260272	0.013345552
2744.188725	0.013242562
2746.117178	0.013365228
2748.045631	0.013538536
2749.974084	0.013548206
2751.902537	0.013478530
2753.830991	0.013327395
2755.759444	0.013181745
2757.687897	0.013364936
2759.616350	0.013678801
2761.544803	0.013560042
2763.473256	0.013022732
2765.401709	0.012540570
2767.330162	0.012407188
2769.258615	0.012534525
2771.187068	0.012724410
2773.115521	0.012931336
2775.043974	0.013076740
2776.972427	0.013057474
2778.900880	0.012966332
2780.829334	0.012906268
2782.757787	0.012901222
2784.686240	0.012896481
2786.614693	0.012820501
2788.543146	0.012555175
2790.471599	0.012024790
2792.400052	0.011478804
2794.328505	0.011174023
2796.256958	0.011107125
2798.185411	0.011265805
2800.113864	0.011483404
2802.042317	0.011607806
2803.970770	0.011661098
2805.899224	0.011675404
2807.827677	0.011620453
2809.756130	0.011591158
2811.684583	0.011778655
2813.613036	0.011951474
2815.541489	0.011843955
2817.469942	0.011844684
2819.398395	0.012135038
2821.326848	0.012285925
2823.255301	0.012128480
2825.183754	0.012049973
2827.112207	0.012186461
2829.040660	0.012050703
2830.969113	0.011674737
2832.897567	0.011655066
2834.826020	0.011856657
2836.754473	0.011824350
2838.682926	0.011725752
2840.611379	0.011650769
2842.539832	0.011437354
2844.468285	0.011375260
2846.396738	0.011677444
2848.325191	0.011972170
2850.253644	0.011860075
2852.182097	0.011598765
2854.110550	0.011588623
2856.039003	0.011675956
2857.967457	0.011636882
2859.895910	0.011523246
2861.824363	0.011379009
2863.752816	0.011280365
2865.681269	0.011352846
2867.609722	0.011438566
2869.538175	0.011325872
2871.466628	0.011066630
2873.395081	0.010769513
2875.323534	0.010712354
2877.251987	0.010865919
2879.180440	0.010933336
2881.108893	0.011043125
2883.037347	0.011407377
2884.965800	0.011534355
2886.894253	0.011224350
2888.822706	0.010940680
2890.751159	0.010873274
2892.679612	0.010884099
2894.608065	0.011028328
2896.536518	0.011315168
2898.464971	0.011521469
2900.393424	0.011655610
2902.321877	0.011837542
2904.250330	0.011906049
2906.178783	0.011606098
2908.107236	0.011129720
2910.035690	0.010969084
2911.964143	0.011034471
2913.892596	0.011006189
2915.821049	0.011162484
2917.749502	0.011534895
2919.677955	0.011556242
2921.606408	0.011237085
2923.534861	0.011139342
2925.463314	0.011163457
2927.391767	0.011176442
2929.320220	0.011478950
2931.248673	0.012045755
2933.177126	0.012347128
2935.105580	0.011952246
2937.034033	0.011220961
2938.962486	0.010845975
2940.890939	0.010925848
2942.819392	0.011130113
2944.747845	0.011113357
2946.676298	0.010936342
2948.604751	0.011168397
2950.533204	0.011950717
2952.461657	0.012533688
2954.390110	0.012310452
2956.318563	0.011499456
2958.247016	0.010894828
2960.175469	0.010992213
2962.103923	0.011326183
2964.032376	0.011273642
2965.960829	0.010971952
2967.889282	0.010835132
2969.817735	0.010909341
2971.746188	0.011240396
2973.674641	0.011752120
2975.603094	0.012050780
2977.531547	0.011919750
2979.460000	0.011653484
2981.388453	0.011689049
2983.316906	0.011963091
2985.245359	0.012249398
2987.173813	0.012469823
2989.102266	0.012501894
2991.030719	0.012252436
2992.959172	0.011947856
2994.887625	0.012167835
2996.816078	0.012925133
2998.744531	0.013319898
3000.672984	0.012849590
3002.601437	0.012082566
3004.529890	0.011654243
3006.458343	0.011698365
3008.386796	0.011996483
3010.315249	0.012381699
3012.243703	0.012891953
3014.172156	0.013305772
3016.100609	0.013165189
3018.029062	0.012570472
3019.957515	0.012105024
3021.885968	0.012130123
3023.814421	0.012447414
3025.742874	0.012646137
3027.671327	0.012659606
3029.599780	0.012556987
3031.528233	0.012459147
3033.456686	0.012568600
3035.385139	0.012777420
3037.313592	0.012918917
3039.242046	0.013081788
3041.170499	0.013381842
3043.098952	0.013812652
3045.027405	0.014143697
3046.955858	0.014172090
3048.884311	0.014100063
3050.812764	0.014154490
3052.741217	0.014119157
3054.669670	0.013847998
3056.598123	0.013726459
3058.526576	0.013967329
3060.455029	0.014263687
3062.383482	0.014391785
3064.311936	0.014359986
3066.240389	0.014220152
3068.168842	0.014197710
3070.097295	0.014557733
3072.025748	0.015151434
3073.954201	0.015426425
3075.882654	0.015151497
3077.811107	0.014890228
3079.739560	0.015137857
3081.668013	0.015673278
3083.596466	0.015981801
3085.524919	0.015794553
3087.453372	0.015321935
3089.381825	0.015052307
3091.310279	0.015162860
3093.238732	0.015563275
3095.167185	0.016177297
3097.095638	0.016695729
3099.024091	0.016666006
3100.952544	0.016158661
3102.880997	0.015695430
3104.809450	0.015601288
3106.737903	0.015934816
3108.666356	0.016585577
3110.594809	0.017298501
3112.523262	0.017729552
3114.451715	0.017662069
3116.380169	0.017325332
3118.308622	0.017223252
3120.237075	0.017412664
3122.165528	0.017605968
3124.093981	0.018014168
3126.022434	0.018732382
3127.950887	0.019192422
3129.879340	0.019265946
3131.807793	0.019216813
3133.736246	0.019110734
3135.664699	0.019132735
3137.593152	0.019252433
3139.521605	0.019430939
3141.450058	0.019961989
3143.378512	0.020513484
3145.306965	0.020393260
3147.235418	0.019910624
3149.163871	0.019796414
3151.092324	0.019819986
3153.020777	0.019692685
3154.949230	0.019902578
3156.877683	0.020615067
3158.806136	0.021215575
3160.734589	0.021400699
3162.663042	0.021576289
3164.591495	0.021786246
3166.519948	0.021548517
3168.448402	0.021059835
3170.376855	0.021009142
3172.305308	0.021247311
3174.233761	0.021335457
3176.162214	0.021470744
3178.090667	0.021912863
3180.019120	0.022791229
3181.947573	0.023832707
3183.876026	0.024344837
3185.804479	0.024162857
3187.732932	0.023680206
3189.661385	0.023449199
3191.589838	0.023717621
3193.518292	0.024084713
3195.446745	0.024157919
3197.375198	0.024127737
3199.303651	0.024428157
3201.232104	0.025060441
3203.160557	0.025295069
3205.089010	0.024876999
3207.017463	0.024697298
3208.945916	0.025122039
3210.874369	0.025559453
3212.802822	0.025848119
3214.731275	0.026080919
3216.659728	0.026032057
3218.588181	0.025798799
3220.516635	0.025725145
3222.445088	0.025829397
3224.373541	0.025757916
3226.301994	0.025342593
3228.230447	0.025038065
3230.158900	0.025209038
3232.087353	0.025586607
3234.015806	0.025841506
3235.944259	0.026031427
3237.872712	0.026390176
3239.801165	0.026934834
3241.729618	0.027394082
3243.658071	0.027559575
3245.586525	0.027349060
3247.514978	0.026656603
3249.443431	0.025800981
3251.371884	0.025640288
3253.300337	0.026424654
3255.228790	0.027509885
3257.157243	0.028468821
3259.085696	0.029209239
3261.014149	0.029465998
3262.942602	0.029160706
3264.871055	0.028619435
3266.799508	0.028371792
3268.727961	0.028612364
3270.656414	0.028971571
3272.584868	0.029044228
3274.513321	0.028848998
3276.441774	0.028835313
3278.370227	0.029242249
3280.298680	0.029810740
3282.227133	0.030251956
3284.155586	0.030447816
3286.084039	0.030264126
3288.012492	0.029718686
3289.940945	0.029362043
3291.869398	0.029547613
3293.797851	0.029790310
3295.726304	0.029725956
3297.654758	0.029919773
3299.583211	0.030523082
3301.511664	0.030663114
3303.440117	0.030287322
3305.368570	0.030187001
3307.297023	0.030487232
3309.225476	0.030798826
3311.153929	0.030886563
3313.082382	0.030809853
3315.010835	0.030664254
3316.939288	0.030420128
3318.867741	0.030247135
3320.796194	0.030293658
3322.724648	0.030371094
3324.653101	0.030511174
3326.581554	0.031270288
3328.510007	0.032395650
3330.438460	0.032905530
3332.366913	0.032735590
3334.295366	0.032488964
3336.223819	0.032819603
3338.152272	0.033894885
3340.080725	0.034806594
3342.009178	0.034524061
3343.937631	0.033227090
3345.866084	0.032070361
3347.794537	0.031772945
3349.722991	0.032122001
3351.651444	0.032726433
3353.579897	0.033294477
3355.508350	0.033481862
3357.436803	0.033333726
3359.365256	0.033614196
3361.293709	0.034616083
3363.222162	0.035262737
3365.150615	0.034991466
3367.079068	0.034897968
3369.007521	0.035527647
3370.935974	0.036173511
3372.864427	0.036333136
3374.792881	0.036051799
3376.721334	0.035786606
3378.649787	0.035759188
3380.578240	0.035634842
3382.506693	0.035614673
3384.435146	0.035953801
3386.363599	0.036091678
3388.292052	0.035867043
3390.220505	0.035850357
3392.148958	0.036197286
3394.077411	0.036367323
3396.005864	0.036220837
3397.934317	0.036261931
3399.862770	0.036418866
3401.791224	0.036481328
3403.719677	0.036588375
3405.648130	0.036710449
3407.576583	0.036254473
3409.505036	0.035925396
3411.433489	0.036436532
3413.361942	0.036932908
3415.290395	0.036832429
3417.218848	0.036742441
3419.147301	0.036797423
3421.075754	0.036548559
3423.004207	0.036299825
3424.932660	0.036830328
3426.861114	0.037773855
3428.789567	0.037997920
3430.718020	0.037442178
3432.646473	0.036881331
3434.574926	0.036747828
3436.503379	0.037005290
3438.431832	0.037223969
3440.360285	0.037197616
3442.288738	0.037161030
3444.217191	0.036868114
3446.145644	0.036072269
3448.074097	0.035408001
3450.002550	0.035437603
3451.931004	0.035913564
3453.859457	0.036164802
3455.787910	0.036084011
3457.716363	0.036220603
3459.644816	0.036633782
3461.573269	0.036934905
3463.501722	0.036998946
3465.430175	0.036645863
3467.358628	0.035727963
3469.287081	0.034747072
3471.215534	0.034380231
3473.143987	0.034562770
3475.072440	0.034746680
3477.000893	0.034794420
3478.929347	0.034733798
3480.857800	0.034369729
3482.786253	0.033783104
3484.714706	0.033347506
3486.643159	0.033255450
3488.571612	0.033349667
3490.500065	0.033303637
3492.428518	0.033050720
3494.356971	0.032707024
3496.285424	0.032626346
3498.213877	0.033120599
3500.142330	0.033618122
3502.070783	0.033473648
3503.999237	0.033029329
3505.927690	0.032591999
3507.856143	0.032090254
3509.784596	0.031811912
3511.713049	0.031842548
3513.641502	0.031783964
3515.569955	0.031511508
3517.498408	0.031215074
3519.426861	0.030979112
3521.355314	0.030785279
3523.283767	0.030601222
3525.212220	0.030300908
3527.140673	0.030058237
3529.069126	0.030056540
3530.997580	0.029778553
3532.926033	0.029067229
3534.854486	0.028587082
3536.782939	0.028605735
3538.711392	0.028600061
3540.639845	0.028141858
3542.568298	0.027593158
3544.496751	0.027300198
3546.425204	0.026937405
3548.353657	0.026531447
3550.282110	0.026527476
3552.210563	0.026663572
3554.139016	0.026389288
3556.067470	0.025875991
3557.995923	0.025645593
3559.924376	0.025744988
3561.852829	0.025713904
3563.781282	0.025625678
3565.709735	0.026271146
3567.638188	0.027215196
3569.566641	0.026771840
3571.495094	0.025307722
3573.423547	0.024279241
3575.352000	0.023806198
3577.280453	0.023312593
3579.208906	0.022887336
3581.137360	0.022778492
3583.065813	0.022639174
3584.994266	0.022243364
3586.922719	0.021976400
3588.851172	0.022104962
3590.779625	0.022239208
3592.708078	0.022102473
3594.636531	0.021945607
3596.564984	0.021829095
3598.493437	0.021372830
3600.421890	0.020589771
3602.350343	0.019957133
3604.278796	0.019734969
3606.207249	0.019636547
3608.135703	0.019209245
3610.064156	0.018713973
3611.992609	0.018811079
3613.921062	0.019317163
3615.849515	0.019409217
3617.777968	0.018845785
3619.706421	0.018162627
3621.634874	0.017907577
3623.563327	0.018382138
3625.491780	0.019583639
3627.420233	0.020611137
3629.348686	0.020449718
3631.277139	0.019570423
3633.205593	0.018533902
3635.134046	0.017451152
3637.062499	0.016689725
3638.990952	0.016283430
3640.919405	0.015938582
3642.847858	0.015620683
3644.776311	0.015708596
3646.704764	0.016747631
3648.633217	0.018492883
3650.561670	0.018898917
3652.490123	0.017160190
3654.418576	0.015053303
3656.347029	0.013575804
3658.275482	0.012671086
3660.203936	0.012302043
3662.132389	0.012537465
3664.060842	0.012928236
3665.989295	0.012859649
3667.917748	0.012342968
3669.846201	0.011814328
3671.774654	0.011764405
3673.703107	0.012586302
3675.631560	0.013791050
3677.560013	0.013728369
3679.488466	0.012466463
3681.416919	0.011549348
3683.345372	0.011398060
3685.273826	0.011555211
3687.202279	0.011498126
3689.130732	0.011255804
3691.059185	0.011192485
3692.987638	0.011124637
3694.916091	0.011007006
3696.844544	0.011119629
3698.772997	0.011338248
3700.701450	0.011457848
3702.629903	0.011771218
3704.558356	0.012520294
3706.486809	0.013229831
3708.415262	0.013237747
3710.343716	0.012502164
3712.272169	0.011671666
3714.200622	0.011390419
3716.129075	0.011636548
3718.057528	0.011988299
3719.985981	0.012188509
3721.914434	0.012289811
3723.842887	0.012558183
3725.771340	0.013118859
3727.699793	0.013816944
3729.628246	0.014592486
3731.556699	0.015324140
3733.485152	0.015682025
3735.413605	0.015565561
3737.342059	0.015189862
3739.270512	0.014650174
3741.198965	0.014226370
3743.127418	0.013947061
3745.055871	0.013485841
3746.984324	0.012719804
3748.912777	0.011967255
3750.841230	0.011730816
3752.769683	0.012175930
3754.698136	0.012640920
3756.626589	0.012690208
3758.555042	0.012702948
3760.483495	0.013186791
3762.411949	0.013934877
3764.340402	0.014440104
3766.268855	0.014574463
3768.197308	0.014418564
3770.125761	0.013912030
3772.054214	0.013190300
3773.982667	0.012895076
3775.911120	0.013438289
3777.839573	0.014285360
3779.768026	0.014477084
3781.696479	0.013945565
3783.624932	0.013088401
3785.553385	0.012082549
3787.481838	0.011461429
3789.410292	0.011746331
3791.338745	0.012591842
3793.267198	0.012968917
3795.195651	0.012538567
3797.124104	0.012275415
3799.052557	0.012861889
3800.981010	0.013443496
3802.909463	0.013308899
3804.837916	0.013002727
3806.766369	0.012905593
3808.694822	0.012933230
3810.623275	0.012905755
3812.551728	0.012760471
3814.480182	0.012526368
3816.408635	0.012088938
3818.337088	0.011553688
3820.265541	0.011544663
3822.193994	0.012224630
3824.122447	0.012496055
3826.050900	0.011975180
3827.979353	0.011681349
3829.907806	0.012197617
3831.836259	0.012983575
3833.764712	0.013146384
3835.693165	0.012325834
3837.621618	0.011390835
3839.550071	0.011557465
3841.478525	0.012382322
3843.406978	0.012617456
3845.335431	0.012206833
3847.263884	0.011707054
3849.192337	0.011547123
3851.120790	0.011970008
3853.049243	0.012730423
3854.977696	0.013127136
3856.906149	0.013240418
3858.834602	0.013316943
3860.763055	0.013116128
3862.691508	0.012616276
3864.619961	0.012181297
3866.548415	0.011925683
3868.476868	0.011892442
3870.405321	0.012239520
3872.333774	0.012559284
3874.262227	0.012113125
3876.190680	0.010947658
3878.119133	0.009782664
3880.047586	0.009451406
3881.976039	0.010242848
3883.904492	0.011404998
3885.832945	0.012150930
3887.761398	0.012610674
3889.689851	0.013259055
3891.618305	0.013934075
3893.546758	0.013816494
3895.475211	0.012780854
3897.403664	0.011566012
3899.332117	0.010719305
3901.260570	0.010639933
3903.189023	0.011462926
3905.117476	0.012331633
3907.045929	0.012368016
3908.974382	0.012008359
3910.902835	0.011938733
3912.831288	0.012092637
3914.759741	0.012086176
3916.688194	0.011866850
3918.616648	0.011638443
3920.545101	0.011592987
3922.473554	0.011679554
3924.402007	0.011763988
3926.330460	0.011712022
3928.258913	0.011385597
3930.187366	0.011129752
3932.115819	0.011282608
3934.044272	0.011402651
3935.972725	0.011383506
3937.901178	0.011921193
3939.829631	0.012860309
3941.758084	0.013096810
3943.686538	0.012279304
3945.614991	0.011236826
3947.543444	0.010778012
3949.471897	0.010850831
3951.400350	0.010895496
3953.328803	0.010856278
3955.257256	0.010835302
3957.185709	0.010801286
3959.114162	0.010796096
3961.042615	0.010704322
3962.971068	0.010332783
3964.899521	0.009751493
3966.827974	0.009327271
3968.756427	0.009402724
3970.684881	0.009681988
3972.613334	0.009414739
3974.541787	0.008847654
3976.470240	0.008869885
3978.398693	0.009418223
3980.327146	0.009748904
3982.255599	0.009847521
3984.184052	0.010299311
3986.112505	0.010944864
3988.040958	0.010889501
3989.969411	0.010200559
3991.897864	0.010006114
3993.826317	0.010324201
3995.754771	0.010225879
3997.683224	0.010005698
3999.611677	0.010233381
4001.540130	0.010348492
4003.468583	0.009906401
4005.397036	0.009360481
4007.325489	0.008896219
4009.253942	0.008781027
4011.182395	0.009205850
4013.110848	0.009807731
4015.039301	0.010301935
4016.967754	0.010842657
4018.896207	0.011383090
4020.824661	0.011593544
4022.753114	0.011216357
4024.681567	0.010251367
4026.610020	0.009416106
4028.538473	0.009541745
4030.466926	0.010301704
4032.395379	0.010504124
4034.323832	0.009550333
4036.252285	0.008175491
4038.180738	0.007436333
4040.109191	0.008181381
4042.037644	0.009502416
4043.966097	0.010133806
4045.894550	0.010119935
4047.823004	0.009649802
4049.751457	0.009188293
4051.679910	0.009101755
4053.608363	0.009783412
4055.536816	0.010809620
4057.465269	0.010857301
4059.393722	0.009943208
4061.322175	0.009167392
4063.250628	0.009206306
4065.179081	0.009981809
4067.107534	0.010404247
4069.035987	0.009777958
4070.964440	0.009101361
4072.892894	0.008709293
4074.821347	0.007938801
4076.749800	0.007217747
4078.678253	0.007195353
4080.606706	0.007868355
4082.535159	0.008486063
4084.463612	0.008301561
4086.392065	0.007949196
4088.320518	0.008103190
4090.248971	0.008520795
4092.177424	0.009112723
4094.105877	0.009746240
4096.034330	0.009842260
4097.962783	0.009332269
4099.891237	0.008791720
4101.819690	0.008251711
4103.748143	0.007470421
4105.676596	0.006944220
4107.605049	0.006985300
4109.533502	0.007425341
4111.461955	0.007755219
4113.390408	0.007532668
4115.318861	0.007366626
4117.247314	0.007762123
4119.175767	0.007974152
4121.104220	0.007361041
4123.032673	0.006425768
4124.961127	0.006428153
4126.889580	0.007386286
4128.818033	0.008348207
4130.746486	0.008516235
4132.674939	0.008092823
4134.603392	0.008041786
4136.531845	0.008327148
4138.460298	0.008245447
4140.388751	0.007764572
4142.317204	0.007414813
4144.245657	0.007419256
4146.174110	0.007425603
4148.102563	0.007058429
4150.031017	0.006839742
4151.959470	0.007179330
4153.887923	0.007810706
4155.816376	0.008366396
4157.744829	0.008341057
4159.673282	0.007736598
4161.601735	0.007828275
4163.530188	0.008265862
4165.458641	0.008125115
4167.387094	0.007945227
4169.315547	0.008087097
4171.244000	0.008145091
4173.172453	0.007978341
4175.100906	0.007650313
4177.029360	0.007215212
4178.957813	0.006438592
4180.886266	0.005802295
4182.814719	0.006298379
4184.743172	0.007101879
4186.671625	0.007139912
4188.600078	0.006995669
4190.528531	0.007283115
4192.456984	0.007342189
4194.385437	0.006842155
4196.313890	0.006253827
4198.242343	0.005969198
4200.170796	0.006355939
4202.099250	0.007044080
4204.027703	0.007216970
4205.956156	0.006828322
4207.884609	0.006276533
4209.813062	0.006418691
4211.741515	0.007595318
4213.669968	0.008640390
4215.598421	0.008631110
4217.526874	0.008278327
4219.455327	0.008252413
4221.383780	0.008126047
4223.312233	0.007627515
4225.240686	0.007035073
4227.169139	0.006646705
4229.097593	0.006630923
4231.026046	0.007015157
4232.954499	0.007109174
4234.882952	0.006347694
4236.811405	0.005628214
4238.739858	0.006119183
4240.668311	0.006592148
4242.596764	0.005885848
4244.525217	0.005281781
4246.453670	0.005911298
4248.382123	0.007081749
4250.310576	0.007933078
4252.239029	0.008048481
4254.167483	0.007647973
4256.095936	0.007455710
4258.024389	0.007167975
4259.952842	0.006399666
4261.881295	0.005964389
4263.809748	0.006410636
4265.738201	0.007098987
4267.666654	0.007019660
4269.595107	0.006718131
4271.523560	0.006925043
4273.452013	0.006661892
4275.380466	0.005701622
4277.308919	0.005117875
4279.237373	0.005201759
4281.165826	0.005746073
4283.094279	0.006132141
4285.022732	0.005678042
4286.951185	0.004779554
4288.879638	0.004848288
4290.808091	0.006138716
4292.736544	0.007056409
4294.664997	0.006866944
4296.593450	0.006561267
4298.521903	0.006533548
4300.450356	0.006271815
4302.378809	0.005788063
4304.307262	0.005736335
4306.235716	0.006184057
4308.164169	0.006622413
4310.092622	0.006978176
4312.021075	0.006934829
4313.949528	0.006188054
4315.877981	0.005664067
4317.806434	0.006068979
4319.734887	0.006644539
4321.663340	0.006958134
4323.591793	0.007026156
4325.520246	0.006727810
4327.448699	0.006098606
4329.377152	0.005738213
4331.305606	0.006121210
4333.234059	0.006912863
4335.162512	0.007067705
4337.090965	0.006512036
4339.019418	0.006260448
4340.947871	0.006498511
4342.876324	0.006731171
4344.804777	0.006842040
4346.733230	0.006718021
4348.661683	0.006692359
4350.590136	0.006955058
4352.518589	0.007280807
4354.447042	0.007153469
4356.375495	0.006305461
4358.303949	0.005885581
4360.232402	0.006311570
4362.160855	0.005966101
4364.089308	0.005077505
4366.017761	0.004801326
4367.946214	0.004958611
4369.874667	0.005760596
4371.803120	0.007011123
4373.731573	0.007201300
4375.660026	0.006141104
4377.588479	0.005393626
4379.516932	0.005724187
4381.445385	0.006182286
4383.373839	0.007055407
4385.302292	0.008866018
4387.230745	0.009595010
4389.159198	0.007947867
4391.087651	0.006028536
4393.016104	0.005495356
4394.944557	0.005901287
4396.873010	0.006159462
4398.801463	0.006606761
4400.729916	0.007216866
4402.658369	0.007550490
4404.586822	0.007467134
4406.515275	0.006928830
4408.443729	0.006745373
4410.372182	0.007375217
4412.300635	0.007782464
4414.229088	0.007608628
4416.157541	0.007495251
4418.085994	0.007057356
4420.014447	0.006350325
4421.942900	0.005823968
4423.871353	0.005713519
4425.799806	0.006607330
4427.728259	0.007374583
4429.656712	0.007216353
4431.585165	0.006507722
4433.513618	0.006174989
4435.442072	0.006982502
4437.370525	0.008161775
4439.298978	0.008582715
4441.227431	0.008210792
4443.155884	0.007456921
4445.084337	0.006586880
4447.012790	0.006057161
4448.941243	0.005796897
4450.869696	0.005552013
4452.798149	0.005649928
4454.726602	0.005833066
4456.655055	0.005257171
4458.583508	0.004893160
4460.511962	0.005843942
4462.440415	0.006970230
4464.368868	0.006958832
4466.297321	0.006204885
4468.225774	0.005878071
4470.154227	0.006302327
4472.082680	0.007032615
4474.011133	0.007594480
4475.939586	0.007549982
4477.868039	0.006645258
4479.796492	0.006386952
4481.724945	0.007434785
4483.653398	0.008368468
4485.581851	0.008302245
4487.510305	0.007608734
4489.438758	0.007501279
4491.367211	0.007831766
4493.295664	0.007250862
4495.224117	0.006257091
4497.152570	0.006461041
4499.081023	0.007178688
4501.009476	0.006911383
4502.937929	0.006621144
4504.866382	0.007234788
4506.794835	0.007944890
4508.723288	0.008142650
4510.651741	0.007936865
4512.580195	0.007385767
4514.508648	0.006546612
4516.437101	0.006293553
4518.365554	0.006935338
4520.294007	0.006666816
4522.222460	0.004765292
4524.150913	0.003508044
4526.079366	0.004343990
4528.007819	0.005458232
4529.936272	0.005620081
4531.864725	0.005648509
4533.793178	0.006220635
4535.721631	0.006942404
4537.650084	0.007333265
4539.578538	0.007423844
4541.506991	0.007359474
4543.435444	0.007171010
4545.363897	0.006998252
4547.292350	0.006610102
4549.220803	0.006585980
4551.149256	0.006808317
4553.077709	0.007385136
4555.006162	0.008158303
4556.934615	0.007790625
4558.863068	0.007191560
4560.791521	0.006426544
4562.719974	0.005994093
4564.648428	0.006173182
4566.576881	0.006609339
4568.505334	0.007157270
4570.433787	0.007094907
4572.362240	0.006595360
4574.290693	0.006816032
4576.219146	0.007455938
4578.147599	0.007758008
4580.076052	0.008026981
4582.004505	0.008267794
4583.932958	0.007265633
4585.861411	0.006048576
4587.789864	0.005586531
4589.718318	0.005950741
4591.646771	0.006925464
4593.575224	0.007607334
4595.503677	0.008283932
4597.432130	0.008622530
4599.360583	0.007901227
4601.289036	0.007496971
4603.217489	0.007721824
[truncated: 1,501 more rows]
