# Supplementary material for: Adaptive Method for Quantitative Estimation of Glucose and Fructose Concentrations in Aqueous Solutions Based on Infrared Nanoantenna Optics
Source: Sensors (Basel). 2019 Jul 11;19(14):3053. doi: 10.3390/s19143053 (PMC6678705; doi:10.3390/s19143053)
Supplement: Supplementary file 1 [file sensors-19-03053-s001.zip › 00_Measurement_Data/Fructose cycles/3 c=50 gl/res4 sc50_50 ap100x100 par pol/3 c50 gl.20.txt]

748.239793	0.026865475
750.168246	0.019740835
752.096699	0.028354235
754.025152	0.023038834
755.953605	0.020190123
757.882058	0.029481972
759.810511	0.031451248
761.738964	0.026578227
763.667418	0.031480886
765.595871	0.023938101
767.524324	0.022280309
769.452777	0.036782485
771.381230	0.044803001
773.309683	0.035829276
775.238136	0.025969598
777.166589	0.020043494
779.095042	0.019551929
781.023495	0.020702321
782.951948	0.015269708
784.880401	0.030182954
786.808854	0.029961221
788.737308	0.026011959
790.665761	0.024909150
792.594214	0.022602394
794.522667	0.022753531
796.451120	0.019394116
798.379573	0.014534608
800.308026	0.010584648
802.236479	0.009941591
804.164932	0.025013609
806.093385	0.031706393
808.021838	0.031970959
809.950291	0.022929288
811.878744	0.011015400
813.807197	0.018574391
815.735651	0.029137056
817.664104	0.025873173
819.592557	0.018131757
821.521010	0.015138200
823.449463	0.013284354
825.377916	0.025187464
827.306369	0.021361027
829.234822	0.019047925
831.163275	0.021966431
833.091728	0.024733115
835.020181	0.030113276
836.948634	0.027665157
838.877087	0.018947907
840.805541	0.022982417
842.733994	0.020414958
844.662447	0.021087281
846.590900	0.022596825
848.519353	0.017139379
850.447806	0.019215517
852.376259	0.018036358
854.304712	0.017097767
856.233165	0.018002748
858.161618	0.016708661
860.090071	0.015954319
862.018524	0.019444533
863.946977	0.025384720
865.875430	0.035793532
867.803884	0.039573491
869.732337	0.034524642
871.660790	0.028918302
873.589243	0.028417019
875.517696	0.030629497
877.446149	0.032566771
879.374602	0.034901142
881.303055	0.037526775
883.231508	0.039140496
885.159961	0.042394049
887.088414	0.046093263
889.016867	0.046244156
890.945320	0.047301304
892.873774	0.053562246
894.802227	0.059664194
896.730680	0.061466362
898.659133	0.061451856
900.587586	0.061994947
902.516039	0.064024083
904.444492	0.068107314
906.372945	0.074423835
908.301398	0.081084371
910.229851	0.085745990
912.158304	0.088298179
914.086757	0.089408174
916.015210	0.089939684
917.943664	0.092008524
919.872117	0.097709961
921.800570	0.105799966
923.729023	0.112057194
925.657476	0.115179807
927.585929	0.118910186
929.514382	0.125110477
931.442835	0.130681053
933.371288	0.134298205
935.299741	0.139064252
937.228194	0.145937592
939.156647	0.152997509
941.085100	0.159915149
943.013553	0.166765273
944.942007	0.172665060
946.870460	0.177735701
948.798913	0.183398619
950.727366	0.190270916
952.655819	0.196828440
954.584272	0.202429906
956.512725	0.208705306
958.441178	0.215694994
960.369631	0.222684413
962.298084	0.229993910
964.226537	0.236535355
966.154990	0.241680279
968.083443	0.246660501
970.011897	0.252400130
971.940350	0.258979797
973.868803	0.265593350
975.797256	0.271488339
977.725709	0.276636690
979.654162	0.281796098
981.582615	0.288070172
983.511068	0.295179963
985.439521	0.302571863
987.367974	0.309615403
989.296427	0.314837068
991.224880	0.318934768
993.153333	0.324081898
995.081786	0.330497712
997.010240	0.336969644
998.938693	0.342375517
1000.867146	0.346813649
1002.795599	0.351298511
1004.724052	0.356027722
1006.652505	0.360710651
1008.580958	0.365191996
1010.509411	0.368924290
1012.437864	0.371812075
1014.366317	0.374579102
1016.294770	0.377667993
1018.223223	0.380836129
1020.151676	0.383245975
1022.080130	0.384821683
1024.008583	0.387027472
1025.937036	0.390405118
1027.865489	0.393153757
1029.793942	0.393742800
1031.722395	0.393630922
1033.650848	0.394673139
1035.579301	0.396019876
1037.507754	0.397183746
1039.436207	0.398965895
1041.364660	0.400325924
1043.293113	0.399908364
1045.221566	0.398568988
1047.150019	0.397957802
1049.078473	0.398387641
1051.006926	0.398474306
1052.935379	0.397007644
1054.863832	0.394301683
1056.792285	0.391504496
1058.720738	0.389495045
1060.649191	0.387952328
1062.577644	0.386246532
1064.506097	0.384935737
1066.434550	0.384636819
1068.363003	0.385049194
1070.291456	0.385698080
1072.219909	0.386070728
1074.148363	0.385678172
1076.076816	0.384596020
1078.005269	0.383173496
1079.933722	0.381702989
1081.862175	0.380749077
1083.790628	0.380321354
1085.719081	0.379900903
1087.647534	0.379777253
1089.575987	0.379859537
1091.504440	0.379267186
1093.432893	0.378025949
1095.361346	0.376543194
1097.289799	0.374664336
1099.218253	0.372236401
1101.146706	0.369524002
1103.075159	0.367262185
1105.003612	0.365972221
1106.932065	0.364986092
1108.860518	0.363468409
1110.788971	0.361622214
1112.717424	0.359744728
1114.645877	0.357615829
1116.574330	0.355040789
1118.502783	0.352290928
1120.431236	0.349667579
1122.359689	0.346920013
1124.288142	0.344065487
1126.216596	0.341713935
1128.145049	0.339773744
1130.073502	0.337393075
1132.001955	0.334483474
1133.930408	0.331675917
1135.858861	0.328977048
1137.787314	0.326107800
1139.715767	0.323320389
1141.644220	0.320844471
1143.572673	0.318535298
1145.501126	0.316201985
1147.429579	0.313777536
1149.358032	0.311264187
1151.286486	0.308508188
1153.214939	0.305636257
1155.143392	0.303301990
1157.071845	0.301262140
1159.000298	0.298589557
1160.928751	0.295417100
1162.857204	0.292207837
1164.785657	0.289117694
1166.714110	0.286550909
1168.642563	0.284558773
1170.571016	0.282458872
1172.499469	0.279725403
1174.427922	0.276662260
1176.356375	0.273765177
1178.284829	0.271137446
1180.213282	0.268565834
1182.141735	0.265721709
1184.070188	0.262781322
1185.998641	0.260137439
1187.927094	0.257687300
1189.855547	0.255287141
1191.784000	0.252980888
1193.712453	0.250704229
1195.640906	0.248265013
1197.569359	0.245486408
1199.497812	0.242664516
1201.426265	0.240210623
1203.354719	0.238358572
1205.283172	0.236305967
1207.211625	0.233757079
1209.140078	0.230742142
1211.068531	0.227974921
1212.996984	0.225939691
1214.925437	0.224069655
1216.853890	0.221898302
1218.782343	0.219604507
1220.710796	0.217439637
1222.639249	0.215478301
1224.567702	0.213682681
1226.496155	0.211903960
1228.424609	0.209744319
1230.353062	0.207008868
1232.281515	0.204338461
1234.209968	0.202295840
1236.138421	0.200523809
1238.066874	0.198755473
1239.995327	0.197171077
1241.923780	0.195592821
1243.852233	0.193696931
1245.780686	0.191526115
1247.709139	0.189697012
1249.637592	0.188688591
1251.566045	0.187867239
1253.494498	0.186279863
1255.422952	0.184236199
1257.351405	0.182630450
1259.279858	0.181338847
1261.208311	0.179829955
1263.136764	0.178044930
1265.065217	0.176011652
1266.993670	0.173988536
1268.922123	0.172392204
1270.850576	0.171093538
1272.779029	0.169618726
1274.707482	0.167620122
1276.635935	0.165483624
1278.564388	0.163928628
1280.492842	0.162869722
1282.421295	0.161740348
1284.349748	0.160613358
1286.278201	0.159585029
1288.206654	0.158131808
1290.135107	0.156040177
1292.063560	0.153846905
1293.992013	0.151963577
1295.920466	0.150257230
1297.848919	0.148573875
1299.777372	0.147082835
1301.705825	0.145926028
1303.634278	0.144951239
1305.562731	0.143854082
1307.491185	0.142599478
1309.419638	0.141625434
1311.348091	0.140961692
1313.276544	0.140135109
1315.204997	0.139050633
1317.133450	0.137788206
1319.061903	0.136080265
1320.990356	0.133848935
1322.918809	0.131667227
1324.847262	0.130095705
1326.775715	0.129036099
1328.704168	0.128060371
1330.632621	0.126938775
1332.561075	0.125924617
1334.489528	0.125585899
1336.417981	0.126106799
1338.346434	0.126234740
1340.274887	0.124474391
1342.203340	0.121450298
1344.131793	0.119034871
1346.060246	0.117847756
1347.988699	0.117088184
1349.917152	0.115975268
1351.845605	0.114743866
1353.774058	0.113739192
1355.702511	0.112726897
1357.630965	0.111887552
1359.559418	0.111649141
1361.487871	0.111247085
1363.416324	0.109919883
1365.344777	0.108231515
1367.273230	0.106795102
1369.201683	0.105997190
1371.130136	0.105929136
1373.058589	0.105871715
1374.987042	0.104972608
1376.915495	0.103117071
1378.843948	0.101131961
1380.772401	0.099824518
1382.700854	0.099301115
1384.629308	0.099195868
1386.557761	0.098692790
1388.486214	0.097484596
1390.414667	0.096384622
1392.343120	0.096209005
1394.271573	0.096878782
1396.200026	0.097112492
1398.128479	0.095583506
1400.056932	0.093138359
1401.985385	0.091238335
1403.913838	0.089882456
1405.842291	0.088729635
1407.770744	0.087661140
1409.699198	0.086765230
1411.627651	0.086245745
1413.556104	0.086297840
1415.484557	0.086892247
1417.413010	0.087060690
1419.341463	0.086241767
1421.269916	0.085093670
1423.198369	0.083594278
1425.126822	0.082172744
1427.055275	0.081573345
1428.983728	0.081302993
1430.912181	0.080990069
1432.840634	0.080932289
1434.769087	0.080694467
1436.697541	0.079614379
1438.625994	0.078082658
1440.554447	0.076404877
1442.482900	0.075158186
1444.411353	0.074771829
1446.339806	0.074588023
1448.268259	0.074161313
1450.196712	0.073811881
1452.125165	0.074292921
1454.053618	0.075959779
1455.982071	0.077100456
1457.910524	0.075580560
1459.838977	0.072758406
1461.767431	0.070738792
1463.695884	0.069367275
1465.624337	0.068153985
1467.552790	0.067669578
1469.481243	0.068350017
1471.409696	0.069605164
1473.338149	0.070019729
1475.266602	0.068486050
1477.195055	0.066048518
1479.123508	0.064186133
1481.051961	0.063150160
1482.980414	0.063031077
1484.908867	0.063925877
1486.837321	0.065425627
1488.765774	0.066196531
1490.694227	0.065283336
1492.622680	0.063892238
1494.551133	0.062961936
1496.479586	0.062220294
1498.408039	0.061228450
1500.336492	0.060317557
1502.264945	0.060639724
1504.193398	0.062329363
1506.121851	0.063817367
1508.050304	0.063219436
1509.978757	0.060835052
1511.907210	0.058831092
1513.835664	0.058397189
1515.764117	0.059036020
1517.692570	0.060265146
1519.621023	0.061535340
1521.549476	0.061718564
1523.477929	0.060312074
1525.406382	0.057904143
1527.334835	0.055740513
1529.263288	0.054741424
1531.191741	0.054639548
1533.120194	0.054526065
1535.048647	0.054529916
1536.977100	0.055385828
1538.905554	0.057182696
1540.834007	0.058557745
1542.762460	0.057082783
1544.690913	0.053760026
1546.619366	0.051180933
1548.547819	0.050080322
1550.476272	0.050033920
1552.404725	0.050636034
1554.333178	0.052101213
1556.261631	0.054300055
1558.190084	0.054973554
1560.118537	0.052942511
1562.046990	0.050531402
1563.975443	0.049055181
1565.903897	0.048813008
1567.832350	0.048934307
1569.760803	0.048606269
1571.689256	0.048575211
1573.617709	0.049129371
1575.546162	0.049403928
1577.474615	0.048680782
1579.403068	0.047198419
1581.331521	0.045905497
1583.259974	0.045516204
1585.188427	0.045722336
1587.116880	0.045960262
1589.045333	0.046154086
1590.973787	0.046406336
1592.902240	0.046650879
1594.830693	0.046798553
1596.759146	0.046852428
1598.687599	0.046999540
1600.616052	0.047491994
1602.544505	0.048166107
1604.472958	0.048573989
1606.401411	0.048566043
1608.329864	0.048429813
1610.258317	0.048622716
1612.186770	0.049461480
1614.115223	0.050799675
1616.043677	0.051986720
1617.972130	0.052551284
1619.900583	0.052739680
1621.829036	0.053122222
1623.757489	0.053973485
1625.685942	0.054251898
1627.614395	0.053340249
1629.542848	0.052672613
1631.471301	0.053572785
1633.399754	0.055583209
1635.328207	0.057147484
1637.256660	0.056982063
1639.185113	0.055565819
1641.113566	0.054750953
1643.042020	0.055553183
1644.970473	0.057130996
1646.898926	0.058219545
1648.827379	0.058918558
1650.755832	0.059209522
1652.684285	0.058140434
1654.612738	0.055982269
1656.541191	0.053936861
1658.469644	0.052744430
1660.398097	0.052440099
1662.326550	0.052292511
1664.255003	0.052245591
1666.183456	0.052759968
1668.111910	0.053602740
1670.040363	0.054076448
1671.968816	0.053612359
1673.897269	0.052130438
1675.825722	0.050510645
1677.754175	0.049830113
1679.682628	0.050088715
1681.611081	0.050640468
1683.539534	0.050292946
1685.467987	0.048885535
1687.396440	0.047166292
1689.324893	0.045345142
1691.253346	0.044058807
1693.181799	0.043736249
1695.110253	0.044431709
1697.038706	0.045727048
1698.967159	0.045279093
1700.895612	0.043020718
1702.824065	0.041524384
1704.752518	0.040627711
1706.680971	0.039642151
1708.609424	0.038646434
1710.537877	0.038114324
1712.466330	0.038564049
1714.394783	0.039690632
1716.323236	0.039844573
1718.251689	0.038075432
1720.180143	0.036031101
1722.108596	0.034737930
1724.037049	0.034069773
1725.965502	0.033963565
1727.893955	0.034364957
1729.822408	0.035161108
1731.750861	0.035853378
1733.679314	0.035833623
1735.607767	0.035377990
1737.536220	0.034714792
1739.464673	0.033894900
1741.393126	0.033434466
1743.321579	0.033578515
1745.250032	0.034108434
1747.178486	0.034693077
1749.106939	0.034950525
1751.035392	0.034601647
1752.963845	0.033951521
1754.892298	0.033578102
1756.820751	0.033785067
1758.749204	0.034422204
1760.677657	0.034792610
1762.606110	0.034768898
1764.534563	0.034826089
1766.463016	0.035167586
1768.391469	0.035934426
1770.319922	0.036868706
1772.248376	0.037256081
1774.176829	0.036931887
1776.105282	0.036427841
1778.033735	0.036296751
1779.962188	0.036584400
1781.890641	0.036879405
1783.819094	0.036900029
1785.747547	0.037020769
1787.676000	0.037750084
1789.604453	0.038811684
1791.532906	0.039401207
1793.461359	0.039314412
1795.389812	0.039138202
1797.318266	0.039285608
1799.246719	0.039653964
1801.175172	0.039887901
1803.103625	0.039871242
1805.032078	0.039832082
1806.960531	0.040040109
1808.888984	0.040453605
1810.817437	0.040787097
1812.745890	0.040880121
1814.674343	0.040737975
1816.602796	0.040487781
1818.531249	0.040473361
1820.459702	0.040952969
1822.388155	0.041722253
1824.316609	0.042241592
1826.245062	0.042381994
1828.173515	0.042323813
1830.101968	0.042092450
1832.030421	0.041676149
1833.958874	0.041203093
1835.887327	0.040901262
1837.815780	0.040834278
1839.744233	0.041107062
1841.672686	0.041609000
1843.601139	0.041747380
1845.529592	0.041307762
1847.458045	0.040627517
1849.386499	0.039949417
1851.314952	0.039371956
1853.243405	0.039024618
1855.171858	0.038929980
1857.100311	0.038926661
1859.028764	0.038842198
1860.957217	0.038648639
1862.885670	0.038616043
1864.814123	0.038948122
1866.742576	0.039183646
1868.671029	0.038749523
1870.599482	0.037925370
1872.527935	0.037226006
1874.456388	0.036744259
1876.384842	0.036290944
1878.313295	0.035694126
1880.241748	0.035231620
1882.170201	0.035129566
1884.098654	0.035110001
1886.027107	0.034957301
1887.955560	0.034664184
1889.884013	0.034300487
1891.812466	0.034009788
1893.740919	0.033806827
1895.669372	0.033626534
1897.597825	0.033296667
1899.526278	0.032739602
1901.454732	0.032144975
1903.383185	0.031771358
1905.311638	0.031777143
1907.240091	0.031981360
1909.168544	0.031959958
1911.096997	0.031527571
1913.025450	0.030929483
1914.953903	0.030431224
1916.882356	0.030083073
1918.810809	0.030014699
1920.739262	0.030003607
1922.667715	0.029655376
1924.596168	0.029170584
1926.524622	0.028771970
1928.453075	0.028422525
1930.381528	0.028069485
1932.309981	0.027673086
1934.238434	0.027242156
1936.166887	0.026895417
1938.095340	0.026732773
1940.023793	0.026748221
1941.952246	0.026832584
1943.880699	0.026695088
1945.809152	0.026126729
1947.737605	0.025389288
1949.666058	0.024707101
1951.594511	0.024160832
1953.522965	0.023949824
1955.451418	0.024060372
1957.379871	0.024272876
1959.308324	0.024413474
1961.236777	0.024407679
1963.165230	0.024210261
1965.093683	0.023759261
1967.022136	0.023208871
1968.950589	0.022918642
1970.879042	0.022939077
1972.807495	0.022944298
1974.735948	0.022677641
1976.664401	0.022271998
1978.592855	0.021981420
1980.521308	0.021818580
1982.449761	0.021739323
1984.378214	0.021741517
1986.306667	0.021737093
1988.235120	0.021625202
1990.163573	0.021422429
1992.092026	0.021198295
1994.020479	0.021053774
1995.948932	0.020993840
1997.877385	0.020748666
1999.805838	0.020157341
2001.734291	0.019676100
2003.662744	0.019771567
2005.591198	0.020174623
2007.519651	0.020195713
2009.448104	0.019622315
2011.376557	0.018980494
2013.305010	0.018756015
2015.233463	0.018834559
2017.161916	0.018861277
2019.090369	0.018671079
2021.018822	0.018474462
2022.947275	0.018543433
2024.875728	0.018687123
2026.804181	0.018651156
2028.732634	0.018463954
2030.661088	0.018105086
2032.589541	0.017614353
2034.517994	0.017133648
2036.446447	0.016749714
2038.374900	0.016615361
2040.303353	0.016633315
2042.231806	0.016416840
2044.160259	0.016127406
2046.088712	0.016166607
2048.017165	0.016309986
2049.945618	0.016359851
2051.874071	0.016403874
2053.802524	0.016289052
2055.730978	0.016112706
2057.659431	0.016235551
2059.587884	0.016600041
2061.516337	0.016838534
2063.444790	0.016650634
2065.373243	0.016078388
2067.301696	0.015495935
2069.230149	0.015260571
2071.158602	0.015364645
2073.087055	0.015478689
2075.015508	0.015409782
2076.943961	0.015265886
2078.872414	0.015130985
2080.800867	0.015018472
2082.729321	0.014972357
2084.657774	0.014909196
2086.586227	0.014765005
2088.514680	0.014669021
2090.443133	0.014580179
2092.371586	0.014355461
2094.300039	0.014237242
2096.228492	0.014407388
2098.156945	0.014639567
2100.085398	0.014704277
2102.013851	0.014545294
2103.942304	0.014316288
2105.870757	0.014070313
2107.799211	0.013656143
2109.727664	0.013314475
2111.656117	0.013251407
2113.584570	0.013276625
2115.513023	0.013393793
2117.441476	0.013616128
2119.369929	0.013781354
2121.298382	0.013899808
2123.226835	0.013918565
2125.155288	0.013664717
2127.083741	0.013301517
2129.012194	0.013166886
2130.940647	0.013203608
2132.869100	0.013074504
2134.797554	0.012738853
2136.726007	0.012426313
2138.654460	0.012226910
2140.582913	0.012192430
2142.511366	0.012278565
2144.439819	0.012265039
2146.368272	0.012085520
2148.296725	0.012025529
2150.225178	0.012328326
2152.153631	0.012682654
2154.082084	0.012588700
2156.010537	0.012232092
2157.938990	0.012115302
2159.867444	0.012219731
2161.795897	0.012199751
2163.724350	0.012045471
2165.652803	0.012019861
2167.581256	0.012109307
2169.509709	0.012203501
2171.438162	0.012378263
2173.366615	0.012498245
2175.295068	0.012447118
2177.223521	0.012373530
2179.151974	0.012294627
2181.080427	0.012143704
2183.008880	0.011968145
2184.937334	0.011799658
2186.865787	0.011486408
2188.794240	0.011032570
2190.722693	0.010835923
2192.651146	0.010963771
2194.579599	0.011182483
2196.508052	0.011490068
2198.436505	0.011588172
2200.364958	0.011300567
2202.293411	0.011147677
2204.221864	0.011246078
2206.150317	0.011120052
2208.078770	0.010800905
2210.007223	0.010590227
2211.935677	0.010447614
2213.864130	0.010435205
2215.792583	0.010533863
2217.721036	0.010400077
2219.649489	0.010174242
2221.577942	0.010379726
2223.506395	0.010915697
2225.434848	0.011254209
2227.363301	0.011160578
2229.291754	0.010906784
2231.220207	0.010779897
2233.148660	0.010589279
2235.077113	0.010307755
2237.005567	0.010044546
2238.934020	0.009669930
2240.862473	0.009444514
2242.790926	0.009739460
2244.719379	0.010100336
2246.647832	0.010042979
2248.576285	0.009912911
2250.504738	0.009989634
2252.433191	0.009879234
2254.361644	0.009563904
2256.290097	0.009282232
2258.218550	0.009168065
2260.147003	0.009203082
2262.075456	0.009272623
2264.003910	0.009181326
2265.932363	0.008978442
2267.860816	0.008946145
2269.789269	0.009121258
2271.717722	0.009297697
2273.646175	0.009354865
2275.574628	0.009351064
2277.503081	0.009378286
2279.431534	0.009434765
2281.359987	0.009411234
2283.288440	0.009257372
2285.216893	0.009108777
2287.145346	0.008988967
2289.073800	0.008746830
2291.002253	0.008429244
2292.930706	0.008247804
2294.859159	0.008384630
2296.787612	0.008783242
2298.716065	0.008985663
2300.644518	0.008778006
2302.572971	0.008616081
2304.501424	0.008758686
2306.429877	0.008923127
2308.358330	0.008952121
2310.286783	0.008889253
2312.215236	0.008635636
2314.143690	0.008347291
2316.072143	0.008440579
2318.000596	0.008898565
2319.929049	0.009253433
2321.857502	0.009225560
2323.785955	0.008879821
2325.714408	0.008308138
2327.642861	0.007863645
2329.571314	0.008016245
2331.499767	0.008818706
2333.428220	0.009667326
2335.356673	0.009745221
2337.285126	0.009207509
2339.213579	0.008919735
2341.142033	0.008724086
2343.070486	0.008315178
2344.998939	0.008483546
2346.927392	0.009462684
2348.855845	0.010168179
2350.784298	0.010087252
2352.712751	0.010046517
2354.641204	0.010226780
2356.569657	0.009694090
2358.498110	0.008434467
2360.426563	0.007586862
2362.355016	0.008093479
2364.283469	0.008965437
2366.211923	0.009118716
2368.140376	0.008942554
2370.068829	0.008740952
2371.997282	0.008331159
2373.925735	0.007596476
2375.854188	0.006907457
2377.782641	0.006565253
2379.711094	0.006470146
2381.639547	0.006560275
2383.568000	0.006702528
2385.496453	0.006718523
2387.424906	0.006758704
2389.353359	0.007003962
2391.281812	0.007231588
2393.210266	0.007195001
2395.138719	0.007024920
2397.067172	0.006893710
2398.995625	0.006761780
2400.924078	0.006596689
2402.852531	0.006459684
2404.780984	0.006352497
2406.709437	0.006205120
2408.637890	0.006103755
2410.566343	0.006100975
2412.494796	0.006042466
2414.423249	0.005926208
2416.351702	0.005871762
2418.280156	0.005815460
2420.208609	0.005690654
2422.137062	0.005601916
2424.065515	0.005787110
2425.993968	0.006072665
2427.922421	0.006135275
2429.850874	0.006083080
2431.779327	0.006103060
2433.707780	0.006210167
2435.636233	0.006160421
2437.564686	0.005980497
2439.493139	0.005854459
2441.421592	0.005626427
2443.350045	0.005230610
2445.278499	0.005171146
2447.206952	0.005557191
2449.135405	0.005936785
2451.063858	0.006236694
2452.992311	0.006470694
2454.920764	0.006551807
2456.849217	0.006677673
2458.777670	0.006842934
2460.706123	0.006735591
2462.634576	0.006459499
2464.563029	0.006393875
2466.491482	0.006401036
2468.419935	0.006294189
2470.348389	0.006298637
2472.276842	0.006385500
2474.205295	0.006305941
2476.133748	0.006378043
2478.062201	0.006861762
2479.990654	0.007278437
2481.919107	0.007229216
2483.847560	0.006930893
2485.776013	0.006860099
2487.704466	0.007113495
2489.632919	0.007334040
2491.561372	0.007518778
2493.489825	0.007862002
2495.418279	0.008117672
2497.346732	0.008095627
2499.275185	0.007969600
2501.203638	0.007991348
2503.132091	0.008202892
2505.060544	0.008339494
2506.988997	0.008256289
2508.917450	0.008322579
2510.845903	0.008717476
2512.774356	0.009094519
2514.702809	0.009305697
2516.631262	0.009533340
2518.559715	0.009796604
2520.488168	0.009852029
2522.416622	0.009647180
2524.345075	0.009539649
2526.273528	0.009845342
2528.201981	0.010387404
2530.130434	0.010531909
2532.058887	0.010205965
2533.987340	0.010186862
2535.915793	0.010650961
2537.844246	0.011033406
2539.772699	0.011324947
2541.701152	0.011873910
2543.629605	0.012531499
2545.558058	0.012971436
2547.486512	0.013153023
2549.414965	0.013148324
2551.343418	0.013104520
2553.271871	0.013349381
2555.200324	0.013910609
2557.128777	0.014286391
2559.057230	0.014339540
2560.985683	0.014641341
2562.914136	0.015221084
2564.842589	0.015489018
2566.771042	0.015447090
2568.699495	0.015384518
2570.627948	0.015397581
2572.556401	0.015716594
2574.484855	0.016260589
2576.413308	0.016571537
2578.341761	0.016575383
2580.270214	0.016565394
2582.198667	0.016707122
2584.127120	0.016973898
2586.055573	0.017346343
2587.984026	0.017838661
2589.912479	0.018192748
2591.840932	0.018127969
2593.769385	0.017920841
2595.697838	0.018003222
2597.626291	0.018297970
2599.554745	0.018366124
2601.483198	0.018179953
2603.411651	0.018207345
2605.340104	0.018508429
2607.268557	0.018737111
2609.197010	0.018808004
2611.125463	0.018867517
2613.053916	0.019080780
2614.982369	0.019399004
2616.910822	0.019529920
2618.839275	0.019358439
2620.767728	0.019026099
2622.696181	0.018701913
2624.624635	0.018662058
2626.553088	0.018938195
2628.481541	0.019092618
2630.409994	0.018980008
2632.338447	0.018771015
2634.266900	0.018456740
2636.195353	0.018043716
2638.123806	0.017728893
2640.052259	0.017791353
2641.980712	0.018249800
2643.909165	0.018546205
2645.837618	0.018275684
2647.766071	0.017894568
2649.694524	0.017948009
2651.622978	0.018117342
2653.551431	0.017951414
2655.479884	0.017729513
2657.408337	0.017707082
2659.336790	0.017681709
2661.265243	0.017515067
2663.193696	0.017259870
2665.122149	0.016937561
2667.050602	0.016556088
2668.979055	0.016173383
2670.907508	0.015994854
2672.835961	0.016222196
2674.764414	0.016560864
2676.692868	0.016487401
2678.621321	0.016123541
2680.549774	0.015857343
2682.478227	0.015745606
2684.406680	0.015798705
2686.335133	0.015872385
2688.263586	0.015821237
2690.192039	0.015878027
2692.120492	0.015983446
2694.048945	0.015740162
2695.977398	0.015248171
2697.905851	0.015003576
2699.834304	0.015003994
2701.762757	0.014864715
2703.691211	0.014617718
2705.619664	0.014673356
2707.548117	0.014993706
2709.476570	0.015018405
2711.405023	0.014733869
2713.333476	0.014498662
2715.261929	0.014166352
2717.190382	0.013918864
2719.118835	0.014184518
2721.047288	0.014598522
2722.975741	0.014746474
2724.904194	0.014757445
2726.832647	0.014783780
2728.761101	0.014822950
2730.689554	0.014513825
2732.618007	0.013574694
2734.546460	0.012728358
2736.474913	0.012912158
2738.403366	0.013750596
2740.331819	0.013988125
2742.260272	0.013426343
2744.188725	0.013046794
2746.117178	0.013254804
2748.045631	0.013582530
2749.974084	0.013731474
2751.902537	0.013826371
2753.830991	0.013744223
2755.759444	0.013294945
2757.687897	0.012914987
2759.616350	0.012919767
2761.544803	0.012984328
2763.473256	0.012952095
2765.401709	0.012916875
2767.330162	0.012733761
2769.258615	0.012503682
2771.187068	0.012603973
2773.115521	0.012834569
2775.043974	0.012754358
2776.972427	0.012590215
2778.900880	0.012707995
2780.829334	0.012756817
2782.757787	0.012424034
2784.686240	0.012041176
2786.614693	0.011875089
2788.543146	0.011863594
2790.471599	0.011930776
2792.400052	0.011861776
2794.328505	0.011709634
2796.256958	0.011864971
2798.185411	0.012137873
2800.113864	0.012113617
2802.042317	0.012100037
2803.970770	0.012159660
2805.899224	0.012093089
2807.827677	0.012024396
2809.756130	0.011966347
2811.684583	0.011936088
2813.613036	0.011905411
2815.541489	0.011712248
2817.469942	0.011670236
2819.398395	0.011904118
2821.326848	0.011787855
2823.255301	0.011187293
2825.183754	0.010724018
2827.112207	0.010709421
2829.040660	0.011045308
2830.969113	0.011566834
2832.897567	0.012018779
2834.826020	0.012324098
2836.754473	0.012397340
2838.682926	0.012013114
2840.611379	0.011414902
2842.539832	0.011218143
2844.468285	0.011441420
2846.396738	0.011585380
2848.325191	0.011550891
2850.253644	0.011499349
2852.182097	0.011276166
2854.110550	0.011101199
2856.039003	0.011340545
2857.967457	0.011505096
2859.895910	0.011239449
2861.824363	0.011058858
2863.752816	0.011171347
2865.681269	0.011310417
2867.609722	0.011344769
2869.538175	0.011298903
2871.466628	0.011217135
2873.395081	0.011086450
2875.323534	0.010940628
2877.251987	0.010939997
2879.180440	0.011168027
2881.108893	0.011420231
2883.037347	0.011233085
2884.965800	0.010655779
2886.894253	0.010440515
2888.822706	0.010664955
2890.751159	0.010805465
2892.679612	0.010851884
2894.608065	0.010951915
2896.536518	0.011013076
2898.464971	0.011103672
2900.393424	0.011226722
2902.321877	0.011242065
2904.250330	0.011176826
2906.178783	0.011124841
2908.107236	0.011046182
2910.035690	0.010964799
2911.964143	0.010976665
2913.892596	0.011125167
2915.821049	0.011267144
2917.749502	0.011288559
2919.677955	0.011349611
2921.606408	0.011292170
2923.534861	0.010858284
2925.463314	0.010607969
2927.391767	0.011139426
2929.320220	0.011846096
2931.248673	0.011976608
2933.177126	0.011752663
2935.105580	0.011666213
2937.034033	0.011794620
2938.962486	0.011815510
2940.890939	0.011573650
2942.819392	0.011252726
2944.747845	0.011018560
2946.676298	0.011069320
2948.604751	0.011354245
2950.533204	0.011506375
2952.461657	0.011413164
2954.390110	0.011212927
2956.318563	0.011137639
2958.247016	0.011284052
2960.175469	0.011453552
2962.103923	0.011616356
2964.032376	0.011692224
2965.960829	0.011353660
2967.889282	0.010828264
2969.817735	0.010699263
2971.746188	0.011009384
2973.674641	0.011522722
2975.603094	0.011712213
2977.531547	0.011200988
2979.460000	0.010757822
2981.388453	0.010928210
2983.316906	0.011214791
2985.245359	0.011269980
2987.173813	0.011161718
2989.102266	0.011052690
2991.030719	0.011371594
2992.959172	0.012146314
2994.887625	0.012812202
2996.816078	0.013061211
2998.744531	0.012841791
3000.672984	0.012351334
3002.601437	0.012133952
3004.529890	0.012453730
3006.458343	0.012907021
3008.386796	0.013022813
3010.315249	0.012857156
3012.243703	0.012544165
3014.172156	0.012236686
3016.100609	0.012297946
3018.029062	0.012642717
3019.957515	0.012806274
3021.885968	0.012810093
3023.814421	0.012766788
3025.742874	0.012448674
3027.671327	0.011974241
3029.599780	0.011763489
3031.528233	0.012048112
3033.456686	0.012709444
3035.385139	0.013358156
3037.313592	0.013619878
3039.242046	0.013409272
3041.170499	0.012978898
3043.098952	0.012723712
3045.027405	0.012838031
3046.955858	0.013192115
3048.884311	0.013502489
3050.812764	0.013665352
3052.741217	0.013855063
3054.669670	0.014174096
3056.598123	0.014402107
3058.526576	0.014411267
3060.455029	0.014433694
3062.383482	0.014646015
3064.311936	0.014919121
3066.240389	0.014976989
3068.168842	0.014816253
3070.097295	0.014808163
3072.025748	0.014973681
3073.954201	0.015003810
3075.882654	0.015023883
3077.811107	0.015202031
3079.739560	0.015297403
3081.668013	0.015197326
3083.596466	0.015084871
3085.524919	0.015184626
3087.453372	0.015590043
3089.381825	0.016237412
3091.310279	0.017040363
3093.238732	0.017681338
3095.167185	0.017796868
3097.095638	0.017488284
3099.024091	0.017105708
3100.952544	0.017026432
3102.880997	0.017299943
3104.809450	0.017422995
3106.737903	0.017273640
3108.666356	0.017276153
3110.594809	0.017455166
3112.523262	0.017499376
3114.451715	0.017282592
3116.380169	0.017070262
3118.308622	0.017121509
3120.237075	0.017454937
3122.165528	0.017980898
3124.093981	0.018481052
3126.022434	0.018822815
3127.950887	0.018945949
3129.879340	0.018703874
3131.807793	0.018431969
3133.736246	0.018752106
3135.664699	0.019431517
3137.593152	0.019694384
3139.521605	0.019478260
3141.450058	0.019452138
3143.378512	0.019826042
3145.306965	0.019979328
3147.235418	0.019639522
3149.163871	0.019304257
3151.092324	0.019460320
3153.020777	0.020203738
3154.949230	0.021027679
3156.877683	0.021210520
3158.806136	0.020958707
3160.734589	0.020867724
3162.663042	0.020787835
3164.591495	0.020687595
3166.519948	0.021012748
3168.448402	0.021401694
3170.376855	0.021292480
3172.305308	0.021254202
3174.233761	0.021697259
3176.162214	0.022165785
3178.090667	0.022483835
3180.019120	0.022771772
3181.947573	0.022961205
3183.876026	0.022975154
3185.804479	0.022988310
3187.732932	0.023201868
3189.661385	0.023414493
3191.589838	0.023515267
3193.518292	0.023632331
3195.446745	0.023696652
3197.375198	0.023646004
3199.303651	0.023569865
3201.232104	0.023685556
3203.160557	0.024147933
3205.089010	0.024637623
3207.017463	0.024780428
3208.945916	0.024641663
3210.874369	0.024496371
3212.802822	0.024752289
3214.731275	0.025472805
3216.659728	0.025901571
3218.588181	0.025655251
3220.516635	0.025361998
3222.445088	0.025500244
3224.373541	0.025781857
3226.301994	0.025919011
3228.230447	0.026195074
3230.158900	0.026629254
3232.087353	0.026748642
3234.015806	0.026751583
3235.944259	0.027013222
3237.872712	0.027423922
3239.801165	0.027833052
3241.729618	0.027883327
3243.658071	0.027576754
3245.586525	0.027542740
3247.514978	0.027798641
3249.443431	0.027823297
3251.371884	0.027890569
3253.300337	0.028301327
3255.228790	0.028684940
3257.157243	0.028704569
3259.085696	0.028324077
3261.014149	0.027905911
3262.942602	0.028053874
3264.871055	0.028809128
3266.799508	0.029458843
3268.727961	0.029392580
3270.656414	0.028712343
3272.584868	0.028132379
3274.513321	0.028497739
3276.441774	0.029659372
3278.370227	0.030229917
3280.298680	0.029438764
3282.227133	0.028380200
3284.155586	0.028428618
3286.084039	0.029234232
3288.012492	0.029565189
3289.940945	0.029230451
3291.869398	0.028797215
3293.797851	0.028764134
3295.726304	0.029207446
3297.654758	0.029791974
3299.583211	0.030317115
3301.511664	0.030685024
3303.440117	0.030626560
3305.368570	0.030152740
3307.297023	0.029867407
3309.225476	0.030356143
3311.153929	0.031161945
3313.082382	0.031249711
3315.010835	0.030888597
3316.939288	0.030941449
3318.867741	0.031251710
3320.796194	0.031410933
3322.724648	0.031285122
3324.653101	0.030960472
3326.581554	0.030982111
3328.510007	0.031667423
3330.438460	0.032582816
3332.366913	0.033080917
3334.295366	0.033147704
3336.223819	0.033388533
3338.152272	0.033769101
3340.080725	0.033479810
3342.009178	0.032540452
3343.937631	0.032042298
3345.866084	0.032642689
3347.794537	0.033812903
3349.722991	0.034701139
3351.651444	0.035112847
3353.579897	0.035047237
3355.508350	0.034526128
3357.436803	0.033885676
3359.365256	0.033643804
3361.293709	0.034273107
3363.222162	0.035432603
3365.150615	0.036111109
3367.079068	0.036032826
3369.007521	0.035600193
3370.935974	0.035006117
3372.864427	0.034513626
3374.792881	0.034577712
3376.721334	0.034979485
3378.649787	0.035135232
3380.578240	0.035249095
3382.506693	0.035736278
3384.435146	0.036606353
3386.363599	0.037383001
3388.292052	0.037129745
3390.220505	0.035993960
3392.148958	0.035451729
3394.077411	0.035990506
3396.005864	0.036567502
3397.934317	0.036570635
3399.862770	0.036372144
3401.791224	0.036296964
3403.719677	0.036119949
3405.648130	0.036350787
3407.576583	0.037047349
3409.505036	0.037510816
3411.433489	0.037445430
3413.361942	0.037163138
3415.290395	0.036988173
3417.218848	0.037167519
3419.147301	0.037740696
3421.075754	0.038359907
3423.004207	0.038398065
3424.932660	0.037853912
3426.861114	0.037480425
3428.789567	0.037583716
3430.718020	0.037666991
3432.646473	0.037291158
3434.574926	0.036676608
3436.503379	0.036441423
3438.431832	0.036611486
3440.360285	0.036748014
3442.288738	0.036927473
3444.217191	0.037193134
3446.145644	0.037026446
3448.074097	0.036454678
3450.002550	0.036178548
3451.931004	0.036553975
3453.859457	0.037031066
3455.787910	0.036888480
3457.716363	0.036262769
3459.644816	0.035653058
3461.573269	0.035325460
3463.501722	0.035391111
3465.430175	0.035676602
3467.358628	0.035766084
3469.287081	0.035448223
3471.215534	0.034961212
3473.143987	0.034766637
3475.072440	0.035058320
3477.000893	0.035536412
3478.929347	0.035641693
3480.857800	0.035066549
3482.786253	0.034140643
3484.714706	0.033435069
3486.643159	0.033200793
3488.571612	0.033412725
3490.500065	0.033749957
3492.428518	0.033989638
3494.356971	0.034190543
3496.285424	0.034044664
3498.213877	0.033420682
3500.142330	0.032975879
3502.070783	0.032829009
3503.999237	0.032491613
3505.927690	0.032078896
3507.856143	0.031801030
3509.784596	0.031563058
3511.713049	0.031334855
3513.641502	0.031101089
3515.569955	0.030870309
3517.498408	0.030891042
3519.426861	0.031434659
3521.355314	0.032123800
3523.283767	0.032187235
3525.212220	0.031447973
3527.140673	0.030446373
3529.069126	0.029680181
3530.997580	0.029137768
3532.926033	0.028600371
3534.854486	0.028190348
3536.782939	0.028214097
3538.711392	0.028559990
3540.639845	0.028855169
3542.568298	0.028952334
3544.496751	0.028735235
3546.425204	0.028134085
3548.353657	0.027613858
3550.282110	0.027619276
3552.210563	0.027894717
3554.139016	0.027926579
3556.067470	0.027612137
3557.995923	0.027173923
3559.924376	0.026808247
3561.852829	0.026554743
3563.781282	0.026388029
3565.709735	0.026189955
3567.638188	0.025736792
3569.566641	0.025069751
3571.495094	0.024406083
3573.423547	0.023954945
3575.352000	0.023727681
3577.280453	0.023422087
3579.208906	0.023000902
3581.137360	0.022876360
3583.065813	0.023178853
3584.994266	0.023570012
3586.922719	0.023804879
3588.851172	0.023957171
3590.779625	0.024068765
3592.708078	0.024032192
3594.636531	0.023816187
3596.564984	0.023554098
3598.493437	0.023120347
3600.421890	0.022238901
3602.350343	0.021255186
3604.278796	0.020741262
3606.207249	0.020751784
3608.135703	0.020971965
3610.064156	0.021055510
3611.992609	0.020754434
3613.921062	0.020229790
3615.849515	0.019930737
3617.777968	0.019928796
3619.706421	0.019887647
3621.634874	0.019515408
3623.563327	0.018900044
3625.491780	0.018583653
3627.420233	0.018851498
3629.348686	0.019018330
3631.277139	0.018350828
3633.205593	0.017459000
3635.134046	0.017044039
3637.062499	0.016934242
3638.990952	0.016689073
3640.919405	0.016397394
3642.847858	0.016497375
3644.776311	0.017328471
3646.704764	0.018551385
3648.633217	0.018587193
3650.561670	0.016809296
3652.490123	0.015274840
3654.418576	0.014610865
3656.347029	0.014297201
3658.275482	0.014058728
3660.203936	0.013570548
3662.132389	0.012814675
3664.060842	0.012285708
3665.989295	0.012245430
3667.917748	0.012644317
3669.846201	0.013712063
3671.774654	0.015237037
3673.703107	0.015556542
3675.631560	0.013845337
3677.560013	0.011983830
3679.488466	0.011526374
3681.416919	0.012122598
3683.345372	0.012848714
3685.273826	0.012919081
3687.202279	0.012323943
3689.130732	0.012054582
3691.059185	0.012481788
3692.987638	0.012669562
3694.916091	0.012485529
3696.844544	0.012297884
3698.772997	0.012056862
3700.701450	0.011758824
3702.629903	0.011729917
3704.558356	0.011905189
3706.486809	0.011875544
3708.415262	0.011773474
3710.343716	0.011982868
3712.272169	0.012161341
3714.200622	0.011801545
3716.129075	0.011395017
3718.057528	0.011773189
3719.985981	0.013133952
3721.914434	0.014247931
3723.842887	0.013694048
3725.771340	0.012168253
3727.699793	0.011247517
3729.628246	0.011168384
3731.556699	0.011537296
3733.485152	0.012377212
3735.413605	0.013593763
3737.342059	0.014382862
3739.270512	0.014212459
3741.198965	0.013340640
3743.127418	0.012360165
3745.055871	0.012197989
3746.984324	0.013128376
3748.912777	0.014464445
3750.841230	0.015271041
3752.769683	0.014838009
3754.698136	0.013978524
3756.626589	0.013672362
3758.555042	0.013982697
3760.483495	0.014465320
3762.411949	0.014517613
3764.340402	0.014005884
3766.268855	0.013524500
3768.197308	0.013633335
3770.125761	0.014210239
3772.054214	0.014497130
3773.982667	0.013984624
3775.911120	0.013077380
3777.839573	0.012223323
3779.768026	0.011818656
3781.696479	0.012200868
3783.624932	0.012735100
3785.553385	0.012670416
3787.481838	0.012309937
3789.410292	0.012204703
3791.338745	0.012555287
3793.267198	0.013277643
3795.195651	0.013826746
3797.124104	0.013857028
3799.052557	0.013858912
3800.981010	0.014172150
3802.909463	0.014347457
3804.837916	0.013771191
3806.766369	0.012986701
3808.694822	0.012915468
3810.623275	0.013199573
3812.551728	0.013156397
3814.480182	0.012958356
3816.408635	0.013260606
3818.337088	0.013859589
3820.265541	0.013579554
3822.193994	0.012716919
3824.122447	0.012709285
3826.050900	0.013533179
3827.979353	0.014141419
3829.907806	0.014078549
3831.836259	0.013752881
3833.764712	0.013235047
3835.693165	0.012549961
3837.621618	0.012390917
3839.550071	0.013006552
3841.478525	0.013630648
3843.406978	0.013965926
3845.335431	0.014224488
3847.263884	0.014140511
3849.192337	0.013465851
3851.120790	0.012373268
3853.049243	0.011400652
3854.977696	0.011232547
3856.906149	0.011735119
3858.834602	0.012247037
3860.763055	0.012606490
3862.691508	0.012899268
3864.619961	0.012983119
3866.548415	0.012882496
3868.476868	0.012729389
3870.405321	0.012538883
3872.333774	0.012361839
3874.262227	0.012282663
3876.190680	0.012294650
3878.119133	0.012211096
3880.047586	0.012188267
3881.976039	0.012161175
3883.904492	0.011686325
3885.832945	0.011382956
3887.761398	0.011979103
3889.689851	0.012599244
3891.618305	0.012066334
3893.546758	0.011112751
3895.475211	0.011159512
3897.403664	0.011999582
3899.332117	0.012451723
3901.260570	0.012185373
3903.189023	0.011893657
3905.117476	0.011918562
3907.045929	0.012083775
3908.974382	0.012137292
3910.902835	0.012052248
3912.831288	0.011989047
3914.759741	0.011904955
3916.688194	0.011529019
3918.616648	0.011071786
3920.545101	0.011215675
3922.473554	0.011854909
3924.402007	0.012028252
3926.330460	0.011430998
3928.258913	0.010704484
3930.187366	0.010456878
3932.115819	0.010765365
3934.044272	0.011157993
3935.972725	0.011453425
3937.901178	0.011721432
3939.829631	0.011714840
3941.758084	0.011228209
3943.686538	0.010742377
3945.614991	0.010854895
3947.543444	0.011426594
3949.471897	0.011767892
3951.400350	0.011546856
3953.328803	0.011235300
3955.257256	0.011202817
3957.185709	0.011182750
3959.114162	0.011084768
3961.042615	0.011320145
3962.971068	0.011725683
3964.899521	0.011390912
3966.827974	0.010398638
3968.756427	0.009909137
3970.684881	0.010488272
3972.613334	0.011491233
3974.541787	0.011992363
3976.470240	0.011714934
3978.398693	0.010926501
3980.327146	0.010204164
3982.255599	0.009946198
3984.184052	0.010151206
3986.112505	0.010605134
3988.040958	0.010712955
3989.969411	0.010064577
3991.897864	0.009267899
3993.826317	0.009173787
3995.754771	0.010028518
3997.683224	0.011095157
3999.611677	0.011293855
4001.540130	0.010848332
4003.468583	0.010337669
4005.397036	0.009750193
4007.325489	0.009424196
4009.253942	0.009830236
4011.182395	0.010494048
4013.110848	0.010878154
4015.039301	0.010855023
4016.967754	0.010360885
4018.896207	0.009931844
4020.824661	0.010120376
4022.753114	0.010594821
4024.681567	0.010585692
4026.610020	0.009968013
4028.538473	0.009248930
4030.466926	0.009000135
4032.395379	0.009347514
4034.323832	0.010144971
4036.252285	0.010727973
4038.180738	0.010575614
4040.109191	0.010165237
4042.037644	0.009657879
4043.966097	0.009263776
4045.894550	0.009941545
4047.823004	0.010994114
4049.751457	0.011666475
4051.679910	0.011293133
4053.608363	0.010035619
4055.536816	0.008943569
4057.465269	0.008452319
4059.393722	0.008370341
4061.322175	0.008611125
4063.250628	0.008863123
4065.179081	0.008841374
4067.107534	0.008451828
4069.035987	0.008137380
4070.964440	0.008137469
4072.892894	0.008268867
4074.821347	0.008658024
4076.749800	0.009087527
4078.678253	0.008953508
4080.606706	0.008577026
4082.535159	0.008350818
4084.463612	0.008317840
4086.392065	0.008515589
4088.320518	0.008514578
4090.248971	0.008360344
4092.177424	0.008565310
4094.105877	0.008814928
4096.034330	0.008330733
4097.962783	0.007450629
4099.891237	0.007002275
4101.819690	0.007050303
4103.748143	0.007463289
4105.676596	0.007968259
4107.605049	0.008407726
4109.533502	0.008798520
4111.461955	0.008633480
4113.390408	0.007682366
4115.318861	0.006838440
4117.247314	0.007122659
4119.175767	0.008221516
4121.104220	0.008941726
4123.032673	0.008896277
4124.961127	0.008258987
4126.889580	0.007788355
4128.818033	0.007928784
4130.746486	0.007842523
4132.674939	0.007212636
4134.603392	0.006694715
4136.531845	0.006885267
4138.460298	0.007522421
4140.388751	0.008188781
4142.317204	0.008611777
4144.245657	0.009059829
4146.174110	0.009284118
4148.102563	0.008670242
4150.031017	0.007982210
4151.959470	0.008063515
4153.887923	0.008497284
4155.816376	0.008484925
4157.744829	0.008384520
4159.673282	0.008910990
4161.601735	0.009309708
4163.530188	0.009035925
4165.458641	0.008583760
4167.387094	0.008240006
4169.315547	0.007649408
4171.244000	0.007058630
4173.172453	0.007056760
4175.100906	0.007772473
4177.029360	0.008113528
4178.957813	0.007711915
4180.886266	0.008001847
4182.814719	0.008899806
4184.743172	0.009118130
4186.671625	0.008646086
4188.600078	0.008182011
4190.528531	0.007885065
4192.456984	0.007454742
4194.385437	0.006968828
4196.313890	0.006826626
4198.242343	0.007067906
4200.170796	0.007303133
4202.099250	0.007322656
4204.027703	0.007004132
4205.956156	0.006352344
4207.884609	0.006174682
4209.813062	0.006671156
4211.741515	0.007464066
4213.669968	0.008123611
4215.598421	0.008463326
4217.526874	0.008284644
4219.455327	0.008058545
4221.383780	0.007940744
4223.312233	0.007302386
4225.240686	0.006269842
4227.169139	0.006005868
4229.097593	0.006191427
4231.026046	0.006286877
4232.954499	0.006680438
4234.882952	0.007265364
4236.811405	0.007817646
4238.739858	0.008092022
4240.668311	0.007465894
4242.596764	0.006274724
4244.525217	0.005360469
4246.453670	0.005377786
4248.382123	0.005948195
4250.310576	0.006496834
4252.239029	0.006842606
4254.167483	0.007079891
4256.095936	0.007471204
4258.024389	0.008015404
4259.952842	0.008301944
4261.881295	0.007883056
4263.809748	0.006909769
4265.738201	0.006370404
4267.666654	0.006882322
4269.595107	0.007432944
4271.523560	0.007625954
4273.452013	0.007809180
4275.380466	0.007803330
4277.308919	0.007312933
4279.237373	0.006610816
4281.165826	0.005723233
4283.094279	0.004971263
4285.022732	0.004566114
4286.951185	0.004525091
4288.879638	0.004778915
4290.808091	0.004794021
4292.736544	0.005614571
4294.664997	0.006564008
4296.593450	0.006203912
4298.521903	0.005759015
4300.450356	0.005930548
4302.378809	0.006798017
4304.307262	0.007501007
4306.235716	0.007065523
4308.164169	0.005642916
4310.092622	0.004967530
4312.021075	0.005755468
4313.949528	0.006324989
4315.877981	0.005927101
4317.806434	0.005434705
4319.734887	0.005075969
4321.663340	0.005404476
4323.591793	0.005881396
4325.520246	0.005951006
4327.448699	0.005864819
4329.377152	0.006152536
4331.305606	0.006410358
4333.234059	0.005999296
4335.162512	0.005639157
4337.090965	0.006261343
4339.019418	0.007546508
4340.947871	0.007913141
4342.876324	0.006801119
4344.804777	0.005962197
4346.733230	0.006500943
4348.661683	0.007239096
4350.590136	0.006898035
4352.518589	0.005812088
4354.447042	0.005357333
4356.375495	0.005579192
4358.303949	0.005766769
4360.232402	0.006235785
4362.160855	0.006723938
4364.089308	0.006755747
4366.017761	0.006336357
4367.946214	0.005283411
4369.874667	0.004213799
4371.803120	0.004178165
4373.731573	0.005029898
4375.660026	0.006189282
4377.588479	0.006465366
4379.516932	0.006248441
4381.445385	0.006689962
4383.373839	0.007124525
4385.302292	0.006885251
4387.230745	0.006549384
4389.159198	0.006514371
4391.087651	0.006152873
4393.016104	0.005878448
4394.944557	0.006576394
4396.873010	0.007748448
4398.801463	0.008780161
4400.729916	0.008911023
4402.658369	0.008146244
4404.586822	0.007811332
4406.515275	0.007980393
4408.443729	0.007375351
4410.372182	0.006529992
4412.300635	0.006642905
4414.229088	0.007436401
4416.157541	0.007301612
4418.085994	0.006307772
4420.014447	0.005603989
4421.942900	0.005860127
4423.871353	0.007331154
4425.799806	0.008522760
4427.728259	0.007997567
4429.656712	0.006846946
4431.585165	0.006679091
4433.513618	0.007226386
4435.442072	0.007399566
4437.370525	0.006578288
4439.298978	0.005589872
4441.227431	0.005762343
4443.155884	0.006580370
4445.084337	0.007203090
4447.012790	0.007730313
4448.941243	0.008290657
4450.869696	0.008575059
4452.798149	0.007849805
4454.726602	0.006145200
4456.655055	0.005359550
4458.583508	0.006396464
4460.511962	0.007377184
4462.440415	0.007152439
4464.368868	0.006754396
4466.297321	0.007013281
4468.225774	0.007253225
4470.154227	0.006826287
4472.082680	0.006343651
4474.011133	0.006132890
4475.939586	0.005982421
4477.868039	0.005617644
4479.796492	0.005681811
4481.724945	0.006162645
4483.653398	0.006747343
4485.581851	0.007055687
4487.510305	0.006711561
4489.438758	0.006112802
4491.367211	0.006172347
4493.295664	0.006022853
4495.224117	0.005721545
4497.152570	0.006703886
4499.081023	0.008827289
4501.009476	0.009945625
4502.937929	0.008697204
4504.866382	0.006163040
4506.794835	0.004985488
4508.723288	0.006194246
4510.651741	0.008278027
4512.580195	0.009115206
4514.508648	0.008523802
4516.437101	0.007810350
4518.365554	0.007587146
4520.294007	0.007633040
4522.222460	0.007910437
4524.150913	0.008156678
4526.079366	0.007974886
4528.007819	0.007737127
4529.936272	0.007941924
4531.864725	0.008119734
4533.793178	0.007790894
4535.721631	0.007028254
4537.650084	0.006496043
4539.578538	0.006731212
4541.506991	0.007195900
4543.435444	0.007472320
4545.363897	0.007821443
4547.292350	0.007903104
4549.220803	0.007715093
4551.149256	0.007797252
4553.077709	0.008012909
4555.006162	0.008130545
4556.934615	0.008300615
4558.863068	0.008337020
4560.791521	0.007934089
4562.719974	0.007818941
4564.648428	0.008076984
4566.576881	0.007891149
4568.505334	0.006918299
4570.433787	0.005792649
4572.362240	0.005611231
4574.290693	0.005653110
4576.219146	0.005306062
4578.147599	0.005426437
4580.076052	0.005934996
4582.004505	0.006496840
4583.932958	0.007263668
4585.861411	0.007997308
4587.789864	0.007818205
4589.718318	0.007034254
4591.646771	0.007003464
4593.575224	0.007323434
4595.503677	0.007342031
4597.432130	0.007719347
4599.360583	0.007886496
4601.289036	0.007490590
4603.217489	0.006916114
[truncated: 1,501 more rows]
