# Supplementary material for: Adaptive Method for Quantitative Estimation of Glucose and Fructose Concentrations in Aqueous Solutions Based on Infrared Nanoantenna Optics
Source: Sensors (Basel). 2019 Jul 11;19(14):3053. doi: 10.3390/s19143053 (PMC6678705; doi:10.3390/s19143053)
Supplement: Supplementary file 1 [file sensors-19-03053-s001.zip › 00_Measurement_Data/Fructose cycles/3 c=50 gl/res4 sc50_50 ap100x100 par pol/3 c50 gl.21.txt]

748.239793	0.051686637
750.168246	0.042853147
752.096699	0.017316507
754.025152	0.016044555
755.953605	0.015656164
757.882058	0.021848969
759.810511	0.031133385
761.738964	0.031986199
763.667418	0.018535331
765.595871	0.018036451
767.524324	0.024930933
769.452777	0.025908478
771.381230	0.023778232
773.309683	0.028096363
775.238136	0.027034190
777.166589	0.026276583
779.095042	0.027975779
781.023495	0.030025570
782.951948	0.023526426
784.880401	0.012168475
786.808854	0.009688761
788.737308	0.021290759
790.665761	0.025966184
792.594214	0.010581963
794.522667	0.013865118
796.451120	0.027216699
798.379573	0.030014511
800.308026	0.021590173
802.236479	0.021520130
804.164932	0.022315845
806.093385	0.023456033
808.021838	0.031073749
809.950291	0.040161867
811.878744	0.037176471
813.807197	0.016965577
815.735651	0.020544793
817.664104	0.023195919
819.592557	0.014791197
821.521010	0.012034423
823.449463	0.014712230
825.377916	0.032352887
827.306369	0.026136272
829.234822	0.029051065
831.163275	0.045027554
833.091728	0.043338832
835.020181	0.025080081
836.948634	0.012531762
838.877087	0.021135287
840.805541	0.025636101
842.733994	0.016576467
844.662447	0.009925498
846.590900	0.013076109
848.519353	0.015905984
850.447806	0.017390186
852.376259	0.015217266
854.304712	0.014476345
856.233165	0.011760949
858.161618	0.011356512
860.090071	0.016118320
862.018524	0.022053266
863.946977	0.023176819
865.875430	0.021750590
867.803884	0.021816667
869.732337	0.024733348
871.660790	0.026605459
873.589243	0.025728207
875.517696	0.025155947
877.446149	0.028545499
879.374602	0.033630088
881.303055	0.037836496
883.231508	0.040691778
885.159961	0.042254090
887.088414	0.042657126
889.016867	0.043568067
890.945320	0.046907317
892.873774	0.052036032
894.802227	0.055438150
896.730680	0.054602146
898.659133	0.052842073
900.587586	0.055538170
902.516039	0.062271014
904.444492	0.068311907
906.372945	0.072475426
908.301398	0.077178910
910.229851	0.082942046
912.158304	0.087342925
914.086757	0.089234143
916.015210	0.090832777
917.943664	0.094494961
919.872117	0.100845352
921.800570	0.108693182
923.729023	0.115045242
925.657476	0.118577376
927.585929	0.122376084
929.514382	0.127673775
931.442835	0.132248223
933.371288	0.135889143
935.299741	0.140656933
937.228194	0.147067189
939.156647	0.153370738
941.085100	0.158932686
943.013553	0.164626554
944.942007	0.170657575
946.870460	0.176871940
948.798913	0.182934120
950.727366	0.188619375
952.655819	0.194448799
954.584272	0.200811550
956.512725	0.207861573
958.441178	0.215477794
960.369631	0.223021507
962.298084	0.229744568
964.226537	0.235382274
966.154990	0.240665391
968.083443	0.246312425
970.011897	0.252356350
971.940350	0.258756548
973.868803	0.265580654
975.797256	0.272665292
977.725709	0.279215842
979.654162	0.284560263
981.582615	0.289524764
983.511068	0.295613587
985.439521	0.302516609
987.367974	0.308596879
989.296427	0.313941240
991.224880	0.319859445
993.153333	0.326056004
995.081786	0.331337571
997.010240	0.336134255
998.938693	0.341505617
1000.867146	0.346761525
1002.795599	0.351149470
1004.724052	0.355759501
1006.652505	0.361376315
1008.580958	0.366599232
1010.509411	0.369923562
1012.437864	0.372375816
1014.366317	0.375452757
1016.294770	0.378294408
1018.223223	0.380489618
1020.151676	0.383046329
1022.080130	0.385605603
1024.008583	0.387964547
1025.937036	0.390662819
1027.865489	0.392984092
1029.793942	0.394229740
1031.722395	0.394974113
1033.650848	0.396079361
1035.579301	0.397448272
1037.507754	0.398715764
1039.436207	0.400011182
1041.364660	0.400698274
1043.293113	0.399982065
1045.221566	0.398696840
1047.150019	0.398006678
1049.078473	0.397555888
1051.006926	0.396715611
1052.935379	0.395137161
1054.863832	0.392648578
1056.792285	0.390407711
1058.720738	0.389050364
1060.649191	0.387642205
1062.577644	0.386039525
1064.506097	0.385060132
1066.434550	0.384922773
1068.363003	0.384885520
1070.291456	0.384319216
1072.219909	0.383626640
1074.148363	0.383541286
1076.076816	0.383975536
1078.005269	0.384044945
1079.933722	0.383193791
1081.862175	0.381879181
1083.790628	0.380699366
1085.719081	0.379680514
1087.647534	0.378984302
1089.575987	0.378382206
1091.504440	0.376966506
1093.432893	0.374972105
1095.361346	0.373310775
1097.289799	0.371903598
1099.218253	0.370328128
1101.146706	0.368815124
1103.075159	0.367677718
1105.003612	0.366385520
1106.932065	0.364682972
1108.860518	0.363240004
1110.788971	0.361989319
1112.717424	0.360377282
1114.645877	0.358427793
1116.574330	0.355856538
1118.502783	0.352529347
1120.431236	0.349379539
1122.359689	0.346865863
1124.288142	0.344506562
1126.216596	0.342103660
1128.145049	0.339425951
1130.073502	0.336470246
1132.001955	0.333899289
1133.930408	0.331389427
1135.858861	0.328145236
1137.787314	0.324667722
1139.715767	0.321738362
1141.644220	0.319431305
1143.572673	0.317317158
1145.501126	0.314891815
1147.429579	0.312328368
1149.358032	0.310118735
1151.286486	0.307980090
1153.214939	0.305325985
1155.143392	0.302207708
1157.071845	0.299116969
1159.000298	0.296714216
1160.928751	0.295035511
1162.857204	0.293068171
1164.785657	0.290217012
1166.714110	0.286947250
1168.642563	0.283890396
1170.571016	0.281177640
1172.499469	0.278445184
1174.427922	0.275447011
1176.356375	0.272444218
1178.284829	0.269947767
1180.213282	0.267992616
1182.141735	0.265901208
1184.070188	0.263248950
1185.998641	0.260360330
1187.927094	0.257657766
1189.855547	0.255166292
1191.784000	0.252709359
1193.712453	0.250316828
1195.640906	0.248061344
1197.569359	0.245864972
1199.497812	0.243645698
1201.426265	0.240950659
1203.354719	0.238079652
1205.283172	0.235288128
1207.211625	0.232823700
1209.140078	0.230510056
1211.068531	0.228292793
1212.996984	0.225996062
1214.925437	0.223439544
1216.853890	0.220832497
1218.782343	0.218478203
1220.710796	0.216461852
1222.639249	0.214659065
1224.567702	0.212801158
1226.496155	0.210663661
1228.424609	0.208302200
1230.353062	0.206132144
1232.281515	0.204393208
1234.209968	0.202724591
1236.138421	0.200934902
1238.066874	0.199157864
1239.995327	0.197349802
1241.923780	0.195658326
1243.852233	0.194317728
1245.780686	0.193007559
1247.709139	0.191387519
1249.637592	0.189617515
1251.566045	0.188013330
1253.494498	0.186437488
1255.422952	0.184563279
1257.351405	0.182694465
1259.279858	0.181173414
1261.208311	0.179545611
1263.136764	0.177428707
1265.065217	0.175175026
1266.993670	0.173246264
1268.922123	0.171822384
1270.850576	0.170700684
1272.779029	0.169444665
1274.707482	0.167819217
1276.635935	0.166068077
1278.564388	0.164416820
1280.492842	0.162896961
1282.421295	0.161441997
1284.349748	0.160004973
1286.278201	0.158576548
1288.206654	0.157061309
1290.135107	0.155402899
1292.063560	0.153670847
1293.992013	0.152007550
1295.920466	0.150501654
1297.848919	0.148959547
1299.777372	0.147284508
1301.705825	0.145732805
1303.634278	0.144554019
1305.562731	0.143624321
1307.491185	0.142488286
1309.419638	0.141132042
1311.348091	0.139875263
1313.276544	0.138806462
1315.204997	0.137968034
1317.133450	0.137151822
1319.061903	0.135748938
1320.990356	0.133698732
1322.918809	0.131686658
1324.847262	0.130066082
1326.775715	0.128720418
1328.704168	0.127591804
1330.632621	0.126587898
1332.561075	0.125723913
1334.489528	0.125312537
1336.417981	0.125449240
1338.346434	0.125239938
1340.274887	0.123816304
1342.203340	0.121456243
1344.131793	0.119060010
1346.060246	0.117345482
1347.988699	0.116421036
1349.917152	0.115768947
1351.845605	0.114952870
1353.774058	0.113867983
1355.702511	0.112683460
1357.630965	0.111799397
1359.559418	0.111252613
1361.487871	0.110488795
1363.416324	0.109403029
1365.344777	0.108286694
1367.273230	0.107151009
1369.201683	0.106316477
1371.130136	0.105987251
1373.058589	0.105588257
1374.987042	0.104516998
1376.915495	0.102696814
1378.843948	0.100698799
1380.772401	0.099259749
1382.700854	0.098592706
1384.629308	0.098180406
1386.557761	0.097190902
1388.486214	0.095827140
1390.414667	0.095022798
1392.343120	0.094976895
1394.271573	0.095405802
1396.200026	0.095587298
1398.128479	0.094497070
1400.056932	0.092569798
1401.985385	0.090793364
1403.913838	0.089253128
1405.842291	0.088164918
1407.770744	0.087526694
1409.699198	0.086994968
1411.627651	0.086545937
1413.556104	0.086384088
1415.484557	0.086539015
1417.413010	0.086337790
1419.341463	0.085518248
1421.269916	0.084487572
1423.198369	0.083014652
1425.126822	0.081654407
1427.055275	0.081134163
1428.983728	0.080866061
1430.912181	0.080442980
1432.840634	0.080001324
1434.769087	0.079178199
1436.697541	0.077850886
1438.625994	0.076676942
1440.554447	0.075546823
1442.482900	0.074579164
1444.411353	0.074171990
1446.339806	0.073939487
1448.268259	0.073649213
1450.196712	0.073531099
1452.125165	0.073964633
1454.053618	0.074853189
1455.982071	0.074912064
1457.910524	0.073442623
1459.838977	0.071686015
1461.767431	0.070387028
1463.695884	0.069180362
1465.624337	0.068148240
1467.552790	0.067975409
1469.481243	0.068593651
1471.409696	0.069076158
1473.338149	0.068537377
1475.266602	0.066849478
1477.195055	0.065096378
1479.123508	0.064091109
1481.051961	0.063638799
1482.980414	0.063608244
1484.908867	0.064011537
1486.837321	0.064664073
1488.765774	0.064701706
1490.694227	0.063537866
1492.622680	0.062380437
1494.551133	0.061792687
1496.479586	0.061122347
1498.408039	0.059986610
1500.336492	0.059156578
1502.264945	0.059715290
1504.193398	0.061247252
1506.121851	0.062182885
1508.050304	0.061534062
1509.978757	0.059934549
1511.907210	0.058655210
1513.835664	0.058354963
1515.764117	0.058690067
1517.692570	0.059328180
1519.621023	0.059654951
1521.549476	0.059126314
1523.477929	0.058078203
1525.406382	0.056446955
1527.334835	0.054613795
1529.263288	0.053574838
1531.191741	0.053211097
1533.120194	0.052999325
1535.048647	0.053550553
1536.977100	0.055093899
1538.905554	0.056985091
1540.834007	0.057709478
1542.762460	0.055333205
1544.690913	0.051879097
1546.619366	0.049825910
1548.547819	0.049053472
1550.476272	0.048822548
1552.404725	0.049071770
1554.333178	0.050197404
1556.261631	0.051834442
1558.190084	0.051905066
1560.118537	0.050051924
1562.046990	0.048480708
1563.975443	0.047560204
1565.903897	0.047288224
1567.832350	0.047358301
1569.760803	0.047573894
1571.689256	0.048303515
1573.617709	0.049005520
1575.546162	0.048788019
1577.474615	0.047771446
1579.403068	0.046661060
1581.331521	0.045872524
1583.259974	0.045611776
1585.188427	0.045687359
1587.116880	0.045893628
1589.045333	0.046216257
1590.973787	0.046613753
1592.902240	0.046858307
1594.830693	0.046804886
1596.759146	0.046722639
1598.687599	0.046865098
1600.616052	0.047048494
1602.544505	0.047092319
1604.472958	0.047211297
1606.401411	0.047595114
1608.329864	0.048107114
1610.258317	0.048614547
1612.186770	0.049285807
1614.115223	0.050017975
1616.043677	0.050419725
1617.972130	0.050857324
1619.900583	0.051631302
1621.829036	0.052139089
1623.757489	0.052336521
1625.685942	0.052450880
1627.614395	0.052621525
1629.542848	0.053217683
1631.471301	0.054222327
1633.399754	0.055002410
1635.328207	0.055199657
1637.256660	0.055020884
1639.185113	0.054569677
1641.113566	0.054509487
1643.042020	0.055621848
1644.970473	0.057352651
1646.898926	0.058440864
1648.827379	0.058567192
1650.755832	0.057552408
1652.684285	0.055481412
1654.612738	0.054173701
1656.541191	0.053801794
1658.469644	0.053459518
1660.398097	0.053159729
1662.326550	0.052818120
1664.255003	0.052596886
1666.183456	0.052685052
1668.111910	0.052769721
1670.040363	0.052563749
1671.968816	0.051855996
1673.897269	0.050481908
1675.825722	0.049118984
1677.754175	0.048770137
1679.682628	0.049346145
1681.611081	0.049848001
1683.539534	0.048825394
1685.467987	0.046711344
1687.396440	0.045051664
1689.324893	0.043871824
1691.253346	0.043290012
1693.181799	0.043260202
1695.110253	0.043568026
1697.038706	0.044013765
1698.967159	0.043002419
1700.895612	0.040900841
1702.824065	0.039946925
1704.752518	0.039559547
1706.680971	0.038774520
1708.609424	0.037847321
1710.537877	0.037558436
1712.466330	0.038210757
1714.394783	0.039102700
1716.323236	0.038885362
1718.251689	0.037355702
1720.180143	0.035939816
1722.108596	0.035052709
1724.037049	0.034531072
1725.965502	0.034465414
1727.893955	0.034731995
1729.822408	0.035177268
1731.750861	0.035333369
1733.679314	0.034705147
1735.607767	0.033940569
1737.536220	0.033443149
1739.464673	0.033149611
1741.393126	0.033337981
1743.321579	0.033930615
1745.250032	0.034712441
1747.178486	0.035271768
1749.106939	0.034856286
1751.035392	0.033626445
1752.963845	0.032754328
1754.892298	0.032624505
1756.820751	0.032974761
1758.749204	0.033499829
1760.677657	0.033669520
1762.606110	0.033609618
1764.534563	0.033733997
1766.463016	0.033960164
1768.391469	0.034465004
1770.319922	0.035275608
1772.248376	0.035776652
1774.176829	0.035740167
1776.105282	0.035656661
1778.033735	0.035921954
1779.962188	0.036387391
1781.890641	0.036546443
1783.819094	0.036259871
1785.747547	0.036233671
1787.676000	0.037044957
1789.604453	0.038218539
1791.532906	0.038886186
1793.461359	0.038922373
1795.389812	0.038982484
1797.318266	0.039391149
1799.246719	0.039825514
1801.175172	0.039918147
1803.103625	0.039803267
1805.032078	0.039807841
1806.960531	0.040052414
1808.888984	0.040398963
1810.817437	0.040585238
1812.745890	0.040485814
1814.674343	0.040309053
1816.602796	0.040341966
1818.531249	0.040601034
1820.459702	0.041010637
1822.388155	0.041580085
1824.316609	0.042132042
1826.245062	0.042428374
1828.173515	0.042106282
1830.101968	0.041210134
1832.030421	0.040473759
1833.958874	0.040219091
1835.887327	0.040338460
1837.815780	0.040705815
1839.744233	0.041161895
1841.672686	0.041357808
1843.601139	0.041089740
1845.529592	0.040691204
1847.458045	0.040264063
1849.386499	0.039790340
1851.314952	0.039467558
1853.243405	0.039235674
1855.171858	0.038969684
1857.100311	0.038821049
1859.028764	0.038839541
1860.957217	0.038804676
1862.885670	0.038735136
1864.814123	0.038833711
1866.742576	0.038845561
1868.671029	0.038386680
1870.599482	0.037743539
1872.527935	0.037282892
1874.456388	0.036889631
1876.384842	0.036476508
1878.313295	0.036127709
1880.241748	0.035902157
1882.170201	0.035752803
1884.098654	0.035624128
1886.027107	0.035487484
1887.955560	0.035092492
1889.884013	0.034311105
1891.812466	0.033572894
1893.740919	0.033131938
1895.669372	0.032823879
1897.597825	0.032534480
1899.526278	0.032337867
1901.454732	0.032302268
1903.383185	0.032310929
1905.311638	0.032096755
1907.240091	0.031530328
1909.168544	0.030941807
1911.096997	0.030700093
1913.025450	0.030709762
1914.953903	0.030742530
1916.882356	0.030663045
1918.810809	0.030429013
1920.739262	0.029908085
1922.667715	0.029206701
1924.596168	0.028659839
1926.524622	0.028124569
1928.453075	0.027603092
1930.381528	0.027384723
1932.309981	0.027357684
1934.238434	0.027245836
1936.166887	0.027044374
1938.095340	0.026899764
1940.023793	0.026783869
1941.952246	0.026508655
1943.880699	0.026204510
1945.809152	0.026024390
1947.737605	0.025783917
1949.666058	0.025402259
1951.594511	0.024978183
1953.522965	0.024614548
1955.451418	0.024384893
1957.379871	0.024223039
1959.308324	0.024011696
1961.236777	0.023849735
1963.165230	0.023903036
1965.093683	0.023939451
1967.022136	0.023560466
1968.950589	0.023045871
1970.879042	0.022890003
1972.807495	0.022838766
1974.735948	0.022540281
1976.664401	0.022317950
1978.592855	0.022480519
1980.521308	0.022656694
1982.449761	0.022396769
1984.378214	0.021700272
1986.306667	0.020982895
1988.235120	0.020683561
1990.163573	0.020717265
1992.092026	0.020699350
1994.020479	0.020495212
1995.948932	0.020251565
1997.877385	0.020137986
1999.805838	0.020109426
2001.734291	0.020063281
2003.662744	0.019870590
2005.591198	0.019460887
2007.519651	0.019107413
2009.448104	0.018910507
2011.376557	0.018638961
2013.305010	0.018469526
2015.233463	0.018660510
2017.161916	0.018909190
2019.090369	0.018923556
2021.018822	0.018743269
2022.947275	0.018483365
2024.875728	0.018323885
2026.804181	0.018237431
2028.732634	0.017858358
2030.661088	0.017200449
2032.589541	0.016827425
2034.517994	0.016848527
2036.446447	0.016774310
2038.374900	0.016608527
2040.303353	0.016737174
2042.231806	0.016972451
2044.160259	0.016845422
2046.088712	0.016392823
2048.017165	0.016065033
2049.945618	0.016125664
2051.874071	0.016393345
2053.802524	0.016545329
2055.730978	0.016549770
2057.659431	0.016528001
2059.587884	0.016424336
2061.516337	0.016283117
2063.444790	0.016321272
2065.373243	0.016366346
2067.301696	0.016107630
2069.230149	0.015752124
2071.158602	0.015557583
2073.087055	0.015371975
2075.015508	0.015110102
2076.943961	0.014997079
2078.872414	0.015088610
2080.800867	0.015115337
2082.729321	0.014948358
2084.657774	0.014853768
2086.586227	0.014984777
2088.514680	0.015065012
2090.443133	0.015006844
2092.371586	0.014971909
2094.300039	0.014804680
2096.228492	0.014412091
2098.156945	0.014104936
2100.085398	0.014163076
2102.013851	0.014448453
2103.942304	0.014534318
2105.870757	0.014372363
2107.799211	0.014157735
2109.727664	0.013811127
2111.656117	0.013542549
2113.584570	0.013827701
2115.513023	0.014235372
2117.441476	0.013931505
2119.369929	0.013206633
2121.298382	0.012854116
2123.226835	0.012939462
2125.155288	0.013154080
2127.083741	0.013257438
2129.012194	0.013158675
2130.940647	0.012976017
2132.869100	0.012882833
2134.797554	0.012962961
2136.726007	0.013001130
2138.654460	0.012902978
2140.582913	0.012904580
2142.511366	0.012976278
2144.439819	0.013031428
2146.368272	0.013108025
2148.296725	0.013030872
2150.225178	0.012772067
2152.153631	0.012585077
2154.082084	0.012543785
2156.010537	0.012575235
2157.938990	0.012700593
2159.867444	0.012893880
2161.795897	0.012884127
2163.724350	0.012487795
2165.652803	0.011992268
2167.581256	0.011721439
2169.509709	0.011624106
2171.438162	0.011562567
2173.366615	0.011485744
2175.295068	0.011376095
2177.223521	0.011410750
2179.151974	0.011766018
2181.080427	0.012243476
2183.008880	0.012522947
2184.937334	0.012371134
2186.865787	0.011793756
2188.794240	0.011351344
2190.722693	0.011471730
2192.651146	0.011682162
2194.579599	0.011416585
2196.508052	0.011027791
2198.436505	0.011075706
2200.364958	0.011309065
2202.293411	0.011292718
2204.221864	0.011134508
2206.150317	0.011008383
2208.078770	0.010802926
2210.007223	0.010508766
2211.935677	0.010313487
2213.864130	0.010370880
2215.792583	0.010727009
2217.721036	0.011047216
2219.649489	0.010919159
2221.577942	0.010592924
2223.506395	0.010474293
2225.434848	0.010403275
2227.363301	0.010146651
2229.291754	0.009798711
2231.220207	0.009540442
2233.148660	0.009597479
2235.077113	0.009790660
2237.005567	0.009665039
2238.934020	0.009347640
2240.862473	0.009298529
2242.790926	0.009584004
2244.719379	0.009937040
2246.647832	0.010034936
2248.576285	0.009824255
2250.504738	0.009658538
2252.433191	0.009528345
2254.361644	0.009323538
2256.290097	0.009205692
2258.218550	0.009343241
2260.147003	0.009427793
2262.075456	0.009295105
2264.003910	0.009252634
2265.932363	0.009476793
2267.860816	0.009798760
2269.789269	0.010029684
2271.717722	0.010103434
2273.646175	0.009938784
2275.574628	0.009584947
2277.503081	0.009366997
2279.431534	0.009390419
2281.359987	0.009307086
2283.288440	0.008933718
2285.216893	0.008553907
2287.145346	0.008518703
2289.073800	0.008852700
2291.002253	0.009145509
2292.930706	0.009028902
2294.859159	0.008715827
2296.787612	0.008624195
2298.716065	0.008838752
2300.644518	0.009111578
2302.572971	0.009194553
2304.501424	0.009039697
2306.429877	0.008768339
2308.358330	0.008488227
2310.286783	0.008194922
2312.215236	0.008014736
2314.143690	0.008066141
2316.072143	0.008174093
2318.000596	0.008378268
2319.929049	0.008847304
2321.857502	0.009359742
2323.785955	0.009560139
2325.714408	0.009440388
2327.642861	0.009347016
2329.571314	0.009445876
2331.499767	0.009668157
2333.428220	0.010137046
2335.356673	0.010364779
2337.285126	0.009516444
2339.213579	0.008332233
2341.142033	0.008026890
2343.070486	0.008415025
2344.998939	0.008603032
2346.927392	0.008444999
2348.855845	0.008380409
2350.784298	0.008502565
2352.712751	0.008647094
2354.641204	0.008979452
2356.569657	0.009899237
2358.498110	0.011389933
2360.426563	0.012113216
2362.355016	0.010453616
2364.283469	0.008396776
2366.211923	0.008147867
2368.140376	0.008732586
2370.068829	0.008687309
2371.997282	0.007936219
2373.925735	0.007040375
2375.854188	0.006717948
2377.782641	0.007044095
2379.711094	0.007399667
2381.639547	0.007433924
2383.568000	0.007304690
2385.496453	0.007248382
2387.424906	0.007290703
2389.353359	0.007249909
2391.281812	0.007053025
2393.210266	0.006780274
2395.138719	0.006466891
2397.067172	0.006084465
2398.995625	0.005650055
2400.924078	0.005358215
2402.852531	0.005445004
2404.780984	0.005801569
2406.709437	0.006054840
2408.637890	0.006085411
2410.566343	0.006037743
2412.494796	0.005976281
2414.423249	0.005868097
2416.351702	0.005672385
2418.280156	0.005542911
2420.208609	0.005795460
2422.137062	0.006167529
2424.065515	0.006293104
2425.993968	0.006311686
2427.922421	0.006262542
2429.850874	0.006131177
2431.779327	0.006086732
2433.707780	0.006051135
2435.636233	0.005942575
2437.564686	0.005768611
2439.493139	0.005707364
2441.421592	0.005950956
2443.350045	0.006239880
2445.278499	0.006254033
2447.206952	0.006076654
2449.135405	0.006055555
2451.063858	0.006225253
2452.992311	0.006282806
2454.920764	0.006115594
2456.849217	0.006072048
2458.777670	0.006345088
2460.706123	0.006558827
2462.634576	0.006474340
2464.563029	0.006443347
2466.491482	0.006696801
2468.419935	0.007004945
2470.348389	0.007002905
2472.276842	0.006706133
2474.205295	0.006374748
2476.133748	0.006400056
2478.062201	0.006970650
2479.990654	0.007543365
2481.919107	0.007603187
2483.847560	0.007374985
2485.776013	0.007155461
2487.704466	0.007084607
2489.632919	0.007336492
2491.561372	0.007827888
2493.489825	0.008213918
2495.418279	0.008286082
2497.346732	0.008154020
2499.275185	0.008135023
2501.203638	0.008308216
2503.132091	0.008425197
2505.060544	0.008482137
2506.988997	0.008624232
2508.917450	0.008772738
2510.845903	0.008927792
2512.774356	0.009130897
2514.702809	0.009209882
2516.631262	0.009271922
2518.559715	0.009649242
2520.488168	0.010189851
2522.416622	0.010456691
2524.345075	0.010487233
2526.273528	0.010634832
2528.201981	0.010864088
2530.130434	0.011033995
2532.058887	0.011278654
2533.987340	0.011641708
2535.915793	0.011939086
2537.844246	0.011995839
2539.772699	0.011829169
2541.701152	0.011689669
2543.629605	0.011865485
2545.558058	0.012290784
2547.486512	0.012699802
2549.414965	0.013005658
2551.343418	0.013279694
2553.271871	0.013543307
2555.200324	0.013734876
2557.128777	0.013945503
2559.057230	0.014285234
2560.985683	0.014637639
2562.914136	0.014958725
2564.842589	0.015278236
2566.771042	0.015659492
2568.699495	0.015983356
2570.627948	0.015972177
2572.556401	0.015792724
2574.484855	0.015840892
2576.413308	0.016174326
2578.341761	0.016694846
2580.270214	0.017219624
2582.198667	0.017471507
2584.127120	0.017549792
2586.055573	0.017713696
2587.984026	0.017936906
2589.912479	0.018243780
2591.840932	0.018578785
2593.769385	0.018473746
2595.697838	0.018001433
2597.626291	0.017784301
2599.554745	0.017862184
2601.483198	0.017892813
2603.411651	0.017972913
2605.340104	0.018348008
2607.268557	0.018693879
2609.197010	0.018596776
2611.125463	0.018462006
2613.053916	0.018737003
2614.982369	0.019114997
2616.910822	0.019288596
2618.839275	0.019274855
2620.767728	0.019169692
2622.696181	0.019066269
2624.624635	0.019029200
2626.553088	0.019101264
2628.481541	0.019069424
2630.409994	0.018648654
2632.338447	0.018233581
2634.266900	0.018241096
2636.195353	0.018298106
2638.123806	0.018291710
2640.052259	0.018444706
2641.980712	0.018638937
2643.909165	0.018802503
2645.837618	0.018866958
2647.766071	0.018808335
2649.694524	0.018678233
2651.622978	0.018268382
2653.551431	0.017666884
2655.479884	0.017406611
2657.408337	0.017540993
2659.336790	0.017617196
2661.265243	0.017414907
2663.193696	0.017137047
2665.122149	0.017055077
2667.050602	0.017220121
2668.979055	0.017378397
2670.907508	0.017270837
2672.835961	0.016919736
2674.764414	0.016603112
2676.692868	0.016651969
2678.621321	0.016912231
2680.549774	0.016806738
2682.478227	0.016320545
2684.406680	0.016100185
2686.335133	0.016429661
2688.263586	0.016671959
2690.192039	0.016214890
2692.120492	0.015491954
2694.048945	0.015179007
2695.977398	0.015252387
2697.905851	0.015404829
2699.834304	0.015546482
2701.762757	0.015683170
2703.691211	0.015702762
2705.619664	0.015427758
2707.548117	0.015064400
2709.476570	0.015088888
2711.405023	0.015266767
2713.333476	0.015013416
2715.261929	0.014563252
2717.190382	0.014383133
2719.118835	0.014462776
2721.047288	0.014525671
2722.975741	0.014457610
2724.904194	0.014492960
2726.832647	0.014716308
2728.761101	0.014858488
2730.689554	0.014777483
2732.618007	0.014727398
2734.546460	0.014833261
2736.474913	0.014744298
2738.403366	0.014441184
2740.331819	0.014116039
2742.260272	0.013658991
2744.188725	0.013291791
2746.117178	0.013384843
2748.045631	0.013616312
2749.974084	0.013522666
2751.902537	0.013117792
2753.830991	0.012715130
2755.759444	0.012654817
2757.687897	0.013003151
2759.616350	0.013461369
2761.544803	0.013804548
2763.473256	0.014011277
2765.401709	0.013981882
2767.330162	0.013678196
2769.258615	0.013224372
2771.187068	0.012881934
2773.115521	0.012861094
2775.043974	0.012896976
2776.972427	0.012615067
2778.900880	0.012295817
2780.829334	0.012382203
2782.757787	0.012709359
2784.686240	0.012859136
2786.614693	0.012685173
2788.543146	0.012373123
2790.471599	0.012184964
2792.400052	0.012069568
2794.328505	0.011926407
2796.256958	0.011775509
2798.185411	0.011625824
2800.113864	0.011578203
2802.042317	0.011664010
2803.970770	0.011890175
2805.899224	0.012126176
2807.827677	0.012080564
2809.756130	0.011880357
2811.684583	0.011981118
2813.613036	0.012132498
2815.541489	0.011877962
2817.469942	0.011526339
2819.398395	0.011418088
2821.326848	0.011387629
2823.255301	0.011456717
2825.183754	0.011724968
2827.112207	0.011926063
2829.040660	0.011882631
2830.969113	0.011657115
2832.897567	0.011259844
2834.826020	0.010783349
2836.754473	0.010650163
2838.682926	0.011205602
2840.611379	0.011797064
2842.539832	0.011745112
2844.468285	0.011398094
2846.396738	0.011182955
2848.325191	0.011097159
2850.253644	0.011176817
2852.182097	0.011415591
2854.110550	0.011665463
2856.039003	0.011673399
2857.967457	0.011406383
2859.895910	0.011059997
2861.824363	0.010714331
2863.752816	0.010576754
2865.681269	0.010781047
2867.609722	0.010956571
2869.538175	0.011018818
2871.466628	0.011323254
2873.395081	0.011640741
2875.323534	0.011562148
2877.251987	0.011255689
2879.180440	0.011129735
2881.108893	0.011227143
2883.037347	0.011135480
2884.965800	0.010856615
2886.894253	0.010848274
2888.822706	0.011079659
2890.751159	0.011179889
2892.679612	0.011037530
2894.608065	0.010889015
2896.536518	0.011005068
2898.464971	0.011219234
2900.393424	0.011148006
2902.321877	0.010968518
2904.250330	0.011157230
2906.178783	0.011485841
2908.107236	0.011587419
2910.035690	0.011807575
2911.964143	0.012114402
2913.892596	0.012137932
2915.821049	0.012028823
2917.749502	0.011763195
2919.677955	0.011271072
2921.606408	0.010857700
2923.534861	0.010699317
2925.463314	0.010789568
2927.391767	0.011022050
2929.320220	0.011317396
2931.248673	0.011745165
2933.177126	0.012254041
2935.105580	0.012445412
2937.034033	0.012040379
2938.962486	0.011469950
2940.890939	0.011280486
2942.819392	0.011424703
2944.747845	0.011576919
2946.676298	0.011512281
2948.604751	0.011277592
2950.533204	0.011164889
2952.461657	0.011365688
2954.390110	0.011554188
2956.318563	0.011344748
2958.247016	0.010973094
2960.175469	0.011036548
2962.103923	0.011369109
2964.032376	0.011476788
2965.960829	0.011283433
2967.889282	0.010979871
2969.817735	0.011002272
2971.746188	0.011439416
2973.674641	0.011692499
2975.603094	0.011596677
2977.531547	0.011465074
2979.460000	0.011501544
2981.388453	0.011717192
2983.316906	0.011984857
2985.245359	0.012238410
2987.173813	0.012416401
2989.102266	0.012495075
2991.030719	0.012510345
2992.959172	0.012351057
2994.887625	0.012007161
2996.816078	0.011820373
2998.744531	0.012084345
3000.672984	0.012407708
3002.601437	0.012232022
3004.529890	0.011688019
3006.458343	0.011270246
3008.386796	0.011136324
3010.315249	0.011374950
3012.243703	0.012140825
3014.172156	0.013044778
3016.100609	0.013337624
3018.029062	0.012981549
3019.957515	0.012524054
3021.885968	0.012117867
3023.814421	0.011799202
3025.742874	0.011908694
3027.671327	0.012437143
3029.599780	0.012728584
3031.528233	0.012567757
3033.456686	0.012526895
3035.385139	0.012867574
3037.313592	0.013325463
3039.242046	0.013527292
3041.170499	0.013356023
3043.098952	0.013256425
3045.027405	0.013412427
3046.955858	0.013443672
3048.884311	0.013455394
3050.812764	0.013853155
3052.741217	0.014321923
3054.669670	0.014406245
3056.598123	0.014409333
3058.526576	0.014648035
3060.455029	0.014888541
3062.383482	0.014820578
3064.311936	0.014371755
3066.240389	0.013899622
3068.168842	0.013993571
3070.097295	0.014719562
3072.025748	0.015446489
3073.954201	0.015591156
3075.882654	0.015404185
3077.811107	0.015375217
3079.739560	0.015378999
3081.668013	0.015112878
3083.596466	0.014781611
3085.524919	0.014951969
3087.453372	0.015660936
3089.381825	0.016263060
3091.310279	0.016509784
3093.238732	0.016747231
3095.167185	0.016947355
3097.095638	0.017011249
3099.024091	0.017241422
3100.952544	0.017570013
3102.880997	0.017607862
3104.809450	0.017368704
3106.737903	0.017203258
3108.666356	0.017414978
3110.594809	0.017935563
3112.523262	0.018325489
3114.451715	0.018234517
3116.380169	0.017728001
3118.308622	0.017499806
3120.237075	0.018119045
3122.165528	0.018884221
3124.093981	0.018989313
3126.022434	0.018764857
3127.950887	0.018651746
3129.879340	0.018722998
3131.807793	0.018925775
3133.736246	0.018983230
3135.664699	0.018911704
3137.593152	0.019151257
3139.521605	0.019719986
3141.450058	0.020216415
3143.378512	0.020452866
3145.306965	0.020471381
3147.235418	0.020410113
3149.163871	0.020533208
3151.092324	0.020935040
3153.020777	0.021114940
3154.949230	0.020702511
3156.877683	0.020443421
3158.806136	0.020956902
3160.734589	0.021562159
3162.663042	0.021521684
3164.591495	0.021024277
3166.519948	0.020526623
3168.448402	0.020388817
3170.376855	0.020865785
3172.305308	0.021530781
3174.233761	0.021849247
3176.162214	0.022058260
3178.090667	0.022258934
3180.019120	0.022218889
3181.947573	0.022333523
3183.876026	0.022956403
3185.804479	0.023440529
3187.732932	0.023309777
3189.661385	0.023027139
3191.589838	0.022898505
3193.518292	0.022837192
3195.446745	0.022913650
3197.375198	0.023242984
3199.303651	0.023683148
3201.232104	0.024001241
3203.160557	0.024299650
3205.089010	0.024777714
3207.017463	0.025244748
3208.945916	0.025426591
3210.874369	0.025252793
3212.802822	0.024954369
3214.731275	0.025130345
3216.659728	0.025717061
3218.588181	0.025864441
3220.516635	0.025633670
3222.445088	0.025809253
3224.373541	0.026374778
3226.301994	0.026665647
3228.230447	0.026410501
3230.158900	0.025814692
3232.087353	0.025194980
3234.015806	0.025026588
3235.944259	0.025445733
3237.872712	0.026360612
3239.801165	0.027525464
3241.729618	0.028357198
3243.658071	0.028438887
3245.586525	0.027835991
3247.514978	0.027054852
3249.443431	0.026794134
3251.371884	0.027019607
3253.300337	0.027086524
3255.228790	0.027158273
3257.157243	0.027764427
3259.085696	0.028543759
3261.014149	0.028977532
3262.942602	0.029114155
3264.871055	0.029021019
3266.799508	0.028608363
3268.727961	0.028254056
3270.656414	0.028401075
3272.584868	0.028704202
3274.513321	0.028843973
3276.441774	0.029166091
3278.370227	0.029448343
3280.298680	0.029093873
3282.227133	0.028557571
3284.155586	0.028534601
3286.084039	0.028899651
3288.012492	0.029313326
3289.940945	0.029656244
3291.869398	0.029865503
3293.797851	0.029722096
3295.726304	0.029275000
3297.654758	0.029192654
3299.583211	0.029759059
3301.511664	0.030545218
3303.440117	0.031286001
3305.368570	0.031815190
3307.297023	0.031731773
3309.225476	0.031049959
3311.153929	0.030748863
3313.082382	0.031240026
3315.010835	0.031535883
3316.939288	0.031045465
3318.867741	0.030485591
3320.796194	0.030705763
3322.724648	0.031524878
3324.653101	0.032173902
3326.581554	0.032355238
3328.510007	0.032081738
3330.438460	0.031660061
3332.366913	0.031463191
3334.295366	0.031521101
3336.223819	0.031936843
3338.152272	0.032703806
3340.080725	0.033318859
3342.009178	0.033404879
3343.937631	0.033070672
3345.866084	0.032806017
3347.794537	0.033028908
3349.722991	0.033418361
3351.651444	0.033500250
3353.579897	0.033422109
3355.508350	0.033631768
3357.436803	0.034305047
3359.365256	0.034885913
3361.293709	0.034813263
3363.222162	0.034660850
3365.150615	0.035003725
3367.079068	0.035186984
3369.007521	0.034870975
3370.935974	0.034875080
3372.864427	0.035444740
3374.792881	0.035945490
3376.721334	0.036118567
3378.649787	0.036143396
3380.578240	0.036003187
3382.506693	0.035629425
3384.435146	0.035520785
3386.363599	0.035829432
3388.292052	0.035725161
3390.220505	0.035256337
3392.148958	0.035521779
3394.077411	0.036627334
3396.005864	0.037633073
3397.934317	0.038051724
3399.862770	0.037927702
3401.791224	0.037455034
3403.719677	0.036845356
3405.648130	0.036868118
3407.576583	0.037473492
3409.505036	0.037718579
3411.433489	0.037370738
3413.361942	0.037271455
3415.290395	0.037507404
3417.218848	0.037618607
3419.147301	0.037659820
3421.075754	0.037686098
3423.004207	0.037505474
3424.932660	0.037213936
3426.861114	0.037220187
3428.789567	0.037107591
3430.718020	0.036242247
3432.646473	0.035640638
3434.574926	0.036435198
3436.503379	0.037490983
3438.431832	0.037387483
3440.360285	0.036706835
3442.288738	0.036418580
3444.217191	0.036612153
3446.145644	0.037058331
3448.074097	0.037135139
3450.002550	0.036513880
3451.931004	0.035941172
3453.859457	0.035907570
3455.787910	0.036241870
3457.716363	0.036641113
3459.644816	0.036622796
3461.573269	0.036115199
3463.501722	0.035764236
3465.430175	0.035756104
3467.358628	0.035783011
3469.287081	0.035901129
3471.215534	0.035945967
3473.143987	0.035478838
3475.072440	0.034755886
3477.000893	0.034585889
3478.929347	0.034949843
3480.857800	0.034913961
3482.786253	0.034302723
3484.714706	0.033826318
3486.643159	0.033664368
3488.571612	0.033582665
3490.500065	0.033459131
3492.428518	0.033202592
3494.356971	0.032917347
3496.285424	0.032910567
3498.213877	0.033169892
3500.142330	0.033303373
3502.070783	0.033101130
3503.999237	0.032888252
3505.927690	0.033208061
3507.856143	0.033748604
3509.784596	0.033440541
3511.713049	0.032160521
3513.641502	0.031057116
3515.569955	0.030739760
3517.498408	0.030737316
3519.426861	0.030675244
3521.355314	0.030661952
3523.283767	0.030700848
3525.212220	0.030576836
3527.140673	0.030285925
3529.069126	0.030161006
3530.997580	0.030343184
3532.926033	0.030442687
3534.854486	0.029822921
3536.782939	0.028508103
3538.711392	0.027547527
3540.639845	0.027715556
3542.568298	0.028509168
3544.496751	0.028821928
3546.425204	0.028445581
3548.353657	0.028272638
3550.282110	0.028454119
3552.210563	0.028112067
3554.139016	0.027102649
3556.067470	0.026276344
3557.995923	0.026043631
3559.924376	0.025976986
3561.852829	0.025584778
3563.781282	0.025085144
3565.709735	0.025033370
3567.638188	0.025376536
3569.566641	0.025399294
3571.495094	0.024933580
3573.423547	0.024461770
3575.352000	0.024147561
3577.280453	0.023776917
3579.208906	0.023379693
3581.137360	0.023156557
3583.065813	0.023137713
3584.994266	0.023278048
3586.922719	0.023451578
3588.851172	0.023484223
3590.779625	0.023348575
3592.708078	0.022993660
3594.636531	0.022469405
3596.564984	0.022045847
3598.493437	0.021743042
3600.421890	0.021428687
3602.350343	0.021127444
3604.278796	0.020717330
3606.207249	0.019977996
3608.135703	0.019107128
3610.064156	0.018576102
3611.992609	0.018533146
3613.921062	0.018795077
3615.849515	0.019083338
3617.777968	0.019218696
3619.706421	0.019362057
3621.634874	0.019625366
3623.563327	0.019647030
3625.491780	0.019127341
3627.420233	0.018356945
3629.348686	0.018159192
3631.277139	0.018591916
3633.205593	0.018715322
3635.134046	0.018323936
3637.062499	0.017851418
3638.990952	0.017531022
3640.919405	0.017461127
3642.847858	0.017722931
3644.776311	0.018240636
3646.704764	0.018407343
3648.633217	0.017382383
3650.561670	0.015676454
3652.490123	0.014657188
3654.418576	0.014364444
3656.347029	0.014420992
3658.275482	0.014651876
3660.203936	0.014617313
3662.132389	0.013939493
3664.060842	0.013002068
3665.989295	0.012554822
3667.917748	0.012726671
3669.846201	0.013145259
3671.774654	0.013619103
3673.703107	0.013780089
3675.631560	0.013287108
3677.560013	0.012663145
3679.488466	0.012265166
3681.416919	0.011863743
3683.345372	0.011494187
3685.273826	0.011597247
3687.202279	0.012385617
3689.130732	0.013160873
3691.059185	0.012866091
3692.987638	0.012008199
3694.916091	0.011654009
3696.844544	0.011970581
3698.772997	0.012294434
3700.701450	0.012018555
3702.629903	0.011651746
3704.558356	0.011779742
3706.486809	0.011959330
3708.415262	0.011756884
3710.343716	0.011496326
3712.272169	0.011657674
3714.200622	0.012127768
3716.129075	0.012555049
3718.057528	0.012782549
3719.985981	0.012788975
3721.914434	0.012622262
3723.842887	0.012313901
3725.771340	0.011674317
3727.699793	0.011117885
3729.628246	0.011583150
3731.556699	0.012971257
3733.485152	0.013377462
3735.413605	0.011949099
3737.342059	0.010982899
3739.270512	0.011469482
3741.198965	0.012693603
3743.127418	0.013296754
3745.055871	0.012711174
3746.984324	0.012266963
3748.912777	0.012630510
3750.841230	0.013091939
3752.769683	0.013219973
3754.698136	0.013208308
3756.626589	0.013086087
3758.555042	0.012774429
3760.483495	0.012465264
3762.411949	0.012489087
3764.340402	0.012933476
3766.268855	0.013387577
3768.197308	0.013244568
3770.125761	0.012833414
3772.054214	0.013058395
3773.982667	0.013737302
3775.911120	0.013964223
3777.839573	0.013508962
3779.768026	0.013202823
3781.696479	0.013584437
3783.624932	0.013857999
3785.553385	0.013204076
3787.481838	0.012335412
3789.410292	0.012231044
3791.338745	0.012686226
3793.267198	0.012772601
3795.195651	0.012308591
3797.124104	0.012180969
3799.052557	0.012580765
3800.981010	0.012716415
3802.909463	0.012724956
3804.837916	0.013110207
3806.766369	0.013576453
3808.694822	0.013868474
3810.623275	0.013942347
3812.551728	0.013776740
3814.480182	0.013385799
3816.408635	0.013094864
3818.337088	0.013150178
3820.265541	0.013077426
3822.193994	0.012974079
3824.122447	0.013490296
3826.050900	0.014216674
3827.979353	0.014307177
3829.907806	0.013704662
3831.836259	0.013039257
3833.764712	0.012468002
3835.693165	0.012003882
3837.621618	0.012246620
3839.550071	0.013316632
3841.478525	0.014194285
3843.406978	0.014046808
3845.335431	0.013199866
3847.263884	0.012525709
3849.192337	0.012521040
3851.120790	0.012951471
3853.049243	0.013018347
3854.977696	0.012642566
3856.906149	0.012489838
3858.834602	0.012359024
3860.763055	0.012079176
3862.691508	0.011697290
3864.619961	0.011389772
3866.548415	0.011657439
3868.476868	0.012503450
3870.405321	0.013326605
3872.333774	0.013585868
3874.262227	0.013148886
3876.190680	0.012582058
3878.119133	0.012491937
3880.047586	0.012922400
3881.976039	0.013459231
3883.904492	0.013659867
3885.832945	0.013403121
3887.761398	0.012745254
3889.689851	0.012218062
3891.618305	0.012454571
3893.546758	0.013037034
3895.475211	0.012944938
3897.403664	0.012077049
3899.332117	0.011039914
3901.260570	0.010345403
3903.189023	0.010111173
3905.117476	0.010248733
3907.045929	0.010583745
3908.974382	0.010826937
3910.902835	0.010631810
3912.831288	0.010114103
3914.759741	0.009849491
3916.688194	0.010079089
3918.616648	0.010581265
3920.545101	0.011131315
3922.473554	0.011554414
3924.402007	0.011553374
3926.330460	0.010967898
3928.258913	0.010351085
3930.187366	0.010428341
3932.115819	0.011052799
3934.044272	0.011558231
3935.972725	0.011648207
3937.901178	0.011272071
3939.829631	0.010587265
3941.758084	0.009946182
3943.686538	0.009729561
3945.614991	0.010213126
3947.543444	0.011099637
3949.471897	0.011509640
3951.400350	0.011179047
3953.328803	0.010809695
3955.257256	0.010859114
3957.185709	0.011120517
3959.114162	0.011234777
3961.042615	0.011166571
3962.971068	0.011019601
3964.899521	0.010787156
3966.827974	0.010552859
3968.756427	0.010367298
3970.684881	0.010034432
3972.613334	0.009692223
3974.541787	0.009743435
3976.470240	0.010098437
3978.398693	0.010475017
3980.327146	0.010748058
3982.255599	0.010904142
3984.184052	0.010908116
3986.112505	0.010610683
3988.040958	0.010041999
3989.969411	0.009630153
3991.897864	0.009574813
3993.826317	0.009659569
3995.754771	0.009880994
3997.683224	0.010022197
3999.611677	0.009762511
4001.540130	0.009608534
4003.468583	0.010323649
4005.397036	0.011573912
4007.325489	0.011893979
4009.253942	0.010832788
4011.182395	0.009761433
4013.110848	0.009551515
4015.039301	0.009721505
4016.967754	0.010017384
4018.896207	0.010772167
4020.824661	0.011253971
4022.753114	0.010874319
4024.681567	0.009964513
4026.610020	0.009128126
4028.538473	0.009070641
4030.466926	0.009650107
4032.395379	0.010098262
4034.323832	0.010351625
4036.252285	0.010521872
4038.180738	0.010321476
4040.109191	0.009913831
4042.037644	0.009654758
4043.966097	0.009409471
4045.894550	0.009257869
4047.823004	0.008952106
4049.751457	0.008579410
4051.679910	0.008406539
4053.608363	0.008674912
4055.536816	0.009044220
4057.465269	0.008728765
4059.393722	0.007950925
4061.322175	0.007662518
4063.250628	0.008332251
4065.179081	0.009688471
4067.107534	0.010687549
4069.035987	0.010755079
4070.964440	0.010293026
4072.892894	0.009216301
4074.821347	0.007602860
4076.749800	0.006584376
4078.678253	0.006665704
4080.606706	0.007388476
4082.535159	0.008579821
4084.463612	0.009442126
4086.392065	0.008998588
4088.320518	0.008435853
4090.248971	0.008795436
4092.177424	0.009607258
4094.105877	0.009772881
4096.034330	0.009112241
4097.962783	0.008468536
4099.891237	0.008204503
4101.819690	0.008111785
4103.748143	0.007995341
4105.676596	0.007969728
4107.605049	0.008267376
4109.533502	0.008773105
4111.461955	0.009134672
4113.390408	0.009008565
4115.318861	0.008213628
4117.247314	0.007570751
4119.175767	0.007840399
4121.104220	0.008527397
4123.032673	0.009076378
4124.961127	0.009158092
4126.889580	0.008675349
4128.818033	0.008176825
4130.746486	0.008247902
4132.674939	0.008411263
4134.603392	0.008238705
4136.531845	0.008081587
4138.460298	0.008063112
4140.388751	0.008012480
4142.317204	0.007823914
4144.245657	0.007431411
4146.174110	0.007210246
4148.102563	0.007480233
4150.031017	0.007919772
4151.959470	0.008502533
4153.887923	0.009030720
4155.816376	0.009120347
4157.744829	0.009070917
4159.673282	0.009073582
4161.601735	0.008790382
4163.530188	0.008154878
4165.458641	0.007359509
4167.387094	0.006899949
4169.315547	0.007069989
4171.244000	0.007397061
4173.172453	0.007661741
4175.100906	0.008076644
4177.029360	0.008332154
4178.957813	0.008411681
4180.886266	0.008890074
4182.814719	0.009260050
4184.743172	0.009251739
4186.671625	0.009137713
4188.600078	0.008536029
4190.528531	0.007522063
4192.456984	0.006916904
4194.385437	0.006677221
4196.313890	0.006616700
4198.242343	0.006594786
4200.170796	0.006136330
4202.099250	0.005824664
4204.027703	0.005864451
4205.956156	0.005865507
4207.884609	0.005796243
4209.813062	0.005692398
4211.741515	0.005606586
4213.669968	0.005785972
4215.598421	0.005754109
4217.526874	0.005644845
4219.455327	0.005642154
4221.383780	0.005953026
4223.312233	0.006531841
4225.240686	0.007004745
4227.169139	0.006768775
4229.097593	0.006229483
4231.026046	0.006166105
4232.954499	0.006385602
4234.882952	0.006536628
4236.811405	0.006533353
4238.739858	0.006287011
4240.668311	0.005896246
4242.596764	0.005810477
4244.525217	0.006169550
4246.453670	0.006670875
4248.382123	0.007129260
4250.310576	0.007395075
4252.239029	0.007065227
4254.167483	0.006119463
4256.095936	0.005201464
4258.024389	0.005136606
4259.952842	0.005634363
4261.881295	0.006029373
4263.809748	0.006380085
4265.738201	0.006411328
4267.666654	0.006225126
4269.595107	0.006477081
4271.523560	0.007334599
4273.452013	0.007693795
4275.380466	0.007068816
4277.308919	0.006290662
4279.237373	0.006070495
4281.165826	0.005771625
4283.094279	0.005194152
4285.022732	0.005525283
4286.951185	0.006643219
4288.879638	0.006990655
4290.808091	0.005916340
4292.736544	0.004862840
4294.664997	0.005023242
4296.593450	0.005664309
4298.521903	0.006190158
4300.450356	0.006531112
4302.378809	0.006455954
4304.307262	0.006044131
4306.235716	0.005716785
4308.164169	0.005972905
4310.092622	0.006733324
4312.021075	0.007519193
4313.949528	0.007590463
4315.877981	0.007066766
4317.806434	0.006842277
4319.734887	0.006702884
4321.663340	0.006130340
4323.591793	0.005893297
4325.520246	0.006104392
4327.448699	0.005855376
4329.377152	0.004993781
4331.305606	0.004467580
4333.234059	0.004979774
4335.162512	0.005722859
4337.090965	0.005485596
4339.019418	0.004296813
4340.947871	0.003275756
4342.876324	0.003036540
4344.804777	0.003900728
4346.733230	0.005088485
4348.661683	0.005551307
4350.590136	0.005373835
4352.518589	0.005047427
4354.447042	0.005336559
4356.375495	0.005847208
4358.303949	0.006233053
4360.232402	0.006072021
4362.160855	0.005636301
4364.089308	0.005467631
4366.017761	0.005720634
4367.946214	0.006557067
4369.874667	0.007523982
4371.803120	0.007273370
4373.731573	0.006201069
4375.660026	0.005553117
4377.588479	0.005615626
4379.516932	0.005849867
4381.445385	0.005663237
4383.373839	0.005372319
4385.302292	0.005724978
4387.230745	0.006241478
4389.159198	0.006685047
4391.087651	0.007349880
4393.016104	0.007696110
4394.944557	0.007500393
4396.873010	0.007107367
4398.801463	0.006642492
4400.729916	0.006439665
4402.658369	0.006581608
4404.586822	0.006942608
4406.515275	0.007086471
4408.443729	0.006396824
4410.372182	0.005515560
4412.300635	0.005122617
4414.229088	0.005103497
4416.157541	0.005229033
4418.085994	0.005522454
4420.014447	0.006133855
4421.942900	0.006872664
4423.871353	0.007213981
4425.799806	0.007193681
4427.728259	0.006484714
4429.656712	0.005784883
4431.585165	0.005871931
4433.513618	0.006017822
4435.442072	0.005860225
4437.370525	0.006026948
4439.298978	0.006753999
4441.227431	0.007850738
4443.155884	0.008815652
4445.084337	0.008486367
4447.012790	0.006790206
4448.941243	0.005561000
4450.869696	0.005150207
4452.798149	0.005125780
4454.726602	0.005170076
4456.655055	0.005331657
4458.583508	0.006083242
4460.511962	0.007015953
4462.440415	0.007340331
4464.368868	0.007032981
4466.297321	0.006084289
4468.225774	0.005212308
4470.154227	0.005298768
4472.082680	0.006101956
4474.011133	0.006548975
4475.939586	0.006161419
4477.868039	0.005539648
4479.796492	0.005801020
4481.724945	0.007007461
4483.653398	0.007860021
4485.581851	0.007530250
4487.510305	0.006853036
4489.438758	0.006469905
4491.367211	0.006630687
4493.295664	0.006977357
4495.224117	0.006907307
4497.152570	0.006724576
4499.081023	0.006826026
4501.009476	0.007227745
4502.937929	0.007680394
4504.866382	0.007646132
4506.794835	0.007208647
4508.723288	0.007653435
4510.651741	0.008980566
4512.580195	0.009359575
4514.508648	0.008256194
4516.437101	0.007082659
4518.365554	0.006624798
4520.294007	0.006488563
4522.222460	0.006322588
4524.150913	0.005673154
4526.079366	0.004959392
4528.007819	0.005079689
4529.936272	0.006046404
4531.864725	0.006187035
4533.793178	0.005403664
4535.721631	0.005403310
4537.650084	0.006312623
4539.578538	0.007311194
4541.506991	0.007871108
4543.435444	0.007374299
4545.363897	0.006850764
4547.292350	0.007879833
4549.220803	0.009351067
4551.149256	0.009431715
4553.077709	0.008754156
4555.006162	0.008472365
4556.934615	0.008159942
4558.863068	0.007946157
4560.791521	0.008021938
4562.719974	0.007645274
4564.648428	0.006849722
4566.576881	0.006683336
4568.505334	0.006969259
4570.433787	0.006732141
4572.362240	0.006362996
4574.290693	0.006458282
4576.219146	0.007220663
4578.147599	0.007666457
4580.076052	0.006584978
4582.004505	0.004820769
4583.932958	0.003769940
4585.861411	0.004119983
4587.789864	0.005438375
4589.718318	0.006881380
4591.646771	0.007392053
4593.575224	0.006721815
4595.503677	0.006063856
4597.432130	0.006449111
4599.360583	0.007030332
4601.289036	0.006815350
4603.217489	0.006157672
[truncated: 1,501 more rows]
