# Supplementary material for: Adaptive Method for Quantitative Estimation of Glucose and Fructose Concentrations in Aqueous Solutions Based on Infrared Nanoantenna Optics
Source: Sensors (Basel). 2019 Jul 11;19(14):3053. doi: 10.3390/s19143053 (PMC6678705; doi:10.3390/s19143053)
Supplement: Supplementary file 1 [file sensors-19-03053-s001.zip › 00_Measurement_Data/Fructose cycles/3 c=50 gl/res4 sc50_50 ap100x100 par pol/3 c50 gl.22.txt]

748.239793	0.022885839
750.168246	0.031817503
752.096699	0.029508928
754.025152	0.017690888
755.953605	0.019878134
757.882058	0.016481802
759.810511	0.009741577
761.738964	0.012807797
763.667418	0.014076590
765.595871	0.010963788
767.524324	0.021367265
769.452777	0.027036648
771.381230	0.027669955
773.309683	0.034706071
775.238136	0.034875255
777.166589	0.020772798
779.095042	0.028785709
781.023495	0.045719553
782.951948	0.049431790
784.880401	0.031059030
786.808854	0.013098448
788.737308	0.015044050
790.665761	0.028215816
792.594214	0.032355364
794.522667	0.034024246
796.451120	0.038582250
798.379573	0.034697123
800.308026	0.019980831
802.236479	0.021341613
804.164932	0.031171832
806.093385	0.034427054
808.021838	0.032227371
809.950291	0.040469911
811.878744	0.053898800
813.807197	0.050616212
815.735651	0.028117618
817.664104	0.019554392
819.592557	0.027381176
821.521010	0.033833120
823.449463	0.032075316
825.377916	0.026521269
827.306369	0.024227621
829.234822	0.028767142
831.163275	0.039466418
833.091728	0.033140648
835.020181	0.022775283
836.948634	0.018352244
838.877087	0.015899630
840.805541	0.012616540
842.733994	0.010355069
844.662447	0.010568150
846.590900	0.014547674
848.519353	0.013256965
850.447806	0.011374954
852.376259	0.018367594
854.304712	0.020286448
856.233165	0.019146739
858.161618	0.014320420
860.090071	0.016624752
862.018524	0.015730869
863.946977	0.010760783
865.875430	0.010224860
867.803884	0.021516301
869.732337	0.030541450
871.660790	0.029741570
873.589243	0.026116038
875.517696	0.024101079
877.446149	0.023938842
879.374602	0.027614959
881.303055	0.033551820
883.231508	0.037086785
885.159961	0.039211463
887.088414	0.043307833
889.016867	0.048347179
890.945320	0.052082174
892.873774	0.053972375
894.802227	0.054038946
896.730680	0.054234486
898.659133	0.056504320
900.587586	0.060817476
902.516039	0.066044345
904.444492	0.071439907
906.372945	0.076690525
908.301398	0.080859147
910.229851	0.083284110
912.158304	0.083728150
914.086757	0.083672032
916.015210	0.087885961
917.943664	0.096912131
919.872117	0.104609132
921.800570	0.108862564
923.729023	0.112040140
925.657476	0.114950523
927.585929	0.118564010
929.514382	0.123808697
931.442835	0.129720047
933.371288	0.135928646
935.299741	0.142296776
937.228194	0.147714317
939.156647	0.152825162
941.085100	0.158961356
943.013553	0.165551290
944.942007	0.171882942
946.870460	0.178178012
948.798913	0.184340462
950.727366	0.190350771
952.655819	0.197120085
954.584272	0.204229429
956.512725	0.210155189
958.441178	0.215287238
960.369631	0.220978975
962.298084	0.227595225
964.226537	0.233751342
966.154990	0.238283873
968.083443	0.243016735
970.011897	0.250248820
971.940350	0.259286851
973.868803	0.267439246
975.797256	0.273381054
977.725709	0.278082043
979.654162	0.282315761
981.582615	0.286203772
983.511068	0.290667623
985.439521	0.297229886
987.367974	0.305663377
989.296427	0.313477278
991.224880	0.319605678
993.153333	0.325480819
995.081786	0.331874728
997.010240	0.337569505
998.938693	0.341444612
1000.867146	0.344710141
1002.795599	0.349165320
1004.724052	0.354905188
1006.652505	0.360769033
1008.580958	0.365036219
1010.509411	0.367494583
1012.437864	0.370281667
1014.366317	0.374408394
1016.294770	0.378398567
1018.223223	0.381406873
1020.151676	0.383980185
1022.080130	0.386384487
1024.008583	0.388823718
1025.937036	0.391616732
1027.865489	0.394352794
1029.793942	0.395804942
1031.722395	0.396090180
1033.650848	0.396808356
1035.579301	0.397699982
1037.507754	0.398251563
1039.436207	0.399547338
1041.364660	0.401100218
1043.293113	0.401396692
1045.221566	0.400417924
1047.150019	0.399216056
1049.078473	0.398558557
1051.006926	0.397571236
1052.935379	0.395197898
1054.863832	0.392284751
1056.792285	0.389859319
1058.720738	0.388232738
1060.649191	0.387469769
1062.577644	0.386636376
1064.506097	0.385505348
1066.434550	0.385317385
1068.363003	0.385851502
1070.291456	0.385892183
1072.219909	0.385600507
1074.148363	0.385216832
1076.076816	0.384548217
1078.005269	0.384135187
1079.933722	0.383938968
1081.862175	0.383194566
1083.790628	0.381902039
1085.719081	0.380517662
1087.647534	0.379657388
1089.575987	0.379624248
1091.504440	0.379733473
1093.432893	0.378868163
1095.361346	0.376746207
1097.289799	0.374411941
1099.218253	0.372628838
1101.146706	0.370844454
1103.075159	0.368318856
1105.003612	0.365486056
1106.932065	0.363587081
1108.860518	0.362525016
1110.788971	0.360990703
1112.717424	0.358952403
1114.645877	0.357300013
1116.574330	0.355625987
1118.502783	0.352927476
1120.431236	0.349620074
1122.359689	0.346695453
1124.288142	0.344185293
1126.216596	0.341891974
1128.145049	0.339762837
1130.073502	0.337437838
1132.001955	0.334742039
1133.930408	0.331742048
1135.858861	0.328517705
1137.787314	0.325385183
1139.715767	0.322508126
1141.644220	0.319722682
1143.572673	0.317023873
1145.501126	0.314632297
1147.429579	0.312692374
1149.358032	0.310788423
1151.286486	0.308125079
1153.214939	0.305024177
1155.143392	0.302561373
1157.071845	0.300506800
1159.000298	0.298051119
1160.928751	0.295209408
1162.857204	0.292312652
1164.785657	0.289623797
1166.714110	0.286971420
1168.642563	0.284033239
1170.571016	0.281147718
1172.499469	0.278540909
1174.427922	0.275969923
1176.356375	0.273367912
1178.284829	0.270719826
1180.213282	0.267994791
1182.141735	0.265304565
1184.070188	0.262834966
1185.998641	0.260432214
1187.927094	0.257719159
1189.855547	0.255024284
1191.784000	0.252687633
1193.712453	0.250372738
1195.640906	0.248045981
1197.569359	0.245713755
1199.497812	0.243274391
1201.426265	0.240778178
1203.354719	0.238203913
1205.283172	0.235126257
1207.211625	0.232310414
1209.140078	0.230173454
1211.068531	0.228428766
1212.996984	0.226447418
1214.925437	0.223862663
1216.853890	0.221195698
1218.782343	0.218992308
1220.710796	0.217169523
1222.639249	0.215433061
1224.567702	0.213477284
1226.496155	0.211207151
1228.424609	0.208908439
1230.353062	0.206809729
1232.281515	0.204955667
1234.209968	0.203446880
1236.138421	0.202093139
1238.066874	0.200377136
1239.995327	0.198203579
1241.923780	0.195974961
1243.852233	0.194062814
1245.780686	0.192426562
1247.709139	0.190827742
1249.637592	0.189172491
1251.566045	0.187489927
1253.494498	0.185721919
1255.422952	0.183880880
1257.351405	0.182181820
1259.279858	0.180673271
1261.208311	0.179100811
1263.136764	0.177232370
1265.065217	0.175200745
1266.993670	0.173324570
1268.922123	0.171668440
1270.850576	0.170107171
1272.779029	0.168603569
1274.707482	0.167070523
1276.635935	0.165687531
1278.564388	0.164505228
1280.492842	0.163020328
1282.421295	0.161238208
1284.349748	0.159789652
1286.278201	0.158726484
1288.206654	0.157535598
1290.135107	0.155832469
1292.063560	0.153886423
1293.992013	0.152207032
1295.920466	0.150619194
1297.848919	0.148749456
1299.777372	0.146760732
1301.705825	0.145000413
1303.634278	0.143595576
1305.562731	0.142453805
1307.491185	0.141486898
1309.419638	0.140675500
1311.348091	0.139771610
1313.276544	0.138769984
1315.204997	0.137864947
1317.133450	0.136818454
1319.061903	0.135386318
1320.990356	0.133622825
1322.918809	0.131784350
1324.847262	0.130176470
1326.775715	0.128792867
1328.704168	0.127425537
1330.632621	0.126097485
1332.561075	0.125144094
1334.489528	0.124751478
1336.417981	0.124674633
1338.346434	0.124303460
1340.274887	0.123294435
1342.203340	0.121406645
1344.131793	0.118855901
1346.060246	0.116701007
1347.988699	0.115530565
1349.917152	0.114843801
1351.845605	0.114002287
1353.774058	0.113006748
1355.702511	0.112134054
1357.630965	0.111366786
1359.559418	0.110621311
1361.487871	0.109852813
1363.416324	0.109175786
1365.344777	0.108220376
1367.273230	0.106601104
1369.201683	0.105235927
1371.130136	0.104574874
1373.058589	0.103978798
1374.987042	0.103472978
1376.915495	0.102805294
1378.843948	0.101457313
1380.772401	0.100102581
1382.700854	0.099352956
1384.629308	0.098717369
1386.557761	0.097615778
1388.486214	0.096546151
1390.414667	0.095855877
1392.343120	0.095195115
1394.271573	0.094684698
1396.200026	0.094112560
1398.128479	0.092716597
1400.056932	0.091296330
1401.985385	0.090429373
1403.913838	0.089453876
1405.842291	0.088593751
1407.770744	0.087840050
1409.699198	0.086913012
1411.627651	0.086276427
1413.556104	0.086146906
1415.484557	0.086069107
1417.413010	0.085515656
1419.341463	0.085086539
1421.269916	0.084976584
1423.198369	0.083985388
1425.126822	0.082563579
1427.055275	0.081488803
1428.983728	0.080642387
1430.912181	0.080428280
1432.840634	0.080269054
1434.769087	0.078857712
1436.697541	0.077193700
1438.625994	0.076837219
1440.554447	0.076455615
1442.482900	0.075588070
1444.411353	0.075000703
1446.339806	0.074430533
1448.268259	0.073785909
1450.196712	0.073388517
1452.125165	0.073395438
1454.053618	0.073552035
1455.982071	0.073187284
1457.910524	0.072700880
1459.838977	0.072203837
1461.767431	0.070675254
1463.695884	0.068679363
1465.624337	0.067798018
1467.552790	0.068100847
1469.481243	0.068280727
1471.409696	0.068186767
1473.338149	0.068367831
1475.266602	0.067678690
1477.195055	0.065823831
1479.123508	0.064166732
1481.051961	0.063297465
1482.980414	0.063347839
1484.908867	0.063994512
1486.837321	0.064633377
1488.765774	0.064605929
1490.694227	0.063680701
1492.622680	0.062504053
1494.551133	0.061170738
1496.479586	0.059959758
1498.408039	0.059245430
1500.336492	0.058781411
1502.264945	0.058673754
1504.193398	0.058818202
1506.121851	0.059406042
1508.050304	0.060658500
1509.978757	0.060161132
1511.907210	0.058006559
1513.835664	0.056535572
1515.764117	0.056278978
1517.692570	0.056788150
1519.621023	0.057017114
1521.549476	0.056666736
1523.477929	0.056440677
1525.406382	0.055651274
1527.334835	0.054567572
1529.263288	0.053958818
1531.191741	0.053156644
1533.120194	0.052219223
1535.048647	0.052554719
1536.977100	0.053476252
1538.905554	0.053987380
1540.834007	0.054760836
1542.762460	0.054480355
1544.690913	0.052404393
1546.619366	0.050230984
1548.547819	0.048579011
1550.476272	0.047657762
1552.404725	0.047786195
1554.333178	0.048830263
1556.261631	0.049907383
1558.190084	0.050079301
1560.118537	0.050462630
1562.046990	0.050512414
1563.975443	0.049345035
1565.903897	0.048334420
1567.832350	0.047775637
1569.760803	0.047498688
1571.689256	0.047977533
1573.617709	0.048291273
1575.546162	0.047877956
1577.474615	0.047444731
1579.403068	0.046774689
1581.331521	0.045868468
1583.259974	0.045605410
1585.188427	0.045894980
1587.116880	0.046055179
1589.045333	0.045999538
1590.973787	0.046036735
1592.902240	0.046190802
1594.830693	0.046383649
1596.759146	0.046670176
1598.687599	0.046891682
1600.616052	0.046771001
1602.544505	0.046513453
1604.472958	0.046629876
1606.401411	0.047036465
1608.329864	0.047375288
1610.258317	0.047818705
1612.186770	0.048581831
1614.115223	0.049234819
1616.043677	0.049714968
1617.972130	0.050838381
1619.900583	0.051896766
1621.829036	0.051792666
1623.757489	0.051632337
1625.685942	0.051977593
1627.614395	0.052165434
1629.542848	0.052442998
1631.471301	0.052987084
1633.399754	0.053418089
1635.328207	0.054161549
1637.256660	0.055421066
1639.185113	0.055695150
1641.113566	0.055342752
1643.042020	0.055552289
1644.970473	0.055933431
1646.898926	0.056390893
1648.827379	0.057316799
1650.755832	0.057265732
1652.684285	0.056385159
1654.612738	0.056329947
1656.541191	0.055389345
1658.469644	0.053346276
1660.398097	0.051818963
1662.326550	0.051282901
1664.255003	0.051560104
1666.183456	0.051859960
1668.111910	0.051896401
1670.040363	0.052385963
1671.968816	0.052435972
1673.897269	0.050648056
1675.825722	0.048609659
1677.754175	0.047912475
1679.682628	0.047827855
1681.611081	0.047578756
1683.539534	0.047152232
1685.467987	0.047312669
1687.396440	0.047066431
1689.324893	0.045457438
1691.253346	0.043923691
1693.181799	0.043195017
1695.110253	0.043116692
1697.038706	0.043544222
1698.967159	0.042937405
1700.895612	0.041883074
1702.824065	0.041532122
1704.752518	0.040439896
1706.680971	0.039050747
1708.609424	0.038264044
1710.537877	0.037791718
1712.466330	0.037586823
1714.394783	0.037821852
1716.323236	0.038181867
1718.251689	0.038022175
1720.180143	0.037075378
1722.108596	0.035558704
1724.037049	0.034233600
1725.965502	0.033641998
1727.893955	0.033617191
1729.822408	0.034053143
1731.750861	0.034458838
1733.679314	0.034440618
1735.607767	0.034671161
1737.536220	0.034625687
1739.464673	0.033990771
1741.393126	0.033680417
1743.321579	0.033668101
1745.250032	0.033481821
1747.178486	0.033265535
1749.106939	0.033291440
1751.035392	0.033618789
1752.963845	0.033940308
1754.892298	0.033846699
1756.820751	0.033679992
1758.749204	0.034007002
1760.677657	0.034452345
1762.606110	0.034798410
1764.534563	0.035027377
1766.463016	0.035059843
1768.391469	0.035422005
1770.319922	0.036067590
1772.248376	0.036366314
1774.176829	0.036396518
1776.105282	0.036356669
1778.033735	0.036315765
1779.962188	0.036309537
1781.890641	0.036330923
1783.819094	0.036457367
1785.747547	0.036810089
1787.676000	0.037206873
1789.604453	0.037405100
1791.532906	0.037891623
1793.461359	0.038993537
1795.389812	0.039729834
1797.318266	0.039546914
1799.246719	0.039096035
1801.175172	0.038985550
1803.103625	0.039214570
1805.032078	0.039502598
1806.960531	0.039864209
1808.888984	0.040392891
1810.817437	0.040897425
1812.745890	0.041054685
1814.674343	0.040750068
1816.602796	0.040337440
1818.531249	0.040315952
1820.459702	0.040681284
1822.388155	0.041117016
1824.316609	0.041601069
1826.245062	0.042262118
1828.173515	0.042520661
1830.101968	0.042135786
1832.030421	0.041666124
1833.958874	0.041188881
1835.887327	0.040728930
1837.815780	0.040432371
1839.744233	0.040295608
1841.672686	0.040240187
1843.601139	0.040416010
1845.529592	0.040849306
1847.458045	0.040746424
1849.386499	0.040094730
1851.314952	0.039540678
1853.243405	0.039091609
1855.171858	0.038778909
1857.100311	0.038833391
1859.028764	0.038998011
1860.957217	0.038873557
1862.885670	0.038617160
1864.814123	0.038454574
1866.742576	0.038288042
1868.671029	0.038247172
1870.599482	0.038237993
1872.527935	0.037697665
1874.456388	0.036834393
1876.384842	0.036187105
1878.313295	0.035750482
1880.241748	0.035487060
1882.170201	0.035390746
1884.098654	0.035281729
1886.027107	0.035121355
1887.955560	0.034828503
1889.884013	0.034430198
1891.812466	0.034073077
1893.740919	0.033558734
1895.669372	0.033024374
1897.597825	0.032753315
1899.526278	0.032571755
1901.454732	0.032359928
1903.383185	0.032156337
1905.311638	0.031883318
1907.240091	0.031477794
1909.168544	0.031062094
1911.096997	0.030721216
1913.025450	0.030462444
1914.953903	0.030366831
1916.882356	0.030354546
1918.810809	0.030331524
1920.739262	0.030081905
1922.667715	0.029583775
1924.596168	0.029198157
1926.524622	0.028827382
1928.453075	0.028372675
1930.381528	0.028109925
1932.309981	0.028104262
1934.238434	0.027944962
1936.166887	0.027320690
1938.095340	0.026641609
1940.023793	0.026420550
1941.952246	0.026665362
1943.880699	0.027017079
1945.809152	0.026859861
1947.737605	0.026169764
1949.666058	0.025620347
1951.594511	0.025408007
1953.522965	0.025238147
1955.451418	0.025154391
1957.379871	0.025090808
1959.308324	0.024608338
1961.236777	0.023884185
1963.165230	0.023397103
1965.093683	0.023147369
1967.022136	0.022993686
1968.950589	0.022809228
1970.879042	0.022482058
1972.807495	0.022145178
1974.735948	0.021982778
1976.664401	0.022048775
1978.592855	0.022158023
1980.521308	0.021987299
1982.449761	0.021499936
1984.378214	0.021082511
1986.306667	0.021098245
1988.235120	0.021358777
1990.163573	0.021415312
1992.092026	0.021276793
1994.020479	0.021115374
1995.948932	0.020763157
1997.877385	0.020173626
1999.805838	0.019605119
2001.734291	0.019413665
2003.662744	0.019574711
2005.591198	0.019573426
2007.519651	0.019176606
2009.448104	0.018662564
2011.376557	0.018412869
2013.305010	0.018573282
2015.233463	0.018852495
2017.161916	0.018918222
2019.090369	0.018836910
2021.018822	0.018759999
2022.947275	0.018642850
2024.875728	0.018432757
2026.804181	0.018324744
2028.732634	0.018359089
2030.661088	0.018178945
2032.589541	0.017731329
2034.517994	0.017351890
2036.446447	0.017230861
2038.374900	0.017317533
2040.303353	0.017342897
2042.231806	0.017100679
2044.160259	0.016755035
2046.088712	0.016570738
2048.017165	0.016642163
2049.945618	0.016793339
2051.874071	0.016645411
2053.802524	0.016226804
2055.730978	0.015988378
2057.659431	0.015920812
2059.587884	0.015776787
2061.516337	0.015731767
2063.444790	0.015823444
2065.373243	0.015826825
2067.301696	0.015772916
2069.230149	0.015674442
2071.158602	0.015434495
2073.087055	0.015260587
2075.015508	0.015265997
2076.943961	0.015089193
2078.872414	0.014664091
2080.800867	0.014455920
2082.729321	0.014611770
2084.657774	0.014770141
2086.586227	0.014720148
2088.514680	0.014634578
2090.443133	0.014674513
2092.371586	0.014711681
2094.300039	0.014574022
2096.228492	0.014457153
2098.156945	0.014553294
2100.085398	0.014585044
2102.013851	0.014334268
2103.942304	0.014096744
2105.870757	0.014029649
2107.799211	0.013958694
2109.727664	0.013846841
2111.656117	0.013761930
2113.584570	0.013632949
2115.513023	0.013440378
2117.441476	0.013380642
2119.369929	0.013530683
2121.298382	0.013603838
2123.226835	0.013460122
2125.155288	0.013312015
2127.083741	0.013217514
2129.012194	0.013312816
2130.940647	0.013717190
2132.869100	0.014018824
2134.797554	0.013921987
2136.726007	0.013603128
2138.654460	0.013235728
2140.582913	0.013089132
2142.511366	0.013163750
2144.439819	0.013020788
2146.368272	0.012721185
2148.296725	0.012607608
2150.225178	0.012515660
2152.153631	0.012285323
2154.082084	0.012077086
2156.010537	0.012087106
2157.938990	0.012377527
2159.867444	0.012647673
2161.795897	0.012597463
2163.724350	0.012323095
2165.652803	0.012002253
2167.581256	0.011810986
2169.509709	0.011770474
2171.438162	0.011630140
2173.366615	0.011485629
2175.295068	0.011712050
2177.223521	0.012046648
2179.151974	0.011964458
2181.080427	0.011653144
2183.008880	0.011610054
2184.937334	0.011819971
2186.865787	0.011928733
2188.794240	0.011717065
2190.722693	0.011355125
2192.651146	0.011178623
2194.579599	0.011219697
2196.508052	0.011315041
2198.436505	0.011321643
2200.364958	0.011217842
2202.293411	0.011204571
2204.221864	0.011257845
2206.150317	0.011060608
2208.078770	0.010800085
2210.007223	0.010861560
2211.935677	0.010990516
2213.864130	0.010780049
2215.792583	0.010320003
2217.721036	0.010067374
2219.649489	0.010185596
2221.577942	0.010364555
2223.506395	0.010520812
2225.434848	0.010667388
2227.363301	0.010523174
2229.291754	0.010253131
2231.220207	0.010363556
2233.148660	0.010404482
2235.077113	0.009919133
2237.005567	0.009629103
2238.934020	0.009912633
2240.862473	0.010102497
2242.790926	0.009953046
2244.719379	0.009789832
2246.647832	0.009722793
2248.576285	0.009658742
2250.504738	0.009646301
2252.433191	0.009740142
2254.361644	0.009992953
2256.290097	0.010217877
2258.218550	0.010203362
2260.147003	0.009967373
2262.075456	0.009744627
2264.003910	0.009705045
2265.932363	0.009739547
2267.860816	0.009695338
2269.789269	0.009542795
2271.717722	0.009236214
2273.646175	0.008908060
2275.574628	0.008801887
2277.503081	0.008820150
2279.431534	0.008817618
2281.359987	0.008944884
2283.288440	0.009197334
2285.216893	0.009337198
2287.145346	0.009194018
2289.073800	0.008865117
2291.002253	0.008573867
2292.930706	0.008267735
2294.859159	0.007832251
2296.787612	0.007570306
2298.716065	0.007745059
2300.644518	0.008020937
2302.572971	0.007959365
2304.501424	0.007771533
2306.429877	0.007717268
2308.358330	0.007637893
2310.286783	0.007592598
2312.215236	0.007915922
2314.143690	0.008591484
2316.072143	0.009085219
2318.000596	0.008979142
2319.929049	0.008412617
2321.857502	0.007975188
2323.785955	0.008049931
2325.714408	0.008361463
2327.642861	0.008469036
2329.571314	0.008084515
2331.499767	0.006939525
2333.428220	0.005481205
2335.356673	0.004919459
2337.285126	0.005732157
2339.213579	0.007182462
2341.142033	0.008484787
2343.070486	0.009208554
2344.998939	0.009055621
2346.927392	0.008183792
2348.855845	0.007115290
2350.784298	0.006358324
2352.712751	0.006189268
2354.641204	0.006602960
2356.569657	0.007112922
2358.498110	0.007081892
2360.426563	0.006802066
2362.355016	0.006831659
2364.283469	0.007021670
2366.211923	0.006820756
2368.140376	0.006167557
2370.068829	0.005485388
2371.997282	0.005262003
2373.925735	0.005649716
2375.854188	0.006235084
2377.782641	0.006582750
2379.711094	0.006638887
2381.639547	0.006454524
2383.568000	0.006219496
2385.496453	0.006176559
2387.424906	0.006197509
2389.353359	0.006088687
2391.281812	0.005976468
2393.210266	0.005926450
2395.138719	0.005831255
2397.067172	0.005742426
2398.995625	0.005774972
2400.924078	0.005910120
2402.852531	0.006134733
2404.780984	0.006497574
2406.709437	0.006639097
2408.637890	0.006457942
2410.566343	0.006325786
2412.494796	0.006401909
2414.423249	0.006491370
2416.351702	0.006480636
2418.280156	0.006350095
2420.208609	0.006183061
2422.137062	0.006082961
2424.065515	0.005936599
2425.993968	0.005701875
2427.922421	0.005717533
2429.850874	0.006063590
2431.779327	0.006208046
2433.707780	0.006041314
2435.636233	0.006025065
2437.564686	0.006210822
2439.493139	0.006316130
2441.421592	0.006254115
2443.350045	0.006094866
2445.278499	0.006052484
2447.206952	0.006268554
2449.135405	0.006520937
2451.063858	0.006720652
2452.992311	0.006884344
2454.920764	0.006809298
2456.849217	0.006598504
2458.777670	0.006579519
2460.706123	0.006707593
2462.634576	0.006748757
2464.563029	0.006601064
2466.491482	0.006387827
2468.419935	0.006428947
2470.348389	0.006563934
2472.276842	0.006412937
2474.205295	0.006256108
2476.133748	0.006319325
2478.062201	0.006409954
2479.990654	0.006526412
2481.919107	0.006731183
2483.847560	0.006925497
2485.776013	0.006972122
2487.704466	0.006866055
2489.632919	0.006754343
2491.561372	0.006689060
2493.489825	0.006692749
2495.418279	0.006801386
2497.346732	0.007006280
2499.275185	0.007297953
2501.203638	0.007539282
2503.132091	0.007700393
2505.060544	0.007875371
2506.988997	0.007962305
2508.917450	0.007916126
2510.845903	0.007861112
2512.774356	0.007956203
2514.702809	0.008309307
2516.631262	0.008820408
2518.559715	0.009210031
2520.488168	0.009612571
2522.416622	0.010175365
2524.345075	0.010624731
2526.273528	0.010843945
2528.201981	0.010908320
2530.130434	0.010853845
2532.058887	0.010760524
2533.987340	0.010761350
2535.915793	0.011044909
2537.844246	0.011424238
2539.772699	0.011577036
2541.701152	0.011685147
2543.629605	0.011920566
2545.558058	0.012175493
2547.486512	0.012408118
2549.414965	0.012681130
2551.343418	0.013084786
2553.271871	0.013575345
2555.200324	0.013931772
2557.128777	0.014140534
2559.057230	0.014441268
2560.985683	0.014885405
2562.914136	0.015331379
2564.842589	0.015422915
2566.771042	0.015050329
2568.699495	0.014773029
2570.627948	0.014999574
2572.556401	0.015590167
2574.484855	0.016255667
2576.413308	0.016659742
2578.341761	0.016700141
2580.270214	0.016657457
2582.198667	0.016717115
2584.127120	0.016761478
2586.055573	0.016881121
2587.984026	0.017192760
2589.912479	0.017653463
2591.840932	0.018175080
2593.769385	0.018424585
2595.697838	0.018271102
2597.626291	0.018195624
2599.554745	0.018519830
2601.483198	0.018867878
2603.411651	0.018879153
2605.340104	0.018647844
2607.268557	0.018386824
2609.197010	0.018302040
2611.125463	0.018501448
2613.053916	0.018872613
2614.982369	0.019084599
2616.910822	0.018915236
2618.839275	0.018612668
2620.767728	0.018433494
2622.696181	0.018341575
2624.624635	0.018377747
2626.553088	0.018602565
2628.481541	0.018916290
2630.409994	0.019073945
2632.338447	0.018846266
2634.266900	0.018336376
2636.195353	0.017958151
2638.123806	0.017950488
2640.052259	0.018220017
2641.980712	0.018501716
2643.909165	0.018519100
2645.837618	0.018404827
2647.766071	0.018453125
2649.694524	0.018507287
2651.622978	0.018393420
2653.551431	0.018189669
2655.479884	0.017886303
2657.408337	0.017482881
2659.336790	0.017194651
2661.265243	0.017190123
2663.193696	0.017329846
2665.122149	0.017410967
2667.050602	0.017417315
2668.979055	0.017293908
2670.907508	0.017073359
2672.835961	0.016923336
2674.764414	0.016882308
2676.692868	0.016838748
2678.621321	0.016634781
2680.549774	0.016283905
2682.478227	0.016075088
2684.406680	0.016174646
2686.335133	0.016181655
2688.263586	0.015925277
2690.192039	0.015798325
2692.120492	0.015888078
2694.048945	0.015870627
2695.977398	0.015687853
2697.905851	0.015420400
2699.834304	0.015135347
2701.762757	0.015082473
2703.691211	0.015186235
2705.619664	0.015124670
2707.548117	0.015066014
2709.476570	0.015273279
2711.405023	0.015457740
2713.333476	0.015171997
2715.261929	0.014598023
2717.190382	0.014374062
2719.118835	0.014439154
2721.047288	0.014267616
2722.975741	0.014095707
2724.904194	0.014285035
2726.832647	0.014490129
2728.761101	0.014499809
2730.689554	0.014418222
2732.618007	0.014170440
2734.546460	0.013780427
2736.474913	0.013563059
2738.403366	0.013712595
2740.331819	0.014090176
2742.260272	0.014376614
2744.188725	0.014260888
2746.117178	0.013629805
2748.045631	0.012876071
2749.974084	0.012549820
2751.902537	0.012692911
2753.830991	0.013034850
2755.759444	0.013444682
2757.687897	0.013767505
2759.616350	0.013633444
2761.544803	0.013098692
2763.473256	0.012781984
2765.401709	0.012746057
2767.330162	0.012482652
2769.258615	0.012089706
2771.187068	0.012039186
2773.115521	0.012214959
2775.043974	0.012268078
2776.972427	0.012257393
2778.900880	0.012395372
2780.829334	0.012534275
2782.757787	0.012474200
2784.686240	0.012304901
2786.614693	0.012069695
2788.543146	0.011829289
2790.471599	0.011743661
2792.400052	0.011787476
2794.328505	0.012029357
2796.256958	0.012435985
2798.185411	0.012587529
2800.113864	0.012283758
2802.042317	0.011921325
2803.970770	0.011873314
2805.899224	0.012197930
2807.827677	0.012487679
2809.756130	0.012204252
2811.684583	0.011713061
2813.613036	0.011701223
2815.541489	0.011909929
2817.469942	0.011945833
2819.398395	0.011978077
2821.326848	0.012182415
2823.255301	0.012343531
2825.183754	0.012061564
2827.112207	0.011551768
2829.040660	0.011461219
2830.969113	0.011779149
2832.897567	0.012009483
2834.826020	0.012006520
2836.754473	0.011867160
2838.682926	0.011553878
2840.611379	0.011328697
2842.539832	0.011457741
2844.468285	0.011645723
2846.396738	0.011592290
2848.325191	0.011527800
2850.253644	0.011731829
2852.182097	0.012190737
2854.110550	0.012268409
2856.039003	0.011679853
2857.967457	0.011232966
2859.895910	0.011246384
2861.824363	0.010966728
2863.752816	0.010420341
2865.681269	0.010462518
2867.609722	0.011010056
2869.538175	0.011268587
2871.466628	0.011266844
2873.395081	0.011347085
2875.323534	0.011282626
2877.251987	0.011164001
2879.180440	0.011384248
2881.108893	0.011830834
2883.037347	0.012068543
2884.965800	0.011901147
2886.894253	0.011660317
2888.822706	0.011578796
2890.751159	0.011411283
2892.679612	0.011334631
2894.608065	0.011566207
2896.536518	0.011545335
2898.464971	0.011141989
2900.393424	0.010818616
2902.321877	0.010623896
2904.250330	0.010464110
2906.178783	0.010400001
2908.107236	0.010496403
2910.035690	0.010638006
2911.964143	0.010712487
2913.892596	0.011016737
2915.821049	0.011379072
2917.749502	0.011128389
2919.677955	0.010483140
2921.606408	0.010234194
2923.534861	0.010483643
2925.463314	0.010806374
2927.391767	0.010950504
2929.320220	0.010975481
2931.248673	0.010760172
2933.177126	0.010620934
2935.105580	0.010943865
2937.034033	0.011357384
2938.962486	0.011495375
2940.890939	0.011449816
2942.819392	0.011320299
2944.747845	0.011086231
2946.676298	0.010953652
2948.604751	0.011094527
2950.533204	0.011267608
2952.461657	0.011306311
2954.390110	0.011395088
2956.318563	0.011494609
2958.247016	0.011250081
2960.175469	0.010792658
2962.103923	0.010658972
2964.032376	0.010908779
2965.960829	0.011005739
2967.889282	0.010944471
2969.817735	0.011288628
2971.746188	0.011846334
2973.674641	0.012069136
2975.603094	0.012000887
2977.531547	0.011810740
2979.460000	0.011661566
2981.388453	0.011553236
2983.316906	0.011394274
2985.245359	0.011462134
2987.173813	0.011956968
2989.102266	0.012577972
2991.030719	0.012833500
2992.959172	0.012690725
2994.887625	0.012540595
2996.816078	0.012424990
2998.744531	0.012291332
3000.672984	0.012288735
3002.601437	0.012246085
3004.529890	0.011875676
3006.458343	0.011373994
3008.386796	0.011432637
3010.315249	0.012209559
3012.243703	0.012838133
3014.172156	0.012790130
3016.100609	0.012541603
3018.029062	0.012396626
3019.957515	0.012276188
3021.885968	0.012239619
3023.814421	0.012493778
3025.742874	0.013071765
3027.671327	0.013455950
3029.599780	0.013419152
3031.528233	0.013518796
3033.456686	0.013825354
3035.385139	0.013952490
3037.313592	0.013966043
3039.242046	0.013931359
3041.170499	0.013510813
3043.098952	0.013035821
3045.027405	0.013232486
3046.955858	0.013792704
3048.884311	0.013875113
3050.812764	0.013378246
3052.741217	0.012835676
3054.669670	0.012809633
3056.598123	0.013307470
3058.526576	0.013828455
3060.455029	0.014019731
3062.383482	0.013887456
3064.311936	0.013803449
3066.240389	0.014099185
3068.168842	0.014728418
3070.097295	0.015500709
3072.025748	0.015914062
3073.954201	0.015572748
3075.882654	0.015080024
3077.811107	0.015097872
3079.739560	0.015401961
3081.668013	0.015637251
3083.596466	0.015810136
3085.524919	0.015906584
3087.453372	0.015943717
3089.381825	0.016047653
3091.310279	0.016073355
3093.238732	0.015993237
3095.167185	0.016133577
3097.095638	0.016405907
3099.024091	0.016519910
3100.952544	0.016610384
3102.880997	0.016818570
3104.809450	0.017062455
3106.737903	0.017309414
3108.666356	0.017503725
3110.594809	0.017494258
3112.523262	0.017407734
3114.451715	0.017510062
3116.380169	0.017853646
3118.308622	0.018331340
3120.237075	0.018791644
3122.165528	0.019208847
3124.093981	0.019551145
3126.022434	0.019673593
3127.950887	0.019629557
3129.879340	0.019491803
3131.807793	0.019318992
3133.736246	0.019376140
3135.664699	0.019661451
3137.593152	0.019865224
3139.521605	0.019961176
3141.450058	0.019990485
3143.378512	0.019827878
3145.306965	0.019779960
3147.235418	0.020193834
3149.163871	0.020706391
3151.092324	0.020945691
3153.020777	0.021112410
3154.949230	0.021305103
3156.877683	0.021240359
3158.806136	0.020954838
3160.734589	0.020848423
3162.663042	0.021031583
3164.591495	0.021327212
3166.519948	0.021579128
3168.448402	0.021863956
3170.376855	0.022281239
3172.305308	0.022648919
3174.233761	0.022769859
3176.162214	0.022647996
3178.090667	0.022503538
3180.019120	0.022680299
3181.947573	0.023386050
3183.876026	0.024129767
3185.804479	0.024135355
3187.732932	0.023798550
3189.661385	0.023796979
3191.589838	0.023803076
3193.518292	0.023615519
3195.446745	0.023452669
3197.375198	0.023320097
3199.303651	0.023255017
3201.232104	0.023532348
3203.160557	0.024140045
3205.089010	0.024585767
3207.017463	0.024676142
3208.945916	0.024802236
3210.874369	0.025272459
3212.802822	0.025842614
3214.731275	0.026202794
3216.659728	0.026313780
3218.588181	0.026039302
3220.516635	0.025518050
3222.445088	0.025177138
3224.373541	0.025081446
3226.301994	0.025282180
3228.230447	0.025893336
3230.158900	0.026551163
3232.087353	0.026842842
3234.015806	0.026819736
3235.944259	0.026869912
3237.872712	0.027131697
3239.801165	0.027190456
3241.729618	0.026973117
3243.658071	0.026897665
3245.586525	0.026970528
3247.514978	0.027097603
3249.443431	0.027536409
3251.371884	0.027986299
3253.300337	0.027687445
3255.228790	0.027032929
3257.157243	0.027092675
3259.085696	0.027853593
3261.014149	0.028533624
3262.942602	0.028839920
3264.871055	0.028793909
3266.799508	0.028385742
3268.727961	0.028008495
3270.656414	0.027966537
3272.584868	0.028148433
3274.513321	0.028536296
3276.441774	0.028972616
3278.370227	0.029319527
3280.298680	0.029772194
3282.227133	0.030513968
3284.155586	0.031196313
3286.084039	0.030893004
3288.012492	0.029860020
3289.940945	0.029365752
3291.869398	0.029692385
3293.797851	0.030350482
3295.726304	0.030766429
3297.654758	0.030518731
3299.583211	0.030016977
3301.511664	0.030097429
3303.440117	0.030554144
3305.368570	0.030438352
3307.297023	0.030044451
3309.225476	0.030114610
3311.153929	0.030478738
3313.082382	0.030944677
3315.010835	0.031622674
3316.939288	0.032391831
3318.867741	0.032796256
3320.796194	0.032723915
3322.724648	0.032608703
3324.653101	0.032530043
3326.581554	0.032179549
3328.510007	0.031709611
3330.438460	0.031491414
3332.366913	0.031564072
3334.295366	0.031841855
3336.223819	0.032323509
3338.152272	0.032770153
3340.080725	0.032865051
3342.009178	0.032788903
3343.937631	0.032859657
3345.866084	0.033025876
3347.794537	0.033362430
3349.722991	0.034062501
3351.651444	0.034818929
3353.579897	0.035061758
3355.508350	0.034731813
3357.436803	0.034417816
3359.365256	0.034586716
3361.293709	0.035059303
3363.222162	0.035455253
3365.150615	0.035592303
3367.079068	0.035488255
3369.007521	0.035449196
3370.935974	0.035776336
3372.864427	0.036041237
3374.792881	0.035789814
3376.721334	0.035457898
3378.649787	0.035427116
3380.578240	0.035623953
3382.506693	0.035959963
3384.435146	0.036298245
3386.363599	0.036435820
3388.292052	0.036128242
3390.220505	0.035549313
3392.148958	0.035498753
3394.077411	0.036366150
3396.005864	0.037317228
3397.934317	0.037440199
3399.862770	0.037119385
3401.791224	0.037228819
3403.719677	0.037453938
3405.648130	0.037465177
3407.576583	0.037572403
3409.505036	0.037871424
3411.433489	0.037588749
3413.361942	0.036651570
3415.290395	0.036247019
3417.218848	0.036626689
3419.147301	0.036547691
3421.075754	0.035904739
3423.004207	0.035849940
3424.932660	0.036627613
3426.861114	0.037591025
3428.789567	0.038135916
3430.718020	0.038037051
3432.646473	0.037541039
3434.574926	0.037001070
3436.503379	0.036556076
3438.431832	0.036355086
3440.360285	0.036449872
3442.288738	0.036553230
3444.217191	0.036542334
3446.145644	0.036696028
3448.074097	0.036971796
3450.002550	0.036934566
3451.931004	0.036728919
3453.859457	0.036563914
3455.787910	0.036353018
3457.716363	0.036306813
3459.644816	0.036444824
3461.573269	0.036486916
3463.501722	0.036178686
3465.430175	0.035555862
3467.358628	0.035203822
3469.287081	0.035259780
3471.215534	0.035319123
3473.143987	0.035166275
3475.072440	0.034637973
3477.000893	0.034126367
3478.929347	0.034227137
3480.857800	0.034619838
3482.786253	0.034906507
3484.714706	0.035229262
3486.643159	0.035499040
3488.571612	0.035269406
3490.500065	0.034376793
3492.428518	0.033511050
3494.356971	0.033402607
3496.285424	0.033758014
3498.213877	0.033605669
3500.142330	0.032698475
3502.070783	0.032054547
3503.999237	0.032460812
3505.927690	0.033079632
3507.856143	0.032786746
3509.784596	0.031931113
3511.713049	0.031260107
3513.641502	0.030828148
3515.569955	0.030829027
3517.498408	0.031407189
3519.426861	0.032004476
3521.355314	0.032236211
3523.283767	0.032182712
3525.212220	0.031600010
3527.140673	0.030597797
3529.069126	0.029933644
3530.997580	0.029676549
3532.926033	0.029604223
3534.854486	0.029755637
3536.782939	0.029833971
3538.711392	0.029656546
3540.639845	0.029518399
3542.568298	0.029460838
3544.496751	0.029094497
3546.425204	0.028282262
3548.353657	0.027200529
3550.282110	0.026110217
3552.210563	0.025710005
3554.139016	0.026245382
3556.067470	0.026674923
3557.995923	0.026376877
3559.924376	0.025932562
3561.852829	0.025818296
3563.781282	0.025917012
3565.709735	0.025878645
3567.638188	0.025352390
3569.566641	0.024500117
3571.495094	0.023872694
3573.423547	0.023595216
3575.352000	0.023518622
3577.280453	0.023540126
3579.208906	0.023601385
3581.137360	0.023695078
3583.065813	0.023785774
3584.994266	0.023483625
3586.922719	0.022405280
3588.851172	0.021221736
3590.779625	0.020877892
3592.708078	0.021374809
3594.636531	0.022087349
3596.564984	0.022238249
3598.493437	0.021808920
3600.421890	0.021392340
3602.350343	0.021028984
3604.278796	0.020518836
3606.207249	0.020049330
3608.135703	0.019918596
3610.064156	0.020038018
3611.992609	0.020145630
3613.921062	0.020250037
3615.849515	0.020067492
3617.777968	0.019445213
3619.706421	0.019129444
3621.634874	0.019393731
3623.563327	0.019530937
3625.491780	0.019281391
3627.420233	0.019104462
3629.348686	0.019379916
3631.277139	0.019212754
3633.205593	0.017973138
3635.134046	0.016897701
3637.062499	0.016863385
3638.990952	0.017373405
3640.919405	0.017741270
3642.847858	0.017700005
3644.776311	0.017364724
3646.704764	0.016991334
3648.633217	0.016606562
3650.561670	0.016092872
3652.490123	0.015535840
3654.418576	0.014911481
3656.347029	0.014376218
3658.275482	0.014122170
3660.203936	0.014074185
3662.132389	0.014105894
3664.060842	0.014012837
3665.989295	0.013849095
3667.917748	0.013876845
3669.846201	0.013974027
3671.774654	0.013707620
3673.703107	0.013104992
3675.631560	0.012990931
3677.560013	0.013391877
3679.488466	0.013056459
3681.416919	0.012016850
3683.345372	0.011178683
3685.273826	0.010839925
3687.202279	0.010978747
3689.130732	0.011722168
3691.059185	0.012786206
3692.987638	0.013156631
3694.916091	0.012455362
3696.844544	0.011324707
3698.772997	0.010573463
3700.701450	0.010543172
3702.629903	0.011192062
3704.558356	0.012117910
3706.486809	0.012725669
3708.415262	0.012538562
3710.343716	0.011753111
3712.272169	0.011124041
3714.200622	0.011032811
3716.129075	0.011326755
3718.057528	0.011903497
3719.985981	0.012477980
3721.914434	0.012578292
3723.842887	0.012423884
3725.771340	0.012638783
3727.699793	0.013220616
3729.628246	0.013814035
3731.556699	0.014227839
3733.485152	0.013958391
3735.413605	0.012593799
3737.342059	0.011581752
3739.270512	0.011728649
3741.198965	0.011981903
3743.127418	0.011999254
3745.055871	0.012772745
3746.984324	0.013944867
3748.912777	0.014005479
3750.841230	0.013411343
3752.769683	0.013716586
3754.698136	0.014520754
3756.626589	0.014625181
3758.555042	0.014101555
3760.483495	0.013771399
3762.411949	0.013602484
3764.340402	0.013133381
3766.268855	0.012721598
3768.197308	0.012966505
3770.125761	0.013736239
3772.054214	0.014087071
3773.982667	0.013484924
3775.911120	0.012893505
3777.839573	0.013340833
3779.768026	0.014539129
3781.696479	0.015213095
3783.624932	0.014922577
3785.553385	0.014401328
3787.481838	0.014083574
3789.410292	0.013706676
3791.338745	0.013059838
3793.267198	0.012483545
3795.195651	0.012526507
3797.124104	0.013071969
3799.052557	0.013108433
3800.981010	0.012453839
3802.909463	0.012153834
3804.837916	0.012249140
3806.766369	0.012464758
3808.694822	0.012981116
3810.623275	0.013410500
3812.551728	0.013520603
3814.480182	0.013555063
3816.408635	0.013632167
3818.337088	0.013648225
3820.265541	0.013515641
3822.193994	0.013492258
3824.122447	0.013767294
3826.050900	0.014322760
3827.979353	0.014792297
3829.907806	0.014586524
3831.836259	0.013895695
3833.764712	0.013253183
3835.693165	0.012648297
3837.621618	0.012062034
3839.550071	0.011769763
3841.478525	0.011767440
3843.406978	0.011966733
3845.335431	0.012170801
3847.263884	0.012316794
3849.192337	0.012769671
3851.120790	0.013955059
3853.049243	0.015609395
3854.977696	0.016072052
3856.906149	0.014452513
3858.834602	0.012363727
3860.763055	0.011359116
3862.691508	0.011422244
3864.619961	0.011529421
3866.548415	0.011055038
3868.476868	0.010440565
3870.405321	0.010426221
3872.333774	0.010693592
3874.262227	0.010632340
3876.190680	0.010675798
3878.119133	0.011016958
3880.047586	0.011432594
3881.976039	0.011901367
3883.904492	0.011923085
3885.832945	0.011259918
3887.761398	0.010912310
3889.689851	0.011392861
3891.618305	0.012098688
3893.546758	0.012469396
3895.475211	0.012663969
3897.403664	0.012898046
3899.332117	0.012864764
3901.260570	0.012271412
3903.189023	0.011442643
3905.117476	0.010893312
3907.045929	0.010785257
3908.974382	0.010843697
3910.902835	0.010792161
3912.831288	0.010681052
3914.759741	0.010804616
3916.688194	0.011337582
3918.616648	0.011758034
3920.545101	0.011412022
3922.473554	0.010583853
3924.402007	0.009699158
3926.330460	0.008798552
3928.258913	0.008148124
3930.187366	0.008197684
3932.115819	0.008993838
3934.044272	0.010012724
3935.972725	0.010640195
3937.901178	0.010632630
3939.829631	0.010407539
3941.758084	0.010658509
3943.686538	0.011316034
3945.614991	0.011453610
3947.543444	0.010910498
3949.471897	0.010483477
3951.400350	0.010579943
3953.328803	0.010888990
3955.257256	0.010877931
3957.185709	0.010343959
3959.114162	0.009744729
3961.042615	0.009620944
3962.971068	0.009858021
3964.899521	0.009869270
3966.827974	0.009582795
3968.756427	0.009429893
3970.684881	0.009626115
3972.613334	0.009851723
3974.541787	0.009700191
3976.470240	0.009672200
3978.398693	0.010295452
3980.327146	0.010949147
3982.255599	0.011029661
3984.184052	0.010870740
3986.112505	0.010611212
3988.040958	0.010513150
3989.969411	0.010952597
3991.897864	0.011484909
3993.826317	0.011282822
3995.754771	0.010174111
3997.683224	0.008854542
3999.611677	0.008178608
4001.540130	0.008368742
4003.468583	0.009011063
4005.397036	0.009589174
4007.325489	0.010033350
4009.253942	0.010419778
4011.182395	0.010691811
4013.110848	0.011004398
4015.039301	0.011009802
4016.967754	0.010571339
4018.896207	0.010229076
4020.824661	0.010007691
4022.753114	0.009827013
4024.681567	0.009950101
4026.610020	0.010291241
4028.538473	0.010620266
4030.466926	0.010422089
4032.395379	0.009512745
4034.323832	0.008805971
4036.252285	0.009117431
4038.180738	0.009585118
4040.109191	0.008852894
4042.037644	0.007745184
4043.966097	0.007667765
4045.894550	0.008356392
4047.823004	0.009213879
4049.751457	0.009863011
4051.679910	0.009745155
4053.608363	0.009053324
4055.536816	0.008292074
4057.465269	0.007725704
4059.393722	0.007804730
4061.322175	0.008372077
4063.250628	0.008296100
4065.179081	0.007644490
4067.107534	0.007525032
4069.035987	0.007993469
4070.964440	0.008342560
4072.892894	0.008210646
4074.821347	0.007866883
4076.749800	0.007769069
4078.678253	0.008179719
4080.606706	0.008626008
4082.535159	0.008530121
4084.463612	0.008381536
4086.392065	0.008519441
4088.320518	0.008462128
4090.248971	0.007968346
4092.177424	0.007793051
4094.105877	0.008548538
4096.034330	0.008985231
4097.962783	0.008627772
4099.891237	0.008088123
4101.819690	0.007932290
4103.748143	0.008426566
4105.676596	0.008897907
4107.605049	0.009241553
4109.533502	0.009864226
4111.461955	0.009979671
4113.390408	0.009377143
4115.318861	0.009166075
4117.247314	0.009156997
4119.175767	0.008726009
4121.104220	0.008572862
4123.032673	0.009089891
4124.961127	0.009198957
4126.889580	0.008501619
4128.818033	0.007903597
4130.746486	0.007860892
4132.674939	0.007941240
4134.603392	0.007769496
4136.531845	0.007624465
4138.460298	0.008126651
4140.388751	0.008911767
4142.317204	0.009074642
4144.245657	0.008728049
4146.174110	0.008644655
4148.102563	0.009156676
4150.031017	0.009532698
4151.959470	0.009018274
4153.887923	0.008244683
4155.816376	0.007814492
4157.744829	0.007611284
4159.673282	0.007371708
4161.601735	0.007302265
4163.530188	0.007885278
4165.458641	0.008659088
4167.387094	0.008952627
4169.315547	0.008808804
4171.244000	0.008491789
4173.172453	0.008179898
4175.100906	0.007974195
4177.029360	0.007655802
4178.957813	0.007494607
4180.886266	0.007581338
4182.814719	0.007672431
4184.743172	0.007564272
4186.671625	0.007083601
4188.600078	0.006738657
4190.528531	0.007646328
4192.456984	0.008792808
4194.385437	0.008491903
4196.313890	0.007491026
4198.242343	0.007162840
4200.170796	0.006980764
4202.099250	0.006525632
4204.027703	0.006752872
4205.956156	0.007533695
4207.884609	0.007887860
4209.813062	0.007700870
4211.741515	0.007182214
4213.669968	0.006663073
4215.598421	0.006762502
4217.526874	0.007267877
4219.455327	0.007833470
4221.383780	0.008000564
4223.312233	0.007553201
4225.240686	0.006792417
4227.169139	0.006441105
4229.097593	0.006845138
4231.026046	0.007347713
4232.954499	0.007268363
4234.882952	0.006773744
4236.811405	0.006755870
4238.739858	0.006993895
4240.668311	0.006637263
4242.596764	0.005596251
4244.525217	0.005122094
4246.453670	0.005139209
4248.382123	0.005239400
4250.310576	0.005795049
4252.239029	0.006583061
4254.167483	0.006995433
4256.095936	0.007160479
4258.024389	0.007516284
4259.952842	0.007301712
4261.881295	0.006351195
4263.809748	0.005792249
4265.738201	0.006216420
4267.666654	0.007224356
4269.595107	0.007785067
4271.523560	0.007548002
4273.452013	0.007043758
4275.380466	0.006051323
4277.308919	0.004830748
4279.237373	0.004126173
4281.165826	0.004488848
4283.094279	0.005555503
4285.022732	0.006893672
4286.951185	0.007849418
4288.879638	0.007458026
4290.808091	0.006052887
4292.736544	0.004640153
4294.664997	0.004208159
4296.593450	0.004844084
4298.521903	0.005999222
4300.450356	0.007188514
4302.378809	0.007316376
4304.307262	0.006038538
4306.235716	0.004672767
4308.164169	0.004534937
4310.092622	0.005056256
4312.021075	0.005269488
4313.949528	0.005717639
4315.877981	0.005642313
4317.806434	0.004804938
4319.734887	0.004723479
4321.663340	0.005216693
4323.591793	0.005487331
4325.520246	0.005944749
4327.448699	0.006604599
4329.377152	0.006957118
4331.305606	0.006845637
4333.234059	0.006483440
4335.162512	0.006392292
4337.090965	0.006642516
4339.019418	0.006927602
4340.947871	0.006779145
4342.876324	0.006082893
4344.804777	0.005630164
4346.733230	0.005735927
4348.661683	0.005430232
4350.590136	0.004891732
4352.518589	0.005001619
4354.447042	0.005373261
4356.375495	0.005527375
4358.303949	0.005286454
4360.232402	0.005149403
4362.160855	0.005910852
4364.089308	0.007164263
4366.017761	0.007651283
4367.946214	0.006974061
4369.874667	0.006049403
4371.803120	0.005563152
4373.731573	0.005491645
4375.660026	0.005713757
4377.588479	0.005975766
4379.516932	0.005845236
4381.445385	0.005532159
4383.373839	0.005369894
4385.302292	0.005723349
4387.230745	0.006316857
4389.159198	0.006120502
4391.087651	0.005950944
4393.016104	0.006077631
4394.944557	0.006344132
4396.873010	0.006276697
4398.801463	0.005674212
4400.729916	0.005276806
4402.658369	0.005081940
4404.586822	0.004994115
4406.515275	0.005105165
4408.443729	0.005603431
4410.372182	0.006412838
4412.300635	0.006929870
4414.229088	0.006868554
4416.157541	0.006653127
4418.085994	0.006637251
4420.014447	0.006636765
4421.942900	0.006605968
4423.871353	0.007035823
4425.799806	0.007469427
4427.728259	0.007436839
4429.656712	0.007211695
4431.585165	0.007333654
4433.513618	0.007743229
4435.442072	0.008216726
4437.370525	0.008544538
4439.298978	0.008166248
4441.227431	0.007290255
4443.155884	0.006704525
4445.084337	0.007060366
4447.012790	0.007409153
4448.941243	0.007002368
4450.869696	0.006194163
4452.798149	0.006243858
4454.726602	0.007772321
4456.655055	0.008427012
4458.583508	0.007491257
4460.511962	0.006392049
4462.440415	0.005725855
4464.368868	0.005428303
4466.297321	0.005294496
4468.225774	0.005423110
4470.154227	0.005934034
4472.082680	0.006545872
4474.011133	0.006883660
4475.939586	0.007271121
4477.868039	0.007804137
4479.796492	0.008292430
4481.724945	0.008878351
4483.653398	0.008979380
4485.581851	0.007675616
4487.510305	0.005759008
4489.438758	0.004876569
4491.367211	0.004974036
4493.295664	0.005466418
4495.224117	0.005956970
4497.152570	0.006321882
4499.081023	0.006364516
4501.009476	0.006129049
4502.937929	0.006078782
4504.866382	0.006586870
4506.794835	0.007031783
4508.723288	0.006922251
4510.651741	0.006445217
4512.580195	0.006230668
4514.508648	0.005945408
4516.437101	0.005593542
4518.365554	0.005953394
4520.294007	0.007337708
4522.222460	0.008461103
4524.150913	0.007992130
4526.079366	0.006619798
4528.007819	0.006033538
4529.936272	0.006871039
4531.864725	0.008317323
4533.793178	0.009096812
4535.721631	0.008567324
4537.650084	0.007613390
4539.578538	0.007426998
4541.506991	0.007974181
4543.435444	0.007879547
4545.363897	0.007912396
4547.292350	0.008344515
4549.220803	0.008653210
4551.149256	0.007605113
4553.077709	0.006258832
4555.006162	0.006126094
4556.934615	0.006713054
4558.863068	0.006962012
4560.791521	0.007327348
4562.719974	0.007803632
4564.648428	0.008202228
4566.576881	0.008299170
4568.505334	0.008066742
4570.433787	0.007773360
4572.362240	0.007794514
4574.290693	0.008508807
4576.219146	0.009039061
4578.147599	0.008693494
4580.076052	0.007850724
4582.004505	0.007178128
4583.932958	0.007270468
4585.861411	0.007899070
4587.789864	0.007888516
4589.718318	0.007193750
4591.646771	0.006446016
4593.575224	0.006289163
4595.503677	0.006958961
4597.432130	0.007571773
4599.360583	0.006988485
4601.289036	0.005790311
4603.217489	0.005665919
[truncated: 1,501 more rows]
