# Supplementary material for: Adaptive Method for Quantitative Estimation of Glucose and Fructose Concentrations in Aqueous Solutions Based on Infrared Nanoantenna Optics
Source: Sensors (Basel). 2019 Jul 11;19(14):3053. doi: 10.3390/s19143053 (PMC6678705; doi:10.3390/s19143053)
Supplement: Supplementary file 1 [file sensors-19-03053-s001.zip › 00_Measurement_Data/Fructose cycles/3 c=50 gl/res4 sc50_50 ap100x100 par pol/3 c50 gl.23.txt]

748.239793	0.034734197
750.168246	0.027867954
752.096699	0.026575459
754.025152	0.036450144
755.953605	0.045083631
757.882058	0.038514555
759.810511	0.038690377
761.738964	0.037225418
763.667418	0.044399507
765.595871	0.045629341
767.524324	0.032632615
769.452777	0.022891536
771.381230	0.022187738
773.309683	0.018831829
775.238136	0.025085028
777.166589	0.030580092
779.095042	0.027244771
781.023495	0.029000049
782.951948	0.037262306
784.880401	0.030072829
786.808854	0.029151529
788.737308	0.022203464
790.665761	0.015148818
792.594214	0.020664519
794.522667	0.023998506
796.451120	0.014739151
798.379573	0.006636830
800.308026	0.017194295
802.236479	0.024123713
804.164932	0.024788415
806.093385	0.018558707
808.021838	0.026282120
809.950291	0.035612930
811.878744	0.030130351
813.807197	0.027475150
815.735651	0.035525732
817.664104	0.049261868
819.592557	0.051559459
821.521010	0.039489675
823.449463	0.018837873
825.377916	0.028025040
827.306369	0.040327732
829.234822	0.029005161
831.163275	0.020376885
833.091728	0.018813808
835.020181	0.011238797
836.948634	0.028881544
838.877087	0.037009653
840.805541	0.026220033
842.733994	0.015000976
844.662447	0.016303973
846.590900	0.024548197
848.519353	0.017711466
850.447806	0.015564230
852.376259	0.016028427
854.304712	0.015832556
856.233165	0.014437122
858.161618	0.018963598
860.090071	0.023307994
862.018524	0.024842530
863.946977	0.023077704
865.875430	0.021082617
867.803884	0.020681307
869.732337	0.024215983
871.660790	0.032019377
873.589243	0.038563348
875.517696	0.039519977
877.446149	0.039176315
879.374602	0.040299330
881.303055	0.040259019
883.231508	0.038054995
885.159961	0.036030915
887.088414	0.039391514
889.016867	0.047722861
890.945320	0.053836416
892.873774	0.055360205
894.802227	0.055638015
896.730680	0.056932658
898.659133	0.059015650
900.587586	0.062282633
902.516039	0.065946676
904.444492	0.068951711
906.372945	0.072285250
908.301398	0.076494448
910.229851	0.080255680
912.158304	0.081966490
914.086757	0.083881661
916.015210	0.088638909
917.943664	0.094343856
919.872117	0.098432027
921.800570	0.102650873
923.729023	0.109524436
925.657476	0.116170280
927.585929	0.119841859
929.514382	0.124744445
931.442835	0.132998422
933.371288	0.140264973
935.299741	0.144718066
937.228194	0.148067519
939.156647	0.151910856
941.085100	0.157829046
943.013553	0.165440202
944.942007	0.172920495
946.870460	0.179924354
948.798913	0.186841354
950.727366	0.193230569
952.655819	0.198475897
954.584272	0.203106999
956.512725	0.209139243
958.441178	0.217686236
960.369631	0.226440206
962.298084	0.232561365
964.226537	0.236459002
966.154990	0.240429878
968.083443	0.245308608
970.011897	0.250822216
971.940350	0.257256031
973.868803	0.263995886
975.797256	0.270395309
977.725709	0.276786208
979.654162	0.283135653
981.582615	0.289384633
983.511068	0.295480609
985.439521	0.301697731
987.367974	0.308416694
989.296427	0.315492809
991.224880	0.322124422
993.153333	0.327035397
995.081786	0.330936879
997.010240	0.335180610
998.938693	0.339603931
1000.867146	0.344438493
1002.795599	0.349687457
1004.724052	0.354281306
1006.652505	0.358162463
1008.580958	0.362357706
1010.509411	0.366642356
1012.437864	0.370633394
1014.366317	0.374876529
1016.294770	0.378663659
1018.223223	0.381468892
1020.151676	0.383731157
1022.080130	0.385273188
1024.008583	0.386978269
1025.937036	0.389857203
1027.865489	0.392275870
1029.793942	0.393096060
1031.722395	0.394105703
1033.650848	0.395984501
1035.579301	0.397050530
1037.507754	0.397039056
1039.436207	0.397589535
1041.364660	0.398680538
1043.293113	0.398755938
1045.221566	0.397931397
1047.150019	0.396833420
1049.078473	0.395522922
1051.006926	0.394459337
1052.935379	0.393588305
1054.863832	0.392260432
1056.792285	0.390163839
1058.720738	0.388065994
1060.649191	0.386884391
1062.577644	0.386411965
1064.506097	0.386446297
1066.434550	0.386881232
1068.363003	0.387084514
1070.291456	0.386760920
1072.219909	0.386414558
1074.148363	0.386262774
1076.076816	0.385721415
1078.005269	0.384799361
1079.933722	0.384078324
1081.862175	0.383405685
1083.790628	0.382531106
1085.719081	0.381716341
1087.647534	0.380707204
1089.575987	0.379181892
1091.504440	0.377843529
1093.432893	0.377130806
1095.361346	0.376467437
1097.289799	0.375180542
1099.218253	0.373082638
1101.146706	0.370658398
1103.075159	0.368311018
1105.003612	0.366032064
1106.932065	0.364201754
1108.860518	0.362966150
1110.788971	0.361706138
1112.717424	0.359988183
1114.645877	0.357562363
1116.574330	0.354460120
1118.502783	0.351587176
1120.431236	0.349463969
1122.359689	0.347348005
1124.288142	0.344584733
1126.216596	0.341399938
1128.145049	0.338361889
1130.073502	0.335704863
1132.001955	0.333016217
1133.930408	0.330189675
1135.858861	0.327779770
1137.787314	0.325752705
1139.715767	0.323333055
1141.644220	0.320370883
1143.572673	0.317734510
1145.501126	0.315559953
1147.429579	0.312977523
1149.358032	0.310103267
1151.286486	0.307574660
1153.214939	0.305000573
1155.143392	0.301805943
1157.071845	0.298495054
1159.000298	0.295968920
1160.928751	0.294180065
1162.857204	0.292242169
1164.785657	0.289444745
1166.714110	0.286215276
1168.642563	0.283551872
1170.571016	0.281341165
1172.499469	0.278926551
1174.427922	0.276355833
1176.356375	0.273654342
1178.284829	0.270743221
1180.213282	0.267942250
1182.141735	0.265299112
1184.070188	0.262748331
1185.998641	0.260471314
1187.927094	0.258228928
1189.855547	0.255736947
1191.784000	0.253167182
1193.712453	0.250697851
1195.640906	0.248392895
1197.569359	0.246080026
1199.497812	0.243484542
1201.426265	0.240481153
1203.354719	0.237673447
1205.283172	0.235142320
1207.211625	0.233066842
1209.140078	0.230896518
1211.068531	0.228306293
1212.996984	0.225723490
1214.925437	0.223272100
1216.853890	0.220755130
1218.782343	0.218436733
1220.710796	0.216640174
1222.639249	0.215048462
1224.567702	0.213129416
1226.496155	0.210923716
1228.424609	0.208932921
1230.353062	0.207274809
1232.281515	0.205430120
1234.209968	0.203287035
1236.138421	0.201355755
1238.066874	0.199390188
1239.995327	0.197017699
1241.923780	0.194923043
1243.852233	0.193476930
1245.780686	0.192237973
1247.709139	0.191136673
1249.637592	0.190030292
1251.566045	0.188410759
1253.494498	0.186237320
1255.422952	0.184145316
1257.351405	0.182642862
1259.279858	0.181351125
1261.208311	0.179694116
1263.136764	0.177657932
1265.065217	0.175506368
1266.993670	0.173524439
1268.922123	0.171819642
1270.850576	0.170098692
1272.779029	0.168130383
1274.707482	0.166268364
1276.635935	0.165083736
1278.564388	0.164210021
1280.492842	0.162839264
1282.421295	0.161099479
1284.349748	0.159567967
1286.278201	0.158259794
1288.206654	0.156881332
1290.135107	0.155304179
1292.063560	0.153748631
1293.992013	0.152375981
1295.920466	0.150866404
1297.848919	0.149097398
1299.777372	0.147361875
1301.705825	0.145781204
1303.634278	0.144463286
1305.562731	0.143480375
1307.491185	0.142622501
1309.419638	0.141742453
1311.348091	0.140560687
1313.276544	0.139101014
1315.204997	0.137862355
1317.133450	0.136935189
1319.061903	0.135986269
1320.990356	0.134463280
1322.918809	0.132267177
1324.847262	0.130210891
1326.775715	0.128821135
1328.704168	0.127763942
1330.632621	0.126706481
1332.561075	0.125834182
1334.489528	0.125452623
1336.417981	0.125409454
1338.346434	0.124844544
1340.274887	0.123423882
1342.203340	0.121468969
1344.131793	0.119427294
1346.060246	0.117783740
1347.988699	0.116348095
1349.917152	0.114931874
1351.845605	0.113897465
1353.774058	0.113222413
1355.702511	0.112637289
1357.630965	0.112149119
1359.559418	0.111683503
1361.487871	0.110985726
1363.416324	0.110278688
1365.344777	0.109385855
1367.273230	0.107959859
1369.201683	0.106942944
1371.130136	0.106700785
1373.058589	0.106286690
1374.987042	0.105314866
1376.915495	0.103599772
1378.843948	0.101338968
1380.772401	0.099573717
1382.700854	0.098694369
1384.629308	0.098127507
1386.557761	0.097376570
1388.486214	0.096937962
1390.414667	0.096963085
1392.343120	0.096786797
1394.271573	0.096634299
1396.200026	0.096578494
1398.128479	0.095415935
1400.056932	0.093507797
1401.985385	0.091811039
1403.913838	0.090217464
1405.842291	0.089180216
1407.770744	0.088378534
1409.699198	0.087173797
1411.627651	0.086209774
1413.556104	0.086186342
1415.484557	0.086785011
1417.413010	0.086824112
1419.341463	0.086313829
1421.269916	0.085739180
1423.198369	0.084228836
1425.126822	0.082553275
1427.055275	0.081628472
1428.983728	0.080886528
1430.912181	0.080557086
1432.840634	0.080616795
1434.769087	0.079970464
1436.697541	0.078771010
1438.625994	0.077771872
1440.554447	0.076073311
1442.482900	0.074306719
1444.411353	0.073806852
1446.339806	0.074085228
1448.268259	0.074372865
1450.196712	0.074466690
1452.125165	0.074772805
1454.053618	0.075581074
1455.982071	0.075852074
1457.910524	0.075086936
1459.838977	0.073744453
1461.767431	0.071616992
1463.695884	0.069205381
1465.624337	0.067828059
1467.552790	0.067897812
1469.481243	0.068332985
1471.409696	0.068700634
1473.338149	0.069171533
1475.266602	0.068464115
1477.195055	0.066538848
1479.123508	0.064927422
1481.051961	0.064013623
1482.980414	0.063803367
1484.908867	0.064130135
1486.837321	0.064639561
1488.765774	0.064820133
1490.694227	0.064331673
1492.622680	0.063501328
1494.551133	0.062367477
1496.479586	0.061282139
1498.408039	0.060545214
1500.336492	0.060110223
1502.264945	0.060597595
1504.193398	0.061881773
1506.121851	0.063130632
1508.050304	0.063734658
1509.978757	0.062011659
1511.907210	0.059035741
1513.835664	0.057419587
1515.764117	0.057744090
1517.692570	0.059475958
1519.621023	0.060806770
1521.549476	0.060690787
1523.477929	0.059938658
1525.406382	0.058237284
1527.334835	0.056353539
1529.263288	0.055270217
1531.191741	0.054161321
1533.120194	0.053106353
1535.048647	0.053790096
1536.977100	0.055663578
1538.905554	0.057694793
1540.834007	0.059677985
1542.762460	0.058683466
1544.690913	0.055004109
1546.619366	0.052055333
1548.547819	0.050293244
1550.476272	0.049417436
1552.404725	0.049688794
1554.333178	0.051331349
1556.261631	0.053798802
1558.190084	0.054652818
1560.118537	0.053217277
1562.046990	0.050981406
1563.975443	0.049038161
1565.903897	0.048514150
1567.832350	0.048534852
1569.760803	0.048365939
1571.689256	0.048824813
1573.617709	0.049043305
1575.546162	0.048400279
1577.474615	0.048065949
1579.403068	0.047828987
1581.331521	0.047094267
1583.259974	0.046473343
1585.188427	0.046056010
1587.116880	0.045692552
1589.045333	0.045620698
1590.973787	0.045899026
1592.902240	0.046185389
1594.830693	0.046245199
1596.759146	0.046232332
1598.687599	0.046369202
1600.616052	0.046705917
1602.544505	0.047185756
1604.472958	0.047722001
1606.401411	0.048198082
1608.329864	0.048528161
1610.258317	0.048797779
1612.186770	0.049326658
1614.115223	0.050059795
1616.043677	0.050719637
1617.972130	0.051637325
1619.900583	0.052314084
1621.829036	0.052153572
1623.757489	0.052387360
1625.685942	0.053138159
1627.614395	0.053406116
1629.542848	0.053759746
1631.471301	0.054607049
1633.399754	0.055292718
1635.328207	0.055974230
1637.256660	0.057050705
1639.185113	0.056931585
1641.113566	0.055914234
1643.042020	0.055699416
1644.970473	0.056209274
1646.898926	0.057298589
1648.827379	0.059254609
1650.755832	0.059576377
1652.684285	0.057631370
1654.612738	0.056578975
1656.541191	0.055837501
1658.469644	0.054563079
1660.398097	0.053806402
1662.326550	0.053625137
1664.255003	0.053836863
1666.183456	0.054051068
1668.111910	0.053850915
1670.040363	0.053596657
1671.968816	0.052972887
1673.897269	0.051348306
1675.825722	0.050079625
1677.754175	0.050127938
1679.682628	0.050619274
1681.611081	0.050786339
1683.539534	0.050068941
1685.467987	0.049042445
1687.396440	0.047601752
1689.324893	0.045509789
1691.253346	0.044132024
1693.181799	0.043693822
1695.110253	0.043963663
1697.038706	0.045200661
1698.967159	0.045352668
1700.895612	0.043959424
1702.824065	0.042668112
1704.752518	0.041046284
1706.680971	0.039664805
1708.609424	0.038929258
1710.537877	0.038422238
1712.466330	0.038447741
1714.394783	0.039327990
1716.323236	0.039912377
1718.251689	0.038701091
1720.180143	0.036515582
1722.108596	0.034678090
1724.037049	0.033849500
1725.965502	0.034038953
1727.893955	0.034556556
1729.822408	0.035014201
1731.750861	0.035063595
1733.679314	0.034759581
1735.607767	0.035082072
1737.536220	0.035283402
1739.464673	0.034746677
1741.393126	0.034371749
1743.321579	0.034408592
1745.250032	0.034623742
1747.178486	0.034914397
1749.106939	0.035002597
1751.035392	0.034770630
1752.963845	0.034307241
1754.892298	0.033723615
1756.820751	0.033440575
1758.749204	0.033535667
1760.677657	0.033313543
1762.606110	0.033120893
1764.534563	0.033553686
1766.463016	0.034336224
1768.391469	0.035431426
1770.319922	0.036359638
1772.248376	0.036559150
1774.176829	0.036612183
1776.105282	0.036699310
1778.033735	0.036663536
1779.962188	0.036790378
1781.890641	0.037192456
1783.819094	0.037560757
1785.747547	0.037966013
1787.676000	0.038524203
1789.604453	0.038857073
1791.532906	0.039075147
1793.461359	0.039567679
1795.389812	0.039860774
1797.318266	0.039763898
1799.246719	0.039722722
1801.175172	0.039807033
1803.103625	0.039843369
1805.032078	0.039908286
1806.960531	0.040278584
1808.888984	0.040884543
1810.817437	0.041324079
1812.745890	0.041304111
1814.674343	0.040840901
1816.602796	0.040415864
1818.531249	0.040486898
1820.459702	0.040795315
1822.388155	0.040925965
1824.316609	0.041058335
1826.245062	0.041603517
1828.173515	0.042093795
1830.101968	0.042126857
1832.030421	0.041924089
1833.958874	0.041475210
1835.887327	0.041076109
1837.815780	0.041052241
1839.744233	0.041331317
1841.672686	0.041552275
1843.601139	0.041526314
1845.529592	0.041439310
1847.458045	0.040991373
1849.386499	0.040183634
1851.314952	0.039486386
1853.243405	0.039033514
1855.171858	0.038823508
1857.100311	0.038786743
1859.028764	0.038755734
1860.957217	0.038662866
1862.885670	0.038631469
1864.814123	0.038835976
1866.742576	0.039162293
1868.671029	0.039204877
1870.599482	0.038629893
1872.527935	0.037585024
1874.456388	0.036716320
1876.384842	0.036278650
1878.313295	0.035737094
1880.241748	0.034919865
1882.170201	0.034377348
1884.098654	0.034432538
1886.027107	0.034803480
1887.955560	0.034975931
1889.884013	0.034928072
1891.812466	0.034753155
1893.740919	0.034128092
1895.669372	0.033227529
1897.597825	0.032533105
1899.526278	0.032247718
1901.454732	0.032280080
1903.383185	0.032204211
1905.311638	0.031847596
1907.240091	0.031528935
1909.168544	0.031448934
1911.096997	0.031336784
1913.025450	0.030972548
1914.953903	0.030484097
1916.882356	0.029967599
1918.810809	0.029665126
1920.739262	0.029437875
1922.667715	0.029003739
1924.596168	0.028701868
1926.524622	0.028586492
1928.453075	0.028444109
1930.381528	0.028193286
1932.309981	0.027848493
1934.238434	0.027458018
1936.166887	0.027000314
1938.095340	0.026648873
1940.023793	0.026492409
1941.952246	0.026363252
1943.880699	0.026242524
1945.809152	0.026074097
1947.737605	0.025827443
1949.666058	0.025557868
1951.594511	0.025305554
1953.522965	0.025225434
1955.451418	0.025215155
1957.379871	0.024976673
1959.308324	0.024491500
1961.236777	0.024021462
1963.165230	0.023670558
1965.093683	0.023431974
1967.022136	0.023458801
1968.950589	0.023618190
1970.879042	0.023476524
1972.807495	0.023052353
1974.735948	0.022620745
1976.664401	0.022301678
1978.592855	0.022075089
1980.521308	0.021888249
1982.449761	0.021804765
1984.378214	0.021775771
1986.306667	0.021560578
1988.235120	0.021161517
1990.163573	0.020810233
1992.092026	0.020591980
1994.020479	0.020415079
1995.948932	0.020201499
1997.877385	0.020112850
1999.805838	0.020133134
2001.734291	0.019944303
2003.662744	0.019537752
2005.591198	0.019188730
2007.519651	0.019004554
2009.448104	0.018987998
2011.376557	0.019103205
2013.305010	0.019134518
2015.233463	0.018917780
2017.161916	0.018599315
2019.090369	0.018307401
2021.018822	0.018099071
2022.947275	0.018121764
2024.875728	0.018350266
2026.804181	0.018573020
2028.732634	0.018473843
2030.661088	0.017942864
2032.589541	0.017374001
2034.517994	0.017008606
2036.446447	0.016724456
2038.374900	0.016529918
2040.303353	0.016422914
2042.231806	0.016310021
2044.160259	0.016274868
2046.088712	0.016367394
2048.017165	0.016373351
2049.945618	0.016267220
2051.874071	0.016299998
2053.802524	0.016364479
2055.730978	0.016079986
2057.659431	0.015545623
2059.587884	0.015289277
2061.516337	0.015451148
2063.444790	0.015685404
2065.373243	0.015829513
2067.301696	0.015922487
2069.230149	0.015822057
2071.158602	0.015485784
2073.087055	0.015259725
2075.015508	0.015367219
2076.943961	0.015417252
2078.872414	0.015269091
2080.800867	0.015343814
2082.729321	0.015575629
2084.657774	0.015498084
2086.586227	0.015004689
2088.514680	0.014387174
2090.443133	0.013914345
2092.371586	0.013654919
2094.300039	0.013685838
2096.228492	0.013898927
2098.156945	0.014027062
2100.085398	0.014125493
2102.013851	0.014243294
2103.942304	0.014119325
2105.870757	0.013772741
2107.799211	0.013559004
2109.727664	0.013654751
2111.656117	0.013954662
2113.584570	0.014250893
2115.513023	0.014388734
2117.441476	0.014398512
2119.369929	0.014315723
2121.298382	0.014102118
2123.226835	0.013850222
2125.155288	0.013558141
2127.083741	0.013087873
2129.012194	0.012667916
2130.940647	0.012628681
2132.869100	0.012893276
2134.797554	0.013034325
2136.726007	0.012867600
2138.654460	0.012766072
2140.582913	0.012774958
2142.511366	0.012590770
2144.439819	0.012452256
2146.368272	0.012695431
2148.296725	0.013007533
2150.225178	0.012915055
2152.153631	0.012616814
2154.082084	0.012564158
2156.010537	0.012612014
2157.938990	0.012452808
2159.867444	0.012252047
2161.795897	0.012261246
2163.724350	0.012418805
2165.652803	0.012530745
2167.581256	0.012503531
2169.509709	0.012371223
2171.438162	0.012239241
2173.366615	0.012182685
2175.295068	0.012138114
2177.223521	0.011938279
2179.151974	0.011762136
2181.080427	0.011752019
2183.008880	0.011674913
2184.937334	0.011569347
2186.865787	0.011616901
2188.794240	0.011765881
2190.722693	0.011842873
2192.651146	0.011733444
2194.579599	0.011459464
2196.508052	0.011191673
2198.436505	0.011138815
2200.364958	0.011209575
2202.293411	0.011170239
2204.221864	0.011050108
2206.150317	0.010884582
2208.078770	0.010694029
2210.007223	0.010617959
2211.935677	0.010507083
2213.864130	0.010265796
2215.792583	0.010175169
2217.721036	0.010409323
2219.649489	0.010787122
2221.577942	0.010997707
2223.506395	0.010958632
2225.434848	0.010794249
2227.363301	0.010657261
2229.291754	0.010714031
2231.220207	0.010778463
2233.148660	0.010569394
2235.077113	0.010370895
2237.005567	0.010349276
2238.934020	0.010288357
2240.862473	0.010166949
2242.790926	0.010045988
2244.719379	0.009878243
2246.647832	0.009767943
2248.576285	0.009867149
2250.504738	0.009971932
2252.433191	0.009708744
2254.361644	0.009390485
2256.290097	0.009284999
2258.218550	0.009210096
2260.147003	0.009198169
2262.075456	0.009482249
2264.003910	0.009807453
2265.932363	0.009591299
2267.860816	0.008912553
2269.789269	0.008539309
2271.717722	0.008781823
2273.646175	0.009190032
2275.574628	0.009381182
2277.503081	0.009380779
2279.431534	0.009242915
2281.359987	0.008984715
2283.288440	0.008672532
2285.216893	0.008430184
2287.145346	0.008349424
2289.073800	0.008344728
2291.002253	0.008315365
2292.930706	0.008425205
2294.859159	0.008793776
2296.787612	0.009115592
2298.716065	0.009092612
2300.644518	0.008927093
2302.572971	0.008808840
2304.501424	0.008673496
2306.429877	0.008657933
2308.358330	0.008943233
2310.286783	0.009326438
2312.215236	0.009442288
2314.143690	0.009228343
2316.072143	0.008870939
2318.000596	0.008544046
2319.929049	0.008402802
2321.857502	0.008500778
2323.785955	0.008429457
2325.714408	0.007694747
2327.642861	0.006793614
2329.571314	0.006755071
2331.499767	0.007691341
2333.428220	0.008438744
2335.356673	0.008323991
2337.285126	0.007992333
2339.213579	0.007696076
2341.142033	0.007310275
2343.070486	0.007182060
2344.998939	0.007664278
2346.927392	0.008610586
2348.855845	0.009221980
2350.784298	0.008923720
2352.712751	0.008080627
2354.641204	0.007259051
2356.569657	0.006657708
2358.498110	0.006640812
2360.426563	0.007271325
2362.355016	0.007959229
2364.283469	0.008124487
2366.211923	0.007771511
2368.140376	0.007213017
2370.068829	0.007048638
2371.997282	0.007062686
2373.925735	0.006833673
2375.854188	0.006593911
2377.782641	0.006687064
2379.711094	0.006957650
2381.639547	0.007056482
2383.568000	0.006913787
2385.496453	0.006640903
2387.424906	0.006276690
2389.353359	0.005927349
2391.281812	0.005763244
2393.210266	0.005863889
2395.138719	0.006171594
2397.067172	0.006490025
2398.995625	0.006594792
2400.924078	0.006386912
2402.852531	0.005962220
2404.780984	0.005659930
2406.709437	0.005689092
2408.637890	0.006015382
2410.566343	0.006299083
2412.494796	0.006229162
2414.423249	0.005949481
2416.351702	0.005788277
2418.280156	0.005901526
2420.208609	0.006163263
2422.137062	0.006262038
2424.065515	0.006255763
2425.993968	0.006507628
2427.922421	0.006776819
2429.850874	0.006723578
2431.779327	0.006449450
2433.707780	0.006174945
2435.636233	0.006085962
2437.564686	0.006145858
2439.493139	0.005981499
2441.421592	0.005587564
2443.350045	0.005532787
2445.278499	0.005798001
2447.206952	0.005856752
2449.135405	0.005569300
2451.063858	0.005345600
2452.992311	0.005517119
2454.920764	0.006014190
2456.849217	0.006371129
2458.777670	0.006177681
2460.706123	0.005825593
2462.634576	0.005729460
2464.563029	0.005843452
2466.491482	0.006159444
2468.419935	0.006613798
2470.348389	0.006916315
2472.276842	0.007036552
2474.205295	0.007099944
2476.133748	0.007050363
2478.062201	0.006868955
2479.990654	0.006532449
2481.919107	0.006219118
2483.847560	0.006364821
2485.776013	0.006880865
2487.704466	0.007472637
2489.632919	0.008075728
2491.561372	0.008439791
2493.489825	0.008296665
2495.418279	0.007953092
2497.346732	0.007827904
2499.275185	0.007868380
2501.203638	0.007949100
2503.132091	0.008005457
2505.060544	0.008048271
2506.988997	0.008246776
2508.917450	0.008492006
2510.845903	0.008590980
2512.774356	0.008706397
2514.702809	0.008902900
2516.631262	0.009077474
2518.559715	0.009221626
2520.488168	0.009473457
2522.416622	0.009886021
2524.345075	0.010344911
2526.273528	0.010647494
2528.201981	0.010721390
2530.130434	0.010595752
2532.058887	0.010352800
2533.987340	0.010275763
2535.915793	0.010600379
2537.844246	0.011244644
2539.772699	0.011834567
2541.701152	0.012199820
2543.629605	0.012442701
2545.558058	0.012518760
2547.486512	0.012613612
2549.414965	0.013137034
2551.343418	0.013955751
2553.271871	0.014471736
2555.200324	0.014355063
2557.128777	0.014043200
2559.057230	0.014080761
2560.985683	0.014301584
2562.914136	0.014482944
2564.842589	0.014757960
2566.771042	0.015100259
2568.699495	0.015406718
2570.627948	0.015647385
2572.556401	0.015839787
2574.484855	0.016046174
2576.413308	0.016185284
2578.341761	0.016297927
2580.270214	0.016566755
2582.198667	0.016855612
2584.127120	0.017012388
2586.055573	0.017197873
2587.984026	0.017455449
2589.912479	0.017629892
2591.840932	0.017710665
2593.769385	0.017907806
2595.697838	0.018300990
2597.626291	0.018504167
2599.554745	0.018473770
2601.483198	0.018692797
2603.411651	0.019080289
2605.340104	0.019036869
2607.268557	0.018598543
2609.197010	0.018461578
2611.125463	0.018716762
2613.053916	0.018902160
2614.982369	0.018909920
2616.910822	0.018885912
2618.839275	0.018800333
2620.767728	0.018514600
2622.696181	0.018195104
2624.624635	0.018043464
2626.553088	0.018032057
2628.481541	0.018278843
2630.409994	0.018766003
2632.338447	0.019145889
2634.266900	0.019102119
2636.195353	0.018618857
2638.123806	0.018151935
2640.052259	0.018012449
2641.980712	0.017944884
2643.909165	0.017900737
2645.837618	0.018053783
2647.766071	0.018227069
2649.694524	0.018254381
2651.622978	0.018190550
2653.551431	0.017943375
2655.479884	0.017519502
2657.408337	0.017195096
2659.336790	0.017132923
2661.265243	0.017232701
2663.193696	0.017271984
2665.122149	0.017147981
2667.050602	0.016896429
2668.979055	0.016829127
2670.907508	0.017035285
2672.835961	0.017035633
2674.764414	0.016665228
2676.692868	0.016247991
2678.621321	0.015989751
2680.549774	0.015926292
2682.478227	0.016076243
2684.406680	0.016332647
2686.335133	0.016284466
2688.263586	0.015888067
2690.192039	0.015545145
2692.120492	0.015431260
2694.048945	0.015687445
2695.977398	0.016121635
2697.905851	0.015963716
2699.834304	0.015183751
2701.762757	0.014723894
2703.691211	0.014954260
2705.619664	0.015294940
2707.548117	0.015242167
2709.476570	0.014905798
2711.405023	0.014756022
2713.333476	0.014968971
2715.261929	0.015259519
2717.190382	0.015278892
2719.118835	0.014930606
2721.047288	0.014612855
2722.975741	0.014776370
2724.904194	0.015027870
2726.832647	0.014612193
2728.761101	0.013775122
2730.689554	0.013215643
2732.618007	0.013065539
2734.546460	0.013239890
2736.474913	0.013464682
2738.403366	0.013575118
2740.331819	0.013711886
2742.260272	0.013723051
2744.188725	0.013567044
2746.117178	0.013734982
2748.045631	0.014245046
2749.974084	0.014392118
2751.902537	0.013852193
2753.830991	0.013250264
2755.759444	0.013051013
2757.687897	0.013082013
2759.616350	0.013294990
2761.544803	0.013597114
2763.473256	0.013604927
2765.401709	0.013303126
2767.330162	0.012799236
2769.258615	0.012157761
2771.187068	0.011966078
2773.115521	0.012426387
2775.043974	0.012768544
2776.972427	0.012535210
2778.900880	0.012268594
2780.829334	0.012365317
2782.757787	0.012384074
2784.686240	0.012126072
2786.614693	0.011948983
2788.543146	0.011786708
2790.471599	0.011586006
2792.400052	0.011707132
2794.328505	0.012149970
2796.256958	0.012528988
2798.185411	0.012456251
2800.113864	0.012053206
2802.042317	0.011986542
2803.970770	0.012418231
2805.899224	0.012600483
2807.827677	0.012362681
2809.756130	0.012232013
2811.684583	0.012086657
2813.613036	0.011659980
2815.541489	0.011359821
2817.469942	0.011494569
2819.398395	0.011844983
2821.326848	0.012138380
2823.255301	0.012159134
2825.183754	0.011767249
2827.112207	0.011261004
2829.040660	0.011006732
2830.969113	0.011023166
2832.897567	0.011161459
2834.826020	0.011181080
2836.754473	0.011005215
2838.682926	0.010958957
2840.611379	0.011277279
2842.539832	0.011564272
2844.468285	0.011320837
2846.396738	0.010899371
2848.325191	0.010927523
2850.253644	0.011361445
2852.182097	0.011763050
2854.110550	0.011939217
2856.039003	0.011901321
2857.967457	0.011770081
2859.895910	0.011693087
2861.824363	0.011539036
2863.752816	0.011175734
2865.681269	0.010746903
2867.609722	0.010725118
2869.538175	0.011359088
2871.466628	0.012204768
2873.395081	0.012614774
2875.323534	0.012113495
2877.251987	0.010941373
2879.180440	0.010073844
2881.108893	0.010105993
2883.037347	0.010567613
2884.965800	0.010803874
2886.894253	0.010915177
2888.822706	0.011207628
2890.751159	0.011530900
2892.679612	0.011830590
2894.608065	0.012059637
2896.536518	0.011897238
2898.464971	0.011397530
2900.393424	0.011089940
2902.321877	0.011186779
2904.250330	0.011427811
2906.178783	0.011608701
2908.107236	0.011411090
2910.035690	0.010878331
2911.964143	0.010573233
2913.892596	0.010592316
2915.821049	0.010510833
2917.749502	0.010234761
2919.677955	0.010280927
2921.606408	0.010944771
2923.534861	0.011522743
2925.463314	0.011485103
2927.391767	0.011337479
2929.320220	0.011322381
2931.248673	0.011142045
2933.177126	0.010953773
2935.105580	0.011121192
2937.034033	0.011338357
2938.962486	0.011132121
2940.890939	0.010810650
2942.819392	0.010948471
2944.747845	0.011399503
2946.676298	0.011562497
2948.604751	0.011301280
2950.533204	0.011074360
2952.461657	0.010994369
2954.390110	0.010819993
2956.318563	0.010808492
2958.247016	0.011041975
2960.175469	0.011101944
2962.103923	0.011040251
2964.032376	0.011157476
2965.960829	0.011242470
2967.889282	0.011228756
2969.817735	0.011311987
2971.746188	0.011420635
2973.674641	0.011405576
2975.603094	0.011410551
2977.531547	0.011650435
2979.460000	0.011906886
2981.388453	0.011947257
2983.316906	0.011915517
2985.245359	0.011830688
2987.173813	0.011705843
2989.102266	0.011791925
2991.030719	0.011956710
2992.959172	0.011914683
2994.887625	0.011752126
2996.816078	0.011888032
2998.744531	0.012341104
3000.672984	0.012575532
3002.601437	0.012418871
3004.529890	0.012245876
3006.458343	0.012512883
3008.386796	0.012984328
3010.315249	0.012855185
3012.243703	0.012304246
3014.172156	0.012251100
3016.100609	0.012781364
3018.029062	0.013184907
3019.957515	0.013061413
3021.885968	0.012647204
3023.814421	0.012324370
3025.742874	0.012355766
3027.671327	0.012725585
3029.599780	0.013020681
3031.528233	0.013008270
3033.456686	0.013096484
3035.385139	0.013381586
3037.313592	0.013348273
3039.242046	0.013002917
3041.170499	0.013026667
3043.098952	0.013467745
3045.027405	0.013597200
3046.955858	0.013241541
3048.884311	0.013100963
3050.812764	0.013525556
3052.741217	0.013936307
3054.669670	0.013847107
3056.598123	0.013549640
3058.526576	0.013537453
3060.455029	0.013899538
3062.383482	0.014263625
3064.311936	0.014333317
3066.240389	0.014222399
3068.168842	0.014295866
3070.097295	0.014696576
3072.025748	0.015009275
3073.954201	0.015041497
3075.882654	0.015193516
3077.811107	0.015460503
3079.739560	0.015304454
3081.668013	0.014858591
3083.596466	0.014941864
3085.524919	0.015650686
3087.453372	0.016198331
3089.381825	0.016176607
3091.310279	0.015858578
3093.238732	0.015677521
3095.167185	0.015880702
3097.095638	0.016331825
3099.024091	0.016643645
3100.952544	0.016653333
3102.880997	0.016379273
3104.809450	0.016039664
3106.737903	0.016117742
3108.666356	0.016546546
3110.594809	0.017035920
3112.523262	0.017544104
3114.451715	0.017891698
3116.380169	0.018011276
3118.308622	0.018147511
3120.237075	0.018315144
3122.165528	0.018289916
3124.093981	0.018204302
3126.022434	0.018303597
3127.950887	0.018477999
3129.879340	0.018610042
3131.807793	0.018677222
3133.736246	0.018676830
3135.664699	0.018728223
3137.593152	0.018984422
3139.521605	0.019535532
3141.450058	0.020279799
3143.378512	0.020943530
3145.306965	0.021162175
3147.235418	0.020858478
3149.163871	0.020363372
3151.092324	0.019931518
3153.020777	0.020002123
3154.949230	0.020710187
3156.877683	0.021165896
3158.806136	0.021001680
3160.734589	0.021125747
3162.663042	0.021828217
3164.591495	0.022391023
3166.519948	0.022546377
3168.448402	0.022681253
3170.376855	0.022890190
3172.305308	0.023045616
3174.233761	0.023218844
3176.162214	0.023464045
3178.090667	0.023717176
3180.019120	0.023711968
3181.947573	0.023490779
3183.876026	0.023689851
3185.804479	0.024266455
3187.732932	0.024542367
3189.661385	0.024345724
3191.589838	0.024140168
3193.518292	0.024281500
3195.446745	0.024385912
3197.375198	0.024323514
3199.303651	0.024477243
3201.232104	0.024596388
3203.160557	0.024379013
3205.089010	0.024172872
3207.017463	0.024176020
3208.945916	0.024442906
3210.874369	0.024984991
3212.802822	0.025446370
3214.731275	0.025734266
3216.659728	0.026052246
3218.588181	0.026156174
3220.516635	0.025771236
3222.445088	0.025397819
3224.373541	0.025576301
3226.301994	0.025816886
3228.230447	0.025508814
3230.158900	0.025049081
3232.087353	0.025027135
3234.015806	0.025404610
3235.944259	0.025868904
3237.872712	0.026139798
3239.801165	0.026222842
3241.729618	0.026524752
3243.658071	0.026880888
3245.586525	0.026928665
3247.514978	0.027117023
3249.443431	0.027547508
3251.371884	0.027734730
3253.300337	0.027625674
3255.228790	0.027555387
3257.157243	0.027682066
3259.085696	0.027860153
3261.014149	0.028076150
3262.942602	0.028525792
3264.871055	0.028998313
3266.799508	0.029215898
3268.727961	0.029412180
3270.656414	0.029747678
3272.584868	0.030138453
3274.513321	0.030317379
3276.441774	0.029887507
3278.370227	0.029150615
3280.298680	0.028836407
3282.227133	0.028958986
3284.155586	0.029235555
3286.084039	0.029737929
3288.012492	0.030453378
3289.940945	0.030915523
3291.869398	0.030752325
3293.797851	0.030107444
3295.726304	0.029605653
3297.654758	0.029648717
3299.583211	0.029797284
3301.511664	0.029747957
3303.440117	0.029988308
3305.368570	0.030466147
3307.297023	0.030533239
3309.225476	0.030421343
3311.153929	0.030802613
3313.082382	0.031491123
3315.010835	0.031757481
3316.939288	0.031562265
3318.867741	0.031675812
3320.796194	0.032251000
3322.724648	0.032627992
3324.653101	0.032693692
3326.581554	0.032747176
3328.510007	0.032570764
3330.438460	0.032075401
3332.366913	0.031611331
3334.295366	0.031292949
3336.223819	0.031246355
3338.152272	0.031655047
3340.080725	0.032325208
3342.009178	0.032735083
3343.937631	0.032501351
3345.866084	0.031911306
3347.794537	0.031617362
3349.722991	0.032055404
3351.651444	0.033206988
3353.579897	0.034312095
3355.508350	0.034507226
3357.436803	0.033971440
3359.365256	0.033423319
3361.293709	0.033467330
3363.222162	0.034196965
3365.150615	0.034698151
3367.079068	0.034748085
3369.007521	0.035205662
3370.935974	0.036026336
3372.864427	0.036485530
3374.792881	0.036349542
3376.721334	0.035986457
3378.649787	0.035786901
3380.578240	0.035735428
3382.506693	0.035821006
3384.435146	0.036125958
3386.363599	0.036487211
3388.292052	0.036812942
3390.220505	0.037220124
3392.148958	0.037346058
3394.077411	0.036819108
3396.005864	0.036084183
3397.934317	0.035731051
3399.862770	0.035935692
3401.791224	0.036755893
3403.719677	0.037615709
3405.648130	0.037899211
3407.576583	0.037312333
3409.505036	0.036654167
3411.433489	0.036555372
3413.361942	0.036681276
3415.290395	0.036674883
3417.218848	0.036607254
3419.147301	0.036589175
3421.075754	0.036738526
3423.004207	0.037181780
3424.932660	0.037641466
3426.861114	0.037636206
3428.789567	0.037469067
3430.718020	0.037631784
3432.646473	0.037506331
3434.574926	0.036639966
3436.503379	0.035964083
3438.431832	0.036149118
3440.360285	0.036546536
3442.288738	0.036700688
3444.217191	0.036971930
3446.145644	0.037066191
3448.074097	0.036467005
3450.002550	0.035713598
3451.931004	0.035389286
3453.859457	0.035265692
3455.787910	0.035293467
3457.716363	0.035800263
3459.644816	0.036274027
3461.573269	0.036108378
3463.501722	0.035761122
3465.430175	0.035618719
3467.358628	0.035418145
3469.287081	0.035086613
3471.215534	0.034846853
3473.143987	0.034711909
3475.072440	0.034679130
3477.000893	0.034748580
3478.929347	0.034676354
3480.857800	0.034335554
3482.786253	0.034010217
3484.714706	0.033925273
3486.643159	0.034037322
3488.571612	0.034236286
3490.500065	0.034055892
3492.428518	0.033219140
3494.356971	0.032224849
3496.285424	0.031680435
3498.213877	0.031718351
3500.142330	0.032014340
3502.070783	0.032363411
3503.999237	0.032805346
3505.927690	0.033151183
3507.856143	0.033059426
3509.784596	0.032573484
3511.713049	0.032030154
3513.641502	0.031656116
3515.569955	0.031458557
3517.498408	0.031367771
3519.426861	0.031402480
3521.355314	0.031583872
3523.283767	0.031698149
3525.212220	0.031450901
3527.140673	0.030903941
3529.069126	0.030326225
3530.997580	0.029850055
3532.926033	0.029581519
3534.854486	0.029433411
3536.782939	0.029075716
3538.711392	0.028579572
3540.639845	0.028433952
3542.568298	0.028688014
3544.496751	0.028821042
3546.425204	0.028558351
3548.353657	0.028138084
3550.282110	0.027633939
3552.210563	0.027069239
3554.139016	0.026744112
3556.067470	0.026721533
3557.995923	0.026745079
3559.924376	0.026581967
3561.852829	0.026209738
3563.781282	0.025938671
3565.709735	0.026009941
3567.638188	0.026151150
3569.566641	0.025934961
3571.495094	0.025375195
3573.423547	0.024699572
3575.352000	0.024145676
3577.280453	0.023828894
3579.208906	0.023650208
3581.137360	0.023500068
3583.065813	0.023397500
3584.994266	0.023061255
3586.922719	0.022115903
3588.851172	0.021162620
3590.779625	0.020804832
3592.708078	0.020789851
3594.636531	0.021026306
3596.564984	0.021653002
3598.493437	0.022397980
3600.421890	0.022640869
3602.350343	0.022190439
3604.278796	0.021494785
3606.207249	0.020821689
3608.135703	0.020230886
3610.064156	0.020130139
3611.992609	0.020676974
3613.921062	0.021427475
3615.849515	0.021469830
3617.777968	0.020183371
3619.706421	0.018649027
3621.634874	0.018298108
3623.563327	0.018801793
3625.491780	0.018982816
3627.420233	0.018274268
3629.348686	0.017534263
3631.277139	0.017352793
3633.205593	0.017065851
3635.134046	0.016575480
3637.062499	0.016084816
3638.990952	0.015740834
3640.919405	0.015793156
3642.847858	0.016054565
3644.776311	0.015989473
3646.704764	0.015556218
3648.633217	0.015442401
3650.561670	0.015765727
3652.490123	0.015895009
3654.418576	0.015586399
3656.347029	0.015140241
3658.275482	0.014757598
3660.203936	0.014256290
3662.132389	0.013741380
3664.060842	0.013452978
3665.989295	0.013201185
3667.917748	0.012625545
3669.846201	0.012206635
3671.774654	0.012524312
3673.703107	0.012630771
3675.631560	0.012410422
3677.560013	0.012918119
3679.488466	0.013491421
3681.416919	0.012983160
3683.345372	0.011872470
3685.273826	0.011123430
3687.202279	0.010975068
3689.130732	0.011226757
3691.059185	0.011709270
3692.987638	0.012189796
3694.916091	0.012170289
3696.844544	0.011460365
3698.772997	0.010663313
3700.701450	0.010473884
3702.629903	0.011025294
3704.558356	0.011823202
3706.486809	0.012482795
3708.415262	0.013223312
3710.343716	0.013926081
3712.272169	0.013592206
3714.200622	0.012306060
3716.129075	0.011219115
3718.057528	0.010821958
3719.985981	0.011162266
3721.914434	0.012165310
3723.842887	0.013272651
3725.771340	0.013650663
3727.699793	0.013100047
3729.628246	0.011954835
3731.556699	0.010614325
3733.485152	0.009694172
3735.413605	0.009798769
3737.342059	0.010931308
3739.270512	0.012120501
3741.198965	0.012725472
3743.127418	0.013140655
3745.055871	0.013920950
3746.984324	0.014461535
3748.912777	0.014068514
3750.841230	0.013531355
3752.769683	0.013441857
3754.698136	0.013309170
3756.626589	0.012964088
3758.555042	0.012656138
3760.483495	0.012608777
3762.411949	0.012715886
3764.340402	0.012699390
3766.268855	0.012557339
3768.197308	0.012478377
3770.125761	0.012708750
3772.054214	0.013301215
3773.982667	0.013891855
3775.911120	0.014131638
3777.839573	0.013746961
3779.768026	0.013130561
3781.696479	0.013166882
3783.624932	0.013665728
3785.553385	0.013902392
3787.481838	0.013774749
3789.410292	0.013568868
3791.338745	0.013359997
3793.267198	0.013328507
3795.195651	0.013856473
3797.124104	0.014756095
3799.052557	0.015099042
3800.981010	0.014841215
3802.909463	0.014800588
3804.837916	0.014664739
3806.766369	0.014246436
3808.694822	0.014121780
3810.623275	0.014209494
3812.551728	0.014332969
3814.480182	0.014785680
3816.408635	0.015713902
3818.337088	0.016497735
3820.265541	0.016244618
3822.193994	0.015335398
3824.122447	0.014359061
3826.050900	0.013488042
3827.979353	0.013221212
3829.907806	0.013119214
3831.836259	0.012385573
3833.764712	0.011752474
3835.693165	0.012360776
3837.621618	0.013855143
3839.550071	0.014593665
3841.478525	0.013973487
3843.406978	0.012925273
3845.335431	0.012194834
3847.263884	0.011925888
3849.192337	0.011709518
3851.120790	0.010756539
3853.049243	0.009502938
3854.977696	0.009422416
3856.906149	0.010128466
3858.834602	0.010747774
3860.763055	0.011614996
3862.691508	0.013031408
3864.619961	0.014377346
3866.548415	0.015051982
3868.476868	0.014965161
3870.405321	0.014362239
3872.333774	0.013878538
3874.262227	0.013565962
3876.190680	0.012955639
3878.119133	0.011891157
3880.047586	0.010934118
3881.976039	0.010828128
3883.904492	0.011585330
3885.832945	0.012481074
3887.761398	0.012891273
3889.689851	0.012472421
3891.618305	0.011601033
3893.546758	0.011377619
3895.475211	0.012199794
3897.403664	0.013371276
3899.332117	0.013820046
3901.260570	0.013168450
3903.189023	0.012384052
3905.117476	0.012304164
3907.045929	0.012359873
3908.974382	0.011947302
3910.902835	0.011273881
3912.831288	0.010763382
3914.759741	0.010580982
3916.688194	0.010626247
3918.616648	0.010689599
3920.545101	0.010682677
3922.473554	0.010765833
3924.402007	0.010904671
3926.330460	0.010883818
3928.258913	0.010830000
3930.187366	0.010659681
3932.115819	0.010156373
3934.044272	0.010081552
3935.972725	0.010971168
3937.901178	0.011991218
3939.829631	0.012188807
3941.758084	0.011665340
3943.686538	0.011089266
3945.614991	0.010769904
3947.543444	0.010605778
3949.471897	0.010528623
3951.400350	0.010316988
3953.328803	0.009989797
3955.257256	0.010014630
3957.185709	0.010350233
3959.114162	0.010354431
3961.042615	0.009927274
3962.971068	0.009603350
3964.899521	0.009605431
3966.827974	0.009972310
3968.756427	0.010664780
3970.684881	0.011098276
3972.613334	0.010655446
3974.541787	0.009918592
3976.470240	0.009779554
3978.398693	0.010170204
3980.327146	0.010300630
3982.255599	0.009616125
3984.184052	0.008632859
3986.112505	0.008438785
3988.040958	0.009215255
3989.969411	0.009809768
3991.897864	0.009646804
3993.826317	0.009440321
3995.754771	0.009591905
3997.683224	0.009584183
3999.611677	0.009062433
4001.540130	0.008627384
4003.468583	0.008876529
4005.397036	0.009581998
4007.325489	0.010141185
4009.253942	0.010246191
4011.182395	0.009660323
4013.110848	0.008726171
4015.039301	0.008184020
4016.967754	0.008151966
4018.896207	0.008500083
4020.824661	0.008863926
4022.753114	0.008832958
4024.681567	0.008415462
4026.610020	0.008116882
4028.538473	0.008249353
4030.466926	0.008904571
4032.395379	0.009492798
4034.323832	0.009811866
4036.252285	0.010224073
4038.180738	0.010680467
4040.109191	0.010588405
4042.037644	0.010060024
4043.966097	0.009802666
4045.894550	0.009771043
4047.823004	0.009440137
4049.751457	0.008812712
4051.679910	0.008935104
4053.608363	0.009846893
4055.536816	0.009708404
4057.465269	0.008415611
4059.393722	0.008078713
4061.322175	0.008777201
4063.250628	0.009143664
4065.179081	0.009292037
4067.107534	0.009808147
4069.035987	0.010292542
4070.964440	0.010186178
4072.892894	0.009633542
4074.821347	0.009312946
4076.749800	0.009523250
4078.678253	0.009743331
4080.606706	0.009436113
4082.535159	0.008954456
4084.463612	0.008529537
4086.392065	0.007928970
4088.320518	0.007523715
4090.248971	0.007594446
4092.177424	0.007649993
4094.105877	0.007702634
4096.034330	0.008008312
4097.962783	0.008270463
4099.891237	0.008610423
4101.819690	0.009391330
4103.748143	0.010047808
4105.676596	0.009911180
4107.605049	0.008862169
4109.533502	0.007422705
4111.461955	0.006790852
4113.390408	0.007303904
4115.318861	0.008057426
4117.247314	0.008359768
4119.175767	0.008707607
4121.104220	0.009195461
4123.032673	0.009112913
4124.961127	0.008755562
4126.889580	0.008690936
4128.818033	0.008630321
4130.746486	0.008134993
4132.674939	0.007668919
4134.603392	0.007689860
4136.531845	0.007771885
4138.460298	0.007768721
4140.388751	0.007237647
4142.317204	0.006157912
4144.245657	0.005563657
4146.174110	0.006070239
4148.102563	0.007050908
4150.031017	0.007993245
4151.959470	0.008619223
4153.887923	0.008590201
4155.816376	0.008611238
4157.744829	0.008982711
4159.673282	0.008770260
4161.601735	0.008051537
4163.530188	0.007772227
4165.458641	0.007936891
4167.387094	0.007702129
4169.315547	0.007292727
4171.244000	0.006962612
4173.172453	0.006711798
4175.100906	0.007115053
4177.029360	0.008270497
4178.957813	0.008812970
4180.886266	0.008543218
4182.814719	0.008342292
4184.743172	0.007986346
4186.671625	0.007161748
4188.600078	0.006424589
4190.528531	0.006077703
4192.456984	0.006210335
4194.385437	0.007014106
4196.313890	0.007554362
4198.242343	0.007504777
4200.170796	0.007808066
4202.099250	0.008385798
4204.027703	0.008856178
4205.956156	0.009192539
4207.884609	0.008769319
4209.813062	0.007696130
4211.741515	0.006935969
4213.669968	0.006412463
4215.598421	0.006061444
4217.526874	0.006817547
4219.455327	0.008544466
4221.383780	0.009227379
4223.312233	0.008177195
4225.240686	0.006943604
4227.169139	0.006290324
4229.097593	0.006066342
4231.026046	0.006968168
4232.954499	0.008233074
4234.882952	0.008398653
4236.811405	0.008278462
4238.739858	0.007987840
4240.668311	0.007160632
4242.596764	0.006710154
4244.525217	0.006994021
4246.453670	0.007331148
4248.382123	0.007259874
4250.310576	0.006923877
4252.239029	0.006533812
4254.167483	0.006258914
4256.095936	0.006187110
4258.024389	0.006096946
4259.952842	0.005841424
4261.881295	0.005343643
4263.809748	0.005024279
4265.738201	0.005697672
4267.666654	0.006860292
4269.595107	0.006999970
4271.523560	0.006469420
4273.452013	0.005984749
4275.380466	0.005345625
4277.308919	0.005131276
4279.237373	0.005652805
4281.165826	0.005817387
4283.094279	0.005780383
4285.022732	0.006216841
4286.951185	0.006564472
4288.879638	0.006504140
4290.808091	0.006257817
4292.736544	0.005979525
4294.664997	0.005994834
4296.593450	0.005920925
4298.521903	0.006073937
4300.450356	0.006506286
4302.378809	0.006678889
4304.307262	0.006192137
4306.235716	0.005047538
4308.164169	0.004188064
4310.092622	0.004679456
4312.021075	0.005485373
4313.949528	0.005353435
4315.877981	0.004946700
4317.806434	0.004997325
4319.734887	0.005534070
4321.663340	0.006122585
4323.591793	0.005776294
4325.520246	0.005297729
4327.448699	0.005877119
4329.377152	0.006670802
4331.305606	0.006593309
4333.234059	0.006374289
4335.162512	0.006932423
4337.090965	0.007640237
4339.019418	0.007538664
4340.947871	0.006646596
4342.876324	0.005674904
4344.804777	0.005849781
4346.733230	0.007203349
4348.661683	0.008079560
4350.590136	0.007476702
4352.518589	0.006838199
4354.447042	0.006869048
4356.375495	0.006617232
4358.303949	0.005849394
4360.232402	0.005642275
4362.160855	0.006296200
4364.089308	0.006521861
4366.017761	0.006127678
4367.946214	0.006425735
4369.874667	0.007103968
4371.803120	0.007278175
4373.731573	0.006683213
4375.660026	0.005741779
4377.588479	0.005001593
4379.516932	0.004803809
4381.445385	0.004721547
4383.373839	0.004445930
4385.302292	0.004917530
4387.230745	0.006291636
4389.159198	0.007313529
4391.087651	0.007470401
4393.016104	0.007276252
4394.944557	0.007258164
4396.873010	0.007568450
4398.801463	0.007671063
4400.729916	0.007143849
4402.658369	0.006628070
4404.586822	0.006590757
4406.515275	0.006988120
4408.443729	0.007361058
4410.372182	0.007423498
4412.300635	0.007509529
4414.229088	0.008130956
4416.157541	0.008638303
4418.085994	0.008560986
4420.014447	0.008223521
4421.942900	0.007861591
4423.871353	0.007622046
4425.799806	0.007309444
4427.728259	0.007153977
4429.656712	0.007063728
4431.585165	0.006954593
4433.513618	0.006949829
4435.442072	0.007240553
4437.370525	0.007413356
4439.298978	0.007341153
4441.227431	0.007344973
4443.155884	0.007158210
4445.084337	0.006936349
4447.012790	0.006815944
4448.941243	0.006679054
4450.869696	0.006608471
4452.798149	0.006712865
4454.726602	0.006655368
4456.655055	0.006415056
4458.583508	0.006406091
4460.511962	0.006262785
4462.440415	0.006347266
4464.368868	0.007109233
4466.297321	0.007632941
4468.225774	0.007512985
4470.154227	0.006768591
4472.082680	0.005420121
4474.011133	0.004768499
4475.939586	0.005551577
4477.868039	0.006492995
4479.796492	0.006710939
4481.724945	0.006609164
4483.653398	0.006633097
4485.581851	0.006544751
4487.510305	0.006624082
4489.438758	0.006405639
4491.367211	0.005318772
4493.295664	0.004303316
4495.224117	0.004000522
4497.152570	0.005361359
4499.081023	0.007400242
4501.009476	0.008036003
4502.937929	0.007289461
4504.866382	0.006589647
4506.794835	0.006494371
4508.723288	0.006406325
4510.651741	0.005508681
4512.580195	0.004543306
4514.508648	0.004722068
4516.437101	0.005734969
4518.365554	0.006721741
4520.294007	0.007517617
4522.222460	0.007842951
4524.150913	0.007403350
4526.079366	0.006621964
4528.007819	0.005706759
4529.936272	0.005408533
4531.864725	0.006422322
4533.793178	0.007417099
4535.721631	0.006995531
4537.650084	0.006174970
4539.578538	0.006459755
4541.506991	0.006832619
4543.435444	0.006487101
4545.363897	0.006360781
4547.292350	0.006728090
4549.220803	0.007222204
4551.149256	0.006848880
4553.077709	0.006483882
4555.006162	0.007142507
4556.934615	0.007919481
4558.863068	0.007692048
4560.791521	0.007212452
4562.719974	0.007673492
4564.648428	0.008199648
4566.576881	0.007730687
4568.505334	0.006746884
4570.433787	0.006826360
4572.362240	0.007715250
4574.290693	0.008084896
4576.219146	0.007840683
4578.147599	0.007522947
4580.076052	0.006544895
4582.004505	0.005431901
4583.932958	0.005169468
4585.861411	0.005432703
4587.789864	0.005843609
4589.718318	0.006134050
4591.646771	0.006618453
4593.575224	0.006881291
4595.503677	0.006797577
4597.432130	0.006798701
4599.360583	0.007022340
4601.289036	0.007518352
4603.217489	0.008075862
[truncated: 1,501 more rows]
