# Supplementary material for: Adaptive Method for Quantitative Estimation of Glucose and Fructose Concentrations in Aqueous Solutions Based on Infrared Nanoantenna Optics
Source: Sensors (Basel). 2019 Jul 11;19(14):3053. doi: 10.3390/s19143053 (PMC6678705; doi:10.3390/s19143053)
Supplement: Supplementary file 1 [file sensors-19-03053-s001.zip › 00_Measurement_Data/Fructose cycles/3 c=50 gl/res4 sc50_50 ap100x100 par pol/3 c50 gl.24.txt]

748.239793	0.029979814
750.168246	0.039970279
752.096699	0.043836020
754.025152	0.036312118
755.953605	0.023930054
757.882058	0.021451229
759.810511	0.025653908
761.738964	0.026613640
763.667418	0.023239486
765.595871	0.030293208
767.524324	0.026964124
769.452777	0.023969991
771.381230	0.027910909
773.309683	0.035748623
775.238136	0.038062271
777.166589	0.036318395
779.095042	0.032000307
781.023495	0.022461455
782.951948	0.012892418
784.880401	0.019317666
786.808854	0.018808335
788.737308	0.012957337
790.665761	0.020619432
792.594214	0.027132398
794.522667	0.034634721
796.451120	0.034142863
798.379573	0.031380199
800.308026	0.025468232
802.236479	0.011617028
804.164932	0.018042207
806.093385	0.031123796
808.021838	0.033991147
809.950291	0.028884951
811.878744	0.017909957
813.807197	0.015512599
815.735651	0.018313026
817.664104	0.027364889
819.592557	0.033158574
821.521010	0.024782794
823.449463	0.024602188
825.377916	0.034991860
827.306369	0.031419314
829.234822	0.016110135
831.163275	0.017796854
833.091728	0.021096082
835.020181	0.020924477
836.948634	0.023634680
838.877087	0.027920745
840.805541	0.026908802
842.733994	0.034073208
844.662447	0.035591368
846.590900	0.033663824
848.519353	0.024100658
850.447806	0.024234118
852.376259	0.031731643
854.304712	0.036044143
856.233165	0.042000432
858.161618	0.040978398
860.090071	0.031328447
862.018524	0.020917002
863.946977	0.013640526
865.875430	0.014342990
867.803884	0.020156695
869.732337	0.021802844
871.660790	0.023355095
873.589243	0.029781079
875.517696	0.034530748
877.446149	0.033727024
879.374602	0.033987638
881.303055	0.037538443
883.231508	0.040840559
885.159961	0.042484798
887.088414	0.045069002
889.016867	0.048499528
890.945320	0.049195167
892.873774	0.048592456
894.802227	0.048594628
896.730680	0.049834345
898.659133	0.052564651
900.587586	0.056665242
902.516039	0.062172312
904.444492	0.067196272
906.372945	0.071561217
908.301398	0.076950066
910.229851	0.082177140
912.158304	0.086001806
914.086757	0.089712366
916.015210	0.093926884
917.943664	0.097671904
919.872117	0.100892477
921.800570	0.104429916
923.729023	0.108424969
925.657476	0.112508684
927.585929	0.117299773
929.514382	0.123795472
931.442835	0.131353259
933.371288	0.138661250
935.299741	0.145495951
937.228194	0.152270213
939.156647	0.158154652
941.085100	0.161990196
943.013553	0.165581629
944.942007	0.170948133
946.870460	0.177104294
948.798913	0.183060870
950.727366	0.189264208
952.655819	0.196097508
954.584272	0.203182966
956.512725	0.209652737
958.441178	0.215555876
960.369631	0.221955612
962.298084	0.228818193
964.226537	0.235074461
966.154990	0.241103679
968.083443	0.247614920
970.011897	0.253680319
971.940350	0.259174556
973.868803	0.265166193
975.797256	0.271669328
977.725709	0.277805865
979.654162	0.283047765
981.582615	0.288136184
983.511068	0.294095188
985.439521	0.301405340
987.367974	0.309839249
989.296427	0.317606986
991.224880	0.323459744
993.153333	0.328289241
995.081786	0.332962275
997.010240	0.337329656
998.938693	0.341378957
1000.867146	0.345944166
1002.795599	0.351507038
1004.724052	0.357493937
1006.652505	0.363207549
1008.580958	0.367945224
1010.509411	0.371295810
1012.437864	0.373817027
1014.366317	0.376084536
1016.294770	0.378138214
1018.223223	0.380513817
1020.151676	0.383513600
1022.080130	0.386449009
1024.008583	0.389066398
1025.937036	0.391683042
1027.865489	0.393957347
1029.793942	0.394929349
1031.722395	0.395074993
1033.650848	0.395949602
1035.579301	0.397126764
1037.507754	0.397846997
1039.436207	0.398826152
1041.364660	0.399594009
1043.293113	0.399203569
1045.221566	0.398607701
1047.150019	0.398551255
1049.078473	0.398240149
1051.006926	0.397330672
1052.935379	0.395863950
1054.863832	0.393232316
1056.792285	0.389918327
1058.720738	0.387888879
1060.649191	0.387525380
1062.577644	0.387333810
1064.506097	0.386937737
1066.434550	0.386943817
1068.363003	0.386956960
1070.291456	0.386282504
1072.219909	0.385521352
1074.148363	0.385387033
1076.076816	0.385208338
1078.005269	0.384547114
1079.933722	0.383579761
1081.862175	0.382249981
1083.790628	0.381142765
1085.719081	0.380601466
1087.647534	0.379967213
1089.575987	0.378789634
1091.504440	0.377066582
1093.432893	0.375251710
1095.361346	0.374057740
1097.289799	0.373523206
1099.218253	0.372769654
1101.146706	0.371081442
1103.075159	0.368538260
1105.003612	0.365482807
1106.932065	0.362713218
1108.860518	0.361055583
1110.788971	0.360284328
1112.717424	0.359521717
1114.645877	0.358018368
1116.574330	0.355680019
1118.502783	0.352947354
1120.431236	0.350162268
1122.359689	0.347401589
1124.288142	0.344577760
1126.216596	0.341500372
1128.145049	0.338103652
1130.073502	0.334932238
1132.001955	0.332598984
1133.930408	0.330853015
1135.858861	0.328987807
1137.787314	0.326628655
1139.715767	0.323919892
1141.644220	0.321087748
1143.572673	0.318317443
1145.501126	0.315677315
1147.429579	0.313046247
1149.358032	0.310609877
1151.286486	0.308347106
1153.214939	0.305682749
1155.143392	0.302396566
1157.071845	0.299057990
1159.000298	0.296429545
1160.928751	0.294374317
1162.857204	0.292089850
1164.785657	0.289226860
1166.714110	0.286188722
1168.642563	0.283657283
1170.571016	0.281470984
1172.499469	0.278950602
1174.427922	0.276220679
1176.356375	0.273615301
1178.284829	0.270977676
1180.213282	0.268104851
1182.141735	0.265132844
1184.070188	0.262410045
1185.998641	0.259890974
1187.927094	0.257338166
1189.855547	0.254786462
1191.784000	0.252338350
1193.712453	0.250145704
1195.640906	0.248129576
1197.569359	0.245915696
1199.497812	0.243284315
1201.426265	0.240217850
1203.354719	0.237589687
1205.283172	0.235321909
1207.211625	0.233110800
1209.140078	0.230787843
1211.068531	0.228551522
1212.996984	0.226512685
1214.925437	0.224308774
1216.853890	0.221715450
1218.782343	0.219148636
1220.710796	0.216895387
1222.639249	0.214747757
1224.567702	0.212453261
1226.496155	0.210177496
1228.424609	0.208418265
1230.353062	0.207103819
1232.281515	0.205631003
1234.209968	0.203799456
1236.138421	0.201793998
1238.066874	0.199635386
1239.995327	0.197323501
1241.923780	0.195239231
1243.852233	0.193774924
1245.780686	0.192583129
1247.709139	0.191154629
1249.637592	0.189603448
1251.566045	0.188124165
1253.494498	0.186559662
1255.422952	0.184947371
1257.351405	0.183342576
1259.279858	0.181501836
1261.208311	0.179325253
1263.136764	0.176981002
1265.065217	0.174899086
1266.993670	0.173261225
1268.922123	0.171664968
1270.850576	0.169893965
1272.779029	0.168306351
1274.707482	0.166985184
1276.635935	0.165542811
1278.564388	0.163909599
1280.492842	0.162472814
1282.421295	0.161324441
1284.349748	0.160168469
1286.278201	0.158742398
1288.206654	0.157120436
1290.135107	0.155403316
1292.063560	0.153518528
1293.992013	0.151611671
1295.920466	0.149853453
1297.848919	0.148286656
1299.777372	0.146970540
1301.705825	0.145833552
1303.634278	0.144673198
1305.562731	0.143373281
1307.491185	0.142263815
1309.419638	0.141612858
1311.348091	0.140840933
1313.276544	0.139888763
1315.204997	0.138984963
1317.133450	0.137615204
1319.061903	0.135918051
1320.990356	0.134242266
1322.918809	0.132434338
1324.847262	0.130687624
1326.775715	0.129144967
1328.704168	0.127579466
1330.632621	0.125944391
1332.561075	0.124742262
1334.489528	0.124467857
1336.417981	0.124728158
1338.346434	0.124617085
1340.274887	0.124015138
1342.203340	0.122505084
1344.131793	0.119899064
1346.060246	0.117571838
1347.988699	0.116272017
1349.917152	0.115478829
1351.845605	0.114710577
1353.774058	0.113843404
1355.702511	0.113122344
1357.630965	0.112685755
1359.559418	0.112129785
1361.487871	0.111159086
1363.416324	0.110334255
1365.344777	0.109379828
1367.273230	0.107731730
1369.201683	0.106613770
1371.130136	0.106206737
1373.058589	0.105312556
1374.987042	0.104264691
1376.915495	0.103043839
1378.843948	0.101104915
1380.772401	0.099454433
1382.700854	0.098725520
1384.629308	0.098056078
1386.557761	0.096912220
1388.486214	0.096319221
1390.414667	0.096425556
1392.343120	0.096014529
1394.271573	0.095449150
1396.200026	0.095266439
1398.128479	0.094328515
1400.056932	0.092934646
1401.985385	0.091621786
1403.913838	0.089918800
1405.842291	0.088735618
1407.770744	0.088087194
1409.699198	0.087030739
1411.627651	0.086029887
1413.556104	0.085788555
1415.484557	0.085822262
1417.413010	0.085267462
1419.341463	0.085097365
1421.269916	0.085546173
1423.198369	0.084704950
1425.126822	0.083286017
1427.055275	0.082304120
1428.983728	0.081203818
1430.912181	0.080745764
1432.840634	0.080724582
1434.769087	0.079256274
1436.697541	0.077299863
1438.625994	0.076890789
1440.554447	0.076385953
1442.482900	0.075330772
1444.411353	0.074860208
1446.339806	0.074563392
1448.268259	0.074154273
1450.196712	0.073860742
1452.125165	0.073753752
1454.053618	0.073601171
1455.982071	0.073165603
1457.910524	0.073672727
1459.838977	0.074606046
1461.767431	0.073192239
1463.695884	0.070005924
1465.624337	0.068171740
1467.552790	0.068553813
1469.481243	0.068854868
1471.409696	0.068356730
1473.338149	0.068613410
1475.266602	0.068621382
1477.195055	0.066917039
1479.123508	0.064716652
1481.051961	0.063351825
1482.980414	0.063370034
1484.908867	0.064078331
1486.837321	0.064444058
1488.765774	0.064177424
1490.694227	0.063829578
1492.622680	0.063586481
1494.551133	0.062375356
1496.479586	0.060802408
1498.408039	0.060252089
1500.336492	0.060398150
1502.264945	0.060718708
1504.193398	0.060640112
1506.121851	0.060624693
1508.050304	0.061982445
1509.978757	0.062005121
1511.907210	0.059947446
1513.835664	0.058229048
1515.764117	0.057867464
1517.692570	0.058998227
1519.621023	0.060013801
1521.549476	0.059860766
1523.477929	0.059514720
1525.406382	0.058050927
1527.334835	0.056134786
1529.263288	0.055296987
1531.191741	0.054565355
1533.120194	0.053899664
1535.048647	0.054860201
1536.977100	0.055788148
1538.905554	0.055764861
1540.834007	0.057108510
1542.762460	0.057666998
1544.690913	0.055495635
1546.619366	0.053068347
1548.547819	0.051278941
1550.476272	0.050487995
1552.404725	0.050874580
1554.333178	0.051545810
1556.261631	0.051036552
1558.190084	0.049273577
1560.118537	0.049747452
1562.046990	0.051038098
1563.975443	0.050029147
1565.903897	0.048582684
1567.832350	0.047892459
1569.760803	0.047830373
1571.689256	0.048464675
1573.617709	0.048323326
1575.546162	0.047474004
1577.474615	0.047664028
1579.403068	0.047874250
1581.331521	0.046955653
1583.259974	0.045925722
1585.188427	0.045436129
1587.116880	0.045523059
1589.045333	0.046151232
1590.973787	0.046983905
1592.902240	0.047450159
1594.830693	0.047321010
1596.759146	0.046865087
1598.687599	0.046514068
1600.616052	0.046714380
1602.544505	0.047551580
1604.472958	0.048474334
1606.401411	0.048877914
1608.329864	0.048822660
1610.258317	0.048842803
1612.186770	0.049154039
1614.115223	0.049335171
1616.043677	0.049796734
1617.972130	0.051740576
1619.900583	0.053540908
1621.829036	0.053448442
1623.757489	0.053366084
1625.685942	0.053840984
1627.614395	0.053661447
1629.542848	0.053669348
1631.471301	0.054297004
1633.399754	0.054428168
1635.328207	0.054443952
1637.256660	0.055563871
1639.185113	0.056116335
1641.113566	0.055735730
1643.042020	0.055748414
1644.970473	0.055968314
1646.898926	0.056872535
1648.827379	0.059109613
1650.755832	0.059083316
1652.684285	0.056560840
1654.612738	0.056353632
1656.541191	0.056832489
1658.469644	0.055473130
1660.398097	0.053547565
1662.326550	0.052371159
1664.255003	0.052485798
1666.183456	0.052600197
1668.111910	0.051724788
1670.040363	0.051450953
1671.968816	0.051931717
1673.897269	0.051317673
1675.825722	0.050477784
1677.754175	0.050462294
1679.682628	0.050320592
1681.611081	0.049616430
1683.539534	0.048698667
1685.467987	0.048608173
1687.396440	0.048029754
1689.324893	0.045811400
1691.253346	0.043893509
1693.181799	0.042857047
1695.110253	0.042563543
1697.038706	0.043577634
1698.967159	0.043751135
1700.895612	0.042722888
1702.824065	0.042198427
1704.752518	0.041091461
1706.680971	0.039789628
1708.609424	0.038943641
1710.537877	0.038232386
1712.466330	0.037716635
1714.394783	0.037404910
1716.323236	0.037043195
1718.251689	0.036860384
1720.180143	0.036896415
1722.108596	0.036270309
1724.037049	0.034999534
1725.965502	0.033972919
1727.893955	0.033590421
1729.822408	0.033870436
1731.750861	0.034063980
1733.679314	0.033821590
1735.607767	0.034200307
1737.536220	0.034408409
1739.464673	0.033942226
1741.393126	0.034040119
1743.321579	0.034804214
1745.250032	0.035488442
1747.178486	0.035579730
1749.106939	0.034914199
1751.035392	0.034182832
1752.963845	0.033949140
1754.892298	0.033869550
1756.820751	0.033944286
1758.749204	0.034410819
1760.677657	0.034621533
1762.606110	0.034591336
1764.534563	0.034721337
1766.463016	0.034917112
1768.391469	0.035465442
1770.319922	0.036067754
1772.248376	0.036339037
1774.176829	0.036730647
1776.105282	0.036949597
1778.033735	0.036711626
1779.962188	0.036501672
1781.890641	0.036686070
1783.819094	0.036957763
1785.747547	0.037166931
1787.676000	0.037578739
1789.604453	0.038019974
1791.532906	0.038541634
1793.461359	0.039457232
1795.389812	0.040059663
1797.318266	0.039829705
1799.246719	0.039418530
1801.175172	0.039481387
1803.103625	0.039940067
1805.032078	0.040322732
1806.960531	0.040563565
1808.888984	0.040737841
1810.817437	0.040848903
1812.745890	0.040948451
1814.674343	0.040809333
1816.602796	0.040362425
1818.531249	0.040088750
1820.459702	0.040221348
1822.388155	0.040514704
1824.316609	0.040970296
1826.245062	0.041806418
1828.173515	0.042284481
1830.101968	0.042157862
1832.030421	0.042032376
1833.958874	0.041614998
1835.887327	0.040984511
1837.815780	0.040751286
1839.744233	0.040926870
1841.672686	0.040943492
1843.601139	0.040802822
1845.529592	0.041051090
1847.458045	0.040993664
1849.386499	0.040280674
1851.314952	0.039655805
1853.243405	0.039326809
1855.171858	0.039061278
1857.100311	0.038781837
1859.028764	0.038491301
1860.957217	0.038184512
1862.885670	0.038002528
1864.814123	0.038027417
1866.742576	0.038016472
1868.671029	0.037983872
1870.599482	0.038051650
1872.527935	0.037773255
1874.456388	0.037100594
1876.384842	0.036491990
1878.313295	0.036044989
1880.241748	0.035697248
1882.170201	0.035418846
1884.098654	0.035230890
1886.027107	0.035104547
1887.955560	0.034807984
1889.884013	0.034546476
1891.812466	0.034400281
1893.740919	0.033880759
1895.669372	0.033254974
1897.597825	0.032847043
1899.526278	0.032390654
1901.454732	0.031958815
1903.383185	0.031840712
1905.311638	0.031923335
1907.240091	0.031792827
1909.168544	0.031361338
1911.096997	0.030921057
1913.025450	0.030626867
1914.953903	0.030368334
1916.882356	0.030062249
1918.810809	0.029917002
1920.739262	0.029698100
1922.667715	0.029228015
1924.596168	0.028920747
1926.524622	0.028713778
1928.453075	0.028569179
1930.381528	0.028572826
1932.309981	0.028382540
1934.238434	0.027770570
1936.166887	0.027011625
1938.095340	0.026617650
1940.023793	0.026549200
1941.952246	0.026399685
1943.880699	0.026219083
1945.809152	0.025984263
1947.737605	0.025561612
1949.666058	0.025074227
1951.594511	0.024656344
1953.522965	0.024412310
1955.451418	0.024299137
1957.379871	0.024173629
1959.308324	0.024017137
1961.236777	0.023952592
1963.165230	0.023913996
1965.093683	0.023689281
1967.022136	0.023287982
1968.950589	0.022874923
1970.879042	0.022505606
1972.807495	0.022175217
1974.735948	0.021989834
1976.664401	0.022022041
1978.592855	0.022010909
1980.521308	0.021780819
1982.449761	0.021474397
1984.378214	0.021123795
1986.306667	0.020739533
1988.235120	0.020486597
1990.163573	0.020382175
1992.092026	0.020368891
1994.020479	0.020349069
1995.948932	0.020109260
1997.877385	0.019782249
1999.805838	0.019608725
2001.734291	0.019601591
2003.662744	0.019700207
2005.591198	0.019758742
2007.519651	0.019630339
2009.448104	0.019387145
2011.376557	0.019159799
2013.305010	0.018839132
2015.233463	0.018439405
2017.161916	0.018302891
2019.090369	0.018359372
2021.018822	0.018198092
2022.947275	0.018020395
2024.875728	0.018153045
2026.804181	0.018180473
2028.732634	0.017730476
2030.661088	0.017100452
2032.589541	0.016664518
2034.517994	0.016633302
2036.446447	0.016892990
2038.374900	0.017009491
2040.303353	0.016878681
2042.231806	0.016758107
2044.160259	0.016682412
2046.088712	0.016601862
2048.017165	0.016671333
2049.945618	0.016790915
2051.874071	0.016535651
2053.802524	0.015918290
2055.730978	0.015444900
2057.659431	0.015430597
2059.587884	0.015709937
2061.516337	0.015829684
2063.444790	0.015561193
2065.373243	0.015254281
2067.301696	0.015265731
2069.230149	0.015375235
2071.158602	0.015297901
2073.087055	0.015143227
2075.015508	0.015136613
2076.943961	0.015287983
2078.872414	0.015311838
2080.800867	0.015058802
2082.729321	0.014763724
2084.657774	0.014525765
2086.586227	0.014310502
2088.514680	0.014166130
2090.443133	0.014048036
2092.371586	0.014049860
2094.300039	0.014264983
2096.228492	0.014417166
2098.156945	0.014368741
2100.085398	0.014328565
2102.013851	0.014342078
2103.942304	0.014261768
2105.870757	0.014078211
2107.799211	0.013903520
2109.727664	0.013882387
2111.656117	0.013854106
2113.584570	0.013662867
2115.513023	0.013629091
2117.441476	0.013815913
2119.369929	0.013883275
2121.298382	0.013720796
2123.226835	0.013421769
2125.155288	0.013143187
2127.083741	0.013100012
2129.012194	0.013096675
2130.940647	0.012773696
2132.869100	0.012442569
2134.797554	0.012475424
2136.726007	0.012632939
2138.654460	0.012542713
2140.582913	0.012215357
2142.511366	0.011949115
2144.439819	0.011831845
2146.368272	0.011849830
2148.296725	0.012079945
2150.225178	0.012369239
2152.153631	0.012505220
2154.082084	0.012430497
2156.010537	0.012329403
2157.938990	0.012355572
2159.867444	0.012333294
2161.795897	0.012152247
2163.724350	0.011901746
2165.652803	0.011776022
2167.581256	0.011843672
2169.509709	0.011894115
2171.438162	0.011928394
2173.366615	0.012031523
2175.295068	0.012147884
2177.223521	0.012246528
2179.151974	0.012094684
2181.080427	0.011648853
2183.008880	0.011324019
2184.937334	0.011349942
2186.865787	0.011596384
2188.794240	0.011723957
2190.722693	0.011612422
2192.651146	0.011574950
2194.579599	0.011733524
2196.508052	0.011809039
2198.436505	0.011713013
2200.364958	0.011678508
2202.293411	0.011644359
2204.221864	0.011297171
2206.150317	0.010820301
2208.078770	0.010599291
2210.007223	0.010630227
2211.935677	0.010789845
2213.864130	0.010976667
2215.792583	0.010935509
2217.721036	0.010597849
2219.649489	0.010332539
2221.577942	0.010330585
2223.506395	0.010353410
2225.434848	0.010270878
2227.363301	0.010158952
2229.291754	0.010035925
2231.220207	0.009899032
2233.148660	0.009888824
2235.077113	0.010110992
2237.005567	0.010347084
2238.934020	0.010399716
2240.862473	0.010265370
2242.790926	0.009869294
2244.719379	0.009546522
2246.647832	0.009745123
2248.576285	0.010007390
2250.504738	0.009994516
2252.433191	0.009713659
2254.361644	0.009332100
2256.290097	0.009106661
2258.218550	0.009219931
2260.147003	0.009505068
2262.075456	0.009679538
2264.003910	0.009637516
2265.932363	0.009515665
2267.860816	0.009518628
2269.789269	0.009700351
2271.717722	0.009837479
2273.646175	0.009736028
2275.574628	0.009470375
2277.503081	0.009261800
2279.431534	0.009328397
2281.359987	0.009534307
2283.288440	0.009464643
2285.216893	0.009142896
2287.145346	0.008862225
2289.073800	0.008635649
2291.002253	0.008445630
2292.930706	0.008456822
2294.859159	0.008667548
2296.787612	0.008706282
2298.716065	0.008425224
2300.644518	0.008140932
2302.572971	0.008038058
2304.501424	0.008109140
2306.429877	0.008351705
2308.358330	0.008624330
2310.286783	0.008784823
2312.215236	0.008967728
2314.143690	0.009207454
2316.072143	0.009148476
2318.000596	0.008617439
2319.929049	0.007989276
2321.857502	0.007624504
2323.785955	0.007449202
2325.714408	0.007528405
2327.642861	0.008115408
2329.571314	0.008725104
2331.499767	0.008592404
2333.428220	0.008234446
2335.356673	0.008344941
2337.285126	0.008469612
2339.213579	0.008364683
2341.142033	0.008235084
2343.070486	0.007939983
2344.998939	0.007565829
2346.927392	0.007494061
2348.855845	0.007647885
2350.784298	0.007511725
2352.712751	0.007005444
2354.641204	0.006758799
2356.569657	0.006681549
2358.498110	0.005996526
2360.426563	0.005260012
2362.355016	0.005660686
2364.283469	0.006746926
2366.211923	0.007181303
2368.140376	0.006685638
2370.068829	0.006250468
2371.997282	0.006448970
2373.925735	0.006847164
2375.854188	0.006981897
2377.782641	0.006866566
2379.711094	0.006651402
2381.639547	0.006439215
2383.568000	0.006385918
2385.496453	0.006564899
2387.424906	0.006783205
2389.353359	0.006739119
2391.281812	0.006430517
2393.210266	0.006193293
2395.138719	0.006183942
2397.067172	0.006343164
2398.995625	0.006527843
2400.924078	0.006564828
2402.852531	0.006469583
2404.780984	0.006423952
2406.709437	0.006353074
2408.637890	0.006376541
2410.566343	0.006460723
2412.494796	0.006333351
2414.423249	0.006056011
2416.351702	0.005884215
2418.280156	0.005910422
2420.208609	0.005943815
2422.137062	0.005758583
2424.065515	0.005315932
2425.993968	0.004927824
2427.922421	0.004933234
2429.850874	0.005197035
2431.779327	0.005474439
2433.707780	0.005675064
2435.636233	0.005748544
2437.564686	0.005823495
2439.493139	0.005947465
2441.421592	0.006009550
2443.350045	0.006064831
2445.278499	0.006000957
2447.206952	0.005775333
2449.135405	0.005681499
2451.063858	0.005795881
2452.992311	0.006055982
2454.920764	0.006349581
2456.849217	0.006508195
2458.777670	0.006588897
2460.706123	0.006721282
2462.634576	0.006830717
2464.563029	0.006799920
2466.491482	0.006746332
2468.419935	0.006722422
2470.348389	0.006712322
2472.276842	0.006575495
2474.205295	0.006506845
2476.133748	0.006726238
2478.062201	0.007008546
2479.990654	0.007116396
2481.919107	0.007022382
2483.847560	0.006864656
2485.776013	0.006787708
2487.704466	0.006880894
2489.632919	0.007161220
2491.561372	0.007277751
2493.489825	0.007063171
2495.418279	0.007057790
2497.346732	0.007497749
2499.275185	0.008064488
2501.203638	0.008452371
2503.132091	0.008481696
2505.060544	0.008488498
2506.988997	0.008822511
2508.917450	0.009117540
2510.845903	0.009190945
2512.774356	0.009155774
2514.702809	0.008897536
2516.631262	0.008622631
2518.559715	0.008724551
2520.488168	0.009082933
2522.416622	0.009621358
2524.345075	0.010292029
2526.273528	0.010621452
2528.201981	0.010580157
2530.130434	0.010518938
2532.058887	0.010564310
2533.987340	0.010826346
2535.915793	0.011218620
2537.844246	0.011503392
2539.772699	0.011800816
2541.701152	0.012154211
2543.629605	0.012316278
2545.558058	0.012379321
2547.486512	0.012635805
2549.414965	0.012970283
2551.343418	0.013327388
2553.271871	0.013789963
2555.200324	0.014230132
2557.128777	0.014461495
2559.057230	0.014438120
2560.985683	0.014460205
2562.914136	0.014782188
2564.842589	0.015160313
2566.771042	0.015343450
2568.699495	0.015583184
2570.627948	0.016021546
2572.556401	0.016287474
2574.484855	0.016428735
2576.413308	0.016787143
2578.341761	0.017187361
2580.270214	0.017314075
2582.198667	0.017375087
2584.127120	0.017695284
2586.055573	0.017878238
2587.984026	0.017592439
2589.912479	0.017353589
2591.840932	0.017528951
2593.769385	0.017793296
2595.697838	0.017873883
2597.626291	0.018004710
2599.554745	0.018309560
2601.483198	0.018502368
2603.411651	0.018426972
2605.340104	0.018413989
2607.268557	0.018859316
2609.197010	0.019518554
2611.125463	0.019588370
2613.053916	0.018891480
2614.982369	0.018197477
2616.910822	0.017997019
2618.839275	0.018244794
2620.767728	0.018778723
2622.696181	0.019187525
2624.624635	0.019273106
2626.553088	0.019301012
2628.481541	0.019234473
2630.409994	0.018745411
2632.338447	0.018242918
2634.266900	0.018342130
2636.195353	0.018677946
2638.123806	0.018641058
2640.052259	0.018442035
2641.980712	0.018407410
2643.909165	0.018289533
2645.837618	0.017957186
2647.766071	0.017685218
2649.694524	0.017702827
2651.622978	0.017892044
2653.551431	0.017905109
2655.479884	0.017668944
2657.408337	0.017379815
2659.336790	0.017216977
2661.265243	0.017284477
2663.193696	0.017394578
2665.122149	0.017268861
2667.050602	0.017021567
2668.979055	0.017055243
2670.907508	0.017330205
2672.835961	0.017419757
2674.764414	0.017202284
2676.692868	0.016841603
2678.621321	0.016561085
2680.549774	0.016441464
2682.478227	0.016345318
2684.406680	0.016118214
2686.335133	0.015796753
2688.263586	0.015456540
2690.192039	0.015271718
2692.120492	0.015464491
2694.048945	0.015886962
2695.977398	0.015963823
2697.905851	0.015496163
2699.834304	0.015129311
2701.762757	0.015243298
2703.691211	0.015283736
2705.619664	0.014920175
2707.548117	0.014438591
2709.476570	0.014184554
2711.405023	0.014365543
2713.333476	0.014699881
2715.261929	0.014852440
2717.190382	0.014934820
2719.118835	0.014837504
2721.047288	0.014438229
2722.975741	0.014209644
2724.904194	0.014429195
2726.832647	0.014576493
2728.761101	0.014325122
2730.689554	0.014149987
2732.618007	0.014280448
2734.546460	0.014317923
2736.474913	0.014161510
2738.403366	0.014002932
2740.331819	0.013954048
2742.260272	0.013958075
2744.188725	0.013697312
2746.117178	0.013200211
2748.045631	0.013067123
2749.974084	0.013211118
2751.902537	0.012900757
2753.830991	0.012445789
2755.759444	0.012580713
2757.687897	0.012866909
2759.616350	0.012712689
2761.544803	0.012480504
2763.473256	0.012518454
2765.401709	0.012579590
2767.330162	0.012537871
2769.258615	0.012619393
2771.187068	0.012884732
2773.115521	0.013059293
2775.043974	0.012938993
2776.972427	0.012479754
2778.900880	0.011913343
2780.829334	0.011669434
2782.757787	0.011743709
2784.686240	0.011951204
2786.614693	0.012254539
2788.543146	0.012527352
2790.471599	0.012633410
2792.400052	0.012640679
2794.328505	0.012653892
2796.256958	0.012630838
2798.185411	0.012515064
2800.113864	0.012300113
2802.042317	0.012007299
2803.970770	0.011818438
2805.899224	0.011920503
2807.827677	0.012062709
2809.756130	0.011929895
2811.684583	0.011710440
2813.613036	0.011730880
2815.541489	0.011821693
2817.469942	0.011725317
2819.398395	0.011584100
2821.326848	0.011455216
2823.255301	0.011269758
2825.183754	0.011152046
2827.112207	0.011259188
2829.040660	0.011577692
2830.969113	0.012003887
2832.897567	0.012290278
2834.826020	0.012206991
2836.754473	0.011843585
2838.682926	0.011460822
2840.611379	0.011318949
2842.539832	0.011465766
2844.468285	0.011603251
2846.396738	0.011670565
2848.325191	0.011838714
2850.253644	0.011877147
2852.182097	0.011668080
2854.110550	0.011506418
2856.039003	0.011233274
2857.967457	0.010693508
2859.895910	0.010562969
2861.824363	0.011243093
2863.752816	0.011876323
2865.681269	0.011828935
2867.609722	0.011359814
2869.538175	0.010959071
2871.466628	0.010981617
2873.395081	0.011021340
2875.323534	0.010524191
2877.251987	0.010232145
2879.180440	0.010649295
2881.108893	0.011206066
2883.037347	0.011390979
2884.965800	0.011089573
2886.894253	0.010707408
2888.822706	0.010667042
2890.751159	0.010929492
2892.679612	0.011264037
2894.608065	0.011469956
2896.536518	0.011374775
2898.464971	0.010849552
2900.393424	0.010309694
2902.321877	0.010407904
2904.250330	0.011108343
2906.178783	0.011573648
2908.107236	0.011438037
2910.035690	0.011181596
2911.964143	0.010941450
2913.892596	0.010600631
2915.821049	0.010579784
2917.749502	0.011005997
2919.677955	0.011293115
2921.606408	0.011172923
2923.534861	0.011082445
2925.463314	0.011218383
2927.391767	0.011306542
2929.320220	0.011077043
2931.248673	0.010908618
2933.177126	0.011299663
2935.105580	0.011830364
2937.034033	0.011873117
2938.962486	0.011426320
2940.890939	0.010929442
2942.819392	0.010860615
2944.747845	0.011228696
2946.676298	0.011323035
2948.604751	0.010954589
2950.533204	0.010777722
2952.461657	0.010988763
2954.390110	0.011225074
2956.318563	0.011376997
2958.247016	0.011484100
2960.175469	0.011284756
2962.103923	0.011037443
2964.032376	0.011195147
2965.960829	0.011646186
2967.889282	0.012004100
2969.817735	0.012103514
2971.746188	0.012009722
2973.674641	0.012021049
2975.603094	0.012235153
2977.531547	0.012324366
2979.460000	0.012132105
2981.388453	0.011870902
2983.316906	0.011618441
2985.245359	0.011556751
2987.173813	0.011947869
2989.102266	0.012478570
2991.030719	0.012679550
2992.959172	0.012418240
2994.887625	0.011993730
2996.816078	0.011819086
2998.744531	0.011785109
3000.672984	0.011728738
3002.601437	0.011935759
3004.529890	0.012325599
3006.458343	0.012276222
3008.386796	0.011688763
3010.315249	0.011308301
3012.243703	0.011509927
3014.172156	0.011894114
3016.100609	0.012157425
3018.029062	0.012352705
3019.957515	0.012542118
3021.885968	0.012860851
3023.814421	0.013312014
3025.742874	0.013604054
3027.671327	0.013492318
3029.599780	0.013001303
3031.528233	0.012636140
3033.456686	0.012794551
3035.385139	0.012993859
3037.313592	0.012798911
3039.242046	0.012623327
3041.170499	0.012727040
3043.098952	0.012793100
3045.027405	0.012801592
3046.955858	0.012984184
3048.884311	0.013187751
3050.812764	0.013274507
3052.741217	0.013383949
3054.669670	0.013472559
3056.598123	0.013565723
3058.526576	0.013904961
3060.455029	0.014360180
3062.383482	0.014548270
3064.311936	0.014462256
3066.240389	0.014325255
3068.168842	0.014289654
3070.097295	0.014384246
3072.025748	0.014509654
3073.954201	0.014564991
3075.882654	0.014712201
3077.811107	0.015034551
3079.739560	0.015307410
3081.668013	0.015349504
3083.596466	0.015236489
3085.524919	0.015248533
3087.453372	0.015411070
3089.381825	0.015507571
3091.310279	0.015701750
3093.238732	0.016179038
3095.167185	0.016635716
3097.095638	0.016721709
3099.024091	0.016557328
3100.952544	0.016599892
3102.880997	0.017044142
3104.809450	0.017494673
3106.737903	0.017537473
3108.666356	0.017479183
3110.594809	0.017778007
3112.523262	0.018138815
3114.451715	0.018027481
3116.380169	0.017704707
3118.308622	0.017620154
3120.237075	0.017679814
3122.165528	0.017683174
3124.093981	0.017688880
3126.022434	0.017977133
3127.950887	0.018376283
3129.879340	0.018427584
3131.807793	0.018445170
3133.736246	0.018913705
3135.664699	0.019482492
3137.593152	0.019666785
3139.521605	0.019583706
3141.450058	0.019541876
3143.378512	0.019663367
3145.306965	0.019941034
3147.235418	0.020239497
3149.163871	0.020354111
3151.092324	0.020342492
3153.020777	0.020547144
3154.949230	0.020947218
3156.877683	0.021126514
3158.806136	0.020949442
3160.734589	0.020968210
3162.663042	0.021421509
3164.591495	0.021921791
3166.519948	0.022365583
3168.448402	0.022925414
3170.376855	0.023348518
3172.305308	0.023175817
3174.233761	0.022526700
3176.162214	0.022237770
3178.090667	0.022656271
3180.019120	0.023004781
3181.947573	0.022790976
3183.876026	0.022472301
3185.804479	0.022267543
3187.732932	0.022091273
3189.661385	0.022358820
3191.589838	0.023216017
3193.518292	0.024026405
3195.446745	0.024512330
3197.375198	0.024674989
3199.303651	0.024366260
3201.232104	0.023733582
3203.160557	0.023088371
3205.089010	0.022968641
3207.017463	0.023555920
3208.945916	0.024025310
3210.874369	0.024260825
3212.802822	0.024959793
3214.731275	0.026071634
3216.659728	0.027057370
3218.588181	0.027282787
3220.516635	0.026741534
3222.445088	0.026262149
3224.373541	0.026204351
3226.301994	0.026417248
3228.230447	0.026626935
3230.158900	0.026340244
3232.087353	0.025772918
3234.015806	0.025843328
3235.944259	0.026760243
3237.872712	0.027761688
3239.801165	0.027891316
3241.729618	0.027052708
3243.658071	0.026157778
3245.586525	0.026145529
3247.514978	0.026739737
3249.443431	0.026997648
3251.371884	0.026897764
3253.300337	0.026954215
3255.228790	0.027348103
3257.157243	0.027974425
3259.085696	0.028616982
3261.014149	0.029040826
3262.942602	0.028901078
3264.871055	0.028226554
3266.799508	0.027635813
3268.727961	0.027589839
3270.656414	0.028065421
3272.584868	0.028870108
3274.513321	0.029673854
3276.441774	0.029939048
3278.370227	0.029556558
3280.298680	0.029196957
3282.227133	0.029405151
3284.155586	0.029870888
3286.084039	0.030192941
3288.012492	0.030376934
3289.940945	0.030510930
3291.869398	0.030642170
3293.797851	0.030414589
3295.726304	0.029983219
3297.654758	0.030186987
3299.583211	0.030718770
3301.511664	0.030820176
3303.440117	0.030753762
3305.368570	0.030855777
3307.297023	0.030913912
3309.225476	0.030807227
3311.153929	0.030754337
3313.082382	0.030746652
3315.010835	0.030754026
3316.939288	0.030958641
3318.867741	0.031255919
3320.796194	0.031396728
3322.724648	0.031358890
3324.653101	0.031415410
3326.581554	0.031796765
3328.510007	0.032294650
3330.438460	0.032600716
3332.366913	0.032636441
3334.295366	0.032501195
3336.223819	0.032429062
3338.152272	0.032440562
3340.080725	0.032447621
3342.009178	0.032382835
3343.937631	0.031952549
3345.866084	0.031526450
3347.794537	0.031904399
3349.722991	0.032947261
3351.651444	0.033968598
3353.579897	0.034619886
3355.508350	0.034887787
3357.436803	0.034795351
3359.365256	0.034407623
3361.293709	0.034188624
3363.222162	0.034345668
3365.150615	0.034337986
3367.079068	0.034192022
3369.007521	0.034608189
3370.935974	0.035486564
3372.864427	0.036045279
3374.792881	0.035945944
3376.721334	0.035430495
3378.649787	0.035085946
3380.578240	0.035190169
3382.506693	0.035521280
3384.435146	0.036095545
3386.363599	0.036897805
3388.292052	0.037427675
3390.220505	0.037224114
3392.148958	0.036616109
3394.077411	0.036242023
3396.005864	0.036076266
3397.934317	0.035981093
3399.862770	0.036062758
3401.791224	0.036320530
3403.719677	0.036446627
3405.648130	0.036724731
3407.576583	0.037181597
3409.505036	0.037466459
3411.433489	0.037193112
3413.361942	0.036494497
3415.290395	0.035986561
3417.218848	0.035895351
3419.147301	0.035915107
3421.075754	0.036065415
3423.004207	0.036389679
3424.932660	0.036858972
3426.861114	0.037629660
3428.789567	0.038364228
3430.718020	0.038587440
3432.646473	0.038365602
3434.574926	0.037793938
3436.503379	0.037066139
3438.431832	0.036665291
3440.360285	0.036716279
3442.288738	0.037136365
3444.217191	0.037754271
3446.145644	0.037897162
3448.074097	0.037439093
3450.002550	0.037107069
3451.931004	0.037184823
3453.859457	0.037102431
3455.787910	0.036519468
3457.716363	0.036143195
3459.644816	0.036217831
3461.573269	0.035903890
3463.501722	0.035217866
3465.430175	0.035012063
3467.358628	0.035002984
3469.287081	0.034506440
3471.215534	0.034042187
3473.143987	0.034286495
3475.072440	0.035007957
3477.000893	0.035617396
3478.929347	0.035418961
3480.857800	0.034340009
3482.786253	0.033449937
3484.714706	0.033152796
3486.643159	0.032825731
3488.571612	0.032558072
3490.500065	0.032698631
3492.428518	0.033034556
3494.356971	0.033292867
3496.285424	0.033412233
3498.213877	0.033376887
3500.142330	0.033174891
3502.070783	0.032889426
3503.999237	0.032571547
3505.927690	0.032056529
3507.856143	0.031448856
3509.784596	0.031408221
3511.713049	0.031981509
3513.641502	0.032324467
3515.569955	0.032001816
3517.498408	0.031353399
3519.426861	0.030910559
3521.355314	0.030832268
3523.283767	0.030727811
3525.212220	0.030158572
3527.140673	0.029473485
3529.069126	0.029464515
3530.997580	0.030083135
3532.926033	0.030416608
3534.854486	0.029924514
3536.782939	0.029059028
3538.711392	0.028324846
3540.639845	0.027791552
3542.568298	0.027548166
3544.496751	0.027484123
3546.425204	0.027315604
3548.353657	0.026910694
3550.282110	0.026288796
3552.210563	0.025854765
3554.139016	0.025782807
3556.067470	0.025493687
3557.995923	0.024968753
3559.924376	0.024925660
3561.852829	0.025292668
3563.781282	0.025353791
3565.709735	0.025320491
3567.638188	0.025837673
3569.566641	0.026098443
3571.495094	0.025304860
3573.423547	0.024129199
3575.352000	0.023394851
3577.280453	0.023138450
3579.208906	0.023010992
3581.137360	0.022989815
3583.065813	0.023133766
3584.994266	0.022919785
3586.922719	0.022363381
3588.851172	0.022340566
3590.779625	0.022469722
3592.708078	0.021987710
3594.636531	0.021450624
3596.564984	0.021370865
3598.493437	0.021183563
3600.421890	0.020713218
3602.350343	0.020723866
3604.278796	0.021233547
3606.207249	0.021287257
3608.135703	0.020799182
3610.064156	0.020448809
3611.992609	0.020179285
3613.921062	0.020002967
3615.849515	0.020223154
3617.777968	0.020750159
3619.706421	0.021456892
3621.634874	0.021728490
3623.563327	0.020954728
3625.491780	0.019550826
3627.420233	0.018032447
3629.348686	0.017077481
3631.277139	0.017007317
3633.205593	0.017020714
3635.134046	0.016828826
3637.062499	0.016749637
3638.990952	0.016631823
3640.919405	0.016194150
3642.847858	0.015589660
3644.776311	0.015054855
3646.704764	0.014810165
3648.633217	0.015266706
3650.561670	0.016069420
3652.490123	0.016190274
3654.418576	0.015666023
3656.347029	0.015266340
3658.275482	0.015072429
3660.203936	0.014497242
3662.132389	0.013620339
3664.060842	0.013015776
3665.989295	0.013049088
3667.917748	0.013726660
3669.846201	0.014768240
3671.774654	0.015109255
3673.703107	0.013823996
3675.631560	0.012299669
3677.560013	0.011776294
3679.488466	0.011692848
3681.416919	0.011872564
3683.345372	0.012316332
3685.273826	0.012789518
3687.202279	0.013214597
3689.130732	0.013453802
3691.059185	0.013112373
3692.987638	0.012351825
3694.916091	0.011811779
3696.844544	0.011740646
3698.772997	0.011749608
3700.701450	0.011481856
3702.629903	0.011325287
3704.558356	0.011485511
3706.486809	0.011713267
3708.415262	0.012019671
3710.343716	0.012303793
3712.272169	0.012252194
3714.200622	0.012171438
3716.129075	0.012529554
3718.057528	0.013179285
3719.985981	0.013492504
3721.914434	0.013371154
3723.842887	0.013322319
3725.771340	0.013337230
3727.699793	0.013077858
3729.628246	0.012517125
3731.556699	0.012241030
3733.485152	0.012912436
3735.413605	0.013834747
3737.342059	0.013706994
3739.270512	0.012941330
3741.198965	0.012153972
3743.127418	0.011600468
3745.055871	0.011648189
3746.984324	0.011733857
3748.912777	0.011190601
3750.841230	0.010965055
3752.769683	0.011677478
3754.698136	0.012435231
3756.626589	0.012700933
3758.555042	0.012876975
3760.483495	0.013496685
3762.411949	0.014441915
3764.340402	0.015067062
3766.268855	0.014949082
3768.197308	0.014133403
3770.125761	0.013199589
3772.054214	0.012839574
3773.982667	0.012859591
3775.911120	0.012788170
3777.839573	0.012723173
3779.768026	0.012988230
3781.696479	0.013456103
3783.624932	0.013722314
3785.553385	0.013878022
3787.481838	0.014099330
3789.410292	0.014102186
3791.338745	0.013768017
3793.267198	0.013437976
3795.195651	0.013490506
3797.124104	0.013922499
3799.052557	0.014184559
3800.981010	0.014068544
3802.909463	0.013892969
3804.837916	0.012952131
3806.766369	0.011631423
3808.694822	0.011677969
3810.623275	0.012969216
3812.551728	0.013799957
3814.480182	0.013535963
3816.408635	0.013380416
3818.337088	0.013707829
3820.265541	0.013143136
3822.193994	0.012100399
3824.122447	0.011928816
3826.050900	0.012411463
3827.979353	0.012883793
3829.907806	0.012774594
3831.836259	0.012375942
3833.764712	0.012582072
3835.693165	0.013372864
3837.621618	0.013764559
3839.550071	0.013422020
3841.478525	0.013317960
3843.406978	0.013552571
3845.335431	0.013570420
3847.263884	0.013298318
3849.192337	0.012867957
3851.120790	0.012156243
3853.049243	0.011757145
3854.977696	0.012542055
3856.906149	0.013198668
3858.834602	0.012845731
3860.763055	0.012704186
3862.691508	0.013320275
3864.619961	0.014156729
3866.548415	0.015009189
3868.476868	0.015528047
3870.405321	0.015328221
3872.333774	0.014619606
3874.262227	0.013867397
3876.190680	0.013479240
3878.119133	0.013304953
3880.047586	0.013394373
3881.976039	0.014024084
3883.904492	0.014377196
3885.832945	0.013723955
3887.761398	0.012565142
3889.689851	0.011768921
3891.618305	0.012151931
3893.546758	0.013256500
3895.475211	0.013500199
3897.403664	0.013150261
3899.332117	0.013497545
3901.260570	0.014275715
3903.189023	0.014409511
3905.117476	0.013795272
3907.045929	0.012873080
3908.974382	0.011939911
3910.902835	0.011309405
3912.831288	0.011165481
3914.759741	0.011345577
3916.688194	0.011530246
3918.616648	0.011769089
3920.545101	0.011982795
3922.473554	0.011715935
3924.402007	0.010946797
3926.330460	0.010385262
3928.258913	0.010358535
3930.187366	0.010308212
3932.115819	0.009981249
3934.044272	0.009988281
3935.972725	0.010742543
3937.901178	0.011807220
3939.829631	0.012438575
3941.758084	0.012423282
3943.686538	0.011958657
3945.614991	0.011235814
3947.543444	0.010583887
3949.471897	0.010270754
3951.400350	0.010257632
3953.328803	0.010403589
3955.257256	0.010650112
3957.185709	0.011082261
3959.114162	0.011717324
3961.042615	0.012019727
3962.971068	0.011655128
3964.899521	0.011205722
3966.827974	0.011245825
3968.756427	0.011698402
3970.684881	0.012014853
3972.613334	0.011764602
3974.541787	0.011159737
3976.470240	0.010681187
3978.398693	0.010484581
3980.327146	0.010298640
3982.255599	0.010178070
3984.184052	0.010284330
3986.112505	0.010197803
3988.040958	0.009688629
3989.969411	0.009342338
3991.897864	0.009542394
3993.826317	0.009948017
3995.754771	0.010130560
3997.683224	0.010196988
3999.611677	0.010092180
4001.540130	0.009558708
4003.468583	0.009063073
4005.397036	0.009228200
4007.325489	0.009437054
4009.253942	0.009501257
4011.182395	0.009973777
4013.110848	0.010337714
4015.039301	0.009850028
4016.967754	0.008930080
4018.896207	0.008373173
4020.824661	0.008621442
4022.753114	0.009075619
4024.681567	0.008914748
4026.610020	0.008454054
4028.538473	0.008367953
4030.466926	0.008636518
4032.395379	0.008803576
4034.323832	0.008622615
4036.252285	0.008330251
4038.180738	0.008433445
4040.109191	0.008723909
4042.037644	0.008909227
4043.966097	0.009184352
4045.894550	0.009258176
4047.823004	0.009018338
4049.751457	0.008923738
4051.679910	0.009046989
4053.608363	0.009479566
4055.536816	0.010253061
4057.465269	0.010815771
4059.393722	0.010941912
4061.322175	0.010524854
4063.250628	0.009936368
4065.179081	0.009625277
4067.107534	0.009131784
4069.035987	0.008482356
4070.964440	0.007964081
4072.892894	0.007364281
4074.821347	0.007020182
4076.749800	0.007166478
4078.678253	0.007558578
4080.606706	0.008158918
4082.535159	0.008562532
4084.463612	0.008849137
4086.392065	0.009446695
4088.320518	0.009779369
4090.248971	0.009318114
4092.177424	0.008892342
4094.105877	0.008657114
4096.034330	0.008052576
4097.962783	0.007800264
4099.891237	0.008619021
4101.819690	0.009498950
4103.748143	0.009439899
4105.676596	0.008917058
4107.605049	0.008424528
4109.533502	0.008107011
4111.461955	0.007892913
4113.390408	0.007383781
4115.318861	0.006949818
4117.247314	0.006702189
4119.175767	0.006265060
4121.104220	0.006307962
4123.032673	0.006954214
4124.961127	0.007479499
4126.889580	0.007521856
4128.818033	0.007284344
4130.746486	0.007249767
4132.674939	0.007737892
4134.603392	0.008023937
4136.531845	0.007796617
4138.460298	0.008034877
4140.388751	0.008780542
4142.317204	0.008865879
4144.245657	0.007821730
4146.174110	0.006418728
4148.102563	0.005832320
4150.031017	0.006357638
4151.959470	0.007142775
4153.887923	0.007570953
4155.816376	0.007814447
4157.744829	0.008040731
4159.673282	0.007716618
4161.601735	0.006906303
4163.530188	0.006601556
4165.458641	0.006955337
4167.387094	0.007665001
4169.315547	0.008164891
4171.244000	0.008148897
4173.172453	0.007867396
4175.100906	0.007394797
4177.029360	0.007027467
4178.957813	0.007042187
4180.886266	0.006986510
4182.814719	0.006846952
4184.743172	0.007257566
4186.671625	0.007923689
4188.600078	0.007959971
4190.528531	0.007577960
4192.456984	0.007472726
4194.385437	0.007265223
4196.313890	0.006816609
4198.242343	0.006414686
4200.170796	0.005678359
4202.099250	0.004745060
4204.027703	0.004221650
4205.956156	0.005110271
4207.884609	0.006870404
4209.813062	0.007687543
4211.741515	0.007273609
4213.669968	0.006745192
4215.598421	0.006628059
4217.526874	0.006644132
4219.455327	0.006538310
4221.383780	0.006253963
4223.312233	0.006442785
4225.240686	0.007270868
4227.169139	0.007455680
4229.097593	0.006787147
4231.026046	0.006233378
4232.954499	0.006214417
4234.882952	0.006550086
4236.811405	0.007022939
4238.739858	0.007284681
4240.668311	0.006952861
4242.596764	0.006638081
4244.525217	0.006933979
4246.453670	0.007607373
4248.382123	0.008326344
4250.310576	0.008886632
4252.239029	0.008600281
4254.167483	0.007139050
4256.095936	0.005943736
4258.024389	0.005753363
4259.952842	0.006063411
4261.881295	0.006047756
4263.809748	0.006020168
4265.738201	0.006088365
4267.666654	0.005953324
4269.595107	0.005690066
4271.523560	0.005568853
4273.452013	0.005589075
4275.380466	0.006129565
4277.308919	0.006973211
4279.237373	0.007265362
4281.165826	0.007368241
4283.094279	0.007551408
4285.022732	0.007332677
4286.951185	0.006907579
4288.879638	0.006403783
4290.808091	0.006045189
4292.736544	0.006215063
4294.664997	0.006730390
4296.593450	0.006624814
4298.521903	0.005760671
4300.450356	0.004984664
4302.378809	0.004765440
4304.307262	0.005020231
4306.235716	0.005307662
4308.164169	0.005494881
4310.092622	0.005893364
4312.021075	0.006296152
4313.949528	0.006875358
4315.877981	0.007489415
4317.806434	0.007590781
4319.734887	0.006994930
4321.663340	0.006202342
4323.591793	0.005919554
4325.520246	0.006450425
4327.448699	0.006936099
4329.377152	0.006419792
4331.305606	0.005557212
4333.234059	0.005770081
4335.162512	0.006569072
4337.090965	0.006465332
4339.019418	0.006047200
4340.947871	0.005777082
4342.876324	0.005322117
4344.804777	0.005545788
4346.733230	0.006585980
4348.661683	0.007580684
4350.590136	0.007863184
4352.518589	0.007611599
4354.447042	0.007574837
4356.375495	0.007552858
4358.303949	0.007386104
4360.232402	0.007077969
4362.160855	0.006739035
4364.089308	0.006850192
4366.017761	0.007008517
4367.946214	0.006623721
4369.874667	0.005658769
4371.803120	0.004672270
4373.731573	0.004966616
4375.660026	0.006334798
4377.588479	0.007005241
4379.516932	0.006677963
4381.445385	0.006587952
4383.373839	0.006854926
4385.302292	0.006898554
4387.230745	0.006599363
4389.159198	0.006039483
4391.087651	0.005735798
4393.016104	0.005564997
4394.944557	0.005128958
4396.873010	0.005028986
4398.801463	0.005518595
4400.729916	0.006568120
4402.658369	0.007583951
4404.586822	0.007395194
4406.515275	0.006840223
4408.443729	0.006673485
4410.372182	0.006322985
4412.300635	0.006034841
4414.229088	0.006302230
4416.157541	0.007043823
4418.085994	0.007477652
4420.014447	0.007310912
4421.942900	0.007207111
4423.871353	0.007359599
4425.799806	0.007647509
4427.728259	0.007983524
4429.656712	0.007989381
4431.585165	0.007504912
4433.513618	0.007142790
4435.442072	0.006982658
4437.370525	0.007239905
4439.298978	0.007364394
4441.227431	0.006888621
4443.155884	0.007124774
4445.084337	0.008268180
4447.012790	0.008950101
4448.941243	0.008426419
4450.869696	0.007751668
4452.798149	0.007455530
4454.726602	0.006763504
4456.655055	0.005824874
4458.583508	0.005366102
4460.511962	0.005333137
4462.440415	0.006066426
4464.368868	0.007127922
4466.297321	0.007502880
4468.225774	0.007077720
4470.154227	0.006348159
4472.082680	0.006373335
4474.011133	0.007455344
4475.939586	0.008058254
4477.868039	0.007914400
4479.796492	0.007695144
4481.724945	0.007131564
4483.653398	0.006492975
4485.581851	0.006791132
4487.510305	0.007158764
4489.438758	0.006462683
4491.367211	0.006285764
4493.295664	0.007046628
4495.224117	0.007287504
4497.152570	0.006944799
4499.081023	0.007160885
4501.009476	0.007605467
4502.937929	0.007763959
4504.866382	0.007876921
4506.794835	0.007789709
4508.723288	0.006979327
4510.651741	0.006088965
4512.580195	0.006218673
4514.508648	0.007209628
4516.437101	0.007781450
4518.365554	0.007541454
4520.294007	0.007171589
4522.222460	0.007062189
4524.150913	0.007210372
4526.079366	0.007190174
4528.007819	0.007378093
4529.936272	0.008304128
4531.864725	0.008992349
4533.793178	0.008560663
4535.721631	0.007782862
4537.650084	0.008283202
4539.578538	0.009517496
4541.506991	0.009574435
4543.435444	0.008309444
4545.363897	0.006811581
4547.292350	0.005817643
4549.220803	0.005518813
4551.149256	0.005647821
4553.077709	0.005886583
4555.006162	0.006512634
4556.934615	0.007256154
4558.863068	0.007548328
4560.791521	0.007108658
4562.719974	0.006564882
4564.648428	0.006379250
4566.576881	0.006143152
4568.505334	0.005341352
4570.433787	0.005504563
4572.362240	0.005922515
4574.290693	0.006018314
4576.219146	0.006312856
4578.147599	0.006517379
4580.076052	0.006350092
4582.004505	0.006173072
4583.932958	0.006300905
4585.861411	0.006982757
4587.789864	0.007544420
4589.718318	0.007576307
4591.646771	0.007495896
4593.575224	0.007486028
4595.503677	0.007682949
4597.432130	0.007895211
4599.360583	0.007991351
4601.289036	0.008014577
4603.217489	0.007429308
[truncated: 1,501 more rows]
