# Supplementary material for: Adaptive Method for Quantitative Estimation of Glucose and Fructose Concentrations in Aqueous Solutions Based on Infrared Nanoantenna Optics
Source: Sensors (Basel). 2019 Jul 11;19(14):3053. doi: 10.3390/s19143053 (PMC6678705; doi:10.3390/s19143053)
Supplement: Supplementary file 1 [file sensors-19-03053-s001.zip › 00_Measurement_Data/Fructose cycles/3 c=50 gl/res4 sc50_50 ap100x100 par pol/3 c50 gl.25.txt]

748.239793	0.018497594
750.168246	0.023640146
752.096699	0.020148335
754.025152	0.020405669
755.953605	0.029462496
757.882058	0.020581204
759.810511	0.012993161
761.738964	0.024256725
763.667418	0.018185975
765.595871	0.016009096
767.524324	0.014449367
769.452777	0.016844459
771.381230	0.020384075
773.309683	0.015188252
775.238136	0.018257227
777.166589	0.018950641
779.095042	0.009969580
781.023495	0.006658184
782.951948	0.012048553
784.880401	0.018603696
786.808854	0.015046529
788.737308	0.012806360
790.665761	0.019742327
792.594214	0.023736350
794.522667	0.021115929
796.451120	0.014670199
798.379573	0.014051706
800.308026	0.011211647
802.236479	0.008395459
804.164932	0.021573840
806.093385	0.025870215
808.021838	0.012536687
809.950291	0.011547799
811.878744	0.024538958
813.807197	0.031087618
815.735651	0.022047983
817.664104	0.016619679
819.592557	0.012389557
821.521010	0.004266202
823.449463	0.017920634
825.377916	0.036309782
827.306369	0.028033955
829.234822	0.009940388
831.163275	0.013956517
833.091728	0.020236954
835.020181	0.024129413
836.948634	0.022700455
838.877087	0.024482006
840.805541	0.034978960
842.733994	0.045616545
844.662447	0.046981614
846.590900	0.039717976
848.519353	0.028603552
850.447806	0.024759501
852.376259	0.018413929
854.304712	0.012099179
856.233165	0.009978878
858.161618	0.007366577
860.090071	0.011866844
862.018524	0.013151989
863.946977	0.017042663
865.875430	0.021938743
867.803884	0.025153996
869.732337	0.027948705
871.660790	0.027854219
873.589243	0.027278185
875.517696	0.027366174
877.446149	0.028051114
879.374602	0.030214282
881.303055	0.036236454
883.231508	0.043032564
885.159961	0.045685768
887.088414	0.044236850
889.016867	0.042556576
890.945320	0.042164389
892.873774	0.043315955
894.802227	0.046068307
896.730680	0.052447349
898.659133	0.062316701
900.587586	0.069109902
902.516039	0.070700437
904.444492	0.072601132
906.372945	0.076575220
908.301398	0.079554774
910.229851	0.080479749
912.158304	0.082621045
914.086757	0.087895490
916.015210	0.093707494
917.943664	0.097637333
919.872117	0.100832939
921.800570	0.105883680
923.729023	0.112882823
925.657476	0.119140327
927.585929	0.123117387
929.514382	0.125524417
931.442835	0.128208652
933.371288	0.133239388
935.299741	0.140064061
937.228194	0.146235451
939.156647	0.152125642
941.085100	0.159841686
943.013553	0.168205962
944.942007	0.174692854
946.870460	0.179928422
948.798913	0.185958102
950.727366	0.192651808
952.655819	0.198668674
954.584272	0.203529328
956.512725	0.207972303
958.441178	0.213657081
960.369631	0.221136793
962.298084	0.228524804
964.226537	0.234472007
966.154990	0.240139648
968.083443	0.246345624
970.011897	0.252635777
971.940350	0.259203523
973.868803	0.266313881
975.797256	0.273128122
977.725709	0.278353900
979.654162	0.282348454
981.582615	0.287584513
983.511068	0.295028627
985.439521	0.303090394
987.367974	0.310397893
989.296427	0.316299319
991.224880	0.320744336
993.153333	0.325053424
995.081786	0.330443799
997.010240	0.336346418
998.938693	0.341938704
1000.867146	0.346764177
1002.795599	0.350397676
1004.724052	0.354097039
1006.652505	0.359025061
1008.580958	0.363810748
1010.509411	0.367358029
1012.437864	0.370690763
1014.366317	0.374468476
1016.294770	0.377445340
1018.223223	0.379413992
1020.151676	0.382220954
1022.080130	0.385879666
1024.008583	0.388444483
1025.937036	0.389831245
1027.865489	0.391475767
1029.793942	0.393167228
1031.722395	0.394268334
1033.650848	0.395696759
1035.579301	0.397404253
1037.507754	0.398257226
1039.436207	0.398467094
1041.364660	0.398659438
1043.293113	0.398876876
1045.221566	0.398980886
1047.150019	0.398485720
1049.078473	0.397211701
1051.006926	0.396160096
1052.935379	0.395898253
1054.863832	0.395138949
1056.792285	0.392941713
1058.720738	0.390302002
1060.649191	0.388073206
1062.577644	0.386067271
1064.506097	0.384615451
1066.434550	0.384180248
1068.363003	0.384441316
1070.291456	0.385163873
1072.219909	0.385897756
1074.148363	0.385769516
1076.076816	0.385140359
1078.005269	0.384710431
1079.933722	0.383683294
1081.862175	0.381503373
1083.790628	0.379259467
1085.719081	0.378685385
1087.647534	0.379813224
1089.575987	0.380244851
1091.504440	0.378750652
1093.432893	0.376441211
1095.361346	0.374268681
1097.289799	0.372403324
1099.218253	0.370436519
1101.146706	0.368409574
1103.075159	0.367256224
1105.003612	0.366614640
1106.932065	0.365027487
1108.860518	0.362571210
1110.788971	0.360203505
1112.717424	0.358003050
1114.645877	0.355908245
1116.574330	0.354172140
1118.502783	0.352561742
1120.431236	0.350377977
1122.359689	0.347382158
1124.288142	0.344279885
1126.216596	0.341997772
1128.145049	0.340176523
1130.073502	0.337499619
1132.001955	0.334066272
1133.930408	0.330920070
1135.858861	0.328036070
1137.787314	0.325022191
1139.715767	0.321954250
1141.644220	0.319234043
1143.572673	0.317063868
1145.501126	0.314943284
1147.429579	0.312582433
1149.358032	0.310282230
1151.286486	0.308085322
1153.214939	0.305766225
1155.143392	0.303168893
1157.071845	0.300133318
1159.000298	0.296942472
1160.928751	0.294327557
1162.857204	0.292236030
1164.785657	0.289930820
1166.714110	0.287313133
1168.642563	0.284723818
1170.571016	0.282054394
1172.499469	0.278907180
1174.427922	0.275422126
1176.356375	0.272173464
1178.284829	0.269419700
1180.213282	0.267220557
1182.141735	0.265312225
1184.070188	0.263049036
1185.998641	0.260404885
1187.927094	0.257773459
1189.855547	0.255224466
1191.784000	0.252797365
1193.712453	0.250538915
1195.640906	0.248363405
1197.569359	0.246066302
1199.497812	0.243479401
1201.426265	0.240563646
1203.354719	0.237796783
1205.283172	0.235118195
1207.211625	0.232646227
1209.140078	0.230329871
1211.068531	0.228139043
1212.996984	0.226076037
1214.925437	0.224112794
1216.853890	0.222242132
1218.782343	0.220338419
1220.710796	0.218200088
1222.639249	0.215846002
1224.567702	0.213308856
1226.496155	0.210715607
1228.424609	0.208419040
1230.353062	0.206472412
1232.281515	0.204775050
1234.209968	0.203160673
1236.138421	0.201292545
1238.066874	0.199218646
1239.995327	0.197303981
1241.923780	0.195580453
1243.852233	0.193808839
1245.780686	0.192153499
1247.709139	0.190902337
1249.637592	0.189509884
1251.566045	0.187619522
1253.494498	0.185764834
1255.422952	0.184183672
1257.351405	0.182622954
1259.279858	0.180814654
1261.208311	0.178698093
1263.136764	0.176596552
1265.065217	0.174799800
1266.993670	0.173195928
1268.922123	0.171636090
1270.850576	0.170096204
1272.779029	0.168577373
1274.707482	0.167128503
1276.635935	0.165722564
1278.564388	0.164110839
1280.492842	0.162293568
1282.421295	0.160607055
1284.349748	0.159233481
1286.278201	0.158053800
1288.206654	0.156867370
1290.135107	0.155467108
1292.063560	0.153709516
1293.992013	0.151865751
1295.920466	0.150341451
1297.848919	0.148991466
1299.777372	0.147507876
1301.705825	0.145981118
1303.634278	0.144588202
1305.562731	0.143301040
1307.491185	0.141967982
1309.419638	0.140516490
1311.348091	0.138967052
1313.276544	0.137666926
1315.204997	0.136826456
1317.133450	0.135895014
1319.061903	0.134554803
1320.990356	0.133140266
1322.918809	0.131802201
1324.847262	0.130432084
1326.775715	0.129029498
1328.704168	0.127816200
1330.632621	0.126904458
1332.561075	0.126024574
1334.489528	0.124980785
1336.417981	0.123790398
1338.346434	0.122397088
1340.274887	0.121203750
1342.203340	0.120263882
1344.131793	0.119037278
1346.060246	0.117725380
1347.988699	0.116669208
1349.917152	0.115667135
1351.845605	0.114629775
1353.774058	0.113622464
1355.702511	0.112552792
1357.630965	0.111319542
1359.559418	0.109835833
1361.487871	0.108187959
1363.416324	0.107177049
1365.344777	0.106872492
1367.273230	0.106230587
1369.201683	0.105288036
1371.130136	0.104361117
1373.058589	0.103068963
1374.987042	0.101833798
1376.915495	0.101040229
1378.843948	0.100259632
1380.772401	0.099446326
1382.700854	0.098667189
1384.629308	0.097706906
1386.557761	0.096605018
1388.486214	0.095885172
1390.414667	0.095317312
1392.343120	0.094136618
1394.271573	0.092662774
1396.200026	0.091430597
1398.128479	0.090195596
1400.056932	0.089462854
1401.985385	0.089275524
1403.913838	0.088736415
1405.842291	0.088164933
1407.770744	0.087696299
1409.699198	0.086834423
1411.627651	0.085824557
1413.556104	0.084999733
1415.484557	0.084109321
1417.413010	0.082923263
1419.341463	0.082346797
1421.269916	0.082557648
1423.198369	0.082101420
1425.126822	0.081242613
1427.055275	0.080603465
1428.983728	0.079769507
1430.912181	0.079154916
1432.840634	0.078703895
1434.769087	0.077233814
1436.697541	0.075438581
1438.625994	0.075076200
1440.554447	0.075138040
1442.482900	0.074735209
1444.411353	0.074332669
1446.339806	0.074003384
1448.268259	0.073865615
1450.196712	0.073831640
1452.125165	0.073555775
1454.053618	0.072813451
1455.982071	0.071269333
1457.910524	0.069915183
1459.838977	0.069817208
1461.767431	0.069598660
1463.695884	0.068411402
1465.624337	0.067346118
1467.552790	0.067107163
1469.481243	0.066585496
1471.409696	0.065208130
1473.338149	0.064117804
1475.266602	0.063793562
1477.195055	0.063807942
1479.123508	0.063969336
1481.051961	0.063885219
1482.980414	0.063506626
1484.908867	0.062892102
1486.837321	0.062156923
1488.765774	0.061736494
1490.694227	0.061833076
1492.622680	0.061751649
1494.551133	0.060556956
1496.479586	0.058925390
1498.408039	0.058136370
1500.336492	0.058123078
1502.264945	0.058261029
1504.193398	0.057744242
1506.121851	0.056597408
1508.050304	0.056210946
1509.978757	0.056106180
1511.907210	0.055290051
1513.835664	0.054280505
1515.764117	0.053661596
1517.692570	0.053919740
1519.621023	0.054392450
1521.549476	0.054226436
1523.477929	0.053783931
1525.406382	0.052885126
1527.334835	0.051875774
1529.263288	0.051370151
1531.191741	0.050866023
1533.120194	0.050422888
1535.048647	0.051018216
1536.977100	0.051704232
1538.905554	0.051439255
1540.834007	0.051179059
1542.762460	0.050976288
1544.690913	0.050443966
1546.619366	0.049841836
1548.547819	0.049113173
1550.476272	0.048566051
1552.404725	0.048188966
1554.333178	0.047526635
1556.261631	0.046390872
1558.190084	0.045046285
1560.118537	0.045211975
1562.046990	0.046277933
1563.975443	0.046384655
1565.903897	0.045950424
1567.832350	0.045421910
1569.760803	0.045308355
1571.689256	0.046214834
1573.617709	0.046825379
1575.546162	0.046407547
1577.474615	0.046089899
1579.403068	0.046014976
1581.331521	0.045687102
1583.259974	0.045474395
1585.188427	0.045593135
1587.116880	0.045755494
1589.045333	0.045716546
1590.973787	0.045631886
1592.902240	0.045653734
1594.830693	0.045761738
1596.759146	0.046039652
1598.687599	0.046508573
1600.616052	0.046989553
1602.544505	0.047314122
1604.472958	0.047481392
1606.401411	0.047489766
1608.329864	0.047469553
1610.258317	0.047878664
1612.186770	0.048741803
1614.115223	0.049264919
1616.043677	0.049399197
1617.972130	0.050279550
1619.900583	0.051404081
1621.829036	0.051599190
1623.757489	0.051645320
1625.685942	0.051921200
1627.614395	0.051929470
1629.542848	0.052223377
1631.471301	0.052835792
1633.399754	0.052607052
1635.328207	0.051869206
1637.256660	0.052417520
1639.185113	0.053512104
1641.113566	0.053902213
1643.042020	0.053730920
1644.970473	0.053198639
1646.898926	0.053282443
1648.827379	0.054484297
1650.755832	0.054199263
1652.684285	0.052062970
1654.612738	0.051654287
1656.541191	0.052669711
1658.469644	0.052954827
1660.398097	0.052573156
1662.326550	0.052158602
1664.255003	0.052023895
1666.183456	0.051577501
1668.111910	0.050482079
1670.040363	0.049743891
1671.968816	0.049415886
1673.897269	0.048319560
1675.825722	0.047162373
1677.754175	0.047044199
1679.682628	0.047261141
1681.611081	0.046875205
1683.539534	0.045830794
1685.467987	0.045295931
1687.396440	0.044937328
1689.324893	0.043851022
1691.253346	0.042886041
1693.181799	0.042160496
1695.110253	0.041340780
1697.038706	0.040999599
1698.967159	0.040461913
1700.895612	0.039554641
1702.824065	0.039123669
1704.752518	0.038683765
1706.680971	0.038311228
1708.609424	0.037989110
1710.537877	0.037523083
1712.466330	0.037121862
1714.394783	0.036632832
1716.323236	0.035795826
1718.251689	0.035113294
1720.180143	0.034891926
1722.108596	0.034654509
1724.037049	0.034402836
1725.965502	0.034221459
1727.893955	0.033869799
1729.822408	0.033446822
1731.750861	0.032855824
1733.679314	0.032252990
1735.607767	0.032501895
1737.536220	0.032876518
1739.464673	0.032756634
1741.393126	0.032870349
1743.321579	0.033298101
1745.250032	0.033583403
1747.178486	0.033509843
1749.106939	0.033111740
1751.035392	0.032806113
1752.963845	0.032963928
1754.892298	0.033283725
1756.820751	0.033394560
1758.749204	0.033344761
1760.677657	0.033253714
1762.606110	0.033455148
1764.534563	0.033755474
1766.463016	0.033744402
1768.391469	0.033926968
1770.319922	0.034517538
1772.248376	0.035074316
1774.176829	0.035509497
1776.105282	0.035762999
1778.033735	0.035824556
1779.962188	0.035885841
1781.890641	0.036049519
1783.819094	0.036275689
1785.747547	0.036703154
1787.676000	0.037283991
1789.604453	0.037507098
1791.532906	0.037405964
1793.461359	0.037630327
1795.389812	0.038105838
1797.318266	0.038394149
1799.246719	0.038591813
1801.175172	0.038918938
1803.103625	0.039278310
1805.032078	0.039445080
1806.960531	0.039548516
1808.888984	0.039722167
1810.817437	0.039825156
1812.745890	0.039829236
1814.674343	0.039780203
1816.602796	0.039738551
1818.531249	0.039914645
1820.459702	0.040283952
1822.388155	0.040499855
1824.316609	0.040513415
1826.245062	0.040637579
1828.173515	0.040660974
1830.101968	0.040536717
1832.030421	0.040547173
1833.958874	0.040469963
1835.887327	0.040377293
1837.815780	0.040451795
1839.744233	0.040482253
1841.672686	0.040270358
1843.601139	0.040075108
1845.529592	0.040234637
1847.458045	0.040317882
1849.386499	0.040104162
1851.314952	0.039867640
1853.243405	0.039638866
1855.171858	0.039362986
1857.100311	0.039090458
1859.028764	0.038872372
1860.957217	0.038645860
1862.885670	0.038330160
1864.814123	0.037917905
1866.742576	0.037464418
1868.671029	0.037230760
1870.599482	0.037248351
1872.527935	0.037056427
1874.456388	0.036624536
1876.384842	0.036273815
1878.313295	0.035992529
1880.241748	0.035684984
1882.170201	0.035364747
1884.098654	0.035019577
1886.027107	0.034655675
1887.955560	0.034278039
1889.884013	0.033990107
1891.812466	0.033824880
1893.740919	0.033556655
1895.669372	0.033133306
1897.597825	0.032660097
1899.526278	0.032317732
1901.454732	0.032233492
1903.383185	0.032106113
1905.311638	0.031643610
1907.240091	0.031121956
1909.168544	0.030909827
1911.096997	0.030883767
1913.025450	0.030749913
1914.953903	0.030347886
1916.882356	0.029595248
1918.810809	0.028884729
1920.739262	0.028524341
1922.667715	0.028416963
1924.596168	0.028559543
1926.524622	0.028589880
1928.453075	0.028258918
1930.381528	0.027876401
1932.309981	0.027650826
1934.238434	0.027455248
1936.166887	0.027215768
1938.095340	0.027022207
1940.023793	0.026792394
1941.952246	0.026484767
1943.880699	0.026308196
1945.809152	0.026101854
1947.737605	0.025684295
1949.666058	0.025344450
1951.594511	0.025243588
1953.522965	0.025108377
1955.451418	0.024828928
1957.379871	0.024598980
1959.308324	0.024263283
1961.236777	0.023742532
1963.165230	0.023423530
1965.093683	0.023383675
1967.022136	0.023361124
1968.950589	0.023362810
1970.879042	0.023444369
1972.807495	0.023401739
1974.735948	0.023048272
1976.664401	0.022495557
1978.592855	0.022051735
1980.521308	0.021819469
1982.449761	0.021635320
1984.378214	0.021394761
1986.306667	0.021175321
1988.235120	0.021093888
1990.163573	0.021076435
1992.092026	0.021007940
1994.020479	0.020945922
1995.948932	0.020880116
1997.877385	0.020771638
1999.805838	0.020550838
2001.734291	0.020164667
2003.662744	0.019733997
2005.591198	0.019422187
2007.519651	0.019265441
2009.448104	0.019111510
2011.376557	0.018854504
2013.305010	0.018707925
2015.233463	0.018834051
2017.161916	0.019024739
2019.090369	0.019028649
2021.018822	0.018851560
2022.947275	0.018551940
2024.875728	0.018077014
2026.804181	0.017549569
2028.732634	0.017296877
2030.661088	0.017369803
2032.589541	0.017440088
2034.517994	0.017304597
2036.446447	0.017144995
2038.374900	0.017129738
2040.303353	0.017094949
2042.231806	0.016855137
2044.160259	0.016507540
2046.088712	0.016356422
2048.017165	0.016451014
2049.945618	0.016508579
2051.874071	0.016514694
2053.802524	0.016545445
2055.730978	0.016376158
2057.659431	0.016045982
2059.587884	0.015935244
2061.516337	0.016056532
2063.444790	0.016073115
2065.373243	0.015934411
2067.301696	0.015892129
2069.230149	0.016047286
2071.158602	0.016178787
2073.087055	0.015959641
2075.015508	0.015462176
2076.943961	0.015067182
2078.872414	0.014818334
2080.800867	0.014660495
2082.729321	0.014731442
2084.657774	0.014787424
2086.586227	0.014556125
2088.514680	0.014392199
2090.443133	0.014524641
2092.371586	0.014666601
2094.300039	0.014613753
2096.228492	0.014362758
2098.156945	0.013862694
2100.085398	0.013317644
2102.013851	0.013220323
2103.942304	0.013618207
2105.870757	0.013993690
2107.799211	0.013934599
2109.727664	0.013539790
2111.656117	0.013290048
2113.584570	0.013329383
2115.513023	0.013399309
2117.441476	0.013503690
2119.369929	0.013745980
2121.298382	0.013913257
2123.226835	0.013810137
2125.155288	0.013485854
2127.083741	0.013148098
2129.012194	0.012995666
2130.940647	0.013020129
2132.869100	0.013252803
2134.797554	0.013566458
2136.726007	0.013483997
2138.654460	0.013079662
2140.582913	0.012919744
2142.511366	0.012985375
2144.439819	0.012907693
2146.368272	0.012632105
2148.296725	0.012311574
2150.225178	0.012124546
2152.153631	0.012088089
2154.082084	0.012077930
2156.010537	0.012030471
2157.938990	0.011868322
2159.867444	0.011616001
2161.795897	0.011523567
2163.724350	0.011730943
2165.652803	0.012002662
2167.581256	0.012177741
2169.509709	0.012321049
2171.438162	0.012283750
2173.366615	0.012058411
2175.295068	0.011978809
2177.223521	0.012112232
2179.151974	0.012063264
2181.080427	0.011725159
2183.008880	0.011456697
2184.937334	0.011326865
2186.865787	0.011261879
2188.794240	0.011395232
2190.722693	0.011675113
2192.651146	0.011783215
2194.579599	0.011613376
2196.508052	0.011553891
2198.436505	0.011765834
2200.364958	0.011744269
2202.293411	0.011355507
2204.221864	0.011170086
2206.150317	0.011323504
2208.078770	0.011350418
2210.007223	0.011147932
2211.935677	0.011033528
2213.864130	0.011067258
2215.792583	0.010994527
2217.721036	0.010654876
2219.649489	0.010257659
2221.577942	0.010102328
2223.506395	0.010191091
2225.434848	0.010389801
2227.363301	0.010434583
2229.291754	0.010106607
2231.220207	0.009661488
2233.148660	0.009585984
2235.077113	0.009826687
2237.005567	0.009966877
2238.934020	0.009789333
2240.862473	0.009477370
2242.790926	0.009390176
2244.719379	0.009538596
2246.647832	0.009600519
2248.576285	0.009522103
2250.504738	0.009633577
2252.433191	0.009731043
2254.361644	0.009704577
2256.290097	0.009742376
2258.218550	0.009785413
2260.147003	0.009711633
2262.075456	0.009611267
2264.003910	0.009577079
2265.932363	0.009596936
2267.860816	0.009470364
2269.789269	0.009146864
2271.717722	0.008928454
2273.646175	0.008967286
2275.574628	0.009151245
2277.503081	0.009305483
2279.431534	0.009220605
2281.359987	0.008967577
2283.288440	0.008959005
2285.216893	0.009195798
2287.145346	0.009118356
2289.073800	0.008591610
2291.002253	0.008057770
2292.930706	0.007704589
2294.859159	0.007470776
2296.787612	0.007491235
2298.716065	0.007833529
2300.644518	0.008246716
2302.572971	0.008497091
2304.501424	0.008627512
2306.429877	0.008711785
2308.358330	0.008728764
2310.286783	0.008735292
2312.215236	0.008635193
2314.143690	0.008293011
2316.072143	0.008040728
2318.000596	0.008057354
2319.929049	0.007770599
2321.857502	0.007063788
2323.785955	0.006794392
2325.714408	0.007285521
2327.642861	0.008120919
2329.571314	0.008925413
2331.499767	0.009664277
2333.428220	0.010195335
2335.356673	0.010043427
2337.285126	0.009295682
2339.213579	0.008690745
2341.142033	0.008557309
2343.070486	0.008670167
2344.998939	0.008557384
2346.927392	0.007869240
2348.855845	0.007031909
2350.784298	0.006487180
2352.712751	0.006099629
2354.641204	0.005866924
2356.569657	0.006113289
2358.498110	0.006850742
2360.426563	0.007392525
2362.355016	0.006899633
2364.283469	0.006026951
2366.211923	0.005853715
2368.140376	0.006260036
2370.068829	0.006592373
2371.997282	0.006646409
2373.925735	0.006465824
2375.854188	0.006326349
2377.782641	0.006467790
2379.711094	0.006713985
2381.639547	0.006873332
2383.568000	0.006870971
2385.496453	0.006691057
2387.424906	0.006400628
2389.353359	0.006153496
2391.281812	0.006064480
2393.210266	0.006108127
2395.138719	0.006139233
2397.067172	0.006064471
2398.995625	0.005917437
2400.924078	0.005765592
2402.852531	0.005784575
2404.780984	0.006185047
2406.709437	0.006317765
2408.637890	0.005917153
2410.566343	0.005896898
2412.494796	0.006446043
2414.423249	0.006838351
2416.351702	0.006743833
2418.280156	0.006314400
2420.208609	0.005844982
2422.137062	0.005557442
2424.065515	0.005631448
2425.993968	0.005986622
2427.922421	0.006086437
2429.850874	0.005821494
2431.779327	0.005835465
2433.707780	0.006116135
2435.636233	0.006168153
2437.564686	0.006128406
2439.493139	0.006273542
2441.421592	0.006552998
2443.350045	0.006693953
2445.278499	0.006443030
2447.206952	0.006070198
2449.135405	0.006051946
2451.063858	0.006350402
2452.992311	0.006597525
2454.920764	0.006787811
2456.849217	0.006837084
2458.777670	0.006550451
2460.706123	0.006175339
2462.634576	0.005835370
2464.563029	0.005644974
2466.491482	0.005699566
2468.419935	0.005811783
2470.348389	0.006008531
2472.276842	0.006423574
2474.205295	0.006860447
2476.133748	0.007045766
2478.062201	0.006840131
2479.990654	0.006444930
2481.919107	0.006234564
2483.847560	0.006355155
2485.776013	0.006607674
2487.704466	0.006833193
2489.632919	0.007026986
2491.561372	0.007147887
2493.489825	0.007368108
2495.418279	0.007818694
2497.346732	0.007990479
2499.275185	0.007610890
2501.203638	0.007337067
2503.132091	0.007476028
2505.060544	0.007803971
2506.988997	0.008174725
2508.917450	0.008379196
2510.845903	0.008422294
2512.774356	0.008588714
2514.702809	0.008817488
2516.631262	0.009038405
2518.559715	0.009361973
2520.488168	0.009676991
2522.416622	0.009819635
2524.345075	0.009849706
2526.273528	0.009992080
2528.201981	0.010370178
2530.130434	0.010715855
2532.058887	0.010796256
2533.987340	0.010770032
2535.915793	0.010904131
2537.844246	0.011247899
2539.772699	0.011616400
2541.701152	0.011868329
2543.629605	0.011992515
2545.558058	0.012218054
2547.486512	0.012768425
2549.414965	0.013426039
2551.343418	0.013897905
2553.271871	0.014181002
2555.200324	0.014377750
2557.128777	0.014332649
2559.057230	0.014109019
2560.985683	0.014082470
2562.914136	0.014249030
2564.842589	0.014400240
2566.771042	0.014578617
2568.699495	0.014953263
2570.627948	0.015501541
2572.556401	0.015989732
2574.484855	0.016363943
2576.413308	0.016671142
2578.341761	0.016891880
2580.270214	0.016940322
2582.198667	0.016918581
2584.127120	0.017037122
2586.055573	0.017084140
2587.984026	0.016922258
2589.912479	0.016912777
2591.840932	0.017369317
2593.769385	0.018191410
2595.697838	0.018853527
2597.626291	0.018921565
2599.554745	0.018599601
2601.483198	0.018338863
2603.411651	0.018369006
2605.340104	0.018613197
2607.268557	0.018839026
2609.197010	0.019007577
2611.125463	0.019197596
2613.053916	0.019337762
2614.982369	0.019346030
2616.910822	0.019172862
2618.839275	0.018710952
2620.767728	0.018254343
2622.696181	0.018263344
2624.624635	0.018475983
2626.553088	0.018454919
2628.481541	0.018305931
2630.409994	0.018246043
2632.338447	0.018197821
2634.266900	0.017976310
2636.195353	0.017709346
2638.123806	0.017705804
2640.052259	0.017920731
2641.980712	0.018066494
2643.909165	0.018048760
2645.837618	0.017887622
2647.766071	0.017672725
2649.694524	0.017540030
2651.622978	0.017385749
2653.551431	0.017122084
2655.479884	0.016975636
2657.408337	0.017131990
2659.336790	0.017446024
2661.265243	0.017559612
2663.193696	0.017405298
2665.122149	0.017297361
2667.050602	0.017339537
2668.979055	0.017305277
2670.907508	0.017046241
2672.835961	0.016699433
2674.764414	0.016356362
2676.692868	0.016014354
2678.621321	0.015965199
2680.549774	0.016241092
2682.478227	0.016252235
2684.406680	0.015777497
2686.335133	0.015270676
2688.263586	0.015121563
2690.192039	0.015455601
2692.120492	0.016033370
2694.048945	0.016197136
2695.977398	0.015787629
2697.905851	0.015410430
2699.834304	0.015370540
2701.762757	0.015289236
2703.691211	0.015034258
2705.619664	0.015139149
2707.548117	0.015783569
2709.476570	0.016250871
2711.405023	0.015921116
2713.333476	0.015038648
2715.261929	0.014287906
2717.190382	0.014124211
2719.118835	0.014405251
2721.047288	0.014530804
2722.975741	0.014319055
2724.904194	0.014218817
2726.832647	0.014445063
2728.761101	0.014579702
2730.689554	0.014296416
2732.618007	0.013880731
2734.546460	0.013705633
2736.474913	0.013745923
2738.403366	0.013821305
2740.331819	0.013828711
2742.260272	0.013742860
2744.188725	0.013639897
2746.117178	0.013686639
2748.045631	0.013718999
2749.974084	0.013505745
2751.902537	0.013212509
2753.830991	0.013091112
2755.759444	0.012997277
2757.687897	0.012723018
2759.616350	0.012606973
2761.544803	0.012936743
2763.473256	0.013397250
2765.401709	0.013494387
2767.330162	0.013244147
2769.258615	0.012979883
2771.187068	0.012927256
2773.115521	0.013020143
2775.043974	0.012963802
2776.972427	0.012708500
2778.900880	0.012383593
2780.829334	0.012001310
2782.757787	0.011698227
2784.686240	0.011927060
2786.614693	0.012594526
2788.543146	0.012804721
2790.471599	0.012244416
2792.400052	0.011571926
2794.328505	0.011451772
2796.256958	0.011989949
2798.185411	0.012584513
2800.113864	0.012523804
2802.042317	0.012040483
2803.970770	0.011960175
2805.899224	0.012202318
2807.827677	0.012135238
2809.756130	0.011781142
2811.684583	0.011425253
2813.613036	0.011310139
2815.541489	0.011574212
2817.469942	0.011843862
2819.398395	0.011698249
2821.326848	0.011380050
2823.255301	0.011250941
2825.183754	0.011231942
2827.112207	0.011262775
2829.040660	0.011349028
2830.969113	0.011366916
2832.897567	0.011280403
2834.826020	0.011305028
2836.754473	0.011606585
2838.682926	0.011788976
2840.611379	0.011468460
2842.539832	0.011111063
2844.468285	0.011218142
2846.396738	0.011352823
2848.325191	0.011109597
2850.253644	0.010968190
2852.182097	0.011011075
2854.110550	0.010897277
2856.039003	0.010893405
2857.967457	0.011256978
2859.895910	0.011462430
2861.824363	0.011089467
2863.752816	0.010508008
2865.681269	0.010254283
2867.609722	0.010502392
2869.538175	0.010912674
2871.466628	0.011288384
2873.395081	0.011407881
2875.323534	0.010957317
2877.251987	0.010476494
2879.180440	0.010591702
2881.108893	0.010909583
2883.037347	0.010980757
2884.965800	0.010927461
2886.894253	0.010914659
2888.822706	0.010917936
2890.751159	0.010800322
2892.679612	0.010660318
2894.608065	0.010979229
2896.536518	0.011674545
2898.464971	0.011968807
2900.393424	0.011883348
2902.321877	0.011834444
2904.250330	0.011513273
2906.178783	0.011012345
2908.107236	0.010833884
2910.035690	0.010791752
2911.964143	0.010622492
2913.892596	0.010394669
2915.821049	0.010348360
2917.749502	0.010675808
2919.677955	0.011306288
2921.606408	0.011785838
2923.534861	0.011702724
2925.463314	0.011254705
2927.391767	0.011074783
2929.320220	0.011396659
2931.248673	0.011779653
2933.177126	0.011741869
2935.105580	0.011269716
2937.034033	0.010796041
2938.962486	0.010687636
2940.890939	0.010903967
2942.819392	0.011144760
2944.747845	0.011277005
2946.676298	0.011341188
2948.604751	0.011426850
2950.533204	0.011484752
2952.461657	0.011367823
2954.390110	0.011203194
2956.318563	0.011066701
2958.247016	0.010846579
2960.175469	0.010931150
2962.103923	0.011479648
2964.032376	0.011710898
2965.960829	0.011346253
2967.889282	0.011086855
2969.817735	0.011390911
2971.746188	0.011818009
2973.674641	0.011849564
2975.603094	0.011685451
2977.531547	0.011673098
2979.460000	0.011857044
2981.388453	0.012065122
2983.316906	0.012039507
2985.245359	0.011831185
2987.173813	0.011818841
2989.102266	0.011992195
2991.030719	0.012078580
2992.959172	0.012104091
2994.887625	0.012193328
2996.816078	0.012352849
2998.744531	0.012554468
3000.672984	0.012701854
3002.601437	0.012683025
3004.529890	0.012564934
3006.458343	0.012641000
3008.386796	0.012822360
3010.315249	0.012684243
3012.243703	0.012275665
3014.172156	0.012123167
3016.100609	0.012494846
3018.029062	0.013049323
3019.957515	0.013337320
3021.885968	0.013218325
3023.814421	0.012851172
3025.742874	0.012697819
3027.671327	0.013005140
3029.599780	0.013568263
3031.528233	0.013884329
3033.456686	0.013558750
3035.385139	0.012826779
3037.313592	0.012447405
3039.242046	0.012746547
3041.170499	0.013327811
3043.098952	0.013861460
3045.027405	0.014089446
3046.955858	0.013777930
3048.884311	0.013324454
3050.812764	0.013361189
3052.741217	0.013747677
3054.669670	0.013856831
3056.598123	0.013768695
3058.526576	0.014047666
3060.455029	0.014634167
3062.383482	0.014883775
3064.311936	0.014602651
3066.240389	0.014310814
3068.168842	0.014266053
3070.097295	0.014291924
3072.025748	0.014334356
3073.954201	0.014399140
3075.882654	0.014586358
3077.811107	0.015009717
3079.739560	0.015315303
3081.668013	0.015208251
3083.596466	0.015088859
3085.524919	0.015199616
3087.453372	0.015303071
3089.381825	0.015474170
3091.310279	0.016025854
3093.238732	0.016813664
3095.167185	0.017343119
3097.095638	0.017466899
3099.024091	0.017346187
3100.952544	0.017274762
3102.880997	0.017473247
3104.809450	0.017608913
3106.737903	0.017368857
3108.666356	0.017187390
3110.594809	0.017578777
3112.523262	0.018067556
3114.451715	0.017979132
3116.380169	0.017620659
3118.308622	0.017396102
3120.237075	0.017269377
3122.165528	0.017439142
3124.093981	0.018022977
3126.022434	0.018540327
3127.950887	0.018623399
3129.879340	0.018447557
3131.807793	0.018297650
3133.736246	0.018477431
3135.664699	0.018879648
3137.593152	0.019039894
3139.521605	0.019225275
3141.450058	0.019745497
3143.378512	0.020117825
3145.306965	0.020218970
3147.235418	0.020457862
3149.163871	0.020661939
3151.092324	0.020506486
3153.020777	0.020455763
3154.949230	0.021017794
3156.877683	0.021734422
3158.806136	0.021773703
3160.734589	0.021382539
3162.663042	0.021451700
3164.591495	0.021824913
3166.519948	0.021830829
3168.448402	0.021618297
3170.376855	0.021577392
3172.305308	0.021728201
3174.233761	0.021928206
3176.162214	0.022286521
3178.090667	0.023172775
3180.019120	0.024157476
3181.947573	0.024512384
3183.876026	0.024460157
3185.804479	0.024516437
3187.732932	0.024747932
3189.661385	0.024816878
3191.589838	0.024446318
3193.518292	0.023920011
3195.446745	0.023774980
3197.375198	0.024245506
3199.303651	0.024779897
3201.232104	0.024825608
3203.160557	0.024734091
3205.089010	0.024905611
3207.017463	0.025121322
3208.945916	0.024886385
3210.874369	0.024306564
3212.802822	0.024311384
3214.731275	0.025181757
3216.659728	0.025934074
3218.588181	0.025912451
3220.516635	0.025764316
3222.445088	0.025935885
3224.373541	0.026094109
3226.301994	0.026412209
3228.230447	0.027200799
3230.158900	0.027910015
3232.087353	0.028187804
3234.015806	0.028299626
3235.944259	0.028315032
3237.872712	0.028002487
3239.801165	0.027415425
3241.729618	0.026948074
3243.658071	0.026670262
3245.586525	0.026760567
3247.514978	0.027682960
3249.443431	0.028830182
3251.371884	0.029075608
3253.300337	0.028518254
3255.228790	0.028011031
3257.157243	0.027676357
3259.085696	0.027345654
3261.014149	0.027565854
3262.942602	0.028543159
3264.871055	0.029199632
3266.799508	0.028849842
3268.727961	0.028325511
3270.656414	0.028352045
3272.584868	0.028581958
3274.513321	0.028335195
3276.441774	0.027565219
3278.370227	0.027138935
3280.298680	0.027753241
3282.227133	0.029024839
3284.155586	0.030095201
3286.084039	0.030392492
3288.012492	0.029839439
3289.940945	0.029078254
3291.869398	0.028890200
3293.797851	0.028940078
3295.726304	0.028702516
3297.654758	0.028505266
3299.583211	0.028501613
3301.511664	0.028520416
3303.440117	0.028812692
3305.368570	0.029788604
3307.297023	0.031019589
3309.225476	0.031666696
3311.153929	0.031682208
3313.082382	0.031461779
3315.010835	0.031479545
3316.939288	0.031855702
3318.867741	0.031985436
3320.796194	0.031642430
3322.724648	0.031286635
3324.653101	0.031176645
3326.581554	0.031304751
3328.510007	0.031775977
3330.438460	0.032638781
3332.366913	0.033420019
3334.295366	0.033377014
3336.223819	0.032758601
3338.152272	0.032716595
3340.080725	0.033297069
3342.009178	0.033568937
3343.937631	0.033513997
3345.866084	0.033709403
3347.794537	0.033856817
3349.722991	0.033454787
3351.651444	0.033224728
3353.579897	0.033854127
3355.508350	0.034765348
3357.436803	0.035136066
3359.365256	0.034797505
3361.293709	0.034359585
3363.222162	0.034493707
3365.150615	0.034997463
3367.079068	0.035023648
3369.007521	0.034614280
3370.935974	0.034828156
3372.864427	0.035627697
3374.792881	0.035967294
3376.721334	0.035825528
3378.649787	0.035733189
3380.578240	0.036015250
3382.506693	0.036591042
3384.435146	0.036672290
3386.363599	0.036230039
3388.292052	0.036161162
3390.220505	0.036394648
3392.148958	0.036234427
3394.077411	0.035883721
3396.005864	0.035969064
3397.934317	0.036462396
3399.862770	0.036967449
3401.791224	0.037366651
3403.719677	0.037447870
3405.648130	0.037471663
3407.576583	0.037490577
3409.505036	0.037107322
3411.433489	0.036858317
3413.361942	0.037491970
3415.290395	0.038014214
3417.218848	0.037622567
3419.147301	0.037259907
3421.075754	0.037440129
3423.004207	0.037632611
3424.932660	0.037579864
3426.861114	0.037304621
3428.789567	0.036948577
3430.718020	0.036702953
3432.646473	0.036417965
3434.574926	0.036199976
3436.503379	0.036431495
3438.431832	0.036726445
3440.360285	0.036576089
3442.288738	0.036028262
3444.217191	0.035368398
3446.145644	0.035185318
3448.074097	0.035567794
3450.002550	0.035826512
3451.931004	0.036027145
3453.859457	0.036272418
3455.787910	0.035912443
3457.716363	0.035232149
3459.644816	0.035162803
3461.573269	0.035565268
3463.501722	0.035535369
3465.430175	0.034905966
3467.358628	0.034440380
3469.287081	0.034429334
3471.215534	0.034421638
3473.143987	0.034174122
3475.072440	0.033859279
3477.000893	0.033800926
3478.929347	0.033870574
3480.857800	0.033653505
3482.786253	0.033447385
3484.714706	0.033605419
3486.643159	0.033798642
3488.571612	0.034024402
3490.500065	0.034426756
3492.428518	0.034496978
3494.356971	0.033951271
3496.285424	0.033333983
3498.213877	0.032984111
3500.142330	0.032535400
3502.070783	0.032016870
3503.999237	0.031959690
3505.927690	0.032113671
3507.856143	0.031931121
3509.784596	0.031644683
3511.713049	0.031578317
3513.641502	0.031714760
3515.569955	0.031915244
3517.498408	0.031824894
3519.426861	0.031374130
3521.355314	0.030861108
3523.283767	0.030438410
3525.212220	0.030114641
3527.140673	0.029834522
3529.069126	0.029540364
3530.997580	0.029378952
3532.926033	0.029483005
3534.854486	0.029463075
3536.782939	0.029048145
3538.711392	0.028690308
3540.639845	0.028633641
3542.568298	0.028543258
3544.496751	0.028194092
3546.425204	0.027779691
3548.353657	0.027510699
3550.282110	0.027169017
3552.210563	0.026633773
3554.139016	0.026112292
3556.067470	0.025638614
3557.995923	0.025246240
3559.924376	0.025102539
3561.852829	0.025172429
3563.781282	0.025058830
3565.709735	0.024533965
3567.638188	0.024218593
3569.566641	0.024481768
3571.495094	0.024577674
3573.423547	0.024091056
3575.352000	0.023537632
3577.280453	0.023318574
3579.208906	0.023284804
3581.137360	0.023421304
3583.065813	0.023695379
3584.994266	0.023529936
3586.922719	0.022830848
3588.851172	0.022404131
3590.779625	0.022305029
3592.708078	0.022098677
3594.636531	0.021918731
3596.564984	0.021846933
3598.493437	0.021606995
3600.421890	0.021112723
3602.350343	0.020601507
3604.278796	0.020118177
3606.207249	0.019354301
3608.135703	0.018511211
3610.064156	0.018246770
3611.992609	0.018581618
3613.921062	0.018971188
3615.849515	0.018887050
3617.777968	0.018342286
3619.706421	0.017894641
3621.634874	0.017912377
3623.563327	0.018330498
3625.491780	0.018913986
3627.420233	0.019128613
3629.348686	0.018664513
3631.277139	0.017912561
3633.205593	0.017186726
3635.134046	0.016753960
3637.062499	0.016639665
3638.990952	0.016340511
3640.919405	0.015639342
3642.847858	0.015060809
3644.776311	0.015282319
3646.704764	0.016340332
3648.633217	0.017086837
3650.561670	0.016326515
3652.490123	0.015028635
3654.418576	0.014067431
3656.347029	0.013409322
3658.275482	0.013051710
3660.203936	0.012913954
3662.132389	0.012892166
3664.060842	0.012992157
3665.989295	0.013146996
3667.917748	0.013046196
3669.846201	0.012610774
3671.774654	0.012142084
3673.703107	0.011564340
3675.631560	0.011189876
3677.560013	0.011521041
3679.488466	0.011980253
3681.416919	0.011993538
3683.345372	0.011377546
3685.273826	0.010196514
3687.202279	0.009006762
3689.130732	0.008667772
3691.059185	0.009589806
3692.987638	0.010871250
3694.916091	0.011574461
3696.844544	0.012034807
3698.772997	0.012521302
3700.701450	0.012503747
3702.629903	0.012009399
3704.558356	0.011832519
3706.486809	0.012096768
3708.415262	0.012039287
3710.343716	0.011213252
3712.272169	0.010422049
3714.200622	0.010510460
3716.129075	0.011185808
3718.057528	0.011784976
3719.985981	0.012083755
3721.914434	0.012299587
3723.842887	0.012562281
3725.771340	0.012651957
3727.699793	0.012617391
3729.628246	0.012600513
3731.556699	0.012616706
3733.485152	0.012776989
3735.413605	0.013147076
3737.342059	0.013376171
3739.270512	0.013320780
3741.198965	0.013405964
3743.127418	0.013603887
3745.055871	0.013678313
3746.984324	0.013438932
3748.912777	0.012313065
3750.841230	0.011136583
3752.769683	0.011476127
3754.698136	0.012711364
3756.626589	0.013740070
3758.555042	0.014513900
3760.483495	0.014913051
3762.411949	0.014480006
3764.340402	0.013408307
3766.268855	0.012391638
3768.197308	0.012009582
3770.125761	0.012477358
3772.054214	0.013183071
3773.982667	0.013190236
3775.911120	0.012565791
3777.839573	0.011956961
3779.768026	0.011990996
3781.696479	0.012667976
3783.624932	0.013103973
3785.553385	0.012940567
3787.481838	0.012698429
3789.410292	0.012794661
3791.338745	0.013096438
3793.267198	0.013212272
3795.195651	0.013232249
3797.124104	0.013473080
3799.052557	0.013495653
3800.981010	0.012764479
3802.909463	0.011895641
3804.837916	0.011570489
3806.766369	0.011864712
3808.694822	0.012516132
3810.623275	0.012880150
3812.551728	0.012768215
3814.480182	0.012431540
3816.408635	0.012085263
3818.337088	0.011970188
3820.265541	0.012296380
3822.193994	0.012954898
3824.122447	0.013017069
3826.050900	0.012391694
3827.979353	0.012098332
3829.907806	0.012302907
3831.836259	0.012342042
3833.764712	0.011964245
3835.693165	0.011572275
3837.621618	0.011729812
3839.550071	0.012403085
3841.478525	0.012831066
3843.406978	0.012520185
3845.335431	0.011875284
3847.263884	0.011698950
3849.192337	0.012275074
3851.120790	0.013011028
3853.049243	0.013042873
3854.977696	0.012484992
3856.906149	0.011936788
3858.834602	0.011450725
3860.763055	0.011038798
3862.691508	0.010775289
3864.619961	0.010884772
3866.548415	0.011462826
3868.476868	0.012130130
3870.405321	0.012539466
3872.333774	0.012539597
3874.262227	0.012263740
3876.190680	0.011997940
3878.119133	0.011617328
3880.047586	0.011251577
3881.976039	0.011356373
3883.904492	0.011771342
3885.832945	0.012107813
3887.761398	0.012240166
3889.689851	0.012035325
3891.618305	0.011615743
3893.546758	0.011325528
3895.475211	0.011250970
3897.403664	0.011407845
3899.332117	0.011861449
3901.260570	0.012466790
3903.189023	0.012982910
3905.117476	0.013148078
3907.045929	0.012644315
3908.974382	0.011785274
3910.902835	0.011284620
3912.831288	0.011392091
3914.759741	0.011755187
3916.688194	0.011961961
3918.616648	0.011900598
3920.545101	0.011797089
3922.473554	0.011780377
3924.402007	0.011435869
3926.330460	0.010692147
3928.258913	0.010256377
3930.187366	0.010574101
3932.115819	0.011236882
3934.044272	0.011496515
3935.972725	0.011288734
3937.901178	0.010884575
3939.829631	0.010228281
3941.758084	0.009588423
3943.686538	0.009816119
3945.614991	0.010946689
3947.543444	0.011802551
3949.471897	0.011776015
3951.400350	0.011105566
3953.328803	0.010155783
3955.257256	0.009474921
3957.185709	0.009642784
3959.114162	0.010510409
3961.042615	0.010912604
3962.971068	0.010267216
3964.899521	0.009523674
3966.827974	0.009482770
3968.756427	0.009939860
3970.684881	0.010232430
3972.613334	0.010113180
3974.541787	0.010129617
3976.470240	0.010517444
3978.398693	0.010651715
3980.327146	0.010086081
3982.255599	0.009369439
3984.184052	0.009034247
3986.112505	0.009001954
3988.040958	0.009196306
3989.969411	0.009615897
3991.897864	0.009999714
3993.826317	0.010034820
3995.754771	0.009759218
3997.683224	0.009391585
3999.611677	0.009227432
4001.540130	0.009428081
4003.468583	0.009318779
4005.397036	0.008837778
4007.325489	0.008867065
4009.253942	0.009406582
4011.182395	0.009753523
4013.110848	0.009902203
4015.039301	0.010159205
4016.967754	0.010262957
4018.896207	0.009997857
4020.824661	0.009790077
4022.753114	0.009740092
4024.681567	0.009520431
4026.610020	0.009205367
4028.538473	0.009105288
4030.466926	0.009222321
4032.395379	0.009080285
4034.323832	0.008884868
4036.252285	0.009313686
4038.180738	0.009998980
4040.109191	0.009979750
4042.037644	0.008925525
4043.966097	0.007991918
4045.894550	0.008245065
4047.823004	0.008873511
4049.751457	0.009034638
4051.679910	0.008993411
4053.608363	0.009016742
4055.536816	0.009031881
4057.465269	0.009409784
4059.393722	0.009625687
4061.322175	0.009049267
4063.250628	0.008708759
4065.179081	0.009212528
4067.107534	0.009520841
4069.035987	0.009196375
4070.964440	0.008696086
4072.892894	0.008543293
4074.821347	0.008684793
4076.749800	0.008860493
4078.678253	0.008575250
4080.606706	0.007968079
4082.535159	0.007489169
4084.463612	0.007502242
4086.392065	0.008073681
4088.320518	0.008619159
4090.248971	0.008550547
4092.177424	0.007946732
4094.105877	0.007423520
4096.034330	0.007714745
4097.962783	0.008810196
4099.891237	0.009677213
4101.819690	0.009749460
4103.748143	0.009520668
4105.676596	0.009521747
4107.605049	0.009738080
4109.533502	0.009566986
4111.461955	0.008865965
4113.390408	0.008346583
4115.318861	0.008561898
4117.247314	0.009236106
4119.175767	0.009652542
4121.104220	0.008821188
4123.032673	0.007499796
4124.961127	0.006956010
4126.889580	0.006700351
4128.818033	0.006659787
4130.746486	0.007324112
4132.674939	0.007763194
4134.603392	0.006887460
4136.531845	0.005741322
4138.460298	0.005685830
4140.388751	0.006476180
4142.317204	0.007096236
4144.245657	0.007259070
4146.174110	0.007119924
4148.102563	0.007034644
4150.031017	0.007579451
4151.959470	0.008112268
4153.887923	0.007980363
4155.816376	0.007676648
4157.744829	0.007244543
4159.673282	0.006504074
4161.601735	0.005992511
4163.530188	0.006342533
4165.458641	0.007262299
4167.387094	0.007680980
4169.315547	0.007160671
4171.244000	0.006769322
4173.172453	0.007398774
4175.100906	0.008118540
4177.029360	0.007576286
4178.957813	0.006754512
4180.886266	0.006793341
4182.814719	0.007025207
4184.743172	0.006428188
4186.671625	0.005489463
4188.600078	0.005372968
4190.528531	0.005922453
4192.456984	0.006507244
4194.385437	0.007044117
4196.313890	0.007531866
4198.242343	0.007703527
4200.170796	0.007441295
4202.099250	0.006986325
4204.027703	0.006810238
4205.956156	0.007390278
4207.884609	0.007580389
4209.813062	0.007509085
4211.741515	0.007397917
4213.669968	0.007105516
4215.598421	0.006676002
4217.526874	0.006287288
4219.455327	0.005983462
4221.383780	0.005974499
4223.312233	0.006698181
4225.240686	0.007200306
4227.169139	0.007003326
4229.097593	0.007185843
4231.026046	0.007498540
4232.954499	0.007250736
4234.882952	0.006962584
4236.811405	0.006995480
4238.739858	0.006925853
4240.668311	0.006659374
4242.596764	0.006780530
4244.525217	0.006997410
4246.453670	0.006343008
4248.382123	0.005381776
4250.310576	0.005346954
4252.239029	0.005402294
4254.167483	0.004739643
4256.095936	0.004988560
4258.024389	0.006429384
4259.952842	0.007327896
4261.881295	0.007128426
4263.809748	0.006480298
4265.738201	0.006075947
4267.666654	0.005799454
4269.595107	0.005583941
4271.523560	0.005578788
4273.452013	0.005577310
4275.380466	0.005192517
4277.308919	0.005028967
4279.237373	0.005624058
4281.165826	0.006212048
4283.094279	0.006337608
4285.022732	0.006046717
4286.951185	0.005530728
4288.879638	0.005176689
4290.808091	0.005215509
4292.736544	0.005677037
4294.664997	0.005902757
4296.593450	0.005335308
4298.521903	0.004794144
4300.450356	0.005122166
4302.378809	0.006280955
4304.307262	0.007165087
4306.235716	0.007202049
4308.164169	0.007089109
4310.092622	0.006868520
4312.021075	0.006067004
4313.949528	0.005254133
4315.877981	0.005159397
4317.806434	0.005830999
4319.734887	0.006413565
4321.663340	0.005918500
4323.591793	0.004950349
4325.520246	0.005054529
4327.448699	0.006101765
4329.377152	0.006650419
4331.305606	0.006178067
4333.234059	0.005880313
4335.162512	0.006265115
4337.090965	0.006129347
4339.019418	0.005019661
4340.947871	0.004546313
4342.876324	0.005024795
4344.804777	0.005198769
4346.733230	0.004700135
4348.661683	0.004240995
4350.590136	0.004115324
4352.518589	0.004057067
4354.447042	0.004541540
4356.375495	0.005526715
4358.303949	0.006124769
4360.232402	0.006708298
4362.160855	0.007158797
4364.089308	0.006299596
4366.017761	0.004792908
4367.946214	0.004609149
4369.874667	0.005787192
4371.803120	0.006388385
4373.731573	0.006498277
4375.660026	0.006793478
4377.588479	0.006739832
4379.516932	0.006240406
4381.445385	0.005797343
4383.373839	0.006078724
4385.302292	0.006522300
4387.230745	0.006477305
4389.159198	0.005974354
4391.087651	0.005477014
4393.016104	0.005244514
4394.944557	0.005575997
4396.873010	0.006589285
4398.801463	0.007038379
4400.729916	0.006626902
4402.658369	0.006166712
4404.586822	0.006203716
4406.515275	0.006802089
4408.443729	0.007038372
4410.372182	0.007071306
4412.300635	0.006655227
4414.229088	0.006295855
4416.157541	0.006723143
4418.085994	0.007475359
4420.014447	0.008277349
4421.942900	0.008710891
4423.871353	0.008433920
4425.799806	0.007528985
4427.728259	0.006132213
4429.656712	0.005295680
4431.585165	0.005732070
4433.513618	0.006636148
4435.442072	0.007493820
4437.370525	0.008512872
4439.298978	0.008852789
4441.227431	0.007990952
4443.155884	0.007036479
4445.084337	0.006887939
4447.012790	0.007388669
4448.941243	0.007005320
4450.869696	0.005332415
4452.798149	0.004496326
4454.726602	0.005073539
4456.655055	0.005537807
4458.583508	0.005124448
4460.511962	0.004589418
4462.440415	0.004816310
4464.368868	0.005892675
4466.297321	0.006966523
4468.225774	0.007453061
4470.154227	0.006933559
4472.082680	0.005904188
4474.011133	0.005556867
4475.939586	0.006198384
4477.868039	0.006500650
4479.796492	0.006866733
4481.724945	0.008053762
4483.653398	0.009162909
4485.581851	0.009381209
4487.510305	0.009042703
4489.438758	0.008617881
4491.367211	0.008156830
4493.295664	0.007717189
4495.224117	0.007528689
4497.152570	0.007419586
4499.081023	0.007038985
4501.009476	0.006599301
4502.937929	0.006412981
4504.866382	0.005761482
4506.794835	0.004762237
4508.723288	0.004402258
4510.651741	0.004399217
4512.580195	0.004564586
4514.508648	0.005478818
4516.437101	0.006527597
4518.365554	0.006378268
4520.294007	0.005386467
4522.222460	0.005479170
4524.150913	0.006919287
4526.079366	0.008254305
4528.007819	0.008286548
4529.936272	0.007658812
4531.864725	0.007376241
4533.793178	0.007046362
4535.721631	0.006730692
4537.650084	0.006911642
4539.578538	0.007000257
4541.506991	0.006792646
4543.435444	0.006426710
4545.363897	0.006478708
4547.292350	0.007133983
4549.220803	0.007801199
4551.149256	0.007572256
4553.077709	0.006738310
4555.006162	0.006654218
4556.934615	0.007658031
4558.863068	0.008638311
4560.791521	0.008338368
4562.719974	0.007389105
4564.648428	0.006788475
4566.576881	0.006362854
4568.505334	0.006068707
4570.433787	0.005806370
4572.362240	0.005638783
4574.290693	0.005817764
4576.219146	0.006761675
4578.147599	0.007538838
4580.076052	0.006866846
4582.004505	0.005616225
4583.932958	0.005048112
4585.861411	0.005399890
4587.789864	0.005954746
4589.718318	0.006100591
4591.646771	0.005855278
4593.575224	0.005657455
4595.503677	0.005802768
4597.432130	0.006620693
4599.360583	0.007905932
4601.289036	0.008285602
4603.217489	0.007634038
[truncated: 1,501 more rows]
