# Supplementary material for: Adaptive Method for Quantitative Estimation of Glucose and Fructose Concentrations in Aqueous Solutions Based on Infrared Nanoantenna Optics
Source: Sensors (Basel). 2019 Jul 11;19(14):3053. doi: 10.3390/s19143053 (PMC6678705; doi:10.3390/s19143053)
Supplement: Supplementary file 1 [file sensors-19-03053-s001.zip › 00_Measurement_Data/Fructose cycles/3 c=50 gl/res4 sc50_50 ap100x100 par pol/3 c50 gl.26.txt]

748.239793	0.017688751
750.168246	0.013166295
752.096699	0.023389790
754.025152	0.031111522
755.953605	0.034538031
757.882058	0.030673588
759.810511	0.021260593
761.738964	0.018632382
763.667418	0.016067291
765.595871	0.016291590
767.524324	0.026649250
769.452777	0.028872926
771.381230	0.026235834
773.309683	0.028887292
775.238136	0.032617476
777.166589	0.035639867
779.095042	0.032809913
781.023495	0.026148843
782.951948	0.015248181
784.880401	0.016626071
786.808854	0.018015664
788.737308	0.017514603
790.665761	0.010364929
792.594214	0.009410844
794.522667	0.026089359
796.451120	0.044584699
798.379573	0.053617883
800.308026	0.048134733
802.236479	0.034967076
804.164932	0.017777994
806.093385	0.014268008
808.021838	0.019055013
809.950291	0.021877674
811.878744	0.023507925
813.807197	0.019040160
815.735651	0.020093460
817.664104	0.019131156
819.592557	0.017670948
821.521010	0.036636401
823.449463	0.042123359
825.377916	0.024195259
827.306369	0.017009558
829.234822	0.020035341
831.163275	0.021249995
833.091728	0.021186102
835.020181	0.017691439
836.948634	0.027731186
838.877087	0.024745930
840.805541	0.014411914
842.733994	0.019131655
844.662447	0.021362703
846.590900	0.029422710
848.519353	0.032354116
850.447806	0.020466272
852.376259	0.010002865
854.304712	0.009166067
856.233165	0.012702005
858.161618	0.015635191
860.090071	0.025042903
862.018524	0.028429357
863.946977	0.025129704
865.875430	0.021602239
867.803884	0.018290114
869.732337	0.015934106
871.660790	0.018436952
873.589243	0.024817865
875.517696	0.029982314
877.446149	0.032977477
879.374602	0.035925549
881.303055	0.037799377
883.231508	0.039507907
885.159961	0.041628428
887.088414	0.042086493
889.016867	0.042345505
890.945320	0.045211323
892.873774	0.049555603
894.802227	0.053691786
896.730680	0.057556685
898.659133	0.061182089
900.587586	0.065433525
902.516039	0.070862167
904.444492	0.075329266
906.372945	0.077277027
908.301398	0.079048745
910.229851	0.082013495
912.158304	0.083729528
914.086757	0.084732413
916.015210	0.088517085
917.943664	0.094324835
919.872117	0.100179546
921.800570	0.105369747
923.729023	0.109947123
925.657476	0.115315564
927.585929	0.121079840
929.514382	0.126197100
931.442835	0.130636975
933.371288	0.134864300
935.299741	0.140311822
937.228194	0.147589847
939.156647	0.155364588
941.085100	0.161749065
943.013553	0.166977465
944.942007	0.172959864
946.870460	0.179343790
948.798913	0.185004994
950.727366	0.190522864
952.655819	0.196405604
954.584272	0.202273175
956.512725	0.207766891
958.441178	0.213750094
960.369631	0.221214652
962.298084	0.229015872
964.226537	0.235683829
966.154990	0.241316780
968.083443	0.246610284
970.011897	0.253083050
971.940350	0.260954827
973.868803	0.267486960
975.797256	0.272470742
977.725709	0.278044999
979.654162	0.283478856
981.582615	0.288563073
983.511068	0.294645458
985.439521	0.300975531
987.367974	0.306869477
989.296427	0.312922180
991.224880	0.319199324
993.153333	0.325266600
995.081786	0.330913574
997.010240	0.336518943
998.938693	0.341714114
1000.867146	0.346076041
1002.795599	0.350552350
1004.724052	0.355155587
1006.652505	0.359548479
1008.580958	0.363858581
1010.509411	0.367032081
1012.437864	0.369495779
1014.366317	0.373566896
1016.294770	0.378990442
1018.223223	0.383290291
1020.151676	0.385634869
1022.080130	0.387241185
1024.008583	0.389225721
1025.937036	0.391528934
1027.865489	0.393233657
1029.793942	0.393866658
1031.722395	0.394436032
1033.650848	0.395855784
1035.579301	0.397394180
1037.507754	0.398087710
1039.436207	0.398215950
1041.364660	0.398711860
1043.293113	0.399548680
1045.221566	0.399352908
1047.150019	0.397709638
1049.078473	0.396023512
1051.006926	0.395004451
1052.935379	0.393789768
1054.863832	0.391872734
1056.792285	0.389825732
1058.720738	0.388073474
1060.649191	0.386797249
1062.577644	0.386192948
1064.506097	0.385675281
1066.434550	0.385104805
1068.363003	0.385364860
1070.291456	0.386029482
1072.219909	0.385852098
1074.148363	0.385165364
1076.076816	0.385120302
1078.005269	0.385390133
1079.933722	0.384682059
1081.862175	0.383169025
1083.790628	0.381600499
1085.719081	0.379844993
1087.647534	0.378461838
1089.575987	0.378032446
1091.504440	0.377584815
1093.432893	0.376329958
1095.361346	0.374601990
1097.289799	0.372899354
1099.218253	0.371254861
1101.146706	0.369417071
1103.075159	0.367678374
1105.003612	0.366228312
1106.932065	0.364556938
1108.860518	0.362822384
1110.788971	0.361506909
1112.717424	0.359940797
1114.645877	0.357444167
1116.574330	0.354407221
1118.502783	0.351428032
1120.431236	0.348867536
1122.359689	0.346617848
1124.288142	0.344250411
1126.216596	0.341628730
1128.145049	0.338399857
1130.073502	0.334733576
1132.001955	0.331977218
1133.930408	0.330218822
1135.858861	0.328106970
1137.787314	0.325163662
1139.715767	0.322022945
1141.644220	0.319281042
1143.572673	0.316798806
1145.501126	0.314485162
1147.429579	0.312426746
1149.358032	0.310093731
1151.286486	0.307533979
1153.214939	0.305286825
1155.143392	0.302768677
1157.071845	0.299588323
1159.000298	0.296539605
1160.928751	0.294058889
1162.857204	0.291768104
1164.785657	0.289178550
1166.714110	0.286160886
1168.642563	0.283276945
1170.571016	0.280977875
1172.499469	0.278806627
1174.427922	0.276373148
1176.356375	0.273788720
1178.284829	0.271028489
1180.213282	0.268049061
1182.141735	0.265078127
1184.070188	0.262388378
1185.998641	0.259943038
1187.927094	0.257564515
1189.855547	0.255030096
1191.784000	0.252133667
1193.712453	0.249316409
1195.640906	0.247100800
1197.569359	0.245088354
1199.497812	0.242728725
1201.426265	0.240247369
1203.354719	0.238105416
1205.283172	0.235756353
1207.211625	0.232952937
1209.140078	0.230342671
1211.068531	0.228202000
1212.996984	0.226088226
1214.925437	0.223870844
1216.853890	0.221937776
1218.782343	0.220185056
1220.710796	0.218108431
1222.639249	0.215752944
1224.567702	0.213301048
1226.496155	0.210797653
1228.424609	0.208437949
1230.353062	0.206334323
1232.281515	0.204451874
1234.209968	0.202426329
1236.138421	0.200024858
1238.066874	0.197880447
1239.995327	0.196420744
1241.923780	0.195184305
1243.852233	0.193936527
1245.780686	0.192697182
1247.709139	0.191308677
1249.637592	0.189719066
1251.566045	0.187844723
1253.494498	0.185754508
1255.422952	0.184006855
1257.351405	0.182631120
1259.279858	0.181039944
1261.208311	0.179168344
1263.136764	0.177237317
1265.065217	0.175334930
1266.993670	0.173601985
1268.922123	0.171957046
1270.850576	0.170125008
1272.779029	0.168264195
1274.707482	0.166767105
1276.635935	0.165639207
1278.564388	0.164360598
1280.492842	0.162619904
1282.421295	0.160828516
1284.349748	0.159379438
1286.278201	0.158021256
1288.206654	0.156446576
1290.135107	0.154812843
1292.063560	0.153255835
1293.992013	0.151574239
1295.920466	0.149875537
1297.848919	0.148547068
1299.777372	0.147353381
1301.705825	0.145819068
1303.634278	0.144215643
1305.562731	0.142924130
1307.491185	0.141744733
1309.419638	0.140529558
1311.348091	0.139241740
1313.276544	0.137973145
1315.204997	0.136888325
1317.133450	0.135800555
1319.061903	0.134555072
1320.990356	0.133204266
1322.918809	0.131904170
1324.847262	0.130833641
1326.775715	0.129785761
1328.704168	0.128445700
1330.632621	0.126985431
1332.561075	0.125742361
1334.489528	0.124671191
1336.417981	0.123608299
1338.346434	0.122475058
1340.274887	0.121361993
1342.203340	0.120151341
1344.131793	0.118797839
1346.060246	0.117592968
1347.988699	0.116611227
1349.917152	0.115741156
1351.845605	0.114817232
1353.774058	0.113660611
1355.702511	0.112471186
1357.630965	0.111634009
1359.559418	0.110920735
1361.487871	0.109657355
1363.416324	0.108179800
1365.344777	0.107018396
1367.273230	0.105840638
1369.201683	0.104840912
1371.130136	0.104196616
1373.058589	0.103373118
1374.987042	0.102383099
1376.915495	0.101474717
1378.843948	0.100609891
1380.772401	0.099813163
1382.700854	0.099043377
1384.629308	0.098194122
1386.557761	0.097155169
1388.486214	0.096318118
1390.414667	0.095771804
1392.343120	0.094858140
1394.271573	0.093775637
1396.200026	0.093149967
1398.128479	0.092412874
1400.056932	0.091419421
1401.985385	0.090456158
1403.913838	0.089323796
1405.842291	0.088420875
1407.770744	0.087714516
1409.699198	0.086718909
1411.627651	0.085741535
1413.556104	0.085296631
1415.484557	0.085193805
1417.413010	0.084652998
1419.341463	0.083836950
1421.269916	0.083278157
1423.198369	0.082424432
1425.126822	0.081534870
1427.055275	0.080935672
1428.983728	0.080280364
1430.912181	0.079948887
1432.840634	0.079789832
1434.769087	0.078583799
1436.697541	0.076640472
1438.625994	0.075603224
1440.554447	0.075079724
1442.482900	0.074479148
1444.411353	0.074034937
1446.339806	0.073612332
1448.268259	0.073188998
1450.196712	0.072864011
1452.125165	0.072760247
1454.053618	0.072729781
1455.982071	0.072023302
1457.910524	0.071157902
1459.838977	0.070894539
1461.767431	0.070247039
1463.695884	0.068958551
1465.624337	0.068093024
1467.552790	0.068244174
1469.481243	0.068457529
1471.409696	0.067924611
1473.338149	0.067216963
1475.266602	0.066570498
1477.195055	0.065622956
1479.123508	0.064538181
1481.051961	0.063506007
1482.980414	0.062896527
1484.908867	0.062865593
1486.837321	0.063209504
1488.765774	0.063349992
1490.694227	0.062908575
1492.622680	0.062283136
1494.551133	0.061364356
1496.479586	0.060139775
1498.408039	0.058999289
1500.336492	0.058071371
1502.264945	0.057669692
1504.193398	0.057641346
1506.121851	0.057705939
1508.050304	0.058098782
1509.978757	0.057714824
1511.907210	0.056473497
1513.835664	0.055601612
1515.764117	0.055542339
1517.692570	0.056246776
1519.621023	0.056568149
1521.549476	0.055815794
1523.477929	0.055046711
1525.406382	0.054261323
1527.334835	0.053411338
1529.263288	0.052818112
1531.191741	0.052040026
1533.120194	0.051253624
1535.048647	0.051642247
1536.977100	0.052597925
1538.905554	0.053108279
1540.834007	0.053629100
1542.762460	0.053331945
1544.690913	0.051717680
1546.619366	0.050182916
1548.547819	0.049204484
1550.476272	0.048650023
1552.404725	0.048423037
1554.333178	0.048664249
1556.261631	0.049405005
1558.190084	0.049798124
1560.118537	0.049798999
1562.046990	0.049380820
1563.975443	0.048455939
1565.903897	0.047707636
1567.832350	0.046967365
1569.760803	0.046428531
1571.689256	0.046906751
1573.617709	0.047275856
1575.546162	0.046573631
1577.474615	0.045906093
1579.403068	0.045797344
1581.331521	0.045834634
1583.259974	0.046050243
1585.188427	0.046304736
1587.116880	0.046357054
1589.045333	0.046143152
1590.973787	0.045779444
1592.902240	0.045548465
1594.830693	0.045641966
1596.759146	0.045953725
1598.687599	0.046364345
1600.616052	0.046892781
1602.544505	0.047394127
1604.472958	0.047669835
1606.401411	0.047683943
1608.329864	0.047545925
1610.258317	0.047605909
1612.186770	0.048290174
1614.115223	0.049315434
1616.043677	0.049926054
1617.972130	0.050292898
1619.900583	0.050658960
1621.829036	0.050761458
1623.757489	0.051121980
1625.685942	0.051704403
1627.614395	0.052016445
1629.542848	0.052587565
1631.471301	0.053615496
1633.399754	0.054367550
1635.328207	0.054624371
1637.256660	0.054894842
1639.185113	0.054821651
1641.113566	0.054538451
1643.042020	0.054636028
1644.970473	0.054787364
1646.898926	0.054989867
1648.827379	0.055776644
1650.755832	0.055816732
1652.684285	0.054675467
1654.612738	0.054276031
1656.541191	0.054128628
1658.469644	0.053410839
1660.398097	0.052499760
1662.326550	0.051644780
1664.255003	0.051366869
1666.183456	0.051519167
1668.111910	0.051366188
1670.040363	0.050992683
1671.968816	0.050417338
1673.897269	0.049148675
1675.825722	0.048060223
1677.754175	0.048065897
1679.682628	0.048602600
1681.611081	0.048876889
1683.539534	0.048123594
1685.467987	0.046735946
1687.396440	0.045203727
1689.324893	0.043728501
1691.253346	0.043166626
1693.181799	0.043027658
1695.110253	0.042294931
1697.038706	0.041479662
1698.967159	0.040778682
1700.895612	0.040515665
1702.824065	0.040801369
1704.752518	0.040241789
1706.680971	0.038940769
1708.609424	0.037782598
1710.537877	0.037083432
1712.466330	0.036839481
1714.394783	0.036839139
1716.323236	0.036755834
1718.251689	0.036345504
1720.180143	0.035654008
1722.108596	0.034863781
1724.037049	0.034320887
1725.965502	0.034189180
1727.893955	0.034177855
1729.822408	0.034187946
1731.750861	0.034077596
1733.679314	0.033759411
1735.607767	0.033753183
1737.536220	0.033719964
1739.464673	0.033377010
1741.393126	0.033242736
1743.321579	0.033384465
1745.250032	0.033625592
1747.178486	0.033773299
1749.106939	0.033561837
1751.035392	0.033236727
1752.963845	0.033221994
1754.892298	0.033297561
1756.820751	0.033296324
1758.749204	0.033390962
1760.677657	0.033423383
1762.606110	0.033561233
1764.534563	0.033985224
1766.463016	0.034492943
1768.391469	0.035211228
1770.319922	0.035852134
1772.248376	0.035813589
1774.176829	0.035561610
1776.105282	0.035777189
1778.033735	0.036325451
1779.962188	0.036760997
1781.890641	0.036961336
1783.819094	0.036945932
1785.747547	0.036834355
1787.676000	0.036841698
1789.604453	0.036988962
1791.532906	0.037437834
1793.461359	0.038184784
1795.389812	0.038523957
1797.318266	0.038376424
1799.246719	0.038435392
1801.175172	0.038835745
1803.103625	0.039127480
1805.032078	0.039253343
1806.960531	0.039591085
1808.888984	0.040050555
1810.817437	0.040247168
1812.745890	0.040320065
1814.674343	0.040521681
1816.602796	0.040770195
1818.531249	0.040996827
1820.459702	0.041242953
1822.388155	0.041505244
1824.316609	0.041701913
1826.245062	0.041865971
1828.173515	0.041784897
1830.101968	0.041373305
1832.030421	0.040968738
1833.958874	0.040636320
1835.887327	0.040417932
1837.815780	0.040491577
1839.744233	0.040902380
1841.672686	0.041239504
1843.601139	0.041074093
1845.529592	0.040577304
1847.458045	0.039894685
1849.386499	0.039261222
1851.314952	0.038992375
1853.243405	0.038916621
1855.171858	0.038690154
1857.100311	0.038291153
1859.028764	0.037968848
1860.957217	0.037890460
1862.885670	0.038036078
1864.814123	0.038210347
1866.742576	0.037998706
1868.671029	0.037317853
1870.599482	0.036743909
1872.527935	0.036457863
1874.456388	0.036098633
1876.384842	0.035620254
1878.313295	0.035298195
1880.241748	0.035220351
1882.170201	0.035200126
1884.098654	0.035163499
1886.027107	0.035078231
1887.955560	0.034753423
1889.884013	0.034402341
1891.812466	0.034296539
1893.740919	0.033964574
1895.669372	0.033142798
1897.597825	0.032267939
1899.526278	0.031792503
1901.454732	0.031817704
1903.383185	0.032065805
1905.311638	0.032090195
1907.240091	0.031793460
1909.168544	0.031431254
1911.096997	0.031093776
1913.025450	0.030785518
1914.953903	0.030499225
1916.882356	0.030047577
1918.810809	0.029576292
1920.739262	0.029231735
1922.667715	0.028875956
1924.596168	0.028626984
1926.524622	0.028526977
1928.453075	0.028511817
1930.381528	0.028454576
1932.309981	0.028163008
1934.238434	0.027707051
1936.166887	0.027251337
1938.095340	0.026845196
1940.023793	0.026532466
1941.952246	0.026400836
1943.880699	0.026483215
1945.809152	0.026524244
1947.737605	0.026269417
1949.666058	0.025657566
1951.594511	0.024945285
1953.522965	0.024602421
1955.451418	0.024609983
1957.379871	0.024674021
1959.308324	0.024770241
1961.236777	0.024730388
1963.165230	0.024213856
1965.093683	0.023355633
1967.022136	0.022618501
1968.950589	0.022304090
1970.879042	0.022413861
1972.807495	0.022659522
1974.735948	0.022685140
1976.664401	0.022438576
1978.592855	0.022079090
1980.521308	0.021718416
1982.449761	0.021499744
1984.378214	0.021416320
1986.306667	0.021220660
1988.235120	0.020907836
1990.163573	0.020782473
1992.092026	0.020829950
1994.020479	0.020669049
1995.948932	0.020284126
1997.877385	0.020052398
1999.805838	0.020061832
2001.734291	0.020081239
2003.662744	0.019999709
2005.591198	0.019907242
2007.519651	0.019704212
2009.448104	0.019239904
2011.376557	0.018765880
2013.305010	0.018563807
2015.233463	0.018655987
2017.161916	0.018903254
2019.090369	0.018974755
2021.018822	0.018760864
2022.947275	0.018426454
2024.875728	0.017988339
2026.804181	0.017491085
2028.732634	0.017139992
2030.661088	0.017058413
2032.589541	0.017253466
2034.517994	0.017547427
2036.446447	0.017571608
2038.374900	0.017221516
2040.303353	0.016884513
2042.231806	0.016918691
2044.160259	0.017163545
2046.088712	0.017251313
2048.017165	0.017051984
2049.945618	0.016705673
2051.874071	0.016517522
2053.802524	0.016581845
2055.730978	0.016521186
2057.659431	0.016007042
2059.587884	0.015447285
2061.516337	0.015427373
2063.444790	0.015709147
2065.373243	0.015770594
2067.301696	0.015667168
2069.230149	0.015655223
2071.158602	0.015684849
2073.087055	0.015530582
2075.015508	0.015188728
2076.943961	0.014978413
2078.872414	0.015070475
2080.800867	0.015064633
2082.729321	0.014691213
2084.657774	0.014424141
2086.586227	0.014517879
2088.514680	0.014685485
2090.443133	0.014872367
2092.371586	0.014988752
2094.300039	0.014901671
2096.228492	0.014791313
2098.156945	0.014715984
2100.085398	0.014578237
2102.013851	0.014512517
2103.942304	0.014549435
2105.870757	0.014488916
2107.799211	0.014433890
2109.727664	0.014536556
2111.656117	0.014483534
2113.584570	0.014021983
2115.513023	0.013430950
2117.441476	0.013097361
2119.369929	0.013113893
2121.298382	0.013427735
2123.226835	0.013827592
2125.155288	0.013925790
2127.083741	0.013648002
2129.012194	0.013274777
2130.940647	0.013000443
2132.869100	0.012993569
2134.797554	0.013301092
2136.726007	0.013594717
2138.654460	0.013580855
2140.582913	0.013350327
2142.511366	0.013095622
2144.439819	0.012879612
2146.368272	0.012672193
2148.296725	0.012526025
2150.225178	0.012555329
2152.153631	0.012610719
2154.082084	0.012479431
2156.010537	0.012222848
2157.938990	0.012044231
2159.867444	0.011948151
2161.795897	0.011739025
2163.724350	0.011517665
2165.652803	0.011597870
2167.581256	0.011925683
2169.509709	0.012151135
2171.438162	0.012168542
2173.366615	0.012171482
2175.295068	0.012155640
2177.223521	0.012060967
2179.151974	0.012123939
2181.080427	0.012353438
2183.008880	0.012461266
2184.937334	0.012427439
2186.865787	0.012422478
2188.794240	0.012483261
2190.722693	0.012350434
2192.651146	0.011809451
2194.579599	0.011289668
2196.508052	0.011235889
2198.436505	0.011336733
2200.364958	0.011254627
2202.293411	0.011198940
2204.221864	0.011294930
2206.150317	0.011342616
2208.078770	0.011267730
2210.007223	0.011163503
2211.935677	0.011152235
2213.864130	0.011271699
2215.792583	0.011290205
2217.721036	0.011056004
2219.649489	0.010782773
2221.577942	0.010736984
2223.506395	0.010964883
2225.434848	0.011132250
2227.363301	0.010841426
2229.291754	0.010329840
2231.220207	0.010187864
2233.148660	0.010376140
2235.077113	0.010455336
2237.005567	0.010286616
2238.934020	0.010047783
2240.862473	0.009942277
2242.790926	0.010039418
2244.719379	0.010264833
2246.647832	0.010397929
2248.576285	0.010321287
2250.504738	0.010268362
2252.433191	0.010116856
2254.361644	0.009676280
2256.290097	0.009244158
2258.218550	0.009246834
2260.147003	0.009383189
2262.075456	0.009199358
2264.003910	0.008933058
2265.932363	0.008902847
2267.860816	0.008953768
2269.789269	0.008873237
2271.717722	0.008706830
2273.646175	0.008650863
2275.574628	0.008767341
2277.503081	0.008872211
2279.431534	0.008814148
2281.359987	0.008690004
2283.288440	0.008732857
2285.216893	0.008864341
2287.145346	0.008699279
2289.073800	0.008231141
2291.002253	0.007928143
2292.930706	0.008020167
2294.859159	0.008233567
2296.787612	0.008222714
2298.716065	0.008013147
2300.644518	0.007833968
2302.572971	0.007792585
2304.501424	0.007878907
2306.429877	0.008140448
2308.358330	0.008495489
2310.286783	0.008758242
2312.215236	0.009021374
2314.143690	0.009251358
2316.072143	0.009050772
2318.000596	0.008446695
2319.929049	0.008090342
2321.857502	0.008380014
2323.785955	0.009075860
2325.714408	0.009592394
2327.642861	0.009554504
2329.571314	0.009147129
2331.499767	0.008756318
2333.428220	0.008669920
2335.356673	0.009082719
2337.285126	0.009519554
2339.213579	0.009361218
2341.142033	0.008957266
2343.070486	0.008673450
2344.998939	0.008549526
2346.927392	0.008687444
2348.855845	0.008819215
2350.784298	0.008495249
2352.712751	0.007627311
2354.641204	0.006710794
2356.569657	0.006498113
2358.498110	0.007390207
2360.426563	0.008807210
2362.355016	0.009413134
2364.283469	0.008909791
2366.211923	0.007913278
2368.140376	0.006676967
2370.068829	0.005808987
2371.997282	0.005925617
2373.925735	0.006776087
2375.854188	0.007506051
2377.782641	0.007403448
2379.711094	0.006695151
2381.639547	0.006153861
2383.568000	0.006093057
2385.496453	0.006280077
2387.424906	0.006404368
2389.353359	0.006470636
2391.281812	0.006641632
2393.210266	0.006786617
2395.138719	0.006670407
2397.067172	0.006420123
2398.995625	0.006282045
2400.924078	0.006260033
2402.852531	0.006285186
2404.780984	0.006443163
2406.709437	0.006643654
2408.637890	0.006591125
2410.566343	0.006178549
2412.494796	0.005808654
2414.423249	0.005677039
2416.351702	0.005643506
2418.280156	0.005810073
2420.208609	0.006151014
2422.137062	0.006236178
2424.065515	0.006029720
2425.993968	0.005902372
2427.922421	0.006093906
2429.850874	0.006359895
2431.779327	0.006230772
2433.707780	0.005922843
2435.636233	0.005889565
2437.564686	0.006034236
2439.493139	0.006050888
2441.421592	0.005809960
2443.350045	0.005571571
2445.278499	0.005620766
2447.206952	0.005906133
2449.135405	0.006229692
2451.063858	0.006351399
2452.992311	0.006221943
2454.920764	0.006145983
2456.849217	0.006265609
2458.777670	0.006427996
2460.706123	0.006335183
2462.634576	0.006031630
2464.563029	0.005924619
2466.491482	0.006253830
2468.419935	0.006810638
2470.348389	0.007072071
2472.276842	0.006913902
2474.205295	0.006886104
2476.133748	0.007133498
2478.062201	0.007104965
2479.990654	0.006754412
2481.919107	0.006651373
2483.847560	0.006746251
2485.776013	0.006625606
2487.704466	0.006727127
2489.632919	0.007384936
2491.561372	0.007839013
2493.489825	0.007783086
2495.418279	0.007864580
2497.346732	0.008286726
2499.275185	0.008487586
2501.203638	0.008254034
2503.132091	0.008088657
2505.060544	0.008272816
2506.988997	0.008366981
2508.917450	0.008152338
2510.845903	0.008006115
2512.774356	0.008252569
2514.702809	0.008731373
2516.631262	0.009123985
2518.559715	0.009438596
2520.488168	0.009754545
2522.416622	0.009958621
2524.345075	0.010105022
2526.273528	0.010279201
2528.201981	0.010406692
2530.130434	0.010461717
2532.058887	0.010622184
2533.987340	0.011195430
2535.915793	0.012073286
2537.844246	0.012548389
2539.772699	0.012429940
2541.701152	0.012327899
2543.629605	0.012550596
2545.558058	0.012927902
2547.486512	0.013288997
2549.414965	0.013393774
2551.343418	0.013308583
2553.271871	0.013538885
2555.200324	0.014066312
2557.128777	0.014297753
2559.057230	0.014287186
2560.985683	0.014521688
2562.914136	0.014833426
2564.842589	0.015017776
2566.771042	0.015236055
2568.699495	0.015491262
2570.627948	0.015766202
2572.556401	0.016111964
2574.484855	0.016426586
2576.413308	0.016560158
2578.341761	0.016681606
2580.270214	0.017048642
2582.198667	0.017458696
2584.127120	0.017516358
2586.055573	0.017296329
2587.984026	0.017321123
2589.912479	0.017791251
2591.840932	0.018424349
2593.769385	0.018928867
2595.697838	0.019017622
2597.626291	0.018667484
2599.554745	0.018346975
2601.483198	0.018372469
2603.411651	0.018565385
2605.340104	0.018803451
2607.268557	0.018986300
2609.197010	0.018951667
2611.125463	0.018926825
2613.053916	0.019112842
2614.982369	0.019324401
2616.910822	0.019387851
2618.839275	0.019273529
2620.767728	0.019117229
2622.696181	0.018876499
2624.624635	0.018496962
2626.553088	0.018355636
2628.481541	0.018405685
2630.409994	0.018232824
2632.338447	0.018064307
2634.266900	0.018255675
2636.195353	0.018419860
2638.123806	0.018095361
2640.052259	0.017644584
2641.980712	0.017571852
2643.909165	0.017707461
2645.837618	0.017625254
2647.766071	0.017346365
2649.694524	0.017295592
2651.622978	0.017605128
2653.551431	0.018027091
2655.479884	0.018286867
2657.408337	0.018118894
2659.336790	0.017602414
2661.265243	0.017190335
2663.193696	0.016965924
2665.122149	0.016738506
2667.050602	0.016618339
2668.979055	0.016745023
2670.907508	0.016969658
2672.835961	0.016892832
2674.764414	0.016510058
2676.692868	0.016191652
2678.621321	0.015967745
2680.549774	0.015879329
2682.478227	0.015984915
2684.406680	0.015933612
2686.335133	0.015569022
2688.263586	0.015165416
2690.192039	0.015028990
2692.120492	0.015128169
2694.048945	0.014997533
2695.977398	0.014670350
2697.905851	0.014716757
2699.834304	0.014975310
2701.762757	0.015003845
2703.691211	0.015111671
2705.619664	0.015577463
2707.548117	0.015996251
2709.476570	0.016026711
2711.405023	0.015867293
2713.333476	0.015682207
2715.261929	0.015301863
2717.190382	0.014718364
2719.118835	0.014267384
2721.047288	0.014125412
2722.975741	0.014196315
2724.904194	0.014445031
2726.832647	0.014681864
2728.761101	0.014574234
2730.689554	0.014220868
2732.618007	0.014009329
2734.546460	0.013971187
2736.474913	0.013867185
2738.403366	0.013797658
2740.331819	0.013844534
2742.260272	0.013707305
2744.188725	0.013257670
2746.117178	0.012838417
2748.045631	0.012894442
2749.974084	0.013365928
2751.902537	0.013687263
2753.830991	0.013733573
2755.759444	0.013805862
2757.687897	0.013765312
2759.616350	0.013423636
2761.544803	0.013117118
2763.473256	0.013010552
2765.401709	0.012854716
2767.330162	0.012601495
2769.258615	0.012573164
2771.187068	0.012869790
2773.115521	0.013031874
2775.043974	0.012849701
2776.972427	0.012566580
2778.900880	0.012257799
2780.829334	0.012009046
2782.757787	0.012157511
2784.686240	0.012640784
2786.614693	0.012938762
2788.543146	0.013008414
2790.471599	0.013025418
2792.400052	0.012818185
2794.328505	0.012333521
2796.256958	0.011739528
2798.185411	0.011224695
2800.113864	0.010773878
2802.042317	0.010414260
2803.970770	0.010536220
2805.899224	0.011065318
2807.827677	0.011298690
2809.756130	0.011155260
2811.684583	0.011155585
2813.613036	0.011348544
2815.541489	0.011616055
2817.469942	0.011959715
2819.398395	0.012234285
2821.326848	0.012103918
2823.255301	0.011596299
2825.183754	0.011125822
2827.112207	0.010941059
2829.040660	0.011094343
2830.969113	0.011286459
2832.897567	0.011144019
2834.826020	0.010777014
2836.754473	0.010615523
2838.682926	0.010902914
2840.611379	0.011277408
2842.539832	0.011313855
2844.468285	0.011110740
2846.396738	0.010991584
2848.325191	0.011200066
2850.253644	0.011389161
2852.182097	0.011107144
2854.110550	0.010843761
2856.039003	0.011087871
2857.967457	0.011459197
2859.895910	0.011539665
2861.824363	0.011273057
2863.752816	0.010868870
2865.681269	0.010788355
2867.609722	0.011267509
2869.538175	0.011948214
2871.466628	0.012159380
2873.395081	0.011802106
2875.323534	0.011518032
2877.251987	0.011839165
2879.180440	0.012380870
2881.108893	0.012250263
2883.037347	0.011522558
2884.965800	0.011055145
2886.894253	0.011066071
2888.822706	0.011180835
2890.751159	0.011180151
2892.679612	0.011198250
2894.608065	0.011217440
2896.536518	0.011060208
2898.464971	0.010928201
2900.393424	0.011104917
2902.321877	0.011353902
2904.250330	0.011449489
2906.178783	0.011407276
2908.107236	0.011355283
2910.035690	0.011237535
2911.964143	0.010991882
2913.892596	0.010978046
2915.821049	0.011369451
2917.749502	0.011760321
2919.677955	0.011626530
2921.606408	0.011267461
2923.534861	0.011395472
2925.463314	0.012006061
2927.391767	0.012519014
2929.320220	0.012451313
2931.248673	0.012007159
2933.177126	0.011813449
2935.105580	0.011881727
2937.034033	0.011642493
2938.962486	0.011061986
2940.890939	0.010703759
2942.819392	0.010745891
2944.747845	0.010960526
2946.676298	0.011098180
2948.604751	0.010914788
2950.533204	0.010828946
2952.461657	0.011283376
2954.390110	0.011636903
2956.318563	0.011291859
2958.247016	0.010833612
2960.175469	0.010869437
2962.103923	0.011345011
2964.032376	0.011950985
2965.960829	0.012181011
2967.889282	0.011901133
2969.817735	0.011536104
2971.746188	0.011213366
2973.674641	0.011076905
2975.603094	0.011372858
2977.531547	0.012014259
2979.460000	0.012671693
2981.388453	0.012931521
2983.316906	0.012661320
2985.245359	0.012127853
2987.173813	0.011654830
2989.102266	0.011481944
2991.030719	0.011669894
2992.959172	0.011872841
2994.887625	0.011689302
2996.816078	0.011237862
2998.744531	0.011078402
3000.672984	0.011333371
3002.601437	0.011750311
3004.529890	0.012105641
3006.458343	0.012257000
3008.386796	0.012237066
3010.315249	0.012256752
3012.243703	0.012370707
3014.172156	0.012448162
3016.100609	0.012523920
3018.029062	0.012667420
3019.957515	0.012695163
3021.885968	0.012610170
3023.814421	0.012714708
3025.742874	0.013026306
3027.671327	0.013294192
3029.599780	0.013334524
3031.528233	0.013118193
3033.456686	0.012978978
3035.385139	0.013209624
3037.313592	0.013564565
3039.242046	0.013717625
3041.170499	0.013698273
3043.098952	0.013658990
3045.027405	0.013570092
3046.955858	0.013298404
3048.884311	0.012861681
3050.812764	0.012537543
3052.741217	0.012551412
3054.669670	0.012844714
3056.598123	0.013282250
3058.526576	0.013767703
3060.455029	0.014170022
3062.383482	0.014483328
3064.311936	0.014838656
3066.240389	0.015124000
3068.168842	0.015055187
3070.097295	0.014756571
3072.025748	0.014711063
3073.954201	0.015124061
3075.882654	0.015614841
3077.811107	0.015605559
3079.739560	0.015222882
3081.668013	0.015158239
3083.596466	0.015560328
3085.524919	0.015982570
3087.453372	0.016050601
3089.381825	0.015814377
3091.310279	0.015779741
3093.238732	0.016130766
3095.167185	0.016393367
3097.095638	0.016517643
3099.024091	0.016760770
3100.952544	0.016880875
3102.880997	0.016862843
3104.809450	0.017142691
3106.737903	0.017496508
3108.666356	0.017432751
3110.594809	0.017474463
3112.523262	0.018256478
3114.451715	0.019115653
3116.380169	0.019164333
3118.308622	0.018723954
3120.237075	0.018516298
3122.165528	0.018567706
3124.093981	0.018529717
3126.022434	0.018227264
3127.950887	0.017964639
3129.879340	0.018327449
3131.807793	0.019071357
3133.736246	0.019424276
3135.664699	0.019337909
3137.593152	0.019297631
3139.521605	0.019383645
3141.450058	0.019438330
3143.378512	0.019755397
3145.306965	0.020306142
3147.235418	0.020392416
3149.163871	0.020231815
3151.092324	0.020659285
3153.020777	0.021491347
3154.949230	0.021981645
3156.877683	0.021864697
3158.806136	0.021427430
3160.734589	0.021150049
3162.663042	0.021205407
3164.591495	0.021528237
3166.519948	0.021950288
3168.448402	0.022183483
3170.376855	0.022205273
3172.305308	0.022325581
3174.233761	0.022822440
3176.162214	0.023426944
3178.090667	0.023586992
3180.019120	0.023250090
3181.947573	0.022747960
3183.876026	0.022466686
3185.804479	0.022884699
3187.732932	0.023700632
3189.661385	0.024060806
3191.589838	0.023960155
3193.518292	0.023850717
3195.446745	0.023797721
3197.375198	0.023663701
3199.303651	0.023582280
3201.232104	0.024123630
3203.160557	0.025099451
3205.089010	0.025466014
3207.017463	0.025241477
3208.945916	0.025365558
3210.874369	0.025918532
3212.802822	0.026273061
3214.731275	0.026260868
3216.659728	0.026239906
3218.588181	0.026261099
3220.516635	0.025995318
3222.445088	0.025696708
3224.373541	0.025737111
3226.301994	0.025760343
3228.230447	0.025977287
3230.158900	0.026966900
3232.087353	0.028232355
3234.015806	0.028789319
3235.944259	0.028389037
3237.872712	0.027781654
3239.801165	0.027670948
3241.729618	0.027657453
3243.658071	0.027536862
3245.586525	0.027804201
3247.514978	0.028230269
3249.443431	0.028324708
3251.371884	0.028075514
3253.300337	0.027741777
3255.228790	0.027673123
3257.157243	0.027804185
3259.085696	0.027927510
3261.014149	0.027990684
3262.942602	0.028037481
3264.871055	0.028416278
3266.799508	0.029071854
3268.727961	0.029325921
3270.656414	0.028888807
3272.584868	0.028033076
3274.513321	0.027228216
3276.441774	0.027164865
3278.370227	0.027949998
3280.298680	0.028788293
3282.227133	0.029141782
3284.155586	0.028910043
3286.084039	0.028407399
3288.012492	0.028478460
3289.940945	0.029245162
3291.869398	0.029999563
3293.797851	0.030385835
3295.726304	0.030340161
3297.654758	0.029995650
3299.583211	0.029760396
3301.511664	0.029751815
3303.440117	0.030049533
3305.368570	0.030636368
3307.297023	0.030943247
3309.225476	0.030910118
3311.153929	0.031146199
3313.082382	0.031564415
3315.010835	0.031543843
3316.939288	0.031013571
3318.867741	0.030558448
3320.796194	0.030673916
3322.724648	0.031174429
3324.653101	0.031525239
3326.581554	0.031710826
3328.510007	0.032201681
3330.438460	0.033128221
3332.366913	0.034086008
3334.295366	0.034612775
3336.223819	0.034439031
3338.152272	0.033804607
3340.080725	0.033241723
3342.009178	0.032828074
3343.937631	0.032578353
3345.866084	0.032882452
3347.794537	0.033843800
3349.722991	0.034856234
3351.651444	0.035192870
3353.579897	0.034598514
3355.508350	0.033456437
3357.436803	0.032853149
3359.365256	0.033440217
3361.293709	0.034326874
3363.222162	0.034412839
3365.150615	0.033897974
3367.079068	0.033561498
3369.007521	0.033765409
3370.935974	0.034332264
3372.864427	0.034726217
3374.792881	0.034808338
3376.721334	0.035096809
3378.649787	0.035818711
3380.578240	0.036444675
3382.506693	0.036568508
3384.435146	0.036630645
3386.363599	0.036883265
3388.292052	0.036793523
3390.220505	0.036235970
3392.148958	0.035702724
3394.077411	0.035633426
3396.005864	0.036214024
3397.934317	0.037192002
3399.862770	0.037927233
3401.791224	0.038114361
3403.719677	0.037734684
3405.648130	0.037189964
3407.576583	0.037019458
3409.505036	0.037677322
3411.433489	0.038681302
3413.361942	0.039107792
3415.290395	0.038759150
3417.218848	0.038116053
3419.147301	0.037547506
3421.075754	0.037121050
3423.004207	0.036796764
3424.932660	0.036623128
3426.861114	0.036575958
3428.789567	0.036301207
3430.718020	0.035946943
3432.646473	0.036070675
3434.574926	0.036513861
3436.503379	0.036933016
3438.431832	0.037364993
3440.360285	0.037487455
3442.288738	0.037147827
3444.217191	0.037060689
3446.145644	0.037347540
3448.074097	0.037284933
3450.002550	0.036909185
3451.931004	0.036845133
3453.859457	0.036856901
3455.787910	0.036592342
3457.716363	0.036426358
3459.644816	0.036386956
3461.573269	0.036261145
3463.501722	0.036201291
3465.430175	0.036033936
3467.358628	0.035563409
3469.287081	0.035184667
3471.215534	0.035228882
3473.143987	0.035471380
3475.072440	0.035464559
3477.000893	0.035205059
3478.929347	0.035052080
3480.857800	0.035145812
3482.786253	0.035127755
3484.714706	0.034445994
3486.643159	0.033348929
3488.571612	0.032679483
3490.500065	0.032629628
3492.428518	0.032865569
3494.356971	0.033094764
3496.285424	0.033138990
3498.213877	0.033045888
3500.142330	0.032733295
3502.070783	0.032192677
3503.999237	0.031668723
3505.927690	0.031243870
3507.856143	0.031151572
3509.784596	0.031577636
3511.713049	0.031987231
3513.641502	0.031994347
3515.569955	0.031895369
3517.498408	0.031768769
3519.426861	0.031562466
3521.355314	0.031503018
3523.283767	0.031553816
3525.212220	0.031499341
3527.140673	0.031493112
3529.069126	0.031462006
3530.997580	0.030737532
3532.926033	0.029339617
3534.854486	0.028215989
3536.782939	0.027782291
3538.711392	0.027712112
3540.639845	0.027912654
3542.568298	0.028260177
3544.496751	0.028047545
3546.425204	0.027199337
3548.353657	0.026706610
3550.282110	0.026829606
3552.210563	0.027041206
3554.139016	0.027004203
3556.067470	0.026481912
3557.995923	0.025665816
3559.924376	0.025274191
3561.852829	0.025521668
3563.781282	0.025674280
3565.709735	0.025011776
3567.638188	0.024119765
3569.566641	0.023834089
3571.495094	0.023887634
3573.423547	0.024081655
3575.352000	0.024624379
3577.280453	0.025158936
3579.208906	0.025004651
3581.137360	0.024290115
3583.065813	0.023593284
3584.994266	0.022978986
3586.922719	0.022506174
3588.851172	0.022586176
3590.779625	0.022857280
3592.708078	0.022697255
3594.636531	0.022239633
3596.564984	0.021779120
3598.493437	0.021208797
3600.421890	0.020562988
3602.350343	0.020097846
3604.278796	0.019941825
3606.207249	0.020216146
3608.135703	0.020928828
3610.064156	0.021676814
3611.992609	0.021922935
3613.921062	0.021395065
3615.849515	0.020301308
3617.777968	0.019557167
3619.706421	0.019839445
3621.634874	0.020318981
3623.563327	0.019903399
3625.491780	0.018551182
3627.420233	0.017057469
3629.348686	0.016736813
3631.277139	0.017596168
3633.205593	0.018173430
3635.134046	0.018012434
3637.062499	0.017680369
3638.990952	0.017471412
3640.919405	0.017296407
3642.847858	0.017099423
3644.776311	0.016745538
3646.704764	0.016068967
3648.633217	0.015449710
3650.561670	0.015242917
3652.490123	0.015178006
3654.418576	0.014818540
3656.347029	0.014153269
3658.275482	0.013507330
3660.203936	0.013126377
3662.132389	0.013133679
3664.060842	0.013309933
3665.989295	0.013354775
3667.917748	0.013247040
3669.846201	0.013168798
3671.774654	0.013383333
3673.703107	0.013604662
3675.631560	0.013277717
3677.560013	0.012720827
3679.488466	0.012395483
3681.416919	0.012314934
3683.345372	0.012337250
3685.273826	0.012110163
3687.202279	0.011476616
3689.130732	0.010866171
3691.059185	0.010562189
3692.987638	0.010554162
3694.916091	0.010930367
3696.844544	0.011523841
3698.772997	0.012076307
3700.701450	0.012408345
3702.629903	0.012421996
3704.558356	0.012223709
3706.486809	0.012128094
3708.415262	0.012154602
3710.343716	0.011704020
3712.272169	0.010750455
3714.200622	0.010272145
3716.129075	0.010607328
3718.057528	0.011426630
3719.985981	0.012244333
3721.914434	0.012676751
3723.842887	0.012727776
3725.771340	0.012692395
3727.699793	0.012650089
3729.628246	0.012485809
3731.556699	0.012340249
3733.485152	0.012616974
3735.413605	0.013292906
3737.342059	0.013778375
3739.270512	0.013839704
3741.198965	0.013492642
3743.127418	0.013012043
3745.055871	0.013553523
3746.984324	0.015139894
3748.912777	0.015744947
3750.841230	0.014569080
3752.769683	0.012957937
3754.698136	0.012079096
3756.626589	0.011986253
3758.555042	0.012209672
3760.483495	0.012406054
3762.411949	0.012619383
3764.340402	0.012814678
3766.268855	0.012724732
3768.197308	0.012322402
3770.125761	0.012110507
3772.054214	0.012448427
3773.982667	0.013093688
3775.911120	0.013544201
3777.839573	0.013219519
3779.768026	0.012450734
3781.696479	0.012386737
3783.624932	0.013141721
3785.553385	0.013736269
3787.481838	0.013614612
3789.410292	0.013264103
3791.338745	0.013185016
3793.267198	0.013351931
3795.195651	0.013573403
3797.124104	0.013767684
3799.052557	0.013767214
3800.981010	0.013547685
3802.909463	0.013315135
3804.837916	0.012867316
3806.766369	0.012495654
3808.694822	0.012836515
3810.623275	0.013477482
3812.551728	0.013984084
3814.480182	0.014550386
3816.408635	0.015188532
3818.337088	0.015300572
3820.265541	0.014604700
3822.193994	0.014159474
3824.122447	0.014528158
3826.050900	0.014743465
3827.979353	0.014284553
3829.907806	0.013832849
3831.836259	0.014094416
3833.764712	0.014828072
3835.693165	0.015245517
3837.621618	0.015160142
3839.550071	0.014894729
3841.478525	0.014479120
3843.406978	0.013843465
3845.335431	0.013239290
3847.263884	0.012780153
3849.192337	0.012249796
3851.120790	0.011606913
3853.049243	0.011512957
3854.977696	0.012577800
3856.906149	0.013867465
3858.834602	0.013982260
3860.763055	0.013127876
3862.691508	0.012338505
3864.619961	0.012108178
3866.548415	0.012172858
3868.476868	0.012348493
3870.405321	0.012933316
3872.333774	0.013516499
3874.262227	0.013239705
3876.190680	0.012504077
3878.119133	0.012092763
3880.047586	0.012202639
3881.976039	0.012339143
3883.904492	0.011801722
3885.832945	0.011386997
3887.761398	0.012166037
3889.689851	0.013205439
3891.618305	0.012970288
3893.546758	0.011811777
3895.475211	0.011321845
3897.403664	0.011961791
3899.332117	0.012562048
3901.260570	0.012209617
3903.189023	0.011746047
3905.117476	0.011735898
3907.045929	0.011846184
3908.974382	0.011920854
3910.902835	0.011903199
3912.831288	0.011670752
3914.759741	0.011253953
3916.688194	0.010699296
3918.616648	0.010048798
3920.545101	0.009617718
3922.473554	0.009671759
3924.402007	0.010211201
3926.330460	0.010942916
3928.258913	0.011382592
3930.187366	0.011457464
3932.115819	0.011550090
3934.044272	0.011794045
3935.972725	0.011882197
3937.901178	0.011529735
3939.829631	0.010880462
3941.758084	0.010386896
3943.686538	0.010394997
3945.614991	0.010742183
3947.543444	0.010880295
3949.471897	0.010579338
3951.400350	0.010177012
3953.328803	0.010250279
3955.257256	0.010911711
3957.185709	0.011375727
3959.114162	0.011046810
3961.042615	0.010657048
3962.971068	0.010839961
3964.899521	0.010990500
3966.827974	0.010561495
3968.756427	0.010077585
3970.684881	0.010004748
3972.613334	0.010212626
3974.541787	0.010707742
3976.470240	0.011352492
3978.398693	0.011603764
3980.327146	0.011085309
3982.255599	0.010046559
3984.184052	0.009363733
3986.112505	0.009712306
3988.040958	0.010579633
3989.969411	0.010948597
3991.897864	0.010848416
3993.826317	0.010870303
3995.754771	0.010978057
3997.683224	0.010680948
3999.611677	0.010239560
4001.540130	0.010211136
4003.468583	0.010130562
4005.397036	0.009816728
4007.325489	0.010064873
4009.253942	0.010570552
4011.182395	0.010419333
4013.110848	0.009399357
4015.039301	0.008244115
4016.967754	0.007924568
4018.896207	0.008731957
4020.824661	0.009665682
4022.753114	0.009723227
4024.681567	0.008822112
4026.610020	0.007810289
4028.538473	0.007853587
4030.466926	0.008898725
4032.395379	0.009625643
4034.323832	0.009382856
4036.252285	0.009107777
4038.180738	0.009457322
4040.109191	0.009741084
4042.037644	0.009839524
4043.966097	0.010182788
4045.894550	0.010712930
4047.823004	0.010703078
4049.751457	0.009726058
4051.679910	0.008588661
4053.608363	0.008506069
4055.536816	0.009259370
4057.465269	0.009548717
4059.393722	0.009348260
4061.322175	0.009509488
4063.250628	0.009889216
4065.179081	0.010042501
4067.107534	0.010058241
4069.035987	0.009966463
4070.964440	0.009538619
4072.892894	0.008891147
4074.821347	0.008564183
4076.749800	0.008738358
4078.678253	0.009112739
4080.606706	0.009117991
4082.535159	0.008404387
4084.463612	0.007573823
4086.392065	0.007524167
4088.320518	0.008063797
4090.248971	0.008549758
4092.177424	0.008947560
4094.105877	0.009131295
4096.034330	0.009122801
4097.962783	0.009338716
4099.891237	0.009746822
4101.819690	0.009877244
4103.748143	0.009509195
4105.676596	0.008819889
4107.605049	0.008517880
4109.533502	0.008720121
4111.461955	0.008523964
4113.390408	0.007962441
4115.318861	0.007550265
4117.247314	0.007216234
4119.175767	0.007001456
4121.104220	0.006835300
4123.032673	0.006715370
4124.961127	0.007033138
4126.889580	0.007540101
4128.818033	0.007664613
4130.746486	0.007578954
4132.674939	0.007557953
4134.603392	0.007308493
4136.531845	0.006779675
4138.460298	0.006802410
4140.388751	0.007554946
4142.317204	0.008118450
4144.245657	0.008207007
4146.174110	0.008485377
4148.102563	0.008947151
4150.031017	0.009051631
4151.959470	0.008735502
4153.887923	0.008231440
4155.816376	0.007550435
4157.744829	0.007048746
4159.673282	0.007403194
4161.601735	0.008017872
4163.530188	0.007986530
4165.458641	0.007665829
4167.387094	0.007282817
4169.315547	0.006834524
4171.244000	0.006895742
4173.172453	0.006738668
4175.100906	0.006133718
4177.029360	0.006339596
4178.957813	0.007401709
4180.886266	0.007903587
4182.814719	0.007645458
4184.743172	0.007616719
4186.671625	0.008057506
4188.600078	0.008544885
4190.528531	0.008675967
4192.456984	0.008513040
4194.385437	0.008323017
4196.313890	0.008010096
4198.242343	0.007320708
4200.170796	0.006446978
4202.099250	0.005852114
4204.027703	0.005548740
4205.956156	0.005897147
4207.884609	0.007006307
4209.813062	0.007340741
4211.741515	0.006996730
4213.669968	0.007163382
4215.598421	0.006947458
4217.526874	0.006062314
4219.455327	0.006351802
4221.383780	0.007450751
4223.312233	0.007714908
4225.240686	0.007418836
4227.169139	0.007042666
4229.097593	0.007012486
4231.026046	0.007565443
4232.954499	0.007644052
4234.882952	0.006962969
4236.811405	0.006450250
4238.739858	0.005961274
4240.668311	0.005703215
4242.596764	0.006166512
4244.525217	0.007208469
4246.453670	0.007695375
4248.382123	0.007025401
4250.310576	0.006275587
4252.239029	0.006333109
4254.167483	0.006422028
4256.095936	0.006542128
4258.024389	0.006323158
4259.952842	0.005553409
4261.881295	0.005296645
4263.809748	0.006247557
4265.738201	0.007505352
4267.666654	0.007736117
4269.595107	0.007029268
4271.523560	0.006716641
4273.452013	0.007282238
4275.380466	0.007798950
4277.308919	0.007453067
4279.237373	0.006618657
4281.165826	0.006243989
4283.094279	0.006160134
4285.022732	0.005334515
4286.951185	0.004214192
4288.879638	0.004185043
4290.808091	0.004884836
4292.736544	0.005086367
4294.664997	0.005370564
4296.593450	0.005963428
4298.521903	0.006657730
4300.450356	0.007131496
4302.378809	0.007225951
4304.307262	0.007028473
4306.235716	0.006216646
4308.164169	0.004987760
4310.092622	0.004777784
4312.021075	0.005976474
4313.949528	0.006731626
4315.877981	0.006149725
4317.806434	0.005282999
4319.734887	0.004685502
4321.663340	0.004160229
4323.591793	0.004067835
4325.520246	0.004783495
4327.448699	0.005210793
4329.377152	0.005178962
4331.305606	0.005236401
4333.234059	0.005103323
4335.162512	0.005496484
4337.090965	0.006553183
4339.019418	0.007751565
4340.947871	0.007821211
4342.876324	0.006616201
4344.804777	0.005940752
4346.733230	0.006475769
4348.661683	0.007042937
4350.590136	0.006759131
4352.518589	0.006191068
4354.447042	0.006022558
4356.375495	0.005980420
4358.303949	0.005626100
4360.232402	0.005594561
4362.160855	0.006503660
4364.089308	0.007433998
4366.017761	0.007902044
4367.946214	0.008183843
4369.874667	0.008086298
4371.803120	0.007478759
4373.731573	0.007055121
4375.660026	0.006959546
4377.588479	0.006883783
4379.516932	0.006619889
4381.445385	0.006151258
4383.373839	0.005562694
4385.302292	0.005439688
4387.230745	0.005674107
4389.159198	0.006163099
4391.087651	0.006255637
4393.016104	0.005631193
4394.944557	0.004616415
4396.873010	0.004693469
4398.801463	0.005671937
4400.729916	0.006565882
4402.658369	0.006435341
4404.586822	0.006338873
4406.515275	0.007257344
4408.443729	0.007962699
4410.372182	0.007234113
4412.300635	0.005946238
4414.229088	0.005349510
4416.157541	0.005850428
4418.085994	0.006774730
4420.014447	0.007446785
4421.942900	0.007713912
4423.871353	0.007282370
4425.799806	0.006628949
4427.728259	0.006172717
4429.656712	0.006026039
4431.585165	0.006516075
4433.513618	0.007163317
4435.442072	0.007106457
4437.370525	0.006299752
4439.298978	0.005611266
4441.227431	0.005585549
4443.155884	0.005818659
4445.084337	0.006186631
4447.012790	0.006998549
4448.941243	0.007626311
4450.869696	0.007349925
4452.798149	0.006359378
4454.726602	0.005747813
4456.655055	0.006600182
4458.583508	0.008141600
4460.511962	0.008747226
4462.440415	0.008619991
4464.368868	0.008461997
4466.297321	0.008611925
4468.225774	0.008503287
4470.154227	0.007818523
4472.082680	0.007335274
4474.011133	0.007587969
4475.939586	0.008122854
4477.868039	0.007903819
4479.796492	0.007133726
4481.724945	0.006390045
4483.653398	0.006072273
4485.581851	0.005963862
4487.510305	0.005883162
4489.438758	0.005755428
4491.367211	0.006036099
4493.295664	0.006604512
4495.224117	0.006727793
4497.152570	0.006386819
4499.081023	0.005733494
4501.009476	0.005206462
4502.937929	0.005518072
4504.866382	0.006442297
4506.794835	0.006854876
4508.723288	0.006392190
4510.651741	0.005991751
4512.580195	0.006262254
4514.508648	0.006485526
4516.437101	0.006508078
4518.365554	0.006437678
4520.294007	0.006244801
4522.222460	0.006192842
4524.150913	0.006581887
4526.079366	0.007589929
4528.007819	0.008326438
4529.936272	0.007766337
4531.864725	0.006786161
4533.793178	0.006272592
4535.721631	0.006305720
4537.650084	0.006342869
4539.578538	0.006046110
4541.506991	0.006326940
4543.435444	0.007590026
4545.363897	0.008134084
4547.292350	0.006889390
4549.220803	0.005244658
4551.149256	0.004142324
4553.077709	0.003868448
4555.006162	0.004938952
4556.934615	0.006674624
4558.863068	0.008235759
4560.791521	0.008987183
4562.719974	0.008591642
4564.648428	0.007398944
4566.576881	0.006437167
4568.505334	0.006535492
4570.433787	0.007164015
4572.362240	0.007506124
4574.290693	0.007267736
4576.219146	0.006722620
4578.147599	0.006273305
4580.076052	0.006139681
4582.004505	0.006525673
4583.932958	0.007109456
4585.861411	0.007280034
4587.789864	0.007176905
4589.718318	0.007201567
4591.646771	0.006974463
4593.575224	0.006230211
4595.503677	0.005774838
4597.432130	0.006504268
4599.360583	0.007265367
4601.289036	0.007329787
4603.217489	0.007186959
[truncated: 1,501 more rows]
