# Supplementary material for: Adaptive Method for Quantitative Estimation of Glucose and Fructose Concentrations in Aqueous Solutions Based on Infrared Nanoantenna Optics
Source: Sensors (Basel). 2019 Jul 11;19(14):3053. doi: 10.3390/s19143053 (PMC6678705; doi:10.3390/s19143053)
Supplement: Supplementary file 1 [file sensors-19-03053-s001.zip › 00_Measurement_Data/Fructose cycles/3 c=50 gl/res4 sc50_50 ap100x100 par pol/3 c50 gl.27.txt]

748.239793	0.029461147
750.168246	0.036531299
752.096699	0.044929322
754.025152	0.042496245
755.953605	0.029648470
757.882058	0.026714411
759.810511	0.043373737
761.738964	0.040751148
763.667418	0.020365557
765.595871	0.020267125
767.524324	0.021806413
769.452777	0.022775831
771.381230	0.012328100
773.309683	0.009129650
775.238136	0.019413503
777.166589	0.023500692
779.095042	0.026491174
781.023495	0.039386991
782.951948	0.035714451
784.880401	0.030841917
786.808854	0.020949660
788.737308	0.015382901
790.665761	0.024193557
792.594214	0.026359996
794.522667	0.034901664
796.451120	0.041595228
798.379573	0.033817090
800.308026	0.020379111
802.236479	0.017797032
804.164932	0.017760711
806.093385	0.021941327
808.021838	0.045227237
809.950291	0.055548392
811.878744	0.046812847
813.807197	0.041065283
815.735651	0.034401003
817.664104	0.019696223
819.592557	0.030542687
821.521010	0.031390056
823.449463	0.027749553
825.377916	0.024052547
827.306369	0.017685750
829.234822	0.026337011
831.163275	0.017293718
833.091728	0.012074036
835.020181	0.019205792
836.948634	0.023086257
838.877087	0.025193635
840.805541	0.015438735
842.733994	0.014025893
844.662447	0.015938427
846.590900	0.025053460
848.519353	0.019487899
850.447806	0.016014930
852.376259	0.018925397
854.304712	0.018697102
856.233165	0.026660435
858.161618	0.027801594
860.090071	0.030446341
862.018524	0.034469157
863.946977	0.029759746
865.875430	0.021944392
867.803884	0.019095162
869.732337	0.022876579
871.660790	0.029629175
873.589243	0.033618394
875.517696	0.035036828
877.446149	0.034391195
879.374602	0.034342758
881.303055	0.036492184
883.231508	0.038102392
885.159961	0.040244848
887.088414	0.043061156
889.016867	0.043774545
890.945320	0.044539835
892.873774	0.049472559
894.802227	0.056846265
896.730680	0.060027227
898.659133	0.059510328
900.587586	0.060852867
902.516039	0.064279296
904.444492	0.067240693
906.372945	0.070651427
908.301398	0.075168923
910.229851	0.079192109
912.158304	0.083549462
914.086757	0.089263231
916.015210	0.095356330
917.943664	0.101188108
919.872117	0.106171064
921.800570	0.109452121
923.729023	0.111123353
925.657476	0.113335259
927.585929	0.118713208
929.514382	0.126180366
931.442835	0.132646278
933.371288	0.137413204
935.299741	0.142049506
937.228194	0.147581011
939.156647	0.153657958
941.085100	0.159881860
943.013553	0.165730208
944.942007	0.170322046
946.870460	0.174739823
948.798913	0.180798322
950.727366	0.188469008
952.655819	0.197193354
954.584272	0.205720529
956.512725	0.212411836
958.441178	0.217681095
960.369631	0.222844452
962.298084	0.228236839
964.226537	0.234036520
966.154990	0.240172222
968.083443	0.245694384
970.011897	0.251141608
971.940350	0.258310109
973.868803	0.266051203
975.797256	0.271811604
977.725709	0.276101321
979.654162	0.281291813
981.582615	0.288278788
983.511068	0.296048373
985.439521	0.303395152
987.367974	0.310092330
989.296427	0.316314787
991.224880	0.322010785
993.153333	0.327444434
995.081786	0.333089650
997.010240	0.338510245
998.938693	0.342808157
1000.867146	0.346667469
1002.795599	0.351390570
1004.724052	0.356528759
1006.652505	0.361396134
1008.580958	0.365956813
1010.509411	0.369692087
1012.437864	0.372762382
1014.366317	0.375897735
1016.294770	0.378979653
1018.223223	0.381727725
1020.151676	0.384299487
1022.080130	0.386981100
1024.008583	0.389617175
1025.937036	0.391448170
1027.865489	0.392568201
1029.793942	0.393933564
1031.722395	0.395305812
1033.650848	0.395955056
1035.579301	0.396265239
1037.507754	0.396850139
1039.436207	0.397881329
1041.364660	0.399155349
1043.293113	0.399618417
1045.221566	0.398784310
1047.150019	0.397953391
1049.078473	0.397510320
1051.006926	0.396504492
1052.935379	0.395048469
1054.863832	0.393526137
1056.792285	0.391883612
1058.720738	0.390290797
1060.649191	0.388824999
1062.577644	0.387602031
1064.506097	0.386763006
1066.434550	0.386428267
1068.363003	0.386720359
1070.291456	0.386940986
1072.219909	0.386250615
1074.148363	0.384493083
1076.076816	0.382189751
1078.005269	0.380871773
1079.933722	0.381115466
1081.862175	0.381576210
1083.790628	0.380898029
1085.719081	0.379297912
1087.647534	0.378366292
1089.575987	0.377992839
1091.504440	0.377219796
1093.432893	0.376783580
1095.361346	0.376446724
1097.289799	0.375058800
1099.218253	0.372678965
1101.146706	0.369967788
1103.075159	0.367475986
1105.003612	0.365336865
1106.932065	0.363689721
1108.860518	0.362649232
1110.788971	0.361586273
1112.717424	0.359582007
1114.645877	0.356810987
1116.574330	0.354365140
1118.502783	0.352245659
1120.431236	0.349433064
1122.359689	0.345979184
1124.288142	0.343147933
1126.216596	0.341191173
1128.145049	0.338952243
1130.073502	0.336011946
1132.001955	0.333036095
1133.930408	0.330490530
1135.858861	0.328160107
1137.787314	0.325623184
1139.715767	0.323042721
1141.644220	0.320809484
1143.572673	0.318618715
1145.501126	0.315933585
1147.429579	0.312870681
1149.358032	0.309894025
1151.286486	0.307164878
1153.214939	0.304522097
1155.143392	0.301949471
1157.071845	0.299548239
1159.000298	0.297100425
1160.928751	0.294329852
1162.857204	0.291417778
1164.785657	0.288820386
1166.714110	0.286476910
1168.642563	0.284037828
1170.571016	0.281482309
1172.499469	0.278690457
1174.427922	0.275717050
1176.356375	0.272838056
1178.284829	0.269852549
1180.213282	0.266577423
1182.141735	0.263186365
1184.070188	0.260203570
1185.998641	0.258232385
1187.927094	0.256893516
1189.855547	0.255255312
1191.784000	0.252890438
1193.712453	0.250057846
1195.640906	0.247607872
1197.569359	0.245652691
1199.497812	0.243361056
1201.426265	0.240339562
1203.354719	0.237286791
1205.283172	0.234474733
1207.211625	0.232239038
1209.140078	0.230347291
1211.068531	0.228583172
1212.996984	0.226596311
1214.925437	0.224008724
1216.853890	0.221288338
1218.782343	0.219021618
1220.710796	0.216956034
1222.639249	0.214741424
1224.567702	0.212609932
1226.496155	0.210737228
1228.424609	0.208854750
1230.353062	0.206902131
1232.281515	0.205156520
1234.209968	0.203555167
1236.138421	0.201688290
1238.066874	0.199500337
1239.995327	0.197441891
1241.923780	0.195658281
1243.852233	0.193880454
1245.780686	0.192089170
1247.709139	0.190550581
1249.637592	0.189290985
1251.566045	0.187855661
1253.494498	0.186015934
1255.422952	0.184234768
1257.351405	0.182569817
1259.279858	0.180691630
1261.208311	0.178824723
1263.136764	0.177100465
1265.065217	0.175233036
1266.993670	0.173325494
1268.922123	0.171705425
1270.850576	0.170171633
1272.779029	0.168488920
1274.707482	0.166835234
1276.635935	0.165514857
1278.564388	0.164431348
1280.492842	0.163055405
1282.421295	0.161360577
1284.349748	0.159795642
1286.278201	0.158204347
1288.206654	0.156385809
1290.135107	0.154662579
1292.063560	0.153196618
1293.992013	0.151853159
1295.920466	0.150486559
1297.848919	0.149047524
1299.777372	0.147584558
1301.705825	0.146130651
1303.634278	0.144746557
1305.562731	0.143489331
1307.491185	0.142254934
1309.419638	0.140957043
1311.348091	0.139571592
1313.276544	0.138222113
1315.204997	0.137166992
1317.133450	0.136314258
1319.061903	0.135090306
1320.990356	0.133186460
1322.918809	0.131152242
1324.847262	0.129637733
1326.775715	0.128582507
1328.704168	0.127629608
1330.632621	0.126722500
1332.561075	0.126020491
1334.489528	0.125490457
1336.417981	0.124895543
1338.346434	0.123925753
1340.274887	0.122532040
1342.203340	0.120762259
1344.131793	0.118862562
1346.060246	0.117223263
1347.988699	0.115926266
1349.917152	0.114847705
1351.845605	0.113853462
1353.774058	0.112788677
1355.702511	0.111733556
1357.630965	0.111021914
1359.559418	0.110666603
1361.487871	0.110126853
1363.416324	0.109186269
1365.344777	0.107984051
1367.273230	0.106703863
1369.201683	0.105886430
1371.130136	0.105525672
1373.058589	0.104850873
1374.987042	0.103561968
1376.915495	0.101905525
1378.843948	0.100402251
1380.772401	0.099458128
1382.700854	0.098874912
1384.629308	0.098287560
1386.557761	0.097492017
1388.486214	0.096697100
1390.414667	0.096084252
1392.343120	0.095460176
1394.271573	0.094947606
1396.200026	0.094573207
1398.128479	0.093591787
1400.056932	0.092140161
1401.985385	0.090857297
1403.913838	0.089591302
1405.842291	0.088419840
1407.770744	0.087399028
1409.699198	0.086382151
1411.627651	0.085564971
1413.556104	0.085226826
1415.484557	0.085264884
1417.413010	0.085027106
1419.341463	0.084372424
1421.269916	0.083700947
1423.198369	0.082844503
1425.126822	0.081996590
1427.055275	0.081279762
1428.983728	0.080440558
1430.912181	0.079841174
1432.840634	0.079593301
1434.769087	0.079013430
1436.697541	0.078006051
1438.625994	0.077023394
1440.554447	0.075730488
1442.482900	0.074442789
1444.411353	0.073729202
1446.339806	0.073464721
1448.268259	0.073542021
1450.196712	0.073591590
1452.125165	0.073418982
1454.053618	0.073251911
1455.982071	0.072839715
1457.910524	0.072173186
1459.838977	0.071336024
1461.767431	0.070100613
1463.695884	0.068810128
1465.624337	0.068011880
1467.552790	0.067643993
1469.481243	0.067266539
1471.409696	0.067054182
1473.338149	0.067197599
1475.266602	0.066604920
1477.195055	0.065099083
1479.123508	0.063793264
1481.051961	0.062934510
1482.980414	0.062462058
1484.908867	0.062516145
1486.837321	0.063020945
1488.765774	0.063307598
1490.694227	0.062798098
1492.622680	0.061895620
1494.551133	0.061038893
1496.479586	0.060408145
1498.408039	0.059845153
1500.336492	0.059291128
1502.264945	0.059300747
1504.193398	0.059764739
1506.121851	0.060122740
1508.050304	0.060195953
1509.978757	0.059295986
1511.907210	0.057787191
1513.835664	0.056927927
1515.764117	0.056821667
1517.692570	0.056897402
1519.621023	0.056501608
1521.549476	0.055882413
1523.477929	0.055749796
1525.406382	0.055385754
1527.334835	0.054530814
1529.263288	0.053662974
1531.191741	0.052725658
1533.120194	0.051928107
1535.048647	0.052063018
1536.977100	0.052781783
1538.905554	0.053736515
1540.834007	0.055076081
1542.762460	0.055101383
1544.690913	0.053231291
1546.619366	0.051114071
1548.547819	0.049602982
1550.476272	0.048843458
1552.404725	0.048658744
1554.333178	0.048631988
1556.261631	0.048434325
1558.190084	0.048141453
1560.118537	0.048649754
1562.046990	0.048845034
1563.975443	0.048042104
1565.903897	0.047409248
1567.832350	0.047144443
1569.760803	0.047067851
1571.689256	0.047636699
1573.617709	0.048252366
1575.546162	0.048111774
1577.474615	0.047439944
1579.403068	0.046599951
1581.331521	0.045822505
1583.259974	0.045385372
1585.188427	0.045232020
1587.116880	0.045276619
1589.045333	0.045407090
1590.973787	0.045557953
1592.902240	0.045850679
1594.830693	0.046302736
1596.759146	0.046598978
1598.687599	0.046480119
1600.616052	0.046302572
1602.544505	0.046627156
1604.472958	0.047475804
1606.401411	0.048300724
1608.329864	0.048584871
1610.258317	0.048556238
1612.186770	0.049069535
1614.115223	0.050254565
1616.043677	0.051115647
1617.972130	0.051143579
1619.900583	0.050932277
1621.829036	0.050977148
1623.757489	0.051617239
1625.685942	0.052426267
1627.614395	0.052699450
1629.542848	0.052664097
1631.471301	0.052942701
1633.399754	0.053663634
1635.328207	0.054585811
1637.256660	0.055242859
1639.185113	0.055012796
1641.113566	0.054568168
1643.042020	0.054868151
1644.970473	0.055558648
1646.898926	0.056123849
1648.827379	0.056796152
1650.755832	0.056829672
1652.684285	0.055778798
1654.612738	0.054971378
1656.541191	0.054408159
1658.469644	0.053695481
1660.398097	0.053121299
1662.326550	0.052572351
1664.255003	0.052089181
1666.183456	0.051681649
1668.111910	0.051247369
1670.040363	0.051202260
1671.968816	0.051334325
1673.897269	0.050536130
1675.825722	0.049174629
1677.754175	0.048378412
1679.682628	0.048182152
1681.611081	0.048167519
1683.539534	0.047710419
1685.467987	0.046885781
1687.396440	0.045854110
1689.324893	0.044528689
1691.253346	0.043546159
1693.181799	0.043254420
1695.110253	0.043607093
1697.038706	0.044186290
1698.967159	0.043327834
1700.895612	0.041395530
1702.824065	0.040164426
1704.752518	0.039374627
1706.680971	0.038839772
1708.609424	0.038356967
1710.537877	0.037711430
1712.466330	0.037319519
1714.394783	0.037312277
1716.323236	0.036961302
1718.251689	0.035929095
1720.180143	0.034926191
1722.108596	0.034259055
1724.037049	0.034010921
1725.965502	0.034119938
1727.893955	0.034158103
1729.822408	0.034022413
1731.750861	0.033761840
1733.679314	0.033401184
1735.607767	0.033299208
1737.536220	0.033114146
1739.464673	0.032715950
1741.393126	0.032647982
1743.321579	0.032867651
1745.250032	0.033270456
1747.178486	0.033911068
1749.106939	0.034131996
1751.035392	0.033451870
1752.963845	0.032777008
1754.892298	0.032792386
1756.820751	0.033222325
1758.749204	0.033653621
1760.677657	0.033837561
1762.606110	0.033934452
1764.534563	0.033973772
1766.463016	0.033950087
1768.391469	0.034473099
1770.319922	0.035605069
1772.248376	0.036344510
1774.176829	0.036169071
1776.105282	0.035622533
1778.033735	0.035436518
1779.962188	0.035843145
1781.890641	0.036458343
1783.819094	0.036752749
1785.747547	0.036803089
1787.676000	0.037029169
1789.604453	0.037458342
1791.532906	0.037912577
1793.461359	0.038395826
1795.389812	0.038903479
1797.318266	0.039321464
1799.246719	0.039493404
1801.175172	0.039461330
1803.103625	0.039554369
1805.032078	0.039845251
1806.960531	0.040209167
1808.888984	0.040534079
1810.817437	0.040684704
1812.745890	0.040609770
1814.674343	0.040360894
1816.602796	0.040159583
1818.531249	0.040301025
1820.459702	0.040713537
1822.388155	0.041078191
1824.316609	0.041343037
1826.245062	0.041718349
1828.173515	0.041964415
1830.101968	0.041786171
1832.030421	0.041323863
1833.958874	0.040795505
1835.887327	0.040511213
1837.815780	0.040508717
1839.744233	0.040487457
1841.672686	0.040243480
1843.601139	0.039984375
1845.529592	0.040070396
1847.458045	0.040203530
1849.386499	0.040063769
1851.314952	0.039782763
1853.243405	0.039540756
1855.171858	0.039387919
1857.100311	0.039181996
1859.028764	0.038797051
1860.957217	0.038318116
1862.885670	0.037994917
1864.814123	0.038004126
1866.742576	0.038153589
1868.671029	0.038111679
1870.599482	0.037805807
1872.527935	0.037263710
1874.456388	0.036652602
1876.384842	0.036215648
1878.313295	0.035910107
1880.241748	0.035634637
1882.170201	0.035409074
1884.098654	0.035181452
1886.027107	0.034864284
1887.955560	0.034506913
1889.884013	0.034374796
1891.812466	0.034413628
1893.740919	0.034123648
1895.669372	0.033509139
1897.597825	0.032956727
1899.526278	0.032575175
1901.454732	0.032277260
1903.383185	0.031974275
1905.311638	0.031630550
1907.240091	0.031304095
1909.168544	0.031087765
1911.096997	0.030948838
1913.025450	0.030765250
1914.953903	0.030461838
1916.882356	0.030031404
1918.810809	0.029667776
1920.739262	0.029371396
1922.667715	0.029062334
1924.596168	0.028859790
1926.524622	0.028583465
1928.453075	0.028175099
1930.381528	0.027815800
1932.309981	0.027511820
1934.238434	0.027291836
1936.166887	0.027177239
1938.095340	0.026985433
1940.023793	0.026650971
1941.952246	0.026364759
1943.880699	0.026293825
1945.809152	0.026370965
1947.737605	0.026493629
1949.666058	0.026327893
1951.594511	0.025608309
1953.522965	0.024900749
1955.451418	0.024762526
1957.379871	0.024796443
1959.308324	0.024493910
1961.236777	0.024070725
1963.165230	0.023822894
1965.093683	0.023649352
1967.022136	0.023474317
1968.950589	0.023308899
1970.879042	0.023067372
1972.807495	0.022743654
1974.735948	0.022353694
1976.664401	0.022054639
1978.592855	0.022099700
1980.521308	0.022208588
1982.449761	0.022030272
1984.378214	0.021880260
1986.306667	0.021949075
1988.235120	0.021869613
1990.163573	0.021473585
1992.092026	0.021034153
1994.020479	0.020827707
1995.948932	0.020737115
1997.877385	0.020484904
1999.805838	0.020129006
2001.734291	0.019916527
2003.662744	0.019752309
2005.591198	0.019518113
2007.519651	0.019427346
2009.448104	0.019427408
2011.376557	0.019247539
2013.305010	0.019021243
2015.233463	0.018861521
2017.161916	0.018604139
2019.090369	0.018328551
2021.018822	0.018239327
2022.947275	0.018239472
2024.875728	0.018151205
2026.804181	0.018076330
2028.732634	0.018055338
2030.661088	0.017780449
2032.589541	0.017233048
2034.517994	0.016875044
2036.446447	0.016886307
2038.374900	0.016949259
2040.303353	0.016768675
2042.231806	0.016451307
2044.160259	0.016335167
2046.088712	0.016572999
2048.017165	0.016975001
2049.945618	0.017189711
2051.874071	0.016989209
2053.802524	0.016469227
2055.730978	0.015987696
2057.659431	0.015746022
2059.587884	0.015596363
2061.516337	0.015490653
2063.444790	0.015570008
2065.373243	0.015712358
2067.301696	0.015686911
2069.230149	0.015482413
2071.158602	0.015312583
2073.087055	0.015327645
2075.015508	0.015283408
2076.943961	0.014986234
2078.872414	0.014650766
2080.800867	0.014439716
2082.729321	0.014392596
2084.657774	0.014541987
2086.586227	0.014716167
2088.514680	0.014704716
2090.443133	0.014509412
2092.371586	0.014290590
2094.300039	0.014196960
2096.228492	0.014190251
2098.156945	0.014173382
2100.085398	0.014189255
2102.013851	0.014116079
2103.942304	0.013819810
2105.870757	0.013668529
2107.799211	0.013839556
2109.727664	0.014080069
2111.656117	0.014064269
2113.584570	0.013609754
2115.513023	0.013033479
2117.441476	0.012811828
2119.369929	0.013022779
2121.298382	0.013411832
2123.226835	0.013750888
2125.155288	0.014024237
2127.083741	0.014171512
2129.012194	0.014093761
2130.940647	0.013947215
2132.869100	0.013779528
2134.797554	0.013500868
2136.726007	0.013324702
2138.654460	0.013321272
2140.582913	0.013252063
2142.511366	0.013076920
2144.439819	0.012945325
2146.368272	0.012883295
2148.296725	0.012858838
2150.225178	0.012881167
2152.153631	0.012903342
2154.082084	0.012824778
2156.010537	0.012612049
2157.938990	0.012361903
2159.867444	0.012242340
2161.795897	0.012260890
2163.724350	0.012198937
2165.652803	0.012073417
2167.581256	0.012139000
2169.509709	0.012278623
2171.438162	0.012231126
2173.366615	0.012263184
2175.295068	0.012344043
2177.223521	0.012050859
2179.151974	0.011773767
2181.080427	0.011849894
2183.008880	0.011824119
2184.937334	0.011565162
2186.865787	0.011479145
2188.794240	0.011666099
2190.722693	0.011711883
2192.651146	0.011403740
2194.579599	0.011016898
2196.508052	0.010781797
2198.436505	0.010665699
2200.364958	0.010683262
2202.293411	0.010751721
2204.221864	0.010784033
2206.150317	0.010865876
2208.078770	0.010878801
2210.007223	0.010709261
2211.935677	0.010673083
2213.864130	0.010780917
2215.792583	0.010611738
2217.721036	0.010348724
2219.649489	0.010408721
2221.577942	0.010491381
2223.506395	0.010272785
2225.434848	0.010155044
2227.363301	0.010522343
2229.291754	0.010919753
2231.220207	0.010928681
2233.148660	0.010644390
2235.077113	0.010163276
2237.005567	0.009565340
2238.934020	0.009381004
2240.862473	0.009828819
2242.790926	0.010321227
2244.719379	0.010379752
2246.647832	0.010088461
2248.576285	0.009635900
2250.504738	0.009228375
2252.433191	0.009092120
2254.361644	0.009348530
2256.290097	0.009601632
2258.218550	0.009557592
2260.147003	0.009508664
2262.075456	0.009626665
2264.003910	0.009647395
2265.932363	0.009437305
2267.860816	0.009233195
2269.789269	0.009152912
2271.717722	0.009055775
2273.646175	0.009033214
2275.574628	0.009194945
2277.503081	0.009310635
2279.431534	0.009279855
2281.359987	0.009212055
2283.288440	0.009061924
2285.216893	0.008735354
2287.145346	0.008355703
2289.073800	0.008141603
2291.002253	0.008158226
2292.930706	0.008364385
2294.859159	0.008617840
2296.787612	0.008599300
2298.716065	0.008295458
2300.644518	0.008205781
2302.572971	0.008475121
2304.501424	0.008571022
2306.429877	0.008231452
2308.358330	0.007823582
2310.286783	0.007571156
2312.215236	0.007421706
2314.143690	0.007345082
2316.072143	0.007232388
2318.000596	0.007044146
2319.929049	0.006951331
2321.857502	0.007208248
2323.785955	0.007915609
2325.714408	0.008389913
2327.642861	0.007955939
2329.571314	0.007262305
2331.499767	0.007187078
2333.428220	0.007724555
2335.356673	0.008644674
2337.285126	0.009555261
2339.213579	0.009602772
2341.142033	0.008772441
2343.070486	0.007973580
2344.998939	0.007575508
2346.927392	0.007542704
2348.855845	0.007584510
2350.784298	0.007368849
2352.712751	0.007241230
2354.641204	0.007678824
2356.569657	0.007523190
2358.498110	0.005924623
2360.426563	0.004796247
2362.355016	0.005332535
2364.283469	0.006705948
2366.211923	0.007925663
2368.140376	0.008245153
2370.068829	0.007591648
2371.997282	0.006887979
2373.925735	0.006861514
2375.854188	0.007245983
2377.782641	0.007229150
2379.711094	0.006708070
2381.639547	0.006305247
2383.568000	0.006260677
2385.496453	0.006314566
2387.424906	0.006217066
2389.353359	0.005937666
2391.281812	0.005628196
2393.210266	0.005502371
2395.138719	0.005598492
2397.067172	0.005778788
2398.995625	0.005972520
2400.924078	0.006196813
2402.852531	0.006369374
2404.780984	0.006284314
2406.709437	0.006012537
2408.637890	0.005820853
2410.566343	0.005843807
2412.494796	0.005988505
2414.423249	0.006072240
2416.351702	0.005988151
2418.280156	0.005843987
2420.208609	0.005871528
2422.137062	0.006000448
2424.065515	0.005947762
2425.993968	0.005734026
2427.922421	0.005712696
2429.850874	0.005924297
2431.779327	0.006073158
2433.707780	0.006190424
2435.636233	0.006461553
2437.564686	0.006564438
2439.493139	0.006250069
2441.421592	0.005779904
2443.350045	0.005487146
2445.278499	0.005541954
2447.206952	0.005675662
2449.135405	0.005615714
2451.063858	0.005756459
2452.992311	0.006133311
2454.920764	0.006248556
2456.849217	0.006242780
2458.777670	0.006244100
2460.706123	0.006095503
2462.634576	0.006150069
2464.563029	0.006377555
2466.491482	0.006271670
2468.419935	0.006133553
2470.348389	0.006361358
2472.276842	0.006638501
2474.205295	0.006510937
2476.133748	0.006164087
2478.062201	0.006096036
2479.990654	0.006253939
2481.919107	0.006271052
2483.847560	0.006141390
2485.776013	0.006240787
2487.704466	0.006608693
2489.632919	0.006949238
2491.561372	0.007069724
2493.489825	0.007057388
2495.418279	0.007123297
2497.346732	0.007299872
2499.275185	0.007495473
2501.203638	0.007679733
2503.132091	0.007929667
2505.060544	0.008246514
2506.988997	0.008424697
2508.917450	0.008469269
2510.845903	0.008600409
2512.774356	0.008777754
2514.702809	0.008919308
2516.631262	0.009141169
2518.559715	0.009432540
2520.488168	0.009735102
2522.416622	0.010109242
2524.345075	0.010445638
2526.273528	0.010547305
2528.201981	0.010379980
2530.130434	0.010103151
2532.058887	0.009997067
2533.987340	0.010316746
2535.915793	0.010888566
2537.844246	0.011304198
2539.772699	0.011530740
2541.701152	0.011807925
2543.629605	0.012241192
2545.558058	0.012573968
2547.486512	0.012593294
2549.414965	0.012682602
2551.343418	0.013158880
2553.271871	0.013730453
2555.200324	0.014100286
2557.128777	0.014385934
2559.057230	0.014723978
2560.985683	0.015012801
2562.914136	0.015307992
2564.842589	0.015685938
2566.771042	0.015937777
2568.699495	0.015994227
2570.627948	0.016143721
2572.556401	0.016583163
2574.484855	0.017037522
2576.413308	0.017039197
2578.341761	0.016742213
2580.270214	0.016664119
2582.198667	0.016866149
2584.127120	0.017227106
2586.055573	0.017594384
2587.984026	0.017622655
2589.912479	0.017445184
2591.840932	0.017652195
2593.769385	0.018302578
2595.697838	0.018773368
2597.626291	0.018740501
2599.554745	0.018595545
2601.483198	0.018574642
2603.411651	0.018523002
2605.340104	0.018415160
2607.268557	0.018280094
2609.197010	0.018189440
2611.125463	0.018373970
2613.053916	0.018858781
2614.982369	0.019328583
2616.910822	0.019497883
2618.839275	0.019199276
2620.767728	0.018587703
2622.696181	0.018257543
2624.624635	0.018335855
2626.553088	0.018510900
2628.481541	0.018721167
2630.409994	0.019007120
2632.338447	0.019161358
2634.266900	0.019023633
2636.195353	0.018761367
2638.123806	0.018459514
2640.052259	0.018142445
2641.980712	0.018092019
2643.909165	0.018359797
2645.837618	0.018478153
2647.766071	0.018116385
2649.694524	0.017647987
2651.622978	0.017535949
2653.551431	0.017656811
2655.479884	0.017652141
2657.408337	0.017479809
2659.336790	0.017350262
2661.265243	0.017283468
2663.193696	0.017126780
2665.122149	0.016984452
2667.050602	0.017131632
2668.979055	0.017502146
2670.907508	0.017560424
2672.835961	0.017102988
2674.764414	0.016696122
2676.692868	0.016653866
2678.621321	0.016617985
2680.549774	0.016299093
2682.478227	0.015988067
2684.406680	0.016125148
2686.335133	0.016335389
2688.263586	0.015939135
2690.192039	0.015490884
2692.120492	0.015768992
2694.048945	0.016134258
2695.977398	0.015983354
2697.905851	0.015781973
2699.834304	0.015697762
2701.762757	0.015463145
2703.691211	0.015249040
2705.619664	0.015045339
2707.548117	0.014640113
2709.476570	0.014420927
2711.405023	0.014541672
2713.333476	0.014422555
2715.261929	0.014025451
2717.190382	0.013801794
2719.118835	0.013927113
2721.047288	0.014295466
2722.975741	0.014496623
2724.904194	0.014430576
2726.832647	0.014554570
2728.761101	0.014785745
2730.689554	0.014511654
2732.618007	0.013871064
2734.546460	0.013378992
2736.474913	0.013105173
2738.403366	0.013245394
2740.331819	0.013820725
2742.260272	0.014142264
2744.188725	0.013949504
2746.117178	0.013700927
2748.045631	0.013558896
2749.974084	0.013449405
2751.902537	0.013513129
2753.830991	0.013742615
2755.759444	0.013812972
2757.687897	0.013603902
2759.616350	0.013282812
2761.544803	0.012918708
2763.473256	0.012609618
2765.401709	0.012563387
2767.330162	0.012782430
2769.258615	0.013045044
2771.187068	0.012954981
2773.115521	0.012452366
2775.043974	0.012067992
2776.972427	0.012005640
2778.900880	0.011998661
2780.829334	0.012109368
2782.757787	0.012403640
2784.686240	0.012720662
2786.614693	0.013077590
2788.543146	0.013295589
2790.471599	0.012983867
2792.400052	0.012462683
2794.328505	0.012296917
2796.256958	0.012387192
2798.185411	0.012525440
2800.113864	0.012671904
2802.042317	0.012777264
2803.970770	0.012710747
2805.899224	0.012446241
2807.827677	0.012212336
2809.756130	0.012043919
2811.684583	0.011768290
2813.613036	0.011552542
2815.541489	0.011609257
2817.469942	0.011767104
2819.398395	0.011865601
2821.326848	0.011830319
2823.255301	0.011512858
2825.183754	0.011161539
2827.112207	0.011289415
2829.040660	0.011635851
2830.969113	0.011488774
2832.897567	0.011073292
2834.826020	0.011074728
2836.754473	0.011471712
2838.682926	0.011811176
2840.611379	0.011929775
2842.539832	0.012018248
2844.468285	0.011958519
2846.396738	0.011506814
2848.325191	0.010840891
2850.253644	0.010443223
2852.182097	0.010671999
2854.110550	0.011142774
2856.039003	0.011088463
2857.967457	0.010606375
2859.895910	0.010344381
2861.824363	0.010567466
2863.752816	0.011085054
2865.681269	0.011486324
2867.609722	0.011574001
2869.538175	0.011439864
2871.466628	0.011159732
2873.395081	0.010932840
2875.323534	0.011038063
2877.251987	0.011304361
2879.180440	0.011490238
2881.108893	0.011541602
2883.037347	0.011329751
2884.965800	0.010938521
2886.894253	0.010534995
2888.822706	0.010216837
2890.751159	0.010243945
2892.679612	0.010531457
2894.608065	0.010680477
2896.536518	0.010813051
2898.464971	0.011202949
2900.393424	0.011451958
2902.321877	0.011209532
2904.250330	0.010964088
2906.178783	0.011263012
2908.107236	0.011745394
2910.035690	0.011682533
2911.964143	0.011164937
2913.892596	0.010851343
2915.821049	0.010818554
2917.749502	0.010826272
2919.677955	0.010889415
2921.606408	0.010928324
2923.534861	0.010714611
2925.463314	0.010634881
2927.391767	0.011025601
2929.320220	0.011524254
2931.248673	0.011811172
2933.177126	0.011759025
2935.105580	0.011492467
2937.034033	0.011352475
2938.962486	0.011333941
2940.890939	0.011451626
2942.819392	0.011745141
2944.747845	0.011887327
2946.676298	0.011821212
2948.604751	0.011754674
2950.533204	0.011533067
2952.461657	0.011145941
2954.390110	0.011020987
2956.318563	0.011329103
2958.247016	0.011617131
2960.175469	0.011464894
2962.103923	0.011191594
2964.032376	0.011204310
2965.960829	0.011273210
2967.889282	0.011127428
2969.817735	0.011203015
2971.746188	0.011651581
2973.674641	0.011721014
2975.603094	0.011325222
2977.531547	0.011255151
2979.460000	0.011486013
2981.388453	0.011420369
2983.316906	0.011078728
2985.245359	0.010894919
2987.173813	0.011050332
2989.102266	0.011239648
2991.030719	0.011263656
2992.959172	0.011513751
2994.887625	0.011949524
2996.816078	0.012068462
2998.744531	0.012184367
3000.672984	0.012620477
3002.601437	0.013013584
3004.529890	0.013006126
3006.458343	0.012559969
3008.386796	0.011909267
3010.315249	0.011558809
3012.243703	0.011800960
3014.172156	0.012453252
3016.100609	0.013135071
3018.029062	0.013301299
3019.957515	0.012687736
3021.885968	0.012012172
3023.814421	0.011945184
3025.742874	0.012238146
3027.671327	0.012484851
3029.599780	0.012645224
3031.528233	0.012814031
3033.456686	0.013046075
3035.385139	0.013202514
3037.313592	0.013113829
3039.242046	0.013038598
3041.170499	0.013479791
3043.098952	0.014175514
3045.027405	0.014144163
3046.955858	0.013444468
3048.884311	0.013218781
3050.812764	0.013626937
3052.741217	0.014091047
3054.669670	0.014517012
3056.598123	0.014918922
3058.526576	0.014925150
3060.455029	0.014504555
3062.383482	0.014391165
3064.311936	0.014997281
3066.240389	0.015605121
3068.168842	0.015503435
3070.097295	0.014981198
3072.025748	0.014638916
3073.954201	0.014746499
3075.882654	0.015080967
3077.811107	0.015114371
3079.739560	0.014739585
3081.668013	0.014559587
3083.596466	0.015031954
3085.524919	0.015785610
3087.453372	0.016049534
3089.381825	0.015745105
3091.310279	0.015538593
3093.238732	0.015615420
3095.167185	0.015649905
3097.095638	0.015720652
3099.024091	0.016071541
3100.952544	0.016587367
3102.880997	0.016865112
3104.809450	0.016787359
3106.737903	0.016855441
3108.666356	0.017153215
3110.594809	0.017294753
3112.523262	0.017429911
3114.451715	0.017660273
3116.380169	0.017727753
3118.308622	0.017713437
3120.237075	0.017778367
3122.165528	0.018009927
3124.093981	0.018217942
3126.022434	0.018113550
3127.950887	0.018263368
3129.879340	0.019108050
3131.807793	0.019722302
3133.736246	0.019510388
3135.664699	0.019185757
3137.593152	0.019397056
3139.521605	0.019985836
3141.450058	0.020394769
3143.378512	0.020372821
3145.306965	0.020144504
3147.235418	0.019948287
3149.163871	0.019986242
3151.092324	0.020456227
3153.020777	0.021190232
3154.949230	0.021662662
3156.877683	0.021560082
3158.806136	0.021122033
3160.734589	0.020779788
3162.663042	0.020760344
3164.591495	0.021018611
3166.519948	0.021252496
3168.448402	0.021388393
3170.376855	0.021845806
3172.305308	0.022707779
3174.233761	0.023400150
3176.162214	0.023429358
3178.090667	0.022937708
3180.019120	0.022505619
3181.947573	0.022481227
3183.876026	0.022614490
3185.804479	0.022682030
3187.732932	0.022817343
3189.661385	0.023107538
3191.589838	0.023621775
3193.518292	0.024299379
3195.446745	0.024795266
3197.375198	0.024886185
3199.303651	0.024543088
3201.232104	0.024118660
3203.160557	0.024250545
3205.089010	0.024674227
3207.017463	0.024702849
3208.945916	0.024734242
3210.874369	0.025287002
3212.802822	0.025938369
3214.731275	0.026339741
3216.659728	0.026598494
3218.588181	0.026625432
3220.516635	0.026452212
3222.445088	0.026349787
3224.373541	0.026477987
3226.301994	0.026779847
3228.230447	0.026976062
3230.158900	0.026957033
3232.087353	0.027150357
3234.015806	0.027632413
3235.944259	0.027943203
3237.872712	0.027911864
3239.801165	0.027544092
3241.729618	0.027283121
3243.658071	0.027589621
3245.586525	0.027999911
3247.514978	0.028284727
3249.443431	0.028539142
3251.371884	0.028314764
3253.300337	0.027741160
3255.228790	0.027738275
3257.157243	0.028353689
3259.085696	0.028744755
3261.014149	0.028683556
3262.942602	0.028644938
3264.871055	0.028841039
3266.799508	0.029190417
3268.727961	0.029364131
3270.656414	0.028992718
3272.584868	0.028249608
3274.513321	0.027865311
3276.441774	0.028198157
3278.370227	0.028922796
3280.298680	0.029781066
3282.227133	0.030655790
3284.155586	0.031141559
3286.084039	0.030941943
3288.012492	0.030139565
3289.940945	0.029071148
3291.869398	0.028673396
3293.797851	0.029347047
3295.726304	0.030232249
3297.654758	0.030602483
3299.583211	0.030701237
3301.511664	0.031037671
3303.440117	0.031358358
3305.368570	0.031401157
3307.297023	0.031529654
3309.225476	0.031665981
3311.153929	0.031755611
3313.082382	0.031909876
3315.010835	0.031665988
3316.939288	0.031145252
3318.867741	0.030995134
3320.796194	0.030836100
3322.724648	0.030332394
3324.653101	0.030367838
3326.581554	0.031194557
3328.510007	0.031695846
3330.438460	0.031636953
3332.366913	0.031965714
3334.295366	0.032568771
3336.223819	0.032725688
3338.152272	0.032804932
3340.080725	0.032910664
3342.009178	0.032546856
3343.937631	0.032285176
3345.866084	0.032755174
3347.794537	0.033450250
3349.722991	0.033725273
3351.651444	0.033551648
3353.579897	0.033475854
3355.508350	0.033842728
3357.436803	0.034197778
3359.365256	0.034189288
3361.293709	0.034196310
3363.222162	0.034552559
3365.150615	0.035205632
3367.079068	0.035971381
3369.007521	0.036307339
3370.935974	0.035952538
3372.864427	0.035686746
3374.792881	0.035933319
3376.721334	0.036060661
3378.649787	0.035792831
3380.578240	0.035564471
3382.506693	0.035546008
3384.435146	0.035507616
3386.363599	0.035482291
3388.292052	0.035634134
3390.220505	0.035764750
3392.148958	0.035971440
3394.077411	0.036678530
3396.005864	0.037484296
3397.934317	0.037805155
3399.862770	0.037865456
3401.791224	0.037765987
3403.719677	0.037028383
3405.648130	0.036245529
3407.576583	0.036028720
3409.505036	0.036320195
3411.433489	0.036872692
3413.361942	0.037559506
3415.290395	0.037925873
3417.218848	0.037743356
3419.147301	0.037611641
3421.075754	0.037853662
3423.004207	0.038044054
3424.932660	0.038067039
3426.861114	0.037961461
3428.789567	0.037496001
3430.718020	0.036924131
3432.646473	0.036670089
3434.574926	0.036599714
3436.503379	0.036702055
3438.431832	0.036909219
3440.360285	0.036722295
3442.288738	0.036188547
3444.217191	0.035835803
3446.145644	0.035703726
3448.074097	0.035486296
3450.002550	0.035096616
3451.931004	0.035046436
3453.859457	0.035415590
3455.787910	0.035399769
3457.716363	0.034904320
3459.644816	0.034598406
3461.573269	0.034669142
3463.501722	0.035050847
3465.430175	0.035549775
3467.358628	0.035785686
3469.287081	0.035826810
3471.215534	0.035809524
3473.143987	0.035542671
3475.072440	0.035139605
3477.000893	0.035019677
3478.929347	0.035212856
3480.857800	0.035282511
3482.786253	0.034919925
3484.714706	0.034350663
3486.643159	0.034140650
3488.571612	0.034563538
3490.500065	0.035080690
3492.428518	0.035000816
3494.356971	0.034257166
3496.285424	0.033220913
3498.213877	0.032400306
3500.142330	0.032062169
3502.070783	0.031979855
3503.999237	0.032014672
3505.927690	0.032280147
3507.856143	0.032455746
3509.784596	0.032139588
3511.713049	0.031600587
3513.641502	0.031390611
3515.569955	0.031454220
3517.498408	0.031257208
3519.426861	0.030764930
3521.355314	0.030339291
3523.283767	0.030125294
3525.212220	0.030198151
3527.140673	0.030582787
3529.069126	0.031055206
3530.997580	0.031337965
3532.926033	0.031308126
3534.854486	0.030837202
3536.782939	0.029873597
3538.711392	0.028868498
3540.639845	0.028340330
3542.568298	0.028215667
3544.496751	0.028200850
3546.425204	0.028135119
3548.353657	0.027880991
3550.282110	0.027272848
3552.210563	0.026359973
3554.139016	0.025709111
3556.067470	0.025699131
3557.995923	0.025877191
3559.924376	0.025793750
3561.852829	0.025753183
3563.781282	0.026178587
3565.709735	0.026620876
3567.638188	0.026100799
3569.566641	0.024771461
3571.495094	0.023741631
3573.423547	0.023290280
3575.352000	0.022787396
3577.280453	0.022081316
3579.208906	0.021875037
3581.137360	0.022490215
3583.065813	0.023313574
3584.994266	0.023606768
3586.922719	0.023359148
3588.851172	0.022972744
3590.779625	0.022521818
3592.708078	0.022008644
3594.636531	0.021566920
3596.564984	0.021211833
3598.493437	0.020813398
3600.421890	0.020354254
3602.350343	0.019990200
3604.278796	0.019792635
3606.207249	0.019839615
3608.135703	0.020288313
3610.064156	0.020708131
3611.992609	0.020395333
3613.921062	0.019812085
3615.849515	0.019708747
3617.777968	0.019893320
3619.706421	0.019946208
3621.634874	0.019751141
3623.563327	0.019381562
3625.491780	0.018894425
3627.420233	0.018384127
3629.348686	0.018256556
3631.277139	0.018482976
3633.205593	0.018641992
3635.134046	0.018587176
3637.062499	0.018043919
3638.990952	0.016982427
3640.919405	0.015965329
3642.847858	0.015548367
3644.776311	0.015841059
3646.704764	0.016454652
3648.633217	0.016608799
3650.561670	0.016157536
3652.490123	0.016139550
3654.418576	0.016448133
3656.347029	0.015963245
3658.275482	0.014614800
3660.203936	0.013445664
3662.132389	0.012912251
3664.060842	0.012761047
3665.989295	0.012653759
3667.917748	0.012372794
3669.846201	0.012134393
3671.774654	0.012213833
3673.703107	0.012216982
3675.631560	0.012308617
3677.560013	0.012850304
3679.488466	0.012932645
3681.416919	0.012242314
3683.345372	0.011507330
3685.273826	0.011153866
3687.202279	0.011274554
3689.130732	0.012077772
3691.059185	0.013078960
3692.987638	0.013276571
3694.916091	0.012761045
3696.844544	0.012332080
3698.772997	0.012565844
3700.701450	0.013137518
3702.629903	0.013165329
3704.558356	0.012534854
3706.486809	0.011827254
3708.415262	0.011309735
3710.343716	0.011086037
3712.272169	0.011315078
3714.200622	0.011624887
3716.129075	0.011679108
3718.057528	0.011754618
3719.985981	0.012040451
3721.914434	0.012370358
3723.842887	0.012601958
3725.771340	0.012564516
3727.699793	0.012274542
3729.628246	0.012063066
3731.556699	0.012191682
3733.485152	0.012467700
3735.413605	0.012605121
3737.342059	0.013112891
3739.270512	0.014350690
3741.198965	0.015570903
3743.127418	0.015618591
3745.055871	0.014541240
3746.984324	0.013638425
3748.912777	0.013559228
3750.841230	0.013877477
3752.769683	0.013698412
3754.698136	0.013404701
3756.626589	0.013494647
3758.555042	0.013354375
3760.483495	0.012875211
3762.411949	0.012867576
3764.340402	0.013228457
3766.268855	0.013083439
3768.197308	0.012493696
3770.125761	0.012419160
3772.054214	0.013126120
3773.982667	0.014055924
3775.911120	0.014864149
3777.839573	0.015430526
3779.768026	0.015496057
3781.696479	0.015081572
3783.624932	0.014693818
3785.553385	0.014562272
3787.481838	0.014346464
3789.410292	0.013849505
3791.338745	0.013169504
3793.267198	0.012403096
3795.195651	0.011964468
3797.124104	0.012582957
3799.052557	0.014330797
3800.981010	0.016000899
3802.909463	0.016249802
3804.837916	0.015363103
3806.766369	0.014279401
3808.694822	0.013407599
3810.623275	0.012979934
3812.551728	0.013197433
3814.480182	0.013815733
3816.408635	0.014468198
3818.337088	0.014849100
3820.265541	0.014286969
3822.193994	0.013178255
3824.122447	0.012711854
3826.050900	0.012609864
3827.979353	0.012245212
3829.907806	0.011958502
3831.836259	0.012552870
3833.764712	0.013947268
3835.693165	0.014862563
3837.621618	0.014509425
3839.550071	0.013547550
3841.478525	0.012809867
3843.406978	0.012641336
3845.335431	0.012903608
3847.263884	0.013138075
3849.192337	0.012894355
3851.120790	0.012036555
3853.049243	0.011277058
3854.977696	0.011566401
3856.906149	0.012431744
3858.834602	0.012816742
3860.763055	0.012704281
3862.691508	0.012573458
3864.619961	0.012405318
3866.548415	0.012022465
3868.476868	0.011724270
3870.405321	0.012033381
3872.333774	0.012843476
3874.262227	0.013293720
3876.190680	0.012982183
3878.119133	0.012249897
3880.047586	0.011757755
3881.976039	0.012015668
3883.904492	0.012728526
3885.832945	0.013199811
3887.761398	0.013212844
3889.689851	0.013067000
3891.618305	0.013041713
3893.546758	0.012938480
3895.475211	0.012534990
3897.403664	0.012057667
3899.332117	0.011703914
3901.260570	0.011458674
3903.189023	0.011357016
3905.117476	0.011305857
3907.045929	0.011148222
3908.974382	0.011130456
3910.902835	0.011480243
3912.831288	0.011885623
3914.759741	0.012041701
3916.688194	0.012074649
3918.616648	0.012121663
3920.545101	0.012130560
3922.473554	0.011878119
3924.402007	0.011268128
3926.330460	0.010645487
3928.258913	0.010357756
3930.187366	0.010309214
3932.115819	0.010355292
3934.044272	0.010482063
3935.972725	0.010732871
3937.901178	0.011275398
3939.829631	0.011859189
3941.758084	0.012054738
3943.686538	0.012131852
3945.614991	0.012283820
3947.543444	0.011970066
3949.471897	0.011104251
3951.400350	0.010292941
3953.328803	0.010016918
3955.257256	0.010421150
3957.185709	0.010960754
3959.114162	0.011083583
3961.042615	0.011074627
3962.971068	0.011070265
3964.899521	0.010833759
3966.827974	0.010607109
3968.756427	0.010593498
3970.684881	0.010756805
3972.613334	0.011136856
3974.541787	0.011407561
3976.470240	0.011290039
3978.398693	0.011131992
3980.327146	0.011006664
3982.255599	0.010573461
3984.184052	0.010160876
3986.112505	0.010174681
3988.040958	0.010364831
3989.969411	0.010604531
3991.897864	0.010897078
3993.826317	0.010754332
3995.754771	0.010228713
3997.683224	0.010139651
3999.611677	0.010711985
4001.540130	0.011174900
4003.468583	0.010865122
4005.397036	0.010097925
4007.325489	0.009691686
4009.253942	0.010054517
4011.182395	0.010423528
4013.110848	0.010209145
4015.039301	0.009719027
4016.967754	0.009540753
4018.896207	0.009837762
4020.824661	0.010101652
4022.753114	0.010047026
4024.681567	0.010091656
4026.610020	0.010214782
4028.538473	0.010079093
4030.466926	0.009675025
4032.395379	0.009382039
4034.323832	0.009624344
4036.252285	0.009849036
4038.180738	0.009225955
4040.109191	0.008496457
4042.037644	0.008510501
4043.966097	0.008861138
4045.894550	0.008839883
4047.823004	0.008708354
4049.751457	0.008580263
4051.679910	0.008706901
4053.608363	0.009294762
4055.536816	0.009571746
4057.465269	0.008929361
4059.393722	0.008119951
4061.322175	0.008499310
4063.250628	0.009320961
4065.179081	0.009288643
4067.107534	0.009356755
4069.035987	0.009973723
4070.964440	0.009802113
4072.892894	0.009084973
4074.821347	0.008851487
4076.749800	0.008985898
4078.678253	0.008770797
4080.606706	0.008314169
4082.535159	0.008089584
4084.463612	0.007969758
4086.392065	0.007974522
4088.320518	0.008188087
4090.248971	0.008161832
4092.177424	0.008243294
4094.105877	0.009051939
4096.034330	0.009687798
4097.962783	0.009451461
4099.891237	0.008889078
4101.819690	0.008587595
4103.748143	0.008541587
4105.676596	0.008316631
4107.605049	0.007925481
4109.533502	0.007628051
4111.461955	0.007224944
4113.390408	0.007000281
4115.318861	0.007487847
4117.247314	0.007917543
4119.175767	0.007580064
4121.104220	0.006987686
4123.032673	0.006845587
4124.961127	0.007282755
4126.889580	0.007728593
4128.818033	0.007917932
4130.746486	0.008343472
4132.674939	0.008702905
4134.603392	0.008678507
4136.531845	0.008334854
4138.460298	0.007973990
4140.388751	0.007797108
4142.317204	0.007680016
4144.245657	0.007545369
4146.174110	0.007659298
4148.102563	0.008164740
4150.031017	0.008557055
4151.959470	0.007956827
4153.887923	0.006615183
4155.816376	0.006070419
4157.744829	0.007017353
4159.673282	0.008570106
4161.601735	0.009456398
4163.530188	0.009471136
4165.458641	0.009006217
4167.387094	0.008413791
4169.315547	0.008042238
4171.244000	0.008035621
4173.172453	0.008045305
4175.100906	0.007879445
4177.029360	0.008197802
4178.957813	0.008888017
4180.886266	0.008855435
4182.814719	0.008061505
4184.743172	0.007354070
4186.671625	0.007037197
4188.600078	0.006885777
4190.528531	0.007152904
4192.456984	0.007661182
4194.385437	0.007952650
4196.313890	0.007986934
4198.242343	0.007991593
4200.170796	0.007782752
4202.099250	0.007023638
4204.027703	0.006486604
4205.956156	0.006668020
4207.884609	0.006744335
4209.813062	0.006269468
4211.741515	0.006410767
4213.669968	0.007771868
4215.598421	0.009275021
4217.526874	0.009358915
4219.455327	0.007882810
4221.383780	0.006471267
4223.312233	0.006376963
4225.240686	0.007054505
4227.169139	0.007470395
4229.097593	0.007140478
4231.026046	0.006108385
4232.954499	0.005606246
4234.882952	0.005979887
4236.811405	0.006241465
4238.739858	0.006446742
4240.668311	0.006432440
4242.596764	0.006127872
4244.525217	0.006422440
4246.453670	0.007445667
4248.382123	0.008055454
4250.310576	0.007495805
4252.239029	0.006753531
4254.167483	0.006810520
4256.095936	0.007174026
4258.024389	0.006920084
4259.952842	0.006029144
4261.881295	0.005285726
4263.809748	0.005180888
4265.738201	0.005472906
4267.666654	0.005936734
4269.595107	0.006192323
4271.523560	0.006165856
4273.452013	0.006469233
4275.380466	0.006702111
4277.308919	0.006452108
4279.237373	0.006122515
4281.165826	0.006261126
4283.094279	0.006301323
4285.022732	0.005861019
4286.951185	0.004880337
4288.879638	0.004037667
4290.808091	0.004515789
4292.736544	0.005842835
4294.664997	0.006618914
4296.593450	0.006822628
4298.521903	0.006783540
4300.450356	0.006824702
4302.378809	0.007144844
4304.307262	0.007088321
4306.235716	0.006492422
4308.164169	0.006097598
4310.092622	0.006333847
4312.021075	0.007152133
4313.949528	0.007730091
4315.877981	0.007784116
4317.806434	0.007314354
4319.734887	0.006031479
4321.663340	0.005232390
4323.591793	0.005751028
4325.520246	0.006075298
4327.448699	0.005693800
4329.377152	0.005270430
4331.305606	0.005365595
4333.234059	0.005962589
4335.162512	0.006718310
4337.090965	0.006964582
4339.019418	0.006642996
4340.947871	0.006055777
4342.876324	0.005359059
4344.804777	0.005425402
4346.733230	0.005925073
4348.661683	0.005998708
4350.590136	0.006041686
4352.518589	0.006121203
4354.447042	0.005761537
4356.375495	0.005473987
4358.303949	0.005865295
4360.232402	0.006113184
4362.160855	0.006229606
4364.089308	0.006861479
4366.017761	0.007197337
4367.946214	0.006810698
4369.874667	0.006189261
4371.803120	0.005880947
4373.731573	0.006149838
4375.660026	0.006273166
4377.588479	0.005506997
4379.516932	0.004099333
4381.445385	0.003679147
4383.373839	0.005120069
4385.302292	0.006733535
4387.230745	0.007210809
4389.159198	0.006589903
4391.087651	0.006084437
4393.016104	0.006581510
4394.944557	0.007591170
4396.873010	0.008145655
4398.801463	0.008089685
4400.729916	0.008121062
4402.658369	0.008716071
4404.586822	0.009449197
4406.515275	0.009579624
4408.443729	0.008708494
4410.372182	0.007131566
4412.300635	0.006428823
4414.229088	0.007315559
4416.157541	0.008215846
4418.085994	0.008120716
4420.014447	0.007546997
4421.942900	0.007101079
4423.871353	0.006444051
4425.799806	0.006356812
4427.728259	0.006736735
4429.656712	0.006527248
4431.585165	0.006266303
4433.513618	0.006030379
4435.442072	0.005499582
4437.370525	0.005515197
4439.298978	0.006078494
4441.227431	0.006570150
4443.155884	0.006703087
4445.084337	0.006326048
4447.012790	0.005926559
4448.941243	0.006524986
4450.869696	0.007960838
4452.798149	0.008985881
4454.726602	0.008645958
4456.655055	0.007237586
4458.583508	0.006069858
4460.511962	0.005579717
4462.440415	0.005976237
4464.368868	0.006959531
4466.297321	0.007863256
4468.225774	0.008375108
4470.154227	0.008466888
4472.082680	0.008004730
4474.011133	0.007455956
4475.939586	0.007095442
4477.868039	0.006897442
4479.796492	0.006793744
4481.724945	0.006638186
4483.653398	0.006154782
4485.581851	0.005330421
4487.510305	0.004896234
4489.438758	0.005893722
4491.367211	0.007339841
4493.295664	0.007145606
4495.224117	0.005732388
4497.152570	0.005180867
4499.081023	0.005741847
4501.009476	0.005364438
4502.937929	0.004278759
4504.866382	0.004191683
4506.794835	0.005104133
4508.723288	0.005836073
4510.651741	0.006123553
4512.580195	0.005904076
4514.508648	0.005719704
4516.437101	0.006613702
4518.365554	0.007278262
4520.294007	0.006529110
4522.222460	0.005373763
4524.150913	0.004839050
4526.079366	0.005147156
4528.007819	0.006467055
4529.936272	0.007346335
4531.864725	0.006952930
4533.793178	0.006337739
4535.721631	0.006340517
4537.650084	0.006386785
4539.578538	0.006453646
4541.506991	0.006769897
4543.435444	0.007212211
4545.363897	0.007340541
4547.292350	0.007442662
4549.220803	0.007099155
4551.149256	0.005905464
4553.077709	0.005197037
4555.006162	0.005802337
4556.934615	0.007397581
4558.863068	0.008969703
4560.791521	0.008907768
4562.719974	0.007272808
4564.648428	0.005952017
4566.576881	0.006424364
4568.505334	0.007308503
4570.433787	0.007297317
4572.362240	0.006219620
4574.290693	0.005100620
4576.219146	0.005762157
4578.147599	0.007185705
4580.076052	0.007796311
4582.004505	0.007720123
4583.932958	0.007125668
4585.861411	0.006216146
4587.789864	0.005733046
4589.718318	0.005913760
4591.646771	0.006975370
4593.575224	0.008169880
4595.503677	0.009183250
4597.432130	0.009911338
4599.360583	0.009852305
4601.289036	0.008671066
4603.217489	0.007232240
[truncated: 1,501 more rows]
