# Supplementary material for: Adaptive Method for Quantitative Estimation of Glucose and Fructose Concentrations in Aqueous Solutions Based on Infrared Nanoantenna Optics
Source: Sensors (Basel). 2019 Jul 11;19(14):3053. doi: 10.3390/s19143053 (PMC6678705; doi:10.3390/s19143053)
Supplement: Supplementary file 1 [file sensors-19-03053-s001.zip › 00_Measurement_Data/Fructose cycles/3 c=50 gl/res4 sc50_50 ap100x100 par pol/3 c50 gl.28.txt]

748.239793	0.037179254
750.168246	0.036309868
752.096699	0.029008219
754.025152	0.016116131
755.953605	0.015339203
757.882058	0.028973229
759.810511	0.033493437
761.738964	0.020468080
763.667418	0.012372208
765.595871	0.019127218
767.524324	0.016218618
769.452777	0.028018322
771.381230	0.018214481
773.309683	0.022864955
775.238136	0.031170871
777.166589	0.038967002
779.095042	0.049981683
781.023495	0.045264635
782.951948	0.029413668
784.880401	0.018838283
786.808854	0.013711610
788.737308	0.016919507
790.665761	0.021542709
792.594214	0.018760538
794.522667	0.029096974
796.451120	0.026093483
798.379573	0.026546504
800.308026	0.027223935
802.236479	0.016277717
804.164932	0.033801585
806.093385	0.038867906
808.021838	0.030688373
809.950291	0.023328725
811.878744	0.022095265
813.807197	0.023153450
815.735651	0.016578851
817.664104	0.021022489
819.592557	0.018656056
821.521010	0.013980024
823.449463	0.014925313
825.377916	0.017475657
827.306369	0.021495339
829.234822	0.018738724
831.163275	0.023533490
833.091728	0.032768816
835.020181	0.018631805
836.948634	0.023570241
838.877087	0.035771206
840.805541	0.028422995
842.733994	0.022984294
844.662447	0.024638675
846.590900	0.022510312
848.519353	0.018498678
850.447806	0.020054927
852.376259	0.019971561
854.304712	0.016725471
856.233165	0.019482877
858.161618	0.021623055
860.090071	0.020152263
862.018524	0.019814717
863.946977	0.025092248
865.875430	0.030227115
867.803884	0.035197444
869.732337	0.038411718
871.660790	0.037881941
873.589243	0.033773884
875.517696	0.030153645
877.446149	0.032533929
879.374602	0.037096929
881.303055	0.038914770
883.231508	0.040434204
885.159961	0.042877525
887.088414	0.046632022
889.016867	0.050277539
890.945320	0.050532781
892.873774	0.050111171
894.802227	0.053589709
896.730680	0.058138330
898.659133	0.059729956
900.587586	0.061194181
902.516039	0.066279441
904.444492	0.072376728
906.372945	0.075850688
908.301398	0.077964559
910.229851	0.080427803
912.158304	0.083688073
914.086757	0.087534890
916.015210	0.091315091
917.943664	0.095075235
919.872117	0.099320643
921.800570	0.103929818
923.729023	0.108862832
925.657476	0.114813566
927.585929	0.121600524
929.514382	0.127584517
931.442835	0.132439375
933.371288	0.136841863
935.299741	0.141130924
937.228194	0.146483451
939.156647	0.153571248
941.085100	0.161147714
943.013553	0.168465585
944.942007	0.175670654
946.870460	0.181920558
948.798913	0.187135532
950.727366	0.192452684
952.655819	0.197512671
954.584272	0.201448396
956.512725	0.205568463
958.441178	0.212058723
960.369631	0.220358267
962.298084	0.227907151
964.226537	0.234726936
966.154990	0.241874829
968.083443	0.247816324
970.011897	0.252457589
971.940350	0.258361429
973.868803	0.265489489
975.797256	0.272256762
977.725709	0.278659970
979.654162	0.284535199
981.582615	0.289787710
983.511068	0.295330554
985.439521	0.301681787
987.367974	0.308047771
989.296427	0.313593477
991.224880	0.318825155
993.153333	0.324690372
995.081786	0.330865473
997.010240	0.336172670
998.938693	0.340643913
1000.867146	0.345143110
1002.795599	0.349742323
1004.724052	0.354412735
1006.652505	0.359185636
1008.580958	0.363510191
1010.509411	0.367420018
1012.437864	0.371567726
1014.366317	0.375560343
1016.294770	0.378606617
1018.223223	0.381129950
1020.151676	0.383897692
1022.080130	0.386854231
1024.008583	0.389549375
1025.937036	0.391493797
1027.865489	0.392259687
1029.793942	0.392430991
1031.722395	0.393378347
1033.650848	0.394921660
1035.579301	0.395863026
1037.507754	0.396735191
1039.436207	0.398252577
1041.364660	0.399410635
1043.293113	0.399790347
1045.221566	0.399978310
1047.150019	0.399805576
1049.078473	0.399152875
1051.006926	0.398082703
1052.935379	0.396198213
1054.863832	0.393674433
1056.792285	0.390917897
1058.720738	0.388145477
1060.649191	0.386029661
1062.577644	0.384884149
1064.506097	0.384190232
1066.434550	0.383663058
1068.363003	0.383836538
1070.291456	0.384613603
1072.219909	0.384814262
1074.148363	0.384126544
1076.076816	0.383241296
1078.005269	0.382463485
1079.933722	0.381578773
1081.862175	0.380987018
1083.790628	0.381064564
1085.719081	0.380714893
1087.647534	0.379810005
1089.575987	0.379392892
1091.504440	0.378879488
1093.432893	0.377535015
1095.361346	0.375719309
1097.289799	0.373920768
1099.218253	0.372261047
1101.146706	0.370190978
1103.075159	0.367770344
1105.003612	0.365886629
1106.932065	0.364477485
1108.860518	0.363037020
1110.788971	0.361523747
1112.717424	0.359538466
1114.645877	0.356892049
1116.574330	0.354215652
1118.502783	0.351731509
1120.431236	0.349087596
1122.359689	0.346209884
1124.288142	0.343372315
1126.216596	0.340949744
1128.145049	0.338951886
1130.073502	0.336790085
1132.001955	0.334185869
1133.930408	0.331472546
1135.858861	0.328602403
1137.787314	0.325563669
1139.715767	0.323009223
1141.644220	0.320943713
1143.572673	0.318549037
1145.501126	0.315705717
1147.429579	0.312927902
1149.358032	0.310306787
1151.286486	0.307654768
1153.214939	0.305010080
1155.143392	0.302392662
1157.071845	0.299681336
1159.000298	0.296969891
1160.928751	0.294383585
1162.857204	0.291866809
1164.785657	0.289306104
1166.714110	0.286562353
1168.642563	0.283815920
1170.571016	0.281046748
1172.499469	0.277872473
1174.427922	0.274727136
1176.356375	0.272206634
1178.284829	0.270027459
1180.213282	0.267642111
1182.141735	0.264831841
1184.070188	0.262001008
1185.998641	0.259683967
1187.927094	0.257707208
1189.855547	0.255684584
1191.784000	0.253499895
1193.712453	0.250894070
1195.640906	0.248130545
1197.569359	0.245901525
1199.497812	0.243850484
1201.426265	0.241252810
1203.354719	0.238757774
1205.283172	0.236347601
1207.211625	0.233707428
1209.140078	0.230774984
1211.068531	0.227987885
1212.996984	0.225445420
1214.925437	0.222977936
1216.853890	0.220673934
1218.782343	0.218544558
1220.710796	0.216260880
1222.639249	0.213851184
1224.567702	0.211909816
1226.496155	0.210440487
1228.424609	0.208758324
1230.353062	0.206559330
1232.281515	0.204185739
1234.209968	0.202034310
1236.138421	0.200198680
1238.066874	0.198807895
1239.995327	0.197679475
1241.923780	0.196103603
1243.852233	0.193989336
1245.780686	0.191971764
1247.709139	0.190393150
1249.637592	0.188973561
1251.566045	0.187410370
1253.494498	0.185647190
1255.422952	0.183708444
1257.351405	0.181748807
1259.279858	0.179911941
1261.208311	0.178228050
1263.136764	0.176577419
1265.065217	0.174623236
1266.993670	0.172698244
1268.922123	0.171435952
1270.850576	0.170248881
1272.779029	0.168447286
1274.707482	0.166422039
1276.635935	0.164859757
1278.564388	0.163904160
1280.492842	0.162987903
1282.421295	0.161552370
1284.349748	0.159894675
1286.278201	0.158386141
1288.206654	0.156725734
1290.135107	0.154836535
1292.063560	0.153172284
1293.992013	0.151744872
1295.920466	0.150210261
1297.848919	0.148486897
1299.777372	0.146708205
1301.705825	0.145000443
1303.634278	0.143475041
1305.562731	0.142285556
1307.491185	0.141477451
1309.419638	0.140751719
1311.348091	0.139611021
1313.276544	0.137961537
1315.204997	0.136372373
1317.133450	0.135270149
1319.061903	0.134279206
1320.990356	0.132970229
1322.918809	0.131534785
1324.847262	0.130328760
1326.775715	0.129340574
1328.704168	0.128291979
1330.632621	0.127015039
1332.561075	0.125747129
1334.489528	0.124691181
1336.417981	0.123707838
1338.346434	0.122587800
1340.274887	0.121211521
1342.203340	0.119702876
1344.131793	0.118440442
1346.060246	0.117318690
1347.988699	0.116123430
1349.917152	0.114944890
1351.845605	0.113950253
1353.774058	0.113078967
1355.702511	0.112026148
1357.630965	0.110801525
1359.559418	0.109838687
1361.487871	0.109241992
1363.416324	0.108506575
1365.344777	0.107300937
1367.273230	0.105955519
1369.201683	0.104852103
1371.130136	0.104154505
1373.058589	0.103682749
1374.987042	0.102890566
1376.915495	0.101586446
1378.843948	0.100090407
1380.772401	0.098594166
1382.700854	0.097339474
1384.629308	0.096635908
1386.557761	0.096228473
1388.486214	0.095555596
1390.414667	0.094725318
1392.343120	0.094154842
1394.271573	0.093826987
1396.200026	0.093496121
1398.128479	0.092821464
1400.056932	0.091575377
1401.985385	0.090255156
1403.913838	0.089448586
1405.842291	0.088755690
1407.770744	0.087525897
1409.699198	0.086064503
1411.627651	0.085086219
1413.556104	0.084693737
1415.484557	0.084573612
1417.413010	0.084364884
1419.341463	0.083721884
1421.269916	0.082760729
1423.198369	0.081835866
1425.126822	0.080882892
1427.055275	0.079965144
1428.983728	0.079320364
1430.912181	0.078901380
1432.840634	0.078826517
1434.769087	0.079134472
1436.697541	0.078966044
1438.625994	0.077737495
1440.554447	0.076180503
1442.482900	0.075002387
1444.411353	0.074373648
1446.339806	0.073967353
1448.268259	0.073139638
1450.196712	0.071800180
1452.125165	0.070713893
1454.053618	0.070603505
1455.982071	0.071412437
1457.910524	0.071929157
1459.838977	0.070998073
1461.767431	0.069575116
1463.695884	0.068547554
1465.624337	0.067636512
1467.552790	0.066618904
1469.481243	0.066031046
1471.409696	0.066265203
1473.338149	0.066643037
1475.266602	0.066065192
1477.195055	0.064838096
1479.123508	0.063865699
1481.051961	0.063221507
1482.980414	0.062631965
1484.908867	0.062320482
1486.837321	0.062597387
1488.765774	0.062982477
1490.694227	0.062438034
1492.622680	0.061138086
1494.551133	0.060292207
1496.479586	0.060029034
1498.408039	0.059413571
1500.336492	0.058195125
1502.264945	0.057360534
1504.193398	0.057745006
1506.121851	0.058892794
1508.050304	0.058838394
1509.978757	0.057173785
1511.907210	0.055683807
1513.835664	0.055136073
1515.764117	0.055106081
1517.692570	0.055162083
1519.621023	0.055309523
1521.549476	0.055259433
1523.477929	0.054591939
1525.406382	0.053816013
1527.334835	0.053147230
1529.263288	0.052374043
1531.191741	0.051686857
1533.120194	0.051239453
1535.048647	0.050971355
1536.977100	0.051079787
1538.905554	0.051592637
1540.834007	0.051901344
1542.762460	0.051469024
1544.690913	0.050479624
1546.619366	0.049540531
1548.547819	0.049065869
1550.476272	0.048771426
1552.404725	0.048382610
1554.333178	0.048257358
1556.261631	0.048906513
1558.190084	0.050073400
1560.118537	0.050233807
1562.046990	0.049084101
1563.975443	0.047842730
1565.903897	0.047100872
1567.832350	0.046900123
1569.760803	0.046921466
1571.689256	0.046901155
1573.617709	0.047082059
1575.546162	0.047257643
1577.474615	0.046837606
1579.403068	0.046149544
1581.331521	0.045767095
1583.259974	0.045805492
1585.188427	0.046075821
1587.116880	0.046260584
1589.045333	0.046259131
1590.973787	0.046271976
1592.902240	0.046479963
1594.830693	0.046815295
1596.759146	0.047060899
1598.687599	0.047184445
1600.616052	0.047230519
1602.544505	0.047149159
1604.472958	0.047085594
1606.401411	0.047258731
1608.329864	0.047650110
1610.258317	0.048075136
1612.186770	0.048434373
1614.115223	0.048900727
1616.043677	0.049684223
1617.972130	0.050474826
1619.900583	0.050853882
1621.829036	0.051141229
1623.757489	0.051686253
1625.685942	0.052328002
1627.614395	0.052768085
1629.542848	0.052747954
1631.471301	0.052574418
1633.399754	0.052905232
1635.328207	0.053695858
1637.256660	0.054017834
1639.185113	0.053718563
1641.113566	0.053619392
1643.042020	0.054178894
1644.970473	0.055246849
1646.898926	0.056037787
1648.827379	0.055929333
1650.755832	0.055734210
1652.684285	0.055769555
1654.612738	0.055118315
1656.541191	0.053673126
1658.469644	0.052489541
1660.398097	0.052152842
1662.326550	0.052199539
1664.255003	0.051941726
1666.183456	0.051717158
1668.111910	0.051916413
1670.040363	0.051810224
1671.968816	0.050779622
1673.897269	0.049368393
1675.825722	0.048129696
1677.754175	0.047256183
1679.682628	0.046761677
1681.611081	0.046597216
1683.539534	0.046392385
1685.467987	0.045485273
1687.396440	0.044120066
1689.324893	0.042989612
1691.253346	0.042311996
1693.181799	0.042130128
1695.110253	0.042316321
1697.038706	0.042501118
1698.967159	0.042195357
1700.895612	0.041323084
1702.824065	0.040389422
1704.752518	0.039637305
1706.680971	0.038833767
1708.609424	0.037888661
1710.537877	0.037075855
1712.466330	0.036691785
1714.394783	0.036797162
1716.323236	0.036995035
1718.251689	0.036660988
1720.180143	0.035797626
1722.108596	0.035028037
1724.037049	0.034595616
1725.965502	0.034423158
1727.893955	0.034476042
1729.822408	0.034661617
1731.750861	0.034684826
1733.679314	0.034293998
1735.607767	0.033642307
1737.536220	0.033202790
1739.464673	0.033122089
1741.393126	0.033198386
1743.321579	0.033207860
1745.250032	0.033106159
1747.178486	0.032865886
1749.106939	0.032550987
1751.035392	0.032494593
1752.963845	0.032739889
1754.892298	0.033001829
1756.820751	0.033123098
1758.749204	0.033093911
1760.677657	0.033001270
1762.606110	0.033036448
1764.534563	0.033458885
1766.463016	0.034282692
1768.391469	0.035138559
1770.319922	0.035710298
1772.248376	0.035963546
1774.176829	0.035846464
1776.105282	0.035560768
1778.033735	0.035524491
1779.962188	0.035727173
1781.890641	0.035851587
1783.819094	0.036006503
1785.747547	0.036524855
1787.676000	0.037275277
1789.604453	0.037869476
1791.532906	0.038114280
1793.461359	0.038157474
1795.389812	0.038299501
1797.318266	0.038604029
1799.246719	0.038990483
1801.175172	0.039351579
1803.103625	0.039492816
1805.032078	0.039428145
1806.960531	0.039483048
1808.888984	0.039860435
1810.817437	0.040304147
1812.745890	0.040371940
1814.674343	0.040087692
1816.602796	0.039840996
1818.531249	0.039868418
1820.459702	0.040151887
1822.388155	0.040547226
1824.316609	0.040879261
1826.245062	0.041056544
1828.173515	0.041072346
1830.101968	0.040870029
1832.030421	0.040547691
1833.958874	0.040376894
1835.887327	0.040376473
1837.815780	0.040383853
1839.744233	0.040377598
1841.672686	0.040464722
1843.601139	0.040552773
1845.529592	0.040359627
1847.458045	0.039919864
1849.386499	0.039562229
1851.314952	0.039388590
1853.243405	0.039207499
1855.171858	0.038940299
1857.100311	0.038770966
1859.028764	0.038699605
1860.957217	0.038448591
1862.885670	0.038012598
1864.814123	0.037830818
1866.742576	0.038064778
1868.671029	0.038174696
1870.599482	0.037728857
1872.527935	0.037018105
1874.456388	0.036350694
1876.384842	0.035852380
1878.313295	0.035558373
1880.241748	0.035327867
1882.170201	0.035072550
1884.098654	0.034800846
1886.027107	0.034522466
1887.955560	0.034327425
1889.884013	0.034206171
1891.812466	0.033944037
1893.740919	0.033450559
1895.669372	0.032906566
1897.597825	0.032545552
1899.526278	0.032315500
1901.454732	0.032068577
1903.383185	0.031863753
1905.311638	0.031763699
1907.240091	0.031646531
1909.168544	0.031334400
1911.096997	0.030732431
1913.025450	0.029982178
1914.953903	0.029546091
1916.882356	0.029700564
1918.810809	0.029947486
1920.739262	0.029785329
1922.667715	0.029484360
1924.596168	0.029192220
1926.524622	0.028743915
1928.453075	0.028237797
1930.381528	0.027961696
1932.309981	0.027956698
1934.238434	0.027823903
1936.166887	0.027306823
1938.095340	0.026654623
1940.023793	0.026200905
1941.952246	0.026025843
1943.880699	0.025937380
1945.809152	0.025709338
1947.737605	0.025429135
1949.666058	0.025296144
1951.594511	0.025321469
1953.522965	0.025371088
1955.451418	0.025188267
1957.379871	0.024640150
1959.308324	0.024105286
1961.236777	0.023897730
1963.165230	0.023725430
1965.093683	0.023306573
1967.022136	0.022837911
1968.950589	0.022664806
1970.879042	0.022781227
1972.807495	0.022826917
1974.735948	0.022689722
1976.664401	0.022564227
1978.592855	0.022421077
1980.521308	0.022127908
1982.449761	0.021781282
1984.378214	0.021566184
1986.306667	0.021591434
1988.235120	0.021682050
1990.163573	0.021474799
1992.092026	0.020958362
1994.020479	0.020530622
1995.948932	0.020415531
1997.877385	0.020362349
1999.805838	0.020025749
2001.734291	0.019476486
2003.662744	0.019182978
2005.591198	0.019392060
2007.519651	0.019749131
2009.448104	0.019773768
2011.376557	0.019356407
2013.305010	0.018784294
2015.233463	0.018496281
2017.161916	0.018579170
2019.090369	0.018749446
2021.018822	0.018766852
2022.947275	0.018601449
2024.875728	0.018379822
2026.804181	0.018126396
2028.732634	0.017852644
2030.661088	0.017740408
2032.589541	0.017744737
2034.517994	0.017567296
2036.446447	0.017162023
2038.374900	0.016793251
2040.303353	0.016716467
2042.231806	0.016925434
2044.160259	0.017196501
2046.088712	0.017342322
2048.017165	0.017164122
2049.945618	0.016567022
2051.874071	0.015982088
2053.802524	0.015855329
2055.730978	0.016003216
2057.659431	0.016071731
2059.587884	0.015950657
2061.516337	0.015734784
2063.444790	0.015605229
2065.373243	0.015568741
2067.301696	0.015515734
2069.230149	0.015513913
2071.158602	0.015685339
2073.087055	0.015854839
2075.015508	0.015618062
2076.943961	0.015019635
2078.872414	0.014632604
2080.800867	0.014733712
2082.729321	0.014953263
2084.657774	0.014885130
2086.586227	0.014595089
2088.514680	0.014311282
2090.443133	0.014159961
2092.371586	0.014196839
2094.300039	0.014371407
2096.228492	0.014589322
2098.156945	0.014651198
2100.085398	0.014401805
2102.013851	0.014174658
2103.942304	0.014353307
2105.870757	0.014565381
2107.799211	0.014483578
2109.727664	0.014424130
2111.656117	0.014446837
2113.584570	0.014168313
2115.513023	0.013670496
2117.441476	0.013424230
2119.369929	0.013565896
2121.298382	0.013686570
2123.226835	0.013549323
2125.155288	0.013551665
2127.083741	0.013799537
2129.012194	0.013765275
2130.940647	0.013203437
2132.869100	0.012655007
2134.797554	0.012618536
2136.726007	0.012821068
2138.654460	0.012858944
2140.582913	0.012798651
2142.511366	0.012919429
2144.439819	0.013188378
2146.368272	0.013266937
2148.296725	0.013094882
2150.225178	0.012894079
2152.153631	0.012769550
2154.082084	0.012694038
2156.010537	0.012615390
2157.938990	0.012482285
2159.867444	0.012323018
2161.795897	0.012167737
2163.724350	0.011982511
2165.652803	0.011929356
2167.581256	0.012016639
2169.509709	0.011952392
2171.438162	0.011863508
2173.366615	0.011953070
2175.295068	0.012020110
2177.223521	0.012042465
2179.151974	0.012019111
2181.080427	0.011822034
2183.008880	0.011666626
2184.937334	0.011764259
2186.865787	0.012038725
2188.794240	0.012279873
2190.722693	0.012057447
2192.651146	0.011518506
2194.579599	0.011314447
2196.508052	0.011464606
2198.436505	0.011594207
2200.364958	0.011611762
2202.293411	0.011459503
2204.221864	0.011145882
2206.150317	0.010827341
2208.078770	0.010578856
2210.007223	0.010464506
2211.935677	0.010490718
2213.864130	0.010592112
2215.792583	0.010738441
2217.721036	0.010765223
2219.649489	0.010467550
2221.577942	0.010079403
2223.506395	0.009869825
2225.434848	0.009743696
2227.363301	0.009743727
2229.291754	0.009899236
2231.220207	0.009999068
2233.148660	0.010199308
2235.077113	0.010671702
2237.005567	0.010948878
2238.934020	0.010807860
2240.862473	0.010507436
2242.790926	0.010169638
2244.719379	0.009984956
2246.647832	0.010013578
2248.576285	0.009933386
2250.504738	0.009831442
2252.433191	0.009916812
2254.361644	0.010074575
2256.290097	0.010115842
2258.218550	0.010030874
2260.147003	0.009681513
2262.075456	0.009214347
2264.003910	0.009038324
2265.932363	0.009098855
2267.860816	0.009063800
2269.789269	0.008938171
2271.717722	0.008896086
2273.646175	0.009034947
2275.574628	0.009329334
2277.503081	0.009532380
2279.431534	0.009515923
2281.359987	0.009542157
2283.288440	0.009674196
2285.216893	0.009648455
2287.145346	0.009353725
2289.073800	0.008998465
2291.002253	0.008849941
2292.930706	0.008877490
2294.859159	0.008823955
2296.787612	0.008653422
2298.716065	0.008526622
2300.644518	0.008459359
2302.572971	0.008355808
2304.501424	0.008291301
2306.429877	0.008334721
2308.358330	0.008304373
2310.286783	0.008128854
2312.215236	0.008118706
2314.143690	0.008448820
2316.072143	0.008727646
2318.000596	0.008673030
2319.929049	0.008588320
2321.857502	0.008613016
2323.785955	0.008379379
2325.714408	0.007960548
2327.642861	0.007951505
2329.571314	0.008211122
2331.499767	0.008142089
2333.428220	0.007916487
2335.356673	0.007810678
2337.285126	0.007858345
2339.213579	0.008012771
2341.142033	0.008119445
2343.070486	0.008049780
2344.998939	0.007882977
2346.927392	0.007838838
2348.855845	0.007896414
2350.784298	0.008109869
2352.712751	0.008479427
2354.641204	0.008711737
2356.569657	0.008591780
2358.498110	0.008200254
2360.426563	0.007373638
2362.355016	0.006400626
2364.283469	0.006106098
2366.211923	0.006119655
2368.140376	0.006229217
2370.068829	0.006617505
2371.997282	0.007074729
2373.925735	0.007556219
2375.854188	0.007938897
2377.782641	0.007859639
2379.711094	0.007384360
2381.639547	0.007015268
2383.568000	0.006918628
2385.496453	0.006912620
2387.424906	0.006824106
2389.353359	0.006591643
2391.281812	0.006266281
2393.210266	0.005977331
2395.138719	0.005909759
2397.067172	0.006159029
2398.995625	0.006531266
2400.924078	0.006668941
2402.852531	0.006413787
2404.780984	0.006058306
2406.709437	0.005867228
2408.637890	0.005927932
2410.566343	0.006189282
2412.494796	0.006405045
2414.423249	0.006223485
2416.351702	0.005762030
2418.280156	0.005512737
2420.208609	0.005715440
2422.137062	0.006153200
2424.065515	0.006332085
2425.993968	0.006158684
2427.922421	0.005890736
2429.850874	0.005677864
2431.779327	0.005683274
2433.707780	0.005880036
2435.636233	0.006091455
2437.564686	0.006186395
2439.493139	0.006186203
2441.421592	0.006118546
2443.350045	0.005796860
2445.278499	0.005339595
2447.206952	0.005324473
2449.135405	0.005683231
2451.063858	0.005830484
2452.992311	0.005833371
2454.920764	0.005987102
2456.849217	0.006237631
2458.777670	0.006512164
2460.706123	0.006548746
2462.634576	0.006232627
2464.563029	0.005907975
2466.491482	0.006083240
2468.419935	0.006544791
2470.348389	0.006625853
2472.276842	0.006404429
2474.205295	0.006389440
2476.133748	0.006589927
2478.062201	0.006866791
2479.990654	0.007098203
2481.919107	0.007143784
2483.847560	0.007080127
2485.776013	0.007058274
2487.704466	0.007172028
2489.632919	0.007461404
2491.561372	0.007645384
2493.489825	0.007429379
2495.418279	0.007247102
2497.346732	0.007609622
2499.275185	0.008114647
2501.203638	0.008265213
2503.132091	0.008166307
2505.060544	0.008062091
2506.988997	0.008195838
2508.917450	0.008533552
2510.845903	0.008701270
2512.774356	0.008799910
2514.702809	0.009106340
2516.631262	0.009360841
2518.559715	0.009369791
2520.488168	0.009403538
2522.416622	0.009800848
2524.345075	0.010283206
2526.273528	0.010328220
2528.201981	0.010132813
2530.130434	0.010143441
2532.058887	0.010458943
2533.987340	0.010900401
2535.915793	0.011371892
2537.844246	0.011805662
2539.772699	0.011881586
2541.701152	0.011729709
2543.629605	0.011938951
2545.558058	0.012615997
2547.486512	0.013234966
2549.414965	0.013294822
2551.343418	0.013228132
2553.271871	0.013771784
2555.200324	0.014573421
2557.128777	0.014824434
2559.057230	0.014574830
2560.985683	0.014407716
2562.914136	0.014572901
2564.842589	0.014987606
2566.771042	0.015454412
2568.699495	0.015765423
2570.627948	0.015898110
2572.556401	0.016099893
2574.484855	0.016523197
2576.413308	0.016950702
2578.341761	0.017175680
2580.270214	0.017366370
2582.198667	0.017620657
2584.127120	0.017675357
2586.055573	0.017608689
2587.984026	0.017812705
2589.912479	0.018114995
2591.840932	0.018199496
2593.769385	0.018209632
2595.697838	0.018441718
2597.626291	0.018979466
2599.554745	0.019482890
2601.483198	0.019533493
2603.411651	0.019157190
2605.340104	0.018907635
2607.268557	0.018991161
2609.197010	0.019027341
2611.125463	0.018940583
2613.053916	0.018846210
2614.982369	0.018790314
2616.910822	0.018741122
2618.839275	0.018567279
2620.767728	0.018531786
2622.696181	0.018714339
2624.624635	0.018799696
2626.553088	0.018831272
2628.481541	0.018797308
2630.409994	0.018664381
2632.338447	0.018612254
2634.266900	0.018544072
2636.195353	0.018319566
2638.123806	0.018059967
2640.052259	0.017924948
2641.980712	0.017951425
2643.909165	0.018009285
2645.837618	0.018082410
2647.766071	0.018200269
2649.694524	0.018168218
2651.622978	0.018049402
2653.551431	0.017993515
2655.479884	0.017839691
2657.408337	0.017536547
2659.336790	0.017302776
2661.265243	0.017340329
2663.193696	0.017499428
2665.122149	0.017640283
2667.050602	0.017786013
2668.979055	0.017704768
2670.907508	0.017346835
2672.835961	0.016922055
2674.764414	0.016532328
2676.692868	0.016396042
2678.621321	0.016609328
2680.549774	0.016925244
2682.478227	0.016917765
2684.406680	0.016406329
2686.335133	0.015826346
2688.263586	0.015477979
2690.192039	0.015228407
2692.120492	0.015280319
2694.048945	0.015665162
2695.977398	0.015739966
2697.905851	0.015343083
2699.834304	0.015016789
2701.762757	0.015020127
2703.691211	0.015165335
2705.619664	0.015206398
2707.548117	0.015038938
2709.476570	0.014668556
2711.405023	0.014110578
2713.333476	0.013630630
2715.261929	0.013557524
2717.190382	0.013718279
2719.118835	0.013809911
2721.047288	0.013892511
2722.975741	0.014050794
2724.904194	0.014316427
2726.832647	0.014666636
2728.761101	0.014774158
2730.689554	0.014393529
2732.618007	0.013856650
2734.546460	0.013546733
2736.474913	0.013462640
2738.403366	0.013522562
2740.331819	0.013474364
2742.260272	0.013323123
2744.188725	0.013557978
2746.117178	0.014004071
2748.045631	0.014134404
2749.974084	0.014056964
2751.902537	0.013875980
2753.830991	0.013480712
2755.759444	0.013008419
2757.687897	0.012750067
2759.616350	0.012774184
2761.544803	0.012953701
2763.473256	0.013228384
2765.401709	0.013490350
2767.330162	0.013549189
2769.258615	0.013310390
2771.187068	0.013003292
2773.115521	0.012881731
2775.043974	0.012783553
2776.972427	0.012685400
2778.900880	0.012831843
2780.829334	0.013020094
2782.757787	0.012928584
2784.686240	0.012661131
2786.614693	0.012277126
2788.543146	0.011770274
2790.471599	0.011436570
2792.400052	0.011355123
2794.328505	0.011400847
2796.256958	0.011542599
2798.185411	0.011704464
2800.113864	0.011866022
2802.042317	0.011895672
2803.970770	0.011654874
2805.899224	0.011452797
2807.827677	0.011702428
2809.756130	0.012080233
2811.684583	0.012176353
2813.613036	0.012070550
2815.541489	0.011723857
2817.469942	0.011272068
2819.398395	0.011126158
2821.326848	0.011187523
2823.255301	0.011197260
2825.183754	0.011250322
2827.112207	0.011520378
2829.040660	0.011937831
2830.969113	0.012244314
2832.897567	0.012224020
2834.826020	0.011950572
2836.754473	0.011666896
2838.682926	0.011385489
2840.611379	0.011057326
2842.539832	0.010868735
2844.468285	0.010977675
2846.396738	0.011359234
2848.325191	0.011739981
2850.253644	0.011830847
2852.182097	0.011641163
2854.110550	0.011320385
2856.039003	0.011147424
2857.967457	0.011382152
2859.895910	0.011760242
2861.824363	0.011849408
2863.752816	0.011727873
2865.681269	0.011573441
2867.609722	0.011392809
2869.538175	0.011402950
2871.466628	0.011639868
2873.395081	0.011733219
2875.323534	0.011619962
2877.251987	0.011420692
2879.180440	0.010870037
2881.108893	0.010230159
2883.037347	0.010271274
2884.965800	0.010719609
2886.894253	0.010760692
2888.822706	0.010504714
2890.751159	0.010488711
2892.679612	0.010782980
2894.608065	0.010897637
2896.536518	0.010668562
2898.464971	0.010671575
2900.393424	0.011235450
2902.321877	0.011829694
2904.250330	0.011824997
2906.178783	0.011360331
2908.107236	0.010973789
2910.035690	0.010758525
2911.964143	0.010670237
2913.892596	0.010780265
2915.821049	0.011018871
2917.749502	0.011094859
2919.677955	0.011003042
2921.606408	0.011057137
2923.534861	0.011494300
2925.463314	0.012025842
2927.391767	0.012189524
2929.320220	0.011942816
2931.248673	0.011474688
2933.177126	0.011015920
2935.105580	0.011004131
2937.034033	0.011434970
2938.962486	0.011752306
2940.890939	0.011700908
2942.819392	0.011551772
2944.747845	0.011619615
2946.676298	0.011874715
2948.604751	0.011941362
2950.533204	0.011565489
2952.461657	0.011124940
2954.390110	0.010982066
2956.318563	0.011135416
2958.247016	0.011623683
2960.175469	0.012036628
2962.103923	0.011934547
2964.032376	0.011682008
2965.960829	0.011648670
2967.889282	0.011650841
2969.817735	0.011448319
2971.746188	0.011357982
2973.674641	0.011606798
2975.603094	0.011854585
2977.531547	0.011891743
2979.460000	0.011831905
2981.388453	0.011729499
2983.316906	0.011604059
2985.245359	0.011510199
2987.173813	0.011407179
2989.102266	0.011272747
2991.030719	0.011370025
2992.959172	0.011770822
2994.887625	0.012108950
2996.816078	0.012133808
2998.744531	0.012029924
3000.672984	0.012093586
3002.601437	0.012313437
3004.529890	0.012370716
3006.458343	0.012271127
3008.386796	0.012373810
3010.315249	0.012643860
3012.243703	0.012865906
3014.172156	0.012983521
3016.100609	0.012977744
3018.029062	0.012742886
3019.957515	0.012519659
3021.885968	0.012679579
3023.814421	0.013061558
3025.742874	0.013347669
3027.671327	0.013391628
3029.599780	0.013176153
3031.528233	0.012894772
3033.456686	0.012713983
3035.385139	0.012710874
3037.313592	0.012821314
3039.242046	0.012812502
3041.170499	0.012891557
3043.098952	0.013216482
3045.027405	0.013264405
3046.955858	0.013031153
3048.884311	0.013089797
3050.812764	0.013446660
3052.741217	0.013904342
3054.669670	0.014287821
3056.598123	0.014326844
3058.526576	0.014107258
3060.455029	0.013920501
3062.383482	0.013935118
3064.311936	0.014315998
3066.240389	0.014887311
3068.168842	0.015079529
3070.097295	0.014874129
3072.025748	0.014898866
3073.954201	0.015170821
3075.882654	0.015249807
3077.811107	0.015147321
3079.739560	0.015071765
3081.668013	0.015228698
3083.596466	0.015759807
3085.524919	0.016314996
3087.453372	0.016387815
3089.381825	0.016090276
3091.310279	0.015839882
3093.238732	0.015829226
3095.167185	0.016058428
3097.095638	0.016325869
3099.024091	0.016484981
3100.952544	0.016580364
3102.880997	0.016602822
3104.809450	0.016526215
3106.737903	0.016508676
3108.666356	0.016757669
3110.594809	0.017123027
3112.523262	0.017171143
3114.451715	0.016990114
3116.380169	0.017113529
3118.308622	0.017395604
3120.237075	0.017465293
3122.165528	0.017710254
3124.093981	0.018164022
3126.022434	0.018127663
3127.950887	0.017776219
3129.879340	0.017958466
3131.807793	0.018706553
3133.736246	0.019366316
3135.664699	0.019661663
3137.593152	0.019666547
3139.521605	0.019627200
3141.450058	0.019848522
3143.378512	0.019905787
3145.306965	0.019423578
3147.235418	0.019265968
3149.163871	0.020057108
3151.092324	0.020976113
3153.020777	0.021204943
3154.949230	0.021106467
3156.877683	0.021246752
3158.806136	0.021509912
3160.734589	0.021617947
3162.663042	0.021600077
3164.591495	0.021492202
3166.519948	0.021310490
3168.448402	0.021222895
3170.376855	0.021277029
3172.305308	0.021370810
3174.233761	0.021537431
3176.162214	0.021975799
3178.090667	0.022741877
3180.019120	0.023458030
3181.947573	0.023791410
3183.876026	0.023906967
3185.804479	0.023995101
3187.732932	0.023879820
3189.661385	0.023530426
3191.589838	0.023508746
3193.518292	0.024084810
3195.446745	0.024752866
3197.375198	0.025058495
3199.303651	0.024896963
3201.232104	0.024382114
3203.160557	0.023860300
3205.089010	0.023807090
3207.017463	0.024456970
3208.945916	0.025196057
3210.874369	0.025370769
3212.802822	0.025436781
3214.731275	0.025670655
3216.659728	0.025600733
3218.588181	0.025414802
3220.516635	0.025768964
3222.445088	0.026375864
3224.373541	0.026651394
3226.301994	0.026943060
3228.230447	0.027494783
3230.158900	0.027737744
3232.087353	0.027494773
3234.015806	0.027242471
3235.944259	0.027311519
3237.872712	0.027675923
3239.801165	0.027992660
3241.729618	0.028031448
3243.658071	0.028023904
3245.586525	0.028303619
3247.514978	0.028627219
3249.443431	0.028490132
3251.371884	0.028193766
3253.300337	0.028088154
3255.228790	0.027978681
3257.157243	0.027982278
3259.085696	0.028368257
3261.014149	0.028817166
3262.942602	0.028775714
3264.871055	0.028366236
3266.799508	0.028152848
3268.727961	0.028375795
3270.656414	0.029105995
3272.584868	0.030032778
3274.513321	0.030484594
3276.441774	0.030269526
3278.370227	0.029709807
3280.298680	0.029348370
3282.227133	0.029394237
3284.155586	0.029363703
3286.084039	0.029162452
3288.012492	0.029259823
3289.940945	0.029560128
3291.869398	0.029636269
3293.797851	0.029630844
3295.726304	0.029932277
3297.654758	0.030083673
3299.583211	0.029733634
3301.511664	0.029858962
3303.440117	0.030552158
3305.368570	0.030657843
3307.297023	0.030366292
3309.225476	0.030707931
3311.153929	0.031519208
3313.082382	0.031957779
3315.010835	0.031975973
3316.939288	0.031903841
3318.867741	0.032041270
3320.796194	0.032501675
3322.724648	0.032553803
3324.653101	0.031921402
3326.581554	0.031341638
3328.510007	0.031144029
3330.438460	0.031276692
3332.366913	0.031690739
3334.295366	0.032066330
3336.223819	0.032196265
3338.152272	0.032467067
3340.080725	0.033162918
3342.009178	0.033911970
3343.937631	0.034304872
3345.866084	0.034387410
3347.794537	0.034488361
3349.722991	0.034695692
3351.651444	0.034699079
3353.579897	0.034485351
3355.508350	0.034423809
3357.436803	0.034589086
3359.365256	0.034752797
3361.293709	0.034951698
3363.222162	0.035288513
3365.150615	0.035543382
3367.079068	0.035526365
3369.007521	0.035288762
3370.935974	0.034993440
3372.864427	0.034807701
3374.792881	0.034940109
3376.721334	0.035447270
3378.649787	0.035922877
3380.578240	0.036021080
3382.506693	0.036066473
3384.435146	0.036240175
3386.363599	0.036117435
3388.292052	0.035685644
3390.220505	0.035723016
3392.148958	0.036648232
3394.077411	0.037823983
3396.005864	0.038541082
3397.934317	0.038616579
3399.862770	0.038174473
3401.791224	0.037818372
3403.719677	0.037771698
3405.648130	0.037794273
3407.576583	0.037703663
3409.505036	0.037601776
3411.433489	0.037214704
3413.361942	0.036545511
3415.290395	0.036197320
3417.218848	0.036550455
3419.147301	0.037122637
3421.075754	0.036974002
3423.004207	0.036307298
3424.932660	0.036220096
3426.861114	0.036687240
3428.789567	0.037044924
3430.718020	0.037200458
3432.646473	0.037248064
3434.574926	0.037250925
3436.503379	0.037482299
3438.431832	0.038002014
3440.360285	0.038465649
3442.288738	0.038482249
3444.217191	0.038085878
3446.145644	0.037758730
3448.074097	0.037550785
3450.002550	0.037127126
3451.931004	0.036531132
3453.859457	0.035835769
3455.787910	0.035255093
3457.716363	0.034994867
3459.644816	0.034806386
3461.573269	0.034937147
3463.501722	0.035626154
3465.430175	0.035859015
3467.358628	0.035132550
3469.287081	0.034331925
3471.215534	0.033992469
3473.143987	0.033987653
3475.072440	0.034186557
3477.000893	0.034517001
3478.929347	0.034988638
3480.857800	0.035370912
3482.786253	0.035142925
3484.714706	0.034356166
3486.643159	0.033662356
3488.571612	0.033342425
3490.500065	0.033230126
3492.428518	0.033009563
3494.356971	0.032579269
3496.285424	0.032295119
3498.213877	0.032187603
3500.142330	0.031984568
3502.070783	0.031633280
3503.999237	0.030947505
3505.927690	0.030113088
3507.856143	0.029905321
3509.784596	0.030495068
3511.713049	0.031274848
3513.641502	0.031757671
3515.569955	0.031810250
3517.498408	0.031325281
3519.426861	0.030426865
3521.355314	0.029703049
3523.283767	0.029575638
3525.212220	0.029590609
3527.140673	0.029131541
3529.069126	0.028455231
3530.997580	0.028331261
3532.926033	0.028877052
3534.854486	0.029284293
3536.782939	0.028913824
3538.711392	0.028166687
3540.639845	0.027868770
3542.568298	0.028225083
3544.496751	0.028609870
3546.425204	0.028451107
3548.353657	0.027938876
3550.282110	0.027435767
3552.210563	0.027074590
3554.139016	0.026944082
3556.067470	0.027059667
3557.995923	0.027274141
3559.924376	0.027335243
3561.852829	0.027006334
3563.781282	0.026418822
3565.709735	0.026084950
3567.638188	0.026188714
3569.566641	0.026203962
3571.495094	0.025702272
3573.423547	0.024809396
3575.352000	0.023840709
3577.280453	0.023191497
3579.208906	0.023222400
3581.137360	0.023743419
3583.065813	0.023995217
3584.994266	0.023391515
3586.922719	0.022163372
3588.851172	0.021320285
3590.779625	0.021355065
3592.708078	0.021543574
3594.636531	0.021331573
3596.564984	0.021116983
3598.493437	0.021174999
3600.421890	0.021123234
3602.350343	0.020739671
3604.278796	0.020235036
3606.207249	0.019871652
3608.135703	0.019937873
3610.064156	0.020571502
3611.992609	0.021219097
3613.921062	0.021059886
3615.849515	0.020154331
3617.777968	0.019281244
3619.706421	0.018931311
3621.634874	0.018971160
3623.563327	0.018966530
3625.491780	0.018852916
3627.420233	0.018846862
3629.348686	0.018698588
3631.277139	0.018047288
3633.205593	0.017445499
3635.134046	0.017392602
3637.062499	0.017750727
3638.990952	0.017922537
3640.919405	0.017525762
3642.847858	0.016776957
3644.776311	0.015993668
3646.704764	0.015440034
3648.633217	0.015449741
3650.561670	0.015535405
3652.490123	0.014766914
3654.418576	0.013475052
3656.347029	0.012590732
3658.275482	0.012642972
3660.203936	0.013045019
3662.132389	0.012983784
3664.060842	0.012543019
3665.989295	0.012373027
3667.917748	0.012747911
3669.846201	0.013337733
3671.774654	0.013647024
3673.703107	0.013390084
3675.631560	0.012535367
3677.560013	0.011722584
3679.488466	0.011413761
3681.416919	0.011161695
3683.345372	0.010523094
3685.273826	0.009810967
3687.202279	0.009852123
3689.130732	0.010988941
3691.059185	0.012178540
3692.987638	0.012496226
3694.916091	0.012478504
3696.844544	0.012341885
3698.772997	0.011788553
3700.701450	0.011119707
3702.629903	0.011030703
3704.558356	0.011597534
3706.486809	0.012205614
3708.415262	0.012415397
3710.343716	0.012184843
3712.272169	0.011705646
3714.200622	0.011520758
3716.129075	0.011924633
3718.057528	0.012580382
3719.985981	0.012907132
3721.914434	0.013008983
3723.842887	0.013210685
3725.771340	0.013203333
3727.699793	0.012788768
3729.628246	0.012250824
3731.556699	0.011936973
3733.485152	0.012232364
3735.413605	0.013171445
3737.342059	0.014019727
3739.270512	0.014206892
3741.198965	0.014150258
3743.127418	0.014318166
3745.055871	0.014719345
3746.984324	0.015144982
3748.912777	0.015533842
3750.841230	0.015404491
3752.769683	0.014427718
3754.698136	0.013590890
3756.626589	0.013445663
3758.555042	0.013385405
3760.483495	0.012913959
3762.411949	0.012507156
3764.340402	0.012687943
3766.268855	0.013389957
3768.197308	0.014161221
3770.125761	0.014275854
3772.054214	0.013471733
3773.982667	0.012677304
3775.911120	0.012853102
3777.839573	0.013783858
3779.768026	0.014269779
3781.696479	0.013684461
3783.624932	0.012741746
3785.553385	0.012268306
3787.481838	0.012269409
3789.410292	0.012197347
3791.338745	0.012088787
3793.267198	0.012432523
3795.195651	0.012991427
3797.124104	0.013011136
3799.052557	0.012607438
3800.981010	0.012531095
3802.909463	0.012723766
3804.837916	0.012532297
3806.766369	0.012137633
3808.694822	0.012310651
3810.623275	0.013070239
3812.551728	0.013843430
3814.480182	0.014351050
3816.408635	0.014519158
3818.337088	0.014332797
3820.265541	0.013926271
3822.193994	0.013621285
3824.122447	0.013542595
3826.050900	0.013445224
3827.979353	0.013393905
3829.907806	0.013599384
3831.836259	0.013724394
3833.764712	0.013354563
3835.693165	0.012956238
3837.621618	0.013242660
3839.550071	0.013942069
3841.478525	0.014346501
3843.406978	0.014360893
3845.335431	0.014118447
3847.263884	0.013703034
3849.192337	0.013196064
3851.120790	0.012874795
3853.049243	0.013237122
3854.977696	0.013792380
3856.906149	0.013635445
3858.834602	0.013155453
3860.763055	0.012879158
3862.691508	0.013016156
3864.619961	0.013482916
3866.548415	0.013443287
3868.476868	0.012533390
3870.405321	0.011766821
3872.333774	0.011968123
3874.262227	0.012494849
3876.190680	0.012494321
3878.119133	0.011934727
3880.047586	0.011046458
3881.976039	0.010195647
3883.904492	0.010038252
3885.832945	0.010730076
3887.761398	0.011388637
3889.689851	0.011273958
3891.618305	0.010982029
3893.546758	0.011310040
3895.475211	0.011918280
3897.403664	0.012094813
3899.332117	0.011663303
3901.260570	0.011280889
3903.189023	0.011534773
3905.117476	0.011952431
3907.045929	0.011900177
3908.974382	0.011572344
3910.902835	0.011261568
3912.831288	0.011092299
3914.759741	0.011190689
3916.688194	0.011359128
3918.616648	0.011176410
3920.545101	0.010668352
3922.473554	0.010268121
3924.402007	0.010273446
3926.330460	0.010664834
3928.258913	0.011138448
3930.187366	0.011416508
3932.115819	0.011424050
3934.044272	0.011144048
3935.972725	0.010785170
3937.901178	0.010710225
3939.829631	0.010974588
3941.758084	0.011334481
3943.686538	0.011650308
3945.614991	0.011804029
3947.543444	0.011546179
3949.471897	0.010847385
3951.400350	0.010140147
3953.328803	0.009748336
3955.257256	0.009576423
3957.185709	0.009714652
3959.114162	0.010235923
3961.042615	0.010602995
3962.971068	0.010445540
3964.899521	0.010171157
3966.827974	0.010160861
3968.756427	0.010167479
3970.684881	0.010109253
3972.613334	0.010369871
3974.541787	0.010796055
3976.470240	0.010969786
3978.398693	0.010974517
3980.327146	0.010782461
3982.255599	0.010119382
3984.184052	0.009319579
3986.112505	0.009087490
3988.040958	0.009387629
3989.969411	0.009530826
3991.897864	0.009400869
3993.826317	0.009465910
3995.754771	0.009956283
3997.683224	0.010796485
3999.611677	0.011517094
4001.540130	0.011357590
4003.468583	0.010498012
4005.397036	0.010158370
4007.325489	0.010127654
4009.253942	0.009558984
4011.182395	0.008595480
4013.110848	0.008168839
4015.039301	0.008600106
4016.967754	0.009302652
4018.896207	0.009585443
4020.824661	0.009356503
4022.753114	0.009135203
4024.681567	0.009127032
4026.610020	0.009409930
4028.538473	0.010210416
4030.466926	0.010937676
4032.395379	0.010685608
4034.323832	0.009895801
4036.252285	0.009187452
4038.180738	0.008701937
4040.109191	0.008614446
4042.037644	0.009081784
4043.966097	0.009655295
4045.894550	0.009827329
4047.823004	0.009753754
4049.751457	0.009886121
4051.679910	0.010154696
4053.608363	0.009998825
4055.536816	0.009259683
4057.465269	0.008610068
4059.393722	0.008207362
4061.322175	0.008038788
4063.250628	0.008480587
4065.179081	0.009285374
4067.107534	0.009522329
4069.035987	0.009379930
4070.964440	0.009495550
4072.892894	0.009394505
4074.821347	0.009089633
4076.749800	0.009211682
4078.678253	0.009451841
4080.606706	0.009285020
4082.535159	0.009189134
4084.463612	0.009453767
4086.392065	0.009655960
4088.320518	0.009427309
4090.248971	0.008907923
4092.177424	0.008725337
4094.105877	0.008839924
4096.034330	0.008434448
4097.962783	0.007857659
4099.891237	0.008157394
4101.819690	0.009028034
4103.748143	0.009624586
4105.676596	0.009284631
4107.605049	0.008028662
4109.533502	0.007316875
4111.461955	0.007602428
4113.390408	0.008015908
4115.318861	0.008353532
4117.247314	0.008479582
4119.175767	0.007761580
4121.104220	0.006946891
4123.032673	0.007199282
4124.961127	0.007831157
4126.889580	0.007796827
4128.818033	0.007282224
4130.746486	0.007383061
4132.674939	0.008165795
4134.603392	0.008283547
4136.531845	0.007541277
4138.460298	0.007289281
4140.388751	0.008019732
4142.317204	0.009036466
4144.245657	0.009687906
4146.174110	0.009684322
4148.102563	0.008911448
4150.031017	0.007700010
4151.959470	0.006665651
4153.887923	0.006197292
4155.816376	0.006278176
4157.744829	0.006707530
4159.673282	0.007691779
4161.601735	0.008682092
4163.530188	0.008663780
4165.458641	0.007663667
4167.387094	0.006653090
4169.315547	0.006471124
4171.244000	0.006787004
4173.172453	0.007387634
4175.100906	0.008443115
4177.029360	0.008909954
4178.957813	0.008764962
4180.886266	0.008829225
4182.814719	0.008338622
4184.743172	0.006748340
4186.671625	0.005873627
4188.600078	0.006174959
4190.528531	0.006353731
4192.456984	0.005948368
4194.385437	0.005470925
4196.313890	0.005697919
4198.242343	0.006697990
4200.170796	0.007713666
4202.099250	0.008329602
4204.027703	0.007855229
4205.956156	0.006719969
4207.884609	0.006564002
4209.813062	0.007080919
4211.741515	0.007193940
4213.669968	0.007041270
4215.598421	0.007089120
4217.526874	0.007505319
4219.455327	0.007537036
4221.383780	0.006889859
4223.312233	0.006294401
4225.240686	0.005868310
4227.169139	0.005498604
4229.097593	0.004907002
4231.026046	0.004702417
4232.954499	0.005306905
4234.882952	0.006342346
4236.811405	0.007330084
4238.739858	0.007892573
4240.668311	0.008170558
4242.596764	0.008141500
4244.525217	0.007725649
4246.453670	0.006906935
4248.382123	0.006064776
4250.310576	0.006010078
4252.239029	0.006345890
4254.167483	0.006457624
4256.095936	0.006781266
4258.024389	0.007341441
4259.952842	0.007420679
4261.881295	0.006704709
4263.809748	0.005749122
4265.738201	0.005227290
4267.666654	0.005109772
4269.595107	0.005204661
4271.523560	0.005942234
4273.452013	0.006186711
4275.380466	0.005605556
4277.308919	0.005574550
4279.237373	0.006519455
4281.165826	0.007202533
4283.094279	0.006959319
4285.022732	0.006431782
4286.951185	0.006237603
4288.879638	0.006499068
4290.808091	0.006345641
4292.736544	0.005863883
4294.664997	0.005952327
4296.593450	0.005973202
4298.521903	0.005545951
4300.450356	0.005503740
4302.378809	0.005961226
4304.307262	0.006587704
4306.235716	0.007111196
4308.164169	0.007219296
4310.092622	0.006962005
4312.021075	0.006450827
4313.949528	0.006345953
4315.877981	0.006719126
4317.806434	0.006785716
4319.734887	0.006544754
4321.663340	0.006556320
4323.591793	0.006488899
4325.520246	0.005861633
4327.448699	0.005654334
4329.377152	0.006239744
4331.305606	0.006434316
4333.234059	0.006435130
4335.162512	0.006667827
4337.090965	0.006620098
4339.019418	0.006277681
4340.947871	0.006495108
4342.876324	0.006715934
4344.804777	0.006428491
4346.733230	0.006183464
4348.661683	0.006658141
4350.590136	0.006958369
4352.518589	0.006397565
4354.447042	0.006114007
4356.375495	0.006523805
4358.303949	0.006502287
4360.232402	0.006027855
4362.160855	0.005497634
4364.089308	0.005181502
4366.017761	0.005391737
4367.946214	0.006191932
4369.874667	0.007213867
4371.803120	0.008081567
4373.731573	0.008412673
4375.660026	0.008152332
4377.588479	0.007817674
4379.516932	0.007560711
4381.445385	0.007181067
4383.373839	0.006651588
4385.302292	0.005662883
4387.230745	0.005231403
4389.159198	0.005869254
4391.087651	0.006162382
4393.016104	0.006374048
4394.944557	0.006602259
4396.873010	0.006133878
4398.801463	0.005748559
4400.729916	0.006506238
4402.658369	0.008227951
4404.586822	0.008966856
4406.515275	0.008171809
4408.443729	0.006861591
4410.372182	0.006453245
4412.300635	0.006803567
4414.229088	0.006492107
4416.157541	0.006663758
4418.085994	0.007425287
4420.014447	0.007581257
4421.942900	0.007438919
4423.871353	0.007207306
4425.799806	0.006594554
4427.728259	0.006054441
4429.656712	0.006031162
4431.585165	0.006240322
4433.513618	0.006371624
4435.442072	0.006406447
4437.370525	0.007226155
4439.298978	0.008308440
4441.227431	0.007976462
4443.155884	0.006765165
4445.084337	0.006117425
4447.012790	0.005860510
4448.941243	0.005952290
4450.869696	0.006716284
4452.798149	0.007485117
4454.726602	0.007513361
4456.655055	0.007168078
4458.583508	0.006464881
4460.511962	0.005305926
4462.440415	0.005091479
4464.368868	0.006244806
4466.297321	0.006788793
4468.225774	0.006514337
4470.154227	0.006255015
4472.082680	0.006631946
4474.011133	0.007380584
4475.939586	0.007380629
4477.868039	0.006515007
4479.796492	0.006046087
4481.724945	0.006512654
4483.653398	0.007033675
4485.581851	0.007259197
4487.510305	0.007348687
4489.438758	0.007145068
4491.367211	0.006576556
4493.295664	0.005828714
4495.224117	0.005893180
4497.152570	0.007012278
4499.081023	0.008074773
4501.009476	0.008090919
4502.937929	0.007591972
4504.866382	0.006776738
4506.794835	0.006757628
4508.723288	0.007398671
4510.651741	0.008019182
4512.580195	0.008120740
4514.508648	0.007978152
4516.437101	0.007565622
4518.365554	0.006770337
4520.294007	0.006666559
4522.222460	0.007044717
4524.150913	0.007067414
4526.079366	0.007196804
4528.007819	0.007318194
4529.936272	0.007168477
4531.864725	0.007552365
4533.793178	0.008754740
4535.721631	0.009312510
4537.650084	0.008643999
4539.578538	0.007415747
4541.506991	0.006274420
4543.435444	0.006011271
4545.363897	0.006508068
4547.292350	0.006858183
4549.220803	0.007501693
4551.149256	0.008303546
4553.077709	0.008427398
4555.006162	0.007718784
4556.934615	0.006774351
4558.863068	0.006467171
4560.791521	0.006841942
4562.719974	0.006826611
4564.648428	0.006346063
4566.576881	0.005949665
4568.505334	0.005529478
4570.433787	0.005506428
4572.362240	0.006129781
4574.290693	0.006055907
4576.219146	0.005158877
4578.147599	0.004759913
4580.076052	0.005088694
4582.004505	0.005794434
4583.932958	0.006688031
4585.861411	0.007283773
4587.789864	0.006998046
4589.718318	0.006539222
4591.646771	0.006664865
4593.575224	0.006825997
4595.503677	0.006450821
4597.432130	0.005930124
4599.360583	0.005996706
4601.289036	0.006708849
4603.217489	0.007184163
[truncated: 1,501 more rows]
