# Supplementary material for: Adaptive Method for Quantitative Estimation of Glucose and Fructose Concentrations in Aqueous Solutions Based on Infrared Nanoantenna Optics
Source: Sensors (Basel). 2019 Jul 11;19(14):3053. doi: 10.3390/s19143053 (PMC6678705; doi:10.3390/s19143053)
Supplement: Supplementary file 1 [file sensors-19-03053-s001.zip › 00_Measurement_Data/Fructose cycles/3 c=50 gl/res4 sc50_50 ap100x100 par pol/3 c50 gl.29.txt]

748.239793	0.021093817
750.168246	0.006157433
752.096699	0.015978649
754.025152	0.015486942
755.953605	0.022113051
757.882058	0.029733224
759.810511	0.027340099
761.738964	0.026882770
763.667418	0.026844289
765.595871	0.022578135
767.524324	0.033238333
769.452777	0.039251860
771.381230	0.027347993
773.309683	0.019733626
775.238136	0.024692319
777.166589	0.032712545
779.095042	0.034867268
781.023495	0.032157976
782.951948	0.023512932
784.880401	0.018021327
786.808854	0.023213319
788.737308	0.019348990
790.665761	0.026098877
792.594214	0.035585660
794.522667	0.033369295
796.451120	0.032846533
798.379573	0.036725696
800.308026	0.026924282
802.236479	0.036566291
804.164932	0.036831547
806.093385	0.021945696
808.021838	0.018591469
809.950291	0.031070895
811.878744	0.045238066
813.807197	0.056088064
815.735651	0.053876802
817.664104	0.031286821
819.592557	0.022708459
821.521010	0.016305102
823.449463	0.018090822
825.377916	0.038562708
827.306369	0.047283866
829.234822	0.045614075
831.163275	0.037666436
833.091728	0.031202428
835.020181	0.018618846
836.948634	0.017279537
838.877087	0.019542711
840.805541	0.026258001
842.733994	0.028904177
844.662447	0.037298273
846.590900	0.039361864
848.519353	0.026285790
850.447806	0.014529351
852.376259	0.018929599
854.304712	0.024266774
856.233165	0.026919117
858.161618	0.026808450
860.090071	0.026188133
862.018524	0.024287291
863.946977	0.025071206
865.875430	0.028383508
867.803884	0.028499886
869.732337	0.023331096
871.660790	0.019842496
873.589243	0.020336689
875.517696	0.023980759
877.446149	0.031514809
879.374602	0.040840898
881.303055	0.044067796
883.231508	0.039205976
885.159961	0.035918761
887.088414	0.039063498
889.016867	0.045097023
890.945320	0.049402807
892.873774	0.050841983
894.802227	0.053008765
896.730680	0.058034062
898.659133	0.063117109
900.587586	0.066181026
902.516039	0.067864619
904.444492	0.069938153
906.372945	0.073648147
908.301398	0.078527749
910.229851	0.082839616
912.158304	0.086145632
914.086757	0.090171255
916.015210	0.095003791
917.943664	0.098962471
919.872117	0.101381697
921.800570	0.104439162
923.729023	0.109642848
925.657476	0.115332961
927.585929	0.120638870
929.514382	0.126494825
931.442835	0.132489458
933.371288	0.137357399
935.299741	0.142100736
937.228194	0.148795605
939.156647	0.156139016
941.085100	0.161140561
943.013553	0.164740592
944.942007	0.169681907
946.870460	0.176508412
948.798913	0.184122771
950.727366	0.191183627
952.655819	0.197599620
954.584272	0.203396097
956.512725	0.208468363
958.441178	0.214524448
960.369631	0.222063199
962.298084	0.228956491
964.226537	0.234558657
966.154990	0.240105465
968.083443	0.246220037
970.011897	0.252934247
971.940350	0.260176778
973.868803	0.267533153
975.797256	0.274453700
977.725709	0.280312568
979.654162	0.285073549
981.582615	0.289819330
983.511068	0.295635968
985.439521	0.302716881
987.367974	0.309728503
989.296427	0.315276146
991.224880	0.320539325
993.153333	0.326571822
995.081786	0.331885308
997.010240	0.336410642
998.938693	0.341888696
1000.867146	0.347517431
1002.795599	0.351730436
1004.724052	0.355468839
1006.652505	0.359417051
1008.580958	0.363152027
1010.509411	0.367196470
1012.437864	0.371631563
1014.366317	0.375566602
1016.294770	0.379233420
1018.223223	0.383002728
1020.151676	0.385656625
1022.080130	0.386696279
1024.008583	0.388013512
1025.937036	0.390794128
1027.865489	0.393680543
1029.793942	0.395620733
1031.722395	0.396789342
1033.650848	0.396999955
1035.579301	0.396512628
1037.507754	0.396397322
1039.436207	0.397263914
1041.364660	0.398424715
1043.293113	0.398576647
1045.221566	0.397922009
1047.150019	0.397306472
1049.078473	0.396703869
1051.006926	0.396223724
1052.935379	0.395602942
1054.863832	0.394097596
1056.792285	0.391879648
1058.720738	0.389912426
1060.649191	0.388674796
1062.577644	0.387521833
1064.506097	0.386151761
1066.434550	0.385258853
1068.363003	0.384910882
1070.291456	0.384497404
1072.219909	0.384034216
1074.148363	0.383783013
1076.076816	0.383743912
1078.005269	0.383696288
1079.933722	0.382978737
1081.862175	0.381985456
1083.790628	0.381616354
1085.719081	0.381103128
1087.647534	0.380170733
1089.575987	0.379485369
1091.504440	0.378695846
1093.432893	0.377526134
1095.361346	0.376038313
1097.289799	0.374069571
1099.218253	0.371982783
1101.146706	0.370305300
1103.075159	0.368636817
1105.003612	0.366525084
1106.932065	0.364668995
1108.860518	0.363392532
1110.788971	0.361798972
1112.717424	0.359349668
1114.645877	0.356538415
1116.574330	0.353983641
1118.502783	0.351634979
1120.431236	0.349221677
1122.359689	0.346684217
1124.288142	0.344046354
1126.216596	0.341431409
1128.145049	0.338749349
1130.073502	0.336044520
1132.001955	0.333615959
1133.930408	0.331271380
1135.858861	0.328920603
1137.787314	0.326757282
1139.715767	0.324335426
1141.644220	0.321184903
1143.572673	0.317672700
1145.501126	0.314562768
1147.429579	0.312328219
1149.358032	0.310521632
1151.286486	0.308173388
1153.214939	0.305059165
1155.143392	0.301809847
1157.071845	0.299025446
1159.000298	0.296522528
1160.928751	0.293817341
1162.857204	0.290978462
1164.785657	0.288210481
1166.714110	0.285658568
1168.642563	0.283527225
1170.571016	0.281600416
1172.499469	0.279299110
1174.427922	0.276368946
1176.356375	0.273299664
1178.284829	0.270666361
1180.213282	0.268094957
1182.141735	0.265116006
1184.070188	0.262236685
1185.998641	0.259652436
1187.927094	0.257074922
1189.855547	0.254805803
1191.784000	0.252772927
1193.712453	0.250410467
1195.640906	0.247758418
1197.569359	0.245138392
1199.497812	0.242687747
1201.426265	0.240286574
1203.354719	0.238198951
1205.283172	0.236085162
1207.211625	0.233737156
1209.140078	0.231096029
1211.068531	0.228282958
1212.996984	0.225389332
1214.925437	0.222659037
1216.853890	0.220547244
1218.782343	0.219094053
1220.710796	0.217510819
1222.639249	0.215262085
1224.567702	0.212804943
1226.496155	0.210609019
1228.424609	0.208686829
1230.353062	0.206916168
1232.281515	0.205167472
1234.209968	0.203402728
1236.138421	0.201447979
1238.066874	0.199065909
1239.995327	0.196483463
1241.923780	0.194369048
1243.852233	0.193169877
1245.780686	0.192344472
1247.709139	0.190927431
1249.637592	0.188880578
1251.566045	0.186916336
1253.494498	0.185214505
1255.422952	0.183483079
1257.351405	0.181793436
1259.279858	0.180302426
1261.208311	0.178868160
1263.136764	0.177304715
1265.065217	0.175574109
1266.993670	0.173749924
1268.922123	0.171840072
1270.850576	0.169887692
1272.779029	0.168157533
1274.707482	0.166769877
1276.635935	0.165674523
1278.564388	0.164572507
1280.492842	0.163043544
1282.421295	0.161220357
1284.349748	0.159563929
1286.278201	0.158154368
1288.206654	0.156697586
1290.135107	0.154991329
1292.063560	0.153256491
1293.992013	0.151629642
1295.920466	0.149988249
1297.848919	0.148474768
1299.777372	0.147173956
1301.705825	0.145877957
1303.634278	0.144670069
1305.562731	0.143662915
1307.491185	0.142491370
1309.419638	0.140927196
1311.348091	0.139135882
1313.276544	0.137521043
1315.204997	0.136352360
1317.133450	0.135361448
1319.061903	0.134259179
1320.990356	0.132981822
1322.918809	0.131595418
1324.847262	0.130291864
1326.775715	0.129076526
1328.704168	0.127899200
1330.632621	0.126786903
1332.561075	0.125640541
1334.489528	0.124367423
1336.417981	0.123046197
1338.346434	0.121791385
1340.274887	0.120879494
1342.203340	0.120153211
1344.131793	0.119038343
1346.060246	0.117543891
1347.988699	0.116121955
1349.917152	0.114933886
1351.845605	0.113814443
1353.774058	0.112688571
1355.702511	0.111631930
1357.630965	0.110570014
1359.559418	0.109356336
1361.487871	0.108147375
1363.416324	0.107351117
1365.344777	0.106668383
1367.273230	0.105662577
1369.201683	0.104756393
1371.130136	0.103909731
1373.058589	0.102622867
1374.987042	0.101352543
1376.915495	0.100477673
1378.843948	0.099771284
1380.772401	0.099118277
1382.700854	0.098287582
1384.629308	0.097051829
1386.557761	0.095777974
1388.486214	0.095271721
1390.414667	0.095006324
1392.343120	0.093639836
1394.271573	0.091621622
1396.200026	0.090348095
1398.128479	0.089786097
1400.056932	0.089513704
1401.985385	0.089208558
1403.913838	0.088512234
1405.842291	0.087881386
1407.770744	0.087335557
1409.699198	0.086439669
1411.627651	0.085443228
1413.556104	0.084598780
1415.484557	0.083629504
1417.413010	0.082359120
1419.341463	0.081477866
1421.269916	0.081176430
1423.198369	0.080673374
1425.126822	0.080278799
1427.055275	0.080015637
1428.983728	0.079179913
1430.912181	0.078198627
1432.840634	0.077405572
1434.769087	0.076381907
1436.697541	0.075722598
1438.625994	0.076003551
1440.554447	0.075889148
1442.482900	0.074942008
1444.411353	0.073931366
1446.339806	0.073111147
1448.268259	0.072586730
1450.196712	0.072229885
1452.125165	0.071582787
1454.053618	0.070287183
1455.982071	0.068667784
1457.910524	0.068378665
1459.838977	0.069313012
1461.767431	0.069187887
1463.695884	0.067890987
1465.624337	0.067142807
1467.552790	0.067261115
1469.481243	0.066900544
1471.409696	0.065877870
1473.338149	0.065364368
1475.266602	0.065257132
1477.195055	0.064747959
1479.123508	0.063909017
1481.051961	0.063015938
1482.980414	0.062319078
1484.908867	0.061721969
1486.837321	0.061036680
1488.765774	0.060322613
1490.694227	0.059953161
1492.622680	0.059958830
1494.551133	0.059478566
1496.479586	0.058571432
1498.408039	0.058078364
1500.336492	0.057882674
1502.264945	0.057449773
1504.193398	0.056571037
1506.121851	0.056132242
1508.050304	0.056965049
1509.978757	0.057127997
1511.907210	0.056060608
1513.835664	0.054944325
1515.764117	0.054020178
1517.692570	0.053170551
1519.621023	0.052005049
1521.549476	0.050847854
1523.477929	0.050850805
1525.406382	0.051348832
1527.334835	0.051502943
1529.263288	0.051355038
1531.191741	0.050809413
1533.120194	0.050277818
1535.048647	0.050454326
1536.977100	0.050374441
1538.905554	0.049670286
1540.834007	0.049881753
1542.762460	0.050410092
1544.690913	0.049851544
1546.619366	0.048921317
1548.547819	0.048070867
1550.476272	0.047404516
1552.404725	0.046991676
1554.333178	0.046576548
1556.261631	0.045873482
1558.190084	0.045260832
1560.118537	0.046056218
1562.046990	0.047070723
1563.975443	0.046859384
1565.903897	0.046296407
1567.832350	0.045932412
1569.760803	0.045806453
1571.689256	0.046065774
1573.617709	0.046139076
1575.546162	0.046084926
1577.474615	0.046455234
1579.403068	0.046583280
1581.331521	0.046229854
1583.259974	0.046073563
1585.188427	0.046160623
1587.116880	0.046226315
1589.045333	0.046273895
1590.973787	0.046288218
1592.902240	0.046197705
1594.830693	0.046132904
1596.759146	0.046330709
1598.687599	0.046695352
1600.616052	0.046890076
1602.544505	0.046929799
1604.472958	0.047055207
1606.401411	0.047261722
1608.329864	0.047553133
1610.258317	0.047984615
1612.186770	0.048312753
1614.115223	0.048219003
1616.043677	0.048174735
1617.972130	0.049044389
1619.900583	0.050028250
1621.829036	0.050226528
1623.757489	0.050508995
1625.685942	0.051219512
1627.614395	0.051837664
1629.542848	0.052328192
1631.471301	0.052284040
1633.399754	0.051415220
1635.328207	0.051155344
1637.256660	0.052663188
1639.185113	0.053868514
1641.113566	0.053612705
1643.042020	0.052807417
1644.970473	0.052183941
1646.898926	0.052551959
1648.827379	0.053727604
1650.755832	0.053404450
1652.684285	0.051922720
1654.612738	0.052212048
1656.541191	0.053202458
1658.469644	0.053132188
1660.398097	0.052460440
1662.326550	0.051842477
1664.255003	0.051544942
1666.183456	0.051105883
1668.111910	0.050282631
1670.040363	0.049983978
1671.968816	0.050230443
1673.897269	0.049724519
1675.825722	0.048615608
1677.754175	0.047721371
1679.682628	0.046776768
1681.611081	0.045671675
1683.539534	0.044967555
1685.467987	0.045065016
1687.396440	0.044799700
1689.324893	0.043717656
1691.253346	0.042688441
1693.181799	0.041548774
1695.110253	0.040071957
1697.038706	0.039200183
1698.967159	0.038829859
1700.895612	0.038751997
1702.824065	0.039089743
1704.752518	0.038941421
1706.680971	0.038360219
1708.609424	0.037730467
1710.537877	0.036966287
1712.466330	0.035986356
1714.394783	0.034903757
1716.323236	0.034200449
1718.251689	0.034365669
1720.180143	0.034944199
1722.108596	0.035070095
1724.037049	0.034705672
1725.965502	0.034159247
1727.893955	0.033535507
1729.822408	0.033181131
1731.750861	0.033246029
1733.679314	0.033478346
1735.607767	0.033644609
1737.536220	0.033181708
1739.464673	0.032281261
1741.393126	0.031808574
1743.321579	0.031859990
1745.250032	0.032132734
1747.178486	0.032466885
1749.106939	0.032746371
1751.035392	0.032959636
1752.963845	0.033100970
1754.892298	0.033009849
1756.820751	0.032857243
1758.749204	0.032985281
1760.677657	0.033203181
1762.606110	0.033425018
1764.534563	0.033508599
1766.463016	0.033213884
1768.391469	0.033024251
1770.319922	0.033409201
1772.248376	0.034271665
1774.176829	0.035249293
1776.105282	0.035905872
1778.033735	0.036235869
1779.962188	0.036485214
1781.890641	0.036768995
1783.819094	0.037013270
1785.747547	0.037244305
1787.676000	0.037486881
1789.604453	0.037588622
1791.532906	0.037714101
1793.461359	0.038159549
1795.389812	0.038622621
1797.318266	0.038738586
1799.246719	0.038631741
1801.175172	0.038660765
1803.103625	0.039028861
1805.032078	0.039599847
1806.960531	0.040087108
1808.888984	0.040218536
1810.817437	0.040118817
1812.745890	0.040185641
1814.674343	0.040402327
1816.602796	0.040543798
1818.531249	0.040582705
1820.459702	0.040545791
1822.388155	0.040516999
1824.316609	0.040669356
1826.245062	0.041027449
1828.173515	0.041194692
1830.101968	0.041103806
1832.030421	0.041029103
1833.958874	0.040877353
1835.887327	0.040668014
1837.815780	0.040459033
1839.744233	0.040108267
1841.672686	0.039579052
1843.601139	0.039226569
1845.529592	0.039377462
1847.458045	0.039556824
1849.386499	0.039467059
1851.314952	0.039419632
1853.243405	0.039535679
1855.171858	0.039581779
1857.100311	0.039268091
1859.028764	0.038636610
1860.957217	0.038050685
1862.885670	0.037664626
1864.814123	0.037224926
1866.742576	0.036603715
1868.671029	0.036240596
1870.599482	0.036376178
1872.527935	0.036482133
1874.456388	0.036276393
1876.384842	0.035926465
1878.313295	0.035513435
1880.241748	0.035143014
1882.170201	0.034980409
1884.098654	0.034985680
1886.027107	0.034882955
1887.955560	0.034498632
1889.884013	0.034165632
1891.812466	0.034132767
1893.740919	0.034034185
1895.669372	0.033639863
1897.597825	0.033039149
1899.526278	0.032476243
1901.454732	0.032213524
1903.383185	0.032222897
1905.311638	0.032282971
1907.240091	0.032087646
1909.168544	0.031585824
1911.096997	0.031097675
1913.025450	0.030698135
1914.953903	0.030332232
1916.882356	0.030079957
1918.810809	0.029963104
1920.739262	0.029793667
1922.667715	0.029500147
1924.596168	0.029239157
1926.524622	0.028970525
1928.453075	0.028566271
1930.381528	0.027995560
1932.309981	0.027455373
1934.238434	0.027126873
1936.166887	0.026827235
1938.095340	0.026347553
1940.023793	0.025867950
1941.952246	0.025850657
1943.880699	0.026238181
1945.809152	0.026226901
1947.737605	0.025677137
1949.666058	0.025186017
1951.594511	0.024926223
1953.522965	0.024670351
1955.451418	0.024432097
1957.379871	0.024311634
1959.308324	0.024190178
1961.236777	0.023987584
1963.165230	0.023677785
1965.093683	0.023312422
1967.022136	0.023054715
1968.950589	0.022924902
1970.879042	0.022815254
1972.807495	0.022711806
1974.735948	0.022632182
1976.664401	0.022509666
1978.592855	0.022227829
1980.521308	0.021769995
1982.449761	0.021325961
1984.378214	0.021012360
1986.306667	0.020819118
1988.235120	0.020769149
1990.163573	0.020742143
1992.092026	0.020718956
1994.020479	0.020781342
1995.948932	0.020760905
1997.877385	0.020596031
1999.805838	0.020385722
2001.734291	0.020248007
2003.662744	0.020226900
2005.591198	0.020164790
2007.519651	0.019947637
2009.448104	0.019603005
2011.376557	0.019216314
2013.305010	0.018887199
2015.233463	0.018647376
2017.161916	0.018463565
2019.090369	0.018267302
2021.018822	0.018098552
2022.947275	0.018128894
2024.875728	0.018350160
2026.804181	0.018363716
2028.732634	0.017979147
2030.661088	0.017675254
2032.589541	0.017676663
2034.517994	0.017602341
2036.446447	0.017311558
2038.374900	0.017033933
2040.303353	0.016948428
2042.231806	0.017073309
2044.160259	0.017190646
2046.088712	0.017057929
2048.017165	0.016800379
2049.945618	0.016617268
2051.874071	0.016476242
2053.802524	0.016461639
2055.730978	0.016592810
2057.659431	0.016525880
2059.587884	0.016253220
2061.516337	0.016084000
2063.444790	0.015931223
2065.373243	0.015755754
2067.301696	0.015692884
2069.230149	0.015526864
2071.158602	0.015265948
2073.087055	0.015177433
2075.015508	0.015126552
2076.943961	0.015058325
2078.872414	0.015083418
2080.800867	0.014988747
2082.729321	0.014836766
2084.657774	0.014976752
2086.586227	0.015155740
2088.514680	0.015045051
2090.443133	0.014925874
2092.371586	0.014864875
2094.300039	0.014510087
2096.228492	0.013958841
2098.156945	0.013678445
2100.085398	0.013899634
2102.013851	0.014399987
2103.942304	0.014622016
2105.870757	0.014424311
2107.799211	0.014250665
2109.727664	0.014313081
2111.656117	0.014278640
2113.584570	0.013974252
2115.513023	0.013677400
2117.441476	0.013566597
2119.369929	0.013497117
2121.298382	0.013509775
2123.226835	0.013673440
2125.155288	0.013667012
2127.083741	0.013438326
2129.012194	0.013226618
2130.940647	0.013029263
2132.869100	0.012785161
2134.797554	0.012555107
2136.726007	0.012487950
2138.654460	0.012631540
2140.582913	0.012732386
2142.511366	0.012675032
2144.439819	0.012528994
2146.368272	0.012224995
2148.296725	0.011839537
2150.225178	0.011675450
2152.153631	0.011909114
2154.082084	0.012336608
2156.010537	0.012569498
2157.938990	0.012611741
2159.867444	0.012620195
2161.795897	0.012528498
2163.724350	0.012301331
2165.652803	0.012022712
2167.581256	0.011818629
2169.509709	0.011828844
2171.438162	0.012052517
2173.366615	0.012316059
2175.295068	0.012377984
2177.223521	0.012241638
2179.151974	0.012116234
2181.080427	0.011971962
2183.008880	0.011697069
2184.937334	0.011522201
2186.865787	0.011571728
2188.794240	0.011553588
2190.722693	0.011366198
2192.651146	0.011156519
2194.579599	0.011063603
2196.508052	0.011063689
2198.436505	0.011031684
2200.364958	0.010974689
2202.293411	0.010929942
2204.221864	0.010898257
2206.150317	0.010783649
2208.078770	0.010590167
2210.007223	0.010462169
2211.935677	0.010508920
2213.864130	0.010511534
2215.792583	0.010305247
2217.721036	0.010085712
2219.649489	0.010146569
2221.577942	0.010538769
2223.506395	0.010851336
2225.434848	0.010674312
2227.363301	0.010395520
2229.291754	0.010450012
2231.220207	0.010588005
2233.148660	0.010640363
2235.077113	0.010600933
2237.005567	0.010324111
2238.934020	0.009971392
2240.862473	0.009842771
2242.790926	0.009842861
2244.719379	0.009961653
2246.647832	0.010310908
2248.576285	0.010567527
2250.504738	0.010586184
2252.433191	0.010525523
2254.361644	0.010433651
2256.290097	0.010179870
2258.218550	0.009908681
2260.147003	0.009727065
2262.075456	0.009474192
2264.003910	0.009161047
2265.932363	0.008962954
2267.860816	0.008937124
2269.789269	0.009064090
2271.717722	0.009336487
2273.646175	0.009561844
2275.574628	0.009478843
2277.503081	0.009206036
2279.431534	0.009075993
2281.359987	0.009141275
2283.288440	0.009209499
2285.216893	0.009204221
2287.145346	0.009080724
2289.073800	0.008672999
2291.002253	0.008209224
2292.930706	0.008168929
2294.859159	0.008477069
2296.787612	0.008643936
2298.716065	0.008457493
2300.644518	0.008194559
2302.572971	0.008189783
2304.501424	0.008417056
2306.429877	0.008559146
2308.358330	0.008465838
2310.286783	0.008348884
2312.215236	0.008411276
2314.143690	0.008569677
2316.072143	0.008661211
2318.000596	0.008788520
2319.929049	0.009003155
2321.857502	0.008944824
2323.785955	0.008413794
2325.714408	0.007912898
2327.642861	0.008027389
2329.571314	0.008726519
2331.499767	0.009430109
2333.428220	0.009583186
2335.356673	0.009434815
2337.285126	0.009380364
2339.213579	0.009132312
2341.142033	0.008608835
2343.070486	0.008664411
2344.998939	0.009206301
2346.927392	0.008825160
2348.855845	0.007580016
2350.784298	0.006657755
2352.712751	0.006541087
2354.641204	0.007091939
2356.569657	0.007490751
2358.498110	0.007292537
2360.426563	0.007466057
2362.355016	0.008342131
2364.283469	0.009002001
2366.211923	0.009014522
2368.140376	0.008418410
2370.068829	0.007401191
2371.997282	0.006406324
2373.925735	0.005844871
2375.854188	0.006002261
2377.782641	0.006621608
2379.711094	0.007089389
2381.639547	0.007240185
2383.568000	0.007260744
2385.496453	0.007086484
2387.424906	0.006702512
2389.353359	0.006449995
2391.281812	0.006443178
2393.210266	0.006400984
2395.138719	0.006225531
2397.067172	0.006152636
2398.995625	0.006289391
2400.924078	0.006465414
2402.852531	0.006481659
2404.780984	0.006259941
2406.709437	0.005768751
2408.637890	0.005414157
2410.566343	0.005444484
2412.494796	0.005550193
2414.423249	0.005697397
2416.351702	0.005940570
2418.280156	0.005975168
2420.208609	0.005893512
2422.137062	0.005967838
2424.065515	0.006104701
2425.993968	0.006045059
2427.922421	0.005980500
2429.850874	0.005957353
2431.779327	0.005772666
2433.707780	0.005558286
2435.636233	0.005396560
2437.564686	0.005234200
2439.493139	0.005217533
2441.421592	0.005343891
2443.350045	0.005356437
2445.278499	0.005368672
2447.206952	0.005485072
2449.135405	0.005401284
2451.063858	0.005148338
2452.992311	0.005294171
2454.920764	0.005959165
2456.849217	0.006478647
2458.777670	0.006362965
2460.706123	0.006029343
2462.634576	0.005999406
2464.563029	0.006105672
2466.491482	0.006173818
2468.419935	0.006324927
2470.348389	0.006617170
2472.276842	0.007059215
2474.205295	0.007527394
2476.133748	0.007604712
2478.062201	0.007100820
2479.990654	0.006634277
2481.919107	0.006733234
2483.847560	0.007077694
2485.776013	0.007271656
2487.704466	0.007209314
2489.632919	0.007086327
2491.561372	0.007152186
2493.489825	0.007391761
2495.418279	0.007581918
2497.346732	0.007561454
2499.275185	0.007480069
2501.203638	0.007810617
2503.132091	0.008503465
2505.060544	0.008836992
2506.988997	0.008700964
2508.917450	0.008692141
2510.845903	0.008936255
2512.774356	0.009076251
2514.702809	0.009052875
2516.631262	0.009108159
2518.559715	0.009244462
2520.488168	0.009352779
2522.416622	0.009573923
2524.345075	0.009935001
2526.273528	0.010257116
2528.201981	0.010446615
2530.130434	0.010602746
2532.058887	0.010753544
2533.987340	0.010897504
2535.915793	0.011267631
2537.844246	0.011882049
2539.772699	0.012269157
2541.701152	0.012064647
2543.629605	0.011747755
2545.558058	0.011985932
2547.486512	0.012601727
2549.414965	0.013141319
2551.343418	0.013353096
2553.271871	0.013348626
2555.200324	0.013544585
2557.128777	0.013952103
2559.057230	0.014299337
2560.985683	0.014576274
2562.914136	0.014871936
2564.842589	0.015088983
2566.771042	0.015168205
2568.699495	0.015380083
2570.627948	0.015814830
2572.556401	0.016233807
2574.484855	0.016496155
2576.413308	0.016639521
2578.341761	0.016762992
2580.270214	0.017098410
2582.198667	0.017539078
2584.127120	0.017659048
2586.055573	0.017481608
2587.984026	0.017284196
2589.912479	0.017169049
2591.840932	0.017289912
2593.769385	0.017681008
2595.697838	0.018050885
2597.626291	0.018177839
2599.554745	0.018264165
2601.483198	0.018582338
2603.411651	0.018960614
2605.340104	0.019171963
2607.268557	0.019262342
2609.197010	0.019190446
2611.125463	0.019073941
2613.053916	0.019166842
2614.982369	0.019109480
2616.910822	0.018623969
2618.839275	0.018252024
2620.767728	0.018392310
2622.696181	0.018713610
2624.624635	0.018750530
2626.553088	0.018554088
2628.481541	0.018420402
2630.409994	0.018347535
2632.338447	0.018247519
2634.266900	0.018125691
2636.195353	0.018091809
2638.123806	0.018221425
2640.052259	0.018280033
2641.980712	0.018226955
2643.909165	0.018335011
2645.837618	0.018425053
2647.766071	0.018149521
2649.694524	0.017693678
2651.622978	0.017245224
2653.551431	0.016882304
2655.479884	0.016949279
2657.408337	0.017394824
2659.336790	0.017640509
2661.265243	0.017319446
2663.193696	0.016694332
2665.122149	0.016534770
2667.050602	0.016993627
2668.979055	0.017277513
2670.907508	0.017103940
2672.835961	0.016862420
2674.764414	0.016614776
2676.692868	0.016255438
2678.621321	0.016049761
2680.549774	0.016119594
2682.478227	0.016132975
2684.406680	0.016099522
2686.335133	0.016290190
2688.263586	0.016493365
2690.192039	0.016310466
2692.120492	0.015848173
2694.048945	0.015634531
2695.977398	0.015740860
2697.905851	0.015890513
2699.834304	0.016127411
2701.762757	0.016348464
2703.691211	0.016195392
2705.619664	0.015797418
2707.548117	0.015653843
2709.476570	0.015580355
2711.405023	0.015072683
2713.333476	0.014541685
2715.261929	0.014574815
2717.190382	0.014834724
2719.118835	0.014820036
2721.047288	0.014541432
2722.975741	0.014232950
2724.904194	0.014036138
2726.832647	0.014063266
2728.761101	0.014276377
2730.689554	0.014338582
2732.618007	0.014094586
2734.546460	0.013801766
2736.474913	0.013530313
2738.403366	0.013207569
2740.331819	0.013085273
2742.260272	0.013408102
2744.188725	0.013825552
2746.117178	0.013931152
2748.045631	0.013799282
2749.974084	0.013619632
2751.902537	0.013530350
2753.830991	0.013462001
2755.759444	0.013163188
2757.687897	0.012708384
2759.616350	0.012346783
2761.544803	0.012168970
2763.473256	0.012348031
2765.401709	0.012844787
2767.330162	0.013150195
2769.258615	0.013081234
2771.187068	0.012889219
2773.115521	0.012742848
2775.043974	0.012863764
2776.972427	0.013042841
2778.900880	0.012902620
2780.829334	0.012679505
2782.757787	0.012495920
2784.686240	0.012274329
2786.614693	0.012252307
2788.543146	0.012464678
2790.471599	0.012519307
2792.400052	0.012233104
2794.328505	0.012003970
2796.256958	0.012169581
2798.185411	0.012593107
2800.113864	0.012912096
2802.042317	0.012798783
2803.970770	0.012241866
2805.899224	0.011634464
2807.827677	0.011382146
2809.756130	0.011457752
2811.684583	0.011524902
2813.613036	0.011445862
2815.541489	0.011366720
2817.469942	0.011300677
2819.398395	0.011269945
2821.326848	0.011428237
2823.255301	0.011675221
2825.183754	0.011785119
2827.112207	0.011824962
2829.040660	0.011838365
2830.969113	0.011499470
2832.897567	0.010858895
2834.826020	0.010435850
2836.754473	0.010392990
2838.682926	0.010755967
2840.611379	0.011471247
2842.539832	0.011901054
2844.468285	0.011633717
2846.396738	0.011240793
2848.325191	0.011274899
2850.253644	0.011588211
2852.182097	0.011802512
2854.110550	0.011675920
2856.039003	0.011258328
2857.967457	0.010767095
2859.895910	0.010484930
2861.824363	0.010555690
2863.752816	0.010822544
2865.681269	0.011045970
2867.609722	0.011221719
2869.538175	0.011361251
2871.466628	0.011360719
2873.395081	0.011149345
2875.323534	0.010817072
2877.251987	0.010779744
2879.180440	0.011244052
2881.108893	0.011458109
2883.037347	0.010891731
2884.965800	0.010278139
2886.894253	0.010216367
2888.822706	0.010341581
2890.751159	0.010500259
2892.679612	0.010865155
2894.608065	0.011257306
2896.536518	0.011454929
2898.464971	0.011299462
2900.393424	0.010776905
2902.321877	0.010356287
2904.250330	0.010386107
2906.178783	0.010704250
2908.107236	0.011270161
2910.035690	0.011892141
2911.964143	0.011954634
2913.892596	0.011511719
2915.821049	0.011162451
2917.749502	0.010935836
2919.677955	0.010876167
2921.606408	0.011184853
2923.534861	0.011342868
2925.463314	0.011058144
2927.391767	0.011065206
2929.320220	0.011509500
2931.248673	0.011747794
2933.177126	0.011765190
2935.105580	0.011545634
2937.034033	0.011084465
2938.962486	0.010913248
2940.890939	0.011129283
2942.819392	0.011380426
2944.747845	0.011788438
2946.676298	0.012207033
2948.604751	0.011803271
2950.533204	0.010819023
2952.461657	0.010384706
2954.390110	0.010675747
2956.318563	0.011074991
2958.247016	0.011189492
2960.175469	0.011109013
2962.103923	0.011215971
2964.032376	0.011535185
2965.960829	0.011619682
2967.889282	0.011372533
2969.817735	0.011385128
2971.746188	0.011850543
2973.674641	0.012185488
2975.603094	0.012069741
2977.531547	0.012019563
2979.460000	0.012340693
2981.388453	0.012548450
2983.316906	0.012416116
2985.245359	0.012143101
2987.173813	0.011636351
2989.102266	0.011186094
2991.030719	0.011464391
2992.959172	0.012205976
2994.887625	0.012640318
2996.816078	0.012828142
2998.744531	0.012854873
3000.672984	0.012604363
3002.601437	0.012243314
3004.529890	0.012013568
3006.458343	0.012116512
3008.386796	0.012505824
3010.315249	0.012693661
3012.243703	0.012449616
3014.172156	0.012114629
3016.100609	0.012052933
3018.029062	0.012370165
3019.957515	0.012834400
3021.885968	0.013042523
3023.814421	0.012911893
3025.742874	0.012733191
3027.671327	0.012627608
3029.599780	0.012503592
3031.528233	0.012454997
3033.456686	0.012687653
3035.385139	0.013012492
3037.313592	0.013086988
3039.242046	0.013081526
3041.170499	0.013322469
3043.098952	0.013464908
3045.027405	0.013306597
3046.955858	0.013441552
3048.884311	0.013867590
3050.812764	0.014018714
3052.741217	0.013946044
3054.669670	0.013917517
3056.598123	0.014034920
3058.526576	0.014281782
3060.455029	0.014401568
3062.383482	0.014250555
3064.311936	0.014127077
3066.240389	0.014415779
3068.168842	0.014852351
3070.097295	0.014874117
3072.025748	0.014806387
3073.954201	0.015158270
3075.882654	0.015512777
3077.811107	0.015362049
3079.739560	0.014958713
3081.668013	0.014681061
3083.596466	0.014448540
3085.524919	0.014260750
3087.453372	0.014620172
3089.381825	0.015562653
3091.310279	0.016217854
3093.238732	0.016229374
3095.167185	0.016063206
3097.095638	0.016024826
3099.024091	0.016213914
3100.952544	0.016519722
3102.880997	0.016591636
3104.809450	0.016522603
3106.737903	0.016692283
3108.666356	0.017035656
3110.594809	0.017412866
3112.523262	0.017874410
3114.451715	0.018268012
3116.380169	0.018488523
3118.308622	0.018591195
3120.237075	0.018482374
3122.165528	0.018283714
3124.093981	0.018281924
3126.022434	0.018339617
3127.950887	0.018354869
3129.879340	0.018632052
3131.807793	0.019166078
3133.736246	0.019579668
3135.664699	0.019815069
3137.593152	0.019975292
3139.521605	0.020022120
3141.450058	0.019914551
3143.378512	0.019831970
3145.306965	0.020077793
3147.235418	0.020478146
3149.163871	0.020769905
3151.092324	0.021201696
3153.020777	0.021665717
3154.949230	0.021507086
3156.877683	0.021014862
3158.806136	0.021013243
3160.734589	0.021171756
3162.663042	0.020870365
3164.591495	0.020584725
3166.519948	0.020889606
3168.448402	0.021630421
3170.376855	0.022435026
3172.305308	0.022762960
3174.233761	0.022353105
3176.162214	0.021926438
3178.090667	0.022123430
3180.019120	0.022508861
3181.947573	0.022645220
3183.876026	0.022682041
3185.804479	0.022839468
3187.732932	0.023181465
3189.661385	0.023431307
3191.589838	0.023355804
3193.518292	0.023385510
3195.446745	0.023814706
3197.375198	0.024240419
3199.303651	0.024478566
3201.232104	0.024573326
3203.160557	0.024487484
3205.089010	0.024521975
3207.017463	0.024819961
3208.945916	0.025052000
3210.874369	0.025006760
3212.802822	0.024903160
3214.731275	0.024925990
3216.659728	0.024902668
3218.588181	0.025031699
3220.516635	0.025877390
3222.445088	0.027176730
3224.373541	0.027877403
3226.301994	0.027762139
3228.230447	0.027517810
3230.158900	0.027242666
3232.087353	0.026730409
3234.015806	0.026505439
3235.944259	0.026788212
3237.872712	0.027056728
3239.801165	0.027328663
3241.729618	0.027777093
3243.658071	0.027936667
3245.586525	0.027760275
3247.514978	0.027602891
3249.443431	0.027522014
3251.371884	0.027725914
3253.300337	0.028151130
3255.228790	0.028243029
3257.157243	0.027906105
3259.085696	0.027619114
3261.014149	0.027649503
3262.942602	0.027841564
3264.871055	0.028178899
3266.799508	0.028769646
3268.727961	0.029229524
3270.656414	0.029255137
3272.584868	0.029241415
3274.513321	0.029365037
3276.441774	0.029309515
3278.370227	0.028985152
3280.298680	0.028671430
3282.227133	0.028954977
3284.155586	0.029950183
3286.084039	0.030899696
3288.012492	0.031261086
3289.940945	0.031105880
3291.869398	0.030643145
3293.797851	0.030048884
3295.726304	0.029713778
3297.654758	0.029915484
3299.583211	0.030214533
3301.511664	0.030106332
3303.440117	0.029878598
3305.368570	0.030013578
3307.297023	0.030492872
3309.225476	0.031016069
3311.153929	0.031322245
3313.082382	0.031315759
3315.010835	0.031081885
3316.939288	0.030646596
3318.867741	0.030227616
3320.796194	0.030309113
3322.724648	0.030998232
3324.653101	0.031740718
3326.581554	0.031970657
3328.510007	0.031812567
3330.438460	0.031447910
3332.366913	0.031040667
3334.295366	0.031221900
3336.223819	0.032001726
3338.152272	0.032617651
3340.080725	0.032887552
3342.009178	0.033081874
3343.937631	0.033214714
3345.866084	0.033219099
3347.794537	0.033190440
3349.722991	0.033372927
3351.651444	0.033799693
3353.579897	0.034034535
3355.508350	0.033765629
3357.436803	0.033266649
3359.365256	0.032979500
3361.293709	0.033256162
3363.222162	0.034124818
3365.150615	0.035039458
3367.079068	0.035496749
3369.007521	0.035571732
3370.935974	0.035574235
3372.864427	0.035664629
3374.792881	0.035501931
3376.721334	0.034953851
3378.649787	0.034892600
3380.578240	0.035595216
3382.506693	0.036132425
3384.435146	0.036082372
3386.363599	0.035870254
3388.292052	0.035860434
3390.220505	0.035876337
3392.148958	0.035496619
3394.077411	0.035144176
3396.005864	0.035664916
3397.934317	0.036893982
3399.862770	0.037784569
3401.791224	0.037909824
3403.719677	0.037464868
3405.648130	0.036820944
3407.576583	0.036185253
3409.505036	0.035953414
3411.433489	0.036340494
3413.361942	0.036930110
3415.290395	0.037220906
3417.218848	0.037255663
3419.147301	0.037311025
3421.075754	0.037373144
3423.004207	0.037256692
3424.932660	0.037144449
3426.861114	0.037341274
3428.789567	0.037560910
3430.718020	0.037651684
3432.646473	0.038036808
3434.574926	0.038435262
3436.503379	0.038159989
3438.431832	0.037521522
3440.360285	0.036837149
3442.288738	0.035972338
3444.217191	0.035409704
3446.145644	0.035565145
3448.074097	0.036046624
3450.002550	0.036506265
3451.931004	0.037047464
3453.859457	0.037322059
3455.787910	0.036625687
3457.716363	0.035153486
3459.644816	0.034049962
3461.573269	0.034113888
3463.501722	0.034911420
3465.430175	0.035525993
3467.358628	0.035778865
3469.287081	0.035929117
3471.215534	0.035994399
3473.143987	0.035938088
3475.072440	0.035816103
3477.000893	0.035579525
3478.929347	0.035156887
3480.857800	0.034803905
3482.786253	0.034898587
3484.714706	0.035178889
3486.643159	0.034892358
3488.571612	0.033989638
3490.500065	0.033105709
3492.428518	0.032643367
3494.356971	0.032804485
3496.285424	0.033519913
3498.213877	0.033969246
3500.142330	0.033511501
3502.070783	0.032781679
3503.999237	0.032617785
3505.927690	0.032689303
3507.856143	0.032390404
3509.784596	0.031947859
3511.713049	0.031610057
3513.641502	0.031344105
3515.569955	0.031385556
3517.498408	0.031712346
3519.426861	0.031798888
3521.355314	0.031353656
3523.283767	0.030699460
3525.212220	0.030122919
3527.140673	0.029662777
3529.069126	0.029594181
3530.997580	0.029855715
3532.926033	0.029967103
3534.854486	0.029871263
3536.782939	0.029656678
3538.711392	0.029168531
3540.639845	0.028395617
3542.568298	0.027601669
3544.496751	0.026987471
3546.425204	0.026742224
3548.353657	0.026892506
3550.282110	0.026926994
3552.210563	0.026622768
3554.139016	0.026369013
3556.067470	0.026221525
3557.995923	0.026111929
3559.924376	0.026170282
3561.852829	0.026122520
3563.781282	0.025647303
3565.709735	0.025107209
3567.638188	0.024863923
3569.566641	0.024569077
3571.495094	0.023943961
3573.423547	0.023294043
3575.352000	0.022986833
3577.280453	0.023021627
3579.208906	0.023058204
3581.137360	0.022801340
3583.065813	0.022326959
3584.994266	0.021870103
3586.922719	0.021756837
3588.851172	0.022162404
3590.779625	0.022380285
3592.708078	0.021995846
3594.636531	0.021633243
3596.564984	0.021521656
3598.493437	0.021238215
3600.421890	0.020818129
3602.350343	0.020590546
3604.278796	0.020281719
3606.207249	0.019399894
3608.135703	0.018434966
3610.064156	0.018163286
3611.992609	0.018334571
3613.921062	0.018502697
3615.849515	0.018565128
3617.777968	0.018679017
3619.706421	0.019156868
3621.634874	0.019574750
3623.563327	0.019221883
3625.491780	0.018394092
3627.420233	0.017841376
3629.348686	0.017777497
3631.277139	0.017614240
3633.205593	0.017135616
3635.134046	0.016893517
3637.062499	0.016981868
3638.990952	0.017079325
3640.919405	0.017111383
3642.847858	0.017049760
3644.776311	0.016929381
3646.704764	0.016785204
3648.633217	0.016215172
3650.561670	0.015062867
3652.490123	0.014113693
3654.418576	0.013610583
3656.347029	0.013431511
3658.275482	0.013384326
3660.203936	0.013190863
3662.132389	0.012927746
3664.060842	0.012653640
3665.989295	0.012238516
3667.917748	0.011788941
3669.846201	0.011460347
3671.774654	0.011278341
3673.703107	0.011496312
3675.631560	0.012573951
3677.560013	0.013690148
3679.488466	0.013287114
3681.416919	0.011907361
3683.345372	0.010815321
3685.273826	0.010435889
3687.202279	0.010695657
3689.130732	0.011310647
3691.059185	0.011734352
3692.987638	0.011603447
3694.916091	0.011160892
3696.844544	0.010958981
3698.772997	0.011368802
3700.701450	0.012183697
3702.629903	0.012808480
3704.558356	0.012875994
3706.486809	0.012473945
3708.415262	0.011879811
3710.343716	0.011511788
3712.272169	0.011814796
3714.200622	0.012334720
3716.129075	0.012116292
3718.057528	0.011200096
3719.985981	0.010544865
3721.914434	0.010872506
3723.842887	0.011846570
3725.771340	0.012474135
3727.699793	0.012419132
3729.628246	0.012049821
3731.556699	0.011754799
3733.485152	0.011857753
3735.413605	0.012321553
3737.342059	0.012839319
3739.270512	0.013410982
3741.198965	0.013603617
3743.127418	0.012926850
3745.055871	0.012166821
3746.984324	0.012064584
3748.912777	0.011998850
3750.841230	0.011891476
3752.769683	0.012197922
3754.698136	0.012538763
3756.626589	0.012673807
3758.555042	0.012795521
3760.483495	0.012777401
3762.411949	0.012617793
3764.340402	0.012763964
3766.268855	0.013271127
3768.197308	0.013566890
3770.125761	0.013470780
3772.054214	0.013272733
3773.982667	0.012952548
3775.911120	0.012371586
3777.839573	0.011580981
3779.768026	0.010851137
3781.696479	0.010620029
3783.624932	0.011252409
3785.553385	0.012484721
3787.481838	0.013332895
3789.410292	0.013459570
3791.338745	0.013634972
3793.267198	0.014124199
3795.195651	0.014323521
3797.124104	0.014118423
3799.052557	0.014201084
3800.981010	0.014727104
3802.909463	0.014701791
3804.837916	0.013550792
3806.766369	0.012514946
3808.694822	0.012626432
3810.623275	0.013369119
3812.551728	0.014054731
3814.480182	0.014439941
3816.408635	0.014424625
3818.337088	0.014050025
3820.265541	0.013293003
3822.193994	0.012370118
3824.122447	0.011595998
3826.050900	0.011162948
3827.979353	0.011326790
3829.907806	0.011801608
3831.836259	0.012073370
3833.764712	0.012153451
3835.693165	0.012204695
3837.621618	0.012200822
3839.550071	0.012231901
3841.478525	0.012206066
3843.406978	0.012002922
3845.335431	0.011763647
3847.263884	0.011620008
3849.192337	0.011659989
3851.120790	0.011834260
3853.049243	0.011921586
3854.977696	0.012062518
3856.906149	0.012326712
3858.834602	0.012471574
3860.763055	0.012544424
3862.691508	0.012784873
3864.619961	0.013083638
3866.548415	0.012584566
3868.476868	0.011248798
3870.405321	0.010461937
3872.333774	0.010862345
3874.262227	0.011518049
3876.190680	0.011928315
3878.119133	0.012224518
3880.047586	0.012409501
3881.976039	0.012398281
3883.904492	0.012172496
3885.832945	0.012077406
3887.761398	0.012325699
3889.689851	0.012607623
3891.618305	0.012589026
3893.546758	0.012111163
3895.475211	0.011487542
3897.403664	0.011356954
3899.332117	0.011816113
3901.260570	0.012272358
3903.189023	0.012262622
3905.117476	0.011944694
3907.045929	0.011633750
3908.974382	0.011420439
3910.902835	0.011269488
3912.831288	0.011122114
3914.759741	0.010713435
3916.688194	0.009924905
3918.616648	0.009371296
3920.545101	0.009697906
3922.473554	0.010429475
3924.402007	0.010597472
3926.330460	0.010340218
3928.258913	0.010497146
3930.187366	0.011274447
3932.115819	0.012244248
3934.044272	0.012690323
3935.972725	0.012360194
3937.901178	0.011748121
3939.829631	0.011228954
3941.758084	0.010876977
3943.686538	0.010800812
3945.614991	0.010853223
3947.543444	0.010636250
3949.471897	0.009964932
3951.400350	0.009212804
3953.328803	0.009097159
3955.257256	0.009786248
3957.185709	0.010719709
3959.114162	0.011286287
3961.042615	0.011358180
3962.971068	0.011317986
3964.899521	0.011318414
3966.827974	0.010909983
3968.756427	0.010073419
3970.684881	0.009513883
3972.613334	0.009683412
3974.541787	0.010162634
3976.470240	0.010150943
3978.398693	0.009779163
3980.327146	0.009864063
3982.255599	0.010307475
3984.184052	0.010344259
3986.112505	0.010088490
3988.040958	0.010054752
3989.969411	0.010101876
3991.897864	0.010219937
3993.826317	0.010448122
3995.754771	0.010070647
3997.683224	0.009323264
3999.611677	0.009201964
4001.540130	0.009351548
4003.468583	0.008922292
4005.397036	0.008407385
4007.325489	0.008730168
4009.253942	0.009602465
4011.182395	0.009860508
4013.110848	0.009395651
4015.039301	0.008805118
4016.967754	0.008608565
4018.896207	0.009235221
4020.824661	0.009976650
4022.753114	0.010182371
4024.681567	0.010297862
4026.610020	0.010399071
4028.538473	0.009873385
4030.466926	0.008823564
4032.395379	0.008035869
4034.323832	0.007858568
4036.252285	0.008024910
4038.180738	0.008134594
4040.109191	0.008446058
4042.037644	0.009048444
4043.966097	0.009297286
4045.894550	0.009134946
4047.823004	0.009113417
4049.751457	0.009071372
4051.679910	0.008951363
4053.608363	0.009017474
4055.536816	0.009027169
4057.465269	0.009183702
4059.393722	0.009843969
4061.322175	0.010424794
4063.250628	0.010350686
4065.179081	0.009902835
4067.107534	0.009773465
4069.035987	0.009963643
4070.964440	0.009953223
4072.892894	0.009911025
4074.821347	0.010100199
4076.749800	0.009924887
4078.678253	0.009456531
4080.606706	0.009384334
4082.535159	0.009265828
4084.463612	0.008940479
4086.392065	0.008864224
4088.320518	0.008728918
4090.248971	0.008139718
4092.177424	0.007467606
4094.105877	0.007168304
4096.034330	0.007355111
4097.962783	0.007871241
4099.891237	0.008227769
4101.819690	0.008146104
4103.748143	0.008102701
4105.676596	0.008051968
4107.605049	0.007581630
4109.533502	0.007327575
4111.461955	0.007707035
4113.390408	0.008082047
4115.318861	0.007773274
4117.247314	0.007498218
4119.175767	0.008061663
4121.104220	0.009174151
4123.032673	0.009717265
4124.961127	0.009454574
4126.889580	0.009147981
4128.818033	0.008697417
4130.746486	0.007832097
4132.674939	0.007546895
4134.603392	0.007914899
4136.531845	0.008096007
4138.460298	0.008358891
4140.388751	0.008957968
4142.317204	0.009095510
4144.245657	0.008346081
4146.174110	0.007502203
4148.102563	0.007401688
4150.031017	0.007514268
4151.959470	0.007410709
4153.887923	0.007459871
4155.816376	0.007587431
4157.744829	0.007347526
4159.673282	0.007252099
4161.601735	0.007557191
4163.530188	0.007797891
4165.458641	0.007669243
4167.387094	0.007103448
4169.315547	0.006651604
4171.244000	0.006151760
4173.172453	0.005614586
4175.100906	0.005391126
4177.029360	0.005112770
4178.957813	0.005003007
4180.886266	0.005490586
4182.814719	0.006311178
4184.743172	0.006972007
4186.671625	0.007372998
4188.600078	0.007221858
4190.528531	0.006352053
4192.456984	0.006231789
4194.385437	0.007336051
4196.313890	0.008760788
4198.242343	0.009313574
4200.170796	0.008851473
4202.099250	0.008189274
4204.027703	0.007587040
4205.956156	0.007093049
4207.884609	0.007009679
4209.813062	0.007094192
4211.741515	0.006698081
4213.669968	0.006261317
4215.598421	0.007200514
4217.526874	0.008524070
4219.455327	0.008445885
4221.383780	0.007646437
4223.312233	0.007799818
4225.240686	0.008602609
4227.169139	0.008605923
4229.097593	0.008048147
4231.026046	0.008225439
4232.954499	0.008277197
4234.882952	0.007303543
4236.811405	0.006261510
4238.739858	0.005747333
4240.668311	0.005634323
4242.596764	0.005464158
4244.525217	0.005283397
4246.453670	0.005924551
4248.382123	0.007261063
4250.310576	0.008063618
4252.239029	0.008198014
4254.167483	0.008188488
4256.095936	0.008398608
4258.024389	0.008410443
4259.952842	0.007996082
4261.881295	0.007255118
4263.809748	0.006331473
4265.738201	0.005992877
4267.666654	0.006710317
4269.595107	0.007646352
4271.523560	0.007628124
4273.452013	0.006434229
4275.380466	0.005336608
4277.308919	0.005245251
4279.237373	0.005460353
4281.165826	0.005802473
4283.094279	0.006362870
4285.022732	0.007065457
4286.951185	0.007467184
4288.879638	0.006995766
4290.808091	0.005998084
4292.736544	0.005411032
4294.664997	0.005778348
4296.593450	0.006499690
4298.521903	0.006695660
4300.450356	0.006315850
4302.378809	0.005825320
4304.307262	0.005682523
4306.235716	0.005898073
4308.164169	0.005856201
4310.092622	0.005746734
4312.021075	0.006327038
4313.949528	0.006777973
4315.877981	0.006272341
4317.806434	0.005532409
4319.734887	0.005270300
4321.663340	0.005920977
4323.591793	0.006931276
4325.520246	0.006609728
4327.448699	0.005453872
4329.377152	0.004924361
4331.305606	0.005023970
4333.234059	0.005235231
4335.162512	0.005562378
4337.090965	0.006229822
4339.019418	0.006880509
4340.947871	0.007017464
4342.876324	0.007406006
4344.804777	0.008049924
4346.733230	0.008141323
4348.661683	0.007806369
4350.590136	0.007444066
4352.518589	0.006673236
4354.447042	0.006072897
4356.375495	0.006188128
4358.303949	0.006253001
4360.232402	0.006361726
4362.160855	0.006394753
4364.089308	0.006119173
4366.017761	0.005691939
4367.946214	0.006179966
4369.874667	0.006905499
4371.803120	0.006568123
4373.731573	0.005896103
4375.660026	0.005663114
4377.588479	0.005767963
4379.516932	0.006277900
4381.445385	0.006884750
4383.373839	0.007211998
4385.302292	0.007601677
4387.230745	0.007652988
4389.159198	0.007477161
4391.087651	0.007506232
4393.016104	0.007239519
4394.944557	0.006597875
4396.873010	0.006288547
4398.801463	0.006215543
4400.729916	0.006126657
4402.658369	0.006032581
4404.586822	0.005967441
4406.515275	0.006402178
4408.443729	0.007289302
4410.372182	0.008103011
4412.300635	0.008473819
4414.229088	0.008157196
4416.157541	0.007515274
4418.085994	0.007366326
4420.014447	0.007578185
4421.942900	0.007616427
4423.871353	0.007763422
4425.799806	0.007984884
4427.728259	0.007890551
4429.656712	0.007360714
4431.585165	0.007011668
4433.513618	0.006853593
4435.442072	0.006612954
4437.370525	0.006342846
4439.298978	0.006087329
4441.227431	0.006146867
4443.155884	0.006569942
4445.084337	0.007060654
4447.012790	0.007384485
4448.941243	0.007409161
4450.869696	0.007151291
4452.798149	0.006901877
4454.726602	0.006417119
4456.655055	0.005725949
4458.583508	0.005656622
4460.511962	0.006326744
4462.440415	0.006929887
4464.368868	0.006969242
4466.297321	0.006437730
4468.225774	0.006103476
4470.154227	0.006385016
4472.082680	0.006919970
4474.011133	0.007498740
4475.939586	0.008745197
4477.868039	0.009840468
4479.796492	0.009865971
4481.724945	0.008983152
4483.653398	0.008092304
4485.581851	0.006923177
4487.510305	0.005635706
4489.438758	0.005871551
4491.367211	0.007236355
4493.295664	0.007832083
4495.224117	0.007515359
4497.152570	0.007049148
4499.081023	0.006403802
4501.009476	0.006422349
4502.937929	0.007338495
4504.866382	0.007498761
4506.794835	0.006622735
4508.723288	0.006441537
4510.651741	0.007083423
4512.580195	0.007549811
4514.508648	0.007441686
4516.437101	0.006611219
4518.365554	0.005825726
4520.294007	0.005897732
4522.222460	0.006537086
4524.150913	0.007237773
4526.079366	0.007630553
4528.007819	0.007449458
4529.936272	0.006758211
4531.864725	0.005927964
4533.793178	0.005961780
4535.721631	0.006861531
4537.650084	0.007244298
4539.578538	0.006825957
4541.506991	0.006821212
4543.435444	0.007482917
4545.363897	0.007867811
4547.292350	0.007935238
4549.220803	0.008080715
4551.149256	0.007820380
4553.077709	0.006787501
4555.006162	0.005986240
4556.934615	0.006325431
4558.863068	0.007353135
4560.791521	0.008034101
4562.719974	0.007766696
4564.648428	0.007024634
4566.576881	0.006629033
4568.505334	0.006164261
4570.433787	0.005861266
4572.362240	0.006216889
4574.290693	0.007177905
4576.219146	0.007467641
4578.147599	0.006688574
4580.076052	0.006072572
4582.004505	0.005925598
4583.932958	0.006156331
4585.861411	0.006785376
4587.789864	0.007214358
4589.718318	0.006948715
4591.646771	0.006773855
4593.575224	0.007065021
4595.503677	0.007180240
4597.432130	0.006667806
4599.360583	0.006161941
4601.289036	0.006517271
4603.217489	0.006767018
[truncated: 1,501 more rows]
