# Supplementary material for: Adaptive Method for Quantitative Estimation of Glucose and Fructose Concentrations in Aqueous Solutions Based on Infrared Nanoantenna Optics
Source: Sensors (Basel). 2019 Jul 11;19(14):3053. doi: 10.3390/s19143053 (PMC6678705; doi:10.3390/s19143053)
Supplement: Supplementary file 1 [file sensors-19-03053-s001.zip › 00_Measurement_Data/Fructose cycles/3 c=50 gl/res4 sc50_50 ap100x100 par pol/3 c50 gl.3.txt]

748.239793	0.016588928
750.168246	0.016100576
752.096699	0.026804429
754.025152	0.040043660
755.953605	0.037135027
757.882058	0.023102382
759.810511	0.018080560
761.738964	0.020858318
763.667418	0.025651956
765.595871	0.040995527
767.524324	0.052341383
769.452777	0.047839560
771.381230	0.034916136
773.309683	0.017094033
775.238136	0.021870799
777.166589	0.026339443
779.095042	0.034451045
781.023495	0.035561688
782.951948	0.032473519
784.880401	0.020264164
786.808854	0.023231361
788.737308	0.027277132
790.665761	0.023468649
792.594214	0.014993428
794.522667	0.020049203
796.451120	0.023878952
798.379573	0.040202513
800.308026	0.029653935
802.236479	0.022679254
804.164932	0.024764074
806.093385	0.028550567
808.021838	0.026043285
809.950291	0.026726201
811.878744	0.034138545
813.807197	0.039783932
815.735651	0.036431838
817.664104	0.031035010
819.592557	0.028074484
821.521010	0.026871562
823.449463	0.031896353
825.377916	0.042272490
827.306369	0.031477045
829.234822	0.008207331
831.163275	0.023260050
833.091728	0.032049812
835.020181	0.033208735
836.948634	0.027562177
838.877087	0.024653761
840.805541	0.020479061
842.733994	0.009401032
844.662447	0.010854609
846.590900	0.009521419
848.519353	0.011427354
850.447806	0.013625713
852.376259	0.017141664
854.304712	0.015460704
856.233165	0.012791773
858.161618	0.014082396
860.090071	0.014724083
862.018524	0.013504448
863.946977	0.017985990
865.875430	0.024244631
867.803884	0.026152017
869.732337	0.024948899
871.660790	0.024318565
873.589243	0.025199806
875.517696	0.030877145
877.446149	0.034941185
879.374602	0.037145082
881.303055	0.039468449
883.231508	0.041305754
885.159961	0.042650282
887.088414	0.044939522
889.016867	0.046519224
890.945320	0.047260631
892.873774	0.050537188
894.802227	0.055571865
896.730680	0.057970546
898.659133	0.059567552
900.587586	0.064124182
902.516039	0.068861581
904.444492	0.071021385
906.372945	0.072946548
908.301398	0.076872468
910.229851	0.082396619
912.158304	0.087690398
914.086757	0.092127390
916.015210	0.095775262
917.943664	0.099015646
919.872117	0.102455288
921.800570	0.106194630
923.729023	0.110752888
925.657476	0.115492068
927.585929	0.119706571
929.514382	0.124404602
931.442835	0.130027875
933.371288	0.135835215
935.299741	0.141062662
937.228194	0.146093801
939.156647	0.152282134
941.085100	0.159518331
943.013553	0.166460067
944.942007	0.173025832
946.870460	0.179622084
948.798913	0.186159179
950.727366	0.193406314
952.655819	0.200879872
954.584272	0.206499174
956.512725	0.210712805
958.441178	0.215795591
960.369631	0.222217470
962.298084	0.228598163
964.226537	0.234280959
966.154990	0.240241662
968.083443	0.246834949
970.011897	0.253480613
971.940350	0.260358214
973.868803	0.267533720
975.797256	0.274370372
977.725709	0.280285478
979.654162	0.284942776
981.582615	0.289155543
983.511068	0.294088185
985.439521	0.300108522
987.367974	0.307701439
989.296427	0.315768361
991.224880	0.321458727
993.153333	0.325363398
995.081786	0.330738008
997.010240	0.337541223
998.938693	0.343128383
1000.867146	0.346603304
1002.795599	0.349795073
1004.724052	0.354561329
1006.652505	0.360109180
1008.580958	0.364853323
1010.509411	0.369009197
1012.437864	0.372997701
1014.366317	0.375996411
1016.294770	0.378239691
1018.223223	0.381356776
1020.151676	0.384750307
1022.080130	0.386726826
1024.008583	0.388165742
1025.937036	0.390529215
1027.865489	0.393168718
1029.793942	0.394492060
1031.722395	0.394768387
1033.650848	0.395668447
1035.579301	0.397206753
1037.507754	0.398566276
1039.436207	0.399739563
1041.364660	0.400422931
1043.293113	0.400310755
1045.221566	0.399845451
1047.150019	0.398934662
1049.078473	0.397273928
1051.006926	0.395750135
1052.935379	0.394980937
1054.863832	0.394283891
1056.792285	0.392555714
1058.720738	0.389350265
1060.649191	0.386131227
1062.577644	0.384764463
1064.506097	0.384858698
1066.434550	0.384900302
1068.363003	0.384916276
1070.291456	0.385548681
1072.219909	0.386034042
1074.148363	0.385343999
1076.076816	0.383833647
1078.005269	0.382637680
1079.933722	0.381798148
1081.862175	0.380606532
1083.790628	0.379276037
1085.719081	0.378378451
1087.647534	0.378018200
1089.575987	0.377718925
1091.504440	0.377303243
1093.432893	0.377022594
1095.361346	0.376059353
1097.289799	0.374157280
1099.218253	0.372485131
1101.146706	0.370978922
1103.075159	0.368565738
1105.003612	0.365243107
1106.932065	0.362238318
1108.860518	0.360771835
1110.788971	0.360373557
1112.717424	0.359194785
1114.645877	0.356767088
1116.574330	0.354334503
1118.502783	0.352377325
1120.431236	0.350131243
1122.359689	0.347087115
1124.288142	0.343938589
1126.216596	0.341499627
1128.145049	0.339101464
1130.073502	0.335873067
1132.001955	0.332482874
1133.930408	0.329947650
1135.858861	0.328243464
1137.787314	0.326417089
1139.715767	0.323565274
1141.644220	0.320163339
1143.572673	0.317198128
1145.501126	0.314474404
1147.429579	0.311685950
1149.358032	0.309279323
1151.286486	0.307240784
1153.214939	0.304916590
1155.143392	0.302099347
1157.071845	0.299263805
1159.000298	0.296909362
1160.928751	0.294997275
1162.857204	0.292901427
1164.785657	0.290167212
1166.714110	0.287183493
1168.642563	0.284374982
1170.571016	0.281425208
1172.499469	0.278082341
1174.427922	0.274565786
1176.356375	0.271304369
1178.284829	0.268814057
1180.213282	0.266783684
1182.141735	0.264453799
1184.070188	0.262023777
1185.998641	0.259865731
1187.927094	0.257704765
1189.855547	0.255256027
1191.784000	0.252591789
1193.712453	0.250010133
1195.640906	0.247611001
1197.569359	0.245165318
1199.497812	0.242693081
1201.426265	0.240240276
1203.354719	0.237787187
1205.283172	0.234806359
1207.211625	0.231785238
1209.140078	0.229321614
1211.068531	0.227629974
1212.996984	0.226133585
1214.925437	0.223948658
1216.853890	0.221213087
1218.782343	0.218666419
1220.710796	0.216542125
1222.639249	0.214667231
1224.567702	0.212799281
1226.496155	0.210813507
1228.424609	0.208825454
1230.353062	0.206911251
1232.281515	0.204868957
1234.209968	0.202481657
1236.138421	0.199940026
1238.066874	0.197710082
1239.995327	0.196031243
1241.923780	0.194841012
1243.852233	0.193861291
1245.780686	0.192573458
1247.709139	0.190935150
1249.637592	0.189284265
1251.566045	0.187602058
1253.494498	0.185821623
1255.422952	0.183999762
1257.351405	0.182144493
1259.279858	0.180435091
1261.208311	0.178911567
1263.136764	0.177098274
1265.065217	0.174908981
1266.993670	0.172955409
1268.922123	0.171531856
1270.850576	0.170376867
1272.779029	0.169196084
1274.707482	0.167781204
1276.635935	0.166259632
1278.564388	0.164758459
1280.492842	0.163106218
1282.421295	0.161307275
1284.349748	0.159605578
1286.278201	0.157933369
1288.206654	0.156061351
1290.135107	0.154179752
1292.063560	0.152688786
1293.992013	0.151572973
1295.920466	0.150416464
1297.848919	0.148935124
1299.777372	0.147226423
1301.705825	0.145496085
1303.634278	0.143857688
1305.562731	0.142425239
1307.491185	0.141357213
1309.419638	0.140672714
1311.348091	0.139886811
1313.276544	0.138871640
1315.204997	0.137866840
1317.133450	0.136555567
1319.061903	0.135005936
1320.990356	0.133520022
1322.918809	0.131766990
1324.847262	0.129931584
1326.775715	0.128575906
1328.704168	0.127396941
1330.632621	0.126006112
1332.561075	0.124900661
1334.489528	0.124597616
1336.417981	0.124827787
1338.346434	0.124686144
1340.274887	0.123692580
1342.203340	0.121683404
1344.131793	0.119036630
1346.060246	0.116910823
1347.988699	0.115741454
1349.917152	0.115133338
1351.845605	0.114567138
1353.774058	0.113635786
1355.702511	0.112629987
1357.630965	0.112026028
1359.559418	0.111508869
1361.487871	0.110508621
1363.416324	0.109482720
1365.344777	0.108518839
1367.273230	0.107057288
1369.201683	0.105899870
1371.130136	0.105361775
1373.058589	0.104674920
1374.987042	0.104089044
1376.915495	0.103358209
1378.843948	0.101781286
1380.772401	0.100053020
1382.700854	0.098885298
1384.629308	0.097987004
1386.557761	0.096998423
1388.486214	0.096486114
1390.414667	0.096313268
1392.343120	0.095352322
1394.271573	0.094110355
1396.200026	0.093415417
1398.128479	0.092422806
1400.056932	0.091380693
1401.985385	0.090613551
1403.913838	0.089363337
1405.842291	0.088258736
1407.770744	0.087527171
1409.699198	0.086705811
1411.627651	0.086195767
1413.556104	0.086047210
1415.484557	0.085318603
1417.413010	0.083580330
1419.341463	0.082784995
1421.269916	0.083568610
1423.198369	0.083345696
1425.126822	0.082055978
1427.055275	0.080947578
1428.983728	0.080106534
1430.912181	0.080194324
1432.840634	0.080549717
1434.769087	0.079292677
1436.697541	0.077478841
1438.625994	0.077062346
1440.554447	0.076448485
1442.482900	0.075189769
1444.411353	0.074463159
1446.339806	0.073957630
1448.268259	0.073443763
1450.196712	0.073269382
1452.125165	0.073382080
1454.053618	0.073192574
1455.982071	0.072421275
1457.910524	0.072587729
1459.838977	0.073408954
1461.767431	0.072171830
1463.695884	0.069426052
1465.624337	0.068064041
1467.552790	0.068557665
1469.481243	0.068624459
1471.409696	0.067637585
1473.338149	0.067171685
1475.266602	0.067000963
1477.195055	0.066152982
1479.123508	0.064937897
1481.051961	0.063763417
1482.980414	0.063015714
1484.908867	0.062422015
1486.837321	0.061771642
1488.765774	0.061494350
1490.694227	0.061886735
1492.622680	0.062271141
1494.551133	0.061396245
1496.479586	0.060025942
1498.408039	0.059473500
1500.336492	0.059337944
1502.264945	0.058950692
1504.193398	0.057638347
1506.121851	0.056676719
1508.050304	0.058509272
1509.978757	0.059898034
1511.907210	0.058744572
1513.835664	0.057314768
1515.764117	0.056915194
1517.692570	0.057558518
1519.621023	0.057672814
1521.549476	0.056572706
1523.477929	0.055646785
1525.406382	0.054572601
1527.334835	0.053670827
1529.263288	0.053589590
1531.191741	0.053327553
1533.120194	0.052891888
1535.048647	0.053538911
1536.977100	0.054059863
1538.905554	0.053852178
1540.834007	0.054770436
1542.762460	0.055235017
1544.690913	0.053585783
1546.619366	0.051500272
1548.547819	0.049929027
1550.476272	0.049180590
1552.404725	0.049025480
1554.333178	0.049193930
1556.261631	0.049569774
1558.190084	0.049338967
1560.118537	0.049407613
1562.046990	0.049532756
1563.975443	0.048509337
1565.903897	0.047498215
1567.832350	0.046788309
1569.760803	0.046543337
1571.689256	0.047368411
1573.617709	0.047594707
1575.546162	0.046860024
1577.474615	0.047087297
1579.403068	0.047633607
1581.331521	0.047121886
1583.259974	0.046300527
1585.188427	0.045917902
1587.116880	0.045907013
1589.045333	0.045982465
1590.973787	0.046152987
1592.902240	0.046551052
1594.830693	0.046953864
1596.759146	0.046951253
1598.687599	0.046579432
1600.616052	0.046445880
1602.544505	0.047038566
1604.472958	0.048053339
1606.401411	0.048564631
1608.329864	0.048247382
1610.258317	0.048008356
1612.186770	0.048535522
1614.115223	0.049032431
1616.043677	0.049209733
1617.972130	0.050387520
1619.900583	0.051796958
1621.829036	0.051888261
1623.757489	0.052017666
1625.685942	0.052499570
1627.614395	0.052257843
1629.542848	0.052206349
1631.471301	0.052744962
1633.399754	0.052790955
1635.328207	0.052994948
1637.256660	0.054622494
1639.185113	0.055499703
1641.113566	0.054864999
1643.042020	0.054317269
1644.970473	0.054478928
1646.898926	0.056058280
1648.827379	0.058580887
1650.755832	0.058152501
1652.684285	0.055390321
1654.612738	0.055042986
1656.541191	0.055346780
1658.469644	0.054042894
1660.398097	0.052432619
1662.326550	0.051684115
1664.255003	0.052097738
1666.183456	0.052463450
1668.111910	0.051924575
1670.040363	0.051722717
1671.968816	0.051722500
1673.897269	0.050403032
1675.825722	0.049037285
1677.754175	0.048734210
1679.682628	0.048223313
1681.611081	0.046962395
1683.539534	0.045888089
1685.467987	0.046271227
1687.396440	0.046382669
1689.324893	0.044954877
1691.253346	0.043650024
1693.181799	0.042544626
1695.110253	0.041369073
1697.038706	0.041391198
1698.967159	0.041572280
1700.895612	0.041337926
1702.824065	0.041310310
1704.752518	0.040276024
1706.680971	0.038998198
1708.609424	0.038259096
1710.537877	0.037612107
1712.466330	0.037047248
1714.394783	0.036603045
1716.323236	0.036254916
1718.251689	0.036361080
1720.180143	0.036448944
1722.108596	0.035580318
1724.037049	0.034460939
1725.965502	0.034052547
1727.893955	0.034056921
1729.822408	0.034133658
1731.750861	0.033986982
1733.679314	0.033853702
1735.607767	0.034585945
1737.536220	0.034931391
1739.464673	0.034330089
1741.393126	0.034109604
1743.321579	0.034384891
1745.250032	0.034365963
1747.178486	0.033791065
1749.106939	0.033080138
1751.035392	0.032960732
1752.963845	0.033411182
1754.892298	0.033769365
1756.820751	0.034001723
1758.749204	0.034236826
1760.677657	0.033963896
1762.606110	0.033652708
1764.534563	0.033844166
1766.463016	0.034240484
1768.391469	0.035057854
1770.319922	0.036056723
1772.248376	0.036650818
1774.176829	0.037049051
1776.105282	0.037064657
1778.033735	0.036681071
1779.962188	0.036506996
1781.890641	0.036708411
1783.819094	0.036932822
1785.747547	0.037252419
1787.676000	0.037728842
1789.604453	0.037882090
1791.532906	0.038020078
1793.461359	0.038903136
1795.389812	0.039834391
1797.318266	0.039989170
1799.246719	0.039739233
1801.175172	0.039717223
1803.103625	0.040122785
1805.032078	0.040608022
1806.960531	0.040882550
1808.888984	0.040947475
1810.817437	0.040984958
1812.745890	0.041048191
1814.674343	0.040794600
1816.602796	0.040317819
1818.531249	0.040265176
1820.459702	0.040637422
1822.388155	0.040958721
1824.316609	0.041364703
1826.245062	0.042198390
1828.173515	0.042643558
1830.101968	0.042312995
1832.030421	0.041876812
1833.958874	0.041322980
1835.887327	0.040790342
1837.815780	0.040673129
1839.744233	0.040697057
1841.672686	0.040320311
1843.601139	0.039964367
1845.529592	0.040335309
1847.458045	0.040568098
1849.386499	0.040176112
1851.314952	0.039699033
1853.243405	0.039276388
1855.171858	0.038937591
1857.100311	0.038741753
1859.028764	0.038587790
1860.957217	0.038489934
1862.885670	0.038492221
1864.814123	0.038328480
1866.742576	0.037800334
1868.671029	0.037434112
1870.599482	0.037514098
1872.527935	0.037290357
1874.456388	0.036579851
1876.384842	0.036003761
1878.313295	0.035855789
1880.241748	0.035979904
1882.170201	0.035961188
1884.098654	0.035590962
1886.027107	0.035077389
1887.955560	0.034597177
1889.884013	0.034431413
1891.812466	0.034473415
1893.740919	0.034034237
1895.669372	0.033248797
1897.597825	0.032633800
1899.526278	0.032256033
1901.454732	0.032126512
1903.383185	0.032076120
1905.311638	0.031849217
1907.240091	0.031573340
1909.168544	0.031457659
1911.096997	0.031265728
1913.025450	0.030774027
1914.953903	0.030152038
1916.882356	0.029597502
1918.810809	0.029394468
1920.739262	0.029330431
1922.667715	0.029020902
1924.596168	0.028734909
1926.524622	0.028584741
1928.453075	0.028562991
1930.381528	0.028568132
1932.309981	0.028288789
1934.238434	0.027812110
1936.166887	0.027346032
1938.095340	0.026885495
1940.023793	0.026405066
1941.952246	0.025990926
1943.880699	0.025901081
1945.809152	0.026068704
1947.737605	0.026141541
1949.666058	0.026007870
1951.594511	0.025716277
1953.522965	0.025272103
1955.451418	0.024779344
1957.379871	0.024464479
1959.308324	0.024187813
1961.236777	0.023785423
1963.165230	0.023549000
1965.093683	0.023582730
1967.022136	0.023565505
1968.950589	0.023276603
1970.879042	0.022862071
1972.807495	0.022714932
1974.735948	0.022775538
1976.664401	0.022620879
1978.592855	0.022215394
1980.521308	0.021767266
1982.449761	0.021475701
1984.378214	0.021405797
1986.306667	0.021397820
1988.235120	0.021292517
1990.163573	0.021002809
1992.092026	0.020682890
1994.020479	0.020579394
1995.948932	0.020561989
1997.877385	0.020431891
1999.805838	0.020140504
2001.734291	0.019744201
2003.662744	0.019376358
2005.591198	0.019116197
2007.519651	0.018969653
2009.448104	0.018875699
2011.376557	0.018714208
2013.305010	0.018421542
2015.233463	0.018140590
2017.161916	0.018053873
2019.090369	0.018089263
2021.018822	0.018186929
2022.947275	0.018348048
2024.875728	0.018397368
2026.804181	0.018221702
2028.732634	0.017874354
2030.661088	0.017542766
2032.589541	0.017444523
2034.517994	0.017471556
2036.446447	0.017311851
2038.374900	0.016951500
2040.303353	0.016709430
2042.231806	0.016745942
2044.160259	0.016919848
2046.088712	0.016979326
2048.017165	0.016702058
2049.945618	0.016188942
2051.874071	0.015774705
2053.802524	0.015627500
2055.730978	0.015720913
2057.659431	0.015958790
2059.587884	0.016183617
2061.516337	0.016212115
2063.444790	0.016012944
2065.373243	0.015803225
2067.301696	0.015736856
2069.230149	0.015614131
2071.158602	0.015359450
2073.087055	0.015290257
2075.015508	0.015513727
2076.943961	0.015687520
2078.872414	0.015468183
2080.800867	0.014866085
2082.729321	0.014313874
2084.657774	0.014319626
2086.586227	0.014814704
2088.514680	0.015100538
2090.443133	0.014828898
2092.371586	0.014463452
2094.300039	0.014408372
2096.228492	0.014494211
2098.156945	0.014497206
2100.085398	0.014455996
2102.013851	0.014459246
2103.942304	0.014518729
2105.870757	0.014532202
2107.799211	0.014305019
2109.727664	0.013817397
2111.656117	0.013354197
2113.584570	0.013229954
2115.513023	0.013444955
2117.441476	0.013690980
2119.369929	0.013649826
2121.298382	0.013416788
2123.226835	0.013281452
2125.155288	0.013095133
2127.083741	0.012743047
2129.012194	0.012407562
2130.940647	0.012266841
2132.869100	0.012486898
2134.797554	0.012960466
2136.726007	0.013350470
2138.654460	0.013506100
2140.582913	0.013431939
2142.511366	0.013127699
2144.439819	0.012751281
2146.368272	0.012521414
2148.296725	0.012462937
2150.225178	0.012513395
2152.153631	0.012495981
2154.082084	0.012282184
2156.010537	0.012084774
2157.938990	0.012126636
2159.867444	0.012308277
2161.795897	0.012376528
2163.724350	0.012224410
2165.652803	0.012061554
2167.581256	0.012244784
2169.509709	0.012591688
2171.438162	0.012511722
2173.366615	0.012105307
2175.295068	0.011913816
2177.223521	0.011968425
2179.151974	0.012057236
2181.080427	0.012130728
2183.008880	0.012114253
2184.937334	0.012133695
2186.865787	0.012274786
2188.794240	0.012180676
2190.722693	0.011868320
2192.651146	0.011703762
2194.579599	0.011553863
2196.508052	0.011260428
2198.436505	0.010984048
2200.364958	0.010697329
2202.293411	0.010360550
2204.221864	0.010295545
2206.150317	0.010597535
2208.078770	0.010900181
2210.007223	0.010930265
2211.935677	0.010751083
2213.864130	0.010595806
2215.792583	0.010497225
2217.721036	0.010451614
2219.649489	0.010530420
2221.577942	0.010547220
2223.506395	0.010405200
2225.434848	0.010333020
2227.363301	0.010447130
2229.291754	0.010515945
2231.220207	0.010402007
2233.148660	0.010195239
2235.077113	0.009942695
2237.005567	0.009750706
2238.934020	0.009709568
2240.862473	0.009679280
2242.790926	0.009669810
2244.719379	0.009756004
2246.647832	0.009755326
2248.576285	0.009592813
2250.504738	0.009524231
2252.433191	0.009539665
2254.361644	0.009608681
2256.290097	0.009588229
2258.218550	0.009361686
2260.147003	0.009089706
2262.075456	0.008971098
2264.003910	0.009023441
2265.932363	0.009137351
2267.860816	0.009293001
2269.789269	0.009520057
2271.717722	0.009619779
2273.646175	0.009386173
2275.574628	0.008936634
2277.503081	0.008587803
2279.431534	0.008588136
2281.359987	0.008834705
2283.288440	0.009001148
2285.216893	0.008962826
2287.145346	0.008768123
2289.073800	0.008497015
2291.002253	0.008279241
2292.930706	0.008239022
2294.859159	0.008433410
2296.787612	0.008641505
2298.716065	0.008581128
2300.644518	0.008374380
2302.572971	0.008235291
2304.501424	0.008045003
2306.429877	0.007837982
2308.358330	0.007886926
2310.286783	0.008075943
2312.215236	0.008027412
2314.143690	0.007914453
2316.072143	0.008090666
2318.000596	0.008285114
2319.929049	0.008119907
2321.857502	0.007759609
2323.785955	0.007649870
2325.714408	0.007953417
2327.642861	0.008557098
2329.571314	0.009122180
2331.499767	0.009226371
2333.428220	0.008800740
2335.356673	0.008250183
2337.285126	0.007793353
2339.213579	0.007226897
2341.142033	0.006427626
2343.070486	0.005812277
2344.998939	0.005961793
2346.927392	0.006643566
2348.855845	0.007252776
2350.784298	0.007851350
2352.712751	0.008449086
2354.641204	0.008229572
2356.569657	0.006842572
2358.498110	0.005493649
2360.426563	0.005254024
2362.355016	0.005932796
2364.283469	0.007117983
2366.211923	0.007773136
2368.140376	0.007382259
2370.068829	0.006859782
2371.997282	0.006818398
2373.925735	0.006965946
2375.854188	0.006842096
2377.782641	0.006565762
2379.711094	0.006365134
2381.639547	0.006271526
2383.568000	0.006331863
2385.496453	0.006463388
2387.424906	0.006390450
2389.353359	0.006092338
2391.281812	0.005874867
2393.210266	0.005945784
2395.138719	0.006256167
2397.067172	0.006526488
2398.995625	0.006492334
2400.924078	0.006189222
2402.852531	0.005846507
2404.780984	0.005683332
2406.709437	0.005741518
2408.637890	0.005941915
2410.566343	0.006042513
2412.494796	0.005717941
2414.423249	0.005315267
2416.351702	0.005322736
2418.280156	0.005521035
2420.208609	0.005701697
2422.137062	0.005972280
2424.065515	0.006139872
2425.993968	0.006099720
2427.922421	0.006094245
2429.850874	0.006123859
2431.779327	0.006119016
2433.707780	0.006201650
2435.636233	0.006339777
2437.564686	0.006400207
2439.493139	0.006351084
2441.421592	0.006211188
2443.350045	0.006065266
2445.278499	0.005989305
2447.206952	0.006164234
2449.135405	0.006568832
2451.063858	0.006882752
2452.992311	0.006922386
2454.920764	0.006827745
2456.849217	0.006667499
2458.777670	0.006610555
2460.706123	0.006754725
2462.634576	0.006788633
2464.563029	0.006553643
2466.491482	0.006367353
2468.419935	0.006456211
2470.348389	0.006694248
2472.276842	0.006756677
2474.205295	0.006549035
2476.133748	0.006359555
2478.062201	0.006455803
2479.990654	0.006653089
2481.919107	0.006943140
2483.847560	0.007294218
2485.776013	0.007275392
2487.704466	0.006964117
2489.632919	0.006968596
2491.561372	0.007422366
2493.489825	0.007715113
2495.418279	0.007442686
2497.346732	0.007140642
2499.275185	0.007412402
2501.203638	0.008005019
2503.132091	0.008406433
2505.060544	0.008623851
2506.988997	0.008820710
2508.917450	0.008927136
2510.845903	0.008891094
2512.774356	0.008772414
2514.702809	0.008745994
2516.631262	0.008943167
2518.559715	0.009251063
2520.488168	0.009581666
2522.416622	0.010020977
2524.345075	0.010486414
2526.273528	0.010743935
2528.201981	0.010861833
2530.130434	0.011058200
2532.058887	0.011181289
2533.987340	0.011204867
2535.915793	0.011485768
2537.844246	0.012030787
2539.772699	0.012308685
2541.701152	0.012181682
2543.629605	0.012276918
2545.558058	0.012775731
2547.486512	0.013105202
2549.414965	0.013251237
2551.343418	0.013568409
2553.271871	0.013818501
2555.200324	0.013937142
2557.128777	0.014201699
2559.057230	0.014377478
2560.985683	0.014397233
2562.914136	0.014590100
2564.842589	0.014721653
2566.771042	0.014784972
2568.699495	0.015336744
2570.627948	0.016076917
2572.556401	0.016315917
2574.484855	0.016321249
2576.413308	0.016549887
2578.341761	0.016843939
2580.270214	0.017015321
2582.198667	0.017065780
2584.127120	0.016942287
2586.055573	0.016838543
2587.984026	0.017075231
2589.912479	0.017357761
2591.840932	0.017349800
2593.769385	0.017408861
2595.697838	0.017622186
2597.626291	0.017823571
2599.554745	0.018377770
2601.483198	0.019060351
2603.411651	0.019016694
2605.340104	0.018340092
2607.268557	0.017867768
2609.197010	0.018076226
2611.125463	0.018845007
2613.053916	0.019674586
2614.982369	0.019953571
2616.910822	0.019495629
2618.839275	0.018764071
2620.767728	0.018229522
2622.696181	0.018086277
2624.624635	0.018339984
2626.553088	0.018744681
2628.481541	0.018994108
2630.409994	0.018997565
2632.338447	0.018838972
2634.266900	0.018608872
2636.195353	0.018407784
2638.123806	0.018254148
2640.052259	0.017908614
2641.980712	0.017457673
2643.909165	0.017447958
2645.837618	0.017925657
2647.766071	0.018395731
2649.694524	0.018527841
2651.622978	0.018372603
2653.551431	0.018212155
2655.479884	0.018084357
2657.408337	0.017759815
2659.336790	0.017373616
2661.265243	0.017408762
2663.193696	0.017851064
2665.122149	0.018073393
2667.050602	0.017766014
2668.979055	0.017200610
2670.907508	0.016669769
2672.835961	0.016489264
2674.764414	0.016700741
2676.692868	0.016668601
2678.621321	0.016188024
2680.549774	0.015891697
2682.478227	0.015919656
2684.406680	0.015885530
2686.335133	0.015824143
2688.263586	0.015904214
2690.192039	0.016037965
2692.120492	0.016158944
2694.048945	0.016120365
2695.977398	0.015870702
2697.905851	0.015677083
2699.834304	0.015627997
2701.762757	0.015412680
2703.691211	0.014953743
2705.619664	0.014608052
2707.548117	0.014499847
2709.476570	0.014555178
2711.405023	0.014743371
2713.333476	0.014736487
2715.261929	0.014426547
2717.190382	0.014303127
2719.118835	0.014579673
2721.047288	0.014834087
2722.975741	0.014629014
2724.904194	0.014250187
2726.832647	0.014297813
2728.761101	0.014573930
2730.689554	0.014489019
2732.618007	0.013979665
2734.546460	0.013526204
2736.474913	0.013521524
2738.403366	0.013649254
2740.331819	0.013498869
2742.260272	0.013148112
2744.188725	0.012784957
2746.117178	0.012636987
2748.045631	0.012761281
2749.974084	0.012880821
2751.902537	0.012967501
2753.830991	0.013140307
2755.759444	0.013197918
2757.687897	0.013012040
2759.616350	0.012909154
2761.544803	0.013071627
2763.473256	0.012986244
2765.401709	0.012478278
2767.330162	0.012205809
2769.258615	0.012439028
2771.187068	0.012557814
2773.115521	0.012318330
2775.043974	0.012187952
2776.972427	0.012455215
2778.900880	0.012764171
2780.829334	0.012883743
2782.757787	0.012962673
2784.686240	0.013090509
2786.614693	0.013027779
2788.543146	0.012618951
2790.471599	0.012223104
2792.400052	0.012144158
2794.328505	0.012351072
2796.256958	0.012532573
2798.185411	0.012444057
2800.113864	0.012288610
2802.042317	0.012185899
2803.970770	0.012103908
2805.899224	0.012157544
2807.827677	0.012268414
2809.756130	0.012234026
2811.684583	0.012027984
2813.613036	0.011913098
2815.541489	0.012150556
2817.469942	0.012508302
2819.398395	0.012577971
2821.326848	0.012421059
2823.255301	0.012413546
2825.183754	0.012527976
2827.112207	0.012481890
2829.040660	0.012258829
2830.969113	0.011872862
2832.897567	0.011441183
2834.826020	0.011203978
2836.754473	0.011094411
2838.682926	0.011024451
2840.611379	0.011083124
2842.539832	0.011143785
2844.468285	0.011112781
2846.396738	0.011121386
2848.325191	0.011163349
2850.253644	0.011249273
2852.182097	0.011307733
2854.110550	0.011186420
2856.039003	0.011168018
2857.967457	0.011381351
2859.895910	0.011494064
2861.824363	0.011381864
2863.752816	0.011301852
2865.681269	0.011553430
2867.609722	0.011843950
2869.538175	0.011664591
2871.466628	0.011310954
2873.395081	0.011326535
2875.323534	0.011300642
2877.251987	0.010861233
2879.180440	0.010680793
2881.108893	0.011194636
2883.037347	0.011765176
2884.965800	0.011728635
2886.894253	0.011249640
2888.822706	0.010999751
2890.751159	0.011123271
2892.679612	0.011147595
2894.608065	0.010993650
2896.536518	0.010879830
2898.464971	0.011033587
2900.393424	0.011450240
2902.321877	0.011583390
2904.250330	0.011282891
2906.178783	0.011181890
2908.107236	0.011407139
2910.035690	0.011354462
2911.964143	0.010961871
2913.892596	0.010893566
2915.821049	0.011377932
2917.749502	0.011865832
2919.677955	0.011995441
2921.606408	0.011776875
2923.534861	0.011150406
2925.463314	0.010628565
2927.391767	0.010798221
2929.320220	0.011202094
2931.248673	0.011245407
2933.177126	0.010871125
2935.105580	0.010250298
2937.034033	0.009923944
2938.962486	0.010034445
2940.890939	0.010184656
2942.819392	0.010425887
2944.747845	0.010802291
2946.676298	0.010970706
2948.604751	0.011039477
2950.533204	0.011378635
2952.461657	0.011853179
2954.390110	0.012187778
2956.318563	0.012180465
2958.247016	0.011646304
2960.175469	0.011075625
2962.103923	0.011144810
2964.032376	0.011515397
2965.960829	0.011691762
2967.889282	0.011712290
2969.817735	0.011642060
2971.746188	0.011565817
2973.674641	0.011519122
2975.603094	0.011323732
2977.531547	0.011180732
2979.460000	0.011334045
2981.388453	0.011616580
2983.316906	0.011912439
2985.245359	0.012144206
2987.173813	0.012210516
2989.102266	0.012230043
2991.030719	0.012264161
2992.959172	0.012185743
2994.887625	0.012051015
2996.816078	0.012037515
2998.744531	0.012255637
3000.672984	0.012278603
3002.601437	0.011861638
3004.529890	0.011630177
3006.458343	0.012091245
3008.386796	0.012789052
3010.315249	0.013140295
3012.243703	0.013198094
3014.172156	0.013275185
3016.100609	0.013366341
3018.029062	0.013107041
3019.957515	0.012498342
3021.885968	0.012280670
3023.814421	0.012781847
3025.742874	0.013280110
3027.671327	0.013153481
3029.599780	0.012742781
3031.528233	0.012647857
3033.456686	0.012840434
3035.385139	0.012934691
3037.313592	0.013053149
3039.242046	0.013318502
3041.170499	0.013351250
3043.098952	0.013073830
3045.027405	0.012931348
3046.955858	0.013138629
3048.884311	0.013494730
3050.812764	0.013628039
3052.741217	0.013296252
3054.669670	0.012916567
3056.598123	0.013210569
3058.526576	0.013943135
3060.455029	0.014249034
3062.383482	0.014169713
3064.311936	0.014290442
3066.240389	0.014635582
3068.168842	0.014838647
3070.097295	0.014711327
3072.025748	0.014419824
3073.954201	0.014332228
3075.882654	0.014460640
3077.811107	0.014367461
3079.739560	0.013964076
3081.668013	0.013646835
3083.596466	0.013764848
3085.524919	0.014589150
3087.453372	0.015926795
3089.381825	0.016903225
3091.310279	0.016981145
3093.238732	0.016479190
3095.167185	0.016157238
3097.095638	0.016460948
3099.024091	0.017036250
3100.952544	0.017428322
3102.880997	0.017362183
3104.809450	0.016815165
3106.737903	0.016460152
3108.666356	0.016764058
3110.594809	0.017381869
3112.523262	0.017904058
3114.451715	0.018140158
3116.380169	0.018022930
3118.308622	0.017765788
3120.237075	0.017728161
3122.165528	0.018169420
3124.093981	0.018836530
3126.022434	0.019121779
3127.950887	0.018893167
3129.879340	0.018571574
3131.807793	0.018562255
3133.736246	0.018786747
3135.664699	0.018827723
3137.593152	0.018869611
3139.521605	0.019387253
3141.450058	0.019850560
3143.378512	0.019594403
3145.306965	0.019187221
3147.235418	0.019329861
3149.163871	0.019832939
3151.092324	0.020234566
3153.020777	0.020503515
3154.949230	0.020895353
3156.877683	0.021433277
3158.806136	0.021764273
3160.734589	0.021598829
3162.663042	0.021234782
3164.591495	0.021304745
3166.519948	0.021819388
3168.448402	0.022135684
3170.376855	0.022101033
3172.305308	0.022050055
3174.233761	0.022016440
3176.162214	0.021939676
3178.090667	0.021974398
3180.019120	0.022248849
3181.947573	0.022672677
3183.876026	0.023250006
3185.804479	0.023806743
3187.732932	0.023810955
3189.661385	0.023614312
3191.589838	0.023955692
3193.518292	0.024470141
3195.446745	0.024626708
3197.375198	0.024617918
3199.303651	0.024458202
3201.232104	0.023994472
3203.160557	0.023719627
3205.089010	0.024140667
3207.017463	0.024874324
3208.945916	0.025508400
3210.874369	0.026203854
3212.802822	0.026637813
3214.731275	0.026108993
3216.659728	0.025198827
3218.588181	0.025169192
3220.516635	0.026050704
3222.445088	0.026914280
3224.373541	0.027010163
3226.301994	0.026239304
3228.230447	0.025472162
3230.158900	0.025513632
3232.087353	0.025831921
3234.015806	0.025965473
3235.944259	0.026473163
3237.872712	0.027364902
3239.801165	0.027847964
3241.729618	0.027705977
3243.658071	0.027232883
3245.586525	0.026742801
3247.514978	0.026877616
3249.443431	0.027871015
3251.371884	0.028906306
3253.300337	0.029328587
3255.228790	0.029070014
3257.157243	0.028577903
3259.085696	0.028611811
3261.014149	0.028994136
3262.942602	0.029262457
3264.871055	0.029542604
3266.799508	0.029674610
3268.727961	0.029262697
3270.656414	0.028401392
3272.584868	0.027775690
3274.513321	0.027898526
3276.441774	0.028487034
3278.370227	0.029189309
3280.298680	0.029736245
3282.227133	0.029626243
3284.155586	0.028988803
3286.084039	0.028785061
3288.012492	0.029404391
3289.940945	0.030037131
3291.869398	0.029904863
3293.797851	0.029349452
3295.726304	0.029241901
3297.654758	0.029849734
3299.583211	0.030498805
3301.511664	0.030640785
3303.440117	0.030756507
3305.368570	0.031119999
3307.297023	0.031227110
3309.225476	0.030981967
3311.153929	0.030771067
3313.082382	0.030662507
3315.010835	0.030560808
3316.939288	0.030586325
3318.867741	0.031001505
3320.796194	0.031523306
3322.724648	0.031270217
3324.653101	0.030327719
3326.581554	0.030055389
3328.510007	0.030834159
3330.438460	0.031521939
3332.366913	0.031584639
3334.295366	0.031771835
3336.223819	0.032522056
3338.152272	0.033199310
3340.080725	0.033253755
3342.009178	0.032950513
3343.937631	0.032823302
3345.866084	0.032948036
3347.794537	0.033149473
3349.722991	0.033759359
3351.651444	0.034847610
3353.579897	0.035457272
3355.508350	0.035149753
3357.436803	0.034501243
3359.365256	0.034055073
3361.293709	0.034090038
3363.222162	0.034489416
3365.150615	0.034874447
3367.079068	0.035141412
3369.007521	0.035592921
3370.935974	0.036199611
3372.864427	0.036366120
3374.792881	0.036015246
3376.721334	0.035488378
3378.649787	0.035218656
3380.578240	0.035702772
3382.506693	0.036420327
3384.435146	0.036754608
3386.363599	0.037071023
3388.292052	0.037040185
3390.220505	0.036227666
3392.148958	0.035816360
3394.077411	0.036581703
3396.005864	0.037547920
3397.934317	0.037988294
3399.862770	0.038040426
3401.791224	0.037897699
3403.719677	0.037610155
3405.648130	0.037444305
3407.576583	0.037108626
3409.505036	0.036807738
3411.433489	0.037138246
3413.361942	0.037949014
3415.290395	0.038512751
3417.218848	0.038380314
3419.147301	0.037868392
3421.075754	0.037801161
3423.004207	0.038108263
3424.932660	0.038034290
3426.861114	0.037555829
3428.789567	0.037079882
3430.718020	0.036746241
3432.646473	0.036502283
3434.574926	0.036191642
3436.503379	0.035923205
3438.431832	0.036001019
3440.360285	0.036237840
3442.288738	0.036675651
3444.217191	0.037424836
3446.145644	0.037771523
3448.074097	0.037599593
3450.002550	0.037229497
3451.931004	0.036579072
3453.859457	0.035856102
3455.787910	0.035346314
3457.716363	0.035247952
3459.644816	0.035491176
3461.573269	0.035553057
3463.501722	0.035299923
3465.430175	0.035162795
3467.358628	0.035262391
3469.287081	0.035325758
3471.215534	0.035135154
3473.143987	0.034658447
3475.072440	0.034057073
3477.000893	0.033835299
3478.929347	0.034507487
3480.857800	0.035510451
3482.786253	0.035479534
3484.714706	0.034405086
3486.643159	0.033651982
3488.571612	0.033795144
3490.500065	0.033989880
3492.428518	0.033588946
3494.356971	0.033015486
3496.285424	0.032755956
3498.213877	0.032781411
3500.142330	0.032753251
3502.070783	0.032491494
3503.999237	0.032314617
3505.927690	0.032473903
3507.856143	0.032617997
3509.784596	0.032481659
3511.713049	0.032172162
3513.641502	0.031846840
3515.569955	0.031539962
3517.498408	0.031241365
3519.426861	0.031065473
3521.355314	0.030897429
3523.283767	0.030555010
3525.212220	0.030178800
3527.140673	0.029797969
3529.069126	0.029305175
3530.997580	0.028927181
3532.926033	0.028905362
3534.854486	0.028844221
3536.782939	0.028220002
3538.711392	0.027279688
3540.639845	0.026676847
3542.568298	0.026669512
3544.496751	0.027000800
3546.425204	0.027250698
3548.353657	0.027162427
3550.282110	0.026835335
3552.210563	0.026621561
3554.139016	0.026462691
3556.067470	0.025981789
3557.995923	0.025467169
3559.924376	0.025358245
3561.852829	0.025409177
3563.781282	0.025203312
3565.709735	0.024982141
3567.638188	0.025245596
3569.566641	0.025474256
3571.495094	0.025052769
3573.423547	0.024437595
3575.352000	0.024016101
3577.280453	0.023561772
3579.208906	0.023102736
3581.137360	0.023017505
3583.065813	0.023389159
3584.994266	0.023831733
3586.922719	0.023871681
3588.851172	0.023476122
3590.779625	0.022802411
3592.708078	0.021968050
3594.636531	0.021404956
3596.564984	0.021377848
3598.493437	0.021392507
3600.421890	0.020890808
3602.350343	0.020018995
3604.278796	0.019266836
3606.207249	0.019032102
3608.135703	0.019348290
3610.064156	0.019556249
3611.992609	0.019260651
3613.921062	0.019007873
3615.849515	0.019043488
3617.777968	0.019127259
3619.706421	0.019307554
3621.634874	0.019345310
3623.563327	0.019113425
3625.491780	0.019052329
3627.420233	0.019169973
3629.348686	0.019233471
3631.277139	0.018965203
3633.205593	0.018183056
3635.134046	0.017343804
3637.062499	0.016607273
3638.990952	0.016008945
3640.919405	0.015830174
3642.847858	0.015887475
3644.776311	0.015539597
3646.704764	0.014579694
3648.633217	0.013801574
3650.561670	0.013839617
3652.490123	0.014218402
3654.418576	0.014420823
3656.347029	0.014381298
3658.275482	0.014103964
3660.203936	0.013540972
3662.132389	0.013080076
3664.060842	0.012898806
3665.989295	0.012402502
3667.917748	0.011472789
3669.846201	0.011236088
3671.774654	0.012067593
3673.703107	0.012497332
3675.631560	0.012307036
3677.560013	0.012311917
3679.488466	0.012156927
3681.416919	0.011756326
3683.345372	0.011465477
3685.273826	0.011621884
3687.202279	0.012086974
3689.130732	0.012099847
3691.059185	0.011660480
3692.987638	0.011651924
3694.916091	0.012037832
3696.844544	0.012261529
3698.772997	0.012212060
3700.701450	0.012180403
3702.629903	0.012333492
3704.558356	0.012433576
3706.486809	0.012655693
3708.415262	0.013454836
3710.343716	0.014124796
3712.272169	0.013454553
3714.200622	0.012333061
3716.129075	0.011855280
3718.057528	0.011704866
3719.985981	0.011424408
3721.914434	0.011008063
3723.842887	0.010725223
3725.771340	0.010824618
3727.699793	0.011261416
3729.628246	0.011620948
3731.556699	0.011876628
3733.485152	0.012511454
3735.413605	0.013521560
3737.342059	0.014460642
3739.270512	0.014842768
3741.198965	0.014593525
3743.127418	0.014050505
3745.055871	0.013837716
3746.984324	0.013972986
3748.912777	0.013980250
3750.841230	0.014248256
3752.769683	0.014594916
3754.698136	0.014435877
3756.626589	0.014035668
3758.555042	0.013760254
3760.483495	0.013780416
3762.411949	0.013793020
3764.340402	0.013131607
3766.268855	0.012063985
3768.197308	0.011591563
3770.125761	0.011977904
3772.054214	0.012559413
3773.982667	0.012900682
3775.911120	0.013217062
3777.839573	0.013443566
3779.768026	0.013352862
3781.696479	0.013005766
3783.624932	0.012658795
3785.553385	0.012730896
3787.481838	0.013222125
3789.410292	0.013589418
3791.338745	0.013577611
3793.267198	0.013420451
3795.195651	0.013358964
3797.124104	0.013391630
3799.052557	0.013364099
3800.981010	0.013604279
3802.909463	0.014220306
3804.837916	0.014135196
3806.766369	0.013410664
3808.694822	0.013189997
3810.623275	0.013234651
3812.551728	0.013111069
3814.480182	0.013269776
3816.408635	0.013815735
3818.337088	0.013945229
3820.265541	0.013605438
3822.193994	0.013744650
3824.122447	0.013921418
3826.050900	0.013541291
3827.979353	0.013224709
3829.907806	0.012965782
3831.836259	0.012481357
3833.764712	0.012315208
3835.693165	0.012732351
3837.621618	0.013240421
3839.550071	0.013685448
3841.478525	0.014182036
3843.406978	0.014249232
3845.335431	0.013881451
3847.263884	0.013797252
3849.192337	0.014030176
3851.120790	0.013796448
3853.049243	0.013094154
3854.977696	0.012756177
3856.906149	0.012838103
3858.834602	0.013224556
3860.763055	0.013770635
3862.691508	0.013958174
3864.619961	0.013342705
3866.548415	0.012197512
3868.476868	0.011194306
3870.405321	0.011058968
3872.333774	0.011800117
3874.262227	0.012615778
3876.190680	0.013042512
3878.119133	0.012701103
3880.047586	0.011774954
3881.976039	0.011048025
3883.904492	0.010509890
3885.832945	0.010227670
3887.761398	0.010628305
3889.689851	0.011366971
3891.618305	0.011942708
3893.546758	0.012269959
3895.475211	0.012456007
3897.403664	0.012601378
3899.332117	0.012452787
3901.260570	0.011647192
3903.189023	0.010730565
3905.117476	0.010550817
3907.045929	0.010616924
3908.974382	0.010325491
3910.902835	0.010006090
3912.831288	0.010227425
3914.759741	0.010995082
3916.688194	0.011686176
3918.616648	0.011877730
3920.545101	0.011718677
3922.473554	0.011390673
3924.402007	0.010996372
3926.330460	0.010898514
3928.258913	0.011173855
3930.187366	0.011193089
3932.115819	0.010795381
3934.044272	0.010815730
3935.972725	0.011432710
3937.901178	0.011753836
3939.829631	0.011166331
3941.758084	0.010178899
3943.686538	0.009767625
3945.614991	0.010108048
3947.543444	0.010424550
3949.471897	0.010230963
3951.400350	0.009954340
3953.328803	0.009964054
3955.257256	0.009926384
3957.185709	0.009385862
3959.114162	0.008644409
3961.042615	0.008349112
3962.971068	0.008849856
3964.899521	0.009793147
3966.827974	0.010211228
3968.756427	0.009918733
3970.684881	0.009819215
3972.613334	0.010063239
3974.541787	0.010034517
3976.470240	0.009930667
3978.398693	0.010119495
3980.327146	0.010426263
3982.255599	0.010571649
3984.184052	0.010504783
3986.112505	0.010393468
3988.040958	0.010033680
3989.969411	0.009413250
3991.897864	0.009224549
3993.826317	0.009413176
3995.754771	0.009246690
3997.683224	0.008799019
3999.611677	0.008824903
4001.540130	0.009566803
4003.468583	0.010295487
4005.397036	0.010123171
4007.325489	0.009475350
4009.253942	0.009524635
4011.182395	0.009905135
4013.110848	0.009879157
4015.039301	0.009364714
4016.967754	0.008995342
4018.896207	0.009270885
4020.824661	0.009689850
4022.753114	0.009627914
4024.681567	0.009061831
4026.610020	0.008372136
4028.538473	0.008310725
4030.466926	0.008959263
4032.395379	0.009602204
4034.323832	0.009750703
4036.252285	0.009454102
4038.180738	0.009248377
4040.109191	0.009395891
4042.037644	0.009720482
4043.966097	0.009961841
4045.894550	0.009981106
4047.823004	0.009728630
4049.751457	0.009091355
4051.679910	0.008336738
4053.608363	0.008330874
4055.536816	0.008959689
4057.465269	0.009495953
4059.393722	0.009934301
4061.322175	0.010004556
4063.250628	0.009178628
4065.179081	0.008100277
4067.107534	0.007543250
4069.035987	0.007664794
4070.964440	0.008235334
4072.892894	0.008399979
4074.821347	0.008117074
4076.749800	0.008019289
4078.678253	0.008110188
4080.606706	0.007985848
4082.535159	0.007727903
4084.463612	0.007445090
4086.392065	0.007735435
4088.320518	0.008892033
4090.248971	0.009536461
4092.177424	0.009097161
4094.105877	0.008568602
4096.034330	0.008620159
4097.962783	0.008950884
4099.891237	0.009130765
4101.819690	0.009360580
4103.748143	0.009559383
4105.676596	0.009377082
4107.605049	0.009023000
4109.533502	0.009080712
4111.461955	0.009422869
4113.390408	0.009166433
4115.318861	0.008413204
4117.247314	0.008117772
4119.175767	0.008237827
4121.104220	0.007858329
4123.032673	0.007210033
4124.961127	0.007520558
4126.889580	0.008547853
4128.818033	0.008994998
4130.746486	0.008574891
4132.674939	0.008404051
4134.603392	0.008857922
4136.531845	0.009004590
4138.460298	0.008860888
4140.388751	0.008795641
4142.317204	0.008717579
4144.245657	0.008889846
4146.174110	0.009248626
4148.102563	0.009135878
4150.031017	0.008385879
4151.959470	0.007529995
4153.887923	0.007376479
4155.816376	0.007660374
4157.744829	0.007823371
4159.673282	0.007919373
4161.601735	0.008061455
4163.530188	0.008316865
4165.458641	0.008562320
4167.387094	0.008230674
4169.315547	0.007534100
4171.244000	0.007119996
4173.172453	0.007284014
4175.100906	0.007748222
4177.029360	0.007933022
4178.957813	0.007889381
4180.886266	0.008069091
4182.814719	0.008480676
4184.743172	0.008560948
4186.671625	0.008012827
4188.600078	0.007552718
4190.528531	0.007549825
4192.456984	0.006715289
4194.385437	0.005548423
4196.313890	0.005352708
4198.242343	0.005909374
4200.170796	0.006568160
4202.099250	0.006940082
4204.027703	0.007102829
4205.956156	0.007081329
4207.884609	0.006960319
4209.813062	0.006956170
4211.741515	0.006569637
4213.669968	0.006002929
4215.598421	0.005851470
4217.526874	0.005619256
4219.455327	0.005392207
4221.383780	0.005865140
4223.312233	0.006791008
4225.240686	0.006905208
4227.169139	0.006266399
4229.097593	0.005726563
4231.026046	0.005569404
4232.954499	0.005713829
4234.882952	0.005743464
4236.811405	0.005835616
4238.739858	0.006374865
4240.668311	0.006929978
4242.596764	0.006792637
4244.525217	0.006100589
4246.453670	0.006174874
4248.382123	0.007285785
4250.310576	0.008281972
4252.239029	0.008227678
4254.167483	0.007609702
4256.095936	0.007023985
4258.024389	0.006250761
4259.952842	0.005878672
4261.881295	0.006214590
4263.809748	0.006743525
4265.738201	0.006938489
4267.666654	0.006698610
4269.595107	0.006853452
4271.523560	0.007106005
4273.452013	0.006652295
4275.380466	0.006156281
4277.308919	0.006226225
4279.237373	0.005950380
4281.165826	0.005419756
4283.094279	0.005574068
4285.022732	0.006332533
4286.951185	0.006622477
4288.879638	0.005862284
4290.808091	0.004743587
4292.736544	0.004100177
4294.664997	0.004399866
4296.593450	0.005441397
4298.521903	0.006195766
4300.450356	0.006250175
4302.378809	0.006075036
4304.307262	0.005329049
4306.235716	0.004221719
4308.164169	0.003546328
4310.092622	0.003721003
4312.021075	0.005126054
4313.949528	0.006176439
4315.877981	0.006445012
4317.806434	0.006604632
4319.734887	0.007002919
4321.663340	0.007026693
4323.591793	0.006154436
4325.520246	0.005037609
4327.448699	0.004688324
4329.377152	0.004790047
4331.305606	0.005148867
4333.234059	0.006067485
4335.162512	0.006832362
4337.090965	0.006863061
4339.019418	0.006717100
4340.947871	0.007032154
4342.876324	0.007175571
4344.804777	0.006669594
4346.733230	0.006195202
4348.661683	0.006014231
4350.590136	0.005662763
4352.518589	0.005417985
4354.447042	0.005869280
4356.375495	0.005988216
4358.303949	0.005610598
4360.232402	0.005732812
4362.160855	0.006343426
4364.089308	0.006259465
4366.017761	0.005919871
4367.946214	0.006186613
4369.874667	0.006625267
4371.803120	0.006549494
4373.731573	0.005976086
4375.660026	0.005821147
4377.588479	0.006434802
4379.516932	0.007122882
4381.445385	0.007087179
4383.373839	0.006391689
4385.302292	0.005978047
4387.230745	0.006446032
4389.159198	0.006934747
4391.087651	0.006628450
4393.016104	0.006378507
4394.944557	0.006168891
4396.873010	0.005323486
4398.801463	0.004367609
4400.729916	0.003899348
4402.658369	0.003953042
4404.586822	0.004635933
4406.515275	0.005760311
4408.443729	0.006117735
4410.372182	0.005954594
4412.300635	0.006032736
4414.229088	0.006595835
4416.157541	0.007400875
4418.085994	0.007546974
4420.014447	0.006909266
4421.942900	0.006931475
4423.871353	0.008125489
4425.799806	0.008987100
4427.728259	0.008461400
4429.656712	0.007207173
4431.585165	0.006154863
4433.513618	0.005825958
4435.442072	0.006424350
4437.370525	0.007043865
4439.298978	0.006947776
4441.227431	0.006043360
4443.155884	0.005772317
4445.084337	0.006434303
4447.012790	0.007216976
4448.941243	0.007477860
4450.869696	0.007152394
4452.798149	0.006324812
4454.726602	0.005805081
4456.655055	0.005786270
4458.583508	0.005450243
4460.511962	0.005110264
4462.440415	0.005651939
4464.368868	0.006502569
4466.297321	0.006936676
4468.225774	0.007036383
4470.154227	0.006737022
4472.082680	0.005896309
4474.011133	0.005153617
4475.939586	0.005499100
4477.868039	0.006475143
4479.796492	0.006902819
4481.724945	0.006197820
4483.653398	0.005160527
4485.581851	0.005192245
4487.510305	0.006233450
4489.438758	0.006914151
4491.367211	0.006524083
4493.295664	0.005916825
4495.224117	0.006238258
4497.152570	0.006562694
4499.081023	0.006470234
4501.009476	0.006775693
4502.937929	0.007102278
4504.866382	0.006965018
4506.794835	0.006831001
4508.723288	0.006909026
4510.651741	0.006844346
4512.580195	0.006713638
4514.508648	0.006655471
4516.437101	0.006982657
4518.365554	0.007804056
4520.294007	0.008424616
4522.222460	0.007796597
4524.150913	0.006599653
4526.079366	0.006219347
4528.007819	0.007005820
4529.936272	0.007891477
4531.864725	0.008150984
4533.793178	0.008502384
4535.721631	0.008891834
4537.650084	0.008545315
4539.578538	0.007480307
4541.506991	0.006478486
4543.435444	0.006135389
4545.363897	0.006703211
4547.292350	0.007660733
4549.220803	0.008669078
4551.149256	0.009103721
4553.077709	0.008474410
4555.006162	0.007946508
4556.934615	0.007406263
4558.863068	0.006833329
4560.791521	0.006711761
4562.719974	0.006605162
4564.648428	0.007361933
4566.576881	0.009057837
4568.505334	0.009749393
4570.433787	0.008658351
4572.362240	0.007230036
4574.290693	0.006935068
4576.219146	0.007536024
4578.147599	0.007574128
4580.076052	0.006753346
4582.004505	0.006628145
4583.932958	0.007354617
4585.861411	0.007626383
4587.789864	0.007039493
4589.718318	0.006744403
4591.646771	0.007654065
4593.575224	0.008803399
4595.503677	0.008537925
4597.432130	0.007047903
4599.360583	0.006118252
4601.289036	0.006061018
4603.217489	0.006180247
[truncated: 1,501 more rows]
