# Supplementary material for: Adaptive Method for Quantitative Estimation of Glucose and Fructose Concentrations in Aqueous Solutions Based on Infrared Nanoantenna Optics
Source: Sensors (Basel). 2019 Jul 11;19(14):3053. doi: 10.3390/s19143053 (PMC6678705; doi:10.3390/s19143053)
Supplement: Supplementary file 1 [file sensors-19-03053-s001.zip › 00_Measurement_Data/Fructose cycles/3 c=50 gl/res4 sc50_50 ap100x100 par pol/3 c50 gl.4.txt]

748.239793	0.018692536
750.168246	0.030728916
752.096699	0.027546622
754.025152	0.022912813
755.953605	0.023289593
757.882058	0.020635134
759.810511	0.027157741
761.738964	0.042949181
763.667418	0.051204976
765.595871	0.042294368
767.524324	0.024074594
769.452777	0.010039479
771.381230	0.031415161
773.309683	0.045810610
775.238136	0.041921716
777.166589	0.027210748
779.095042	0.040013671
781.023495	0.039422702
782.951948	0.023168651
784.880401	0.012378220
786.808854	0.012115574
788.737308	0.027024420
790.665761	0.017768845
792.594214	0.015805252
794.522667	0.033807527
796.451120	0.035571102
798.379573	0.014562491
800.308026	0.013453918
802.236479	0.009128790
804.164932	0.022477068
806.093385	0.036645547
808.021838	0.035098396
809.950291	0.031631492
811.878744	0.045329057
813.807197	0.060518533
815.735651	0.052457105
817.664104	0.035938259
819.592557	0.040681671
821.521010	0.039849699
823.449463	0.039603394
825.377916	0.038691677
827.306369	0.027474625
829.234822	0.022171400
831.163275	0.030437134
833.091728	0.023818741
835.020181	0.019491924
836.948634	0.015913263
838.877087	0.029107418
840.805541	0.036777280
842.733994	0.028147101
844.662447	0.010698230
846.590900	0.019603319
848.519353	0.023998728
850.447806	0.017349653
852.376259	0.008785558
854.304712	0.014855004
856.233165	0.021887749
858.161618	0.025574343
860.090071	0.027796449
862.018524	0.028145939
863.946977	0.025676759
865.875430	0.022155426
867.803884	0.023301151
869.732337	0.026836313
871.660790	0.032515537
873.589243	0.039371550
875.517696	0.040984023
877.446149	0.037110344
879.374602	0.034399025
881.303055	0.036134809
883.231508	0.037089474
885.159961	0.034853652
887.088414	0.035893947
889.016867	0.043011524
890.945320	0.049265049
892.873774	0.050173931
894.802227	0.050990779
896.730680	0.055307686
898.659133	0.059540279
900.587586	0.062453575
902.516039	0.066440962
904.444492	0.071207553
906.372945	0.075648852
908.301398	0.080238804
910.229851	0.083640024
912.158304	0.084744878
914.086757	0.085754611
916.015210	0.088951729
917.943664	0.093906067
919.872117	0.098573998
921.800570	0.102862395
923.729023	0.108561508
925.657476	0.115469962
927.585929	0.121487975
929.514382	0.126371652
931.442835	0.131730676
933.371288	0.138356373
935.299741	0.145185962
937.228194	0.151378036
939.156647	0.157333091
941.085100	0.162887946
943.013553	0.167537272
944.942007	0.171898201
946.870460	0.177682176
948.798913	0.185436562
950.727366	0.192927048
952.655819	0.198791802
954.584272	0.204522401
956.512725	0.211368576
958.441178	0.218588024
960.369631	0.224623352
962.298084	0.229426429
964.226537	0.234349519
966.154990	0.240108401
968.083443	0.246241793
970.011897	0.252496690
971.940350	0.259652734
973.868803	0.266923815
975.797256	0.272278965
977.725709	0.276924103
979.654162	0.283399820
981.582615	0.290955722
983.511068	0.297848135
985.439521	0.304307222
987.367974	0.310699791
989.296427	0.316187620
991.224880	0.320418358
993.153333	0.324736774
995.081786	0.330469131
997.010240	0.337235481
998.938693	0.343414068
1000.867146	0.347782701
1002.795599	0.350852162
1004.724052	0.354423374
1006.652505	0.359532863
1008.580958	0.364964068
1010.509411	0.369090647
1012.437864	0.371948123
1014.366317	0.374463290
1016.294770	0.377742440
1018.223223	0.381928295
1020.151676	0.385388017
1022.080130	0.387273550
1024.008583	0.388940871
1025.937036	0.391232014
1027.865489	0.393110007
1029.793942	0.393651098
1031.722395	0.393674642
1033.650848	0.394486845
1035.579301	0.395376951
1037.507754	0.395627618
1039.436207	0.396676272
1041.364660	0.398392141
1043.293113	0.398978919
1045.221566	0.398377448
1047.150019	0.397218436
1049.078473	0.395951033
1051.006926	0.395009398
1052.935379	0.393838882
1054.863832	0.391918510
1056.792285	0.389684975
1058.720738	0.387610465
1060.649191	0.386274934
1062.577644	0.385851383
1064.506097	0.385693699
1066.434550	0.385591537
1068.363003	0.385305941
1070.291456	0.384453416
1072.219909	0.383683681
1074.148363	0.383505553
1076.076816	0.383620262
1078.005269	0.383409977
1079.933722	0.382133573
1081.862175	0.380518287
1083.790628	0.379893750
1085.719081	0.379706085
1087.647534	0.379273772
1089.575987	0.379134834
1091.504440	0.378890544
1093.432893	0.377518505
1095.361346	0.375561118
1097.289799	0.373840362
1099.218253	0.372049838
1101.146706	0.370386034
1103.075159	0.369007915
1105.003612	0.366826057
1106.932065	0.364015400
1108.860518	0.362007141
1110.788971	0.360595465
1112.717424	0.358819664
1114.645877	0.356610835
1116.574330	0.354199082
1118.502783	0.351922184
1120.431236	0.349888146
1122.359689	0.347436726
1124.288142	0.344289482
1126.216596	0.341286272
1128.145049	0.338661283
1130.073502	0.335845411
1132.001955	0.333047211
1133.930408	0.330533594
1135.858861	0.328240246
1137.787314	0.326363951
1139.715767	0.324495196
1141.644220	0.322028011
1143.572673	0.319414109
1145.501126	0.317044914
1147.429579	0.314189345
1149.358032	0.310578018
1151.286486	0.307192504
1153.214939	0.304524034
1155.143392	0.302045077
1157.071845	0.299534500
1159.000298	0.297194332
1160.928751	0.294712484
1162.857204	0.291898459
1164.785657	0.289232880
1166.714110	0.286662519
1168.642563	0.283862293
1170.571016	0.281129718
1172.499469	0.278664023
1174.427922	0.276157230
1176.356375	0.273308277
1178.284829	0.270427287
1180.213282	0.267887861
1182.141735	0.265382230
1184.070188	0.262715310
1185.998641	0.260173470
1187.927094	0.257950366
1189.855547	0.255782783
1191.784000	0.253057957
1193.712453	0.249841288
1195.640906	0.247055739
1197.569359	0.244860709
1199.497812	0.242559642
1201.426265	0.240017444
1203.354719	0.237870410
1205.283172	0.235578403
1207.211625	0.233132541
1209.140078	0.230721608
1211.068531	0.228179112
1212.996984	0.225533515
1214.925437	0.222830638
1216.853890	0.220077515
1218.782343	0.217857361
1220.710796	0.216141358
1222.639249	0.214114293
1224.567702	0.211839333
1226.496155	0.209717184
1228.424609	0.207747713
1230.353062	0.206089512
1232.281515	0.204585806
1234.209968	0.202592582
1236.138421	0.200191170
1238.066874	0.198191330
1239.995327	0.196703315
1241.923780	0.195172057
1243.852233	0.193420738
1245.780686	0.191599399
1247.709139	0.189972654
1249.637592	0.188519850
1251.566045	0.186943829
1253.494498	0.185205683
1255.422952	0.183599547
1257.351405	0.182330176
1259.279858	0.181160852
1261.208311	0.179796696
1263.136764	0.177986324
1265.065217	0.175621480
1266.993670	0.173274592
1268.922123	0.171567291
1270.850576	0.170361653
1272.779029	0.169162735
1274.707482	0.167569265
1276.635935	0.165696397
1278.564388	0.163983449
1280.492842	0.162670329
1282.421295	0.161546767
1284.349748	0.160163373
1286.278201	0.158369035
1288.206654	0.156483188
1290.135107	0.154697493
1292.063560	0.152912870
1293.992013	0.151183784
1295.920466	0.149583235
1297.848919	0.148195177
1299.777372	0.147074327
1301.705825	0.145878211
1303.634278	0.144441172
1305.562731	0.143010914
1307.491185	0.141816497
1309.419638	0.140988737
1311.348091	0.140135840
1313.276544	0.139274657
1315.204997	0.138563618
1317.133450	0.137261957
1319.061903	0.135462537
1320.990356	0.133880049
1322.918809	0.132448092
1324.847262	0.130943924
1326.775715	0.129328460
1328.704168	0.127741337
1330.632621	0.126467556
1332.561075	0.125740752
1334.489528	0.125524938
1336.417981	0.125345364
1338.346434	0.124724604
1340.274887	0.123999216
1342.203340	0.122583836
1344.131793	0.119938962
1346.060246	0.117618218
1347.988699	0.116466813
1349.917152	0.115719348
1351.845605	0.114720933
1353.774058	0.113476545
1355.702511	0.112559736
1357.630965	0.112212174
1359.559418	0.111710437
1361.487871	0.110666297
1363.416324	0.110221647
1365.344777	0.109906860
1367.273230	0.108254947
1369.201683	0.106834859
1371.130136	0.106276341
1373.058589	0.105167456
1374.987042	0.104193427
1376.915495	0.103412047
1378.843948	0.101874948
1380.772401	0.100662090
1382.700854	0.100228637
1384.629308	0.099179037
1386.557761	0.097435474
1388.486214	0.096997693
1390.414667	0.097533420
1392.343120	0.096633799
1394.271573	0.095177136
1396.200026	0.094619237
1398.128479	0.093705744
1400.056932	0.092859186
1401.985385	0.092212670
1403.913838	0.090441190
1405.842291	0.089020804
1407.770744	0.088432014
1409.699198	0.087394401
1411.627651	0.086671814
1413.556104	0.086983159
1415.484557	0.086671293
1417.413010	0.084531672
1419.341463	0.083516538
1421.269916	0.084802501
1423.198369	0.084915765
1425.126822	0.083708659
1427.055275	0.082292676
1428.983728	0.080428466
1430.912181	0.079864718
1432.840634	0.080259904
1434.769087	0.078642212
1436.697541	0.076660134
1438.625994	0.077270642
1440.554447	0.077546224
1442.482900	0.076136380
1444.411353	0.074758545
1446.339806	0.073656417
1448.268259	0.073325776
1450.196712	0.074235208
1452.125165	0.075423665
1454.053618	0.075105347
1455.982071	0.072753541
1457.910524	0.071873508
1459.838977	0.073603071
1461.767431	0.073138610
1463.695884	0.069917753
1465.624337	0.068293758
1467.552790	0.069402829
1469.481243	0.069644302
1471.409696	0.068083793
1473.338149	0.067761429
1475.266602	0.068315484
1477.195055	0.067555271
1479.123508	0.065742247
1481.051961	0.063964657
1482.980414	0.063321896
1484.908867	0.063511722
1486.837321	0.063609488
1488.765774	0.063703358
1490.694227	0.064372256
1492.622680	0.064775489
1494.551133	0.062985457
1496.479586	0.060754701
1498.408039	0.060674865
1500.336492	0.061700191
1502.264945	0.062030599
1504.193398	0.060269400
1506.121851	0.058197416
1508.050304	0.060149185
1509.978757	0.062631689
1511.907210	0.061936080
1513.835664	0.060266484
1515.764117	0.059289899
1517.692570	0.059458800
1519.621023	0.059659772
1521.549476	0.059707914
1523.477929	0.060476873
1525.406382	0.059468284
1527.334835	0.057147868
1529.263288	0.055734865
1531.191741	0.054123010
1533.120194	0.052936137
1535.048647	0.054377023
1536.977100	0.055161834
1538.905554	0.053996485
1540.834007	0.055985920
1542.762460	0.058656689
1544.690913	0.056811009
1546.619366	0.053309385
1548.547819	0.050586779
1550.476272	0.049641550
1552.404725	0.050382517
1554.333178	0.051193010
1556.261631	0.049996074
1558.190084	0.047186650
1560.118537	0.048008412
1562.046990	0.050900094
1563.975443	0.050878905
1565.903897	0.049494166
1567.832350	0.048271570
1569.760803	0.047805119
1571.689256	0.048842724
1573.617709	0.048809826
1575.546162	0.047402170
1577.474615	0.047532450
1579.403068	0.047815181
1581.331521	0.046384726
1583.259974	0.045120925
1585.188427	0.045146067
1587.116880	0.045653824
1589.045333	0.045925271
1590.973787	0.046095945
1592.902240	0.046445258
1594.830693	0.046959758
1596.759146	0.047462184
1598.687599	0.047760237
1600.616052	0.047852784
1602.544505	0.047896445
1604.472958	0.047949899
1606.401411	0.047960885
1608.329864	0.048164163
1610.258317	0.048999198
1612.186770	0.050057717
1614.115223	0.049977690
1616.043677	0.049499162
1617.972130	0.051239818
1619.900583	0.053382691
1621.829036	0.052931760
1623.757489	0.052366279
1625.685942	0.052948695
1627.614395	0.053202774
1629.542848	0.053773243
1631.471301	0.054408722
1633.399754	0.053387821
1635.328207	0.052588180
1637.256660	0.054837767
1639.185113	0.057004493
1641.113566	0.057018042
1643.042020	0.056299850
1644.970473	0.055452432
1646.898926	0.056396227
1648.827379	0.059905257
1650.755832	0.059442393
1652.684285	0.054935385
1654.612738	0.054812200
1656.541191	0.057025310
1658.469644	0.056301668
1660.398097	0.053770360
1662.326550	0.052231170
1664.255003	0.052812163
1666.183456	0.053193562
1668.111910	0.051926028
1670.040363	0.051803354
1671.968816	0.052627329
1673.897269	0.051015917
1675.825722	0.049278542
1677.754175	0.050235964
1679.682628	0.051589102
1681.611081	0.050785873
1683.539534	0.048650753
1685.467987	0.048196003
1687.396440	0.048105940
1689.324893	0.046402853
1691.253346	0.045003250
1693.181799	0.043948546
1695.110253	0.043162853
1697.038706	0.044137292
1698.967159	0.044400167
1700.895612	0.043527838
1702.824065	0.043490734
1704.752518	0.042196732
1706.680971	0.040152721
1708.609424	0.038811486
1710.537877	0.037946451
1712.466330	0.037478592
1714.394783	0.037073255
1716.323236	0.036259741
1718.251689	0.035836972
1720.180143	0.036138050
1722.108596	0.035812836
1724.037049	0.034931052
1725.965502	0.034542426
1727.893955	0.034543980
1729.822408	0.034705333
1731.750861	0.034527015
1733.679314	0.034247804
1735.607767	0.035370797
1737.536220	0.036187220
1739.464673	0.035402127
1741.393126	0.034836587
1743.321579	0.035118356
1745.250032	0.035517476
1747.178486	0.035440858
1749.106939	0.034730066
1751.035392	0.034292303
1752.963845	0.034502860
1754.892298	0.034487404
1756.820751	0.034202140
1758.749204	0.034054138
1760.677657	0.033616837
1762.606110	0.033741098
1764.534563	0.034795109
1766.463016	0.035462629
1768.391469	0.035810068
1770.319922	0.036293380
1772.248376	0.036822930
1774.176829	0.037502367
1776.105282	0.037628394
1778.033735	0.037068125
1779.962188	0.036755852
1781.890641	0.036920898
1783.819094	0.037062027
1785.747547	0.037357066
1787.676000	0.037999127
1789.604453	0.038205933
1791.532906	0.038193733
1793.461359	0.039188493
1795.389812	0.040563907
1797.318266	0.040819097
1799.246719	0.040093765
1801.175172	0.039637849
1803.103625	0.040035278
1805.032078	0.040644266
1806.960531	0.040953662
1808.888984	0.040968545
1810.817437	0.040986322
1812.745890	0.041189786
1814.674343	0.041028351
1816.602796	0.040423106
1818.531249	0.040207688
1820.459702	0.040521469
1822.388155	0.040806059
1824.316609	0.041159034
1826.245062	0.042011742
1828.173515	0.042378090
1830.101968	0.041976362
1832.030421	0.041788224
1833.958874	0.041380581
1835.887327	0.040655427
1837.815780	0.040478874
1839.744233	0.040842332
1841.672686	0.040770717
1843.601139	0.040418450
1845.529592	0.040960137
1847.458045	0.041539706
1849.386499	0.041215058
1851.314952	0.040536929
1853.243405	0.039807864
1855.171858	0.039131969
1857.100311	0.038774189
1859.028764	0.038716707
1860.957217	0.038790531
1862.885670	0.039051179
1864.814123	0.039286867
1866.742576	0.038965560
1868.671029	0.038525790
1870.599482	0.038552474
1872.527935	0.038296822
1874.456388	0.037424844
1876.384842	0.036530901
1878.313295	0.035899330
1880.241748	0.035556760
1882.170201	0.035413463
1884.098654	0.035387408
1886.027107	0.035331279
1887.955560	0.034924492
1889.884013	0.034545805
1891.812466	0.034408245
1893.740919	0.033869699
1895.669372	0.033181291
1897.597825	0.032808624
1899.526278	0.032543350
1901.454732	0.032268930
1903.383185	0.031968586
1905.311638	0.031664871
1907.240091	0.031389166
1909.168544	0.031213421
1911.096997	0.031222545
1913.025450	0.031215874
1914.953903	0.030787241
1916.882356	0.030084165
1918.810809	0.030011071
1920.739262	0.030117039
1922.667715	0.029443931
1924.596168	0.028794097
1926.524622	0.028585212
1928.453075	0.028481936
1930.381528	0.028502598
1932.309981	0.028505821
1934.238434	0.028365938
1936.166887	0.028128343
1938.095340	0.027778447
1940.023793	0.027292266
1941.952246	0.026930654
1943.880699	0.026787097
1945.809152	0.026321471
1947.737605	0.025654439
1949.666058	0.025413888
1951.594511	0.025409397
1953.522965	0.025158418
1955.451418	0.024656588
1957.379871	0.024212833
1959.308324	0.023947977
1961.236777	0.023892958
1963.165230	0.024053527
1965.093683	0.024130758
1967.022136	0.023902642
1968.950589	0.023482908
1970.879042	0.022876207
1972.807495	0.022244968
1974.735948	0.021910939
1976.664401	0.021872060
1978.592855	0.021968476
1980.521308	0.021973664
1982.449761	0.021698860
1984.378214	0.021357104
1986.306667	0.021265587
1988.235120	0.021299088
1990.163573	0.021095233
1992.092026	0.020758552
1994.020479	0.020599283
1995.948932	0.020427264
1997.877385	0.020133145
1999.805838	0.019908309
2001.734291	0.019811874
2003.662744	0.019803718
2005.591198	0.019770917
2007.519651	0.019511055
2009.448104	0.018977677
2011.376557	0.018435005
2013.305010	0.018147938
2015.233463	0.018082807
2017.161916	0.018031498
2019.090369	0.017823303
2021.018822	0.017520340
2022.947275	0.017374557
2024.875728	0.017465170
2026.804181	0.017680179
2028.732634	0.017830871
2030.661088	0.017665466
2032.589541	0.017232567
2034.517994	0.016929023
2036.446447	0.017004373
2038.374900	0.017279411
2040.303353	0.017311698
2042.231806	0.016908906
2044.160259	0.016430806
2046.088712	0.016365694
2048.017165	0.016603064
2049.945618	0.016575737
2051.874071	0.016159082
2053.802524	0.015772732
2055.730978	0.015631372
2057.659431	0.015548851
2059.587884	0.015414676
2061.516337	0.015398188
2063.444790	0.015513597
2065.373243	0.015490855
2067.301696	0.015214898
2069.230149	0.014960689
2071.158602	0.014976444
2073.087055	0.015064855
2075.015508	0.014991499
2076.943961	0.014874893
2078.872414	0.014917499
2080.800867	0.015083754
2082.729321	0.015147357
2084.657774	0.014981351
2086.586227	0.014734960
2088.514680	0.014532317
2090.443133	0.014304371
2092.371586	0.014208089
2094.300039	0.014390489
2096.228492	0.014497124
2098.156945	0.014225796
2100.085398	0.013766228
2102.013851	0.013425286
2103.942304	0.013348157
2105.870757	0.013541483
2107.799211	0.013931285
2109.727664	0.014248546
2111.656117	0.014131645
2113.584570	0.013695436
2115.513023	0.013354064
2117.441476	0.013193043
2119.369929	0.013039723
2121.298382	0.012821291
2123.226835	0.012659744
2125.155288	0.012691609
2127.083741	0.012807372
2129.012194	0.012847585
2130.940647	0.012723070
2132.869100	0.012551124
2134.797554	0.012745469
2136.726007	0.013246560
2138.654460	0.013427691
2140.582913	0.013058320
2142.511366	0.012473513
2144.439819	0.012137449
2146.368272	0.012145272
2148.296725	0.012260810
2150.225178	0.012355251
2152.153631	0.012352025
2154.082084	0.012227832
2156.010537	0.012055015
2157.938990	0.011997383
2159.867444	0.012092642
2161.795897	0.012129457
2163.724350	0.012182025
2165.652803	0.012388223
2167.581256	0.012361043
2169.509709	0.011944227
2171.438162	0.011639147
2173.366615	0.011647098
2175.295068	0.011566396
2177.223521	0.011345267
2179.151974	0.011247730
2181.080427	0.011216172
2183.008880	0.011218907
2184.937334	0.011235523
2186.865787	0.011119065
2188.794240	0.010881377
2190.722693	0.010811658
2192.651146	0.011014342
2194.579599	0.011042602
2196.508052	0.010798271
2198.436505	0.010791495
2200.364958	0.010923022
2202.293411	0.010805737
2204.221864	0.010677682
2206.150317	0.010765085
2208.078770	0.010982106
2210.007223	0.011190870
2211.935677	0.011280680
2213.864130	0.011092892
2215.792583	0.010695292
2217.721036	0.010409323
2219.649489	0.010195534
2221.577942	0.010117704
2223.506395	0.010434693
2225.434848	0.010775649
2227.363301	0.010784892
2229.291754	0.010607135
2231.220207	0.010376517
2233.148660	0.010307363
2235.077113	0.010418778
2237.005567	0.010375706
2238.934020	0.010194932
2240.862473	0.010127851
2242.790926	0.010186279
2244.719379	0.010295242
2246.647832	0.010296296
2248.576285	0.010081002
2250.504738	0.009972520
2252.433191	0.010120179
2254.361644	0.010483708
2256.290097	0.010702961
2258.218550	0.010519900
2260.147003	0.010092852
2262.075456	0.009646156
2264.003910	0.009325122
2265.932363	0.009238111
2267.860816	0.009309679
2269.789269	0.009282826
2271.717722	0.009102357
2273.646175	0.008962521
2275.574628	0.008845504
2277.503081	0.008637900
2279.431534	0.008614700
2281.359987	0.008869615
2283.288440	0.008925711
2285.216893	0.008685587
2287.145346	0.008621949
2289.073800	0.008826247
2291.002253	0.008920371
2292.930706	0.008831412
2294.859159	0.008749874
2296.787612	0.008671232
2298.716065	0.008596607
2300.644518	0.008573314
2302.572971	0.008407068
2304.501424	0.008011915
2306.429877	0.007757808
2308.358330	0.007942807
2310.286783	0.008380149
2312.215236	0.008613129
2314.143690	0.008440674
2316.072143	0.008100078
2318.000596	0.007744628
2319.929049	0.007307461
2321.857502	0.006935456
2323.785955	0.006886172
2325.714408	0.007219483
2327.642861	0.007783485
2329.571314	0.008060860
2331.499767	0.008106151
2333.428220	0.008460646
2335.356673	0.009036916
2337.285126	0.009321142
2339.213579	0.008860814
2341.142033	0.007525516
2343.070486	0.006240187
2344.998939	0.006221363
2346.927392	0.007424652
2348.855845	0.008722713
2350.784298	0.008992317
2352.712751	0.008449746
2354.641204	0.007825191
2356.569657	0.006831563
2358.498110	0.005036576
2360.426563	0.003642560
2362.355016	0.004161878
2364.283469	0.006398769
2366.211923	0.008214317
2368.140376	0.008286072
2370.068829	0.007844152
2371.997282	0.007519315
2373.925735	0.007420040
2375.854188	0.007632761
2377.782641	0.007644937
2379.711094	0.007283286
2381.639547	0.007077665
2383.568000	0.007142511
2385.496453	0.006988763
2387.424906	0.006436821
2389.353359	0.005879792
2391.281812	0.005713282
2393.210266	0.005974444
2395.138719	0.006344496
2397.067172	0.006488686
2398.995625	0.006404018
2400.924078	0.006225729
2402.852531	0.006143356
2404.780984	0.006440746
2406.709437	0.006754984
2408.637890	0.006544197
2410.566343	0.006180594
2412.494796	0.006205743
2414.423249	0.006386141
2416.351702	0.006296841
2418.280156	0.006115809
2420.208609	0.006113889
2422.137062	0.006151885
2424.065515	0.006084653
2425.993968	0.006087984
2427.922421	0.006158004
2429.850874	0.006089366
2431.779327	0.006105328
2433.707780	0.006259038
2435.636233	0.006238697
2437.564686	0.006168226
2439.493139	0.006208708
2441.421592	0.006163487
2443.350045	0.006013032
2445.278499	0.005935951
2447.206952	0.005987372
2449.135405	0.005999009
2451.063858	0.005835749
2452.992311	0.005760700
2454.920764	0.006048515
2456.849217	0.006428407
2458.777670	0.006468839
2460.706123	0.006170254
2462.634576	0.005858754
2464.563029	0.005760225
2466.491482	0.005776945
2468.419935	0.005773878
2470.348389	0.005749347
2472.276842	0.005797048
2474.205295	0.006104016
2476.133748	0.006618207
2478.062201	0.007066417
2479.990654	0.007311675
2481.919107	0.007357815
2483.847560	0.007219913
2485.776013	0.007165307
2487.704466	0.007352448
2489.632919	0.007465598
2491.561372	0.007343573
2493.489825	0.007315729
2495.418279	0.007651406
2497.346732	0.008190976
2499.275185	0.008605323
2501.203638	0.008825605
2503.132091	0.008905239
2505.060544	0.008790146
2506.988997	0.008579805
2508.917450	0.008474738
2510.845903	0.008607750
2512.774356	0.008955545
2514.702809	0.009332234
2516.631262	0.009765748
2518.559715	0.010255771
2520.488168	0.010447246
2522.416622	0.010260598
2524.345075	0.010163547
2526.273528	0.010354104
2528.201981	0.010593805
2530.130434	0.010799925
2532.058887	0.011068033
2533.987340	0.011457009
2535.915793	0.011803745
2537.844246	0.011862400
2539.772699	0.011908516
2541.701152	0.012250300
2543.629605	0.012544413
2545.558058	0.012672451
2547.486512	0.012913852
2549.414965	0.013336142
2551.343418	0.013808009
2553.271871	0.014190242
2555.200324	0.014406231
2557.128777	0.014446720
2559.057230	0.014336118
2560.985683	0.014314784
2562.914136	0.014621252
2564.842589	0.015165127
2566.771042	0.015717156
2568.699495	0.016069843
2570.627948	0.015954949
2572.556401	0.015571090
2574.484855	0.015610474
2576.413308	0.016265521
2578.341761	0.017005339
2580.270214	0.017429626
2582.198667	0.017613063
2584.127120	0.017708456
2586.055573	0.017720345
2587.984026	0.017645052
2589.912479	0.017483862
2591.840932	0.017447062
2593.769385	0.017752878
2595.697838	0.018028455
2597.626291	0.018036149
2599.554745	0.018209707
2601.483198	0.018604586
2603.411651	0.018835135
2605.340104	0.018906135
2607.268557	0.018978635
2609.197010	0.018882548
2611.125463	0.018657254
2613.053916	0.018662093
2614.982369	0.018840574
2616.910822	0.018891847
2618.839275	0.018878406
2620.767728	0.018926138
2622.696181	0.018978367
2624.624635	0.019017562
2626.553088	0.018992525
2628.481541	0.018900845
2630.409994	0.018804308
2632.338447	0.018703520
2634.266900	0.018712936
2636.195353	0.018800259
2638.123806	0.018780205
2640.052259	0.018662948
2641.980712	0.018491674
2643.909165	0.018229652
2645.837618	0.017885245
2647.766071	0.017704612
2649.694524	0.017873041
2651.622978	0.018091179
2653.551431	0.018103702
2655.479884	0.017994091
2657.408337	0.017680924
2659.336790	0.017164400
2661.265243	0.016835961
2663.193696	0.016840281
2665.122149	0.016973812
2667.050602	0.017014887
2668.979055	0.016853750
2670.907508	0.016760150
2672.835961	0.016936453
2674.764414	0.017208908
2676.692868	0.017335344
2678.621321	0.017145252
2680.549774	0.016702412
2682.478227	0.016385110
2684.406680	0.016410293
2686.335133	0.016387895
2688.263586	0.016023882
2690.192039	0.015737819
2692.120492	0.015628107
2694.048945	0.015483101
2695.977398	0.015471429
2697.905851	0.015408115
2699.834304	0.014987587
2701.762757	0.014718484
2703.691211	0.014889344
2705.619664	0.014959710
2707.548117	0.014649365
2709.476570	0.014424302
2711.405023	0.014620080
2713.333476	0.014822379
2715.261929	0.014665923
2717.190382	0.014498361
2719.118835	0.014548971
2721.047288	0.014486489
2722.975741	0.014231312
2724.904194	0.014041067
2726.832647	0.013938295
2728.761101	0.013914353
2730.689554	0.014083814
2732.618007	0.014211944
2734.546460	0.014039422
2736.474913	0.013765869
2738.403366	0.013432343
2740.331819	0.013024182
2742.260272	0.012951147
2744.188725	0.013327415
2746.117178	0.013763567
2748.045631	0.013934976
2749.974084	0.013883878
2751.902537	0.013712891
2753.830991	0.013420391
2755.759444	0.013217393
2757.687897	0.013224609
2759.616350	0.013190862
2761.544803	0.013017922
2763.473256	0.012932173
2765.401709	0.012972631
2767.330162	0.012821184
2769.258615	0.012686924
2771.187068	0.013031161
2773.115521	0.013274502
2775.043974	0.012991942
2776.972427	0.012799581
2778.900880	0.012790417
2780.829334	0.012491152
2782.757787	0.012058991
2784.686240	0.011908146
2786.614693	0.011923631
2788.543146	0.011704747
2790.471599	0.011381711
2792.400052	0.011435002
2794.328505	0.011660719
2796.256958	0.011584189
2798.185411	0.011419342
2800.113864	0.011478093
2802.042317	0.011563488
2803.970770	0.011613523
2805.899224	0.011826276
2807.827677	0.012020878
2809.756130	0.011844236
2811.684583	0.011502480
2813.613036	0.011561338
2815.541489	0.011822533
2817.469942	0.011689322
2819.398395	0.011212615
2821.326848	0.010807457
2823.255301	0.010801663
2825.183754	0.011366919
2827.112207	0.012235567
2829.040660	0.012597553
2830.969113	0.012208904
2832.897567	0.011689159
2834.826020	0.011433933
2836.754473	0.011411035
2838.682926	0.011671490
2840.611379	0.012050827
2842.539832	0.012106895
2844.468285	0.011743204
2846.396738	0.011357215
2848.325191	0.011320547
2850.253644	0.011444142
2852.182097	0.011322424
2854.110550	0.010972359
2856.039003	0.010797829
2857.967457	0.010959921
2859.895910	0.011297693
2861.824363	0.011569402
2863.752816	0.011807372
2865.681269	0.012218995
2867.609722	0.012507046
2869.538175	0.012310897
2871.466628	0.011945924
2873.395081	0.011737384
2875.323534	0.011641027
2877.251987	0.011460193
2879.180440	0.011188897
2881.108893	0.010937656
2883.037347	0.010677231
2884.965800	0.010557937
2886.894253	0.010705044
2888.822706	0.010719204
2890.751159	0.010426820
2892.679612	0.010393353
2894.608065	0.010602157
2896.536518	0.010417571
2898.464971	0.010118939
2900.393424	0.010307444
2902.321877	0.010891143
2904.250330	0.011231563
2906.178783	0.010916977
2908.107236	0.010561474
2910.035690	0.010907539
2911.964143	0.011527113
2913.892596	0.011542914
2915.821049	0.010939660
2917.749502	0.010612475
2919.677955	0.010965165
2921.606408	0.011164606
2923.534861	0.010922565
2925.463314	0.010902717
2927.391767	0.011109175
2929.320220	0.011210855
2931.248673	0.011247395
2933.177126	0.011092125
2935.105580	0.010828883
2937.034033	0.010684948
2938.962486	0.010561523
2940.890939	0.010638694
2942.819392	0.011206791
2944.747845	0.011652386
2946.676298	0.011374792
2948.604751	0.010891860
2950.533204	0.010896063
2952.461657	0.011240347
2954.390110	0.011420390
2956.318563	0.011406754
2958.247016	0.011422015
2960.175469	0.011408897
2962.103923	0.011419998
2964.032376	0.011605131
2965.960829	0.011659610
2967.889282	0.011333209
2969.817735	0.011086042
2971.746188	0.011286245
2973.674641	0.011600202
2975.603094	0.011741106
2977.531547	0.011829765
2979.460000	0.012059817
2981.388453	0.012365270
2983.316906	0.012450818
2985.245359	0.012326953
2987.173813	0.012286833
2989.102266	0.012333518
2991.030719	0.012531462
2992.959172	0.012854014
2994.887625	0.012891599
2996.816078	0.012440444
2998.744531	0.011798706
3000.672984	0.011360276
3002.601437	0.011355651
3004.529890	0.011640257
3006.458343	0.011888218
3008.386796	0.012124279
3010.315249	0.012535180
3012.243703	0.012904665
3014.172156	0.013029606
3016.100609	0.013021137
3018.029062	0.012806205
3019.957515	0.012474737
3021.885968	0.012503327
3023.814421	0.012869268
3025.742874	0.013159366
3027.671327	0.013415804
3029.599780	0.013763096
3031.528233	0.014027974
3033.456686	0.014089823
3035.385139	0.013937679
3037.313592	0.013564046
3039.242046	0.013290381
3041.170499	0.013338724
3043.098952	0.013326165
3045.027405	0.013089441
3046.955858	0.013136552
3048.884311	0.013727008
3050.812764	0.014311221
3052.741217	0.014237189
3054.669670	0.013644968
3056.598123	0.013355835
3058.526576	0.013660664
3060.455029	0.014033572
3062.383482	0.014204491
3064.311936	0.014339832
3066.240389	0.014351741
3068.168842	0.014183591
3070.097295	0.014301455
3072.025748	0.014860854
3073.954201	0.015114616
3075.882654	0.014676634
3077.811107	0.014133804
3079.739560	0.013907176
3081.668013	0.014012842
3083.596466	0.014487442
3085.524919	0.015180742
3087.453372	0.015794681
3089.381825	0.016138569
3091.310279	0.016027188
3093.238732	0.015752830
3095.167185	0.016014470
3097.095638	0.016673250
3099.024091	0.016968381
3100.952544	0.016962636
3102.880997	0.017093085
3104.809450	0.017294304
3106.737903	0.017387476
3108.666356	0.017468909
3110.594809	0.017552668
3112.523262	0.017509753
3114.451715	0.017506680
3116.380169	0.017792538
3118.308622	0.018170998
3120.237075	0.018252928
3122.165528	0.018032717
3124.093981	0.017999589
3126.022434	0.018339811
3127.950887	0.018657165
3129.879340	0.018770427
3131.807793	0.018987244
3133.736246	0.019546792
3135.664699	0.020172823
3137.593152	0.020463418
3139.521605	0.020396570
3141.450058	0.020177584
3143.378512	0.019881461
3145.306965	0.019569952
3147.235418	0.019451384
3149.163871	0.019596383
3151.092324	0.019793648
3153.020777	0.019903842
3154.949230	0.019926567
3156.877683	0.019994428
3158.806136	0.020364450
3160.734589	0.020925825
3162.663042	0.021219146
3164.591495	0.021182902
3166.519948	0.021030694
3168.448402	0.021056179
3170.376855	0.021577699
3172.305308	0.022383461
3174.233761	0.023032261
3176.162214	0.023353767
3178.090667	0.023260335
3180.019120	0.023045391
3181.947573	0.023156090
3183.876026	0.023147928
3185.804479	0.022759899
3187.732932	0.022850657
3189.661385	0.023373269
3191.589838	0.023563292
3193.518292	0.023738759
3195.446745	0.024193151
3197.375198	0.024540270
3199.303651	0.024578955
3201.232104	0.024497436
3203.160557	0.024708729
3205.089010	0.025065964
3207.017463	0.024955669
3208.945916	0.024567686
3210.874369	0.024525251
3212.802822	0.024892990
3214.731275	0.025454042
3216.659728	0.025969751
3218.588181	0.026230302
3220.516635	0.026324123
3222.445088	0.026363371
3224.373541	0.026090952
3226.301994	0.025729684
3228.230447	0.025946910
3230.158900	0.026531182
3232.087353	0.027194053
3234.015806	0.027895560
3235.944259	0.027904492
3237.872712	0.027303712
3239.801165	0.027189631
3241.729618	0.027642224
3243.658071	0.027940378
3245.586525	0.027748860
3247.514978	0.027234638
3249.443431	0.026806135
3251.371884	0.026894672
3253.300337	0.027689442
3255.228790	0.028693592
3257.157243	0.028861288
3259.085696	0.028529776
3261.014149	0.029017495
3262.942602	0.029860385
3264.871055	0.029747406
3266.799508	0.029028211
3268.727961	0.028645784
3270.656414	0.028577758
3272.584868	0.028495863
3274.513321	0.028472645
3276.441774	0.028932346
3278.370227	0.029839732
3280.298680	0.030377999
3282.227133	0.030253507
3284.155586	0.029975114
3286.084039	0.029746173
3288.012492	0.029616253
3289.940945	0.029624792
3291.869398	0.029575909
3293.797851	0.029472927
3295.726304	0.029565267
3297.654758	0.029963346
3299.583211	0.030521614
3301.511664	0.031015296
3303.440117	0.031394031
3305.368570	0.031527080
3307.297023	0.031246765
3309.225476	0.030819887
3311.153929	0.030568207
3313.082382	0.030639645
3315.010835	0.031013908
3316.939288	0.031269532
3318.867741	0.031439278
3320.796194	0.031816427
3322.724648	0.031997841
3324.653101	0.031839442
3326.581554	0.031662293
3328.510007	0.031422969
3330.438460	0.031322636
3332.366913	0.031715509
3334.295366	0.032184534
3336.223819	0.032163419
3338.152272	0.032104094
3340.080725	0.032665402
3342.009178	0.033499740
3343.937631	0.034174677
3345.866084	0.034684785
3347.794537	0.034757022
3349.722991	0.034389481
3351.651444	0.034066834
3353.579897	0.033893790
3355.508350	0.033740345
3357.436803	0.033914089
3359.365256	0.034628276
3361.293709	0.035162784
3363.222162	0.034945831
3365.150615	0.034674846
3367.079068	0.035054345
3369.007521	0.035858326
3370.935974	0.036481280
3372.864427	0.036571994
3374.792881	0.036308095
3376.721334	0.035919413
3378.649787	0.035439353
3380.578240	0.035371330
3382.506693	0.036031969
3384.435146	0.036633641
3386.363599	0.036544990
3388.292052	0.036225416
3390.220505	0.036262810
3392.148958	0.036775827
3394.077411	0.037443046
3396.005864	0.037688039
3397.934317	0.037571613
3399.862770	0.037511166
3401.791224	0.037524965
3403.719677	0.037397880
3405.648130	0.037406843
3407.576583	0.037459396
3409.505036	0.037410304
3411.433489	0.037221853
3413.361942	0.037227202
3415.290395	0.037602410
3417.218848	0.038001891
3419.147301	0.038057584
3421.075754	0.037752897
3423.004207	0.037458573
3424.932660	0.037297979
3426.861114	0.036916830
3428.789567	0.036377691
3430.718020	0.036064170
3432.646473	0.036087770
3434.574926	0.036613006
3436.503379	0.037405416
3438.431832	0.037474614
3440.360285	0.036667299
3442.288738	0.036176484
3444.217191	0.036593828
3446.145644	0.037370209
3448.074097	0.037903260
3450.002550	0.037430171
3451.931004	0.035852287
3453.859457	0.034607470
3455.787910	0.034846958
3457.716363	0.035986822
3459.644816	0.036637899
3461.573269	0.036393613
3463.501722	0.036013748
3465.430175	0.035917033
3467.358628	0.035655051
3469.287081	0.035180457
3471.215534	0.035121690
3473.143987	0.035490274
3475.072440	0.035603516
3477.000893	0.035172880
3478.929347	0.034652036
3480.857800	0.034525029
3482.786253	0.034593798
3484.714706	0.034262236
3486.643159	0.033490416
3488.571612	0.032972615
3490.500065	0.033140779
3492.428518	0.033659365
3494.356971	0.034088440
3496.285424	0.034225646
3498.213877	0.033878013
3500.142330	0.033099957
3502.070783	0.032448541
3503.999237	0.032342270
3505.927690	0.032583408
3507.856143	0.032816544
3509.784596	0.032956332
3511.713049	0.032726560
3513.641502	0.032166548
3515.569955	0.031812292
3517.498408	0.031448334
3519.426861	0.030714294
3521.355314	0.030114485
3523.283767	0.030126767
3525.212220	0.030487983
3527.140673	0.030754875
3529.069126	0.030697066
3530.997580	0.030284055
3532.926033	0.029855097
3534.854486	0.029428717
3536.782939	0.028680731
3538.711392	0.028024154
3540.639845	0.028124752
3542.568298	0.028688336
3544.496751	0.028768254
3546.425204	0.028287215
3548.353657	0.027962470
3550.282110	0.027787635
3552.210563	0.027359720
3554.139016	0.026653439
3556.067470	0.025970649
3557.995923	0.025643555
3559.924376	0.025597811
3561.852829	0.025547605
3563.781282	0.025247030
3565.709735	0.024701422
3567.638188	0.024458569
3569.566641	0.024629636
3571.495094	0.024631752
3573.423547	0.024284225
3575.352000	0.023744166
3577.280453	0.022999028
3579.208906	0.022381712
3581.137360	0.022347210
3583.065813	0.022500619
3584.994266	0.022179790
3586.922719	0.021924226
3588.851172	0.022509484
3590.779625	0.022932513
3592.708078	0.022491273
3594.636531	0.022013938
3596.564984	0.021759445
3598.493437	0.021335509
3600.421890	0.021014091
3602.350343	0.020980826
3604.278796	0.020809639
3606.207249	0.020414215
3608.135703	0.020300448
3610.064156	0.020490587
3611.992609	0.020421039
3613.921062	0.020250045
3615.849515	0.020190343
3617.777968	0.019823197
3619.706421	0.019388614
3621.634874	0.019387465
3623.563327	0.019448727
3625.491780	0.018997386
3627.420233	0.018038716
3629.348686	0.017699199
3631.277139	0.018247461
3633.205593	0.018610884
3635.134046	0.018410752
3637.062499	0.017543383
3638.990952	0.016401956
3640.919405	0.015853396
3642.847858	0.015822077
3644.776311	0.015575049
3646.704764	0.015043002
3648.633217	0.015185297
3650.561670	0.016380191
3652.490123	0.017006341
3654.418576	0.015981553
3656.347029	0.014648713
3658.275482	0.014161844
3660.203936	0.013834618
3662.132389	0.013219295
3664.060842	0.012763864
3665.989295	0.012706744
3667.917748	0.012953056
3669.846201	0.013343667
3671.774654	0.013269526
3673.703107	0.012402412
3675.631560	0.011947760
3677.560013	0.012087679
3679.488466	0.011799448
3681.416919	0.011426552
3683.345372	0.011416054
3685.273826	0.011295172
3687.202279	0.010951621
3689.130732	0.010979946
3691.059185	0.011535263
3692.987638	0.012101305
3694.916091	0.012055075
3696.844544	0.011409337
3698.772997	0.011066148
3700.701450	0.011572956
3702.629903	0.012303797
3704.558356	0.012346852
3706.486809	0.011909023
3708.415262	0.011612101
3710.343716	0.011530345
3712.272169	0.011477804
3714.200622	0.011407925
3716.129075	0.011376955
3718.057528	0.011523946
3719.985981	0.011801023
3721.914434	0.012173120
3723.842887	0.012739512
3725.771340	0.013185502
3727.699793	0.013231431
3729.628246	0.013095968
3731.556699	0.012937303
3733.485152	0.012950552
3735.413605	0.013514726
3737.342059	0.014166547
3739.270512	0.013899637
3741.198965	0.013021770
3743.127418	0.012500465
3745.055871	0.013144044
3746.984324	0.014222104
3748.912777	0.014244063
3750.841230	0.013851084
3752.769683	0.013964025
3754.698136	0.013928745
3756.626589	0.013417668
3758.555042	0.012880213
3760.483495	0.012684307
3762.411949	0.012607176
3764.340402	0.012523275
3766.268855	0.012704504
3768.197308	0.012758127
3770.125761	0.012698587
3772.054214	0.013224898
3773.982667	0.013781925
3775.911120	0.013733561
3777.839573	0.013433899
3779.768026	0.013419133
3781.696479	0.013619112
3783.624932	0.013616475
3785.553385	0.013486563
3787.481838	0.013498717
3789.410292	0.013688347
3791.338745	0.013856374
3793.267198	0.013583737
3795.195651	0.012929583
3797.124104	0.012551242
3799.052557	0.012351432
3800.981010	0.012069005
3802.909463	0.012420655
3804.837916	0.012897396
3806.766369	0.012642523
3808.694822	0.012451682
3810.623275	0.012662456
3812.551728	0.012838558
3814.480182	0.013059224
3816.408635	0.013870028
3818.337088	0.015068963
3820.265541	0.015409793
3822.193994	0.014773071
3824.122447	0.013710675
3826.050900	0.012728380
3827.979353	0.012682561
3829.907806	0.013353984
3831.836259	0.013966002
3833.764712	0.014227929
3835.693165	0.013937199
3837.621618	0.013238119
3839.550071	0.012856074
3841.478525	0.012909547
3843.406978	0.012978792
3845.335431	0.013160873
3847.263884	0.013510540
3849.192337	0.013354812
3851.120790	0.012111788
3853.049243	0.010888802
3854.977696	0.011061726
3856.906149	0.011732249
3858.834602	0.011821036
3860.763055	0.011830492
3862.691508	0.012164594
3864.619961	0.012736239
3866.548415	0.012882994
3868.476868	0.012015764
3870.405321	0.011151063
3872.333774	0.011152938
3874.262227	0.011403735
3876.190680	0.011635007
3878.119133	0.011798966
3880.047586	0.011675525
3881.976039	0.011301287
3883.904492	0.010731251
3885.832945	0.010707863
3887.761398	0.011970655
3889.689851	0.013724377
3891.618305	0.014656879
3893.546758	0.014583175
3895.475211	0.013941840
3897.403664	0.013244162
3899.332117	0.012806850
3901.260570	0.012680897
3903.189023	0.012741818
3905.117476	0.012868339
3907.045929	0.012761575
3908.974382	0.012067755
3910.902835	0.011167280
3912.831288	0.010759443
3914.759741	0.011004249
3916.688194	0.011510780
3918.616648	0.011618383
3920.545101	0.010997793
3922.473554	0.010101904
3924.402007	0.009708872
3926.330460	0.010148451
3928.258913	0.010933041
3930.187366	0.011480963
3932.115819	0.011931714
3934.044272	0.012568626
3935.972725	0.013037406
3937.901178	0.012907582
3939.829631	0.012314647
3941.758084	0.011777741
3943.686538	0.011725685
3945.614991	0.011730917
3947.543444	0.011085357
3949.471897	0.010155755
3951.400350	0.009704686
3953.328803	0.009662130
3955.257256	0.009605699
3957.185709	0.009611131
3959.114162	0.009904480
3961.042615	0.010294618
3962.971068	0.010647238
3964.899521	0.010892307
3966.827974	0.010940269
3968.756427	0.010874037
3970.684881	0.010740506
3972.613334	0.010633209
3974.541787	0.010613293
3976.470240	0.010456854
3978.398693	0.010037203
3980.327146	0.009627932
3982.255599	0.009462274
3984.184052	0.009496839
3986.112505	0.009794441
3988.040958	0.010538839
3989.969411	0.011368690
3991.897864	0.011750138
3993.826317	0.011702953
3995.754771	0.011062951
3997.683224	0.010185181
3999.611677	0.010049517
4001.540130	0.010219404
4003.468583	0.009171664
4005.397036	0.007642760
4007.325489	0.007613760
4009.253942	0.008866307
4011.182395	0.009568258
4013.110848	0.009554961
4015.039301	0.009636153
4016.967754	0.009865698
4018.896207	0.009994776
4020.824661	0.010136449
4022.753114	0.010091310
4024.681567	0.009410251
4026.610020	0.008643002
4028.538473	0.008349092
4030.466926	0.008302219
4032.395379	0.008509723
4034.323832	0.009301283
4036.252285	0.010729855
4038.180738	0.011625251
4040.109191	0.010773088
4042.037644	0.009511628
4043.966097	0.009244402
4045.894550	0.009314254
4047.823004	0.009031425
4049.751457	0.008827140
4051.679910	0.009214153
4053.608363	0.009773167
4055.536816	0.009456726
4057.465269	0.008332242
4059.393722	0.007879247
4061.322175	0.008501780
4063.250628	0.008807531
4065.179081	0.008362337
4067.107534	0.008196567
4069.035987	0.008315959
4070.964440	0.008174064
4072.892894	0.008343372
4074.821347	0.008992812
4076.749800	0.009384266
4078.678253	0.009351184
4080.606706	0.009033195
4082.535159	0.008335803
4084.463612	0.007691761
4086.392065	0.007760697
4088.320518	0.008272697
4090.248971	0.008459624
4092.177424	0.008615438
4094.105877	0.009156861
4096.034330	0.009290408
4097.962783	0.008798776
4099.891237	0.008320620
4101.819690	0.008271984
4103.748143	0.008623010
4105.676596	0.008880457
4107.605049	0.008409396
4109.533502	0.007595882
4111.461955	0.007960031
4113.390408	0.009320461
4115.318861	0.009553828
4117.247314	0.008451077
4119.175767	0.007869041
4121.104220	0.008021885
4123.032673	0.007927666
4124.961127	0.007567093
4126.889580	0.007339469
4128.818033	0.007256614
4130.746486	0.007362205
4132.674939	0.007488023
4134.603392	0.007545769
4136.531845	0.007681453
4138.460298	0.007683199
4140.388751	0.007810994
4142.317204	0.008471817
4144.245657	0.008650249
4146.174110	0.007808607
4148.102563	0.006860976
4150.031017	0.006776947
4151.959470	0.007255852
4153.887923	0.007348436
4155.816376	0.007164232
4157.744829	0.007516735
4159.673282	0.007828463
4161.601735	0.007377341
4163.530188	0.006916365
4165.458641	0.007303278
4167.387094	0.007841165
4169.315547	0.008359984
4171.244000	0.009017296
4173.172453	0.008851105
4175.100906	0.007748178
4177.029360	0.006639354
4178.957813	0.006224717
4180.886266	0.006238848
4182.814719	0.006847941
4184.743172	0.008051141
4186.671625	0.008875228
4188.600078	0.008896984
4190.528531	0.008505427
4192.456984	0.008047223
4194.385437	0.007655492
4196.313890	0.007462608
4198.242343	0.007697757
4200.170796	0.007995686
4202.099250	0.008108149
4204.027703	0.008259701
4205.956156	0.008375954
4207.884609	0.008112052
4209.813062	0.007449429
4211.741515	0.007047004
4213.669968	0.007475118
4215.598421	0.008040825
4217.526874	0.007808693
4219.455327	0.006836558
4221.383780	0.006389286
4223.312233	0.006949193
4225.240686	0.007158618
4227.169139	0.006753529
4229.097593	0.006687028
4231.026046	0.006402480
4232.954499	0.005730182
4234.882952	0.005720077
4236.811405	0.006338733
4238.739858	0.006795993
4240.668311	0.006802456
4242.596764	0.006710290
4244.525217	0.006569613
4246.453670	0.005698941
4248.382123	0.004679652
4250.310576	0.005044433
4252.239029	0.006129586
4254.167483	0.006262240
4256.095936	0.005706139
4258.024389	0.005391977
4259.952842	0.005535560
4261.881295	0.006255062
4263.809748	0.006773164
4265.738201	0.006555648
4267.666654	0.006036953
4269.595107	0.005548410
4271.523560	0.005036156
4273.452013	0.004278447
4275.380466	0.004651669
4277.308919	0.005944981
4279.237373	0.006417417
4281.165826	0.005811226
4283.094279	0.005658789
4285.022732	0.006490337
4286.951185	0.007423396
4288.879638	0.007338488
4290.808091	0.006853120
4292.736544	0.006718511
4294.664997	0.006664144
4296.593450	0.006467984
4298.521903	0.006869602
4300.450356	0.007159409
4302.378809	0.006796590
4304.307262	0.006514584
4306.235716	0.005918892
4308.164169	0.005493312
4310.092622	0.006242995
4312.021075	0.007331751
4313.949528	0.007358888
4315.877981	0.006783484
4317.806434	0.006588270
4319.734887	0.006584216
4321.663340	0.006261911
4323.591793	0.005466355
4325.520246	0.004590255
4327.448699	0.004746085
4329.377152	0.005744503
4331.305606	0.006335349
4333.234059	0.006255747
4335.162512	0.005777658
4337.090965	0.005746937
4339.019418	0.006334007
4340.947871	0.006473272
4342.876324	0.006250767
4344.804777	0.006513352
4346.733230	0.006867790
4348.661683	0.006744366
4350.590136	0.006325432
4352.518589	0.006524848
4354.447042	0.006978270
4356.375495	0.006376064
4358.303949	0.006106261
4360.232402	0.006144019
4362.160855	0.005906431
4364.089308	0.005323963
4366.017761	0.004836953
4367.946214	0.005099388
4369.874667	0.005902104
4371.803120	0.006621822
4373.731573	0.006849755
4375.660026	0.006691685
4377.588479	0.006268512
4379.516932	0.006068256
4381.445385	0.006307996
4383.373839	0.006394346
4385.302292	0.006227691
4387.230745	0.006325713
4389.159198	0.006583458
4391.087651	0.006789696
4393.016104	0.006588876
4394.944557	0.006333594
4396.873010	0.005883442
4398.801463	0.005288620
4400.729916	0.005422086
4402.658369	0.006231550
4404.586822	0.007224305
4406.515275	0.007574960
4408.443729	0.007303638
4410.372182	0.006992628
4412.300635	0.007184181
4414.229088	0.007566421
4416.157541	0.007732797
4418.085994	0.007264154
4420.014447	0.006702719
4421.942900	0.006620369
4423.871353	0.006854310
4425.799806	0.006982167
4427.728259	0.006692815
4429.656712	0.006565667
4431.585165	0.007113665
4433.513618	0.007412761
4435.442072	0.007208507
4437.370525	0.007120275
4439.298978	0.007827097
4441.227431	0.008744346
4443.155884	0.008632813
4445.084337	0.007653554
4447.012790	0.006919552
4448.941243	0.006933068
4450.869696	0.007400957
4452.798149	0.007420420
4454.726602	0.006857915
4456.655055	0.006668877
4458.583508	0.007022722
4460.511962	0.007094909
4462.440415	0.006565297
4464.368868	0.005697446
4466.297321	0.005117363
4468.225774	0.005143769
4470.154227	0.005892505
4472.082680	0.006949901
4474.011133	0.007618936
4475.939586	0.007651696
4477.868039	0.007987918
4479.796492	0.008864038
4481.724945	0.008898184
4483.653398	0.007664717
4485.581851	0.006550079
4487.510305	0.006188457
4489.438758	0.005235950
4491.367211	0.004060928
4493.295664	0.004508922
4495.224117	0.006064195
4497.152570	0.006566801
4499.081023	0.006495371
4501.009476	0.006828076
4502.937929	0.006672841
4504.866382	0.006238626
4506.794835	0.006657850
4508.723288	0.007555076
4510.651741	0.008702334
4512.580195	0.009480854
4514.508648	0.008961774
4516.437101	0.007527040
4518.365554	0.006634898
4520.294007	0.006660812
4522.222460	0.007063658
4524.150913	0.006750411
4526.079366	0.006135041
4528.007819	0.006486554
4529.936272	0.007123149
4531.864725	0.007333309
4533.793178	0.007199135
4535.721631	0.006904613
4537.650084	0.007094737
4539.578538	0.007598364
4541.506991	0.007875287
4543.435444	0.008220850
4545.363897	0.008583569
4547.292350	0.008459245
4549.220803	0.008152893
4551.149256	0.007771247
4553.077709	0.007200914
4555.006162	0.007666518
4556.934615	0.008537868
4558.863068	0.009323741
4560.791521	0.009617273
4562.719974	0.008720309
4564.648428	0.006945589
4566.576881	0.005929707
4568.505334	0.005927883
4570.433787	0.005945065
4572.362240	0.005838431
4574.290693	0.005920257
4576.219146	0.005901878
4578.147599	0.005852174
4580.076052	0.006506050
4582.004505	0.006930535
4583.932958	0.007053661
4585.861411	0.006801591
4587.789864	0.006196540
4589.718318	0.005620515
4591.646771	0.005313705
4593.575224	0.005059696
4595.503677	0.005273564
4597.432130	0.006152005
4599.360583	0.007715903
4601.289036	0.009362369
4603.217489	0.009795025
[truncated: 1,501 more rows]
