# Supplementary material for: Adaptive Method for Quantitative Estimation of Glucose and Fructose Concentrations in Aqueous Solutions Based on Infrared Nanoantenna Optics
Source: Sensors (Basel). 2019 Jul 11;19(14):3053. doi: 10.3390/s19143053 (PMC6678705; doi:10.3390/s19143053)
Supplement: Supplementary file 1 [file sensors-19-03053-s001.zip › 00_Measurement_Data/Fructose cycles/3 c=50 gl/res4 sc50_50 ap100x100 par pol/3 c50 gl.5.txt]

748.239793	0.037472203
750.168246	0.012255495
752.096699	0.020567536
754.025152	0.030994661
755.953605	0.031011531
757.882058	0.028654968
759.810511	0.022767762
761.738964	0.018941479
763.667418	0.016108142
765.595871	0.028188396
767.524324	0.030348845
769.452777	0.019425692
771.381230	0.020764887
773.309683	0.021679018
775.238136	0.026183801
777.166589	0.031501152
779.095042	0.032656174
781.023495	0.024970243
782.951948	0.009443150
784.880401	0.010563848
786.808854	0.019317973
788.737308	0.033049311
790.665761	0.041454077
792.594214	0.042606030
794.522667	0.044479504
796.451120	0.048212729
798.379573	0.039883416
800.308026	0.034224283
802.236479	0.020201476
804.164932	0.035825823
806.093385	0.046828341
808.021838	0.034579027
809.950291	0.019871052
811.878744	0.014331774
813.807197	0.017545240
815.735651	0.026728636
817.664104	0.029448206
819.592557	0.025804579
821.521010	0.027753811
823.449463	0.031076811
825.377916	0.028794151
827.306369	0.027721150
829.234822	0.024323547
831.163275	0.020531859
833.091728	0.023237716
835.020181	0.028176364
836.948634	0.030845528
838.877087	0.022449555
840.805541	0.026976030
842.733994	0.022018656
844.662447	0.014935619
846.590900	0.014883134
848.519353	0.017558260
850.447806	0.022423375
852.376259	0.027295567
854.304712	0.028039940
856.233165	0.023311285
858.161618	0.018709417
860.090071	0.016996833
862.018524	0.019620433
863.946977	0.025213229
865.875430	0.031582505
867.803884	0.030300764
869.732337	0.024571110
871.660790	0.022921253
873.589243	0.022727968
875.517696	0.024740795
877.446149	0.029714977
879.374602	0.032351378
881.303055	0.033529565
883.231508	0.035164185
885.159961	0.036565185
887.088414	0.039962571
889.016867	0.045745179
890.945320	0.050153028
892.873774	0.052289743
894.802227	0.054747153
896.730680	0.057931289
898.659133	0.060417157
900.587586	0.060715668
902.516039	0.059094917
904.444492	0.059714906
906.372945	0.065997981
908.301398	0.074218638
910.229851	0.079173721
912.158304	0.081148706
914.086757	0.082954325
916.015210	0.086334862
917.943664	0.091754518
919.872117	0.098280817
921.800570	0.104753196
923.729023	0.110660851
925.657476	0.115548782
927.585929	0.119203649
929.514382	0.122896805
931.442835	0.128615186
933.371288	0.136777446
935.299741	0.145155311
937.228194	0.150829792
939.156647	0.154189110
941.085100	0.158336997
943.013553	0.164794654
944.942007	0.172813401
946.870460	0.180472761
948.798913	0.186664760
950.727366	0.192497000
952.655819	0.198531330
954.584272	0.203559086
956.512725	0.207921684
958.441178	0.213648066
960.369631	0.220828950
962.298084	0.227983862
964.226537	0.234215766
966.154990	0.240059808
968.083443	0.246476755
970.011897	0.252890289
971.940350	0.258878946
973.868803	0.265303582
975.797256	0.271938175
977.725709	0.277695477
979.654162	0.282878667
981.582615	0.288706601
983.511068	0.295161575
985.439521	0.301648885
987.367974	0.308470279
989.296427	0.315245122
991.224880	0.321161211
993.153333	0.326631486
995.081786	0.331975579
997.010240	0.337344050
998.938693	0.342829734
1000.867146	0.347636968
1002.795599	0.351550967
1004.724052	0.355603725
1006.652505	0.360506773
1008.580958	0.365302056
1010.509411	0.369196594
1012.437864	0.372953445
1014.366317	0.376310527
1016.294770	0.378674686
1018.223223	0.381162435
1020.151676	0.384566545
1022.080130	0.387858391
1024.008583	0.389543593
1025.937036	0.389844477
1027.865489	0.390407950
1029.793942	0.392113030
1031.722395	0.394446284
1033.650848	0.396237254
1035.579301	0.396646112
1037.507754	0.396258980
1039.436207	0.396242529
1041.364660	0.396511197
1043.293113	0.396902829
1045.221566	0.397956699
1047.150019	0.398825526
1049.078473	0.397891104
1051.006926	0.395725638
1052.935379	0.394120216
1054.863832	0.392927706
1056.792285	0.391048819
1058.720738	0.388831943
1060.649191	0.387290746
1062.577644	0.386523545
1064.506097	0.385732353
1066.434550	0.384701937
1068.363003	0.384192795
1070.291456	0.384238869
1072.219909	0.384166539
1074.148363	0.384081453
1076.076816	0.384545177
1078.005269	0.385097116
1079.933722	0.384068638
1081.862175	0.381494015
1083.790628	0.379459858
1085.719081	0.378215700
1087.647534	0.377343357
1089.575987	0.377607703
1091.504440	0.378256649
1093.432893	0.377686024
1095.361346	0.375718117
1097.289799	0.373244137
1099.218253	0.371147364
1101.146706	0.369611531
1103.075159	0.368287891
1105.003612	0.366736263
1106.932065	0.364819288
1108.860518	0.362722129
1110.788971	0.360706538
1112.717424	0.358872920
1114.645877	0.357082307
1116.574330	0.355308056
1118.502783	0.353349268
1120.431236	0.350763857
1122.359689	0.347808182
1124.288142	0.345182031
1126.216596	0.342647910
1128.145049	0.339512944
1130.073502	0.336109579
1132.001955	0.333198279
1133.930408	0.330695570
1135.858861	0.327963412
1137.787314	0.325031132
1139.715767	0.322495252
1141.644220	0.320230246
1143.572673	0.317853153
1145.501126	0.315493375
1147.429579	0.313112289
1149.358032	0.310613155
1151.286486	0.308053523
1153.214939	0.305362999
1155.143392	0.302736312
1157.071845	0.300248742
1159.000298	0.297624707
1160.928751	0.295010805
1162.857204	0.292445153
1164.785657	0.289516032
1166.714110	0.286244094
1168.642563	0.283139229
1170.571016	0.280605763
1172.499469	0.278563589
1174.427922	0.276486814
1176.356375	0.274046123
1178.284829	0.271567136
1180.213282	0.269028604
1182.141735	0.265967220
1184.070188	0.262901008
1185.998641	0.260549635
1187.927094	0.258587718
1189.855547	0.256167561
1191.784000	0.253014326
1193.712453	0.249915466
1195.640906	0.247380301
1197.569359	0.244992048
1199.497812	0.242596090
1201.426265	0.240350291
1203.354719	0.238425851
1205.283172	0.235953152
1207.211625	0.233046263
1209.140078	0.230481669
1211.068531	0.228419617
1212.996984	0.226211637
1214.925437	0.223540545
1216.853890	0.220901683
1218.782343	0.218593001
1220.710796	0.216396689
1222.639249	0.214380682
1224.567702	0.212647885
1226.496155	0.210715830
1228.424609	0.208365172
1230.353062	0.206239089
1232.281515	0.204601035
1234.209968	0.202865332
1236.138421	0.200889304
1238.066874	0.198994502
1239.995327	0.197201535
1241.923780	0.195643753
1243.852233	0.194520116
1245.780686	0.193267107
1247.709139	0.191312909
1249.637592	0.189065844
1251.566045	0.187187061
1253.494498	0.185641289
1255.422952	0.184146106
1257.351405	0.182601735
1259.279858	0.180905566
1261.208311	0.179181933
1263.136764	0.177610263
1265.065217	0.176032364
1266.993670	0.174184114
1268.922123	0.171976402
1270.850576	0.169836298
1272.779029	0.168290719
1274.707482	0.166993424
1276.635935	0.165656313
1278.564388	0.164447993
1280.492842	0.163075969
1282.421295	0.161345273
1284.349748	0.159659430
1286.278201	0.158266336
1288.206654	0.157061219
1290.135107	0.155743301
1292.063560	0.154061213
1293.992013	0.152138099
1295.920466	0.150254056
1297.848919	0.148549557
1299.777372	0.147082120
1301.705825	0.145816222
1303.634278	0.144693524
1305.562731	0.143704191
1307.491185	0.142705023
1309.419638	0.141495422
1311.348091	0.139970124
1313.276544	0.138707072
1315.204997	0.138140589
1317.133450	0.137304261
1319.061903	0.135585696
1320.990356	0.133642852
1322.918809	0.131967425
1324.847262	0.130540386
1326.775715	0.129142448
1328.704168	0.127617419
1330.632621	0.126250118
1332.561075	0.125497580
1334.489528	0.125356227
1336.417981	0.125108123
1338.346434	0.123956189
1340.274887	0.122443341
1342.203340	0.121054538
1344.131793	0.119427979
1346.060246	0.117762029
1347.988699	0.116377212
1349.917152	0.115409486
1351.845605	0.114586443
1353.774058	0.113341860
1355.702511	0.112029403
1357.630965	0.111321896
1359.559418	0.110638537
1361.487871	0.109214887
1363.416324	0.108210847
1365.344777	0.108040325
1367.273230	0.107321091
1369.201683	0.106457956
1371.130136	0.105948851
1373.058589	0.104843199
1374.987042	0.103484787
1376.915495	0.102295555
1378.843948	0.100809902
1380.772401	0.099675439
1382.700854	0.099367857
1384.629308	0.098845840
1386.557761	0.097499385
1388.486214	0.096603617
1390.414667	0.096532390
1392.343120	0.095994927
1394.271573	0.095273994
1396.200026	0.094885476
1398.128479	0.093773849
1400.056932	0.092399038
1401.985385	0.091313243
1403.913838	0.089848667
1405.842291	0.088848710
1407.770744	0.088359550
1409.699198	0.087256305
1411.627651	0.086263761
1413.556104	0.086514995
1415.484557	0.087058753
1417.413010	0.086215138
1419.341463	0.085104130
1421.269916	0.084801100
1423.198369	0.083746947
1425.126822	0.082471043
1427.055275	0.081795171
1428.983728	0.080929428
1430.912181	0.080609679
1432.840634	0.080902897
1434.769087	0.079822265
1436.697541	0.078004122
1438.625994	0.077544659
1440.554447	0.076923810
1442.482900	0.075482711
1444.411353	0.074370287
1446.339806	0.073477179
1448.268259	0.072742268
1450.196712	0.072675794
1452.125165	0.073516659
1454.053618	0.074274153
1455.982071	0.073084660
1457.910524	0.071348228
1459.838977	0.071578540
1461.767431	0.071522728
1463.695884	0.069848329
1465.624337	0.068653986
1467.552790	0.069238067
1469.481243	0.069693975
1471.409696	0.068733878
1473.338149	0.067599192
1475.266602	0.066648759
1477.195055	0.065451413
1479.123508	0.064361952
1481.051961	0.063773975
1482.980414	0.064163312
1484.908867	0.064999610
1486.837321	0.064987630
1488.765774	0.063778296
1490.694227	0.062689856
1492.622680	0.062544242
1494.551133	0.061980426
1496.479586	0.060839429
1498.408039	0.060334593
1500.336492	0.060763679
1502.264945	0.061833490
1504.193398	0.062096514
1506.121851	0.060639594
1508.050304	0.059651587
1509.978757	0.059377823
1511.907210	0.058827564
1513.835664	0.058679834
1515.764117	0.059144732
1517.692570	0.060025565
1519.621023	0.059825204
1521.549476	0.058199327
1523.477929	0.057133682
1525.406382	0.056154437
1527.334835	0.055182640
1529.263288	0.054948855
1531.191741	0.054330826
1533.120194	0.053693242
1535.048647	0.055213906
1536.977100	0.057292912
1538.905554	0.057652012
1540.834007	0.057640716
1542.762460	0.056741692
1544.690913	0.054022573
1546.619366	0.051468309
1548.547819	0.049780235
1550.476272	0.049176507
1552.404725	0.049851980
1554.333178	0.051287346
1556.261631	0.051876787
1558.190084	0.050150614
1560.118537	0.049082413
1562.046990	0.049452867
1563.975443	0.048908833
1565.903897	0.048094243
1567.832350	0.047434218
1569.760803	0.047210671
1571.689256	0.048213568
1573.617709	0.048606128
1575.546162	0.047452088
1577.474615	0.046771511
1579.403068	0.046668299
1581.331521	0.046021722
1583.259974	0.045371804
1585.188427	0.045263190
1587.116880	0.045529682
1589.045333	0.045834813
1590.973787	0.045983084
1592.902240	0.045957308
1594.830693	0.046008959
1596.759146	0.046376482
1598.687599	0.046780884
1600.616052	0.046990301
1602.544505	0.047268830
1604.472958	0.047598477
1606.401411	0.047691487
1608.329864	0.047943968
1610.258317	0.048920006
1612.186770	0.050253514
1614.115223	0.050684761
1616.043677	0.050053265
1617.972130	0.050298352
1619.900583	0.051413387
1621.829036	0.051804911
1623.757489	0.052381024
1625.685942	0.053200882
1627.614395	0.053145222
1629.542848	0.053437416
1631.471301	0.054755207
1633.399754	0.055425633
1635.328207	0.054991718
1637.256660	0.055156462
1639.185113	0.055662755
1641.113566	0.056032293
1643.042020	0.056530077
1644.970473	0.056570891
1646.898926	0.057191376
1648.827379	0.059632570
1650.755832	0.059484828
1652.684285	0.055585440
1654.612738	0.054107752
1656.541191	0.055026360
1658.469644	0.054886743
1660.398097	0.053750940
1662.326550	0.052824233
1664.255003	0.053006787
1666.183456	0.053236894
1668.111910	0.052219633
1670.040363	0.051400214
1671.968816	0.051380832
1673.897269	0.050358959
1675.825722	0.049173795
1677.754175	0.049420990
1679.682628	0.050214592
1681.611081	0.050162826
1683.539534	0.048801254
1685.467987	0.047759000
1687.396440	0.047252234
1689.324893	0.046168860
1691.253346	0.045386281
1693.181799	0.044779964
1695.110253	0.043914326
1697.038706	0.043711547
1698.967159	0.043193769
1700.895612	0.042280249
1702.824065	0.041813873
1704.752518	0.040355273
1706.680971	0.038656507
1708.609424	0.037931271
1710.537877	0.037840657
1712.466330	0.038115643
1714.394783	0.038375925
1716.323236	0.037910204
1718.251689	0.037012599
1720.180143	0.036271799
1722.108596	0.035297062
1724.037049	0.034349378
1725.965502	0.034112547
1727.893955	0.034497928
1729.822408	0.035271466
1731.750861	0.035710599
1733.679314	0.035386924
1735.607767	0.035276316
1737.536220	0.034794237
1739.464673	0.033615079
1741.393126	0.033013597
1743.321579	0.033227097
1745.250032	0.033718728
1747.178486	0.034085475
1749.106939	0.033932563
1751.035392	0.033580791
1752.963845	0.033452827
1754.892298	0.033318371
1756.820751	0.033385023
1758.749204	0.033845499
1760.677657	0.033844355
1762.606110	0.033562455
1764.534563	0.033732042
1766.463016	0.034164544
1768.391469	0.034884151
1770.319922	0.035498817
1772.248376	0.035623144
1774.176829	0.035932478
1776.105282	0.036400419
1778.033735	0.036648165
1779.962188	0.036907341
1781.890641	0.037150349
1783.819094	0.037075076
1785.747547	0.037203111
1787.676000	0.038036969
1789.604453	0.038797595
1791.532906	0.038978279
1793.461359	0.039204668
1795.389812	0.039527584
1797.318266	0.039454065
1799.246719	0.039082386
1801.175172	0.038892779
1803.103625	0.039166015
1805.032078	0.039644610
1806.960531	0.040074024
1808.888984	0.040426254
1810.817437	0.040734690
1812.745890	0.040956825
1814.674343	0.040882599
1816.602796	0.040571541
1818.531249	0.040413339
1820.459702	0.040549327
1822.388155	0.040811572
1824.316609	0.041110381
1826.245062	0.041550890
1828.173515	0.041671388
1830.101968	0.041404583
1832.030421	0.041376259
1833.958874	0.041363195
1835.887327	0.041089628
1837.815780	0.040891461
1839.744233	0.041038703
1841.672686	0.041102711
1843.601139	0.040840600
1845.529592	0.040797815
1847.458045	0.040699407
1849.386499	0.040227238
1851.314952	0.039793715
1853.243405	0.039558481
1855.171858	0.039428480
1857.100311	0.039296456
1859.028764	0.039043680
1860.957217	0.038681492
1862.885670	0.038418856
1864.814123	0.038387910
1866.742576	0.038312063
1868.671029	0.038071461
1870.599482	0.037916575
1872.527935	0.037649695
1874.456388	0.037046228
1876.384842	0.036362264
1878.313295	0.035915419
1880.241748	0.035883587
1882.170201	0.036002494
1884.098654	0.035926100
1886.027107	0.035599053
1887.955560	0.034913573
1889.884013	0.034295380
1891.812466	0.034141075
1893.740919	0.033778530
1895.669372	0.033062886
1897.597825	0.032507975
1899.526278	0.032130718
1901.454732	0.031887081
1903.383185	0.031934869
1905.311638	0.032133311
1907.240091	0.032017354
1909.168544	0.031507362
1911.096997	0.031130431
1913.025450	0.031098500
1914.953903	0.030799100
1916.882356	0.030030418
1918.810809	0.029789791
1920.739262	0.030110942
1922.667715	0.029950656
1924.596168	0.029361000
1926.524622	0.028781448
1928.453075	0.028334560
1930.381528	0.028107323
1932.309981	0.027837129
1934.238434	0.027239649
1936.166887	0.026639072
1938.095340	0.026525570
1940.023793	0.026639245
1941.952246	0.026592026
1943.880699	0.026538944
1945.809152	0.026319608
1947.737605	0.025776137
1949.666058	0.025274336
1951.594511	0.024960769
1953.522965	0.024676591
1955.451418	0.024322549
1957.379871	0.023956258
1959.308324	0.023651956
1961.236777	0.023471009
1963.165230	0.023420714
1965.093683	0.023341551
1967.022136	0.023118837
1968.950589	0.022809064
1970.879042	0.022456011
1972.807495	0.022282306
1974.735948	0.022424461
1976.664401	0.022555918
1978.592855	0.022426525
1980.521308	0.022072688
1982.449761	0.021604439
1984.378214	0.021235254
1986.306667	0.021028573
1988.235120	0.020840857
1990.163573	0.020627134
1992.092026	0.020557215
1994.020479	0.020710995
1995.948932	0.020775503
1997.877385	0.020650921
1999.805838	0.020576855
2001.734291	0.020416528
2003.662744	0.019917967
2005.591198	0.019357689
2007.519651	0.019119458
2009.448104	0.019160960
2011.376557	0.019188169
2013.305010	0.018950801
2015.233463	0.018476235
2017.161916	0.018163096
2019.090369	0.018241378
2021.018822	0.018397832
2022.947275	0.018408757
2024.875728	0.018325923
2026.804181	0.018101124
2028.732634	0.017807892
2030.661088	0.017664254
2032.589541	0.017672533
2034.517994	0.017692091
2036.446447	0.017557107
2038.374900	0.017159821
2040.303353	0.016755486
2042.231806	0.016704749
2044.160259	0.016878491
2046.088712	0.016907526
2048.017165	0.016727576
2049.945618	0.016538620
2051.874071	0.016466446
2053.802524	0.016407322
2055.730978	0.016330181
2057.659431	0.016264111
2059.587884	0.016101893
2061.516337	0.015844304
2063.444790	0.015699938
2065.373243	0.015762934
2067.301696	0.015696205
2069.230149	0.015321514
2071.158602	0.015100554
2073.087055	0.015188565
2075.015508	0.015196760
2076.943961	0.015009466
2078.872414	0.014757277
2080.800867	0.014571059
2082.729321	0.014553569
2084.657774	0.014610650
2086.586227	0.014593950
2088.514680	0.014511465
2090.443133	0.014431879
2092.371586	0.014277474
2094.300039	0.013976131
2096.228492	0.013800116
2098.156945	0.013999227
2100.085398	0.014288919
2102.013851	0.014282391
2103.942304	0.014073210
2105.870757	0.013925099
2107.799211	0.013880689
2109.727664	0.013968943
2111.656117	0.014157834
2113.584570	0.014112297
2115.513023	0.013795639
2117.441476	0.013642172
2119.369929	0.013536952
2121.298382	0.013167294
2123.226835	0.012970730
2125.155288	0.013289893
2127.083741	0.013641896
2129.012194	0.013673109
2130.940647	0.013566009
2132.869100	0.013430689
2134.797554	0.013214888
2136.726007	0.013100823
2138.654460	0.013151331
2140.582913	0.013132500
2142.511366	0.013060102
2144.439819	0.012991314
2146.368272	0.012927583
2148.296725	0.012922844
2150.225178	0.012897903
2152.153631	0.012908098
2154.082084	0.012969308
2156.010537	0.012813937
2157.938990	0.012447428
2159.867444	0.012201854
2161.795897	0.012268481
2163.724350	0.012564336
2165.652803	0.012824003
2167.581256	0.012765259
2169.509709	0.012555696
2171.438162	0.012415097
2173.366615	0.012059576
2175.295068	0.011582282
2177.223521	0.011463073
2179.151974	0.011583654
2181.080427	0.011686724
2183.008880	0.011717477
2184.937334	0.011492305
2186.865787	0.011044024
2188.794240	0.010790593
2190.722693	0.010873820
2192.651146	0.010998585
2194.579599	0.010874996
2196.508052	0.010563226
2198.436505	0.010497431
2200.364958	0.010860544
2202.293411	0.011285553
2204.221864	0.011398851
2206.150317	0.011250468
2208.078770	0.011068963
2210.007223	0.010880708
2211.935677	0.010618826
2213.864130	0.010319844
2215.792583	0.010041679
2217.721036	0.009952881
2219.649489	0.010090925
2221.577942	0.010283330
2223.506395	0.010491726
2225.434848	0.010714367
2227.363301	0.010734570
2229.291754	0.010429688
2231.220207	0.010138796
2233.148660	0.010205571
2235.077113	0.010402047
2237.005567	0.010401005
2238.934020	0.010200241
2240.862473	0.009955386
2242.790926	0.009859696
2244.719379	0.009977485
2246.647832	0.010179244
2248.576285	0.010144896
2250.504738	0.009776957
2252.433191	0.009400475
2254.361644	0.009401550
2256.290097	0.009676862
2258.218550	0.009795192
2260.147003	0.009522934
2262.075456	0.009207316
2264.003910	0.009212673
2265.932363	0.009384895
2267.860816	0.009429892
2269.789269	0.009292389
2271.717722	0.009061570
2273.646175	0.008880500
2275.574628	0.008769749
2277.503081	0.008636063
2279.431534	0.008588136
2281.359987	0.008673831
2283.288440	0.008571533
2285.216893	0.008210565
2287.145346	0.007916148
2289.073800	0.007879586
2291.002253	0.008080226
2292.930706	0.008352125
2294.859159	0.008493060
2296.787612	0.008527611
2298.716065	0.008553714
2300.644518	0.008444627
2302.572971	0.008111893
2304.501424	0.007772197
2306.429877	0.007716346
2308.358330	0.008031656
2310.286783	0.008509438
2312.215236	0.008918080
2314.143690	0.009152384
2316.072143	0.008989174
2318.000596	0.008462052
2319.929049	0.008069060
2321.857502	0.007997964
2323.785955	0.007926124
2325.714408	0.007813009
2327.642861	0.007939505
2329.571314	0.008139395
2331.499767	0.007949479
2333.428220	0.007507051
2335.356673	0.007618485
2337.285126	0.008722050
2339.213579	0.010159751
2341.142033	0.010445495
2343.070486	0.009391565
2344.998939	0.008538787
2346.927392	0.008583378
2348.855845	0.008964035
2350.784298	0.008915536
2352.712751	0.008166155
2354.641204	0.008046158
2356.569657	0.009800151
2358.498110	0.011520421
2360.426563	0.010738751
2362.355016	0.008782169
2364.283469	0.007356695
2366.211923	0.006762392
2368.140376	0.006789072
2370.068829	0.006985166
2371.997282	0.007358906
2373.925735	0.007782077
2375.854188	0.007687361
2377.782641	0.007249940
2379.711094	0.006942437
2381.639547	0.006721595
2383.568000	0.006492136
2385.496453	0.006369998
2387.424906	0.006326973
2389.353359	0.006261171
2391.281812	0.006313624
2393.210266	0.006569646
2395.138719	0.006792502
2397.067172	0.006779140
2398.995625	0.006599411
2400.924078	0.006364318
2402.852531	0.006073427
2404.780984	0.005670418
2406.709437	0.005229828
2408.637890	0.005082334
2410.566343	0.005408539
2412.494796	0.005864191
2414.423249	0.006069786
2416.351702	0.006022080
2418.280156	0.006026612
2420.208609	0.006380897
2422.137062	0.006807412
2424.065515	0.006727174
2425.993968	0.006279245
2427.922421	0.006052383
2429.850874	0.006073650
2431.779327	0.005892050
2433.707780	0.005615715
2435.636233	0.005574234
2437.564686	0.005567938
2439.493139	0.005360086
2441.421592	0.005306902
2443.350045	0.005548439
2445.278499	0.005728369
2447.206952	0.005716654
2449.135405	0.005730636
2451.063858	0.005847708
2452.992311	0.005897219
2454.920764	0.005947389
2456.849217	0.006102342
2458.777670	0.006083920
2460.706123	0.005986453
2462.634576	0.006166553
2464.563029	0.006467023
2466.491482	0.006647396
2468.419935	0.006794195
2470.348389	0.006694438
2472.276842	0.006263653
2474.205295	0.006076310
2476.133748	0.006425899
2478.062201	0.006807897
2479.990654	0.006956875
2481.919107	0.007104175
2483.847560	0.007146330
2485.776013	0.007005158
2487.704466	0.007049541
2489.632919	0.007356288
2491.561372	0.007497264
2493.489825	0.007231209
2495.418279	0.006995290
2497.346732	0.007308753
2499.275185	0.007901695
2501.203638	0.008304945
2503.132091	0.008421574
2505.060544	0.008313544
2506.988997	0.008158003
2508.917450	0.008294945
2510.845903	0.008753971
2512.774356	0.009250646
2514.702809	0.009509249
2516.631262	0.009461859
2518.559715	0.009510435
2520.488168	0.009824746
2522.416622	0.009897671
2524.345075	0.009850726
2526.273528	0.010111460
2528.201981	0.010349979
2530.130434	0.010451284
2532.058887	0.010657329
2533.987340	0.010858253
2535.915793	0.011124601
2537.844246	0.011607578
2539.772699	0.012109235
2541.701152	0.012418836
2543.629605	0.012259897
2545.558058	0.011816937
2547.486512	0.011774524
2549.414965	0.012186130
2551.343418	0.012653586
2553.271871	0.013129839
2555.200324	0.013749106
2557.128777	0.014476057
2559.057230	0.015079427
2560.985683	0.015352161
2562.914136	0.015390405
2564.842589	0.015423592
2566.771042	0.015255818
2568.699495	0.014925251
2570.627948	0.015104727
2572.556401	0.015790639
2574.484855	0.016302811
2576.413308	0.016624287
2578.341761	0.017002961
2580.270214	0.017191645
2582.198667	0.017083444
2584.127120	0.017081808
2586.055573	0.017332075
2587.984026	0.017591486
2589.912479	0.017791567
2591.840932	0.017953748
2593.769385	0.018142443
2595.697838	0.018449377
2597.626291	0.018609656
2599.554745	0.018464170
2601.483198	0.018383052
2603.411651	0.018548584
2605.340104	0.018861333
2607.268557	0.019239901
2609.197010	0.019388134
2611.125463	0.019302752
2613.053916	0.019262560
2614.982369	0.019086856
2616.910822	0.018777411
2618.839275	0.018737068
2620.767728	0.018948011
2622.696181	0.019147053
2624.624635	0.019378889
2626.553088	0.019551490
2628.481541	0.019384822
2630.409994	0.019104900
2632.338447	0.019010464
2634.266900	0.019041745
2636.195353	0.018953364
2638.123806	0.018631676
2640.052259	0.018317662
2641.980712	0.018207366
2643.909165	0.018176654
2645.837618	0.017984727
2647.766071	0.017650925
2649.694524	0.017442213
2651.622978	0.017325951
2653.551431	0.017131697
2655.479884	0.016848069
2657.408337	0.016448155
2659.336790	0.016244128
2661.265243	0.016547961
2663.193696	0.016860204
2665.122149	0.016696278
2667.050602	0.016261848
2668.979055	0.015940182
2670.907508	0.015957566
2672.835961	0.016171137
2674.764414	0.016328651
2676.692868	0.016404536
2678.621321	0.016335696
2680.549774	0.016077312
2682.478227	0.015954560
2684.406680	0.016312497
2686.335133	0.016784662
2688.263586	0.016741773
2690.192039	0.016237002
2692.120492	0.015744964
2694.048945	0.015588134
2695.977398	0.015512388
2697.905851	0.015216974
2699.834304	0.015007133
2701.762757	0.015005448
2703.691211	0.014928767
2705.619664	0.014845003
2707.548117	0.014911563
2709.476570	0.014887796
2711.405023	0.014793292
2713.333476	0.014856257
2715.261929	0.014893486
2717.190382	0.014761481
2719.118835	0.014505747
2721.047288	0.014312530
2722.975741	0.014492617
2724.904194	0.014786201
2726.832647	0.014779775
2728.761101	0.014584600
2730.689554	0.014247020
2732.618007	0.013695420
2734.546460	0.013321784
2736.474913	0.013417359
2738.403366	0.013622953
2740.331819	0.013810418
2742.260272	0.013957376
2744.188725	0.013865723
2746.117178	0.013614751
2748.045631	0.013475684
2749.974084	0.013385042
2751.902537	0.013238354
2753.830991	0.013356490
2755.759444	0.013554383
2757.687897	0.013268536
2759.616350	0.012730003
2761.544803	0.012430612
2763.473256	0.012423511
2765.401709	0.012533234
2767.330162	0.012692854
2769.258615	0.012854791
2771.187068	0.012840836
2773.115521	0.012689594
2775.043974	0.012600891
2776.972427	0.012556660
2778.900880	0.012553751
2780.829334	0.012630450
2782.757787	0.012465864
2784.686240	0.012006161
2786.614693	0.011917525
2788.543146	0.012525802
2790.471599	0.013074973
2792.400052	0.012846320
2794.328505	0.012148611
2796.256958	0.011568356
2798.185411	0.011453195
2800.113864	0.011617893
2802.042317	0.011765840
2803.970770	0.011966618
2805.899224	0.012162530
2807.827677	0.012189247
2809.756130	0.011979556
2811.684583	0.011454161
2813.613036	0.011085564
2815.541489	0.011218385
2817.469942	0.011352685
2819.398395	0.011167213
2821.326848	0.010909875
2823.255301	0.010753718
2825.183754	0.010835759
2827.112207	0.011256661
2829.040660	0.011762518
2830.969113	0.011963862
2832.897567	0.011721464
2834.826020	0.011339359
2836.754473	0.011409105
2838.682926	0.011869010
2840.611379	0.012133962
2842.539832	0.012083260
2844.468285	0.011762680
2846.396738	0.011366718
2848.325191	0.011340549
2850.253644	0.011552333
2852.182097	0.011543794
2854.110550	0.011422823
2856.039003	0.011540918
2857.967457	0.011603842
2859.895910	0.011252717
2861.824363	0.011173205
2863.752816	0.011549405
2865.681269	0.011465086
2867.609722	0.011066803
2869.538175	0.011093168
2871.466628	0.011218996
2873.395081	0.011068192
2875.323534	0.010933956
2877.251987	0.010863824
2879.180440	0.010761921
2881.108893	0.010776143
2883.037347	0.010943493
2884.965800	0.011260637
2886.894253	0.011768145
2888.822706	0.012013924
2890.751159	0.011649234
2892.679612	0.011036792
2894.608065	0.010639332
2896.536518	0.010469208
2898.464971	0.010437474
2900.393424	0.010731406
2902.321877	0.011016568
2904.250330	0.010938396
2906.178783	0.011020936
2908.107236	0.011432362
2910.035690	0.011603439
2911.964143	0.011518818
2913.892596	0.011516243
2915.821049	0.011692692
2917.749502	0.011796121
2919.677955	0.011596418
2921.606408	0.011391432
2923.534861	0.011275770
2925.463314	0.011079838
2927.391767	0.010965603
2929.320220	0.011019419
2931.248673	0.011095508
2933.177126	0.011145800
2935.105580	0.011132335
2937.034033	0.011036096
2938.962486	0.011098680
2940.890939	0.011337588
2942.819392	0.011457752
2944.747845	0.011415601
2946.676298	0.011334205
2948.604751	0.011266898
2950.533204	0.011457273
2952.461657	0.012030546
2954.390110	0.012661631
2956.318563	0.012901768
2958.247016	0.012594321
2960.175469	0.012025297
2962.103923	0.011537748
2964.032376	0.011226551
2965.960829	0.011093443
2967.889282	0.011275387
2969.817735	0.011631230
2971.746188	0.011575575
2973.674641	0.011117361
2975.603094	0.010928507
2977.531547	0.011113674
2979.460000	0.011248235
2981.388453	0.011361802
2983.316906	0.011560561
2985.245359	0.011731686
2987.173813	0.011956992
2989.102266	0.012064193
2991.030719	0.011967761
2992.959172	0.012118446
2994.887625	0.012416168
2996.816078	0.012342989
2998.744531	0.011957118
3000.672984	0.011666868
3002.601437	0.011652462
3004.529890	0.011846617
3006.458343	0.012105493
3008.386796	0.012279779
3010.315249	0.012243133
3012.243703	0.012168779
3014.172156	0.012414173
3016.100609	0.012829950
3018.029062	0.012972355
3019.957515	0.012855973
3021.885968	0.012734488
3023.814421	0.012745798
3025.742874	0.012904201
3027.671327	0.013059773
3029.599780	0.013122141
3031.528233	0.013126011
3033.456686	0.013075829
3035.385139	0.013077445
3037.313592	0.013198060
3039.242046	0.013389100
3041.170499	0.013539256
3043.098952	0.013487641
3045.027405	0.013437794
3046.955858	0.013563507
3048.884311	0.013552792
3050.812764	0.013356847
3052.741217	0.013292005
3054.669670	0.013468071
3056.598123	0.013762369
3058.526576	0.014006245
3060.455029	0.014144620
3062.383482	0.014188975
3064.311936	0.014150427
3066.240389	0.013896755
3068.168842	0.013481671
3070.097295	0.013427031
3072.025748	0.013870547
3073.954201	0.014233506
3075.882654	0.014086797
3077.811107	0.013803333
3079.739560	0.013996036
3081.668013	0.014728967
3083.596466	0.015441074
3085.524919	0.015607617
3087.453372	0.015613196
3089.381825	0.016011171
3091.310279	0.016594255
3093.238732	0.016798282
3095.167185	0.016445059
3097.095638	0.016110428
3099.024091	0.016250964
3100.952544	0.016567480
3102.880997	0.016765410
3104.809450	0.016931843
3106.737903	0.017076837
3108.666356	0.017039077
3110.594809	0.016791586
3112.523262	0.016554728
3114.451715	0.016618242
3116.380169	0.016764665
3118.308622	0.016750611
3120.237075	0.017153576
3122.165528	0.018037710
3124.093981	0.018558087
3126.022434	0.018644501
3127.950887	0.018781628
3129.879340	0.018962432
3131.807793	0.018950593
3133.736246	0.018734518
3135.664699	0.018640425
3137.593152	0.018796150
3139.521605	0.018984606
3141.450058	0.019356221
3143.378512	0.019876141
3145.306965	0.020079885
3147.235418	0.020121034
3149.163871	0.020445390
3151.092324	0.020968035
3153.020777	0.021331469
3154.949230	0.021241251
3156.877683	0.020740734
3158.806136	0.020353571
3160.734589	0.020583179
3162.663042	0.021269253
3164.591495	0.021676401
3166.519948	0.021475874
3168.448402	0.021211509
3170.376855	0.021300556
3172.305308	0.021510515
3174.233761	0.021583032
3176.162214	0.021439593
3178.090667	0.021279955
3180.019120	0.021423446
3181.947573	0.021718835
3183.876026	0.022015814
3185.804479	0.022584628
3187.732932	0.023367858
3189.661385	0.023770489
3191.589838	0.023512237
3193.518292	0.023114471
3195.446745	0.023214780
3197.375198	0.023793111
3199.303651	0.024472484
3201.232104	0.024920469
3203.160557	0.025003728
3205.089010	0.024908677
3207.017463	0.024778718
3208.945916	0.024569420
3210.874369	0.024429530
3212.802822	0.024617484
3214.731275	0.025089873
3216.659728	0.025414940
3218.588181	0.025475925
3220.516635	0.025518559
3222.445088	0.025603343
3224.373541	0.025815703
3226.301994	0.026236406
3228.230447	0.026661616
3230.158900	0.026793601
3232.087353	0.026738243
3234.015806	0.027014835
3235.944259	0.027628584
3237.872712	0.027836287
3239.801165	0.027425401
3241.729618	0.027100729
3243.658071	0.027364872
3245.586525	0.028098213
3247.514978	0.028715415
3249.443431	0.028788378
3251.371884	0.028822580
3253.300337	0.029232493
3255.228790	0.029556351
3257.157243	0.029464321
3259.085696	0.029119987
3261.014149	0.028736150
3262.942602	0.028607771
3264.871055	0.028814442
3266.799508	0.028932631
3268.727961	0.028706167
3270.656414	0.028301172
3272.584868	0.027931925
3274.513321	0.028048968
3276.441774	0.028829159
3278.370227	0.029662479
3280.298680	0.029925743
3282.227133	0.029448358
3284.155586	0.028606709
3286.084039	0.028095042
3288.012492	0.028221415
3289.940945	0.028914444
3291.869398	0.029923016
3293.797851	0.030510718
3295.726304	0.030383278
3297.654758	0.030183760
3299.583211	0.030162590
3301.511664	0.030242136
3303.440117	0.030727778
3305.368570	0.031559587
3307.297023	0.032083023
3309.225476	0.031848527
3311.153929	0.031188382
3313.082382	0.030815991
3315.010835	0.031116184
3316.939288	0.031995375
3318.867741	0.032914467
3320.796194	0.033126861
3322.724648	0.032508060
3324.653101	0.031999778
3326.581554	0.032182816
3328.510007	0.032340687
3330.438460	0.032207221
3332.366913	0.032322213
3334.295366	0.032557119
3336.223819	0.032611880
3338.152272	0.032807533
3340.080725	0.033355635
3342.009178	0.033929460
3343.937631	0.034126483
3345.866084	0.033781651
3347.794537	0.033254653
3349.722991	0.033022903
3351.651444	0.033141203
3353.579897	0.033565097
3355.508350	0.034249824
3357.436803	0.034844473
3359.365256	0.034844004
3361.293709	0.034357868
3363.222162	0.033989001
3365.150615	0.033978496
3367.079068	0.034300942
3369.007521	0.034884933
3370.935974	0.035394110
3372.864427	0.035363887
3374.792881	0.034872048
3376.721334	0.034807138
3378.649787	0.035650302
3380.578240	0.036461618
3382.506693	0.036363166
3384.435146	0.036262266
3386.363599	0.037076730
3388.292052	0.037782107
3390.220505	0.037449840
3392.148958	0.036880039
3394.077411	0.036921430
3396.005864	0.037259728
3397.934317	0.037421983
3399.862770	0.037445422
3401.791224	0.037503779
3403.719677	0.037477344
3405.648130	0.037600864
3407.576583	0.037734255
3409.505036	0.037488956
3411.433489	0.036978494
3413.361942	0.036817074
3415.290395	0.037028514
3417.218848	0.037213594
3419.147301	0.037084941
3421.075754	0.036644526
3423.004207	0.036427569
3424.932660	0.036808297
3426.861114	0.037356220
3428.789567	0.037416190
3430.718020	0.036872048
3432.646473	0.036205348
3434.574926	0.035876773
3436.503379	0.036026709
3438.431832	0.036382951
3440.360285	0.036404766
3442.288738	0.036364451
3444.217191	0.036879200
3446.145644	0.037520569
3448.074097	0.037462052
3450.002550	0.036428519
3451.931004	0.035419378
3453.859457	0.035403017
3455.787910	0.035806581
3457.716363	0.035947535
3459.644816	0.035892844
3461.573269	0.035864417
3463.501722	0.035808757
3465.430175	0.035430785
3467.358628	0.034840573
3469.287081	0.034225050
3471.215534	0.033615902
3473.143987	0.033564031
3475.072440	0.034396209
3477.000893	0.035154827
3478.929347	0.034903899
3480.857800	0.034126192
3482.786253	0.033617891
3484.714706	0.033250891
3486.643159	0.032992333
3488.571612	0.033586569
3490.500065	0.034700137
3492.428518	0.034779064
3494.356971	0.033791788
3496.285424	0.032984123
3498.213877	0.032606807
3500.142330	0.032293677
3502.070783	0.032186884
3503.999237	0.032418095
3505.927690	0.032547552
3507.856143	0.032188099
3509.784596	0.031658098
3511.713049	0.031287882
3513.641502	0.031011825
3515.569955	0.030862940
3517.498408	0.030913210
3519.426861	0.031052846
3521.355314	0.031097572
3523.283767	0.030972088
3525.212220	0.030688802
3527.140673	0.030307500
3529.069126	0.029974490
3530.997580	0.029714316
3532.926033	0.029389609
3534.854486	0.028867699
3536.782939	0.028383173
3538.711392	0.028433710
3540.639845	0.028955713
3542.568298	0.029232828
3544.496751	0.028820461
3546.425204	0.028118083
3548.353657	0.027475528
3550.282110	0.026795398
3552.210563	0.026357520
3554.139016	0.026459806
3556.067470	0.026887227
3557.995923	0.027238641
3559.924376	0.027137209
3561.852829	0.026685856
3563.781282	0.026289685
3565.709735	0.025830088
3567.638188	0.025277888
3569.566641	0.025016036
3571.495094	0.024855794
3573.423547	0.024432981
3575.352000	0.023958407
3577.280453	0.023567466
3579.208906	0.023090305
3581.137360	0.022770802
3583.065813	0.022997050
3584.994266	0.023341706
3586.922719	0.023176650
3588.851172	0.023031253
3590.779625	0.023317032
3592.708078	0.023170387
3594.636531	0.022288473
3596.564984	0.021459909
3598.493437	0.021003250
3600.421890	0.020768048
3602.350343	0.020867711
3604.278796	0.021117421
3606.207249	0.021089835
3608.135703	0.020817619
3610.064156	0.020487787
3611.992609	0.020087935
3613.921062	0.019844616
3615.849515	0.019783672
3617.777968	0.019235982
3619.706421	0.018152414
3621.634874	0.017510755
3623.563327	0.017710920
3625.491780	0.018491065
3627.420233	0.019402973
3629.348686	0.019869540
3631.277139	0.019373510
3633.205593	0.018088100
3635.134046	0.016865034
3637.062499	0.016102197
3638.990952	0.015793804
3640.919405	0.016000055
3642.847858	0.016447475
3644.776311	0.016511539
3646.704764	0.015836986
3648.633217	0.015035806
3650.561670	0.015012614
3652.490123	0.015298640
3654.418576	0.014841698
3656.347029	0.013804139
3658.275482	0.013013287
3660.203936	0.012679647
3662.132389	0.012778850
3664.060842	0.013094459
3665.989295	0.013082890
3667.917748	0.012634490
3669.846201	0.012462296
3671.774654	0.012695518
3673.703107	0.012138790
3675.631560	0.011318868
3677.560013	0.011581380
3679.488466	0.012250454
3681.416919	0.012438503
3683.345372	0.012143694
3685.273826	0.011564100
3687.202279	0.010866929
3689.130732	0.010497659
3691.059185	0.010686382
3692.987638	0.010977571
3694.916091	0.011263543
3696.844544	0.011772966
3698.772997	0.012253598
3700.701450	0.012242326
3702.629903	0.011707702
3704.558356	0.010863397
3706.486809	0.010289359
3708.415262	0.010458588
3710.343716	0.011272149
3712.272169	0.012147577
3714.200622	0.012195716
3716.129075	0.011341886
3718.057528	0.010616390
3719.985981	0.010871996
3721.914434	0.011779515
3723.842887	0.012173895
3725.771340	0.011683416
3727.699793	0.011218004
3729.628246	0.011303999
3731.556699	0.011919777
3733.485152	0.013191563
3735.413605	0.014426501
3737.342059	0.014245478
3739.270512	0.012783345
3741.198965	0.011390648
3743.127418	0.011203800
3745.055871	0.012516647
3746.984324	0.013568725
3748.912777	0.012967010
3750.841230	0.012452161
3752.769683	0.013310350
3754.698136	0.014132580
3756.626589	0.013322840
3758.555042	0.011680638
3760.483495	0.011196737
3762.411949	0.012025629
3764.340402	0.012650427
3766.268855	0.012382546
3768.197308	0.011774356
3770.125761	0.011618233
3772.054214	0.012284126
3773.982667	0.013112247
3775.911120	0.013362142
3777.839573	0.013036994
3779.768026	0.012753659
3781.696479	0.012767868
3783.624932	0.012627325
3785.553385	0.012408607
3787.481838	0.012556260
3789.410292	0.012959573
3791.338745	0.013419244
3793.267198	0.013902943
3795.195651	0.014264083
3797.124104	0.014351778
3799.052557	0.013726354
3800.981010	0.012416916
3802.909463	0.011895593
3804.837916	0.012574311
3806.766369	0.013173505
3808.694822	0.013341093
3810.623275	0.013533858
3812.551728	0.013819524
3814.480182	0.014340904
3816.408635	0.015315149
3818.337088	0.015830290
3820.265541	0.014812474
3822.193994	0.013494781
3824.122447	0.013001502
3826.050900	0.013026438
3827.979353	0.013434216
3829.907806	0.013894126
3831.836259	0.013841391
3833.764712	0.013155283
3835.693165	0.012053893
3837.621618	0.011208387
3839.550071	0.011533715
3841.478525	0.012601684
3843.406978	0.012932087
3845.335431	0.012537695
3847.263884	0.012458704
3849.192337	0.012907892
3851.120790	0.013213499
3853.049243	0.012816173
3854.977696	0.012251504
3856.906149	0.012115214
3858.834602	0.011860992
3860.763055	0.011524095
3862.691508	0.011461182
3864.619961	0.011581899
3866.548415	0.011595502
3868.476868	0.011727910
3870.405321	0.012241424
3872.333774	0.012607835
3874.262227	0.012604534
3876.190680	0.012951404
3878.119133	0.013358622
3880.047586	0.013187858
3881.976039	0.012815375
3883.904492	0.012358312
3885.832945	0.011953562
3887.761398	0.012212583
3889.689851	0.012947717
3891.618305	0.013269025
3893.546758	0.012793757
3895.475211	0.012041898
3897.403664	0.011657725
3899.332117	0.011821549
3901.260570	0.012078385
3903.189023	0.011533397
3905.117476	0.010421816
3907.045929	0.010042373
3908.974382	0.010438162
3910.902835	0.011096417
3912.831288	0.011838771
3914.759741	0.012174143
3916.688194	0.011650824
3918.616648	0.010911985
3920.545101	0.010781040
3922.473554	0.011012869
3924.402007	0.010875748
3926.330460	0.010301241
3928.258913	0.009870019
3930.187366	0.010208960
3932.115819	0.011319471
3934.044272	0.012082729
3935.972725	0.011746556
3937.901178	0.011171993
3939.829631	0.011086547
3941.758084	0.011064355
3943.686538	0.010840441
3945.614991	0.010849574
3947.543444	0.011171179
3949.471897	0.011437816
3951.400350	0.011157739
3953.328803	0.010238930
3955.257256	0.009395069
3957.185709	0.009269525
3959.114162	0.009809654
3961.042615	0.010555832
3962.971068	0.011155118
3964.899521	0.011316599
3966.827974	0.010906908
3968.756427	0.010301568
3970.684881	0.009934505
3972.613334	0.009797166
3974.541787	0.009747423
3976.470240	0.009720411
3978.398693	0.009698355
3980.327146	0.009788019
3982.255599	0.009898134
3984.184052	0.009704853
3986.112505	0.009176939
3988.040958	0.008789117
3989.969411	0.009059764
3991.897864	0.009693556
3993.826317	0.009985825
3995.754771	0.009998311
3997.683224	0.010066249
3999.611677	0.010165407
4001.540130	0.010415308
4003.468583	0.010821926
4005.397036	0.010911138
4007.325489	0.010587459
4009.253942	0.010223222
4011.182395	0.009883409
4013.110848	0.009825973
4015.039301	0.010105731
4016.967754	0.010332144
4018.896207	0.010510298
4020.824661	0.010431422
4022.753114	0.009551320
4024.681567	0.008473253
4026.610020	0.008146467
4028.538473	0.008320338
4030.466926	0.008467320
4032.395379	0.008412606
4034.323832	0.008385376
4036.252285	0.008651220
4038.180738	0.008823187
4040.109191	0.008789036
4042.037644	0.009147000
4043.966097	0.009956365
4045.894550	0.010339732
4047.823004	0.009699794
4049.751457	0.008543028
4051.679910	0.007825487
4053.608363	0.007773173
4055.536816	0.007901857
4057.465269	0.008115196
4059.393722	0.008436052
4061.322175	0.008530476
4063.250628	0.008691519
4065.179081	0.009128385
4067.107534	0.009381431
4069.035987	0.009519310
4070.964440	0.009831160
4072.892894	0.009634124
4074.821347	0.008648932
4076.749800	0.008275438
4078.678253	0.008810331
4080.606706	0.008750258
4082.535159	0.008152574
4084.463612	0.008434745
4086.392065	0.009208676
4088.320518	0.009194755
4090.248971	0.008731350
4092.177424	0.008645897
4094.105877	0.008700821
4096.034330	0.008371896
4097.962783	0.007791528
4099.891237	0.007745616
4101.819690	0.008402355
4103.748143	0.009008357
4105.676596	0.008754713
4107.605049	0.007979141
4109.533502	0.007569366
4111.461955	0.007689074
4113.390408	0.008006566
4115.318861	0.008275959
4117.247314	0.008645868
4119.175767	0.009297043
4121.104220	0.009618607
4123.032673	0.009070179
4124.961127	0.007921715
4126.889580	0.006640844
4128.818033	0.005904773
4130.746486	0.006227088
4132.674939	0.007019561
4134.603392	0.007414162
4136.531845	0.007455732
4138.460298	0.007643926
4140.388751	0.007877705
4142.317204	0.007899524
4144.245657	0.008006750
4146.174110	0.008074353
4148.102563	0.007694999
4150.031017	0.007320984
4151.959470	0.007308710
4153.887923	0.007432926
4155.816376	0.007981003
4157.744829	0.008525664
4159.673282	0.008268541
4161.601735	0.007819506
4163.530188	0.007983776
4165.458641	0.008213188
4167.387094	0.007693933
4169.315547	0.007049492
4171.244000	0.007258058
4173.172453	0.007643792
4175.100906	0.007314706
4177.029360	0.006872773
4178.957813	0.007107122
4180.886266	0.007478232
4182.814719	0.007144704
4184.743172	0.006012528
4186.671625	0.005139380
4188.600078	0.005712219
4190.528531	0.006850946
4192.456984	0.007017508
4194.385437	0.006901263
4196.313890	0.007186094
4198.242343	0.007182177
4200.170796	0.006828300
4202.099250	0.006355309
4204.027703	0.005674792
4205.956156	0.005310793
4207.884609	0.005656161
4209.813062	0.006455154
4211.741515	0.007387795
4213.669968	0.007959723
4215.598421	0.008015684
4217.526874	0.007930462
4219.455327	0.008164245
4221.383780	0.008558490
4223.312233	0.008560655
4225.240686	0.007832782
4227.169139	0.006762679
4229.097593	0.005876690
4231.026046	0.005835060
4232.954499	0.006758338
4234.882952	0.007306976
4236.811405	0.006971702
4238.739858	0.006735341
4240.668311	0.006583252
4242.596764	0.006358312
4244.525217	0.006404384
4246.453670	0.006331738
4248.382123	0.006364843
4250.310576	0.006893290
4252.239029	0.007303700
4254.167483	0.007156614
4256.095936	0.006759373
4258.024389	0.006465503
4259.952842	0.006580089
4261.881295	0.006823388
4263.809748	0.006522177
4265.738201	0.005883045
4267.666654	0.005874556
4269.595107	0.006578633
4271.523560	0.007392152
4273.452013	0.007293126
4275.380466	0.006834497
4277.308919	0.006829660
4279.237373	0.006569957
4281.165826	0.006058456
4283.094279	0.006062923
4285.022732	0.006243013
4286.951185	0.006382785
4288.879638	0.006508360
4290.808091	0.006025659
4292.736544	0.005112733
4294.664997	0.004681400
4296.593450	0.004735261
4298.521903	0.004969080
4300.450356	0.004871672
4302.378809	0.004726774
4304.307262	0.005254824
4306.235716	0.005755135
4308.164169	0.005837644
4310.092622	0.005608153
4312.021075	0.005442475
4313.949528	0.005872522
4315.877981	0.006479116
4317.806434	0.006533374
4319.734887	0.006336560
4321.663340	0.006346768
4323.591793	0.006548762
4325.520246	0.006652835
4327.448699	0.006574858
4329.377152	0.006689440
4331.305606	0.006996009
4333.234059	0.007282029
4335.162512	0.007686628
4337.090965	0.008014384
4339.019418	0.007425833
4340.947871	0.006533178
4342.876324	0.006287085
4344.804777	0.006481487
4346.733230	0.006189621
4348.661683	0.005354605
4350.590136	0.004610432
4352.518589	0.004702576
4354.447042	0.005558788
4356.375495	0.006157658
4358.303949	0.006016383
4360.232402	0.005808521
4362.160855	0.005915132
4364.089308	0.005740631
4366.017761	0.005724593
4367.946214	0.005431029
4369.874667	0.004790425
4371.803120	0.004796518
4373.731573	0.005608572
4375.660026	0.006429822
4377.588479	0.006571764
4379.516932	0.006180994
4381.445385	0.006113216
4383.373839	0.006928217
4385.302292	0.007412581
4387.230745	0.007102828
4389.159198	0.007342570
4391.087651	0.008542508
4393.016104	0.009097143
4394.944557	0.008143982
4396.873010	0.006532827
4398.801463	0.005818303
4400.729916	0.006094481
4402.658369	0.006430016
4404.586822	0.006497379
4406.515275	0.006166073
4408.443729	0.005746063
4410.372182	0.005714147
4412.300635	0.005983748
4414.229088	0.006110584
4416.157541	0.006360849
4418.085994	0.007083609
4420.014447	0.007971621
4421.942900	0.008434810
4423.871353	0.008070057
4425.799806	0.007317089
4427.728259	0.007264914
4429.656712	0.007630878
4431.585165	0.007418943
4433.513618	0.006672686
4435.442072	0.005714417
4437.370525	0.004971513
4439.298978	0.005103374
4441.227431	0.005634890
4443.155884	0.005776796
4445.084337	0.005766215
4447.012790	0.006960765
4448.941243	0.009016334
4450.869696	0.010288510
4452.798149	0.009912823
4454.726602	0.008012723
4456.655055	0.006535869
4458.583508	0.006947504
4460.511962	0.008085616
4462.440415	0.008428176
4464.368868	0.008102429
4466.297321	0.007533676
4468.225774	0.006947673
4470.154227	0.006953776
4472.082680	0.007083317
4474.011133	0.006876002
4475.939586	0.006932884
4477.868039	0.006554210
4479.796492	0.005189032
4481.724945	0.004648659
4483.653398	0.005170472
4485.581851	0.006111523
4487.510305	0.006982318
4489.438758	0.007132975
4491.367211	0.006851179
4493.295664	0.006694891
4495.224117	0.006465869
4497.152570	0.006091090
4499.081023	0.006194238
4501.009476	0.006745362
4502.937929	0.007513421
4504.866382	0.008264973
4506.794835	0.008244838
4508.723288	0.007497911
4510.651741	0.006862119
4512.580195	0.006938380
4514.508648	0.007249059
4516.437101	0.007716567
4518.365554	0.008184290
4520.294007	0.008496366
4522.222460	0.008112286
4524.150913	0.007268948
4526.079366	0.007061416
4528.007819	0.007603554
4529.936272	0.007643899
4531.864725	0.007039203
4533.793178	0.006949310
4535.721631	0.007529036
4537.650084	0.007924873
4539.578538	0.007798967
4541.506991	0.007842352
4543.435444	0.007938973
4545.363897	0.007602903
4547.292350	0.007593926
4549.220803	0.008306821
4551.149256	0.008964348
4553.077709	0.008645481
4555.006162	0.007725426
4556.934615	0.007124980
4558.863068	0.006998751
4560.791521	0.007330484
4562.719974	0.008022906
4564.648428	0.008876588
4566.576881	0.008885129
4568.505334	0.007331498
4570.433787	0.006050965
4572.362240	0.006196882
4574.290693	0.006987398
4576.219146	0.007682656
4578.147599	0.007545084
4580.076052	0.006852219
4582.004505	0.006603247
4583.932958	0.006666222
4585.861411	0.006304639
4587.789864	0.005285926
4589.718318	0.004265041
4591.646771	0.004200244
4593.575224	0.005037537
4595.503677	0.005755482
4597.432130	0.005855701
4599.360583	0.006115735
4601.289036	0.006829725
4603.217489	0.008078316
[truncated: 1,501 more rows]
