# Supplementary material for: Adaptive Method for Quantitative Estimation of Glucose and Fructose Concentrations in Aqueous Solutions Based on Infrared Nanoantenna Optics
Source: Sensors (Basel). 2019 Jul 11;19(14):3053. doi: 10.3390/s19143053 (PMC6678705; doi:10.3390/s19143053)
Supplement: Supplementary file 1 [file sensors-19-03053-s001.zip › 00_Measurement_Data/Fructose cycles/3 c=50 gl/res4 sc50_50 ap100x100 par pol/3 c50 gl.6.txt]

748.239793	0.025627021
750.168246	0.037923615
752.096699	0.033337470
754.025152	0.026716467
755.953605	0.027712110
757.882058	0.015349132
759.810511	0.017302943
761.738964	0.033285342
763.667418	0.028396476
765.595871	0.014183497
767.524324	0.022689875
769.452777	0.032398149
771.381230	0.030732652
773.309683	0.022093497
775.238136	0.017975111
777.166589	0.028339159
779.095042	0.030271243
781.023495	0.013818431
782.951948	0.011630036
784.880401	0.006743496
786.808854	0.013102350
788.737308	0.023397349
790.665761	0.029106012
792.594214	0.029335139
794.522667	0.020421546
796.451120	0.018587695
798.379573	0.019191714
800.308026	0.021213355
802.236479	0.027039435
804.164932	0.035125706
806.093385	0.041217580
808.021838	0.030862972
809.950291	0.013696009
811.878744	0.016264880
813.807197	0.018736711
815.735651	0.013394254
817.664104	0.009540429
819.592557	0.021367978
821.521010	0.025845379
823.449463	0.027346253
825.377916	0.020126285
827.306369	0.020278763
829.234822	0.017769732
831.163275	0.016170599
833.091728	0.020380702
835.020181	0.028725088
836.948634	0.027275326
838.877087	0.020411780
840.805541	0.025657587
842.733994	0.030975766
844.662447	0.027305730
846.590900	0.015626308
848.519353	0.009813371
850.447806	0.012908014
852.376259	0.017613087
854.304712	0.021153567
856.233165	0.023862857
858.161618	0.022378746
860.090071	0.015939003
862.018524	0.014774395
863.946977	0.020805944
865.875430	0.024870692
867.803884	0.026069948
869.732337	0.029417729
871.660790	0.029255830
873.589243	0.026431197
875.517696	0.028702825
877.446149	0.036451846
879.374602	0.042901993
881.303055	0.045712374
883.231508	0.048658617
885.159961	0.051497545
887.088414	0.050563224
889.016867	0.047325511
890.945320	0.048168093
892.873774	0.053181473
894.802227	0.054602921
896.730680	0.052287918
898.659133	0.053943716
900.587586	0.060394697
902.516039	0.066884384
904.444492	0.071254753
906.372945	0.073996238
908.301398	0.077441975
910.229851	0.082323462
912.158304	0.086934373
914.086757	0.090209715
916.015210	0.092357047
917.943664	0.094907857
919.872117	0.099359423
921.800570	0.105491996
923.729023	0.111344554
925.657476	0.115321510
927.585929	0.118419245
929.514382	0.123217657
931.442835	0.131104782
933.371288	0.139440864
935.299741	0.145046845
937.228194	0.149490699
939.156647	0.155258641
941.085100	0.161462232
943.013553	0.166913405
944.942007	0.171683684
946.870460	0.176272407
948.798913	0.182125643
950.727366	0.189559698
952.655819	0.197831318
954.584272	0.206464589
956.512725	0.213662237
958.441178	0.218880132
960.369631	0.224133804
962.298084	0.229715273
964.226537	0.234349281
966.154990	0.238829777
968.083443	0.244831324
970.011897	0.252096444
971.940350	0.259170711
973.868803	0.264948249
975.797256	0.270058364
977.725709	0.275763541
979.654162	0.282258570
981.582615	0.289548814
983.511068	0.296526939
985.439521	0.302096993
987.367974	0.307417214
989.296427	0.313179076
991.224880	0.319045484
993.153333	0.325310230
995.081786	0.332030326
997.010240	0.338435143
998.938693	0.343793124
1000.867146	0.348813146
1002.795599	0.353983909
1004.724052	0.357931793
1006.652505	0.360470772
1008.580958	0.362973601
1010.509411	0.366171032
1012.437864	0.370232522
1014.366317	0.374309450
1016.294770	0.377323359
1018.223223	0.379767150
1020.151676	0.382406712
1022.080130	0.385023981
1024.008583	0.387683988
1025.937036	0.390740335
1027.865489	0.393397570
1029.793942	0.395213842
1031.722395	0.397070736
1033.650848	0.398510456
1035.579301	0.398457259
1037.507754	0.398122489
1039.436207	0.398861587
1041.364660	0.399844319
1043.293113	0.400122166
1045.221566	0.399880767
1047.150019	0.399062097
1049.078473	0.397308141
1051.006926	0.395091861
1052.935379	0.393172562
1054.863832	0.391484708
1056.792285	0.389632642
1058.720738	0.387927443
1060.649191	0.386734456
1062.577644	0.385541439
1064.506097	0.384267867
1066.434550	0.383567691
1068.363003	0.383309424
1070.291456	0.383123934
1072.219909	0.383136302
1074.148363	0.383288771
1076.076816	0.383449763
1078.005269	0.383284360
1079.933722	0.382440388
1081.862175	0.381521761
1083.790628	0.380947948
1085.719081	0.380277842
1087.647534	0.379352659
1089.575987	0.378307939
1091.504440	0.377512395
1093.432893	0.376978725
1095.361346	0.375901550
1097.289799	0.374274105
1099.218253	0.372574896
1101.146706	0.370452672
1103.075159	0.367705166
1105.003612	0.364833504
1106.932065	0.362641364
1108.860518	0.361423403
1110.788971	0.360371947
1112.717424	0.358828127
1114.645877	0.356958866
1116.574330	0.354704440
1118.502783	0.351762742
1120.431236	0.348707139
1122.359689	0.346372128
1124.288142	0.344237119
1126.216596	0.341551095
1128.145049	0.338721037
1130.073502	0.335980684
1132.001955	0.333168715
1133.930408	0.330442309
1135.858861	0.327698350
1137.787314	0.324837744
1139.715767	0.322230041
1141.644220	0.319972187
1143.572673	0.317721128
1145.501126	0.315362006
1147.429579	0.313004524
1149.358032	0.310506910
1151.286486	0.307675630
1153.214939	0.304619968
1155.143392	0.301487237
1157.071845	0.298473924
1159.000298	0.295919895
1160.928751	0.293675512
1162.857204	0.291104078
1164.785657	0.288178444
1166.714110	0.285587341
1168.642563	0.283661067
1170.571016	0.281930387
1172.499469	0.279525220
1174.427922	0.276300132
1176.356375	0.273217648
1178.284829	0.270769030
1180.213282	0.268502831
1182.141735	0.266030103
1184.070188	0.263244033
1185.998641	0.260270685
1187.927094	0.257382631
1189.855547	0.254761904
1191.784000	0.252328068
1193.712453	0.250006407
1195.640906	0.247783512
1197.569359	0.245211005
1199.497812	0.242320701
1201.426265	0.239710882
1203.354719	0.237463698
1205.283172	0.235305429
1207.211625	0.233372137
1209.140078	0.231344551
1211.068531	0.228983670
1212.996984	0.226495028
1214.925437	0.223797858
1216.853890	0.221070901
1218.782343	0.218846411
1220.710796	0.216870368
1222.639249	0.214723051
1224.567702	0.212539643
1226.496155	0.210358471
1228.424609	0.208313689
1230.353062	0.206644043
1232.281515	0.204957038
1234.209968	0.202803656
1236.138421	0.200495154
1238.066874	0.198393166
1239.995327	0.196604460
1241.923780	0.195230052
1243.852233	0.193908796
1245.780686	0.192384183
1247.709139	0.191152692
1249.637592	0.190021545
1251.566045	0.188244507
1253.494498	0.185882941
1255.422952	0.183522165
1257.351405	0.181770906
1259.279858	0.180595681
1261.208311	0.179054946
1263.136764	0.176902428
1265.065217	0.174974144
1266.993670	0.173622712
1268.922123	0.172251135
1270.850576	0.170265362
1272.779029	0.168047994
1274.707482	0.166272521
1276.635935	0.164908364
1278.564388	0.163515940
1280.492842	0.162024319
1282.421295	0.160593778
1284.349748	0.159381226
1286.278201	0.158480704
1288.206654	0.157545343
1290.135107	0.155964002
1292.063560	0.153817773
1293.992013	0.151862383
1295.920466	0.150476173
1297.848919	0.149322286
1299.777372	0.147966057
1301.705825	0.146278158
1303.634278	0.144570798
1305.562731	0.143148616
1307.491185	0.141795784
1309.419638	0.140454352
1311.348091	0.139340416
1313.276544	0.138307109
1315.204997	0.137241676
1317.133450	0.136224136
1319.061903	0.134941846
1320.990356	0.133228034
1322.918809	0.131560832
1324.847262	0.130295709
1326.775715	0.129144877
1328.704168	0.127770752
1330.632621	0.126290485
1332.561075	0.125049785
1334.489528	0.124359868
1336.417981	0.124367505
1338.346434	0.124371968
1340.274887	0.123225793
1342.203340	0.121035397
1344.131793	0.119137928
1346.060246	0.118035108
1347.988699	0.117188826
1349.917152	0.116076268
1351.845605	0.114795372
1353.774058	0.113606296
1355.702511	0.112413973
1357.630965	0.111308925
1359.559418	0.110684112
1361.487871	0.110121690
1363.416324	0.108811796
1365.344777	0.107253402
1367.273230	0.106410325
1369.201683	0.106270224
1371.130136	0.106466420
1373.058589	0.106405199
1374.987042	0.105081171
1376.915495	0.102623276
1378.843948	0.100347236
1380.772401	0.098816745
1382.700854	0.097981259
1384.629308	0.097859845
1386.557761	0.097859778
1388.486214	0.097118676
1390.414667	0.096046299
1392.343120	0.095721483
1394.271573	0.096042566
1396.200026	0.095815323
1398.128479	0.094311781
1400.056932	0.092176199
1401.985385	0.090529397
1403.913838	0.089590728
1405.842291	0.088652574
1407.770744	0.087303929
1409.699198	0.085962854
1411.627651	0.085067920
1413.556104	0.084940694
1415.484557	0.085879683
1417.413010	0.087094627
1419.341463	0.086967513
1421.269916	0.085378960
1423.198369	0.083516471
1425.126822	0.082056053
1427.055275	0.081209973
1428.983728	0.080755167
1430.912181	0.080306076
1432.840634	0.080016248
1434.769087	0.079805501
1436.697541	0.078785442
1438.625994	0.076958761
1440.554447	0.075269483
1442.482900	0.074294120
1444.411353	0.073918819
1446.339806	0.073371895
1448.268259	0.072268583
1450.196712	0.071477652
1452.125165	0.072124414
1454.053618	0.074405104
1455.982071	0.076866940
1457.910524	0.076671436
1459.838977	0.073552698
1461.767431	0.070846856
1463.695884	0.069705352
1465.624337	0.068913102
1467.552790	0.068195023
1469.481243	0.068742052
1471.409696	0.070408396
1473.338149	0.070882283
1475.266602	0.068905778
1477.195055	0.066257164
1479.123508	0.064478293
1481.051961	0.063495353
1482.980414	0.063002281
1484.908867	0.063229449
1486.837321	0.064163625
1488.765774	0.064603008
1490.694227	0.063530535
1492.622680	0.062212411
1494.551133	0.062015120
1496.479586	0.062303998
1498.408039	0.061554138
1500.336492	0.059890844
1502.264945	0.059407059
1504.193398	0.061484206
1506.121851	0.064643502
1508.050304	0.064598948
1509.978757	0.061152682
1511.907210	0.058538292
1513.835664	0.058034334
1515.764117	0.058297988
1517.692570	0.058446314
1519.621023	0.058690008
1521.549476	0.058652349
1523.477929	0.057647452
1525.406382	0.056047402
1527.334835	0.054355234
1529.263288	0.053168382
1531.191741	0.053079966
1533.120194	0.053638157
1535.048647	0.054348715
1536.977100	0.056059290
1538.905554	0.058948696
1540.834007	0.060126901
1542.762460	0.057148755
1544.690913	0.052823607
1546.619366	0.049989894
1548.547819	0.049110144
1550.476272	0.049397893
1552.404725	0.050091859
1554.333178	0.051233523
1556.261631	0.052956495
1558.190084	0.053906921
1560.118537	0.052447733
1562.046990	0.049991611
1563.975443	0.048344921
1565.903897	0.047760610
1567.832350	0.047620680
1569.760803	0.047376912
1571.689256	0.047393076
1573.617709	0.048242394
1575.546162	0.049201462
1577.474615	0.048715539
1579.403068	0.047174513
1581.331521	0.046172265
1583.259974	0.045991618
1585.188427	0.046001885
1587.116880	0.045964193
1589.045333	0.046014775
1590.973787	0.046224497
1592.902240	0.046420399
1594.830693	0.046412345
1596.759146	0.046385270
1598.687599	0.046570506
1600.616052	0.046878975
1602.544505	0.047141410
1604.472958	0.047365822
1606.401411	0.047604147
1608.329864	0.047874451
1610.258317	0.048312239
1612.186770	0.049225766
1614.115223	0.050808180
1616.043677	0.052341413
1617.972130	0.052503958
1619.900583	0.051757246
1621.829036	0.051639643
1623.757489	0.052422162
1625.685942	0.053183716
1627.614395	0.053492583
1629.542848	0.053727265
1631.471301	0.054497913
1633.399754	0.055961546
1635.328207	0.057073761
1637.256660	0.056411956
1639.185113	0.054584108
1641.113566	0.053587373
1643.042020	0.054482661
1644.970473	0.056586500
1646.898926	0.058172613
1648.827379	0.058777340
1650.755832	0.059458032
1652.684285	0.059612043
1654.612738	0.057668306
1656.541191	0.054772060
1658.469644	0.053126268
1660.398097	0.052967362
1662.326550	0.052960016
1664.255003	0.052389693
1666.183456	0.052087601
1668.111910	0.052539408
1670.040363	0.052930355
1671.968816	0.052500036
1673.897269	0.051503636
1675.825722	0.050287914
1677.754175	0.049255274
1679.682628	0.049242500
1681.611081	0.050787479
1683.539534	0.052103948
1685.467987	0.050251205
1687.396440	0.046558030
1689.324893	0.043796912
1691.253346	0.042695984
1693.181799	0.042903271
1695.110253	0.043950435
1697.038706	0.045300990
1698.967159	0.045378897
1700.895612	0.043616854
1702.824065	0.041753996
1704.752518	0.040584136
1706.680971	0.039720248
1708.609424	0.038763721
1710.537877	0.037970178
1712.466330	0.037897393
1714.394783	0.038543362
1716.323236	0.038856678
1718.251689	0.037752576
1720.180143	0.035976794
1722.108596	0.034741238
1724.037049	0.034106918
1725.965502	0.033806410
1727.893955	0.033882141
1729.822408	0.034433868
1731.750861	0.035049103
1733.679314	0.034983903
1735.607767	0.034366779
1737.536220	0.033957399
1739.464673	0.033845283
1741.393126	0.033765707
1743.321579	0.033704791
1745.250032	0.033896178
1747.178486	0.034357239
1749.106939	0.034683827
1751.035392	0.034459468
1752.963845	0.033826690
1754.892298	0.033378452
1756.820751	0.033569187
1758.749204	0.034273773
1760.677657	0.034773380
1762.606110	0.034623396
1764.534563	0.034139339
1766.463016	0.033910293
1768.391469	0.034359202
1770.319922	0.035410956
1772.248376	0.036304295
1774.176829	0.036397379
1776.105282	0.036099136
1778.033735	0.036077164
1779.962188	0.036369830
1781.890641	0.036585670
1783.819094	0.036534108
1785.747547	0.036544275
1787.676000	0.037116103
1789.604453	0.038331427
1791.532906	0.039504588
1793.461359	0.039872397
1795.389812	0.039729897
1797.318266	0.039628405
1799.246719	0.039521519
1801.175172	0.039315574
1803.103625	0.039199196
1805.032078	0.039299686
1806.960531	0.039590042
1808.888984	0.039950170
1810.817437	0.040198501
1812.745890	0.040265769
1814.674343	0.040320802
1816.602796	0.040524799
1818.531249	0.040775687
1820.459702	0.040906735
1822.388155	0.041032545
1824.316609	0.041361865
1826.245062	0.041944794
1828.173515	0.042458899
1830.101968	0.042343803
1832.030421	0.041670721
1833.958874	0.041167904
1835.887327	0.041014552
1837.815780	0.040810425
1839.744233	0.040637661
1841.672686	0.040871739
1843.601139	0.041198418
1845.529592	0.041049980
1847.458045	0.040542763
1849.386499	0.040099148
1851.314952	0.039761763
1853.243405	0.039360855
1855.171858	0.038939096
1857.100311	0.038719762
1859.028764	0.038686901
1860.957217	0.038567659
1862.885670	0.038301639
1864.814123	0.038219113
1866.742576	0.038479242
1868.671029	0.038490549
1870.599482	0.037699774
1872.527935	0.036699824
1874.456388	0.036142323
1876.384842	0.035948582
1878.313295	0.035771389
1880.241748	0.035493918
1882.170201	0.035311781
1884.098654	0.035301156
1886.027107	0.035216320
1887.955560	0.034887332
1889.884013	0.034416806
1891.812466	0.033958372
1893.740919	0.033526503
1895.669372	0.033079285
1897.597825	0.032661889
1899.526278	0.032405939
1901.454732	0.032273706
1903.383185	0.032074582
1905.311638	0.031839348
1907.240091	0.031627718
1909.168544	0.031274199
1911.096997	0.030733349
1913.025450	0.030271608
1914.953903	0.030108685
1916.882356	0.030040169
1918.810809	0.029747473
1920.739262	0.029320627
1922.667715	0.029067511
1924.596168	0.028903829
1926.524622	0.028533829
1928.453075	0.028063409
1930.381528	0.027657030
1932.309981	0.027332529
1934.238434	0.027108366
1936.166887	0.026966196
1938.095340	0.026931474
1940.023793	0.026990820
1941.952246	0.026914990
1943.880699	0.026668491
1945.809152	0.026401298
1947.737605	0.026027864
1949.666058	0.025563559
1951.594511	0.025234619
1953.522965	0.025065798
1955.451418	0.024953755
1957.379871	0.024811892
1959.308324	0.024486061
1961.236777	0.024060773
1963.165230	0.023800248
1965.093683	0.023650782
1967.022136	0.023409095
1968.950589	0.023119191
1970.879042	0.022879053
1972.807495	0.022611605
1974.735948	0.022343118
1976.664401	0.022202767
1978.592855	0.022065282
1980.521308	0.021786278
1982.449761	0.021491477
1984.378214	0.021321712
1986.306667	0.021274792
1988.235120	0.021100698
1990.163573	0.020608140
1992.092026	0.020128699
1994.020479	0.019950183
1995.948932	0.019887848
1997.877385	0.019914905
1999.805838	0.020079106
2001.734291	0.020077314
2003.662744	0.019790411
2005.591198	0.019449333
2007.519651	0.019202143
2009.448104	0.019131953
2011.376557	0.019128216
2013.305010	0.019011913
2015.233463	0.018861510
2017.161916	0.018643057
2019.090369	0.018277137
2021.018822	0.017994042
2022.947275	0.017826660
2024.875728	0.017573602
2026.804181	0.017363869
2028.732634	0.017377106
2030.661088	0.017433135
2032.589541	0.017362233
2034.517994	0.017279079
2036.446447	0.017319806
2038.374900	0.017449051
2040.303353	0.017538074
2042.231806	0.017505601
2044.160259	0.017322339
2046.088712	0.016891358
2048.017165	0.016375752
2049.945618	0.016176386
2051.874071	0.016241077
2053.802524	0.016251406
2055.730978	0.016173538
2057.659431	0.016043281
2059.587884	0.015912790
2061.516337	0.015870787
2063.444790	0.015827043
2065.373243	0.015758799
2067.301696	0.015786277
2069.230149	0.015819183
2071.158602	0.015745847
2073.087055	0.015638096
2075.015508	0.015481453
2076.943961	0.015220070
2078.872414	0.014923077
2080.800867	0.014734846
2082.729321	0.014714500
2084.657774	0.014679631
2086.586227	0.014545393
2088.514680	0.014456474
2090.443133	0.014412135
2092.371586	0.014338288
2094.300039	0.014235916
2096.228492	0.014086361
2098.156945	0.014052548
2100.085398	0.014315040
2102.013851	0.014539157
2103.942304	0.014342818
2105.870757	0.014101677
2107.799211	0.014072369
2109.727664	0.014103972
2111.656117	0.014225611
2113.584570	0.014227611
2115.513023	0.013947326
2117.441476	0.013718926
2119.369929	0.013565459
2121.298382	0.013318284
2123.226835	0.013212899
2125.155288	0.013294061
2127.083741	0.013366649
2129.012194	0.013459672
2130.940647	0.013503026
2132.869100	0.013352078
2134.797554	0.013238569
2136.726007	0.013366861
2138.654460	0.013458005
2140.582913	0.013189552
2142.511366	0.012828317
2144.439819	0.012886572
2146.368272	0.013117681
2148.296725	0.012817589
2150.225178	0.012237169
2152.153631	0.012069299
2154.082084	0.012180038
2156.010537	0.012221825
2157.938990	0.012276411
2159.867444	0.012372426
2161.795897	0.012299507
2163.724350	0.011976773
2165.652803	0.011607869
2167.581256	0.011456591
2169.509709	0.011627404
2171.438162	0.012000255
2173.366615	0.012225055
2175.295068	0.012120265
2177.223521	0.011845224
2179.151974	0.011563759
2181.080427	0.011396789
2183.008880	0.011361277
2184.937334	0.011309587
2186.865787	0.011309619
2188.794240	0.011444069
2190.722693	0.011540066
2192.651146	0.011526250
2194.579599	0.011414128
2196.508052	0.011243753
2198.436505	0.011158328
2200.364958	0.011048151
2202.293411	0.010815987
2204.221864	0.010779439
2206.150317	0.011017457
2208.078770	0.011152420
2210.007223	0.010996151
2211.935677	0.010656850
2213.864130	0.010369424
2215.792583	0.010342020
2217.721036	0.010401895
2219.649489	0.010300658
2221.577942	0.010265157
2223.506395	0.010462640
2225.434848	0.010637305
2227.363301	0.010689500
2229.291754	0.010710721
2231.220207	0.010631609
2233.148660	0.010574908
2235.077113	0.010670592
2237.005567	0.010534991
2238.934020	0.009966448
2240.862473	0.009522548
2242.790926	0.009529383
2244.719379	0.009636999
2246.647832	0.009560885
2248.576285	0.009350545
2250.504738	0.009270785
2252.433191	0.009438627
2254.361644	0.009728181
2256.290097	0.009812200
2258.218550	0.009670166
2260.147003	0.009638016
2262.075456	0.009920282
2264.003910	0.010196954
2265.932363	0.010054216
2267.860816	0.009695945
2269.789269	0.009474552
2271.717722	0.009286079
2273.646175	0.008950513
2275.574628	0.008569989
2277.503081	0.008415412
2279.431534	0.008617214
2281.359987	0.008828324
2283.288440	0.008760291
2285.216893	0.008598904
2287.145346	0.008556858
2289.073800	0.008606133
2291.002253	0.008618297
2292.930706	0.008560838
2294.859159	0.008382120
2296.787612	0.008030821
2298.716065	0.007839566
2300.644518	0.008160571
2302.572971	0.008625891
2304.501424	0.008627995
2306.429877	0.008288496
2308.358330	0.007923347
2310.286783	0.007569495
2312.215236	0.007488754
2314.143690	0.007915804
2316.072143	0.008610439
2318.000596	0.009122915
2319.929049	0.009059493
2321.857502	0.008473756
2323.785955	0.008009438
2325.714408	0.008047521
2327.642861	0.008320732
2329.571314	0.008414390
2331.499767	0.008277220
2333.428220	0.008176643
2335.356673	0.008139206
2337.285126	0.008276581
2339.213579	0.008596835
2341.142033	0.008668269
2343.070486	0.008579390
2344.998939	0.008593346
2346.927392	0.008532424
2348.855845	0.007996895
2350.784298	0.006937541
2352.712751	0.005761582
2354.641204	0.005027981
2356.569657	0.005164181
2358.498110	0.006112431
2360.426563	0.007177730
2362.355016	0.007806405
2364.283469	0.007740064
2366.211923	0.007976751
2368.140376	0.008806550
2370.068829	0.008920489
2371.997282	0.008151247
2373.925735	0.007221163
2375.854188	0.006496029
2377.782641	0.006147317
2379.711094	0.006175024
2381.639547	0.006340194
2383.568000	0.006407609
2385.496453	0.006438318
2387.424906	0.006581918
2389.353359	0.006693346
2391.281812	0.006520937
2393.210266	0.006150758
2395.138719	0.005855397
2397.067172	0.005673127
2398.995625	0.005426846
2400.924078	0.005189079
2402.852531	0.005341176
2404.780984	0.005907130
2406.709437	0.006193686
2408.637890	0.006076536
2410.566343	0.006111588
2412.494796	0.006446386
2414.423249	0.006604447
2416.351702	0.006483444
2418.280156	0.006496109
2420.208609	0.006570545
2422.137062	0.006203568
2424.065515	0.005553984
2425.993968	0.005425991
2427.922421	0.005878860
2429.850874	0.006035295
2431.779327	0.005642014
2433.707780	0.005273168
2435.636233	0.005193599
2437.564686	0.005333798
2439.493139	0.005790486
2441.421592	0.006388068
2443.350045	0.006649326
2445.278499	0.006613944
2447.206952	0.006542969
2449.135405	0.006370558
2451.063858	0.006181285
2452.992311	0.006108948
2454.920764	0.005871148
2456.849217	0.005450250
2458.777670	0.005406165
2460.706123	0.005848817
2462.634576	0.006189448
2464.563029	0.006170752
2466.491482	0.006105905
2468.419935	0.006127166
2470.348389	0.006263313
2472.276842	0.006649519
2474.205295	0.007057727
2476.133748	0.007198637
2478.062201	0.007242144
2479.990654	0.007073021
2481.919107	0.006651620
2483.847560	0.006567041
2485.776013	0.006978326
2487.704466	0.007310802
2489.632919	0.007379388
2491.561372	0.007376058
2493.489825	0.007228635
2495.418279	0.007220406
2497.346732	0.007724579
2499.275185	0.008366873
2501.203638	0.008538445
2503.132091	0.008328220
2505.060544	0.008304413
2506.988997	0.008605504
2508.917450	0.008860129
2510.845903	0.008859401
2512.774356	0.008930333
2514.702809	0.009230148
2516.631262	0.009516510
2518.559715	0.009778121
2520.488168	0.010025809
2522.416622	0.010131766
2524.345075	0.010222020
2526.273528	0.010314126
2528.201981	0.010275014
2530.130434	0.010197543
2532.058887	0.010334476
2533.987340	0.010578966
2535.915793	0.010678931
2537.844246	0.010921826
2539.772699	0.011472001
2541.701152	0.011962236
2543.629605	0.012213813
2545.558058	0.012382606
2547.486512	0.012589402
2549.414965	0.012933711
2551.343418	0.013411629
2553.271871	0.013823505
2555.200324	0.014290911
2557.128777	0.014836146
2559.057230	0.015102186
2560.985683	0.015012091
2562.914136	0.014818996
2564.842589	0.014975933
2566.771042	0.015504317
2568.699495	0.015832515
2570.627948	0.015975285
2572.556401	0.016349709
2574.484855	0.016805036
2576.413308	0.016862728
2578.341761	0.016717276
2580.270214	0.017072218
2582.198667	0.017736502
2584.127120	0.018057069
2586.055573	0.018020926
2587.984026	0.018002566
2589.912479	0.018182997
2591.840932	0.018314866
2593.769385	0.018152440
2595.697838	0.017929172
2597.626291	0.018092340
2599.554745	0.018636018
2601.483198	0.018888865
2603.411651	0.018607410
2605.340104	0.018566623
2607.268557	0.019092208
2609.197010	0.019514434
2611.125463	0.019610249
2613.053916	0.019706327
2614.982369	0.019629778
2616.910822	0.019254101
2618.839275	0.018955706
2620.767728	0.018841291
2622.696181	0.018749826
2624.624635	0.018656451
2626.553088	0.018642241
2628.481541	0.018556539
2630.409994	0.018280430
2632.338447	0.018297555
2634.266900	0.018718198
2636.195353	0.018831251
2638.123806	0.018409647
2640.052259	0.017897645
2641.980712	0.017706187
2643.909165	0.018054279
2645.837618	0.018592631
2647.766071	0.018474145
2649.694524	0.017763413
2651.622978	0.017441796
2653.551431	0.017734190
2655.479884	0.017936170
2657.408337	0.017587874
2659.336790	0.017057668
2661.265243	0.016859401
2663.193696	0.017047558
2665.122149	0.017322659
2667.050602	0.017329143
2668.979055	0.016862985
2670.907508	0.016380105
2672.835961	0.016450025
2674.764414	0.016832083
2676.692868	0.016862705
2678.621321	0.016364526
2680.549774	0.015773352
2682.478227	0.015491306
2684.406680	0.015601765
2686.335133	0.015773913
2688.263586	0.015622494
2690.192039	0.015414957
2692.120492	0.015501811
2694.048945	0.015662983
2695.977398	0.015888043
2697.905851	0.016246172
2699.834304	0.016176093
2701.762757	0.015522828
2703.691211	0.015092967
2705.619664	0.015168743
2707.548117	0.015303594
2709.476570	0.015272978
2711.405023	0.015103067
2713.333476	0.014919545
2715.261929	0.014803141
2717.190382	0.014636970
2719.118835	0.014450040
2721.047288	0.014331688
2722.975741	0.014168912
2724.904194	0.014086262
2726.832647	0.014279654
2728.761101	0.014448217
2730.689554	0.014323427
2732.618007	0.014091701
2734.546460	0.013901331
2736.474913	0.013670623
2738.403366	0.013320077
2740.331819	0.012952334
2742.260272	0.012850393
2744.188725	0.013133325
2746.117178	0.013633585
2748.045631	0.013945279
2749.974084	0.013673635
2751.902537	0.013135695
2753.830991	0.013002850
2755.759444	0.013302144
2757.687897	0.013501936
2759.616350	0.013353391
2761.544803	0.013077922
2763.473256	0.012829423
2765.401709	0.012697251
2767.330162	0.012854349
2769.258615	0.013217999
2771.187068	0.013503990
2773.115521	0.013413710
2775.043974	0.013041368
2776.972427	0.012687911
2778.900880	0.012508823
2780.829334	0.012520700
2782.757787	0.012384212
2784.686240	0.012032492
2786.614693	0.011876198
2788.543146	0.011949209
2790.471599	0.012029571
2792.400052	0.012082916
2794.328505	0.011935691
2796.256958	0.011683163
2798.185411	0.011766680
2800.113864	0.011940560
2802.042317	0.011836668
2803.970770	0.011740058
2805.899224	0.011834277
2807.827677	0.012018428
2809.756130	0.012077840
2811.684583	0.011976831
2813.613036	0.011825325
2815.541489	0.011636158
2817.469942	0.011578473
2819.398395	0.011786671
2821.326848	0.012127450
2823.255301	0.012418232
2825.183754	0.012576004
2827.112207	0.012414111
2829.040660	0.011849268
2830.969113	0.011341934
2832.897567	0.011379708
2834.826020	0.011748515
2836.754473	0.011922573
2838.682926	0.011845603
2840.611379	0.011930634
2842.539832	0.012353203
2844.468285	0.012658127
2846.396738	0.012333424
2848.325191	0.011790170
2850.253644	0.011701713
2852.182097	0.011728898
2854.110550	0.011243954
2856.039003	0.010475842
2857.967457	0.010258786
2859.895910	0.010657111
2861.824363	0.010793999
2863.752816	0.010672835
2865.681269	0.010978872
2867.609722	0.011341495
2869.538175	0.011184033
2871.466628	0.010962805
2873.395081	0.010982888
2875.323534	0.010990238
2877.251987	0.011078999
2879.180440	0.011359940
2881.108893	0.011680226
2883.037347	0.012038019
2884.965800	0.012229824
2886.894253	0.011848092
2888.822706	0.011152245
2890.751159	0.010740942
2892.679612	0.010584052
2894.608065	0.010502699
2896.536518	0.010676641
2898.464971	0.010861497
2900.393424	0.010664879
2902.321877	0.010485486
2904.250330	0.010683485
2906.178783	0.010981354
2908.107236	0.011285818
2910.035690	0.011576532
2911.964143	0.011492674
2913.892596	0.011076008
2915.821049	0.010782517
2917.749502	0.010708435
2919.677955	0.010655111
2921.606408	0.010621876
2923.534861	0.010599996
2925.463314	0.010565498
2927.391767	0.010596760
2929.320220	0.010788108
2931.248673	0.011073069
2933.177126	0.011170791
2935.105580	0.011074807
2937.034033	0.011223631
2938.962486	0.011687812
2940.890939	0.012048897
2942.819392	0.012144840
2944.747845	0.011945226
2946.676298	0.011472034
2948.604751	0.011102119
2950.533204	0.011104546
2952.461657	0.011400258
2954.390110	0.011759176
2956.318563	0.011957036
2958.247016	0.011938891
2960.175469	0.011709873
2962.103923	0.011500701
2964.032376	0.011480801
2965.960829	0.011179566
2967.889282	0.010766504
2969.817735	0.011044446
2971.746188	0.011702253
2973.674641	0.011927847
2975.603094	0.011872767
2977.531547	0.012003583
2979.460000	0.012017759
2981.388453	0.011762943
2983.316906	0.011771012
2985.245359	0.012014294
2987.173813	0.011922636
2989.102266	0.011528862
2991.030719	0.011332831
2992.959172	0.011526680
2994.887625	0.011992869
2996.816078	0.012364519
2998.744531	0.012350891
3000.672984	0.012124178
3002.601437	0.011871240
3004.529890	0.011540454
3006.458343	0.011320359
3008.386796	0.011568179
3010.315249	0.012280588
3012.243703	0.012979955
3014.172156	0.013221563
3016.100609	0.012979478
3018.029062	0.012491766
3019.957515	0.012184585
3021.885968	0.012421011
3023.814421	0.013077855
3025.742874	0.013538391
3027.671327	0.013415389
3029.599780	0.013126507
3031.528233	0.013057198
3033.456686	0.012954937
3035.385139	0.012716324
3037.313592	0.012819245
3039.242046	0.013267423
3041.170499	0.013433324
3043.098952	0.013290952
3045.027405	0.013200779
3046.955858	0.013244132
3048.884311	0.013585364
3050.812764	0.014106558
3052.741217	0.014268960
3054.669670	0.014020056
3056.598123	0.013801108
3058.526576	0.013899461
3060.455029	0.014186266
3062.383482	0.014163817
3064.311936	0.013897413
3066.240389	0.014032223
3068.168842	0.014609053
3070.097295	0.015047805
3072.025748	0.014891169
3073.954201	0.014277844
3075.882654	0.013880513
3077.811107	0.013957753
3079.739560	0.014070534
3081.668013	0.014093019
3083.596466	0.014385290
3085.524919	0.014862053
3087.453372	0.015249562
3089.381825	0.015563508
3091.310279	0.015858768
3093.238732	0.016387066
3095.167185	0.017053733
3097.095638	0.017206447
3099.024091	0.016946970
3100.952544	0.016888727
3102.880997	0.017006651
3104.809450	0.017137926
3106.737903	0.017251600
3108.666356	0.017063892
3110.594809	0.016605513
3112.523262	0.016374696
3114.451715	0.016535722
3116.380169	0.016892407
3118.308622	0.017280359
3120.237075	0.017402122
3122.165528	0.017063569
3124.093981	0.016860235
3126.022434	0.017287683
3127.950887	0.017897421
3129.879340	0.018472990
3131.807793	0.019240435
3133.736246	0.019893752
3135.664699	0.020135436
3137.593152	0.020241136
3139.521605	0.020377919
3141.450058	0.020357816
3143.378512	0.020056589
3145.306965	0.019675296
3147.235418	0.019598698
3149.163871	0.020090628
3151.092324	0.020833263
3153.020777	0.021184877
3154.949230	0.021079205
3156.877683	0.020979535
3158.806136	0.021198321
3160.734589	0.021601047
3162.663042	0.021661663
3164.591495	0.021272566
3166.519948	0.021247435
3168.448402	0.022006173
3170.376855	0.022854451
3172.305308	0.023182666
3174.233761	0.023204990
3176.162214	0.023364607
3178.090667	0.023560653
3180.019120	0.023461549
3181.947573	0.023352681
3183.876026	0.023453945
3185.804479	0.023351319
3187.732932	0.022828126
3189.661385	0.022270191
3191.589838	0.022171056
3193.518292	0.022741973
3195.446745	0.023749823
3197.375198	0.024747672
3199.303651	0.025380902
3201.232104	0.025293140
3203.160557	0.024603046
3205.089010	0.024173399
3207.017463	0.024316290
3208.945916	0.024525462
3210.874369	0.024687748
3212.802822	0.024931824
3214.731275	0.025229588
3216.659728	0.025517445
3218.588181	0.025741281
3220.516635	0.025743738
3222.445088	0.025470192
3224.373541	0.025328962
3226.301994	0.025743755
3228.230447	0.026537092
3230.158900	0.027042516
3232.087353	0.026876813
3234.015806	0.026534248
3235.944259	0.026763078
3237.872712	0.027437605
3239.801165	0.027794117
3241.729618	0.027604001
3243.658071	0.027246932
3245.586525	0.027094088
3247.514978	0.027376179
3249.443431	0.027896259
3251.371884	0.028116902
3253.300337	0.028149040
3255.228790	0.028332574
3257.157243	0.028350862
3259.085696	0.028255733
3261.014149	0.028629584
3262.942602	0.029234752
3264.871055	0.029179458
3266.799508	0.028681973
3268.727961	0.028605824
3270.656414	0.028741954
3272.584868	0.028679274
3274.513321	0.028642036
3276.441774	0.028841540
3278.370227	0.029275689
3280.298680	0.029389130
3282.227133	0.028575867
3284.155586	0.027626043
3286.084039	0.027864337
3288.012492	0.029028928
3289.940945	0.029771604
3291.869398	0.029730029
3293.797851	0.029665852
3295.726304	0.030019162
3297.654758	0.030387424
3299.583211	0.030326039
3301.511664	0.030174697
3303.440117	0.030302756
3305.368570	0.030556738
3307.297023	0.030800581
3309.225476	0.031054590
3311.153929	0.031287059
3313.082382	0.031329509
3315.010835	0.031253096
3316.939288	0.031358760
3318.867741	0.031465974
3320.796194	0.031324469
3322.724648	0.031315684
3324.653101	0.031874102
3326.581554	0.032571033
3328.510007	0.032564476
3330.438460	0.031922106
3332.366913	0.031549700
3334.295366	0.031821102
3336.223819	0.032366682
3338.152272	0.032908268
3340.080725	0.033345148
3342.009178	0.033406604
3343.937631	0.033217292
3345.866084	0.033385281
3347.794537	0.033573240
3349.722991	0.032916922
3351.651444	0.031987097
3353.579897	0.031904481
3355.508350	0.032539085
3357.436803	0.033156171
3359.365256	0.033523146
3361.293709	0.033821791
3363.222162	0.034047447
3365.150615	0.034167163
3367.079068	0.034468126
3369.007521	0.034928001
3370.935974	0.035247080
3372.864427	0.035306018
3374.792881	0.035236280
3376.721334	0.035460230
3378.649787	0.035960581
3380.578240	0.036442600
3382.506693	0.036983922
3384.435146	0.037402313
3386.363599	0.037430488
3388.292052	0.037206382
3390.220505	0.036815584
3392.148958	0.036388796
3394.077411	0.036195438
3396.005864	0.036117535
3397.934317	0.036052253
3399.862770	0.036354095
3401.791224	0.037117239
3403.719677	0.037564624
3405.648130	0.037581157
3407.576583	0.037382659
3409.505036	0.037257664
3411.433489	0.037476894
3413.361942	0.037930418
3415.290395	0.038327150
3417.218848	0.038667139
3419.147301	0.038807504
3421.075754	0.038421441
3423.004207	0.037771389
3424.932660	0.037460871
3426.861114	0.037463225
3428.789567	0.037327684
3430.718020	0.036953870
3432.646473	0.036653288
3434.574926	0.036474422
3436.503379	0.036110211
3438.431832	0.035793699
3440.360285	0.036000486
3442.288738	0.036377322
3444.217191	0.036511846
3446.145644	0.036645122
3448.074097	0.036694601
3450.002550	0.036296844
3451.931004	0.035659797
3453.859457	0.035166115
3455.787910	0.035281621
3457.716363	0.035934117
3459.644816	0.036545690
3461.573269	0.036974598
3463.501722	0.037025616
3465.430175	0.036466844
3467.358628	0.035695277
3469.287081	0.035242874
3471.215534	0.035203584
3473.143987	0.035190955
3475.072440	0.034901299
3477.000893	0.034600500
3478.929347	0.034352899
3480.857800	0.033748783
3482.786253	0.032944992
3484.714706	0.032487456
3486.643159	0.032424979
3488.571612	0.032719620
3490.500065	0.033177700
3492.428518	0.033328842
3494.356971	0.033225734
3496.285424	0.033134345
3498.213877	0.032923333
3500.142330	0.032653902
3502.070783	0.032504022
3503.999237	0.032244161
3505.927690	0.031769611
3507.856143	0.031317074
3509.784596	0.031052422
3511.713049	0.030955983
3513.641502	0.030834917
3515.569955	0.030670019
3517.498408	0.030644506
3519.426861	0.030774124
3521.355314	0.030938834
3523.283767	0.030945268
3525.212220	0.030714186
3527.140673	0.030629121
3529.069126	0.030978192
3530.997580	0.031252574
3532.926033	0.030790940
3534.854486	0.029782495
3536.782939	0.028896797
3538.711392	0.028227007
3540.639845	0.027591299
3542.568298	0.027348315
3544.496751	0.027635293
3546.425204	0.027780281
3548.353657	0.027500775
3550.282110	0.027145185
3552.210563	0.026809966
3554.139016	0.026431778
3556.067470	0.026061103
3557.995923	0.025894366
3559.924376	0.026297240
3561.852829	0.027286183
3563.781282	0.028097467
3565.709735	0.027789505
3567.638188	0.026567483
3569.566641	0.025585646
3571.495094	0.025031470
3573.423547	0.024458447
3575.352000	0.023940254
3577.280453	0.023614071
3579.208906	0.023105718
3581.137360	0.022390136
3583.065813	0.022011304
3584.994266	0.022171356
3586.922719	0.022518277
3588.851172	0.022527015
3590.779625	0.022083536
3592.708078	0.021449547
3594.636531	0.020867590
3596.564984	0.020654950
3598.493437	0.020764099
3600.421890	0.020798175
3602.350343	0.020722147
3604.278796	0.020666176
3606.207249	0.020532353
3608.135703	0.020388411
3610.064156	0.020501230
3611.992609	0.020905808
3613.921062	0.021312552
3615.849515	0.021209162
3617.777968	0.020393550
3619.706421	0.019273663
3621.634874	0.018390495
3623.563327	0.017802952
3625.491780	0.017552802
3627.420233	0.017624985
3629.348686	0.017648466
3631.277139	0.017420234
3633.205593	0.017042413
3635.134046	0.016653275
3637.062499	0.016381672
3638.990952	0.016211338
3640.919405	0.015821047
3642.847858	0.015155882
3644.776311	0.014818773
3646.704764	0.015301541
3648.633217	0.015973326
3650.561670	0.015628237
3652.490123	0.014619468
3654.418576	0.014023240
3656.347029	0.014171221
3658.275482	0.014389262
3660.203936	0.014132253
3662.132389	0.013793053
3664.060842	0.013860268
3665.989295	0.014441418
3667.917748	0.015210260
3669.846201	0.015291084
3671.774654	0.014402431
3673.703107	0.013305084
3675.631560	0.012244091
3677.560013	0.011335994
3679.488466	0.011021126
3681.416919	0.011234455
3683.345372	0.011575866
3685.273826	0.011784702
3687.202279	0.011922953
3689.130732	0.012001515
3691.059185	0.011562605
3692.987638	0.010717055
3694.916091	0.010218309
3696.844544	0.010275480
3698.772997	0.010679574
3700.701450	0.011081033
3702.629903	0.011108544
3704.558356	0.010859832
3706.486809	0.010715535
3708.415262	0.010853905
3710.343716	0.011330655
3712.272169	0.011828137
3714.200622	0.011884083
3716.129075	0.011778845
3718.057528	0.011915905
3719.985981	0.012294305
3721.914434	0.012768586
3723.842887	0.013024020
3725.771340	0.012824488
3727.699793	0.012400509
3729.628246	0.012066967
3731.556699	0.011955876
3733.485152	0.011901101
3735.413605	0.011938682
3737.342059	0.012718320
3739.270512	0.013990594
3741.198965	0.014955193
3743.127418	0.014772999
3745.055871	0.013332690
3746.984324	0.011883826
3748.912777	0.011280687
3750.841230	0.011705561
3752.769683	0.012971008
3754.698136	0.013973547
3756.626589	0.014060893
3758.555042	0.013671493
3760.483495	0.013641180
3762.411949	0.014081289
3764.340402	0.014389412
3766.268855	0.013990922
3768.197308	0.012902235
3770.125761	0.011807040
3772.054214	0.011298605
3773.982667	0.011283747
3775.911120	0.011556021
3777.839573	0.012204825
3779.768026	0.013127071
3781.696479	0.013707994
3783.624932	0.013619571
3785.553385	0.013203476
3787.481838	0.012823684
3789.410292	0.012736497
3791.338745	0.013135171
3793.267198	0.013751583
3795.195651	0.013981950
3797.124104	0.013860515
3799.052557	0.014006251
3800.981010	0.014395643
3802.909463	0.014255901
3804.837916	0.013673745
3806.766369	0.013330808
3808.694822	0.013206676
3810.623275	0.013285175
3812.551728	0.013795687
3814.480182	0.014269570
3816.408635	0.014170439
3818.337088	0.014097543
3820.265541	0.014429196
3822.193994	0.014427530
3824.122447	0.013738846
3826.050900	0.013068194
3827.979353	0.013223071
3829.907806	0.014407190
3831.836259	0.015807886
3833.764712	0.016000645
3835.693165	0.014636580
3837.621618	0.012984643
3839.550071	0.012402124
3841.478525	0.012719857
3843.406978	0.012989792
3845.335431	0.012847804
3847.263884	0.012520248
3849.192337	0.012148866
3851.120790	0.011575038
3853.049243	0.011037555
3854.977696	0.011372493
3856.906149	0.012272196
3858.834602	0.013059292
3860.763055	0.013415998
3862.691508	0.013317886
3864.619961	0.013012015
3866.548415	0.012769090
3868.476868	0.012781930
3870.405321	0.012986529
3872.333774	0.012845533
3874.262227	0.012276429
3876.190680	0.012038952
3878.119133	0.012629339
3880.047586	0.013510518
3881.976039	0.013579159
3883.904492	0.012718481
3885.832945	0.011984318
3887.761398	0.012087741
3889.689851	0.012651343
3891.618305	0.012951130
3893.546758	0.012630428
3895.475211	0.011853030
3897.403664	0.010981618
3899.332117	0.010624602
3901.260570	0.011244461
3903.189023	0.012144251
3905.117476	0.012249311
3907.045929	0.011739137
3908.974382	0.011126643
3910.902835	0.010560564
3912.831288	0.010355739
3914.759741	0.010769691
3916.688194	0.011322679
3918.616648	0.011204115
3920.545101	0.010321886
3922.473554	0.009493778
3924.402007	0.009643096
3926.330460	0.010571483
3928.258913	0.011004786
3930.187366	0.010628992
3932.115819	0.010343260
3934.044272	0.010468335
3935.972725	0.010713853
3937.901178	0.011044946
3939.829631	0.011350345
3941.758084	0.011352521
3943.686538	0.011027366
3945.614991	0.010505334
3947.543444	0.009816460
3949.471897	0.009295423
3951.400350	0.009532780
3953.328803	0.010292292
3955.257256	0.010683620
3957.185709	0.010603226
3959.114162	0.010316576
3961.042615	0.009691821
3962.971068	0.009205122
3964.899521	0.009357362
3966.827974	0.009765087
3968.756427	0.010105822
3970.684881	0.010333446
3972.613334	0.010151291
3974.541787	0.009730870
3976.470240	0.009528467
3978.398693	0.009404222
3980.327146	0.009261637
3982.255599	0.009241500
3984.184052	0.009081554
3986.112505	0.008748900
3988.040958	0.008815948
3989.969411	0.009573821
3991.897864	0.010644787
3993.826317	0.011341191
3995.754771	0.011303737
3997.683224	0.010792240
3999.611677	0.010078715
4001.540130	0.009131332
4003.468583	0.008118337
4005.397036	0.007816834
4007.325489	0.008409683
4009.253942	0.009075418
4011.182395	0.009347354
4013.110848	0.009346186
4015.039301	0.009451054
4016.967754	0.010092688
4018.896207	0.011077909
4020.824661	0.011590500
4022.753114	0.011266870
4024.681567	0.010628620
4026.610020	0.010059470
4028.538473	0.009370124
4030.466926	0.008744373
4032.395379	0.008870215
4034.323832	0.009411293
4036.252285	0.009115322
4038.180738	0.008281757
4040.109191	0.008364968
4042.037644	0.009392506
4043.966097	0.010109854
4045.894550	0.010097566
4047.823004	0.009903600
4049.751457	0.009529749
4051.679910	0.008885012
4053.608363	0.008557348
4055.536816	0.009029530
4057.465269	0.009853122
4059.393722	0.010125923
4061.322175	0.009701317
4063.250628	0.009322462
4065.179081	0.009319154
4067.107534	0.009377953
4069.035987	0.009180587
4070.964440	0.008634537
4072.892894	0.008593136
4074.821347	0.009144925
4076.749800	0.009000027
4078.678253	0.008365128
4080.606706	0.008417292
4082.535159	0.008490478
4084.463612	0.008265795
4086.392065	0.007644703
4088.320518	0.007219796
4090.248971	0.007153586
4092.177424	0.007103761
4094.105877	0.007604934
4096.034330	0.009073227
4097.962783	0.010278748
4099.891237	0.009972766
4101.819690	0.009067955
4103.748143	0.008830836
4105.676596	0.008586590
4107.605049	0.007926344
4109.533502	0.008049412
4111.461955	0.009195589
4113.390408	0.009722228
4115.318861	0.008950190
4117.247314	0.007731327
4119.175767	0.006983029
4121.104220	0.007184634
4123.032673	0.007877206
4124.961127	0.008254123
4126.889580	0.008691928
4128.818033	0.009167819
4130.746486	0.008784592
4132.674939	0.007969298
4134.603392	0.007870587
4136.531845	0.008224539
4138.460298	0.007971562
4140.388751	0.007618260
4142.317204	0.007949082
4144.245657	0.008412530
4146.174110	0.008675024
4148.102563	0.008666965
4150.031017	0.008109794
4151.959470	0.007552411
4153.887923	0.006934207
4155.816376	0.006054175
4157.744829	0.005804287
4159.673282	0.006432059
4161.601735	0.006800988
4163.530188	0.006845241
4165.458641	0.007252865
4167.387094	0.007861074
4169.315547	0.007703264
4171.244000	0.006978526
4173.172453	0.006623857
4175.100906	0.006810169
4177.029360	0.007089023
4178.957813	0.007316353
4180.886266	0.007784780
4182.814719	0.008120559
4184.743172	0.007855541
4186.671625	0.007507565
4188.600078	0.007537981
4190.528531	0.007628632
4192.456984	0.007608482
4194.385437	0.007281351
4196.313890	0.006762542
4198.242343	0.006819637
4200.170796	0.007418613
4202.099250	0.007438323
4204.027703	0.007237689
4205.956156	0.007999968
4207.884609	0.008398038
4209.813062	0.007226035
4211.741515	0.006142383
4213.669968	0.006128778
4215.598421	0.006206800
4217.526874	0.005872582
4219.455327	0.005581799
4221.383780	0.005733023
4223.312233	0.006043845
4225.240686	0.006501126
4227.169139	0.006697263
4229.097593	0.006713620
4231.026046	0.006493785
4232.954499	0.005952455
4234.882952	0.005592497
4236.811405	0.006111190
4238.739858	0.006913735
4240.668311	0.007059751
4242.596764	0.007091981
4244.525217	0.007790828
4246.453670	0.008237408
4248.382123	0.007919621
4250.310576	0.007918151
4252.239029	0.008256860
4254.167483	0.008104230
4256.095936	0.007143192
4258.024389	0.005947052
4259.952842	0.005630111
4261.881295	0.006308440
4263.809748	0.006886845
4265.738201	0.006469220
4267.666654	0.005637534
4269.595107	0.005677746
4271.523560	0.006163842
4273.452013	0.006189256
4275.380466	0.005868435
4277.308919	0.005324244
4279.237373	0.005090250
4281.165826	0.005727899
4283.094279	0.006024673
4285.022732	0.005294370
4286.951185	0.004847975
4288.879638	0.005548981
4290.808091	0.007030316
4292.736544	0.008221528
4294.664997	0.008863287
4296.593450	0.008560591
4298.521903	0.007133835
4300.450356	0.005539141
4302.378809	0.004933699
4304.307262	0.005535594
4306.235716	0.006962682
4308.164169	0.007726550
4310.092622	0.007321071
4312.021075	0.006460427
4313.949528	0.005833388
4315.877981	0.005664944
4317.806434	0.005497902
4319.734887	0.004758686
4321.663340	0.004254799
4323.591793	0.004521419
4325.520246	0.004879614
4327.448699	0.005822148
4329.377152	0.006781195
4331.305606	0.006976928
4333.234059	0.006808237
4335.162512	0.006452775
4337.090965	0.005674743
4339.019418	0.005405260
4340.947871	0.006245473
4342.876324	0.007513262
4344.804777	0.007973506
4346.733230	0.007131226
4348.661683	0.005677725
4350.590136	0.005013207
4352.518589	0.005614393
4354.447042	0.006228759
4356.375495	0.006189254
4358.303949	0.005667744
4360.232402	0.005213563
4362.160855	0.005691054
4364.089308	0.006170441
4366.017761	0.006131690
4367.946214	0.006221562
4369.874667	0.006253700
4371.803120	0.005978441
4373.731573	0.005725672
4375.660026	0.006051072
4377.588479	0.006550676
4379.516932	0.006478507
4381.445385	0.006369365
4383.373839	0.006590053
4385.302292	0.006452042
4387.230745	0.005680562
4389.159198	0.004647131
4391.087651	0.003906736
4393.016104	0.003948412
4394.944557	0.005318280
4396.873010	0.006889594
4398.801463	0.006860995
4400.729916	0.005628884
4402.658369	0.005479856
4404.586822	0.006947600
4406.515275	0.008580686
4408.443729	0.008767511
4410.372182	0.007929543
4412.300635	0.007323266
4414.229088	0.006950011
4416.157541	0.005898837
4418.085994	0.004815643
4420.014447	0.005208607
4421.942900	0.006343683
4423.871353	0.006476165
4425.799806	0.005490462
4427.728259	0.005196853
4429.656712	0.006118172
4431.585165	0.006413195
4433.513618	0.006008037
4435.442072	0.006568235
4437.370525	0.007964200
4439.298978	0.008551695
4441.227431	0.008082028
4443.155884	0.007104750
4445.084337	0.006055435
4447.012790	0.005712700
4448.941243	0.005855112
4450.869696	0.005538862
4452.798149	0.004426476
4454.726602	0.003490910
4456.655055	0.003951432
4458.583508	0.005556105
4460.511962	0.006995577
4462.440415	0.007773403
4464.368868	0.007701636
4466.297321	0.007329257
4468.225774	0.007188429
4470.154227	0.007328744
4472.082680	0.006902858
4474.011133	0.006048128
4475.939586	0.005924731
4477.868039	0.006591286
4479.796492	0.007067682
4481.724945	0.006875544
4483.653398	0.006131643
4485.581851	0.005586935
4487.510305	0.005541767
4489.438758	0.006009036
4491.367211	0.006790870
4493.295664	0.007464794
4495.224117	0.007478780
4497.152570	0.006878071
4499.081023	0.006747935
4501.009476	0.006749595
4502.937929	0.006202196
4504.866382	0.006273601
4506.794835	0.007338352
4508.723288	0.007969161
4510.651741	0.008019887
4512.580195	0.007973124
4514.508648	0.007211786
4516.437101	0.006437626
4518.365554	0.006438804
4520.294007	0.007140349
4522.222460	0.007682905
4524.150913	0.007587842
4526.079366	0.007188094
4528.007819	0.007342688
4529.936272	0.007403265
4531.864725	0.006714572
4533.793178	0.006441534
4535.721631	0.007226527
4537.650084	0.007632502
4539.578538	0.007248384
4541.506991	0.006864128
4543.435444	0.007324742
4545.363897	0.008047586
4547.292350	0.007881233
4549.220803	0.006721701
4551.149256	0.005779483
4553.077709	0.006091435
4555.006162	0.006979890
4556.934615	0.007419118
4558.863068	0.007549256
4560.791521	0.007628601
4562.719974	0.006963698
4564.648428	0.005707061
4566.576881	0.005529826
4568.505334	0.006780441
4570.433787	0.007908892
4572.362240	0.007785515
4574.290693	0.007567320
4576.219146	0.007605174
4578.147599	0.007305545
4580.076052	0.006705704
4582.004505	0.006963532
4583.932958	0.007952701
4585.861411	0.007862180
4587.789864	0.006537464
4589.718318	0.006015259
4591.646771	0.006964355
4593.575224	0.007832608
4595.503677	0.007879435
4597.432130	0.008047976
4599.360583	0.008496763
4601.289036	0.008923232
4603.217489	0.009334326
[truncated: 1,501 more rows]
