# Supplementary material for: Adaptive Method for Quantitative Estimation of Glucose and Fructose Concentrations in Aqueous Solutions Based on Infrared Nanoantenna Optics
Source: Sensors (Basel). 2019 Jul 11;19(14):3053. doi: 10.3390/s19143053 (PMC6678705; doi:10.3390/s19143053)
Supplement: Supplementary file 1 [file sensors-19-03053-s001.zip › 00_Measurement_Data/Fructose cycles/3 c=50 gl/res4 sc50_50 ap100x100 par pol/3 c50 gl.7.txt]

748.239793	0.028428940
750.168246	0.024967330
752.096699	0.038833030
754.025152	0.038001403
755.953605	0.033291403
757.882058	0.041658174
759.810511	0.040784478
761.738964	0.033282325
763.667418	0.022244899
765.595871	0.025653237
767.524324	0.040243678
769.452777	0.033973794
771.381230	0.012586506
773.309683	0.023526855
775.238136	0.033904366
777.166589	0.039525941
779.095042	0.033095244
781.023495	0.014299998
782.951948	0.012008724
784.880401	0.012150493
786.808854	0.010785297
788.737308	0.021248052
790.665761	0.025951391
792.594214	0.024173046
794.522667	0.021095701
796.451120	0.027156360
798.379573	0.026966987
800.308026	0.024486842
802.236479	0.023771130
804.164932	0.017062375
806.093385	0.015293552
808.021838	0.023682952
809.950291	0.017053310
811.878744	0.020000380
813.807197	0.028821681
815.735651	0.025446348
817.664104	0.041455310
819.592557	0.049668554
821.521010	0.044861138
823.449463	0.036088437
825.377916	0.035349265
827.306369	0.028533231
829.234822	0.015086728
831.163275	0.019514820
833.091728	0.033935584
835.020181	0.029733835
836.948634	0.017717358
838.877087	0.031956997
840.805541	0.042209048
842.733994	0.040206682
844.662447	0.034432765
846.590900	0.025564780
848.519353	0.013102846
850.447806	0.012496940
852.376259	0.017863113
854.304712	0.029731873
856.233165	0.038489927
858.161618	0.035741892
860.090071	0.031488013
862.018524	0.028148552
863.946977	0.023238335
865.875430	0.019637311
867.803884	0.020785222
869.732337	0.025616877
871.660790	0.028766112
873.589243	0.026686233
875.517696	0.023314076
877.446149	0.024587901
879.374602	0.029096738
881.303055	0.032546245
883.231508	0.037692737
885.159961	0.043205999
887.088414	0.044311430
889.016867	0.043669894
890.945320	0.046675585
892.873774	0.052040398
894.802227	0.055419434
896.730680	0.057888687
898.659133	0.060917966
900.587586	0.063310422
902.516039	0.065500923
904.444492	0.069327988
906.372945	0.075132318
908.301398	0.081097148
910.229851	0.084623635
912.158304	0.086639889
914.086757	0.088978261
916.015210	0.091133028
917.943664	0.093986794
919.872117	0.099404290
921.800570	0.106726624
923.729023	0.113333263
925.657476	0.117105186
927.585929	0.119145468
929.514382	0.122777611
931.442835	0.128736094
933.371288	0.134424269
935.299741	0.138966948
937.228194	0.144249305
939.156647	0.150878966
941.085100	0.157325134
943.013553	0.162662253
944.942007	0.167791933
946.870460	0.174312815
948.798913	0.182012424
950.727366	0.189268738
952.655819	0.196513072
954.584272	0.204430774
956.512725	0.211801365
958.441178	0.218108356
960.369631	0.223987475
962.298084	0.230070934
964.226537	0.236195385
966.154990	0.242134646
968.083443	0.248517185
970.011897	0.255331278
971.940350	0.261689484
973.868803	0.267372489
975.797256	0.272698462
977.725709	0.277265757
979.654162	0.281681329
981.582615	0.288278282
983.511068	0.296769798
985.439521	0.304287165
987.367974	0.310228854
989.296427	0.316007942
991.224880	0.321353555
993.153333	0.325358242
995.081786	0.329817057
997.010240	0.336321175
998.938693	0.343075722
1000.867146	0.348470718
1002.795599	0.352922797
1004.724052	0.356867731
1006.652505	0.360586137
1008.580958	0.364800453
1010.509411	0.369536012
1012.437864	0.373179346
1014.366317	0.375169396
1016.294770	0.377500623
1018.223223	0.381206810
1020.151676	0.384921461
1022.080130	0.387296200
1024.008583	0.388825536
1025.937036	0.390798986
1027.865489	0.393001139
1029.793942	0.394109875
1031.722395	0.394045383
1033.650848	0.394024402
1035.579301	0.394404173
1037.507754	0.394999653
1039.436207	0.396262467
1041.364660	0.398049533
1043.293113	0.399337023
1045.221566	0.399275303
1047.150019	0.397957832
1049.078473	0.396376073
1051.006926	0.395055115
1052.935379	0.393449783
1054.863832	0.391407579
1056.792285	0.389709949
1058.720738	0.388101876
1060.649191	0.385939181
1062.577644	0.384566665
1064.506097	0.384811759
1066.434550	0.385122418
1068.363003	0.384963512
1070.291456	0.385143012
1072.219909	0.385036439
1074.148363	0.384072572
1076.076816	0.383035958
1078.005269	0.382107556
1079.933722	0.381021500
1081.862175	0.380147249
1083.790628	0.379624277
1085.719081	0.378915668
1087.647534	0.377781063
1089.575987	0.376773834
1091.504440	0.376132548
1093.432893	0.375325978
1095.361346	0.374189466
1097.289799	0.373080909
1099.218253	0.372005403
1101.146706	0.370638996
1103.075159	0.368699878
1105.003612	0.366059929
1106.932065	0.363228351
1108.860518	0.361112326
1110.788971	0.359839410
1112.717424	0.358822495
1114.645877	0.357393354
1116.574330	0.355023980
1118.502783	0.351835161
1120.431236	0.348659903
1122.359689	0.346043319
1124.288142	0.343739539
1126.216596	0.341553837
1128.145049	0.339161009
1130.073502	0.335927665
1132.001955	0.332326472
1133.930408	0.329469264
1135.858861	0.327591509
1137.787314	0.325980395
1139.715767	0.323809147
1141.644220	0.321148366
1143.572673	0.318457961
1145.501126	0.315682769
1147.429579	0.312781483
1149.358032	0.309914351
1151.286486	0.307043254
1153.214939	0.304441780
1155.143392	0.302417666
1157.071845	0.300184518
1159.000298	0.297259271
1160.928751	0.294483662
1162.857204	0.292036742
1164.785657	0.289396971
1166.714110	0.286776781
1168.642563	0.284292936
1170.571016	0.281475395
1172.499469	0.278206736
1174.427922	0.274897456
1176.356375	0.271912694
1178.284829	0.269292325
1180.213282	0.266839087
1182.141735	0.264255464
1184.070188	0.261578321
1185.998641	0.259242862
1187.927094	0.257326096
1189.855547	0.255319268
1191.784000	0.252922833
1193.712453	0.250433981
1195.640906	0.247974277
1197.569359	0.245351538
1199.497812	0.242634416
1201.426265	0.239846095
1203.354719	0.237268060
1205.283172	0.234872222
1207.211625	0.232592568
1209.140078	0.230316505
1211.068531	0.227874771
1212.996984	0.225199327
1214.925437	0.222540975
1216.853890	0.220495030
1218.782343	0.219069585
1220.710796	0.217204317
1222.639249	0.214443043
1224.567702	0.211775064
1226.496155	0.210088313
1228.424609	0.208895549
1230.353062	0.207126528
1232.281515	0.204670310
1234.209968	0.202175260
1236.138421	0.199997336
1238.066874	0.198205575
1239.995327	0.196651340
1241.923780	0.194962442
1243.852233	0.193210095
1245.780686	0.191604748
1247.709139	0.190153405
1249.637592	0.188933313
1251.566045	0.187750161
1253.494498	0.186135888
1255.422952	0.184299245
1257.351405	0.182656929
1259.279858	0.180924416
1261.208311	0.179092109
1263.136764	0.177520633
1265.065217	0.175967529
1266.993670	0.174164757
1268.922123	0.172269508
1270.850576	0.170392871
1272.779029	0.168690428
1274.707482	0.167196929
1276.635935	0.165857807
1278.564388	0.164568186
1280.492842	0.163077474
1282.421295	0.161339626
1284.349748	0.159592256
1286.278201	0.157932222
1288.206654	0.156449705
1290.135107	0.155095890
1292.063560	0.153654739
1293.992013	0.152265936
1295.920466	0.151021019
1297.848919	0.149627417
1299.777372	0.147997379
1301.705825	0.146362677
1303.634278	0.144886404
1305.562731	0.143597260
1307.491185	0.142548740
1309.419638	0.141632050
1311.348091	0.140427977
1313.276544	0.139348552
1315.204997	0.138777569
1317.133450	0.137886196
1319.061903	0.136355773
1320.990356	0.134374723
1322.918809	0.132112458
1324.847262	0.130309165
1326.775715	0.129104510
1328.704168	0.127739877
1330.632621	0.126285985
1332.561075	0.125753924
1334.489528	0.126373023
1336.417981	0.127177969
1338.346434	0.126880139
1340.274887	0.125274554
1342.203340	0.122687325
1344.131793	0.119883388
1346.060246	0.117940404
1347.988699	0.116551988
1349.917152	0.115168571
1351.845605	0.114077352
1353.774058	0.113234133
1355.702511	0.112585954
1357.630965	0.112348355
1359.559418	0.112030394
1361.487871	0.110935733
1363.416324	0.109947324
1365.344777	0.109220296
1367.273230	0.107746601
1369.201683	0.106831476
1371.130136	0.107186817
1373.058589	0.107121788
1374.987042	0.106199004
1376.915495	0.104548596
1378.843948	0.102215573
1380.772401	0.100532956
1382.700854	0.100150339
1384.629308	0.099841148
1386.557761	0.098639630
1388.486214	0.097808525
1390.414667	0.097894326
1392.343120	0.097588718
1394.271573	0.097410649
1396.200026	0.097750545
1398.128479	0.096669897
1400.056932	0.094811313
1401.985385	0.093329772
1403.913838	0.091310404
1405.842291	0.089575939
1407.770744	0.088568494
1409.699198	0.087513030
1411.627651	0.086971246
1413.556104	0.087595083
1415.484557	0.088333875
1417.413010	0.087597534
1419.341463	0.086668015
1421.269916	0.086579487
1423.198369	0.085362583
1425.126822	0.083727397
1427.055275	0.082908742
1428.983728	0.082125828
1430.912181	0.082167834
1432.840634	0.082867868
1434.769087	0.081507981
1436.697541	0.078772977
1438.625994	0.077705927
1440.554447	0.076969177
1442.482900	0.075817324
1444.411353	0.075209059
1446.339806	0.074516706
1448.268259	0.073889703
1450.196712	0.074319355
1452.125165	0.075701825
1454.053618	0.076768555
1455.982071	0.076028779
1457.910524	0.074950948
1459.838977	0.075109810
1461.767431	0.074070849
1463.695884	0.071211711
1465.624337	0.069269218
1467.552790	0.069625005
1469.481243	0.070145264
1471.409696	0.069730386
1473.338149	0.069735214
1475.266602	0.069296017
1477.195055	0.067443766
1479.123508	0.065373041
1481.051961	0.063839570
1482.980414	0.063465804
1484.908867	0.064194702
1486.837321	0.065096460
1488.765774	0.065192118
1490.694227	0.064644784
1492.622680	0.064209357
1494.551133	0.063022994
1496.479586	0.061587311
1498.408039	0.061407879
1500.336492	0.062254090
1502.264945	0.063482247
1504.193398	0.063627474
1506.121851	0.062603168
1508.050304	0.063326493
1509.978757	0.063836165
1511.907210	0.062395301
1513.835664	0.061196260
1515.764117	0.061352745
1517.692570	0.063011192
1519.621023	0.064200133
1521.549476	0.063500322
1523.477929	0.062322017
1525.406382	0.059955467
1527.334835	0.057188228
1529.263288	0.055874769
1531.191741	0.055053815
1533.120194	0.054612927
1535.048647	0.056393560
1536.977100	0.058691613
1538.905554	0.059870720
1540.834007	0.061453853
1542.762460	0.060602266
1544.690913	0.056643266
1546.619366	0.053468797
1548.547819	0.051734984
1550.476272	0.051269285
1552.404725	0.052132040
1554.333178	0.053820122
1556.261631	0.054856874
1558.190084	0.053359013
1560.118537	0.052142005
1562.046990	0.052071288
1563.975443	0.050844889
1565.903897	0.049593039
1567.832350	0.048673201
1569.760803	0.048116118
1571.689256	0.048913769
1573.617709	0.049240623
1575.546162	0.048270479
1577.474615	0.047936771
1579.403068	0.047648627
1581.331521	0.046549406
1583.259974	0.045970112
1585.188427	0.046266004
1587.116880	0.046629179
1589.045333	0.046663288
1590.973787	0.046658859
1592.902240	0.046843227
1594.830693	0.047026385
1596.759146	0.047079377
1598.687599	0.047104094
1600.616052	0.047216374
1602.544505	0.047448568
1604.472958	0.047692742
1606.401411	0.047823559
1608.329864	0.048002861
1610.258317	0.048640013
1612.186770	0.049872700
1614.115223	0.050884157
1616.043677	0.051375434
1617.972130	0.052671574
1619.900583	0.053912457
1621.829036	0.053392004
1623.757489	0.053001270
1625.685942	0.053340424
1627.614395	0.053096022
1629.542848	0.053490892
1631.471301	0.055251267
1633.399754	0.056548893
1635.328207	0.056752808
1637.256660	0.057068270
1639.185113	0.056629948
1641.113566	0.055867154
1643.042020	0.056232642
1644.970473	0.057059910
1646.898926	0.058675081
1648.827379	0.061809979
1650.755832	0.061191779
1652.684285	0.056037694
1654.612738	0.054216344
1656.541191	0.055462018
1658.469644	0.055582594
1660.398097	0.054501802
1662.326550	0.053414032
1664.255003	0.053585291
1666.183456	0.054192893
1668.111910	0.053709175
1670.040363	0.053360369
1671.968816	0.053296596
1673.897269	0.051589608
1675.825722	0.049993526
1677.754175	0.050580937
1679.682628	0.052027032
1681.611081	0.052433345
1683.539534	0.050905455
1685.467987	0.049232289
1687.396440	0.047768280
1689.324893	0.045573663
1691.253346	0.044286359
1693.181799	0.044045325
1695.110253	0.044170674
1697.038706	0.044983417
1698.967159	0.044302169
1700.895612	0.042932302
1702.824065	0.043176495
1704.752518	0.042490765
1706.680971	0.040827565
1708.609424	0.039766654
1710.537877	0.039337747
1712.466330	0.039514683
1714.394783	0.039972529
1716.323236	0.039585639
1718.251689	0.038321655
1720.180143	0.037243307
1722.108596	0.036147762
1724.037049	0.035114069
1725.965502	0.034759868
1727.893955	0.035017520
1729.822408	0.035717066
1731.750861	0.035921469
1733.679314	0.035211466
1735.607767	0.035330798
1737.536220	0.035670742
1739.464673	0.035293378
1741.393126	0.035301860
1743.321579	0.035841923
1745.250032	0.036346551
1747.178486	0.036488980
1749.106939	0.035935462
1751.035392	0.035176344
1752.963845	0.034716606
1754.892298	0.034170713
1756.820751	0.033713132
1758.749204	0.033858646
1760.677657	0.033961870
1762.606110	0.034080673
1764.534563	0.034628130
1766.463016	0.035249963
1768.391469	0.036179472
1770.319922	0.037166145
1772.248376	0.037513971
1774.176829	0.037485614
1776.105282	0.037192713
1778.033735	0.036782272
1779.962188	0.036720242
1781.890641	0.036958680
1783.819094	0.037004739
1785.747547	0.037105527
1787.676000	0.037830804
1789.604453	0.038717937
1791.532906	0.039318237
1793.461359	0.039924216
1795.389812	0.040331226
1797.318266	0.040110357
1799.246719	0.039620101
1801.175172	0.039623711
1803.103625	0.040246993
1805.032078	0.040799487
1806.960531	0.040993117
1808.888984	0.040973127
1810.817437	0.040981386
1812.745890	0.041173059
1814.674343	0.041142721
1816.602796	0.040749408
1818.531249	0.040580019
1820.459702	0.040834568
1822.388155	0.041229799
1824.316609	0.041913953
1826.245062	0.043116570
1828.173515	0.043652702
1830.101968	0.043078247
1832.030421	0.042454559
1833.958874	0.041778263
1835.887327	0.041120462
1837.815780	0.041111730
1839.744233	0.041631766
1841.672686	0.041696668
1843.601139	0.041278224
1845.529592	0.041395966
1847.458045	0.041304380
1849.386499	0.040397115
1851.314952	0.039505798
1853.243405	0.038986638
1855.171858	0.038698532
1857.100311	0.038485263
1859.028764	0.038202498
1860.957217	0.037958637
1862.885670	0.038116124
1864.814123	0.038708445
1866.742576	0.039052542
1868.671029	0.038867570
1870.599482	0.038539954
1872.527935	0.037811045
1874.456388	0.036699608
1876.384842	0.035939079
1878.313295	0.035723992
1880.241748	0.035743438
1882.170201	0.035706982
1884.098654	0.035645194
1886.027107	0.035686605
1887.955560	0.035486884
1889.884013	0.035000768
1891.812466	0.034441862
1893.740919	0.033602193
1895.669372	0.032882299
1897.597825	0.032625411
1899.526278	0.032377653
1901.454732	0.031950172
1903.383185	0.031612553
1905.311638	0.031585876
1907.240091	0.031772748
1909.168544	0.031889942
1911.096997	0.031745035
1913.025450	0.031375684
1914.953903	0.030948147
1916.882356	0.030574705
1918.810809	0.030537488
1920.739262	0.030424334
1922.667715	0.029727640
1924.596168	0.029147154
1926.524622	0.028995648
1928.453075	0.028862894
1930.381528	0.028517619
1932.309981	0.028053181
1934.238434	0.027757194
1936.166887	0.027564956
1938.095340	0.027271301
1940.023793	0.026831429
1941.952246	0.026325738
1943.880699	0.026027219
1945.809152	0.025918502
1947.737605	0.025780084
1949.666058	0.025479456
1951.594511	0.024952732
1953.522965	0.024443666
1955.451418	0.024238935
1957.379871	0.024231441
1959.308324	0.024076117
1961.236777	0.023816427
1963.165230	0.023623379
1965.093683	0.023319248
1967.022136	0.022955695
1968.950589	0.022821043
1970.879042	0.022697441
1972.807495	0.022434426
1974.735948	0.022318492
1976.664401	0.022259874
1978.592855	0.021937326
1980.521308	0.021503609
1982.449761	0.021199852
1984.378214	0.021007773
1986.306667	0.020804951
1988.235120	0.020523585
1990.163573	0.020385122
1992.092026	0.020605616
1994.020479	0.020832658
1995.948932	0.020665335
1997.877385	0.020362133
1999.805838	0.020216245
2001.734291	0.020106241
2003.662744	0.019897966
2005.591198	0.019642493
2007.519651	0.019384082
2009.448104	0.019173864
2011.376557	0.019144835
2013.305010	0.019034188
2015.233463	0.018547334
2017.161916	0.018193873
2019.090369	0.018235805
2021.018822	0.018146982
2022.947275	0.017854132
2024.875728	0.017709805
2026.804181	0.017752670
2028.732634	0.017878177
2030.661088	0.017980842
2032.589541	0.017876526
2034.517994	0.017592451
2036.446447	0.017358586
2038.374900	0.017157163
2040.303353	0.016910940
2042.231806	0.016823042
2044.160259	0.016910303
2046.088712	0.016907478
2048.017165	0.016764358
2049.945618	0.016592415
2051.874071	0.016438425
2053.802524	0.016329179
2055.730978	0.016220840
2057.659431	0.016103499
2059.587884	0.016138555
2061.516337	0.016224496
2063.444790	0.015967505
2065.373243	0.015509389
2067.301696	0.015385924
2069.230149	0.015602279
2071.158602	0.015788348
2073.087055	0.015783465
2075.015508	0.015623816
2076.943961	0.015385095
2078.872414	0.015083113
2080.800867	0.014782736
2082.729321	0.014616047
2084.657774	0.014585223
2086.586227	0.014603171
2088.514680	0.014561456
2090.443133	0.014438737
2092.371586	0.014389995
2094.300039	0.014460613
2096.228492	0.014488885
2098.156945	0.014354736
2100.085398	0.014097317
2102.013851	0.013884563
2103.942304	0.013771222
2105.870757	0.013671936
2107.799211	0.013543896
2109.727664	0.013339699
2111.656117	0.013271259
2113.584570	0.013344838
2115.513023	0.013211614
2117.441476	0.012994817
2119.369929	0.013017312
2121.298382	0.013308371
2123.226835	0.013606005
2125.155288	0.013529775
2127.083741	0.013096832
2129.012194	0.012856187
2130.940647	0.013171847
2132.869100	0.013515360
2134.797554	0.013284333
2136.726007	0.012799512
2138.654460	0.012624270
2140.582913	0.012767074
2142.511366	0.012870176
2144.439819	0.012750112
2146.368272	0.012560443
2148.296725	0.012349586
2150.225178	0.012090438
2152.153631	0.012051617
2154.082084	0.012199103
2156.010537	0.012268303
2157.938990	0.012442100
2159.867444	0.012679162
2161.795897	0.012576323
2163.724350	0.012201154
2165.652803	0.011891240
2167.581256	0.011760444
2169.509709	0.011810232
2171.438162	0.012017509
2173.366615	0.012091847
2175.295068	0.011810163
2177.223521	0.011528589
2179.151974	0.011562505
2181.080427	0.011633099
2183.008880	0.011415862
2184.937334	0.011057956
2186.865787	0.010888496
2188.794240	0.011003443
2190.722693	0.011344089
2192.651146	0.011772214
2194.579599	0.011977091
2196.508052	0.011687609
2198.436505	0.011044824
2200.364958	0.010508529
2202.293411	0.010343777
2204.221864	0.010473385
2206.150317	0.010688055
2208.078770	0.010736987
2210.007223	0.010487311
2211.935677	0.010275945
2213.864130	0.010468932
2215.792583	0.010891812
2217.721036	0.011246993
2219.649489	0.011450909
2221.577942	0.011494950
2223.506395	0.011472615
2225.434848	0.011386503
2227.363301	0.011112325
2229.291754	0.010810982
2231.220207	0.010676565
2233.148660	0.010516407
2235.077113	0.010167634
2237.005567	0.009730443
2238.934020	0.009557202
2240.862473	0.009719435
2242.790926	0.009710062
2244.719379	0.009428241
2246.647832	0.009353834
2248.576285	0.009482996
2250.504738	0.009462200
2252.433191	0.009335196
2254.361644	0.009509214
2256.290097	0.009919600
2258.218550	0.010074285
2260.147003	0.009881969
2262.075456	0.009716618
2264.003910	0.009679648
2265.932363	0.009629622
2267.860816	0.009542525
2269.789269	0.009289064
2271.717722	0.008799716
2273.646175	0.008416269
2275.574628	0.008411439
2277.503081	0.008662147
2279.431534	0.008982354
2281.359987	0.009214737
2283.288440	0.009165480
2285.216893	0.008872255
2287.145346	0.008604783
2289.073800	0.008579775
2291.002253	0.008799995
2292.930706	0.009025872
2294.859159	0.009048930
2296.787612	0.008972278
2298.716065	0.008935627
2300.644518	0.008806229
2302.572971	0.008547479
2304.501424	0.008419152
2306.429877	0.008544577
2308.358330	0.008717893
2310.286783	0.008720632
2312.215236	0.008584475
2314.143690	0.008505828
2316.072143	0.008558126
2318.000596	0.008655457
2319.929049	0.008697712
2321.857502	0.008873408
2323.785955	0.009558484
2325.714408	0.010319474
2327.642861	0.010074354
2329.571314	0.009058689
2331.499767	0.008430731
2333.428220	0.008104593
2335.356673	0.007418691
2337.285126	0.006832202
2339.213579	0.007116714
2341.142033	0.007688318
2343.070486	0.007608204
2344.998939	0.007401745
2346.927392	0.007517549
2348.855845	0.007563075
2350.784298	0.007613619
2352.712751	0.007913072
2354.641204	0.007809312
2356.569657	0.007062481
2358.498110	0.006524358
2360.426563	0.005992667
2362.355016	0.005352491
2364.283469	0.005718833
2366.211923	0.007107812
2368.140376	0.008057594
2370.068829	0.007740006
2371.997282	0.006973728
2373.925735	0.006676249
2375.854188	0.006860428
2377.782641	0.007098535
2379.711094	0.007136016
2381.639547	0.006925754
2383.568000	0.006547914
2385.496453	0.006231995
2387.424906	0.006169322
2389.353359	0.006342156
2391.281812	0.006523476
2393.210266	0.006539688
2395.138719	0.006425982
2397.067172	0.006174029
2398.995625	0.005833000
2400.924078	0.005733078
2402.852531	0.006059224
2404.780984	0.006262661
2406.709437	0.006029543
2408.637890	0.005763276
2410.566343	0.005821774
2412.494796	0.006157769
2414.423249	0.006525367
2416.351702	0.006689822
2418.280156	0.006616867
2420.208609	0.006338118
2422.137062	0.006036274
2424.065515	0.006008506
2425.993968	0.006190241
2427.922421	0.006272208
2429.850874	0.006244352
2431.779327	0.006201790
2433.707780	0.006001066
2435.636233	0.005713226
2437.564686	0.005648240
2439.493139	0.005808981
2441.421592	0.005977784
2443.350045	0.006075325
2445.278499	0.006120415
2447.206952	0.006282473
2449.135405	0.006442788
2451.063858	0.006183719
2452.992311	0.005725625
2454.920764	0.005711873
2456.849217	0.006066845
2458.777670	0.006311451
2460.706123	0.006372801
2462.634576	0.006320693
2464.563029	0.006139741
2466.491482	0.006216781
2468.419935	0.006631029
2470.348389	0.006807379
2472.276842	0.006578958
2474.205295	0.006494671
2476.133748	0.006807459
2478.062201	0.007199530
2479.990654	0.007394966
2481.919107	0.007255025
2483.847560	0.006987377
2485.776013	0.007019642
2487.704466	0.007303507
2489.632919	0.007390843
2491.561372	0.007287054
2493.489825	0.007404048
2495.418279	0.007548679
2497.346732	0.007470627
2499.275185	0.007573234
2501.203638	0.007903035
2503.132091	0.008131361
2505.060544	0.008220633
2506.988997	0.008342921
2508.917450	0.008482616
2510.845903	0.008628513
2512.774356	0.008991551
2514.702809	0.009406195
2516.631262	0.009538777
2518.559715	0.009531783
2520.488168	0.009582325
2522.416622	0.009794174
2524.345075	0.010056039
2526.273528	0.010073075
2528.201981	0.010099174
2530.130434	0.010644631
2532.058887	0.011486610
2533.987340	0.011938776
2535.915793	0.011918646
2537.844246	0.011856399
2539.772699	0.011960989
2541.701152	0.012274654
2543.629605	0.012603276
2545.558058	0.012784868
2547.486512	0.012988314
2549.414965	0.013269842
2551.343418	0.013647951
2553.271871	0.014108863
2555.200324	0.014308007
2557.128777	0.014092454
2559.057230	0.013864752
2560.985683	0.014035498
2562.914136	0.014578876
2564.842589	0.015161621
2566.771042	0.015345589
2568.699495	0.015107443
2570.627948	0.015174772
2572.556401	0.015882032
2574.484855	0.016601071
2576.413308	0.016830735
2578.341761	0.016758936
2580.270214	0.016739022
2582.198667	0.016944688
2584.127120	0.017365051
2586.055573	0.017813051
2587.984026	0.017934436
2589.912479	0.017702291
2591.840932	0.017501658
2593.769385	0.017565381
2595.697838	0.017861819
2597.626291	0.018143201
2599.554745	0.018230828
2601.483198	0.018467726
2603.411651	0.018943517
2605.340104	0.019054718
2607.268557	0.018757569
2609.197010	0.018428396
2611.125463	0.018153060
2613.053916	0.018265821
2614.982369	0.018750725
2616.910822	0.018951774
2618.839275	0.018881716
2620.767728	0.018991997
2622.696181	0.019185185
2624.624635	0.019192908
2626.553088	0.019037260
2628.481541	0.018807229
2630.409994	0.018649276
2632.338447	0.018799450
2634.266900	0.019148132
2636.195353	0.019279452
2638.123806	0.019040817
2640.052259	0.018554885
2641.980712	0.018042896
2643.909165	0.017823482
2645.837618	0.017957300
2647.766071	0.018068371
2649.694524	0.018023204
2651.622978	0.018116930
2653.551431	0.018351657
2655.479884	0.018302927
2657.408337	0.017857116
2659.336790	0.017365588
2661.265243	0.017007243
2663.193696	0.016828023
2665.122149	0.016914908
2667.050602	0.016929483
2668.979055	0.016526068
2670.907508	0.016261047
2672.835961	0.016494716
2674.764414	0.016496774
2676.692868	0.016165465
2678.621321	0.016097937
2680.549774	0.016158821
2682.478227	0.016218122
2684.406680	0.016381454
2686.335133	0.016603818
2688.263586	0.016743822
2690.192039	0.016243143
2692.120492	0.015160120
2694.048945	0.014619897
2695.977398	0.014891891
2697.905851	0.015239733
2699.834304	0.015332200
2701.762757	0.015242223
2703.691211	0.015092942
2705.619664	0.014968842
2707.548117	0.014868415
2709.476570	0.014785028
2711.405023	0.014727679
2713.333476	0.014746038
2715.261929	0.014771313
2717.190382	0.014714758
2719.118835	0.014614285
2721.047288	0.014416525
2722.975741	0.014237525
2724.904194	0.014296770
2726.832647	0.014326413
2728.761101	0.014120251
2730.689554	0.013944672
2732.618007	0.013995662
2734.546460	0.014134061
2736.474913	0.014268518
2738.403366	0.014404615
2740.331819	0.014388871
2742.260272	0.014248833
2744.188725	0.014203002
2746.117178	0.014247080
2748.045631	0.014222937
2749.974084	0.014186910
2751.902537	0.014259432
2753.830991	0.014192634
2755.759444	0.013847683
2757.687897	0.013623938
2759.616350	0.013463563
2761.544803	0.012982063
2763.473256	0.012464028
2765.401709	0.012356526
2767.330162	0.012669245
2769.258615	0.012999915
2771.187068	0.012982802
2773.115521	0.012793063
2775.043974	0.012741876
2776.972427	0.012686727
2778.900880	0.012484604
2780.829334	0.012558118
2782.757787	0.013048633
2784.686240	0.013309372
2786.614693	0.012961821
2788.543146	0.012441774
2790.471599	0.012184026
2792.400052	0.012112126
2794.328505	0.011956158
2796.256958	0.011688433
2798.185411	0.011675609
2800.113864	0.012136671
2802.042317	0.012494351
2803.970770	0.012367778
2805.899224	0.012271546
2807.827677	0.012250523
2809.756130	0.011970477
2811.684583	0.011721631
2813.613036	0.011756280
2815.541489	0.011784292
2817.469942	0.011686546
2819.398395	0.011796397
2821.326848	0.011954425
2823.255301	0.011799882
2825.183754	0.011651957
2827.112207	0.011712631
2829.040660	0.011768259
2830.969113	0.011861067
2832.897567	0.011987821
2834.826020	0.011795726
2836.754473	0.011473675
2838.682926	0.011446575
2840.611379	0.011532963
2842.539832	0.011370091
2844.468285	0.010814866
2846.396738	0.010155456
2848.325191	0.009850923
2850.253644	0.010075913
2852.182097	0.010653513
2854.110550	0.010976092
2856.039003	0.010865957
2857.967457	0.010930717
2859.895910	0.011376425
2861.824363	0.011720142
2863.752816	0.011640345
2865.681269	0.011370900
2867.609722	0.011332212
2869.538175	0.011635632
2871.466628	0.011862035
2873.395081	0.011590336
2875.323534	0.010917777
2877.251987	0.010492512
2879.180440	0.010647732
2881.108893	0.010966673
2883.037347	0.010891510
2884.965800	0.010614214
2886.894253	0.010829137
2888.822706	0.011231370
2890.751159	0.011201179
2892.679612	0.011086030
2894.608065	0.011131232
2896.536518	0.011111681
2898.464971	0.011058274
2900.393424	0.011166235
2902.321877	0.011423231
2904.250330	0.011537635
2906.178783	0.011302952
2908.107236	0.011074303
2910.035690	0.011234093
2911.964143	0.011453266
2913.892596	0.011445933
2915.821049	0.011388702
2917.749502	0.011107416
2919.677955	0.010865045
2921.606408	0.011183806
2923.534861	0.011577922
2925.463314	0.011384022
2927.391767	0.010901034
2929.320220	0.010724918
2931.248673	0.010799946
2933.177126	0.010914180
2935.105580	0.011072809
2937.034033	0.011309593
2938.962486	0.011531917
2940.890939	0.011586488
2942.819392	0.011547752
2944.747845	0.011608201
2946.676298	0.011767730
2948.604751	0.011849334
2950.533204	0.011793735
2952.461657	0.011740466
2954.390110	0.011721014
2956.318563	0.011715322
2958.247016	0.011823323
2960.175469	0.011718520
2962.103923	0.011184452
2964.032376	0.010893348
2965.960829	0.011004138
2967.889282	0.011028512
2969.817735	0.011103114
2971.746188	0.011355732
2973.674641	0.011484175
2975.603094	0.011413602
2977.531547	0.011208467
2979.460000	0.011106919
2981.388453	0.011257052
2983.316906	0.011601409
2985.245359	0.011931588
2987.173813	0.011967059
2989.102266	0.011881422
2991.030719	0.011975274
2992.959172	0.011980908
2994.887625	0.011782028
2996.816078	0.011783665
2998.744531	0.011993796
3000.672984	0.012005187
3002.601437	0.011817086
3004.529890	0.011612750
3006.458343	0.011627374
3008.386796	0.011942464
3010.315249	0.012349385
3012.243703	0.012488367
3014.172156	0.012409299
3016.100609	0.012700626
3018.029062	0.013225558
3019.957515	0.013270605
3021.885968	0.013011194
3023.814421	0.012865827
3025.742874	0.012775325
3027.671327	0.012735147
3029.599780	0.012863188
3031.528233	0.013057780
3033.456686	0.013068769
3035.385139	0.013100442
3037.313592	0.013396703
3039.242046	0.013604528
3041.170499	0.013578391
3043.098952	0.013574453
3045.027405	0.013689229
3046.955858	0.013923723
3048.884311	0.014021374
3050.812764	0.013694161
3052.741217	0.013492143
3054.669670	0.013831845
3056.598123	0.014151639
3058.526576	0.014118103
3060.455029	0.014160947
3062.383482	0.014613579
3064.311936	0.015247713
3066.240389	0.015469726
3068.168842	0.015021893
3070.097295	0.014683629
3072.025748	0.015090953
3073.954201	0.015683237
3075.882654	0.015916478
3077.811107	0.016010404
3079.739560	0.016160879
3081.668013	0.016289324
3083.596466	0.016214103
3085.524919	0.015883991
3087.453372	0.015657268
3089.381825	0.015857566
3091.310279	0.016303303
3093.238732	0.016714595
3095.167185	0.016918859
3097.095638	0.016842697
3099.024091	0.016652506
3100.952544	0.016526815
3102.880997	0.016645215
3104.809450	0.016947206
3106.737903	0.016991368
3108.666356	0.016774930
3110.594809	0.016754560
3112.523262	0.017082877
3114.451715	0.017518308
3116.380169	0.017934714
3118.308622	0.018323202
3120.237075	0.018455273
3122.165528	0.018185146
3124.093981	0.017715005
3126.022434	0.017381346
3127.950887	0.017487636
3129.879340	0.018156813
3131.807793	0.019009857
3133.736246	0.019599380
3135.664699	0.019918747
3137.593152	0.020088961
3139.521605	0.020265615
3141.450058	0.020321764
3143.378512	0.019931264
3145.306965	0.019374333
3147.235418	0.019032447
3149.163871	0.018987089
3151.092324	0.019482421
3153.020777	0.020381432
3154.949230	0.020797914
3156.877683	0.020525729
3158.806136	0.020533351
3160.734589	0.021173567
3162.663042	0.021714075
3164.591495	0.021774210
3166.519948	0.021775657
3168.448402	0.021900451
3170.376855	0.022084517
3172.305308	0.022709319
3174.233761	0.023802714
3176.162214	0.024499245
3178.090667	0.024420274
3180.019120	0.024032192
3181.947573	0.023478350
3183.876026	0.022883527
3185.804479	0.022784421
3187.732932	0.023194278
3189.661385	0.023700071
3191.589838	0.024110558
3193.518292	0.024261655
3195.446745	0.024351342
3197.375198	0.024656519
3199.303651	0.024766760
3201.232104	0.024553051
3203.160557	0.024485605
3205.089010	0.024411332
3207.017463	0.024128564
3208.945916	0.024280827
3210.874369	0.024790648
3212.802822	0.024947654
3214.731275	0.025221214
3216.659728	0.025972150
3218.588181	0.026360713
3220.516635	0.026128445
3222.445088	0.025969770
3224.373541	0.026336147
3226.301994	0.027104104
3228.230447	0.027631979
3230.158900	0.027397286
3232.087353	0.026972529
3234.015806	0.027103607
3235.944259	0.027388833
3237.872712	0.027199462
3239.801165	0.026917759
3241.729618	0.027126495
3243.658071	0.027523987
3245.586525	0.027541809
3247.514978	0.027355673
3249.443431	0.027436370
3251.371884	0.027767446
3253.300337	0.027948013
3255.228790	0.027818415
3257.157243	0.027839378
3259.085696	0.028300088
3261.014149	0.028554842
3262.942602	0.028395332
3264.871055	0.028540352
3266.799508	0.029000428
3268.727961	0.029319044
3270.656414	0.029713027
3272.584868	0.030341394
3274.513321	0.030869156
3276.441774	0.030959684
3278.370227	0.030320963
3280.298680	0.028977016
3282.227133	0.027847800
3284.155586	0.027854778
3286.084039	0.028678754
3288.012492	0.029344143
3289.940945	0.029582221
3291.869398	0.029582158
3293.797851	0.029381374
3295.726304	0.029383231
3297.654758	0.029721087
3299.583211	0.029790053
3301.511664	0.029657401
3303.440117	0.029929491
3305.368570	0.030601386
3307.297023	0.031279676
3309.225476	0.031565413
3311.153929	0.031554658
3313.082382	0.031863738
3315.010835	0.032518059
3316.939288	0.032787558
3318.867741	0.032355946
3320.796194	0.031650394
3322.724648	0.031135075
3324.653101	0.031015851
3326.581554	0.031280704
3328.510007	0.031666808
3330.438460	0.031891026
3332.366913	0.031982880
3334.295366	0.032103613
3336.223819	0.032298896
3338.152272	0.032507937
3340.080725	0.032539316
3342.009178	0.032517869
3343.937631	0.032760534
3345.866084	0.033032831
3347.794537	0.033112921
3349.722991	0.033258744
3351.651444	0.033455212
3353.579897	0.033713125
3355.508350	0.034251094
3357.436803	0.034795292
3359.365256	0.035022590
3361.293709	0.035197735
3363.222162	0.035410561
3365.150615	0.035259429
3367.079068	0.034889530
3369.007521	0.034906402
3370.935974	0.035348043
3372.864427	0.035657577
3374.792881	0.035343003
3376.721334	0.034839984
3378.649787	0.034928732
3380.578240	0.035617281
3382.506693	0.036442678
3384.435146	0.036695126
3386.363599	0.035917159
3388.292052	0.034931924
3390.220505	0.035043560
3392.148958	0.036059745
3394.077411	0.036578290
3396.005864	0.036163852
3397.934317	0.035739295
3399.862770	0.036104377
3401.791224	0.037108324
3403.719677	0.037522763
3405.648130	0.037181653
3407.576583	0.036879018
3409.505036	0.037084050
3411.433489	0.037509166
3413.361942	0.037693173
3415.290395	0.037503429
3417.218848	0.037304800
3419.147301	0.037191365
3421.075754	0.037050731
3423.004207	0.037097126
3424.932660	0.037337184
3426.861114	0.037576184
3428.789567	0.037781566
3430.718020	0.037952911
3432.646473	0.037930518
3434.574926	0.037573691
3436.503379	0.037289191
3438.431832	0.037492272
3440.360285	0.037977640
3442.288738	0.038484462
3444.217191	0.038709182
3446.145644	0.038398810
3448.074097	0.037897285
3450.002550	0.037309200
3451.931004	0.036718301
3453.859457	0.036389571
3455.787910	0.036181115
3457.716363	0.035915364
3459.644816	0.035724193
3461.573269	0.035976004
3463.501722	0.036367264
3465.430175	0.036017220
3467.358628	0.035163675
3469.287081	0.034645949
3471.215534	0.034606714
3473.143987	0.034700725
3475.072440	0.034684315
3477.000893	0.034814857
3478.929347	0.035240207
3480.857800	0.035505794
3482.786253	0.035196245
3484.714706	0.034461148
3486.643159	0.033947267
3488.571612	0.034053884
3490.500065	0.034131587
3492.428518	0.033671692
3494.356971	0.033231083
3496.285424	0.033221025
3498.213877	0.033460639
3500.142330	0.033502813
3502.070783	0.032813258
3503.999237	0.031592593
3505.927690	0.030574186
3507.856143	0.030146249
3509.784596	0.030687494
3511.713049	0.031755496
3513.641502	0.032141849
3515.569955	0.031664629
3517.498408	0.031108923
3519.426861	0.030939305
3521.355314	0.030795341
3523.283767	0.030524658
3525.212220	0.030494371
3527.140673	0.030592883
3529.069126	0.030573821
3530.997580	0.030415528
3532.926033	0.030110078
3534.854486	0.029779799
3536.782939	0.029600563
3538.711392	0.029547872
3540.639845	0.029382566
3542.568298	0.028887277
3544.496751	0.028184259
3546.425204	0.027978456
3548.353657	0.028545855
3550.282110	0.028717961
3552.210563	0.027792461
3554.139016	0.026824892
3556.067470	0.026393034
3557.995923	0.025998747
3559.924376	0.025622338
3561.852829	0.025830727
3563.781282	0.026446195
3565.709735	0.026443228
3567.638188	0.025647514
3569.566641	0.024791535
3571.495094	0.024225136
3573.423547	0.024129983
3575.352000	0.024610316
3577.280453	0.025140535
3579.208906	0.025106389
3581.137360	0.024667220
3583.065813	0.024271050
3584.994266	0.023835739
3586.922719	0.023200013
3588.851172	0.022749741
3590.779625	0.022482812
3592.708078	0.022193993
3594.636531	0.022245571
3596.564984	0.022465119
3598.493437	0.022191521
3600.421890	0.021719756
3602.350343	0.021670649
3604.278796	0.021785293
3606.207249	0.021479202
3608.135703	0.020865791
3610.064156	0.020559998
3611.992609	0.020903509
3613.921062	0.021525681
3615.849515	0.021391077
3617.777968	0.020229023
3619.706421	0.019064706
3621.634874	0.018538613
3623.563327	0.018550627
3625.491780	0.018771373
3627.420233	0.018571032
3629.348686	0.018186977
3631.277139	0.018211037
3633.205593	0.017953971
3635.134046	0.017257459
3637.062499	0.016741101
3638.990952	0.016422244
3640.919405	0.016150936
3642.847858	0.016131099
3644.776311	0.016074086
3646.704764	0.015320778
3648.633217	0.014542437
3650.561670	0.014705989
3652.490123	0.014973150
3654.418576	0.014654221
3656.347029	0.014349119
3658.275482	0.014407516
3660.203936	0.014145539
3662.132389	0.013554525
3664.060842	0.013364700
3665.989295	0.013462051
3667.917748	0.012916500
3669.846201	0.011992943
3671.774654	0.011714401
3673.703107	0.011300118
3675.631560	0.010533161
3677.560013	0.010682707
3679.488466	0.011599744
3681.416919	0.012494632
3683.345372	0.012931138
3685.273826	0.012646738
3687.202279	0.011954364
3689.130732	0.011593602
3691.059185	0.011655848
3692.987638	0.011709982
3694.916091	0.011890185
3696.844544	0.012112143
3698.772997	0.012043447
3700.701450	0.011563444
3702.629903	0.011127579
3704.558356	0.011207798
3706.486809	0.011654876
3708.415262	0.011995377
3710.343716	0.011994655
3712.272169	0.011956406
3714.200622	0.012167099
3716.129075	0.012193081
3718.057528	0.011627696
3719.985981	0.010744208
3721.914434	0.010331325
3723.842887	0.011003282
3725.771340	0.012258868
3727.699793	0.012995172
3729.628246	0.012899003
3731.556699	0.012656656
3733.485152	0.012961716
3735.413605	0.013501205
3737.342059	0.013860135
3739.270512	0.014091714
3741.198965	0.014079710
3743.127418	0.013809160
3745.055871	0.014174407
3746.984324	0.015102884
3748.912777	0.015222145
3750.841230	0.014887805
3752.769683	0.014951905
3754.698136	0.015217388
3756.626589	0.015310322
3758.555042	0.015038406
3760.483495	0.014554165
3762.411949	0.014090608
3764.340402	0.013706142
3766.268855	0.013678210
3768.197308	0.014127367
3770.125761	0.014715899
3772.054214	0.015014171
3773.982667	0.014813024
3775.911120	0.014347565
3777.839573	0.013764852
3779.768026	0.013164935
3781.696479	0.012752008
3783.624932	0.012393489
3785.553385	0.012008711
3787.481838	0.011723590
3789.410292	0.011669775
3791.338745	0.011961404
3793.267198	0.012409675
3795.195651	0.012795467
3797.124104	0.013441330
3799.052557	0.014257679
3800.981010	0.014688587
3802.909463	0.014971966
3804.837916	0.014590842
3806.766369	0.013220468
3808.694822	0.012300830
3810.623275	0.012559812
3812.551728	0.013499935
3814.480182	0.014500218
3816.408635	0.015267899
3818.337088	0.015434382
3820.265541	0.014592080
3822.193994	0.013756617
3824.122447	0.013343008
3826.050900	0.012731932
3827.979353	0.012369753
3829.907806	0.012741105
3831.836259	0.013527541
3833.764712	0.014026472
3835.693165	0.013878909
3837.621618	0.013681325
3839.550071	0.013968945
3841.478525	0.014266575
3843.406978	0.014043994
3845.335431	0.013506511
3847.263884	0.013142172
3849.192337	0.013031776
3851.120790	0.012501691
3853.049243	0.011570144
3854.977696	0.011655107
3856.906149	0.012617226
3858.834602	0.013157843
3860.763055	0.013045629
3862.691508	0.012931736
3864.619961	0.013483807
3866.548415	0.014230339
3868.476868	0.013805032
3870.405321	0.012481734
3872.333774	0.011600540
3874.262227	0.011442669
3876.190680	0.011776121
3878.119133	0.011992455
3880.047586	0.012052566
3881.976039	0.012588623
3883.904492	0.013021006
3885.832945	0.012809881
3887.761398	0.012711933
3889.689851	0.012971991
3891.618305	0.013380490
3893.546758	0.013615587
3895.475211	0.013078767
3897.403664	0.011922910
3899.332117	0.011049890
3901.260570	0.010812355
3903.189023	0.010753937
3905.117476	0.010930122
3907.045929	0.011439763
3908.974382	0.011647528
3910.902835	0.011566317
3912.831288	0.011980376
3914.759741	0.012905066
3916.688194	0.013561615
3918.616648	0.013549842
3920.545101	0.013126648
3922.473554	0.012717092
3924.402007	0.012612275
3926.330460	0.012701721
3928.258913	0.012503264
3930.187366	0.011884754
3932.115819	0.011120087
3934.044272	0.010346394
3935.972725	0.009759396
3937.901178	0.009531358
3939.829631	0.009558191
3941.758084	0.009687285
3943.686538	0.010086457
3945.614991	0.010753394
3947.543444	0.011192214
3949.471897	0.011389767
3951.400350	0.011894677
3953.328803	0.012622562
3955.257256	0.012873729
3957.185709	0.012296611
3959.114162	0.011282508
3961.042615	0.010478424
3962.971068	0.010239966
3964.899521	0.010329999
3966.827974	0.010030358
3968.756427	0.009383634
3970.684881	0.009460612
3972.613334	0.010552299
3974.541787	0.011357438
3976.470240	0.011363876
3978.398693	0.011297244
3980.327146	0.011187286
3982.255599	0.010556672
3984.184052	0.009716795
3986.112505	0.009249604
3988.040958	0.009234110
3989.969411	0.009507881
3991.897864	0.009718947
3993.826317	0.009579471
3995.754771	0.009473717
3997.683224	0.009762619
3999.611677	0.009896337
4001.540130	0.009629631
4003.468583	0.009702336
4005.397036	0.010625876
4007.325489	0.011378899
4009.253942	0.011235783
4011.182395	0.011134838
4013.110848	0.011588435
4015.039301	0.011432501
4016.967754	0.010435444
4018.896207	0.009378590
4020.824661	0.008381441
4022.753114	0.008067111
4024.681567	0.008913863
4026.610020	0.009839307
4028.538473	0.009780378
4030.466926	0.009093660
4032.395379	0.008741450
4034.323832	0.009102086
4036.252285	0.009736655
4038.180738	0.010227168
4040.109191	0.010188063
4042.037644	0.009770424
4043.966097	0.009126354
4045.894550	0.008234994
4047.823004	0.007854139
4049.751457	0.008524168
4051.679910	0.009331609
4053.608363	0.009383240
4055.536816	0.009433403
4057.465269	0.009969656
4059.393722	0.010530947
4061.322175	0.010620218
4063.250628	0.009923055
4065.179081	0.008641795
4067.107534	0.007620999
4069.035987	0.007697226
4070.964440	0.008641697
4072.892894	0.009158706
4074.821347	0.008632619
4076.749800	0.007655881
4078.678253	0.007505205
4080.606706	0.008040740
4082.535159	0.008191729
4084.463612	0.008026669
4086.392065	0.008074630
4088.320518	0.008314378
4090.248971	0.008676535
4092.177424	0.008861779
4094.105877	0.008569091
4096.034330	0.008353637
4097.962783	0.008903520
4099.891237	0.009702555
4101.819690	0.009632781
4103.748143	0.008831875
4105.676596	0.008367898
4107.605049	0.008647640
4109.533502	0.009207992
4111.461955	0.009838925
4113.390408	0.010361149
4115.318861	0.010441191
4117.247314	0.010073134
4119.175767	0.009194306
4121.104220	0.007886075
4123.032673	0.006715645
4124.961127	0.006104974
4126.889580	0.006198980
4128.818033	0.007028037
4130.746486	0.008215332
4132.674939	0.008801325
4134.603392	0.008484543
4136.531845	0.007996524
4138.460298	0.008210200
4140.388751	0.008789358
4142.317204	0.008916828
4144.245657	0.008833149
4146.174110	0.008593618
4148.102563	0.007670557
4150.031017	0.006727535
4151.959470	0.006559200
4153.887923	0.007121038
4155.816376	0.008168820
4157.744829	0.009293060
4159.673282	0.009791156
4161.601735	0.009181565
4163.530188	0.008214650
4165.458641	0.007613940
4167.387094	0.007395680
4169.315547	0.007638101
4171.244000	0.007966845
4173.172453	0.007938703
4175.100906	0.007408391
4177.029360	0.006933727
4178.957813	0.006651779
4180.886266	0.006159332
4182.814719	0.005982518
4184.743172	0.006176488
4186.671625	0.006248244
4188.600078	0.006353315
4190.528531	0.006491505
4192.456984	0.006969523
4194.385437	0.007595287
4196.313890	0.007650844
4198.242343	0.007387984
4200.170796	0.007735598
4202.099250	0.008210923
4204.027703	0.007978187
4205.956156	0.007538267
4207.884609	0.007249831
4209.813062	0.006819848
4211.741515	0.006397906
4213.669968	0.005890628
4215.598421	0.005788189
4217.526874	0.006351972
4219.455327	0.006954303
4221.383780	0.007239110
4223.312233	0.007527480
4225.240686	0.007965316
4227.169139	0.008439559
4229.097593	0.008562968
4231.026046	0.008304886
4232.954499	0.008099111
4234.882952	0.008093265
4236.811405	0.007750044
4238.739858	0.006705147
4240.668311	0.005357822
4242.596764	0.004977322
4244.525217	0.005180854
4246.453670	0.005214519
4248.382123	0.005215082
4250.310576	0.005541280
4252.239029	0.006314598
4254.167483	0.007500913
4256.095936	0.008374235
4258.024389	0.008228581
4259.952842	0.006767166
4261.881295	0.005559514
4263.809748	0.005693661
4265.738201	0.006167940
4267.666654	0.006012570
4269.595107	0.005746212
4271.523560	0.005634985
4273.452013	0.005419644
4275.380466	0.005662899
4277.308919	0.006423326
4279.237373	0.006560851
4281.165826	0.006132467
4283.094279	0.006091192
4285.022732	0.006090734
4286.951185	0.005880982
4288.879638	0.006214437
4290.808091	0.007081271
4292.736544	0.007509696
4294.664997	0.007159490
4296.593450	0.006647915
4298.521903	0.006407101
4300.450356	0.006622174
4302.378809	0.007189862
4304.307262	0.007082195
4306.235716	0.006712786
4308.164169	0.007027429
4310.092622	0.006998689
4312.021075	0.006774195
4313.949528	0.006757189
4315.877981	0.006391136
4317.806434	0.005822268
4319.734887	0.005888973
4321.663340	0.006394173
4323.591793	0.006243692
4325.520246	0.005705513
4327.448699	0.006027639
4329.377152	0.006461231
4331.305606	0.006584549
4333.234059	0.006430784
4335.162512	0.005825107
4337.090965	0.005504114
4339.019418	0.005932501
4340.947871	0.006623571
4342.876324	0.006929036
4344.804777	0.006533964
4346.733230	0.005152313
4348.661683	0.004017135
4350.590136	0.004315751
4352.518589	0.005617272
4354.447042	0.006658479
4356.375495	0.006095369
4358.303949	0.005226925
4360.232402	0.005316045
4362.160855	0.005760419
4364.089308	0.005742764
4366.017761	0.005725076
4367.946214	0.006118041
4369.874667	0.006334662
4371.803120	0.006396003
4373.731573	0.007105292
4375.660026	0.008034782
4377.588479	0.008199874
4379.516932	0.007510469
4381.445385	0.007312792
4383.373839	0.007833719
4385.302292	0.007846318
4387.230745	0.007220693
4389.159198	0.007000060
4391.087651	0.007011878
4393.016104	0.006169042
4394.944557	0.005075979
4396.873010	0.005009905
4398.801463	0.005809481
4400.729916	0.006546732
4402.658369	0.006737910
4404.586822	0.006777540
4406.515275	0.006823950
4408.443729	0.006571152
4410.372182	0.006490099
4412.300635	0.006185987
4414.229088	0.005888507
4416.157541	0.006477487
4418.085994	0.006898523
4420.014447	0.006467708
4421.942900	0.006222433
4423.871353	0.006627607
4425.799806	0.007370665
4427.728259	0.007651820
4429.656712	0.007023967
4431.585165	0.006275835
4433.513618	0.006715014
4435.442072	0.007549696
4437.370525	0.007690549
4439.298978	0.007077687
4441.227431	0.006242125
4443.155884	0.006089512
4445.084337	0.006788015
4447.012790	0.007508787
4448.941243	0.007624480
4450.869696	0.007174011
4452.798149	0.006899698
4454.726602	0.006626299
4456.655055	0.006440692
4458.583508	0.006328314
4460.511962	0.006502222
4462.440415	0.007228666
4464.368868	0.008146381
4466.297321	0.008684874
4468.225774	0.008551112
4470.154227	0.007743395
4472.082680	0.006699677
4474.011133	0.006137307
4475.939586	0.006456349
4477.868039	0.006655952
4479.796492	0.006252098
4481.724945	0.006881752
4483.653398	0.008259084
4485.581851	0.008978956
4487.510305	0.009101144
4489.438758	0.009283335
4491.367211	0.009160682
4493.295664	0.008036418
4495.224117	0.006844194
4497.152570	0.007197892
4499.081023	0.007930860
4501.009476	0.007418718
4502.937929	0.006901806
4504.866382	0.006505255
4506.794835	0.006452043
4508.723288	0.006317036
4510.651741	0.006145153
4512.580195	0.006728638
4514.508648	0.007468144
4516.437101	0.007868981
4518.365554	0.008208840
4520.294007	0.008525356
4522.222460	0.008421654
4524.150913	0.007635684
4526.079366	0.006555226
4528.007819	0.006012634
4529.936272	0.006263997
4531.864725	0.006474174
4533.793178	0.006430321
4535.721631	0.006243460
4537.650084	0.005901522
4539.578538	0.005889290
4541.506991	0.006332212
4543.435444	0.006655414
4545.363897	0.006728485
4547.292350	0.006386672
4549.220803	0.006102062
4551.149256	0.006712789
4553.077709	0.007759153
4555.006162	0.008101964
4556.934615	0.007588943
4558.863068	0.006992352
4560.791521	0.006447048
4562.719974	0.005877159
4564.648428	0.005417931
4566.576881	0.005560745
4568.505334	0.006517296
4570.433787	0.007857471
4572.362240	0.008399014
4574.290693	0.007537452
4576.219146	0.006528292
4578.147599	0.006413994
4580.076052	0.006726702
4582.004505	0.007312539
4583.932958	0.007925431
4585.861411	0.007023252
4587.789864	0.005272509
4589.718318	0.005000375
4591.646771	0.006394614
4593.575224	0.007517393
4595.503677	0.007793670
4597.432130	0.007761250
4599.360583	0.007002506
4601.289036	0.005581628
4603.217489	0.004757130
[truncated: 1,501 more rows]
