# Supplementary material for: Adaptive Method for Quantitative Estimation of Glucose and Fructose Concentrations in Aqueous Solutions Based on Infrared Nanoantenna Optics
Source: Sensors (Basel). 2019 Jul 11;19(14):3053. doi: 10.3390/s19143053 (PMC6678705; doi:10.3390/s19143053)
Supplement: Supplementary file 1 [file sensors-19-03053-s001.zip › 00_Measurement_Data/Fructose cycles/3 c=50 gl/res4 sc50_50 ap100x100 par pol/3 c50 gl.8.txt]

748.239793	0.024769628
750.168246	0.014569693
752.096699	0.018938739
754.025152	0.032579713
755.953605	0.042498838
757.882058	0.032125738
759.810511	0.013497364
761.738964	0.017686477
763.667418	0.016510872
765.595871	0.023794364
767.524324	0.029007128
769.452777	0.026045790
771.381230	0.026713792
773.309683	0.039443225
775.238136	0.038335402
777.166589	0.033675626
779.095042	0.029527785
781.023495	0.027775422
782.951948	0.025768602
784.880401	0.025793748
786.808854	0.029216910
788.737308	0.031922504
790.665761	0.037948094
792.594214	0.041543931
794.522667	0.039290186
796.451120	0.037377015
798.379573	0.033455268
800.308026	0.038510166
802.236479	0.043166857
804.164932	0.029541580
806.093385	0.025736395
808.021838	0.021357527
809.950291	0.024505837
811.878744	0.018355284
813.807197	0.032486405
815.735651	0.034356285
817.664104	0.029614225
819.592557	0.021643741
821.521010	0.035266146
823.449463	0.030680850
825.377916	0.022439763
827.306369	0.017626338
829.234822	0.038222488
831.163275	0.045075808
833.091728	0.036857110
835.020181	0.024429344
836.948634	0.012594483
838.877087	0.008665712
840.805541	0.015710771
842.733994	0.013607590
844.662447	0.014533476
846.590900	0.018545777
848.519353	0.015611940
850.447806	0.010463093
852.376259	0.009116176
854.304712	0.018787583
856.233165	0.026764318
858.161618	0.028952787
860.090071	0.026686482
862.018524	0.021413270
863.946977	0.021702010
865.875430	0.028112935
867.803884	0.032377131
869.732337	0.030728282
871.660790	0.026969735
873.589243	0.024782388
875.517696	0.024800466
877.446149	0.026062243
879.374602	0.029163590
881.303055	0.037075654
883.231508	0.044793315
885.159961	0.046147469
887.088414	0.045628130
889.016867	0.046119571
890.945320	0.045812521
892.873774	0.046561167
894.802227	0.049695991
896.730680	0.052475221
898.659133	0.054321274
900.587586	0.057902522
902.516039	0.062956035
904.444492	0.068188570
906.372945	0.073546596
908.301398	0.078137390
910.229851	0.082845546
912.158304	0.088664941
914.086757	0.092526175
916.015210	0.093836017
917.943664	0.096280299
919.872117	0.100851312
921.800570	0.105379857
923.729023	0.109841682
925.657476	0.114991881
927.585929	0.119387984
929.514382	0.123151816
931.442835	0.128525287
933.371288	0.135676041
935.299741	0.143198624
937.228194	0.149312526
939.156647	0.154189497
941.085100	0.159986958
943.013553	0.166455522
944.942007	0.172764108
946.870460	0.179355294
948.798913	0.185607687
950.727366	0.190938637
952.655819	0.196079910
954.584272	0.201713264
956.512725	0.207814872
958.441178	0.214566484
960.369631	0.221854836
962.298084	0.228799060
964.226537	0.234749332
966.154990	0.239769697
968.083443	0.245150864
970.011897	0.252120286
971.940350	0.259837836
973.868803	0.266376972
975.797256	0.271506757
977.725709	0.276618451
979.654162	0.282141298
981.582615	0.287893713
983.511068	0.294179082
985.439521	0.301293880
987.367974	0.308914840
989.296427	0.315633744
991.224880	0.320515245
993.153333	0.324636817
995.081786	0.329759657
997.010240	0.335997462
998.938693	0.342038423
1000.867146	0.347571880
1002.795599	0.352884412
1004.724052	0.357405007
1006.652505	0.360996872
1008.580958	0.364465326
1010.509411	0.368022084
1012.437864	0.371058553
1014.366317	0.373449266
1016.294770	0.376116365
1018.223223	0.379906118
1020.151676	0.384118438
1022.080130	0.387231886
1024.008583	0.389184296
1025.937036	0.391203880
1027.865489	0.393480390
1029.793942	0.395277619
1031.722395	0.396616101
1033.650848	0.397362113
1035.579301	0.396700889
1037.507754	0.395485789
1039.436207	0.396022886
1041.364660	0.398350000
1043.293113	0.399956435
1045.221566	0.399688035
1047.150019	0.398555160
1049.078473	0.397434324
1051.006926	0.396500856
1052.935379	0.395269066
1054.863832	0.393344223
1056.792285	0.391442806
1058.720738	0.389943153
1060.649191	0.388060361
1062.577644	0.385787010
1064.506097	0.384514332
1066.434550	0.384864062
1068.363003	0.385597408
1070.291456	0.385321677
1072.219909	0.384333014
1074.148363	0.383911133
1076.076816	0.384542733
1078.005269	0.385146886
1079.933722	0.384036303
1081.862175	0.381841451
1083.790628	0.380617082
1085.719081	0.380429745
1087.647534	0.380358607
1089.575987	0.379627049
1091.504440	0.377897918
1093.432893	0.376011133
1095.361346	0.374705017
1097.289799	0.373781741
1099.218253	0.372444391
1101.146706	0.370132506
1103.075159	0.367211640
1105.003612	0.364407450
1106.932065	0.362296343
1108.860518	0.361097813
1110.788971	0.360301584
1112.717424	0.358956397
1114.645877	0.356717736
1116.574330	0.354067802
1118.502783	0.351442039
1120.431236	0.348765224
1122.359689	0.345966518
1124.288142	0.343608141
1126.216596	0.341951430
1128.145049	0.339876235
1130.073502	0.336574495
1132.001955	0.332989484
1133.930408	0.329938442
1135.858861	0.327222019
1137.787314	0.324735403
1139.715767	0.322461307
1141.644220	0.320279539
1143.572673	0.317969501
1145.501126	0.315418720
1147.429579	0.312913924
1149.358032	0.310560584
1151.286486	0.308200836
1153.214939	0.305580258
1155.143392	0.302469522
1157.071845	0.299407899
1159.000298	0.297091752
1160.928751	0.294946313
1162.857204	0.292106807
1164.785657	0.289062589
1166.714110	0.286618173
1168.642563	0.284355909
1170.571016	0.281417251
1172.499469	0.278117776
1174.427922	0.275367439
1176.356375	0.272903651
1178.284829	0.269943625
1180.213282	0.266735792
1182.141735	0.263999939
1184.070188	0.261704534
1185.998641	0.259433329
1187.927094	0.257199824
1189.855547	0.254939049
1191.784000	0.252455086
1193.712453	0.249946326
1195.640906	0.247518107
1197.569359	0.245073915
1199.497812	0.242630661
1201.426265	0.240100592
1203.354719	0.237629205
1205.283172	0.235225409
1207.211625	0.232896984
1209.140078	0.230792776
1211.068531	0.228822842
1212.996984	0.226558283
1214.925437	0.224031568
1216.853890	0.221700504
1218.782343	0.219570249
1220.710796	0.217107028
1222.639249	0.214233875
1224.567702	0.211785495
1226.496155	0.210162282
1228.424609	0.208611414
1230.353062	0.206755131
1232.281515	0.204881564
1234.209968	0.202755556
1236.138421	0.200375512
1238.066874	0.198391080
1239.995327	0.196865499
1241.923780	0.195359766
1243.852233	0.193780631
1245.780686	0.192249581
1247.709139	0.190720588
1249.637592	0.188973144
1251.566045	0.187048569
1253.494498	0.185259104
1255.422952	0.183739290
1257.351405	0.182250321
1259.279858	0.180553198
1261.208311	0.178610757
1263.136764	0.176607043
1265.065217	0.174699530
1266.993670	0.172854587
1268.922123	0.171109959
1270.850576	0.169613302
1272.779029	0.168505579
1274.707482	0.167478323
1276.635935	0.166022405
1278.564388	0.164147943
1280.492842	0.162252486
1282.421295	0.160550550
1284.349748	0.159169018
1286.278201	0.158010423
1288.206654	0.156500623
1290.135107	0.154395506
1292.063560	0.152336717
1293.992013	0.150850549
1295.920466	0.149736211
1297.848919	0.148435727
1299.777372	0.146726474
1301.705825	0.145063803
1303.634278	0.143992856
1305.562731	0.143185943
1307.491185	0.141768545
1309.419638	0.139800668
1311.348091	0.138316259
1313.276544	0.137511402
1315.204997	0.136662647
1317.133450	0.135465458
1319.061903	0.133928657
1320.990356	0.132385850
1322.918809	0.131243438
1324.847262	0.130194262
1326.775715	0.128882781
1328.704168	0.127496660
1330.632621	0.126161844
1332.561075	0.124963328
1334.489528	0.124016374
1336.417981	0.123307504
1338.346434	0.122623160
1340.274887	0.121416256
1342.203340	0.119646654
1344.131793	0.118119471
1346.060246	0.117032558
1347.988699	0.116141431
1349.917152	0.115086675
1351.845605	0.113835573
1353.774058	0.112690330
1355.702511	0.111578919
1357.630965	0.110320449
1359.559418	0.109175667
1361.487871	0.108385064
1363.416324	0.107467502
1365.344777	0.106288180
1367.273230	0.105366267
1369.201683	0.104483694
1371.130136	0.103652827
1373.058589	0.103165321
1374.987042	0.102290794
1376.915495	0.100941829
1378.843948	0.099897653
1380.772401	0.098957516
1382.700854	0.097862564
1384.629308	0.097104065
1386.557761	0.096781366
1388.486214	0.095971808
1390.414667	0.094750114
1392.343120	0.094120234
1394.271573	0.093741424
1396.200026	0.092726834
1398.128479	0.091415055
1400.056932	0.090089582
1401.985385	0.088946693
1403.913838	0.088268466
1405.842291	0.087450631
1407.770744	0.086486943
1409.699198	0.085925505
1411.627651	0.085551374
1413.556104	0.085031182
1415.484557	0.084734090
1417.413010	0.084855489
1419.341463	0.084357180
1421.269916	0.082827553
1423.198369	0.081487276
1425.126822	0.080328256
1427.055275	0.079254799
1428.983728	0.078776971
1430.912181	0.078552477
1432.840634	0.078270517
1434.769087	0.078218706
1436.697541	0.077919878
1438.625994	0.076695852
1440.554447	0.075445026
1442.482900	0.074613996
1444.411353	0.074030198
1446.339806	0.073763639
1448.268259	0.073399715
1450.196712	0.072522365
1452.125165	0.071533553
1454.053618	0.070890188
1455.982071	0.070588820
1457.910524	0.069881633
1459.838977	0.068568952
1461.767431	0.067834198
1463.695884	0.067841575
1465.624337	0.067488201
1467.552790	0.066587515
1469.481243	0.066341862
1471.409696	0.066781469
1473.338149	0.066431291
1475.266602	0.065114781
1477.195055	0.063987091
1479.123508	0.063356563
1481.051961	0.062871374
1482.980414	0.062180799
1484.908867	0.061634373
1486.837321	0.061600856
1488.765774	0.061738148
1490.694227	0.061140526
1492.622680	0.059922390
1494.551133	0.059517637
1496.479586	0.059751332
1498.408039	0.059229240
1500.336492	0.057928786
1502.264945	0.057174742
1504.193398	0.057933986
1506.121851	0.059250403
1508.050304	0.058389205
1509.978757	0.056069396
1511.907210	0.054810829
1513.835664	0.054970816
1515.764117	0.055718224
1517.692570	0.055897783
1519.621023	0.055564713
1521.549476	0.055027951
1523.477929	0.053832941
1525.406382	0.052840929
1527.334835	0.052276410
1529.263288	0.051839553
1531.191741	0.051800214
1533.120194	0.051735807
1535.048647	0.050968193
1536.977100	0.050886035
1538.905554	0.052114606
1540.834007	0.052507196
1542.762460	0.051265340
1544.690913	0.049991153
1546.619366	0.049280178
1548.547819	0.049110372
1550.476272	0.048776627
1552.404725	0.048155107
1554.333178	0.047991771
1556.261631	0.048415169
1558.190084	0.048918035
1560.118537	0.048183888
1562.046990	0.046943039
1563.975443	0.046565138
1565.903897	0.046656962
1567.832350	0.046853539
1569.760803	0.046673048
1571.689256	0.045838710
1573.617709	0.045725662
1575.546162	0.046698708
1577.474615	0.047085963
1579.403068	0.046447225
1581.331521	0.045944702
1583.259974	0.045884736
1585.188427	0.045874752
1587.116880	0.045729361
1589.045333	0.045619503
1590.973787	0.045732290
1592.902240	0.046144359
1594.830693	0.046666104
1596.759146	0.046894118
1598.687599	0.046648923
1600.616052	0.046234410
1602.544505	0.046227552
1604.472958	0.046817895
1606.401411	0.047651011
1608.329864	0.048323765
1610.258317	0.048602995
1612.186770	0.048630834
1614.115223	0.049043458
1616.043677	0.049998745
1617.972130	0.050388567
1619.900583	0.050251707
1621.829036	0.050680567
1623.757489	0.051227376
1625.685942	0.051371805
1627.614395	0.051595662
1629.542848	0.051734630
1631.471301	0.051979780
1633.399754	0.053240225
1635.328207	0.055093229
1637.256660	0.055322293
1639.185113	0.054232888
1641.113566	0.053578686
1643.042020	0.053750265
1644.970473	0.054515257
1646.898926	0.054901578
1648.827379	0.054314006
1650.755832	0.054466125
1652.684285	0.055260945
1654.612738	0.054301556
1656.541191	0.052531414
1658.469644	0.051669132
1660.398097	0.051630065
1662.326550	0.051658809
1664.255003	0.051088780
1666.183456	0.050635528
1668.111910	0.050779946
1670.040363	0.050324827
1671.968816	0.048931256
1673.897269	0.047804520
1675.825722	0.047042344
1677.754175	0.046391252
1679.682628	0.046250831
1681.611081	0.046769924
1683.539534	0.047300246
1685.467987	0.046307772
1687.396440	0.044598430
1689.324893	0.043453369
1691.253346	0.042517230
1693.181799	0.041865680
1695.110253	0.041458990
1697.038706	0.040596709
1698.967159	0.039487671
1700.895612	0.038507823
1702.824065	0.038059548
1704.752518	0.038445536
1706.680971	0.038487755
1708.609424	0.037685696
1710.537877	0.036856096
1712.466330	0.036452118
1714.394783	0.036639594
1716.323236	0.037182808
1718.251689	0.036981564
1720.180143	0.035804059
1722.108596	0.034948524
1724.037049	0.034618765
1725.965502	0.034304388
1727.893955	0.034014285
1729.822408	0.033985619
1731.750861	0.034196470
1733.679314	0.034057844
1735.607767	0.033028789
1737.536220	0.032180805
1739.464673	0.032042015
1741.393126	0.032121494
1743.321579	0.032210261
1745.250032	0.032358099
1747.178486	0.032777369
1749.106939	0.033367608
1751.035392	0.033500414
1752.963845	0.033114716
1754.892298	0.032890383
1756.820751	0.033022434
1758.749204	0.033253483
1760.677657	0.033482600
1762.606110	0.033444230
1764.534563	0.033350181
1766.463016	0.033761062
1768.391469	0.034498386
1770.319922	0.035182893
1772.248376	0.035511982
1774.176829	0.035304602
1776.105282	0.035169210
1778.033735	0.035440303
1779.962188	0.035846770
1781.890641	0.036071047
1783.819094	0.036149435
1785.747547	0.036243692
1787.676000	0.036477316
1789.604453	0.037040073
1791.532906	0.037759054
1793.461359	0.038151618
1795.389812	0.038328689
1797.318266	0.038644750
1799.246719	0.039037935
1801.175172	0.039299749
1803.103625	0.039326899
1805.032078	0.039278667
1806.960531	0.039445240
1808.888984	0.039974537
1810.817437	0.040557642
1812.745890	0.040668618
1814.674343	0.040387239
1816.602796	0.040224005
1818.531249	0.040412650
1820.459702	0.040749926
1822.388155	0.041014373
1824.316609	0.041248322
1826.245062	0.041415617
1828.173515	0.041495249
1830.101968	0.041310716
1832.030421	0.040767856
1833.958874	0.040424440
1835.887327	0.040458586
1837.815780	0.040508166
1839.744233	0.040372960
1841.672686	0.040268011
1843.601139	0.040241499
1845.529592	0.040031396
1847.458045	0.039787013
1849.386499	0.039574377
1851.314952	0.039203729
1853.243405	0.038767427
1855.171858	0.038466893
1857.100311	0.038327694
1859.028764	0.038207922
1860.957217	0.038034633
1862.885670	0.037863437
1864.814123	0.037811160
1866.742576	0.037821498
1868.671029	0.037453912
1870.599482	0.036583867
1872.527935	0.035898224
1874.456388	0.035698291
1876.384842	0.035618998
1878.313295	0.035356522
1880.241748	0.034921024
1882.170201	0.034520030
1884.098654	0.034207437
1886.027107	0.033928819
1887.955560	0.033850461
1889.884013	0.033864200
1891.812466	0.033636592
1893.740919	0.033302214
1895.669372	0.032996714
1897.597825	0.032784179
1899.526278	0.032688469
1901.454732	0.032578751
1903.383185	0.032418404
1905.311638	0.032195732
1907.240091	0.031880725
1909.168544	0.031512715
1911.096997	0.031000141
1913.025450	0.030334061
1914.953903	0.029799862
1916.882356	0.029574752
1918.810809	0.029418372
1920.739262	0.029164659
1922.667715	0.028870450
1924.596168	0.028416485
1926.524622	0.027980749
1928.453075	0.027832059
1930.381528	0.027799929
1932.309981	0.027637493
1934.238434	0.027393112
1936.166887	0.027165335
1938.095340	0.027033325
1940.023793	0.027056273
1941.952246	0.026893046
1943.880699	0.026292130
1945.809152	0.025780445
1947.737605	0.025676979
1949.666058	0.025711237
1951.594511	0.025541628
1953.522965	0.025103871
1955.451418	0.024712889
1957.379871	0.024566276
1959.308324	0.024532782
1961.236777	0.024435930
1963.165230	0.024204696
1965.093683	0.023848074
1967.022136	0.023405280
1968.950589	0.023000594
1970.879042	0.022723166
1972.807495	0.022543257
1974.735948	0.022497850
1976.664401	0.022482300
1978.592855	0.022337362
1980.521308	0.022135615
1982.449761	0.021866657
1984.378214	0.021473186
1986.306667	0.021189263
1988.235120	0.021143569
1990.163573	0.021085413
1992.092026	0.020915130
1994.020479	0.020848092
1995.948932	0.020827565
1997.877385	0.020520801
1999.805838	0.020049747
2001.734291	0.019749383
2003.662744	0.019493744
2005.591198	0.019102672
2007.519651	0.018835410
2009.448104	0.018855318
2011.376557	0.018905014
2013.305010	0.018806925
2015.233463	0.018663561
2017.161916	0.018517533
2019.090369	0.018260054
2021.018822	0.017960977
2022.947275	0.017905051
2024.875728	0.018123213
2026.804181	0.018256227
2028.732634	0.018077841
2030.661088	0.017746849
2032.589541	0.017513869
2034.517994	0.017387487
2036.446447	0.017158045
2038.374900	0.016859042
2040.303353	0.016725527
2042.231806	0.016781589
2044.160259	0.016931185
2046.088712	0.016905855
2048.017165	0.016478337
2049.945618	0.016003855
2051.874071	0.015903490
2053.802524	0.016036250
2055.730978	0.016098818
2057.659431	0.016150597
2059.587884	0.016308876
2061.516337	0.016375011
2063.444790	0.016208237
2065.373243	0.016016582
2067.301696	0.016031262
2069.230149	0.016080059
2071.158602	0.015848475
2073.087055	0.015386329
2075.015508	0.014956017
2076.943961	0.014781045
2078.872414	0.014878347
2080.800867	0.014992534
2082.729321	0.014921469
2084.657774	0.014767786
2086.586227	0.014689154
2088.514680	0.014632282
2090.443133	0.014544317
2092.371586	0.014459605
2094.300039	0.014351471
2096.228492	0.014168528
2098.156945	0.013907515
2100.085398	0.013713300
2102.013851	0.013738447
2103.942304	0.013901586
2105.870757	0.013956388
2107.799211	0.013671834
2109.727664	0.013349294
2111.656117	0.013551163
2113.584570	0.013974682
2115.513023	0.014056889
2117.441476	0.014046418
2119.369929	0.014031058
2121.298382	0.013805664
2123.226835	0.013494003
2125.155288	0.013199072
2127.083741	0.013053304
2129.012194	0.013119530
2130.940647	0.013243557
2132.869100	0.013368125
2134.797554	0.013433016
2136.726007	0.013345273
2138.654460	0.013217327
2140.582913	0.013185804
2142.511366	0.013141328
2144.439819	0.013003153
2146.368272	0.012838585
2148.296725	0.012666169
2150.225178	0.012514355
2152.153631	0.012364189
2154.082084	0.012246620
2156.010537	0.012388544
2157.938990	0.012681227
2159.867444	0.012694937
2161.795897	0.012349900
2163.724350	0.011855208
2165.652803	0.011512149
2167.581256	0.011556621
2169.509709	0.011855826
2171.438162	0.012017580
2173.366615	0.011842287
2175.295068	0.011587578
2177.223521	0.011523778
2179.151974	0.011616741
2181.080427	0.011736841
2183.008880	0.011735407
2184.937334	0.011447910
2186.865787	0.011183850
2188.794240	0.011333372
2190.722693	0.011528894
2192.651146	0.011453506
2194.579599	0.011317418
2196.508052	0.011190790
2198.436505	0.010998725
2200.364958	0.010878095
2202.293411	0.011004289
2204.221864	0.011274233
2206.150317	0.011275806
2208.078770	0.010957254
2210.007223	0.010737238
2211.935677	0.010711466
2213.864130	0.010720969
2215.792583	0.010723874
2217.721036	0.010751395
2219.649489	0.010772250
2221.577942	0.010756415
2223.506395	0.010826791
2225.434848	0.010970915
2227.363301	0.010850317
2229.291754	0.010502158
2231.220207	0.010298019
2233.148660	0.010216285
2235.077113	0.010072591
2237.005567	0.009996882
2238.934020	0.010276801
2240.862473	0.010795166
2242.790926	0.010958438
2244.719379	0.010638195
2246.647832	0.010278299
2248.576285	0.010071418
2250.504738	0.010037020
2252.433191	0.010011392
2254.361644	0.009843697
2256.290097	0.009651578
2258.218550	0.009641172
2260.147003	0.009664295
2262.075456	0.009540156
2264.003910	0.009411631
2265.932363	0.009341543
2267.860816	0.009235326
2269.789269	0.009073410
2271.717722	0.008971323
2273.646175	0.008890702
2275.574628	0.008730253
2277.503081	0.008611277
2279.431534	0.008668928
2281.359987	0.008686195
2283.288440	0.008545903
2285.216893	0.008449554
2287.145346	0.008396529
2289.073800	0.008245640
2291.002253	0.008058983
2292.930706	0.007886982
2294.859159	0.007694745
2296.787612	0.007631103
2298.716065	0.007883230
2300.644518	0.008367190
2302.572971	0.008751311
2304.501424	0.008746246
2306.429877	0.008435062
2308.358330	0.008083294
2310.286783	0.007857239
2312.215236	0.007611202
2314.143690	0.007305579
2316.072143	0.007087490
2318.000596	0.007471753
2319.929049	0.008478862
2321.857502	0.008931487
2323.785955	0.008516940
2325.714408	0.007868459
2327.642861	0.007857870
2329.571314	0.008229872
2331.499767	0.009114959
2333.428220	0.009456688
2335.356673	0.008761751
2337.285126	0.007356595
2339.213579	0.006462180
2341.142033	0.006020150
2343.070486	0.006041628
2344.998939	0.006900229
2346.927392	0.007410705
2348.855845	0.006943174
2350.784298	0.006753914
2352.712751	0.005875699
2354.641204	0.004917453
2356.569657	0.004915087
2358.498110	0.005520162
2360.426563	0.006291393
2362.355016	0.007333225
2364.283469	0.007743833
2366.211923	0.007935056
2368.140376	0.008328596
2370.068829	0.008273790
2371.997282	0.007889430
2373.925735	0.007232141
2375.854188	0.006998338
2377.782641	0.007242183
2379.711094	0.007341522
2381.639547	0.007088783
2383.568000	0.006755443
2385.496453	0.006474582
2387.424906	0.006289452
2389.353359	0.006316192
2391.281812	0.006457176
2393.210266	0.006459742
2395.138719	0.006342154
2397.067172	0.006226710
2398.995625	0.006164161
2400.924078	0.006229229
2402.852531	0.006390368
2404.780984	0.006323520
2406.709437	0.006121540
2408.637890	0.006050933
2410.566343	0.006053127
2412.494796	0.006093306
2414.423249	0.006239950
2416.351702	0.006233450
2418.280156	0.006029547
2420.208609	0.006034252
2422.137062	0.006203375
2424.065515	0.006047802
2425.993968	0.005689086
2427.922421	0.005610315
2429.850874	0.005953799
2431.779327	0.006352060
2433.707780	0.006310764
2435.636233	0.005903364
2437.564686	0.005657909
2439.493139	0.005691207
2441.421592	0.005782769
2443.350045	0.005753715
2445.278499	0.005597005
2447.206952	0.005486359
2449.135405	0.005558929
2451.063858	0.005759650
2452.992311	0.006027700
2454.920764	0.006254036
2456.849217	0.006287619
2458.777670	0.006175697
2460.706123	0.006239205
2462.634576	0.006406990
2464.563029	0.006468823
2466.491482	0.006527169
2468.419935	0.006622034
2470.348389	0.006724760
2472.276842	0.006659959
2474.205295	0.006452751
2476.133748	0.006485259
2478.062201	0.006561715
2479.990654	0.006435794
2481.919107	0.006435539
2483.847560	0.006657719
2485.776013	0.007006778
2487.704466	0.007410340
2489.632919	0.007671420
2491.561372	0.007787033
2493.489825	0.007935887
2495.418279	0.008073227
2497.346732	0.008003894
2499.275185	0.007762887
2501.203638	0.007480444
2503.132091	0.007307337
2505.060544	0.007483871
2506.988997	0.007899299
2508.917450	0.008216855
2510.845903	0.008500284
2512.774356	0.008875334
2514.702809	0.009156014
2516.631262	0.009370258
2518.559715	0.009644284
2520.488168	0.009914270
2522.416622	0.010224330
2524.345075	0.010494658
2526.273528	0.010499864
2528.201981	0.010410527
2530.130434	0.010541181
2532.058887	0.010738841
2533.987340	0.010755104
2535.915793	0.010816723
2537.844246	0.011124096
2539.772699	0.011457367
2541.701152	0.011515034
2543.629605	0.011486257
2545.558058	0.011828424
2547.486512	0.012354578
2549.414965	0.012800145
2551.343418	0.013315810
2553.271871	0.013809222
2555.200324	0.013984233
2557.128777	0.013842355
2559.057230	0.013924503
2560.985683	0.014391449
2562.914136	0.014789339
2564.842589	0.015069160
2566.771042	0.015304691
2568.699495	0.015348623
2570.627948	0.015354392
2572.556401	0.015463639
2574.484855	0.015665324
2576.413308	0.016024845
2578.341761	0.016473701
2580.270214	0.016971748
2582.198667	0.017471502
2584.127120	0.017533481
2586.055573	0.017264679
2587.984026	0.017542703
2589.912479	0.018338576
2591.840932	0.018936099
2593.769385	0.019124830
2595.697838	0.018934263
2597.626291	0.018656334
2599.554745	0.018677562
2601.483198	0.018903472
2603.411651	0.019090218
2605.340104	0.019174052
2607.268557	0.019194676
2609.197010	0.019212842
2611.125463	0.019139525
2613.053916	0.018840827
2614.982369	0.018542644
2616.910822	0.018484652
2618.839275	0.018390110
2620.767728	0.018054571
2622.696181	0.017775461
2624.624635	0.017804382
2626.553088	0.018088389
2628.481541	0.018446036
2630.409994	0.018617868
2632.338447	0.018586937
2634.266900	0.018651729
2636.195353	0.018762076
2638.123806	0.018717000
2640.052259	0.018641692
2641.980712	0.018602295
2643.909165	0.018595001
2645.837618	0.018664131
2647.766071	0.018669128
2649.694524	0.018449541
2651.622978	0.018081360
2653.551431	0.017809534
2655.479884	0.017623136
2657.408337	0.017409859
2659.336790	0.017184651
2661.265243	0.016805816
2663.193696	0.016352506
2665.122149	0.016206451
2667.050602	0.016411493
2668.979055	0.016550684
2670.907508	0.016385328
2672.835961	0.016271891
2674.764414	0.016354263
2676.692868	0.016433878
2678.621321	0.016581876
2680.549774	0.016641282
2682.478227	0.016404474
2684.406680	0.016149877
2686.335133	0.015996557
2688.263586	0.015903506
2690.192039	0.015987936
2692.120492	0.016159909
2694.048945	0.016170720
2695.977398	0.015860116
2697.905851	0.015467712
2699.834304	0.015458943
2701.762757	0.015553717
2703.691211	0.015239647
2705.619664	0.014862357
2707.548117	0.014764994
2709.476570	0.014672186
2711.405023	0.014481537
2713.333476	0.014449639
2715.261929	0.014587721
2717.190382	0.014686165
2719.118835	0.014772846
2721.047288	0.015013295
2722.975741	0.015085632
2724.904194	0.014715528
2726.832647	0.014344426
2728.761101	0.014252365
2730.689554	0.014210337
2732.618007	0.014004139
2734.546460	0.013777240
2736.474913	0.013815857
2738.403366	0.014033031
2740.331819	0.014221809
2742.260272	0.014230560
2744.188725	0.013896110
2746.117178	0.013524045
2748.045631	0.013490152
2749.974084	0.013432088
2751.902537	0.013131804
2753.830991	0.013156922
2755.759444	0.013528210
2757.687897	0.013628825
2759.616350	0.013569020
2761.544803	0.013901886
2763.473256	0.014258195
2765.401709	0.013803728
2767.330162	0.012835069
2769.258615	0.012275910
2771.187068	0.012169915
2773.115521	0.012047720
2775.043974	0.011937370
2776.972427	0.012059201
2778.900880	0.012363778
2780.829334	0.012669213
2782.757787	0.012744388
2784.686240	0.012587016
2786.614693	0.012356318
2788.543146	0.012075096
2790.471599	0.011914228
2792.400052	0.011982770
2794.328505	0.012116363
2796.256958	0.012470912
2798.185411	0.012906659
2800.113864	0.012864226
2802.042317	0.012486999
2803.970770	0.012215708
2805.899224	0.012065534
2807.827677	0.011835185
2809.756130	0.011567474
2811.684583	0.011575213
2813.613036	0.011756908
2815.541489	0.011799826
2817.469942	0.011818455
2819.398395	0.012024465
2821.326848	0.012224783
2823.255301	0.012055518
2825.183754	0.011549990
2827.112207	0.011257561
2829.040660	0.011565051
2830.969113	0.012195441
2832.897567	0.012431419
2834.826020	0.012034261
2836.754473	0.011546905
2838.682926	0.011223090
2840.611379	0.010958917
2842.539832	0.010843799
2844.468285	0.010688495
2846.396738	0.010490810
2848.325191	0.010830236
2850.253644	0.011442823
2852.182097	0.011546324
2854.110550	0.011233650
2856.039003	0.011019234
2857.967457	0.011049258
2859.895910	0.011124607
2861.824363	0.011201167
2863.752816	0.011324906
2865.681269	0.011492004
2867.609722	0.011613633
2869.538175	0.011723000
2871.466628	0.011936121
2873.395081	0.012165494
2875.323534	0.012021643
2877.251987	0.011568062
2879.180440	0.011397047
2881.108893	0.011585036
2883.037347	0.011559269
2884.965800	0.011183456
2886.894253	0.010879610
2888.822706	0.010715632
2890.751159	0.010398855
2892.679612	0.010168006
2894.608065	0.010268174
2896.536518	0.010323537
2898.464971	0.010407083
2900.393424	0.010764926
2902.321877	0.010953021
2904.250330	0.011093806
2906.178783	0.011452916
2908.107236	0.011586136
2910.035690	0.011343725
2911.964143	0.011347018
2913.892596	0.011690972
2915.821049	0.011739182
2917.749502	0.011479279
2919.677955	0.011413119
2921.606408	0.011562960
2923.534861	0.011462036
2925.463314	0.011210579
2927.391767	0.011431254
2929.320220	0.012040770
2931.248673	0.012103240
2933.177126	0.011473562
2935.105580	0.010976877
2937.034033	0.010935323
2938.962486	0.011097967
2940.890939	0.011228280
2942.819392	0.011285701
2944.747845	0.011381162
2946.676298	0.011493084
2948.604751	0.011638622
2950.533204	0.011764124
2952.461657	0.011491117
2954.390110	0.010763790
2956.318563	0.010225091
2958.247016	0.010367115
2960.175469	0.010897331
2962.103923	0.011347508
2964.032376	0.011678544
2965.960829	0.011804001
2967.889282	0.011626206
2969.817735	0.011590649
2971.746188	0.011827757
2973.674641	0.011812464
2975.603094	0.011570963
2977.531547	0.011666762
2979.460000	0.011857202
2981.388453	0.011637896
2983.316906	0.011456710
2985.245359	0.011707898
2987.173813	0.012130746
2989.102266	0.012544858
2991.030719	0.012853172
2992.959172	0.012940200
2994.887625	0.012778818
2996.816078	0.012407793
2998.744531	0.011916127
3000.672984	0.011604316
3002.601437	0.011721516
3004.529890	0.011971730
3006.458343	0.012088162
3008.386796	0.012351049
3010.315249	0.012726133
3012.243703	0.012663427
3014.172156	0.012271133
3016.100609	0.012078961
3018.029062	0.012173813
3019.957515	0.012525027
3021.885968	0.013006088
3023.814421	0.013360326
3025.742874	0.013541115
3027.671327	0.013431333
3029.599780	0.013061966
3031.528233	0.012697551
3033.456686	0.012597533
3035.385139	0.012866193
3037.313592	0.013160800
3039.242046	0.013097434
3041.170499	0.013112101
3043.098952	0.013623275
3045.027405	0.014039452
3046.955858	0.013844828
3048.884311	0.013405351
3050.812764	0.013046888
3052.741217	0.012856217
3054.669670	0.013038198
3056.598123	0.013421112
3058.526576	0.013633656
3060.455029	0.013967626
3062.383482	0.014634812
3064.311936	0.015158680
3066.240389	0.015308808
3068.168842	0.015111883
3070.097295	0.014566047
3072.025748	0.014216523
3073.954201	0.014438484
3075.882654	0.014821310
3077.811107	0.015086075
3079.739560	0.015399060
3081.668013	0.015772590
3083.596466	0.015948875
3085.524919	0.015932493
3087.453372	0.016041998
3089.381825	0.016378041
3091.310279	0.016790658
3093.238732	0.017174866
3095.167185	0.017352311
3097.095638	0.017181074
3099.024091	0.017001372
3100.952544	0.017192373
3102.880997	0.017417548
3104.809450	0.017083229
3106.737903	0.016424652
3108.666356	0.016181877
3110.594809	0.016417237
3112.523262	0.016587153
3114.451715	0.016500093
3116.380169	0.016478915
3118.308622	0.016675280
3120.237075	0.016997019
3122.165528	0.017461454
3124.093981	0.017930813
3126.022434	0.018239079
3127.950887	0.018462213
3129.879340	0.018671250
3131.807793	0.018986907
3133.736246	0.019422829
3135.664699	0.019581744
3137.593152	0.019246532
3139.521605	0.018988334
3141.450058	0.019360406
3143.378512	0.020002058
3145.306965	0.020353941
3147.235418	0.020492110
3149.163871	0.020673173
3151.092324	0.020951353
3153.020777	0.021267967
3154.949230	0.021442745
3156.877683	0.021416290
3158.806136	0.021337751
3160.734589	0.021348635
3162.663042	0.021586526
3164.591495	0.021967364
3166.519948	0.022182869
3168.448402	0.022113083
3170.376855	0.021937111
3172.305308	0.021962363
3174.233761	0.022243848
3176.162214	0.022437546
3178.090667	0.022385063
3180.019120	0.022460792
3181.947573	0.022980327
3183.876026	0.023702996
3185.804479	0.024120139
3187.732932	0.023951903
3189.661385	0.023774853
3191.589838	0.024375724
3193.518292	0.025263913
3195.446745	0.025412826
3197.375198	0.025020141
3199.303651	0.024783786
3201.232104	0.024766555
3203.160557	0.024977066
3205.089010	0.025531529
3207.017463	0.026335258
3208.945916	0.026974218
3210.874369	0.026857154
3212.802822	0.026158236
3214.731275	0.025746746
3216.659728	0.025822936
3218.588181	0.025823472
3220.516635	0.025476791
3222.445088	0.025040749
3224.373541	0.024958519
3226.301994	0.025551403
3228.230447	0.026320972
3230.158900	0.026634363
3232.087353	0.026806062
3234.015806	0.027105782
3235.944259	0.027312376
3237.872712	0.027541062
3239.801165	0.027870312
3241.729618	0.027985372
3243.658071	0.028092215
3245.586525	0.028452324
3247.514978	0.028854411
3249.443431	0.029127205
3251.371884	0.029123170
3253.300337	0.028970608
3255.228790	0.028922636
3257.157243	0.028798208
3259.085696	0.028606471
3261.014149	0.028805319
3262.942602	0.029316675
3264.871055	0.029265275
3266.799508	0.028473957
3268.727961	0.027938778
3270.656414	0.028081557
3272.584868	0.028417435
3274.513321	0.028584287
3276.441774	0.028770449
3278.370227	0.029338384
3280.298680	0.029977307
3282.227133	0.029966164
3284.155586	0.029416369
3286.084039	0.029096100
3288.012492	0.029249523
3289.940945	0.029727271
3291.869398	0.030312004
3293.797851	0.030562362
3295.726304	0.030401777
3297.654758	0.030183699
3299.583211	0.030157423
3301.511664	0.030300366
3303.440117	0.030195815
3305.368570	0.029800557
3307.297023	0.029771961
3309.225476	0.030357039
3311.153929	0.031138960
3313.082382	0.031690326
3315.010835	0.031772699
3316.939288	0.031525791
3318.867741	0.031418458
3320.796194	0.031420954
3322.724648	0.031134611
3324.653101	0.030753735
3326.581554	0.030920619
3328.510007	0.031715747
3330.438460	0.032395814
3332.366913	0.032518897
3334.295366	0.032362815
3336.223819	0.032208908
3338.152272	0.032181300
3340.080725	0.032329578
3342.009178	0.032594550
3343.937631	0.032684598
3345.866084	0.032406669
3347.794537	0.032212123
3349.722991	0.032678641
3351.651444	0.033748779
3353.579897	0.034858879
3355.508350	0.035345264
3357.436803	0.034811042
3359.365256	0.033795234
3361.293709	0.033511363
3363.222162	0.034125008
3365.150615	0.034621648
3367.079068	0.034629487
3369.007521	0.034533631
3370.935974	0.034466565
3372.864427	0.034761086
3374.792881	0.035672199
3376.721334	0.036448997
3378.649787	0.036631361
3380.578240	0.036684304
3382.506693	0.036600631
3384.435146	0.036320277
3386.363599	0.036478475
3388.292052	0.037063453
3390.220505	0.037176531
3392.148958	0.036723580
3394.077411	0.036561150
3396.005864	0.036939055
3397.934317	0.037200306
3399.862770	0.037066523
3401.791224	0.036733653
3403.719677	0.036074206
3405.648130	0.035706282
3407.576583	0.036124665
3409.505036	0.037008844
3411.433489	0.037947673
3413.361942	0.038535994
3415.290395	0.038540032
3417.218848	0.038256399
3419.147301	0.037835632
3421.075754	0.037268590
3423.004207	0.036807206
3424.932660	0.036849126
3426.861114	0.037391026
3428.789567	0.037632387
3430.718020	0.037190855
3432.646473	0.036769222
3434.574926	0.036664903
3436.503379	0.036594994
3438.431832	0.036660474
3440.360285	0.036965039
3442.288738	0.037103720
3444.217191	0.036856156
3446.145644	0.036592964
3448.074097	0.036537278
3450.002550	0.036570363
3451.931004	0.036494978
3453.859457	0.036131348
3455.787910	0.035694845
3457.716363	0.035695922
3459.644816	0.036189888
3461.573269	0.036491297
3463.501722	0.036058068
3465.430175	0.035453457
3467.358628	0.035443701
3469.287081	0.035485096
3471.215534	0.034797892
3473.143987	0.034042113
3475.072440	0.034008708
3477.000893	0.034235343
3478.929347	0.034107532
3480.857800	0.033632301
3482.786253	0.032955360
3484.714706	0.032565661
3486.643159	0.033213098
3488.571612	0.034500033
3490.500065	0.034940258
3492.428518	0.034046151
3494.356971	0.032845367
3496.285424	0.032250665
3498.213877	0.032039721
3500.142330	0.031804316
3502.070783	0.031598113
3503.999237	0.031356528
3505.927690	0.031217186
3507.856143	0.031527866
3509.784596	0.031797647
3511.713049	0.031497560
3513.641502	0.031072473
3515.569955	0.031038806
3517.498408	0.031274680
3519.426861	0.031348500
3521.355314	0.031217970
3523.283767	0.031161690
3525.212220	0.031103857
3527.140673	0.030871684
3529.069126	0.030467026
3530.997580	0.029776309
3532.926033	0.028955882
3534.854486	0.028506273
3536.782939	0.028389269
3538.711392	0.028127782
3540.639845	0.027736083
3542.568298	0.027579192
3544.496751	0.027629981
3546.425204	0.027530389
3548.353657	0.027240984
3550.282110	0.026923001
3552.210563	0.026515093
3554.139016	0.026164070
3556.067470	0.026213609
3557.995923	0.026407812
3559.924376	0.026114868
3561.852829	0.025187224
3563.781282	0.024208838
3565.709735	0.023865903
3567.638188	0.024087133
3569.566641	0.024133373
3571.495094	0.023931451
3573.423547	0.023869481
3575.352000	0.023767173
3577.280453	0.023291668
3579.208906	0.022746084
3581.137360	0.022527449
3583.065813	0.022677278
3584.994266	0.023043728
3586.922719	0.023099730
3588.851172	0.022396900
3590.779625	0.021475364
3592.708078	0.020859992
3594.636531	0.020450246
3596.564984	0.020188836
3598.493437	0.020065067
3600.421890	0.019959647
3602.350343	0.019767065
3604.278796	0.019858804
3606.207249	0.020582482
3608.135703	0.021254933
3610.064156	0.020737691
3611.992609	0.019296093
3613.921062	0.018116813
3615.849515	0.017710982
3617.777968	0.017791711
3619.706421	0.017847177
3621.634874	0.017612057
3623.563327	0.017441884
3625.491780	0.017729107
3627.420233	0.018078716
3629.348686	0.017280482
3631.277139	0.015639963
3633.205593	0.014923207
3635.134046	0.015472925
3637.062499	0.016435307
3638.990952	0.016924661
3640.919405	0.016812889
3642.847858	0.016457589
3644.776311	0.016157439
3646.704764	0.016083386
3648.633217	0.016201077
3650.561670	0.016155908
3652.490123	0.015786638
3654.418576	0.015411494
3656.347029	0.014896625
3658.275482	0.014192047
3660.203936	0.013787420
3662.132389	0.013779042
3664.060842	0.013825457
3665.989295	0.013607034
3667.917748	0.013192040
3669.846201	0.013210032
3671.774654	0.014197486
3673.703107	0.015575090
3675.631560	0.015564644
3677.560013	0.013965619
3679.488466	0.012622121
3681.416919	0.011785321
3683.345372	0.011239290
3685.273826	0.011250008
3687.202279	0.011635560
3689.130732	0.011732189
3691.059185	0.011675466
3692.987638	0.011982859
3694.916091	0.012154954
3696.844544	0.011825705
3698.772997	0.011467567
3700.701450	0.011520100
3702.629903	0.011690259
3704.558356	0.011627337
3706.486809	0.011759507
3708.415262	0.012562239
3710.343716	0.013492443
3712.272169	0.013408465
3714.200622	0.012647485
3716.129075	0.012445491
3718.057528	0.012632526
3719.985981	0.012312907
3721.914434	0.011665187
3723.842887	0.011575176
3725.771340	0.011865644
3727.699793	0.011766062
3729.628246	0.011459483
3731.556699	0.011618471
3733.485152	0.012346927
3735.413605	0.012795509
3737.342059	0.012305529
3739.270512	0.011893935
3741.198965	0.012459611
3743.127418	0.013663484
3745.055871	0.014243667
3746.984324	0.013437694
3748.912777	0.012137809
3750.841230	0.011584769
3752.769683	0.012140658
3754.698136	0.012700033
3756.626589	0.012614340
3758.555042	0.012404428
3760.483495	0.012607128
3762.411949	0.013265070
3764.340402	0.014139804
3766.268855	0.014471957
3768.197308	0.013882506
3770.125761	0.013254125
3772.054214	0.013302697
3773.982667	0.013596782
3775.911120	0.013611604
3777.839573	0.013575975
3779.768026	0.013804720
3781.696479	0.014049199
3783.624932	0.014001611
3785.553385	0.013423847
3787.481838	0.012609878
3789.410292	0.012302550
3791.338745	0.012489097
3793.267198	0.012573541
3795.195651	0.012544643
3797.124104	0.012766891
3799.052557	0.012993889
3800.981010	0.012697583
3802.909463	0.011992600
3804.837916	0.011792827
3806.766369	0.012511792
3808.694822	0.013416211
3810.623275	0.013665524
3812.551728	0.013590039
3814.480182	0.013765812
3816.408635	0.014001595
3818.337088	0.014168829
3820.265541	0.014726530
3822.193994	0.014963252
3824.122447	0.014197472
3826.050900	0.013265856
3827.979353	0.012868646
3829.907806	0.013160112
3831.836259	0.013701742
3833.764712	0.013912584
3835.693165	0.013554180
3837.621618	0.012525165
3839.550071	0.011324557
3841.478525	0.010994820
3843.406978	0.011607280
3845.335431	0.012222664
3847.263884	0.012203759
3849.192337	0.011622431
3851.120790	0.010810090
3853.049243	0.010578349
3854.977696	0.011271769
3856.906149	0.011966390
3858.834602	0.012257687
3860.763055	0.012422311
3862.691508	0.012690536
3864.619961	0.013012244
3866.548415	0.012953243
3868.476868	0.012408603
3870.405321	0.011887864
3872.333774	0.011975366
3874.262227	0.012548926
3876.190680	0.012919856
3878.119133	0.013068449
3880.047586	0.013423380
3881.976039	0.013719404
3883.904492	0.013389278
3885.832945	0.012499562
3887.761398	0.011795967
3889.689851	0.011929305
3891.618305	0.012634928
3893.546758	0.012921498
3895.475211	0.012276209
3897.403664	0.011157606
3899.332117	0.010446325
3901.260570	0.010623704
3903.189023	0.011310437
3905.117476	0.011784988
3907.045929	0.011599320
3908.974382	0.010967941
3910.902835	0.010574116
3912.831288	0.010803245
3914.759741	0.011303636
3916.688194	0.011504662
3918.616648	0.011415905
3920.545101	0.011589228
3922.473554	0.012114587
3924.402007	0.012417486
3926.330460	0.012251098
3928.258913	0.011853624
3930.187366	0.011216819
3932.115819	0.010680718
3934.044272	0.010705696
3935.972725	0.010860294
3937.901178	0.010831091
3939.829631	0.011063716
3941.758084	0.011463419
3943.686538	0.011294498
3945.614991	0.010744455
3947.543444	0.010649175
3949.471897	0.010980309
3951.400350	0.011018112
3953.328803	0.010778225
3955.257256	0.010665218
3957.185709	0.010512009
3959.114162	0.010106911
3961.042615	0.009851144
3962.971068	0.010211414
3964.899521	0.010894313
3966.827974	0.011073637
3968.756427	0.010533330
3970.684881	0.009800572
3972.613334	0.009516857
3974.541787	0.009922785
3976.470240	0.010407436
3978.398693	0.010276655
3980.327146	0.009785516
3982.255599	0.009600427
3984.184052	0.009852000
3986.112505	0.010080911
3988.040958	0.010049162
3989.969411	0.010057820
3991.897864	0.010292109
3993.826317	0.010765079
3995.754771	0.011248179
3997.683224	0.011341575
3999.611677	0.010852060
4001.540130	0.010156663
4003.468583	0.009724172
4005.397036	0.009299566
4007.325489	0.008812204
4009.253942	0.009072134
4011.182395	0.009771989
4013.110848	0.009792600
4015.039301	0.009287827
4016.967754	0.009247744
4018.896207	0.009557334
4020.824661	0.009757181
4022.753114	0.009827836
4024.681567	0.009775726
4026.610020	0.009906949
4028.538473	0.009909262
4030.466926	0.009415483
4032.395379	0.008986463
4034.323832	0.008821025
4036.252285	0.008680943
4038.180738	0.008652205
4040.109191	0.009051562
4042.037644	0.009771759
4043.966097	0.010268933
4045.894550	0.010204377
4047.823004	0.009508975
4049.751457	0.008447669
4051.679910	0.007847707
4053.608363	0.008093753
4055.536816	0.008532742
4057.465269	0.008449242
4059.393722	0.008229254
4061.322175	0.008500296
4063.250628	0.008677293
4065.179081	0.008444009
4067.107534	0.008615706
4069.035987	0.009119944
4070.964440	0.009541899
4072.892894	0.009760275
4074.821347	0.009526734
4076.749800	0.008824718
4078.678253	0.008199549
4080.606706	0.008116581
4082.535159	0.008788940
4084.463612	0.009455803
4086.392065	0.009176388
4088.320518	0.008568448
4090.248971	0.008466481
4092.177424	0.008557539
4094.105877	0.008598528
4096.034330	0.008833151
4097.962783	0.009388362
4099.891237	0.009830960
4101.819690	0.009706694
4103.748143	0.009193601
4105.676596	0.008875205
4107.605049	0.008589067
4109.533502	0.008189751
4111.461955	0.007890661
4113.390408	0.007626095
4115.318861	0.007477118
4117.247314	0.007580581
4119.175767	0.007641769
4121.104220	0.007321090
4123.032673	0.006931128
4124.961127	0.007211590
4126.889580	0.008208672
4128.818033	0.008834335
4130.746486	0.008568433
4132.674939	0.007846795
4134.603392	0.007161867
4136.531845	0.006883945
4138.460298	0.007248221
4140.388751	0.007806907
4142.317204	0.008060345
4144.245657	0.008022460
4146.174110	0.008103747
4148.102563	0.008595965
4150.031017	0.009033778
4151.959470	0.008744367
4153.887923	0.007803433
4155.816376	0.006952635
4157.744829	0.006454163
4159.673282	0.006118895
4161.601735	0.006330630
4163.530188	0.007064747
4165.458641	0.007734853
4167.387094	0.007673955
4169.315547	0.007431083
4171.244000	0.007465753
4173.172453	0.007418529
4175.100906	0.007883761
4177.029360	0.008709885
4178.957813	0.008688713
4180.886266	0.007988681
4182.814719	0.007580940
4184.743172	0.007665591
4186.671625	0.007512286
4188.600078	0.007123872
4190.528531	0.007125248
4192.456984	0.007096344
4194.385437	0.007312884
4196.313890	0.007827847
4198.242343	0.007941583
4200.170796	0.007502274
4202.099250	0.007275797
4204.027703	0.007168875
4205.956156	0.006511784
4207.884609	0.005698765
4209.813062	0.005781523
4211.741515	0.006530986
4213.669968	0.006635813
4215.598421	0.006391707
4217.526874	0.006728282
4219.455327	0.007572121
4221.383780	0.008307808
4223.312233	0.008728590
4225.240686	0.008790093
4227.169139	0.008784963
4229.097593	0.008724658
4231.026046	0.007948822
4232.954499	0.006847288
4234.882952	0.006463501
4236.811405	0.006759699
4238.739858	0.007433505
4240.668311	0.008088529
4242.596764	0.008414615
4244.525217	0.008359007
4246.453670	0.007691309
4248.382123	0.006955301
4250.310576	0.006836031
4252.239029	0.007065235
4254.167483	0.007171175
4256.095936	0.006819315
4258.024389	0.006485823
4259.952842	0.006779974
4261.881295	0.007307439
4263.809748	0.007539526
4265.738201	0.007200580
4267.666654	0.006413540
4269.595107	0.006436143
4271.523560	0.007570936
4273.452013	0.008503094
4275.380466	0.008044738
4277.308919	0.007049847
4279.237373	0.006578753
4281.165826	0.006034858
4283.094279	0.005648550
4285.022732	0.005480863
4286.951185	0.005568800
4288.879638	0.005857692
4290.808091	0.006150633
4292.736544	0.006177858
4294.664997	0.005997540
4296.593450	0.005938280
4298.521903	0.005752160
4300.450356	0.005477922
4302.378809	0.005463690
4304.307262	0.005641825
4306.235716	0.005820952
4308.164169	0.006094232
4310.092622	0.006333286
4312.021075	0.006260065
4313.949528	0.005927213
4315.877981	0.005924658
4317.806434	0.006027183
4319.734887	0.005737427
4321.663340	0.005621539
4323.591793	0.005534973
4325.520246	0.005020355
4327.448699	0.004312557
4329.377152	0.004339591
4331.305606	0.004974163
4333.234059	0.006090429
4335.162512	0.007453575
4337.090965	0.007948327
4339.019418	0.007268477
4340.947871	0.006387435
4342.876324	0.005999640
4344.804777	0.006128459
4346.733230	0.005969815
4348.661683	0.005489510
4350.590136	0.005836727
4352.518589	0.006044012
4354.447042	0.005386003
4356.375495	0.004692999
4358.303949	0.004544312
4360.232402	0.004718988
4362.160855	0.005074739
4364.089308	0.005439352
4366.017761	0.005910528
4367.946214	0.005964379
4369.874667	0.005562671
4371.803120	0.005208675
4373.731573	0.005056932
4375.660026	0.005622724
4377.588479	0.006216075
4379.516932	0.006091756
4381.445385	0.005907314
4383.373839	0.006491226
4385.302292	0.006952676
4387.230745	0.007004282
4389.159198	0.007112207
4391.087651	0.006960263
4393.016104	0.006592587
4394.944557	0.006616008
4396.873010	0.007127569
4398.801463	0.007105474
4400.729916	0.006721423
4402.658369	0.007083042
4404.586822	0.007806886
4406.515275	0.008087454
4408.443729	0.007783741
4410.372182	0.007264838
4412.300635	0.007109290
4414.229088	0.007300485
4416.157541	0.007283725
4418.085994	0.007229087
4420.014447	0.007511664
4421.942900	0.007345404
4423.871353	0.006847015
4425.799806	0.006770478
4427.728259	0.006642084
4429.656712	0.006334365
4431.585165	0.006342061
4433.513618	0.006320187
4435.442072	0.006065210
4437.370525	0.005905190
4439.298978	0.005847544
4441.227431	0.006081969
4443.155884	0.006543279
4445.084337	0.006583537
4447.012790	0.006041294
4448.941243	0.005355625
4450.869696	0.005244462
4452.798149	0.006132832
4454.726602	0.006978797
4456.655055	0.007102088
4458.583508	0.007356117
4460.511962	0.008151136
4462.440415	0.007890495
4464.368868	0.006219170
4466.297321	0.004848008
4468.225774	0.004454690
4470.154227	0.005003451
4472.082680	0.005720908
4474.011133	0.005914052
4475.939586	0.006135487
4477.868039	0.006510820
4479.796492	0.006466663
4481.724945	0.006604851
4483.653398	0.007167276
4485.581851	0.007264327
4487.510305	0.007194349
4489.438758	0.007322134
4491.367211	0.007686163
4493.295664	0.007915949
4495.224117	0.007617282
4497.152570	0.007287872
4499.081023	0.006390263
4501.009476	0.005380312
4502.937929	0.004641417
4504.866382	0.004289805
4506.794835	0.005006622
4508.723288	0.006674893
4510.651741	0.007897296
4512.580195	0.007755877
4514.508648	0.007121750
4516.437101	0.006690629
4518.365554	0.006448233
4520.294007	0.006152052
4522.222460	0.006694144
4524.150913	0.007435768
4526.079366	0.007117381
4528.007819	0.006398710
4529.936272	0.005629258
4531.864725	0.005657750
4533.793178	0.006420693
4535.721631	0.006426027
4537.650084	0.006173827
4539.578538	0.006148410
4541.506991	0.006435144
4543.435444	0.007412805
4545.363897	0.007864876
4547.292350	0.007634124
4549.220803	0.007637489
4551.149256	0.007832948
4553.077709	0.007719940
4555.006162	0.007869518
4556.934615	0.009234416
4558.863068	0.009923211
4560.791521	0.008667581
4562.719974	0.006800129
4564.648428	0.006080888
4566.576881	0.006142391
4568.505334	0.006078109
4570.433787	0.005950832
4572.362240	0.006728976
4574.290693	0.007532206
4576.219146	0.007196694
4578.147599	0.006394555
4580.076052	0.005954438
4582.004505	0.006118685
4583.932958	0.006718569
4585.861411	0.007174019
4587.789864	0.007427509
4589.718318	0.008237151
4591.646771	0.009302271
4593.575224	0.009679954
4595.503677	0.008857198
4597.432130	0.007165414
4599.360583	0.006024574
4601.289036	0.006598293
4603.217489	0.007750502
[truncated: 1,501 more rows]
