# Supplementary material for: Adaptive Method for Quantitative Estimation of Glucose and Fructose Concentrations in Aqueous Solutions Based on Infrared Nanoantenna Optics
Source: Sensors (Basel). 2019 Jul 11;19(14):3053. doi: 10.3390/s19143053 (PMC6678705; doi:10.3390/s19143053)
Supplement: Supplementary file 1 [file sensors-19-03053-s001.zip › 00_Measurement_Data/Fructose cycles/3 c=50 gl/res4 sc50_50 ap100x100 par pol/3 c50 gl.9.txt]

748.239793	0.024731826
750.168246	0.027683109
752.096699	0.030457178
754.025152	0.034179386
755.953605	0.026270511
757.882058	0.014910979
759.810511	0.014346777
761.738964	0.036840614
763.667418	0.030956570
765.595871	0.023009595
767.524324	0.023179865
769.452777	0.019799324
771.381230	0.030598519
773.309683	0.034229793
775.238136	0.035209630
777.166589	0.022702832
779.095042	0.013527052
781.023495	0.029499581
782.951948	0.036403634
784.880401	0.029117204
786.808854	0.024254302
788.737308	0.022634048
790.665761	0.012540586
792.594214	0.015989704
794.522667	0.030743653
796.451120	0.043934088
798.379573	0.050642654
800.308026	0.034685634
802.236479	0.029730611
804.164932	0.034252118
806.093385	0.022922268
808.021838	0.006909307
809.950291	0.015565592
811.878744	0.029505329
813.807197	0.020976346
815.735651	0.019624073
817.664104	0.023181409
819.592557	0.018072650
821.521010	0.012708564
823.449463	0.010682073
825.377916	0.024942029
827.306369	0.021556741
829.234822	0.015887272
831.163275	0.022648927
833.091728	0.031275496
835.020181	0.034430590
836.948634	0.029486276
838.877087	0.021700315
840.805541	0.019687600
842.733994	0.015954033
844.662447	0.012047196
846.590900	0.016598649
848.519353	0.024825284
850.447806	0.021274386
852.376259	0.015016411
854.304712	0.017309206
856.233165	0.025188601
858.161618	0.029966978
860.090071	0.029410040
862.018524	0.028276138
863.946977	0.029238245
865.875430	0.029302871
867.803884	0.029465161
869.732337	0.032432843
871.660790	0.035039276
873.589243	0.035240002
875.517696	0.036771078
877.446149	0.039656315
879.374602	0.042706098
881.303055	0.045621693
883.231508	0.044855647
885.159961	0.041122258
887.088414	0.039357044
889.016867	0.040612645
890.945320	0.043983396
892.873774	0.049506824
894.802227	0.054911166
896.730680	0.059504967
898.659133	0.063960455
900.587586	0.067194112
902.516039	0.069456510
904.444492	0.072271854
906.372945	0.076331779
908.301398	0.081321083
910.229851	0.084100775
912.158304	0.084342688
914.086757	0.086488344
916.015210	0.090410784
917.943664	0.093731575
919.872117	0.097720258
921.800570	0.103237852
923.729023	0.109075092
925.657476	0.115053274
927.585929	0.121355057
929.514382	0.127206862
931.442835	0.132500872
933.371288	0.137926027
935.299741	0.143118933
937.228194	0.148088962
939.156647	0.153608263
941.085100	0.159011558
943.013553	0.164135799
944.942007	0.170534208
946.870460	0.177371413
948.798913	0.182875663
950.727366	0.188006893
952.655819	0.194030687
954.584272	0.201007664
956.512725	0.208530873
958.441178	0.215596512
960.369631	0.221779972
962.298084	0.227898702
964.226537	0.234155238
966.154990	0.240233153
968.083443	0.246579140
970.011897	0.253171295
971.940350	0.259780020
973.868803	0.266340822
975.797256	0.272146434
977.725709	0.277494460
979.654162	0.283788085
981.582615	0.290899903
983.511068	0.296597868
985.439521	0.300434321
987.367974	0.305439830
989.296427	0.312770098
991.224880	0.320152283
993.153333	0.326039970
995.081786	0.330708742
997.010240	0.335150987
998.938693	0.340489805
1000.867146	0.346548080
1002.795599	0.351699233
1004.724052	0.355799496
1006.652505	0.360122114
1008.580958	0.364185482
1010.509411	0.366924524
1012.437864	0.369269490
1014.366317	0.372801840
1016.294770	0.377288997
1018.223223	0.381107092
1020.151676	0.383677274
1022.080130	0.385782689
1024.008583	0.388137668
1025.937036	0.390538156
1027.865489	0.392045349
1029.793942	0.392414927
1031.722395	0.392629057
1033.650848	0.393420041
1035.579301	0.394476235
1037.507754	0.395471632
1039.436207	0.396808982
1041.364660	0.398626477
1043.293113	0.400096476
1045.221566	0.400489807
1047.150019	0.399837881
1049.078473	0.398305207
1051.006926	0.395785064
1052.935379	0.392792135
1054.863832	0.390562236
1056.792285	0.388938308
1058.720738	0.387176692
1060.649191	0.385948002
1062.577644	0.385268688
1064.506097	0.384449720
1066.434550	0.384106636
1068.363003	0.384469867
1070.291456	0.384681761
1072.219909	0.384772509
1074.148363	0.384867936
1076.076816	0.384396315
1078.005269	0.383840263
1079.933722	0.383501887
1081.862175	0.382242799
1083.790628	0.380156934
1085.719081	0.378643245
1087.647534	0.377959073
1089.575987	0.377335936
1091.504440	0.376529783
1093.432893	0.375854194
1095.361346	0.375107974
1097.289799	0.373739958
1099.218253	0.371765971
1101.146706	0.369938046
1103.075159	0.368285269
1105.003612	0.365776807
1106.932065	0.362944275
1108.860518	0.361323297
1110.788971	0.360340893
1112.717424	0.358521700
1114.645877	0.355913967
1116.574330	0.353177667
1118.502783	0.350651681
1120.431236	0.348689079
1122.359689	0.347086161
1124.288142	0.345267415
1126.216596	0.343186289
1128.145049	0.340774506
1130.073502	0.337787449
1132.001955	0.334391594
1133.930408	0.330908060
1135.858861	0.327663332
1137.787314	0.325087458
1139.715767	0.322986811
1141.644220	0.320638716
1143.572673	0.318125069
1145.501126	0.315929502
1147.429579	0.313620865
1149.358032	0.310629070
1151.286486	0.307442367
1153.214939	0.304642767
1155.143392	0.302039206
1157.071845	0.299543440
1159.000298	0.297322124
1160.928751	0.295241684
1162.857204	0.292808533
1164.785657	0.289759576
1166.714110	0.286653757
1168.642563	0.284007668
1170.571016	0.281521082
1172.499469	0.278630763
1174.427922	0.275368422
1176.356375	0.272360831
1178.284829	0.269819111
1180.213282	0.267435879
1182.141735	0.265071988
1184.070188	0.262854695
1185.998641	0.260720760
1187.927094	0.258252949
1189.855547	0.255574822
1191.784000	0.253049850
1193.712453	0.250317276
1195.640906	0.247291535
1197.569359	0.244465366
1199.497812	0.242084667
1201.426265	0.239934936
1203.354719	0.237961233
1205.283172	0.235464424
1207.211625	0.232707322
1209.140078	0.230151728
1211.068531	0.227811053
1212.996984	0.225497678
1214.925437	0.223262966
1216.853890	0.221177831
1218.782343	0.219253525
1220.710796	0.217367604
1222.639249	0.215225786
1224.567702	0.213030472
1226.496155	0.211154193
1228.424609	0.209303021
1230.353062	0.207199171
1232.281515	0.205050007
1234.209968	0.202814892
1236.138421	0.200345114
1238.066874	0.198033944
1239.995327	0.196406305
1241.923780	0.195417076
1243.852233	0.194448367
1245.780686	0.192958146
1247.709139	0.191125304
1249.637592	0.189321220
1251.566045	0.187568843
1253.494498	0.185694754
1255.422952	0.183967561
1257.351405	0.182595611
1259.279858	0.181144103
1261.208311	0.179565981
1263.136764	0.177995458
1265.065217	0.176248610
1266.993670	0.174254909
1268.922123	0.171901733
1270.850576	0.169532627
1272.779029	0.167870462
1274.707482	0.166825920
1276.635935	0.165992603
1278.564388	0.164935738
1280.492842	0.163235411
1282.421295	0.161395878
1284.349748	0.160062164
1286.278201	0.158880323
1288.206654	0.157470733
1290.135107	0.155817449
1292.063560	0.153871149
1293.992013	0.151847437
1295.920466	0.150056928
1297.848919	0.148569733
1299.777372	0.147275984
1301.705825	0.146056026
1303.634278	0.144861683
1305.562731	0.143578798
1307.491185	0.142251894
1309.419638	0.141106591
1311.348091	0.140034869
1313.276544	0.139293611
1315.204997	0.138797939
1317.133450	0.137601823
1319.061903	0.135956809
1320.990356	0.134390146
1322.918809	0.132504553
1324.847262	0.130539462
1326.775715	0.129058972
1328.704168	0.127896920
1330.632621	0.126850367
1332.561075	0.126286864
1334.489528	0.126515180
1336.417981	0.126838624
1338.346434	0.126102597
1340.274887	0.124739818
1342.203340	0.122997485
1344.131793	0.120501935
1346.060246	0.118364759
1347.988699	0.117052004
1349.917152	0.115968764
1351.845605	0.114913478
1353.774058	0.113860585
1355.702511	0.113116905
1357.630965	0.112965114
1359.559418	0.112584643
1361.487871	0.111175142
1363.416324	0.109993875
1365.344777	0.109273039
1367.273230	0.107757792
1369.201683	0.106745951
1371.130136	0.106728777
1373.058589	0.106061786
1374.987042	0.105130628
1376.915495	0.104103103
1378.843948	0.102182694
1380.772401	0.100556292
1382.700854	0.100094438
1384.629308	0.099599928
1386.557761	0.098403238
1388.486214	0.098092377
1390.414667	0.098785520
1392.343120	0.098335646
1394.271573	0.097308740
1396.200026	0.096826144
1398.128479	0.095535405
1400.056932	0.094082743
1401.985385	0.092924923
1403.913838	0.090772077
1405.842291	0.089162394
1407.770744	0.088804431
1409.699198	0.088128544
1411.627651	0.087486424
1413.556104	0.088038787
1415.484557	0.088627987
1417.413010	0.087247156
1419.341463	0.085856810
1421.269916	0.086126834
1423.198369	0.085462630
1425.126822	0.084119789
1427.055275	0.083249696
1428.983728	0.082173951
1430.912181	0.082332917
1432.840634	0.083403096
1434.769087	0.081676602
1436.697541	0.078406855
1438.625994	0.077699997
1440.554447	0.077564046
1442.482900	0.076670870
1444.411353	0.076162629
1446.339806	0.075377241
1448.268259	0.074542902
1450.196712	0.075053267
1452.125165	0.076829240
1454.053618	0.077960633
1455.982071	0.076584898
1457.910524	0.075223401
1459.838977	0.075971290
1461.767431	0.074897580
1463.695884	0.071380526
1465.624337	0.069511950
1467.552790	0.070668422
1469.481243	0.071487091
1471.409696	0.070544876
1473.338149	0.070169456
1475.266602	0.069990478
1477.195055	0.068421327
1479.123508	0.066404037
1481.051961	0.065110281
1482.980414	0.065258935
1484.908867	0.066236451
1486.837321	0.066516072
1488.765774	0.065659322
1490.694227	0.065206200
1492.622680	0.065784946
1494.551133	0.065208316
1496.479586	0.063592531
1498.408039	0.062922649
1500.336492	0.063500628
1502.264945	0.064777792
1504.193398	0.064643629
1506.121851	0.062597610
1508.050304	0.062907830
1509.978757	0.064340606
1511.907210	0.063474171
1513.835664	0.061942324
1515.764117	0.061670072
1517.692570	0.063118555
1519.621023	0.063705154
1521.549476	0.062305063
1523.477929	0.061294552
1525.406382	0.059584513
1527.334835	0.057735898
1529.263288	0.057526257
1531.191741	0.057025265
1533.120194	0.056175683
1535.048647	0.058050651
1536.977100	0.060518451
1538.905554	0.060476590
1540.834007	0.060368665
1542.762460	0.059588410
1544.690913	0.056594770
1546.619366	0.053876106
1548.547819	0.052181892
1550.476272	0.051891699
1552.404725	0.053441714
1554.333178	0.056230310
1556.261631	0.057631049
1558.190084	0.054735444
1560.118537	0.052354947
1562.046990	0.052501794
1563.975443	0.051528126
1565.903897	0.050100848
1567.832350	0.048946105
1569.760803	0.048536584
1571.689256	0.049896140
1573.617709	0.050314069
1575.546162	0.048721381
1577.474615	0.048272256
1579.403068	0.048675910
1581.331521	0.047910780
1583.259974	0.046818621
1585.188427	0.046312932
1587.116880	0.046366576
1589.045333	0.046725512
1590.973787	0.047007125
1592.902240	0.046945959
1594.830693	0.046814449
1596.759146	0.047114719
1598.687599	0.047733232
1600.616052	0.048034076
1602.544505	0.047889419
1604.472958	0.047821712
1606.401411	0.048028417
1608.329864	0.048402984
1610.258317	0.049249116
1612.186770	0.050583381
1614.115223	0.051064488
1616.043677	0.050587900
1617.972130	0.051759552
1619.900583	0.053771485
1621.829036	0.053601719
1623.757489	0.053118918
1625.685942	0.053587236
1627.614395	0.053633709
1629.542848	0.054388251
1631.471301	0.056229051
1633.399754	0.056479305
1635.328207	0.055145483
1637.256660	0.055625364
1639.185113	0.056844197
1641.113566	0.057287283
1643.042020	0.057685241
1644.970473	0.057610188
1646.898926	0.058623262
1648.827379	0.062592380
1650.755832	0.062741019
1652.684285	0.057221144
1654.612738	0.055267833
1656.541191	0.056605268
1658.469644	0.056094989
1660.398097	0.053993434
1662.326550	0.052520234
1664.255003	0.053293049
1666.183456	0.054582704
1668.111910	0.054070711
1670.040363	0.053545479
1671.968816	0.053645391
1673.897269	0.051950909
1675.825722	0.050201602
1677.754175	0.050848313
1679.682628	0.052330151
1681.611081	0.052432965
1683.539534	0.050727502
1685.467987	0.049445581
1687.396440	0.048326246
1689.324893	0.046157740
1691.253346	0.044971198
1693.181799	0.044693366
1695.110253	0.044522543
1697.038706	0.045510769
1698.967159	0.045610633
1700.895612	0.044544086
1702.824065	0.044084560
1704.752518	0.042217948
1706.680971	0.039975855
1708.609424	0.039255533
1710.537877	0.039586809
1712.466330	0.040336233
1714.394783	0.040459484
1716.323236	0.038724206
1718.251689	0.036630999
1720.180143	0.035788424
1722.108596	0.034900278
1724.037049	0.033898659
1725.965502	0.033924539
1727.893955	0.034938212
1729.822408	0.036446601
1731.750861	0.036998559
1733.679314	0.035897810
1735.607767	0.035459600
1737.536220	0.035390101
1739.464673	0.034686785
1741.393126	0.034562476
1743.321579	0.035129379
1745.250032	0.035631999
1747.178486	0.035813387
1749.106939	0.035365023
1751.035392	0.034734540
1752.963845	0.034566760
1754.892298	0.034474742
1756.820751	0.034513604
1758.749204	0.035067029
1760.677657	0.035192866
1762.606110	0.034935877
1764.534563	0.034971386
1766.463016	0.035012227
1768.391469	0.035446785
1770.319922	0.036221117
1772.248376	0.036776811
1774.176829	0.037435587
1776.105282	0.037764639
1778.033735	0.037238028
1779.962188	0.036527377
1781.890641	0.036389858
1783.819094	0.036767468
1785.747547	0.037563153
1787.676000	0.038774837
1789.604453	0.039577454
1791.532906	0.039758224
1793.461359	0.040239833
1795.389812	0.040807042
1797.318266	0.040673021
1799.246719	0.040169884
1801.175172	0.039991807
1803.103625	0.040255509
1805.032078	0.040611707
1806.960531	0.041010980
1808.888984	0.041361257
1810.817437	0.041519854
1812.745890	0.041609541
1814.674343	0.041406866
1816.602796	0.040897563
1818.531249	0.040739112
1820.459702	0.041047443
1822.388155	0.041352425
1824.316609	0.041844442
1826.245062	0.042993046
1828.173515	0.043679018
1830.101968	0.043380126
1832.030421	0.043074153
1833.958874	0.042508263
1835.887327	0.041600462
1837.815780	0.041183736
1839.744233	0.041446514
1841.672686	0.041490775
1843.601139	0.041010827
1845.529592	0.040888149
1847.458045	0.040789202
1849.386499	0.040239651
1851.314952	0.039726526
1853.243405	0.039461549
1855.171858	0.039243910
1857.100311	0.038908154
1859.028764	0.038532015
1860.957217	0.038323209
1862.885670	0.038454883
1864.814123	0.038785260
1866.742576	0.038693544
1868.671029	0.038240712
1870.599482	0.038049657
1872.527935	0.037667871
1874.456388	0.036827046
1876.384842	0.036180254
1878.313295	0.035874460
1880.241748	0.035640627
1882.170201	0.035414923
1884.098654	0.035404056
1886.027107	0.035563175
1887.955560	0.035232592
1889.884013	0.034571100
1891.812466	0.034277543
1893.740919	0.034021731
1895.669372	0.033679545
1897.597825	0.033392433
1899.526278	0.032979112
1901.454732	0.032573186
1903.383185	0.032459322
1905.311638	0.032635048
1907.240091	0.032716729
1909.168544	0.032365032
1911.096997	0.031736027
1913.025450	0.031218601
1914.953903	0.030808628
1916.882356	0.030289568
1918.810809	0.030046808
1920.739262	0.029910181
1922.667715	0.029420333
1924.596168	0.029112592
1926.524622	0.028780581
1928.453075	0.027953714
1930.381528	0.027193923
1932.309981	0.026907180
1934.238434	0.026874332
1936.166887	0.026859276
1938.095340	0.026988218
1940.023793	0.027119270
1941.952246	0.026916157
1943.880699	0.026646337
1945.809152	0.026433200
1947.737605	0.026072459
1949.666058	0.025669117
1951.594511	0.025355741
1953.522965	0.025152108
1955.451418	0.025046101
1957.379871	0.024960903
1959.308324	0.024685677
1961.236777	0.024274202
1963.165230	0.023967860
1965.093683	0.023621622
1967.022136	0.023103932
1968.950589	0.022732213
1970.879042	0.022605743
1972.807495	0.022451514
1974.735948	0.022130517
1976.664401	0.021806344
1978.592855	0.021702182
1980.521308	0.021752998
1982.449761	0.021838648
1984.378214	0.021914307
1986.306667	0.021834817
1988.235120	0.021617185
1990.163573	0.021205135
1992.092026	0.020629441
1994.020479	0.020322423
1995.948932	0.020209040
1997.877385	0.020154232
1999.805838	0.020380290
2001.734291	0.020584431
2003.662744	0.020240149
2005.591198	0.019590363
2007.519651	0.019348307
2009.448104	0.019512767
2011.376557	0.019462660
2013.305010	0.019064911
2015.233463	0.018627582
2017.161916	0.018361108
2019.090369	0.018319899
2021.018822	0.018462623
2022.947275	0.018575633
2024.875728	0.018375350
2026.804181	0.018042417
2028.732634	0.017933408
2030.661088	0.017860265
2032.589541	0.017537208
2034.517994	0.017134162
2036.446447	0.016956985
2038.374900	0.017005505
2040.303353	0.017087378
2042.231806	0.017267743
2044.160259	0.017509371
2046.088712	0.017310215
2048.017165	0.016603755
2049.945618	0.016051415
2051.874071	0.016038187
2053.802524	0.016276121
2055.730978	0.016301550
2057.659431	0.016019404
2059.587884	0.015760362
2061.516337	0.015771147
2063.444790	0.015861414
2065.373243	0.015759185
2067.301696	0.015490277
2069.230149	0.015409246
2071.158602	0.015688978
2073.087055	0.015872510
2075.015508	0.015697772
2076.943961	0.015494188
2078.872414	0.015302936
2080.800867	0.014951538
2082.729321	0.014641163
2084.657774	0.014647991
2086.586227	0.014876183
2088.514680	0.014936171
2090.443133	0.014735688
2092.371586	0.014537109
2094.300039	0.014481665
2096.228492	0.014494834
2098.156945	0.014430718
2100.085398	0.014319506
2102.013851	0.014295495
2103.942304	0.014258182
2105.870757	0.014136123
2107.799211	0.014033390
2109.727664	0.014017521
2111.656117	0.014038470
2113.584570	0.013960799
2115.513023	0.013767636
2117.441476	0.013519638
2119.369929	0.013269308
2121.298382	0.013189877
2123.226835	0.013310391
2125.155288	0.013375469
2127.083741	0.013288971
2129.012194	0.013141309
2130.940647	0.013072725
2132.869100	0.013217800
2134.797554	0.013424826
2136.726007	0.013413711
2138.654460	0.013239652
2140.582913	0.013135901
2142.511366	0.013144456
2144.439819	0.013116118
2146.368272	0.012953988
2148.296725	0.012701413
2150.225178	0.012515783
2152.153631	0.012525914
2154.082084	0.012553680
2156.010537	0.012257716
2157.938990	0.011723171
2159.867444	0.011473727
2161.795897	0.011783352
2163.724350	0.012301485
2165.652803	0.012663582
2167.581256	0.012821622
2169.509709	0.012652319
2171.438162	0.012096821
2173.366615	0.011594064
2175.295068	0.011501556
2177.223521	0.011607352
2179.151974	0.011663744
2181.080427	0.011627109
2183.008880	0.011594381
2184.937334	0.011641661
2186.865787	0.011559902
2188.794240	0.011287691
2190.722693	0.011191758
2192.651146	0.011410151
2194.579599	0.011657230
2196.508052	0.011685877
2198.436505	0.011413981
2200.364958	0.010892871
2202.293411	0.010544514
2204.221864	0.010551957
2206.150317	0.010612369
2208.078770	0.010761268
2210.007223	0.011085664
2211.935677	0.011178550
2213.864130	0.010772237
2215.792583	0.010378056
2217.721036	0.010564626
2219.649489	0.010963120
2221.577942	0.010926692
2223.506395	0.010442779
2225.434848	0.009980609
2227.363301	0.009796825
2229.291754	0.009687412
2231.220207	0.009753758
2233.148660	0.010140936
2235.077113	0.010389555
2237.005567	0.010250880
2238.934020	0.010096498
2240.862473	0.010060035
2242.790926	0.010022758
2244.719379	0.009992112
2246.647832	0.009922349
2248.576285	0.009888148
2250.504738	0.010102542
2252.433191	0.010224745
2254.361644	0.009998648
2256.290097	0.009656401
2258.218550	0.009515006
2260.147003	0.009447784
2262.075456	0.009323628
2264.003910	0.009340058
2265.932363	0.009425675
2267.860816	0.009212972
2269.789269	0.008822356
2271.717722	0.008780452
2273.646175	0.009064564
2275.574628	0.009088927
2277.503081	0.008795555
2279.431534	0.008747636
2281.359987	0.009055526
2283.288440	0.009315953
2285.216893	0.009250892
2287.145346	0.008861219
2289.073800	0.008441232
2291.002253	0.008344989
2292.930706	0.008601449
2294.859159	0.008820163
2296.787612	0.008678649
2298.716065	0.008552881
2300.644518	0.008761696
2302.572971	0.008803654
2304.501424	0.008411272
2306.429877	0.008104203
2308.358330	0.008129531
2310.286783	0.008350838
2312.215236	0.008753562
2314.143690	0.009129381
2316.072143	0.009027165
2318.000596	0.008462789
2319.929049	0.007798444
2321.857502	0.007350877
2323.785955	0.007390175
2325.714408	0.007937026
2327.642861	0.008911877
2329.571314	0.010136990
2331.499767	0.010541421
2333.428220	0.009468708
2335.356673	0.008376985
2337.285126	0.008665201
2339.213579	0.009840099
2341.142033	0.010114476
2343.070486	0.009109184
2344.998939	0.008325925
2346.927392	0.008361241
2348.855845	0.008490317
2350.784298	0.008007825
2352.712751	0.007014676
2354.641204	0.006450787
2356.569657	0.007067929
2358.498110	0.008071225
2360.426563	0.007674735
2362.355016	0.006630051
2364.283469	0.005952461
2366.211923	0.005287367
2368.140376	0.005374624
2370.068829	0.006447058
2371.997282	0.007479779
2373.925735	0.007488130
2375.854188	0.006820606
2377.782641	0.006320938
2379.711094	0.006244048
2381.639547	0.006254493
2383.568000	0.006015015
2385.496453	0.005702947
2387.424906	0.005683004
2389.353359	0.005994405
2391.281812	0.006304496
2393.210266	0.006366894
2395.138719	0.006332768
2397.067172	0.006404018
2398.995625	0.006574045
2400.924078	0.006731979
2402.852531	0.006749683
2404.780984	0.006641160
2406.709437	0.006578347
2408.637890	0.006529139
2410.566343	0.006405828
2412.494796	0.006339726
2414.423249	0.006254726
2416.351702	0.005964019
2418.280156	0.005714075
2420.208609	0.005795167
2422.137062	0.005966544
2424.065515	0.005919337
2425.993968	0.005828216
2427.922421	0.005891708
2429.850874	0.005924664
2431.779327	0.005745989
2433.707780	0.005574387
2435.636233	0.005593270
2437.564686	0.005553403
2439.493139	0.005431646
2441.421592	0.005383262
2443.350045	0.005599546
2445.278499	0.006146542
2447.206952	0.006526795
2449.135405	0.006428943
2451.063858	0.006234062
2452.992311	0.006306908
2454.920764	0.006435218
2456.849217	0.006384250
2458.777670	0.006341047
2460.706123	0.006347353
2462.634576	0.006265549
2464.563029	0.006325905
2466.491482	0.006496487
2468.419935	0.006587016
2470.348389	0.006687838
2472.276842	0.006898532
2474.205295	0.007129979
2476.133748	0.007222136
2478.062201	0.007180218
2479.990654	0.007260326
2481.919107	0.007546685
2483.847560	0.007605735
2485.776013	0.007131443
2487.704466	0.006758112
2489.632919	0.006949174
2491.561372	0.007189872
2493.489825	0.007270490
2495.418279	0.007437985
2497.346732	0.007693364
2499.275185	0.008108884
2501.203638	0.008651909
2503.132091	0.008787715
2505.060544	0.008510554
2506.988997	0.008400061
2508.917450	0.008529295
2510.845903	0.008564586
2512.774356	0.008618273
2514.702809	0.008949998
2516.631262	0.009284420
2518.559715	0.009454019
2520.488168	0.009676986
2522.416622	0.009916459
2524.345075	0.009982110
2526.273528	0.009918587
2528.201981	0.010059856
2530.130434	0.010566826
2532.058887	0.011204863
2533.987340	0.011637238
2535.915793	0.011784333
2537.844246	0.011969016
2539.772699	0.012326580
2541.701152	0.012508355
2543.629605	0.012509384
2545.558058	0.012751900
2547.486512	0.013237993
2549.414965	0.013650639
2551.343418	0.013848197
2553.271871	0.013819232
2555.200324	0.013751954
2557.128777	0.014022675
2559.057230	0.014575784
2560.985683	0.014997284
2562.914136	0.015126379
2564.842589	0.015204314
2566.771042	0.015503223
2568.699495	0.015820941
2570.627948	0.015940148
2572.556401	0.016061468
2574.484855	0.016184755
2576.413308	0.016196372
2578.341761	0.016321799
2580.270214	0.016532132
2582.198667	0.016693575
2584.127120	0.017012013
2586.055573	0.017401053
2587.984026	0.017725686
2589.912479	0.018120028
2591.840932	0.018536918
2593.769385	0.018852722
2595.697838	0.018971894
2597.626291	0.018921394
2599.554745	0.018905791
2601.483198	0.018912012
2603.411651	0.018845076
2605.340104	0.018767858
2607.268557	0.018690055
2609.197010	0.018658396
2611.125463	0.018824574
2613.053916	0.019052662
2614.982369	0.019136662
2616.910822	0.019152308
2618.839275	0.019218847
2620.767728	0.019274866
2622.696181	0.019067528
2624.624635	0.018712441
2626.553088	0.018554809
2628.481541	0.018384019
2630.409994	0.018146971
2632.338447	0.018293571
2634.266900	0.018720612
2636.195353	0.018844822
2638.123806	0.018538991
2640.052259	0.018249890
2641.980712	0.018200649
2643.909165	0.018174117
2645.837618	0.018090844
2647.766071	0.017906303
2649.694524	0.017672991
2651.622978	0.017799810
2653.551431	0.018140491
2655.479884	0.018051540
2657.408337	0.017587023
2659.336790	0.017198322
2661.265243	0.016980339
2663.193696	0.016802868
2665.122149	0.016852301
2667.050602	0.017242277
2668.979055	0.017525524
2670.907508	0.017426109
2672.835961	0.017181242
2674.764414	0.017071599
2676.692868	0.017066792
2678.621321	0.016913256
2680.549774	0.016639559
2682.478227	0.016460072
2684.406680	0.016377935
2686.335133	0.016268859
2688.263586	0.016158883
2690.192039	0.016070900
2692.120492	0.015950996
2694.048945	0.015759734
2695.977398	0.015402988
2697.905851	0.015000067
2699.834304	0.014918557
2701.762757	0.015099642
2703.691211	0.015068437
2705.619664	0.014849410
2707.548117	0.014865821
2709.476570	0.015040258
2711.405023	0.015081552
2713.333476	0.015094277
2715.261929	0.015170773
2717.190382	0.014977045
2719.118835	0.014444949
2721.047288	0.014208926
2722.975741	0.014424367
2724.904194	0.014445464
2726.832647	0.014159145
2728.761101	0.013994872
2730.689554	0.013867450
2732.618007	0.013523860
2734.546460	0.013195960
2736.474913	0.013055446
2738.403366	0.013067960
2740.331819	0.013396627
2742.260272	0.013948995
2744.188725	0.014188535
2746.117178	0.013915299
2748.045631	0.013374001
2749.974084	0.012923378
2751.902537	0.012850859
2753.830991	0.012964463
2755.759444	0.012926939
2757.687897	0.013022333
2759.616350	0.013329818
2761.544803	0.013309724
2763.473256	0.012781224
2765.401709	0.012354214
2767.330162	0.012528030
2769.258615	0.012818340
2771.187068	0.012604080
2773.115521	0.012072043
2775.043974	0.011801958
2776.972427	0.012011231
2778.900880	0.012324746
2780.829334	0.012519546
2782.757787	0.012685838
2784.686240	0.012724856
2786.614693	0.012703068
2788.543146	0.012707952
2790.471599	0.012650514
2792.400052	0.012505530
2794.328505	0.012325965
2796.256958	0.012351618
2798.185411	0.012486329
2800.113864	0.012447866
2802.042317	0.012289782
2803.970770	0.012123755
2805.899224	0.011897437
2807.827677	0.011670543
2809.756130	0.011676980
2811.684583	0.011855495
2813.613036	0.011800881
2815.541489	0.011475052
2817.469942	0.011233945
2819.398395	0.011248256
2821.326848	0.011484808
2823.255301	0.011797228
2825.183754	0.012050205
2827.112207	0.012152809
2829.040660	0.011921844
2830.969113	0.011395645
2832.897567	0.011119283
2834.826020	0.011408134
2836.754473	0.011611042
2838.682926	0.011072092
2840.611379	0.010407419
2842.539832	0.010435778
2844.468285	0.010805795
2846.396738	0.010962158
2848.325191	0.011208408
2850.253644	0.011772958
2852.182097	0.012060106
2854.110550	0.011947066
2856.039003	0.011894155
2857.967457	0.011938319
2859.895910	0.011825934
2861.824363	0.011510105
2863.752816	0.011211086
2865.681269	0.011000637
2867.609722	0.010792783
2869.538175	0.010713214
2871.466628	0.010770955
2873.395081	0.010656195
2875.323534	0.010604412
2877.251987	0.011001652
2879.180440	0.011303902
2881.108893	0.010925524
2883.037347	0.010314808
2884.965800	0.010223272
2886.894253	0.010517308
2888.822706	0.010669591
2890.751159	0.010837629
2892.679612	0.011334628
2894.608065	0.011818343
2896.536518	0.011810574
2898.464971	0.011259891
2900.393424	0.010591283
2902.321877	0.010293792
2904.250330	0.010461302
2906.178783	0.010702060
2908.107236	0.010785409
2910.035690	0.010863601
2911.964143	0.010939157
2913.892596	0.010828154
2915.821049	0.010494571
2917.749502	0.010311477
2919.677955	0.010462713
2921.606408	0.010522833
2923.534861	0.010426376
2925.463314	0.010494417
2927.391767	0.010727367
2929.320220	0.011153368
2931.248673	0.011643361
2933.177126	0.011731892
2935.105580	0.011308347
2937.034033	0.010778725
2938.962486	0.010692365
2940.890939	0.011044371
2942.819392	0.011340884
2944.747845	0.011399511
2946.676298	0.011442211
2948.604751	0.011504734
2950.533204	0.011313533
2952.461657	0.011049667
2954.390110	0.011256292
2956.318563	0.011634521
2958.247016	0.011519819
2960.175469	0.011082602
2962.103923	0.010855353
2964.032376	0.011050892
2965.960829	0.011519257
2967.889282	0.011726726
2969.817735	0.011350459
2971.746188	0.010984604
2973.674641	0.011106167
2975.603094	0.011589278
2977.531547	0.012299910
2979.460000	0.012861274
2981.388453	0.012828996
2983.316906	0.012409860
2985.245359	0.011937790
2987.173813	0.011572236
2989.102266	0.011641982
2991.030719	0.012115417
2992.959172	0.012136282
2994.887625	0.011558245
2996.816078	0.011313224
2998.744531	0.011650407
3000.672984	0.011859924
3002.601437	0.011896926
3004.529890	0.012136062
3006.458343	0.012396574
3008.386796	0.012377402
3010.315249	0.012289082
3012.243703	0.012317342
3014.172156	0.012348988
3016.100609	0.012374283
3018.029062	0.012507182
3019.957515	0.012826844
3021.885968	0.013180801
3023.814421	0.013331641
3025.742874	0.013309250
3027.671327	0.013094547
3029.599780	0.012888650
3031.528233	0.013222328
3033.456686	0.013804436
3035.385139	0.013865627
3037.313592	0.013545999
3039.242046	0.013336338
3041.170499	0.013296441
3043.098952	0.013398401
3045.027405	0.013657006
3046.955858	0.014028319
3048.884311	0.014292632
3050.812764	0.014151586
3052.741217	0.013759853
3054.669670	0.013597745
3056.598123	0.013740803
3058.526576	0.013729974
3060.455029	0.013425981
3062.383482	0.013473636
3064.311936	0.014071105
3066.240389	0.014562412
3068.168842	0.014680150
3070.097295	0.014708748
3072.025748	0.014763055
3073.954201	0.014769877
3075.882654	0.014907963
3077.811107	0.015392114
3079.739560	0.015752690
3081.668013	0.015699767
3083.596466	0.015713904
3085.524919	0.015846448
3087.453372	0.015919939
3089.381825	0.016006844
3091.310279	0.015886316
3093.238732	0.015600983
3095.167185	0.015612545
3097.095638	0.015947402
3099.024091	0.016114531
3100.952544	0.015889963
3102.880997	0.015702805
3104.809450	0.015922552
3106.737903	0.016498573
3108.666356	0.017332196
3110.594809	0.018044621
3112.523262	0.018108565
3114.451715	0.017678292
3116.380169	0.017312940
3118.308622	0.017131174
3120.237075	0.016905656
3122.165528	0.016705411
3124.093981	0.016731858
3126.022434	0.017034579
3127.950887	0.017670222
3129.879340	0.018482070
3131.807793	0.019068221
3133.736246	0.019363897
3135.664699	0.019351924
3137.593152	0.018933073
3139.521605	0.018664010
3141.450058	0.019102518
3143.378512	0.019650716
3145.306965	0.019566251
3147.235418	0.019387208
3149.163871	0.019854300
3151.092324	0.020521225
3153.020777	0.020833433
3154.949230	0.021119965
3156.877683	0.021522168
3158.806136	0.021710578
3160.734589	0.021637956
3162.663042	0.021555346
3164.591495	0.021638295
3166.519948	0.021775968
3168.448402	0.021797061
3170.376855	0.021797458
3172.305308	0.022021890
3174.233761	0.022494895
3176.162214	0.022831708
3178.090667	0.022906212
3180.019120	0.023087637
3181.947573	0.023461880
3183.876026	0.023761110
3185.804479	0.023904461
3187.732932	0.023995604
3189.661385	0.023972182
3191.589838	0.023791568
3193.518292	0.023697490
3195.446745	0.023942238
3197.375198	0.024557250
3199.303651	0.025147272
3201.232104	0.025204502
3203.160557	0.025096055
3205.089010	0.025365610
3207.017463	0.025572307
3208.945916	0.025397623
3210.874369	0.025254322
3212.802822	0.025277924
3214.731275	0.025494771
3216.659728	0.025974955
3218.588181	0.026428616
3220.516635	0.026400812
3222.445088	0.026071092
3224.373541	0.026209911
3226.301994	0.026627293
3228.230447	0.026432022
3230.158900	0.025764799
3232.087353	0.025429295
3234.015806	0.025689282
3235.944259	0.026286533
3237.872712	0.026924873
3239.801165	0.027482875
3241.729618	0.027756764
3243.658071	0.027424445
3245.586525	0.026792776
3247.514978	0.026645830
3249.443431	0.027120328
3251.371884	0.027741080
3253.300337	0.028107528
3255.228790	0.027983472
3257.157243	0.027436581
3259.085696	0.027146304
3261.014149	0.027389308
3262.942602	0.027697295
3264.871055	0.028043522
3266.799508	0.028437845
3268.727961	0.028482633
3270.656414	0.028494446
3272.584868	0.028869163
3274.513321	0.029013028
3276.441774	0.028587617
3278.370227	0.028132046
3280.298680	0.028145621
3282.227133	0.028811742
3284.155586	0.029731408
3286.084039	0.029889004
3288.012492	0.029110061
3289.940945	0.028654378
3291.869398	0.029370569
3293.797851	0.030291975
3295.726304	0.030402187
3297.654758	0.030213367
3299.583211	0.030130168
3301.511664	0.029735843
3303.440117	0.029360641
3305.368570	0.029695643
3307.297023	0.030331805
3309.225476	0.030517133
3311.153929	0.030482056
3313.082382	0.030986873
3315.010835	0.031847712
3316.939288	0.032154456
3318.867741	0.031762030
3320.796194	0.031224972
3322.724648	0.031137446
3324.653101	0.031701803
3326.581554	0.032199521
3328.510007	0.032146800
3330.438460	0.031988729
3332.366913	0.031975832
3334.295366	0.032118522
3336.223819	0.032441359
3338.152272	0.032612648
3340.080725	0.032648087
3342.009178	0.033030059
3343.937631	0.033455420
3345.866084	0.033307046
3347.794537	0.033104535
3349.722991	0.033675909
3351.651444	0.034644753
3353.579897	0.035078552
3355.508350	0.034941204
3357.436803	0.034681033
3359.365256	0.034255516
3361.293709	0.033717811
3363.222162	0.033711229
3365.150615	0.034486149
3367.079068	0.035338093
3369.007521	0.035548303
3370.935974	0.035267979
3372.864427	0.035126671
3374.792881	0.035321463
3376.721334	0.035590392
3378.649787	0.035707377
3380.578240	0.035749227
3382.506693	0.035953987
3384.435146	0.036217730
3386.363599	0.036262445
3388.292052	0.036427189
3390.220505	0.036947347
3392.148958	0.037266944
3394.077411	0.037212450
3396.005864	0.036932554
3397.934317	0.036585022
3399.862770	0.036778357
3401.791224	0.037635691
3403.719677	0.038087852
3405.648130	0.037929151
3407.576583	0.037526343
3409.505036	0.037310127
3411.433489	0.037060805
3413.361942	0.036495663
3415.290395	0.036265027
3417.218848	0.036732618
3419.147301	0.037078261
3421.075754	0.037109874
3423.004207	0.037507638
3424.932660	0.037883915
3426.861114	0.037492283
3428.789567	0.036992624
3430.718020	0.037171721
3432.646473	0.037656542
3434.574926	0.037996348
3436.503379	0.038193993
3438.431832	0.038247041
3440.360285	0.038204309
3442.288738	0.038137268
3444.217191	0.037864704
3446.145644	0.037327889
3448.074097	0.036905296
3450.002550	0.036744192
3451.931004	0.036735088
3453.859457	0.036776554
3455.787910	0.036669414
3457.716363	0.036316708
3459.644816	0.035825569
3461.573269	0.035588812
3463.501722	0.035703287
3465.430175	0.035754178
3467.358628	0.035746872
3469.287081	0.035848811
3471.215534	0.035758030
3473.143987	0.035326775
3475.072440	0.034938827
3477.000893	0.034733936
3478.929347	0.034377538
3480.857800	0.034065127
3482.786253	0.034224451
3484.714706	0.034472182
3486.643159	0.034411076
3488.571612	0.034254868
3490.500065	0.034034140
3492.428518	0.033608064
3494.356971	0.033125479
3496.285424	0.032945704
3498.213877	0.033239599
3500.142330	0.033599943
3502.070783	0.033722032
3503.999237	0.033751506
3505.927690	0.033448186
3507.856143	0.032673992
3509.784596	0.032159977
3511.713049	0.032096315
3513.641502	0.031770796
3515.569955	0.030834949
3517.498408	0.030052567
3519.426861	0.030431734
3521.355314	0.031453568
3523.283767	0.031916492
3525.212220	0.031596169
3527.140673	0.030838497
3529.069126	0.030092021
3530.997580	0.029504446
3532.926033	0.028840959
3534.854486	0.028177839
3536.782939	0.028019886
3538.711392	0.028386671
3540.639845	0.028702321
3542.568298	0.028658686
3544.496751	0.028340379
3546.425204	0.028034683
3548.353657	0.027947174
3550.282110	0.027828535
3552.210563	0.027520332
3554.139016	0.027180020
3556.067470	0.026742227
3557.995923	0.026227616
3559.924376	0.026145669
3561.852829	0.026796885
3563.781282	0.027442398
3565.709735	0.027119881
3567.638188	0.026382083
3569.566641	0.026180496
3571.495094	0.026139705
3573.423547	0.025654132
3575.352000	0.024760151
3577.280453	0.023793705
3579.208906	0.023100434
3581.137360	0.022905687
3583.065813	0.023065085
3584.994266	0.022980835
3586.922719	0.022675503
3588.851172	0.023015575
3590.779625	0.023488848
3592.708078	0.023017965
3594.636531	0.022175625
3596.564984	0.021867853
3598.493437	0.021813462
3600.421890	0.021559484
3602.350343	0.021457117
3604.278796	0.021566553
3606.207249	0.021220956
3608.135703	0.020742856
3610.064156	0.021086268
3611.992609	0.021780901
3613.921062	0.022049058
3615.849515	0.021723663
3617.777968	0.020689191
3619.706421	0.019613693
3621.634874	0.019261187
3623.563327	0.019339120
3625.491780	0.019098399
3627.420233	0.018244050
3629.348686	0.018024670
3631.277139	0.018797113
3633.205593	0.018638713
3635.134046	0.017563416
3637.062499	0.017002502
3638.990952	0.017002216
3640.919405	0.016946640
3642.847858	0.016822413
3644.776311	0.016876837
3646.704764	0.016815042
3648.633217	0.016324488
3650.561670	0.016146878
3652.490123	0.016489396
3654.418576	0.015604138
3656.347029	0.013544404
3658.275482	0.012198480
3660.203936	0.011834904
3662.132389	0.011875538
3664.060842	0.012328311
3665.989295	0.013000152
3667.917748	0.013303761
3669.846201	0.013442839
3671.774654	0.013951562
3673.703107	0.013645799
3675.631560	0.012448285
3677.560013	0.012292043
3679.488466	0.012892106
3681.416919	0.013285459
3683.345372	0.013341534
3685.273826	0.012737798
3687.202279	0.011291912
3689.130732	0.010035253
3691.059185	0.009726384
3692.987638	0.009759381
3694.916091	0.010022950
3696.844544	0.010886327
3698.772997	0.011932536
3700.701450	0.012291526
3702.629903	0.011838369
3704.558356	0.011030167
3706.486809	0.010391886
3708.415262	0.010175204
3710.343716	0.010357773
3712.272169	0.010834598
3714.200622	0.011264469
3716.129075	0.011190184
3718.057528	0.010941945
3719.985981	0.010984501
3721.914434	0.011117928
3723.842887	0.011240367
3725.771340	0.011647043
3727.699793	0.012096724
3729.628246	0.011868219
3731.556699	0.011051758
3733.485152	0.010515799
3735.413605	0.010852298
3737.342059	0.012107375
3739.270512	0.013622065
3741.198965	0.014039290
3743.127418	0.013011253
3745.055871	0.012501500
3746.984324	0.013647400
3748.912777	0.015115174
3750.841230	0.015715772
3752.769683	0.015414161
3754.698136	0.014583236
3756.626589	0.013450803
3758.555042	0.012406846
3760.483495	0.012283298
3762.411949	0.012876871
3764.340402	0.013189352
3766.268855	0.013377482
3768.197308	0.013851496
3770.125761	0.014110703
3772.054214	0.013932289
3773.982667	0.013679403
3775.911120	0.013576960
3777.839573	0.013602401
3779.768026	0.013889378
3781.696479	0.014346245
3783.624932	0.014421951
3785.553385	0.014152439
3787.481838	0.013861169
3789.410292	0.013680871
3791.338745	0.013940226
3793.267198	0.014557553
3795.195651	0.014903801
3797.124104	0.014883365
3799.052557	0.014617749
3800.981010	0.014146601
3802.909463	0.014127262
3804.837916	0.014287437
3806.766369	0.013825419
3808.694822	0.013405400
3810.623275	0.013529097
3812.551728	0.013509905
3814.480182	0.012955842
3816.408635	0.013030473
3818.337088	0.014504701
3820.265541	0.015695671
3822.193994	0.015955627
3824.122447	0.015869012
3826.050900	0.015050053
3827.979353	0.014113022
3829.907806	0.013643091
3831.836259	0.013485302
3833.764712	0.013902919
3835.693165	0.015006053
3837.621618	0.015720945
3839.550071	0.015044908
3841.478525	0.013641054
3843.406978	0.012736613
3845.335431	0.012755002
3847.263884	0.013480262
3849.192337	0.014510209
3851.120790	0.014991877
3853.049243	0.014176839
3854.977696	0.013089896
3856.906149	0.013128649
3858.834602	0.014137544
3860.763055	0.015429549
3862.691508	0.016076313
3864.619961	0.015395903
3866.548415	0.013831817
3868.476868	0.012399198
3870.405321	0.012111615
3872.333774	0.012794669
3874.262227	0.013206625
3876.190680	0.013216082
3878.119133	0.012918818
3880.047586	0.012448245
3881.976039	0.012443385
3883.904492	0.012449628
3885.832945	0.012120747
3887.761398	0.012145561
3889.689851	0.012236085
3891.618305	0.011801924
3893.546758	0.011187701
3895.475211	0.010955564
3897.403664	0.011318534
3899.332117	0.011676641
3901.260570	0.011139202
3903.189023	0.010214983
3905.117476	0.010057460
3907.045929	0.010593165
3908.974382	0.011127762
3910.902835	0.011574688
3912.831288	0.012098812
3914.759741	0.012350621
3916.688194	0.011857900
3918.616648	0.010978335
3920.545101	0.010702282
3922.473554	0.011251347
3924.402007	0.011926218
3926.330460	0.012118039
3928.258913	0.011875997
3930.187366	0.011606900
3932.115819	0.011524492
3934.044272	0.011473329
3935.972725	0.011309780
3937.901178	0.011202426
3939.829631	0.011272333
3941.758084	0.011322008
3943.686538	0.011366002
3945.614991	0.011527659
3947.543444	0.011584439
3949.471897	0.011319675
3951.400350	0.010837230
3953.328803	0.010581188
3955.257256	0.010806377
3957.185709	0.011200751
3959.114162	0.011356610
3961.042615	0.011078303
3962.971068	0.010590228
3964.899521	0.010288981
3966.827974	0.010289962
3968.756427	0.010546870
3970.684881	0.010667400
3972.613334	0.010230988
3974.541787	0.009800742
3976.470240	0.010014926
3978.398693	0.010515504
3980.327146	0.010659764
3982.255599	0.010329994
3984.184052	0.009902463
3986.112505	0.009768086
3988.040958	0.009795618
3989.969411	0.009636870
3991.897864	0.009285673
3993.826317	0.008929091
3995.754771	0.008882136
3997.683224	0.009172627
3999.611677	0.009612588
4001.540130	0.010242152
4003.468583	0.010945087
4005.397036	0.011317609
4007.325489	0.011216788
4009.253942	0.011124578
4011.182395	0.011587356
4013.110848	0.011944758
4015.039301	0.011178636
4016.967754	0.009911578
4018.896207	0.009314580
4020.824661	0.009219871
4022.753114	0.009049104
4024.681567	0.008906766
4026.610020	0.008983474
4028.538473	0.009231281
4030.466926	0.009576434
4032.395379	0.009819237
4034.323832	0.010144338
4036.252285	0.010444198
4038.180738	0.010067718
4040.109191	0.009261707
4042.037644	0.008924168
4043.966097	0.009094374
4045.894550	0.009352218
4047.823004	0.009438748
4049.751457	0.009594905
4051.679910	0.009747234
4053.608363	0.009746213
4055.536816	0.009738464
4057.465269	0.009658117
4059.393722	0.009211501
4061.322175	0.008524075
4063.250628	0.008411475
4065.179081	0.009091410
4067.107534	0.009311241
4069.035987	0.008792159
4070.964440	0.008491482
4072.892894	0.008443745
4074.821347	0.007979874
4076.749800	0.007457610
4078.678253	0.007701099
4080.606706	0.008406872
4082.535159	0.008808499
4084.463612	0.008718691
4086.392065	0.008238940
4088.320518	0.007694486
4090.248971	0.007820792
4092.177424	0.008614617
4094.105877	0.009203992
4096.034330	0.009363038
4097.962783	0.008738932
4099.891237	0.007746406
4101.819690	0.007813909
4103.748143	0.008615606
4105.676596	0.008560712
4107.605049	0.008069250
4109.533502	0.008518147
4111.461955	0.009282373
4113.390408	0.009277492
4115.318861	0.009248670
4117.247314	0.009472066
4119.175767	0.008957244
4121.104220	0.007988648
4123.032673	0.007784539
4124.961127	0.008503570
4126.889580	0.009047051
4128.818033	0.008731361
4130.746486	0.008133461
4132.674939	0.007775788
4134.603392	0.007764401
4136.531845	0.007317008
4138.460298	0.006641866
4140.388751	0.006486458
4142.317204	0.006705049
4144.245657	0.007018058
4146.174110	0.007285981
4148.102563	0.007645894
4150.031017	0.008174215
4151.959470	0.008580002
4153.887923	0.008709852
4155.816376	0.008862510
4157.744829	0.008377904
4159.673282	0.007026406
4161.601735	0.006159804
4163.530188	0.006761665
4165.458641	0.007796558
4167.387094	0.008054471
4169.315547	0.007562834
4171.244000	0.007126808
4173.172453	0.006889530
4175.100906	0.006531658
4177.029360	0.006453641
4178.957813	0.006410599
4180.886266	0.006040656
4182.814719	0.005898499
4184.743172	0.006580412
4186.671625	0.007430868
4188.600078	0.007776121
4190.528531	0.007999025
4192.456984	0.007888344
4194.385437	0.007407391
4196.313890	0.007017454
4198.242343	0.006933714
4200.170796	0.007170441
4202.099250	0.007168036
4204.027703	0.006542061
4205.956156	0.006321950
4207.884609	0.007085838
4209.813062	0.007781748
4211.741515	0.007603168
4213.669968	0.006616561
4215.598421	0.005137547
4217.526874	0.003989235
4219.455327	0.004135530
4221.383780	0.005239694
4223.312233	0.006128330
4225.240686	0.006403189
4227.169139	0.006194184
4229.097593	0.006186176
4231.026046	0.006966684
4232.954499	0.007347834
4234.882952	0.006423170
4236.811405	0.005509084
4238.739858	0.005570638
4240.668311	0.005864401
4242.596764	0.005919128
4244.525217	0.005955656
4246.453670	0.006239060
4248.382123	0.006641742
4250.310576	0.006665990
4252.239029	0.006342291
4254.167483	0.006437142
4256.095936	0.007058975
4258.024389	0.007193491
4259.952842	0.006625058
4261.881295	0.006300235
4263.809748	0.006256465
4265.738201	0.005895115
4267.666654	0.005937099
4269.595107	0.006541560
4271.523560	0.007182377
4273.452013	0.007072136
4275.380466	0.006079611
4277.308919	0.005266980
4279.237373	0.005291251
4281.165826	0.005177015
4283.094279	0.004567316
4285.022732	0.004278304
4286.951185	0.005001802
4288.879638	0.005846202
4290.808091	0.006135083
4292.736544	0.006418119
4294.664997	0.006950796
4296.593450	0.006753848
4298.521903	0.006100609
4300.450356	0.006050847
4302.378809	0.005904980
4304.307262	0.004896950
4306.235716	0.004040223
4308.164169	0.004492247
4310.092622	0.005743016
4312.021075	0.006425864
4313.949528	0.005921869
4315.877981	0.004993750
4317.806434	0.004955125
4319.734887	0.005648038
4321.663340	0.006116918
4323.591793	0.006228568
4325.520246	0.005619424
4327.448699	0.004485179
4329.377152	0.003641600
4331.305606	0.003663694
4333.234059	0.004610152
4335.162512	0.005960171
4337.090965	0.006952533
4339.019418	0.007138176
4340.947871	0.006402866
4342.876324	0.005218555
4344.804777	0.004608514
4346.733230	0.004931158
4348.661683	0.005704060
4350.590136	0.006493476
4352.518589	0.006884580
4354.447042	0.006208814
4356.375495	0.005388561
4358.303949	0.005237268
4360.232402	0.004906670
4362.160855	0.004188119
4364.089308	0.003825394
4366.017761	0.004229964
4367.946214	0.004958435
4369.874667	0.005508084
4371.803120	0.005825179
4373.731573	0.005982398
4375.660026	0.006501641
4377.588479	0.007490010
4379.516932	0.008354728
4381.445385	0.009047479
4383.373839	0.009367237
4385.302292	0.008950227
4387.230745	0.008223360
4389.159198	0.007517084
4391.087651	0.007287593
4393.016104	0.006779265
4394.944557	0.005912739
4396.873010	0.005815770
4398.801463	0.006328403
4400.729916	0.006899452
4402.658369	0.007570393
4404.586822	0.007624562
4406.515275	0.007092117
4408.443729	0.006604725
4410.372182	0.006185154
4412.300635	0.006209778
4414.229088	0.006375271
4416.157541	0.006539790
4418.085994	0.006755528
4420.014447	0.006722153
4421.942900	0.006283132
4423.871353	0.005894832
4425.799806	0.006151973
4427.728259	0.006917350
4429.656712	0.007338237
4431.585165	0.007407790
4433.513618	0.007220835
4435.442072	0.007103991
4437.370525	0.007321561
4439.298978	0.007155618
4441.227431	0.006800935
4443.155884	0.006263925
4445.084337	0.005139536
4447.012790	0.004383393
4448.941243	0.004475545
4450.869696	0.005222047
4452.798149	0.006048297
4454.726602	0.006490810
4456.655055	0.006506471
4458.583508	0.006866523
4460.511962	0.007544832
4462.440415	0.007435911
4464.368868	0.006523523
4466.297321	0.006008126
4468.225774	0.006685293
4470.154227	0.007812198
4472.082680	0.007831199
4474.011133	0.006618563
4475.939586	0.005755621
4477.868039	0.006105047
4479.796492	0.006797024
4481.724945	0.007525375
4483.653398	0.007842848
4485.581851	0.007750609
4487.510305	0.008205176
4489.438758	0.009213902
4491.367211	0.009885018
4493.295664	0.009623687
4495.224117	0.008514403
4497.152570	0.007383106
4499.081023	0.006286728
4501.009476	0.005442811
4502.937929	0.005299645
4504.866382	0.005456947
4506.794835	0.006137882
4508.723288	0.006950130
4510.651741	0.007308862
4512.580195	0.007338883
4514.508648	0.006876009
4516.437101	0.006325978
4518.365554	0.006673614
4520.294007	0.007526112
4522.222460	0.008155885
4524.150913	0.008389352
4526.079366	0.008028698
4528.007819	0.007230603
4529.936272	0.006845273
4531.864725	0.007104476
4533.793178	0.006798664
4535.721631	0.005706297
4537.650084	0.005190079
4539.578538	0.005981486
4541.506991	0.007059835
4543.435444	0.007655589
4545.363897	0.008346552
4547.292350	0.008672914
4549.220803	0.007798950
4551.149256	0.006556859
4553.077709	0.006515909
4555.006162	0.006940432
4556.934615	0.006583529
4558.863068	0.005927907
4560.791521	0.005637428
4562.719974	0.005751814
4564.648428	0.005866644
4566.576881	0.005560187
4568.505334	0.005620807
4570.433787	0.006719525
4572.362240	0.007980774
4574.290693	0.008215449
4576.219146	0.007666438
4578.147599	0.007315061
4580.076052	0.007087525
4582.004505	0.006599582
4583.932958	0.006284505
4585.861411	0.006553290
4587.789864	0.007344769
4589.718318	0.008867502
4591.646771	0.010041784
4593.575224	0.008918785
4595.503677	0.006575804
4597.432130	0.005590666
4599.360583	0.005872848
4601.289036	0.006296680
4603.217489	0.006753681
[truncated: 1,501 more rows]
