# Supplementary material for: Adaptive Method for Quantitative Estimation of Glucose and Fructose Concentrations in Aqueous Solutions Based on Infrared Nanoantenna Optics
Source: Sensors (Basel). 2019 Jul 11;19(14):3053. doi: 10.3390/s19143053 (PMC6678705; doi:10.3390/s19143053)
Supplement: Supplementary file 1 [file sensors-19-03053-s001.zip › 00_Measurement_Data/Fructose cycles/3 water/res4 sc50_50 ap100x100/3 water.0.txt]

748.239793	0.036386047
750.168246	0.038547438
752.096699	0.049816813
754.025152	0.057936642
755.953605	0.057925578
757.882058	0.053027049
759.810511	0.043812796
761.738964	0.039839637
763.667418	0.032061324
765.595871	0.016456926
767.524324	0.014277884
769.452777	0.018387476
771.381230	0.025578354
773.309683	0.017254256
775.238136	0.003860116
777.166589	0.012932147
779.095042	0.019570990
781.023495	0.024653560
782.951948	0.036949474
784.880401	0.036551062
786.808854	0.023596574
788.737308	0.022503048
790.665761	0.033923693
792.594214	0.043429866
794.522667	0.030788338
796.451120	0.003033012
798.379573	0.012741487
800.308026	0.021367611
802.236479	0.032884449
804.164932	0.042328339
806.093385	0.035661474
808.021838	0.017892605
809.950291	0.011057556
811.878744	0.015424279
813.807197	0.023164691
815.735651	0.025515728
817.664104	0.012567229
819.592557	0.021009007
821.521010	0.020517344
823.449463	0.027297027
825.377916	0.031668302
827.306369	0.029634450
829.234822	0.020384759
831.163275	0.014061122
833.091728	0.021142147
835.020181	0.022747586
836.948634	0.038218271
838.877087	0.039807197
840.805541	0.028060691
842.733994	0.021477681
844.662447	0.018554542
846.590900	0.018230449
848.519353	0.011625426
850.447806	0.013211004
852.376259	0.018213399
854.304712	0.023462936
856.233165	0.026155023
858.161618	0.027297394
860.090071	0.028832246
862.018524	0.028028511
863.946977	0.025288863
865.875430	0.025037967
867.803884	0.024746437
869.732337	0.024691777
871.660790	0.026125826
873.589243	0.025247488
875.517696	0.024048517
877.446149	0.030232733
879.374602	0.039115079
881.303055	0.040470365
883.231508	0.035538115
885.159961	0.034903668
887.088414	0.040783234
889.016867	0.046976004
890.945320	0.051295128
892.873774	0.057035323
894.802227	0.061243173
896.730680	0.062384680
898.659133	0.063550152
900.587586	0.064645231
902.516039	0.065339357
904.444492	0.066614158
906.372945	0.068498299
908.301398	0.070620589
910.229851	0.072484203
912.158304	0.076031774
914.086757	0.082567014
916.015210	0.089845434
917.943664	0.095691197
919.872117	0.100830220
921.800570	0.106313750
923.729023	0.110569701
925.657476	0.113104999
927.585929	0.115790017
929.514382	0.120138384
931.442835	0.126618922
933.371288	0.134298503
935.299741	0.141593605
937.228194	0.147217795
939.156647	0.151452750
941.085100	0.156722173
943.013553	0.164012522
944.942007	0.171113446
946.870460	0.176068306
948.798913	0.180242255
950.727366	0.185923189
952.655819	0.192687526
954.584272	0.199050203
956.512725	0.204996943
958.441178	0.211568519
960.369631	0.218864173
962.298084	0.225718513
964.226537	0.231889427
966.154990	0.237637490
968.083443	0.242666513
970.011897	0.247882381
971.940350	0.254634529
973.868803	0.262303472
975.797256	0.269757748
977.725709	0.277112216
979.654162	0.284407675
981.582615	0.291042417
983.511068	0.296638876
985.439521	0.301675260
987.367974	0.307093859
989.296427	0.312800854
991.224880	0.318242759
993.153333	0.324018627
995.081786	0.330581158
997.010240	0.336529583
998.938693	0.340731323
1000.867146	0.344507933
1002.795599	0.348993301
1004.724052	0.353914291
1006.652505	0.359212071
1008.580958	0.364319742
1010.509411	0.368475705
1012.437864	0.372261941
1014.366317	0.376616538
1016.294770	0.381540239
1018.223223	0.386328220
1020.151676	0.390308827
1022.080130	0.393368244
1024.008583	0.396212220
1025.937036	0.399068952
1027.865489	0.401127905
1029.793942	0.402645469
1031.722395	0.404657751
1033.650848	0.406750590
1035.579301	0.407903641
1037.507754	0.408392906
1039.436207	0.409012616
1041.364660	0.409936100
1043.293113	0.411372066
1045.221566	0.413387418
1047.150019	0.415094912
1049.078473	0.415671259
1051.006926	0.415275246
1052.935379	0.414416134
1054.863832	0.413782418
1056.792285	0.413477272
1058.720738	0.412845612
1060.649191	0.411909789
1062.577644	0.410593867
1064.506097	0.408844680
1066.434550	0.407450199
1068.363003	0.406439155
1070.291456	0.405569345
1072.219909	0.404870868
1074.148363	0.403624743
1076.076816	0.401668131
1078.005269	0.400154799
1079.933722	0.399524033
1081.862175	0.398646384
1083.790628	0.396627516
1085.719081	0.394075423
1087.647534	0.391720623
1089.575987	0.389326274
1091.504440	0.387390673
1093.432893	0.386464298
1095.361346	0.385280460
1097.289799	0.383238226
1099.218253	0.380901366
1101.146706	0.378196955
1103.075159	0.375503868
1105.003612	0.373699307
1106.932065	0.372486860
1108.860518	0.370924354
1110.788971	0.368756950
1112.717424	0.365994543
1114.645877	0.362732440
1116.574330	0.359230280
1118.502783	0.355858296
1120.431236	0.353289962
1122.359689	0.351300299
1124.288142	0.349079639
1126.216596	0.346562624
1128.145049	0.343751937
1130.073502	0.340745449
1132.001955	0.337801486
1133.930408	0.335017949
1135.858861	0.332608283
1137.787314	0.330392629
1139.715767	0.327890188
1141.644220	0.325086206
1143.572673	0.322372168
1145.501126	0.319971144
1147.429579	0.317460954
1149.358032	0.314553857
1151.286486	0.311674029
1153.214939	0.308961898
1155.143392	0.306218892
1157.071845	0.303453326
1159.000298	0.300596952
1160.928751	0.297697157
1162.857204	0.294944525
1164.785657	0.292160064
1166.714110	0.289211959
1168.642563	0.286472559
1170.571016	0.283999592
1172.499469	0.281344086
1174.427922	0.278407693
1176.356375	0.275446266
1178.284829	0.272687495
1180.213282	0.270036101
1182.141735	0.267178714
1184.070188	0.264089882
1185.998641	0.261050969
1187.927094	0.258570731
1189.855547	0.256649286
1191.784000	0.254557669
1193.712453	0.252091318
1195.640906	0.249761015
1197.569359	0.247756988
1199.497812	0.245483384
1201.426265	0.242391035
1203.354719	0.239441618
1205.283172	0.237189993
1207.211625	0.235149160
1209.140078	0.232623532
1211.068531	0.229671985
1212.996984	0.226729631
1214.925437	0.223981351
1216.853890	0.221464112
1218.782343	0.219359726
1220.710796	0.217619792
1222.639249	0.215843484
1224.567702	0.213971153
1226.496155	0.212225363
1228.424609	0.210424706
1230.353062	0.208206639
1232.281515	0.205996543
1234.209968	0.204396561
1236.138421	0.202839822
1238.066874	0.200788110
1239.995327	0.198907465
1241.923780	0.197566167
1243.852233	0.196145728
1245.780686	0.194302022
1247.709139	0.192525640
1249.637592	0.190959975
1251.566045	0.189267114
1253.494498	0.187385529
1255.422952	0.185648218
1257.351405	0.184098110
1259.279858	0.182281584
1261.208311	0.180341050
1263.136764	0.178653046
1265.065217	0.176969171
1266.993670	0.175151423
1268.922123	0.173280403
1270.850576	0.171493441
1272.779029	0.169960216
1274.707482	0.168167472
1276.635935	0.165977404
1278.564388	0.164195955
1280.492842	0.163094312
1282.421295	0.162045449
1284.349748	0.160708070
1286.278201	0.159314692
1288.206654	0.158130094
1290.135107	0.156883970
1292.063560	0.155124083
1293.992013	0.153159216
1295.920466	0.151573107
1297.848919	0.150133401
1299.777372	0.148292780
1301.705825	0.146244049
1303.634278	0.144614428
1305.562731	0.143512756
1307.491185	0.142672762
1309.419638	0.142056659
1311.348091	0.141438648
1313.276544	0.141093716
1315.204997	0.141135514
1317.133450	0.140325665
1319.061903	0.138314098
1320.990356	0.135807008
1322.918809	0.133099988
1324.847262	0.130663663
1326.775715	0.128885135
1328.704168	0.127564609
1330.632621	0.126615435
1332.561075	0.126463845
1334.489528	0.127344400
1336.417981	0.128607467
1338.346434	0.128813535
1340.274887	0.127539456
1342.203340	0.124840885
1344.131793	0.121142514
1346.060246	0.118164390
1347.988699	0.116567664
1349.917152	0.115601763
1351.845605	0.114726208
1353.774058	0.113756247
1355.702511	0.113082573
1357.630965	0.113259435
1359.559418	0.113567092
1361.487871	0.112837471
1363.416324	0.112039179
1365.344777	0.111325711
1367.273230	0.109407119
1369.201683	0.108084582
1371.130136	0.108488895
1373.058589	0.108649768
1374.987042	0.107917003
1376.915495	0.106161185
1378.843948	0.103252508
1380.772401	0.100930065
1382.700854	0.100332521
1384.629308	0.100275576
1386.557761	0.099454246
1388.486214	0.098845899
1390.414667	0.099061616
1392.343120	0.098912962
1394.271573	0.098967873
1396.200026	0.099351041
1398.128479	0.097835414
1400.056932	0.095411427
1401.985385	0.093577549
1403.913838	0.091517836
1405.842291	0.090083867
1407.770744	0.089156747
1409.699198	0.087593347
1411.627651	0.086603642
1413.556104	0.087517366
1415.484557	0.089084893
1417.413010	0.088981278
1419.341463	0.088353835
1421.269916	0.088271469
1423.198369	0.086508237
1425.126822	0.084260382
1427.055275	0.083275661
1428.983728	0.082725093
1430.912181	0.083276913
1432.840634	0.084112510
1434.769087	0.081965305
1436.697541	0.078686230
1438.625994	0.078225926
1440.554447	0.078146011
1442.482900	0.077115677
1444.411353	0.076508664
1446.339806	0.075681716
1448.268259	0.074686639
1450.196712	0.074990481
1452.125165	0.077136233
1454.053618	0.079838477
1455.982071	0.080636367
1457.910524	0.080016553
1459.838977	0.079376213
1461.767431	0.076534495
1463.695884	0.071995474
1465.624337	0.069792293
1467.552790	0.071331359
1469.481243	0.073173113
1471.409696	0.073203027
1473.338149	0.073018052
1475.266602	0.072048694
1477.195055	0.069271557
1479.123508	0.066291891
1481.051961	0.064479105
1482.980414	0.064570084
1484.908867	0.066157863
1486.837321	0.067907877
1488.765774	0.068400845
1490.694227	0.067810439
1492.622680	0.067461796
1494.551133	0.066297129
1496.479586	0.064240120
1498.408039	0.063011646
1500.336492	0.063468717
1502.264945	0.065437168
1504.193398	0.066931464
1506.121851	0.067401350
1508.050304	0.069357224
1509.978757	0.069289893
1511.907210	0.066150233
1513.835664	0.064181767
1515.764117	0.064831927
1517.692570	0.067050181
1519.621023	0.067971252
1521.549476	0.067264177
1523.477929	0.066854261
1525.406382	0.064332776
1527.334835	0.060722936
1529.263288	0.059035450
1531.191741	0.057735164
1533.120194	0.056725547
1535.048647	0.058988854
1536.977100	0.062147602
1538.905554	0.063148715
1540.834007	0.064249262
1542.762460	0.063209645
1544.690913	0.058831863
1546.619366	0.055203747
1548.547819	0.053187083
1550.476272	0.052908272
1552.404725	0.054511469
1554.333178	0.056971923
1556.261631	0.057583332
1558.190084	0.054146424
1560.118537	0.052167319
1562.046990	0.052868109
1563.975443	0.052057452
1565.903897	0.050708339
1567.832350	0.049735725
1569.760803	0.049477700
1571.689256	0.051055267
1573.617709	0.051808730
1575.546162	0.050103415
1577.474615	0.048672300
1579.403068	0.047912709
1581.331521	0.046794213
1583.259974	0.046135500
1585.188427	0.046074905
1587.116880	0.046132654
1589.045333	0.046483919
1590.973787	0.047261797
1592.902240	0.047805794
1594.830693	0.047613390
1596.759146	0.047114722
1598.687599	0.046875026
1600.616052	0.047139227
1602.544505	0.047977664
1604.472958	0.049062759
1606.401411	0.049654122
1608.329864	0.049514271
1610.258317	0.049508702
1612.186770	0.050384026
1614.115223	0.051179726
1616.043677	0.051401217
1617.972130	0.052790992
1619.900583	0.054400571
1621.829036	0.054074332
1623.757489	0.054085784
1625.685942	0.054943364
1627.614395	0.054718692
1629.542848	0.054879520
1631.471301	0.056394674
1633.399754	0.057205986
1635.328207	0.057139069
1637.256660	0.058138501
1639.185113	0.058500186
1641.113566	0.058046695
1643.042020	0.058486871
1644.970473	0.059312887
1646.898926	0.061449606
1648.827379	0.066012911
1650.755832	0.065848172
1652.684285	0.059432901
1654.612738	0.056523383
1656.541191	0.057120934
1658.469644	0.056443878
1660.398097	0.054660585
1662.326550	0.053609267
1664.255003	0.054697178
1666.183456	0.056102037
1668.111910	0.055763584
1670.040363	0.056006271
1671.968816	0.056939755
1673.897269	0.054853793
1675.825722	0.051916569
1677.754175	0.051804222
1679.682628	0.053309254
1681.611081	0.053903367
1683.539534	0.052538823
1685.467987	0.051120102
1687.396440	0.049699254
1689.324893	0.047584854
1691.253346	0.046734586
1693.181799	0.046692595
1695.110253	0.046858937
1697.038706	0.048523117
1698.967159	0.048528232
1700.895612	0.046473365
1702.824065	0.045707837
1704.752518	0.044187576
1706.680971	0.041871227
1708.609424	0.040371630
1710.537877	0.039787985
1712.466330	0.040144656
1714.394783	0.040980060
1716.323236	0.040785778
1718.251689	0.039334759
1720.180143	0.037912849
1722.108596	0.036329959
1724.037049	0.034761202
1725.965502	0.034221459
1727.893955	0.034808088
1729.822408	0.036145829
1731.750861	0.036774945
1733.679314	0.036021441
1735.607767	0.036219858
1737.536220	0.036667503
1739.464673	0.036001466
1741.393126	0.035671987
1743.321579	0.036200274
1745.250032	0.037065890
1747.178486	0.037755001
1749.106939	0.037273318
1751.035392	0.036012348
1752.963845	0.035249814
1754.892298	0.034847401
1756.820751	0.034686051
1758.749204	0.034926940
1760.677657	0.034634918
1762.606110	0.034256127
1764.534563	0.034653962
1766.463016	0.035185784
1768.391469	0.035847075
1770.319922	0.036470313
1772.248376	0.036557771
1774.176829	0.036689606
1776.105282	0.036844507
1778.033735	0.036613125
1779.962188	0.036318086
1781.890641	0.036232643
1783.819094	0.036144543
1785.747547	0.036424886
1787.676000	0.037570581
1789.604453	0.038721912
1791.532906	0.039338812
1793.461359	0.040126827
1795.389812	0.040889502
1797.318266	0.040853497
1799.246719	0.040082943
1801.175172	0.039292604
1803.103625	0.039191883
1805.032078	0.039723653
1806.960531	0.040482190
1808.888984	0.041011970
1810.817437	0.041094728
1812.745890	0.040802114
1814.674343	0.040116776
1816.602796	0.039527230
1818.531249	0.039773297
1820.459702	0.040654361
1822.388155	0.041429691
1824.316609	0.041974910
1826.245062	0.042600960
1828.173515	0.042594973
1830.101968	0.042088188
1832.030421	0.042093694
1833.958874	0.041856110
1835.887327	0.041030623
1837.815780	0.040681578
1839.744233	0.041305840
1841.672686	0.041902244
1843.601139	0.041867685
1845.529592	0.041970395
1847.458045	0.041677974
1849.386499	0.040532146
1851.314952	0.039388567
1853.243405	0.038886812
1855.171858	0.039007813
1857.100311	0.039100166
1859.028764	0.038737468
1860.957217	0.038491141
1862.885670	0.039083991
1864.814123	0.040370192
1866.742576	0.041155435
1868.671029	0.040599823
1870.599482	0.039313279
1872.527935	0.037966177
1874.456388	0.036916863
1876.384842	0.036442872
1878.313295	0.036206625
1880.241748	0.035945807
1882.170201	0.035693265
1884.098654	0.035555396
1886.027107	0.035635132
1887.955560	0.035491116
1889.884013	0.035058443
1891.812466	0.034762844
1893.740919	0.034431163
1895.669372	0.034151319
1897.597825	0.033953827
1899.526278	0.033538941
1901.454732	0.032982238
1903.383185	0.032489616
1905.311638	0.032287378
1907.240091	0.032359265
1909.168544	0.032371938
1911.096997	0.032236267
1913.025450	0.032110978
1914.953903	0.031716522
1916.882356	0.030770052
1918.810809	0.030146696
1920.739262	0.030091178
1922.667715	0.029873159
1924.596168	0.029512385
1926.524622	0.028978011
1928.453075	0.028298065
1930.381528	0.027720641
1932.309981	0.027272232
1934.238434	0.027113233
1936.166887	0.027235154
1938.095340	0.027393829
1940.023793	0.027275948
1941.952246	0.026952580
1943.880699	0.026912773
1945.809152	0.026836293
1947.737605	0.026279787
1949.666058	0.025622392
1951.594511	0.025208114
1953.522965	0.025047569
1955.451418	0.024934020
1957.379871	0.024692090
1959.308324	0.024413507
1961.236777	0.024331257
1963.165230	0.024445074
1965.093683	0.024420373
1967.022136	0.024103237
1968.950589	0.023646208
1970.879042	0.023023810
1972.807495	0.022371564
1974.735948	0.022018194
1976.664401	0.021957647
1978.592855	0.022000145
1980.521308	0.021991007
1982.449761	0.021879878
1984.378214	0.021788590
1986.306667	0.021721752
1988.235120	0.021445109
1990.163573	0.020853797
1992.092026	0.020266188
1994.020479	0.020004867
1995.948932	0.019976962
1997.877385	0.020071626
1999.805838	0.020158883
2001.734291	0.020031689
2003.662744	0.019736489
2005.591198	0.019467773
2007.519651	0.019289834
2009.448104	0.019252643
2011.376557	0.019383062
2013.305010	0.019512972
2015.233463	0.019459397
2017.161916	0.019146338
2019.090369	0.018530989
2021.018822	0.017860496
2022.947275	0.017586358
2024.875728	0.017717356
2026.804181	0.017921813
2028.732634	0.018070674
2030.661088	0.018130232
2032.589541	0.017993543
2034.517994	0.017695500
2036.446447	0.017435208
2038.374900	0.017263282
2040.303353	0.017086267
2042.231806	0.016982451
2044.160259	0.017005676
2046.088712	0.017000692
2048.017165	0.016880538
2049.945618	0.016723277
2051.874071	0.016577106
2053.802524	0.016358124
2055.730978	0.016034847
2057.659431	0.015761361
2059.587884	0.015706895
2061.516337	0.015791422
2063.444790	0.015808944
2065.373243	0.015750365
2067.301696	0.015644621
2069.230149	0.015518675
2071.158602	0.015503393
2073.087055	0.015513602
2075.015508	0.015376796
2076.943961	0.015256505
2078.872414	0.015219454
2080.800867	0.015016857
2082.729321	0.014759029
2084.657774	0.014796436
2086.586227	0.014908494
2088.514680	0.014693691
2090.443133	0.014403808
2092.371586	0.014368264
2094.300039	0.014396965
2096.228492	0.014351982
2098.156945	0.014270875
2100.085398	0.014168448
2102.013851	0.014164379
2103.942304	0.014220627
2105.870757	0.014048728
2107.799211	0.013709594
2109.727664	0.013631937
2111.656117	0.013736792
2113.584570	0.013637793
2115.513023	0.013629826
2117.441476	0.013871451
2119.369929	0.013807883
2121.298382	0.013311501
2123.226835	0.012859643
2125.155288	0.012693433
2127.083741	0.012707394
2129.012194	0.012727518
2130.940647	0.012675244
2132.869100	0.012617347
2134.797554	0.012619782
2136.726007	0.012724263
2138.654460	0.013000069
2140.582913	0.013237135
2142.511366	0.013165267
2144.439819	0.012930755
2146.368272	0.012710148
2148.296725	0.012499912
2150.225178	0.012452703
2152.153631	0.012709248
2154.082084	0.013057604
2156.010537	0.013098791
2157.938990	0.012899697
2159.867444	0.012873653
2161.795897	0.013011981
2163.724350	0.013058647
2165.652803	0.012951526
2167.581256	0.012696921
2169.509709	0.012404796
2171.438162	0.012242625
2173.366615	0.012158988
2175.295068	0.012004451
2177.223521	0.011761431
2179.151974	0.011577636
2181.080427	0.011656214
2183.008880	0.011998869
2184.937334	0.012223727
2186.865787	0.012000427
2188.794240	0.011645407
2190.722693	0.011636673
2192.651146	0.011826435
2194.579599	0.011790427
2196.508052	0.011458038
2198.436505	0.011082502
2200.364958	0.010892560
2202.293411	0.010896541
2204.221864	0.010997502
2206.150317	0.011125970
2208.078770	0.011021294
2210.007223	0.010582727
2211.935677	0.010262085
2213.864130	0.010389623
2215.792583	0.010733020
2217.721036	0.010833824
2219.649489	0.010505866
2221.577942	0.010155324
2223.506395	0.010133363
2225.434848	0.010284167
2227.363301	0.010370248
2229.291754	0.010317299
2231.220207	0.010233239
2233.148660	0.010156290
2235.077113	0.009976309
2237.005567	0.009743926
2238.934020	0.009646297
2240.862473	0.009834322
2242.790926	0.010164294
2244.719379	0.010191176
2246.647832	0.009880251
2248.576285	0.009698664
2250.504738	0.009849120
2252.433191	0.009990053
2254.361644	0.010152006
2256.290097	0.010297919
2258.218550	0.010221024
2260.147003	0.009933442
2262.075456	0.009657430
2264.003910	0.009541720
2265.932363	0.009581616
2267.860816	0.009648758
2269.789269	0.009633043
2271.717722	0.009543343
2273.646175	0.009397743
2275.574628	0.009203817
2277.503081	0.009037259
2279.431534	0.008976279
2281.359987	0.008924196
2283.288440	0.008668919
2285.216893	0.008383958
2287.145346	0.008522363
2289.073800	0.009039619
2291.002253	0.009378635
2292.930706	0.009301495
2294.859159	0.009170423
2296.787612	0.009182343
2298.716065	0.009209386
2300.644518	0.009199571
2302.572971	0.009228069
2304.501424	0.009262655
2306.429877	0.009147187
2308.358330	0.008986916
2310.286783	0.009155535
2312.215236	0.009617838
2314.143690	0.009834520
2316.072143	0.009536646
2318.000596	0.009130125
2319.929049	0.009176942
2321.857502	0.009812743
2323.785955	0.010255450
2325.714408	0.009500903
2327.642861	0.008200881
2329.571314	0.007483265
2331.499767	0.007339266
2333.428220	0.007469536
2335.356673	0.007765318
2337.285126	0.007966271
2339.213579	0.008021802
2341.142033	0.007970763
2343.070486	0.007945895
2344.998939	0.008323538
2346.927392	0.009179271
2348.855845	0.009961089
2350.784298	0.010063647
2352.712751	0.009359733
2354.641204	0.008760081
2356.569657	0.008991747
2358.498110	0.009389821
2360.426563	0.008442557
2362.355016	0.006883511
2364.283469	0.006899097
2366.211923	0.008203494
2368.140376	0.009027436
2370.068829	0.008770415
2371.997282	0.008088698
2373.925735	0.007652540
2375.854188	0.007500448
2377.782641	0.007257168
2379.711094	0.006797622
2381.639547	0.006396454
2383.568000	0.006287045
2385.496453	0.006459369
2387.424906	0.006777967
2389.353359	0.007064605
2391.281812	0.007073384
2393.210266	0.006679873
2395.138719	0.006191297
2397.067172	0.006036390
2398.995625	0.006186580
2400.924078	0.006227311
2402.852531	0.005945661
2404.780984	0.005648998
2406.709437	0.005389454
2408.637890	0.005126763
2410.566343	0.005174178
2412.494796	0.005736901
2414.423249	0.006302101
2416.351702	0.006330992
2418.280156	0.006028990
2420.208609	0.005817723
2422.137062	0.005740093
2424.065515	0.005586549
2425.993968	0.005315267
2427.922421	0.005117984
2429.850874	0.005172161
2431.779327	0.005373786
2433.707780	0.005406829
2435.636233	0.005227305
2437.564686	0.005203822
2439.493139	0.005538689
2441.421592	0.006036668
2443.350045	0.006107341
2445.278499	0.005550214
2447.206952	0.005074543
2449.135405	0.005214107
2451.063858	0.005495635
2452.992311	0.005426300
2454.920764	0.005291491
2456.849217	0.005467028
2458.777670	0.005585318
2460.706123	0.005416650
2462.634576	0.005397080
2464.563029	0.005761027
2466.491482	0.006105452
2468.419935	0.005953471
2470.348389	0.005386316
2472.276842	0.005017990
2474.205295	0.005266312
2476.133748	0.005727655
2478.062201	0.005688585
2479.990654	0.005364088
2481.919107	0.005487384
2483.847560	0.006067698
2485.776013	0.006500669
2487.704466	0.006556081
2489.632919	0.006623342
2491.561372	0.006847285
2493.489825	0.006976004
2495.418279	0.006921234
2497.346732	0.006797276
2499.275185	0.006685886
2501.203638	0.006754363
2503.132091	0.007183343
2505.060544	0.007714316
2506.988997	0.007841635
2508.917450	0.007578829
2510.845903	0.007423484
2512.774356	0.007608877
2514.702809	0.007962934
2516.631262	0.008296674
2518.559715	0.008572352
2520.488168	0.008761056
2522.416622	0.008887883
2524.345075	0.009024982
2526.273528	0.009028139
2528.201981	0.008970025
2530.130434	0.009131091
2532.058887	0.009560755
2533.987340	0.010244511
2535.915793	0.010891264
2537.844246	0.011212303
2539.772699	0.011453493
2541.701152	0.011793819
2543.629605	0.011879395
2545.558058	0.011638819
2547.486512	0.011463974
2549.414965	0.011580168
2551.343418	0.012014837
2553.271871	0.012520261
2555.200324	0.012957077
2557.128777	0.013501187
2559.057230	0.013905237
2560.985683	0.013859359
2562.914136	0.013718562
2564.842589	0.013698148
2566.771042	0.013836456
2568.699495	0.014396793
2570.627948	0.015169731
2572.556401	0.015631691
2574.484855	0.015759282
2576.413308	0.015776943
2578.341761	0.015726607
2580.270214	0.015631104
2582.198667	0.015716223
2584.127120	0.016143082
2586.055573	0.016868751
2587.984026	0.017562244
2589.912479	0.017626001
2591.840932	0.017165506
2593.769385	0.016817521
2595.697838	0.016730893
2597.626291	0.016970044
2599.554745	0.017535724
2601.483198	0.018070094
2603.411651	0.018348215
2605.340104	0.018378729
2607.268557	0.018133398
2609.197010	0.017897721
2611.125463	0.017952973
2613.053916	0.018134722
2614.982369	0.018406618
2616.910822	0.018874705
2618.839275	0.019341620
2620.767728	0.019329419
2622.696181	0.018811051
2624.624635	0.018406978
2626.553088	0.018278355
2628.481541	0.018215097
2630.409994	0.018343503
2632.338447	0.018598925
2634.266900	0.018717287
2636.195353	0.018672694
2638.123806	0.018624039
2640.052259	0.018475762
2641.980712	0.017983435
2643.909165	0.017445132
2645.837618	0.017316116
2647.766071	0.017514635
2649.694524	0.017862234
2651.622978	0.018283194
2653.551431	0.018452957
2655.479884	0.018188458
2657.408337	0.017700804
2659.336790	0.017276304
2661.265243	0.017119372
2663.193696	0.017125424
2665.122149	0.017005032
2667.050602	0.016670572
2668.979055	0.016378026
2670.907508	0.016360998
2672.835961	0.016331896
2674.764414	0.016068241
2676.692868	0.016018020
2678.621321	0.016425340
2680.549774	0.016856674
2682.478227	0.016842058
2684.406680	0.016563520
2686.335133	0.016440386
2688.263586	0.016357865
2690.192039	0.016154174
2692.120492	0.015866354
2694.048945	0.015511882
2695.977398	0.015341606
2697.905851	0.015463227
2699.834304	0.015536048
2701.762757	0.015473928
2703.691211	0.015360399
2705.619664	0.015204244
2707.548117	0.015081135
2709.476570	0.015049092
2711.405023	0.015120544
2713.333476	0.015068339
2715.261929	0.014760139
2717.190382	0.014395516
2719.118835	0.014132822
2721.047288	0.014057541
2722.975741	0.014057633
2724.904194	0.013958887
2726.832647	0.013983402
2728.761101	0.014259076
2730.689554	0.014384432
2732.618007	0.013900196
2734.546460	0.013180782
2736.474913	0.013058921
2738.403366	0.013441865
2740.331819	0.013557325
2742.260272	0.013382529
2744.188725	0.013426204
2746.117178	0.013443395
2748.045631	0.013044450
2749.974084	0.012671379
2751.902537	0.012775807
2753.830991	0.013132675
2755.759444	0.013269089
2757.687897	0.013134597
2759.616350	0.013278931
2761.544803	0.013794299
2763.473256	0.014010238
2765.401709	0.013708150
2767.330162	0.013345630
2769.258615	0.013142361
2771.187068	0.012835898
2773.115521	0.012392031
2775.043974	0.011990244
2776.972427	0.011852075
2778.900880	0.012020776
2780.829334	0.012259608
2782.757787	0.012493800
2784.686240	0.012585968
2786.614693	0.012345134
2788.543146	0.012076708
2790.471599	0.012056439
2792.400052	0.011872757
2794.328505	0.011242987
2796.256958	0.010799550
2798.185411	0.010976397
2800.113864	0.011434985
2802.042317	0.011911225
2803.970770	0.012204399
2805.899224	0.011987546
2807.827677	0.011343501
2809.756130	0.011016063
2811.684583	0.011338537
2813.613036	0.011580215
2815.541489	0.011548188
2817.469942	0.011719411
2819.398395	0.011865001
2821.326848	0.011630754
2823.255301	0.011338294
2825.183754	0.011367648
2827.112207	0.011548704
2829.040660	0.011561257
2830.969113	0.011403834
2832.897567	0.010928694
2834.826020	0.010272678
2836.754473	0.010235133
2838.682926	0.010903279
2840.611379	0.011636726
2842.539832	0.012082934
2844.468285	0.012160880
2846.396738	0.011775544
2848.325191	0.011115293
2850.253644	0.010806700
2852.182097	0.011148300
2854.110550	0.011666104
2856.039003	0.011715805
2857.967457	0.011222718
2859.895910	0.010690363
2861.824363	0.010468015
2863.752816	0.010569215
2865.681269	0.010840612
2867.609722	0.011018515
2869.538175	0.011061551
2871.466628	0.011221370
2873.395081	0.011475010
2875.323534	0.011533290
2877.251987	0.011322882
2879.180440	0.011121530
2881.108893	0.011177185
2883.037347	0.011161573
2884.965800	0.010575914
2886.894253	0.009936419
2888.822706	0.010096805
2890.751159	0.010772814
2892.679612	0.011193912
2894.608065	0.011018145
2896.536518	0.010392956
2898.464971	0.010034435
2900.393424	0.010225984
2902.321877	0.010328452
2904.250330	0.010186013
2906.178783	0.010274958
2908.107236	0.010553998
2910.035690	0.010678980
2911.964143	0.010677505
2913.892596	0.010840653
2915.821049	0.011196400
2917.749502	0.011228886
2919.677955	0.010979493
2921.606408	0.011032206
2923.534861	0.011308417
2925.463314	0.011245481
2927.391767	0.010756294
2929.320220	0.010325412
2931.248673	0.010454275
2933.177126	0.010847994
2935.105580	0.010934372
2937.034033	0.010938385
2938.962486	0.011050999
2940.890939	0.011091831
2942.819392	0.011179917
2944.747845	0.011300884
2946.676298	0.011257512
2948.604751	0.011113439
2950.533204	0.011108274
2952.461657	0.011215374
2954.390110	0.011047846
2956.318563	0.010629214
2958.247016	0.010639415
2960.175469	0.011049119
2962.103923	0.011148636
2964.032376	0.011092988
2965.960829	0.011569546
2967.889282	0.012297428
2969.817735	0.012426386
2971.746188	0.012006329
2973.674641	0.011685037
2975.603094	0.011604549
2977.531547	0.011513906
2979.460000	0.011388077
2981.388453	0.011537503
2983.316906	0.011736401
2985.245359	0.011477395
2987.173813	0.011237200
2989.102266	0.011459358
2991.030719	0.011729059
2992.959172	0.011776504
2994.887625	0.011669135
2996.816078	0.011726261
2998.744531	0.012082672
3000.672984	0.012130460
3002.601437	0.011799684
3004.529890	0.011631942
3006.458343	0.011786079
3008.386796	0.011884354
3010.315249	0.011700018
3012.243703	0.011346669
3014.172156	0.011086019
3016.100609	0.011080965
3018.029062	0.011319353
3019.957515	0.011683791
3021.885968	0.012070729
3023.814421	0.012448596
3025.742874	0.012782532
3027.671327	0.013008775
3029.599780	0.013066872
3031.528233	0.012794759
3033.456686	0.012288446
3035.385139	0.012129316
3037.313592	0.012575933
3039.242046	0.013224918
3041.170499	0.013758796
3043.098952	0.014006984
3045.027405	0.013960508
3046.955858	0.014038633
3048.884311	0.014149711
3050.812764	0.013850249
3052.741217	0.013563764
3054.669670	0.013623057
3056.598123	0.013780418
3058.526576	0.014022944
3060.455029	0.014186552
3062.383482	0.014089713
3064.311936	0.014078491
3066.240389	0.014307563
3068.168842	0.014539133
3070.097295	0.014641765
3072.025748	0.014568580
3073.954201	0.014246954
3075.882654	0.013917251
3077.811107	0.013867870
3079.739560	0.013840307
3081.668013	0.013748945
3083.596466	0.014160843
3085.524919	0.015154098
3087.453372	0.015894836
3089.381825	0.015766954
3091.310279	0.015324827
3093.238732	0.015465932
3095.167185	0.016059985
3097.095638	0.016420642
3099.024091	0.016432552
3100.952544	0.016410930
3102.880997	0.016585173
3104.809450	0.016987635
3106.737903	0.017254570
3108.666356	0.017086925
3110.594809	0.017005919
3112.523262	0.017474055
3114.451715	0.018155701
3116.380169	0.018601617
3118.308622	0.018595399
3120.237075	0.018304659
3122.165528	0.018218169
3124.093981	0.018261319
3126.022434	0.018087350
3127.950887	0.018032612
3129.879340	0.018541275
3131.807793	0.019101152
3133.736246	0.019227931
3135.664699	0.019227108
3137.593152	0.019166427
3139.521605	0.018959874
3141.450058	0.019034339
3143.378512	0.019353315
3145.306965	0.019313976
3147.235418	0.019119574
3149.163871	0.019313574
3151.092324	0.019771658
3153.020777	0.020271819
3154.949230	0.020575916
3156.877683	0.020442622
3158.806136	0.020254681
3160.734589	0.020390837
3162.663042	0.020652546
3164.591495	0.021045210
3166.519948	0.021500034
3168.448402	0.021517642
3170.376855	0.021237511
3172.305308	0.021170674
3174.233761	0.021329748
3176.162214	0.021631163
3178.090667	0.022054460
3180.019120	0.022511519
3181.947573	0.022817094
3183.876026	0.022710804
3185.804479	0.022476871
3187.732932	0.022726767
3189.661385	0.023309337
3191.589838	0.023661045
3193.518292	0.023686862
3195.446745	0.023578532
3197.375198	0.023477359
3199.303651	0.023572078
3201.232104	0.023950640
3203.160557	0.024418103
3205.089010	0.024765456
3207.017463	0.024870204
3208.945916	0.024833489
3210.874369	0.025078822
3212.802822	0.025631867
3214.731275	0.025909061
3216.659728	0.025557315
3218.588181	0.025108255
3220.516635	0.025208559
3222.445088	0.025603401
3224.373541	0.026025774
3226.301994	0.026731934
3228.230447	0.027359007
3230.158900	0.027080843
3232.087353	0.026247803
3234.015806	0.025975604
3235.944259	0.026314700
3237.872712	0.026573285
3239.801165	0.026701337
3241.729618	0.026877316
3243.658071	0.026947463
3245.586525	0.027153738
3247.514978	0.027994780
3249.443431	0.029025823
3251.371884	0.029255144
3253.300337	0.028684111
3255.228790	0.028003104
3257.157243	0.027565926
3259.085696	0.027469518
3261.014149	0.027457947
3262.942602	0.027293537
3264.871055	0.027206723
3266.799508	0.027495500
3268.727961	0.028024407
3270.656414	0.028226694
3272.584868	0.028223829
3274.513321	0.028730124
3276.441774	0.029345691
3278.370227	0.029269932
3280.298680	0.028823532
3282.227133	0.028630180
3284.155586	0.028819416
3286.084039	0.029090362
3288.012492	0.029196568
3289.940945	0.029510988
3291.869398	0.030022975
3293.797851	0.030137692
3295.726304	0.030129818
3297.654758	0.030489841
3299.583211	0.030798769
3301.511664	0.030697718
3303.440117	0.030510871
3305.368570	0.030549018
3307.297023	0.030884771
3309.225476	0.031354204
3311.153929	0.031652093
3313.082382	0.031835757
3315.010835	0.032212749
3316.939288	0.032597266
3318.867741	0.032632295
3320.796194	0.032387406
3322.724648	0.032122675
3324.653101	0.032056496
3326.581554	0.032284617
3328.510007	0.032483451
3330.438460	0.032320987
3332.366913	0.031964738
3334.295366	0.031754263
3336.223819	0.032085456
3338.152272	0.032981202
3340.080725	0.033649895
3342.009178	0.033722844
3343.937631	0.033750117
3345.866084	0.033900056
3347.794537	0.034020059
3349.722991	0.034268074
3351.651444	0.034564842
3353.579897	0.034472093
3355.508350	0.034195364
3357.436803	0.034396738
3359.365256	0.034837052
3361.293709	0.034886561
3363.222162	0.034907311
3365.150615	0.035343461
3367.079068	0.035785295
3369.007521	0.035797413
3370.935974	0.035369672
3372.864427	0.034807459
3374.792881	0.034749955
3376.721334	0.035512902
3378.649787	0.036578752
3380.578240	0.037317485
3382.506693	0.037580594
3384.435146	0.037480280
3386.363599	0.037176274
3388.292052	0.036707453
3390.220505	0.036234707
3392.148958	0.036262933
3394.077411	0.036802124
3396.005864	0.037038099
3397.934317	0.036780715
3399.862770	0.036430575
3401.791224	0.036281962
3403.719677	0.036572367
3405.648130	0.037409309
3407.576583	0.037588533
3409.505036	0.036954783
3411.433489	0.036623210
3413.361942	0.036767736
3415.290395	0.036941878
3417.218848	0.037042387
3419.147301	0.036719110
3421.075754	0.036491223
3423.004207	0.037381768
3424.932660	0.038556486
3426.861114	0.038756907
3428.789567	0.038148776
3430.718020	0.037519515
3432.646473	0.037308544
3434.574926	0.037425563
3436.503379	0.037415911
3438.431832	0.036966227
3440.360285	0.036609013
3442.288738	0.037319224
3444.217191	0.038539670
3446.145644	0.038480379
3448.074097	0.037472155
3450.002550	0.036960058
3451.931004	0.036678951
3453.859457	0.036179271
3455.787910	0.036041956
3457.716363	0.036506873
3459.644816	0.036808643
3461.573269	0.036583576
3463.501722	0.036304977
3465.430175	0.036233816
3467.358628	0.036403921
3469.287081	0.036779728
3471.215534	0.037050009
3473.143987	0.036810637
3475.072440	0.035845429
3477.000893	0.034789596
3478.929347	0.034717612
3480.857800	0.035546664
3482.786253	0.036215380
3484.714706	0.036350586
3486.643159	0.036337242
3488.571612	0.036278486
3490.500065	0.035868596
3492.428518	0.035113115
3494.356971	0.034237284
3496.285424	0.033387028
3498.213877	0.032945517
3500.142330	0.033060465
3502.070783	0.033248242
3503.999237	0.033209138
3505.927690	0.032992244
3507.856143	0.032583944
3509.784596	0.032435514
3511.713049	0.032510661
3513.641502	0.032195706
3515.569955	0.031810559
3517.498408	0.031924464
3519.426861	0.032282781
3521.355314	0.032304537
3523.283767	0.032077968
3525.212220	0.031799942
3527.140673	0.031138133
3529.069126	0.030363681
3530.997580	0.030048339
3532.926033	0.029919263
3534.854486	0.029369652
3536.782939	0.028534034
3538.711392	0.028178964
3540.639845	0.028602073
3542.568298	0.029167399
3544.496751	0.028982848
3546.425204	0.028322091
3548.353657	0.028176783
3550.282110	0.028428346
3552.210563	0.028497623
3554.139016	0.028311856
3556.067470	0.027851107
3557.995923	0.027503287
3559.924376	0.027928945
3561.852829	0.029093053
3563.781282	0.030089758
3565.709735	0.029800447
3567.638188	0.028321765
3569.566641	0.026843810
3571.495094	0.025842043
3573.423547	0.024993543
3575.352000	0.024072533
3577.280453	0.023352297
3579.208906	0.023280172
3581.137360	0.023866395
3583.065813	0.024666050
3584.994266	0.024940779
3586.922719	0.024574323
3588.851172	0.024609920
3590.779625	0.025010573
3592.708078	0.024802029
3594.636531	0.024189182
3596.564984	0.023804909
3598.493437	0.023304330
3600.421890	0.022297785
3602.350343	0.021198180
3604.278796	0.020545505
3606.207249	0.020447087
3608.135703	0.020874888
3610.064156	0.021678019
3611.992609	0.022331117
3613.921062	0.022728400
3615.849515	0.022817979
3617.777968	0.021875953
3619.706421	0.020317208
3621.634874	0.019517042
3623.563327	0.019633142
3625.491780	0.019692237
3627.420233	0.018701553
3629.348686	0.017885886
3631.277139	0.018584352
3633.205593	0.019266583
3635.134046	0.018836377
3637.062499	0.017910246
3638.990952	0.017110983
3640.919405	0.016853539
3642.847858	0.017225485
3644.776311	0.017910767
3646.704764	0.018293425
3648.633217	0.017624820
3650.561670	0.016403334
3652.490123	0.016198890
3654.418576	0.016474757
3656.347029	0.016612424
3658.275482	0.016749918
3660.203936	0.016241960
3662.132389	0.014833699
3664.060842	0.013213028
3665.989295	0.011862269
3667.917748	0.011213761
3669.846201	0.012089222
3671.774654	0.014241705
3673.703107	0.015137877
3675.631560	0.014167578
3677.560013	0.013435800
3679.488466	0.013280886
3681.416919	0.013115880
3683.345372	0.012913935
3685.273826	0.012787750
3687.202279	0.012801685
3689.130732	0.013094101
3691.059185	0.013403295
3692.987638	0.013166075
3694.916091	0.012608917
3696.844544	0.012237283
3698.772997	0.012058279
3700.701450	0.011880695
3702.629903	0.012063638
3704.558356	0.012614823
3706.486809	0.012897092
3708.415262	0.012488121
3710.343716	0.011641859
3712.272169	0.011257165
3714.200622	0.011671127
3716.129075	0.012016706
3718.057528	0.011978053
3719.985981	0.011954713
3721.914434	0.011827439
3723.842887	0.011225607
3725.771340	0.010620650
3727.699793	0.011128077
3729.628246	0.012934857
3731.556699	0.014670214
3733.485152	0.014630565
3735.413605	0.013158141
3737.342059	0.012488649
3739.270512	0.013099607
3741.198965	0.013838603
3743.127418	0.013816867
3745.055871	0.013770190
3746.984324	0.014445605
3748.912777	0.015040093
3750.841230	0.015032878
3752.769683	0.014924197
3754.698136	0.014915456
3756.626589	0.014535436
3758.555042	0.013702747
3760.483495	0.013258508
3762.411949	0.013509514
3764.340402	0.013805029
3766.268855	0.013820030
3768.197308	0.013586810
3770.125761	0.013422259
3772.054214	0.013654684
3773.982667	0.013530523
3775.911120	0.012736738
3777.839573	0.012148635
3779.768026	0.012535932
3781.696479	0.013483988
3783.624932	0.013874813
3785.553385	0.013627512
3787.481838	0.013286605
3789.410292	0.013037408
3791.338745	0.013182651
3793.267198	0.013895995
3795.195651	0.014753778
3797.124104	0.015402498
3799.052557	0.015466928
3800.981010	0.014789698
3802.909463	0.014226424
3804.837916	0.013422414
3806.766369	0.012093497
3808.694822	0.011553140
3810.623275	0.011855586
3812.551728	0.011941291
3814.480182	0.011881880
3816.408635	0.012844270
3818.337088	0.014401071
3820.265541	0.014463510
3822.193994	0.013671759
3824.122447	0.013256415
3826.050900	0.012783674
3827.979353	0.012418239
3829.907806	0.012419862
3831.836259	0.012779714
3833.764712	0.013356348
3835.693165	0.013825851
3837.621618	0.014211011
3839.550071	0.014701598
3841.478525	0.014939727
3843.406978	0.014270689
3845.335431	0.013115089
3847.263884	0.012289338
3849.192337	0.011776459
3851.120790	0.011345427
3853.049243	0.011544537
3854.977696	0.012784442
3856.906149	0.014151535
3858.834602	0.014870951
3860.763055	0.015164733
3862.691508	0.014682978
3864.619961	0.013348962
3866.548415	0.012388750
3868.476868	0.012137749
3870.405321	0.012191534
3872.333774	0.012404993
3874.262227	0.012590606
3876.190680	0.012847613
3878.119133	0.013148053
3880.047586	0.013682541
3881.976039	0.014409976
3883.904492	0.014041237
3885.832945	0.012927009
3887.761398	0.012645029
3889.689851	0.012939405
3891.618305	0.013295590
3893.546758	0.013933635
3895.475211	0.014565308
3897.403664	0.014786357
3899.332117	0.014654056
3901.260570	0.014221299
3903.189023	0.013465245
3905.117476	0.012519587
3907.045929	0.011760930
3908.974382	0.011337101
3910.902835	0.011195735
3912.831288	0.011246916
3914.759741	0.011409983
3916.688194	0.011689423
3918.616648	0.012105308
3920.545101	0.012596164
3922.473554	0.012916277
3924.402007	0.012923815
3926.330460	0.013026544
3928.258913	0.013485751
3930.187366	0.013651245
3932.115819	0.012843736
3934.044272	0.011538117
3935.972725	0.010571332
3937.901178	0.010137722
3939.829631	0.009921136
3941.758084	0.009820300
3943.686538	0.009981201
3945.614991	0.010231314
3947.543444	0.010529585
3949.471897	0.010853943
3951.400350	0.010849768
3953.328803	0.010591032
3955.257256	0.010364017
3957.185709	0.010306579
3959.114162	0.010475438
3961.042615	0.010867051
3962.971068	0.011629725
3964.899521	0.012409070
3966.827974	0.012301771
3968.756427	0.011188454
3970.684881	0.010060344
3972.613334	0.009760669
3974.541787	0.010281766
3976.470240	0.011230186
3978.398693	0.011870734
3980.327146	0.011523241
3982.255599	0.010407338
3984.184052	0.009665296
3986.112505	0.010105099
3988.040958	0.011021096
3989.969411	0.011200102
3991.897864	0.010702252
3993.826317	0.010042187
3995.754771	0.009382602
3997.683224	0.009195387
3999.611677	0.009658938
4001.540130	0.010154554
4003.468583	0.010137898
4005.397036	0.009820634
4007.325489	0.009362682
4009.253942	0.009170742
4011.182395	0.009309013
4013.110848	0.009152682
4015.039301	0.008546214
4016.967754	0.008233111
4018.896207	0.008813906
4020.824661	0.009971958
4022.753114	0.010874117
4024.681567	0.011151101
4026.610020	0.010839046
4028.538473	0.010107811
4030.466926	0.009625255
4032.395379	0.009900576
4034.323832	0.010233533
4036.252285	0.009833347
4038.180738	0.009108571
4040.109191	0.008730391
4042.037644	0.008788591
4043.966097	0.009169094
4045.894550	0.009402291
4047.823004	0.009080120
4049.751457	0.008366626
4051.679910	0.007828555
4053.608363	0.007773410
4055.536816	0.008151668
4057.465269	0.008645291
4059.393722	0.008886064
4061.322175	0.008446237
4063.250628	0.007775404
4065.179081	0.007838875
4067.107534	0.008352777
4069.035987	0.008416399
4070.964440	0.008355932
4072.892894	0.008690216
4074.821347	0.008859252
4076.749800	0.008230608
4078.678253	0.007948484
4080.606706	0.008716890
4082.535159	0.009156590
4084.463612	0.008962736
4086.392065	0.009347562
4088.320518	0.009903242
4090.248971	0.009653430
4092.177424	0.009130827
4094.105877	0.008571602
4096.034330	0.007860402
4097.962783	0.007595164
4099.891237	0.008141565
4101.819690	0.008631512
4103.748143	0.008104621
4105.676596	0.007087717
4107.605049	0.006832577
4109.533502	0.007466247
4111.461955	0.007896922
4113.390408	0.007947687
4115.318861	0.008072437
4117.247314	0.008186270
4119.175767	0.008380132
4121.104220	0.008375956
4123.032673	0.008122110
4124.961127	0.008453039
4126.889580	0.009273219
4128.818033	0.009297032
4130.746486	0.008395684
4132.674939	0.007791683
4134.603392	0.008219123
4136.531845	0.008782491
4138.460298	0.008318978
4140.388751	0.007753971
4142.317204	0.007792632
4144.245657	0.008018831
4146.174110	0.008156337
4148.102563	0.008236494
4150.031017	0.008390269
4151.959470	0.008123815
4153.887923	0.007338311
4155.816376	0.006946154
4157.744829	0.007220127
4159.673282	0.008024277
4161.601735	0.009063961
4163.530188	0.009298549
4165.458641	0.008158707
4167.387094	0.006687492
4169.315547	0.006011594
4171.244000	0.006328328
4173.172453	0.007295947
4175.100906	0.008500760
4177.029360	0.009124223
4178.957813	0.008466532
4180.886266	0.007369287
4182.814719	0.007056890
4184.743172	0.007612816
4186.671625	0.007804540
4188.600078	0.007093844
4190.528531	0.006573211
4192.456984	0.006698599
4194.385437	0.006957408
4196.313890	0.007582023
4198.242343	0.008303551
4200.170796	0.008588123
4202.099250	0.008737711
4204.027703	0.008465492
4205.956156	0.007569120
4207.884609	0.006735023
4209.813062	0.006434595
4211.741515	0.006621811
4213.669968	0.006833164
4215.598421	0.006682243
4217.526874	0.006113166
4219.455327	0.005466996
4221.383780	0.004975022
4223.312233	0.004736968
4225.240686	0.005216157
4227.169139	0.005720439
4229.097593	0.006245641
4231.026046	0.006943951
4232.954499	0.007147165
4234.882952	0.006971320
4236.811405	0.006840186
4238.739858	0.006651925
4240.668311	0.007011223
4242.596764	0.007837976
4244.525217	0.007870962
4246.453670	0.007251327
4248.382123	0.007087547
4250.310576	0.007357818
4252.239029	0.007391703
4254.167483	0.006830141
4256.095936	0.005807736
4258.024389	0.005371464
4259.952842	0.005906769
4261.881295	0.006770240
4263.809748	0.007313145
4265.738201	0.007395269
4267.666654	0.006935094
4269.595107	0.006202670
4271.523560	0.006052733
4273.452013	0.006301516
4275.380466	0.006557428
4277.308919	0.006680035
4279.237373	0.006681915
4281.165826	0.006222265
4283.094279	0.005184043
4285.022732	0.004729502
4286.951185	0.005237331
4288.879638	0.005530872
4290.808091	0.005170675
4292.736544	0.005238935
4294.664997	0.006143735
4296.593450	0.006455659
4298.521903	0.005938836
4300.450356	0.005824313
4302.378809	0.005999240
4304.307262	0.006035499
4306.235716	0.005880160
4308.164169	0.005503346
4310.092622	0.005250355
4312.021075	0.005229087
4313.949528	0.005893518
4315.877981	0.006140252
4317.806434	0.005633892
4319.734887	0.005190026
4321.663340	0.005163418
4323.591793	0.005835625
4325.520246	0.006693614
4327.448699	0.006513993
4329.377152	0.005415968
4331.305606	0.005129422
4333.234059	0.005747392
4335.162512	0.006201392
4337.090965	0.006483895
4339.019418	0.006680790
4340.947871	0.006464918
4342.876324	0.006099040
4344.804777	0.005833514
4346.733230	0.005625275
4348.661683	0.005537663
4350.590136	0.005646310
4352.518589	0.006381008
4354.447042	0.007337278
4356.375495	0.007337857
4358.303949	0.006547933
4360.232402	0.006064339
4362.160855	0.005812360
4364.089308	0.005633121
4366.017761	0.005970600
4367.946214	0.006822787
4369.874667	0.007215298
4371.803120	0.007036024
4373.731573	0.006664232
4375.660026	0.005769038
4377.588479	0.004780339
4379.516932	0.004756554
4381.445385	0.005741742
4383.373839	0.006528889
4385.302292	0.006426277
4387.230745	0.005633443
4389.159198	0.004816588
4391.087651	0.004351173
4393.016104	0.004832587
4394.944557	0.005721140
4396.873010	0.005936366
4398.801463	0.005780272
4400.729916	0.005788730
4402.658369	0.005969665
4404.586822	0.006028479
4406.515275	0.005399242
4408.443729	0.004831656
4410.372182	0.005577037
4412.300635	0.007186291
4414.229088	0.008042423
4416.157541	0.007095050
4418.085994	0.005813294
4420.014447	0.005777068
4421.942900	0.006104606
4423.871353	0.006541895
4425.799806	0.006668332
4427.728259	0.006183683
4429.656712	0.005973454
4431.585165	0.006219983
4433.513618	0.006516881
4435.442072	0.006768620
4437.370525	0.006652626
4439.298978	0.006441893
4441.227431	0.006385962
4443.155884	0.006232430
4445.084337	0.006171301
4447.012790	0.006354417
4448.941243	0.006134938
4450.869696	0.006209350
4452.798149	0.007023393
4454.726602	0.007040191
4456.655055	0.005454304
4458.583508	0.004433919
4460.511962	0.005404963
4462.440415	0.006876342
4464.368868	0.007689066
4466.297321	0.007288318
4468.225774	0.006863853
4470.154227	0.007366188
4472.082680	0.007941148
4474.011133	0.007749309
4475.939586	0.007235355
4477.868039	0.007457695
4479.796492	0.008177093
4481.724945	0.008187940
4483.653398	0.007779824
4485.581851	0.007908199
4487.510305	0.008165499
4489.438758	0.007798705
4491.367211	0.007031559
4493.295664	0.006557157
4495.224117	0.006852508
4497.152570	0.006975094
4499.081023	0.006834809
4501.009476	0.007340510
4502.937929	0.008286677
4504.866382	0.008516940
4506.794835	0.008167364
4508.723288	0.007409698
4510.651741	0.006383845
4512.580195	0.006421266
4514.508648	0.006961504
4516.437101	0.006536913
4518.365554	0.005872141
4520.294007	0.006305283
4522.222460	0.007306715
4524.150913	0.007925512
4526.079366	0.007982905
4528.007819	0.007651897
4529.936272	0.007540966
4531.864725	0.007579764
4533.793178	0.006713481
4535.721631	0.005359746
4537.650084	0.005280073
4539.578538	0.006401145
4541.506991	0.007164931
4543.435444	0.007272226
4545.363897	0.007795218
4547.292350	0.008068250
4549.220803	0.007344789
4551.149256	0.006707972
4553.077709	0.006945713
4555.006162	0.007554932
4556.934615	0.007966844
4558.863068	0.007697334
4560.791521	0.006921261
4562.719974	0.006500371
4564.648428	0.006960737
4566.576881	0.007197860
4568.505334	0.006412907
4570.433787	0.005819344
4572.362240	0.006565965
4574.290693	0.008111680
4576.219146	0.008919996
4578.147599	0.008462790
4580.076052	0.007159048
4582.004505	0.005820235
4583.932958	0.005896354
4585.861411	0.007186591
4587.789864	0.007744497
4589.718318	0.006947088
4591.646771	0.006034546
4593.575224	0.006013741
4595.503677	0.006062721
4597.432130	0.005838168
4599.360583	0.005940221
4601.289036	0.006614974
4603.217489	0.006640578
[truncated: 1,501 more rows]
