# Supplementary material for: Adaptive Method for Quantitative Estimation of Glucose and Fructose Concentrations in Aqueous Solutions Based on Infrared Nanoantenna Optics
Source: Sensors (Basel). 2019 Jul 11;19(14):3053. doi: 10.3390/s19143053 (PMC6678705; doi:10.3390/s19143053)
Supplement: Supplementary file 1 [file sensors-19-03053-s001.zip › 00_Measurement_Data/Fructose cycles/3 water/res4 sc50_50 ap100x100/3 water.1.txt]

748.239793	0.010959530
750.168246	0.008140923
752.096699	0.025306854
754.025152	0.032660216
755.953605	0.026889052
757.882058	0.047825202
759.810511	0.047132857
761.738964	0.031405468
763.667418	0.021244396
765.595871	0.023712773
767.524324	0.023408873
769.452777	0.017164486
771.381230	0.026981236
773.309683	0.018140478
775.238136	0.036383759
777.166589	0.025315842
779.095042	0.011753612
781.023495	0.013499218
782.951948	0.021984328
784.880401	0.036735307
786.808854	0.037770871
788.737308	0.020444429
790.665761	0.024630077
792.594214	0.028855007
794.522667	0.025866872
796.451120	0.027174508
798.379573	0.032894682
800.308026	0.027071556
802.236479	0.021987436
804.164932	0.033010777
806.093385	0.048914284
808.021838	0.054144010
809.950291	0.042350106
811.878744	0.045107368
813.807197	0.045594268
815.735651	0.029090581
817.664104	0.019307513
819.592557	0.018657278
821.521010	0.022354981
823.449463	0.023384193
825.377916	0.027075434
827.306369	0.023967801
829.234822	0.013730602
831.163275	0.026553219
833.091728	0.035516992
835.020181	0.029106313
836.948634	0.024104966
838.877087	0.026843319
840.805541	0.023672827
842.733994	0.013687154
844.662447	0.013315490
846.590900	0.010365560
848.519353	0.015685771
850.447806	0.019799557
852.376259	0.022468768
854.304712	0.019447243
856.233165	0.016808467
858.161618	0.020787649
860.090071	0.016799161
862.018524	0.016121518
863.946977	0.017752774
865.875430	0.021710580
867.803884	0.023143064
869.732337	0.025728369
871.660790	0.030093495
873.589243	0.032727871
875.517696	0.032490108
877.446149	0.034059789
879.374602	0.040553778
881.303055	0.045609899
883.231508	0.044227690
885.159961	0.040186368
887.088414	0.038729403
889.016867	0.039552934
890.945320	0.042312067
892.873774	0.046721827
894.802227	0.050523821
896.730680	0.052040096
898.659133	0.053140573
900.587586	0.054832820
902.516039	0.057506867
904.444492	0.062108286
906.372945	0.066779740
908.301398	0.070527636
910.229851	0.075387344
912.158304	0.080726862
914.086757	0.084074967
916.015210	0.086324789
917.943664	0.089603171
919.872117	0.094401196
921.800570	0.100258179
923.729023	0.106290653
925.657476	0.112175032
927.585929	0.117680326
929.514382	0.122552715
931.442835	0.127368465
933.371288	0.132410854
935.299741	0.137649626
937.228194	0.143397391
939.156647	0.149854541
941.085100	0.156495661
943.013553	0.162649810
944.942007	0.168764085
946.870460	0.174905613
948.798913	0.180479050
950.727366	0.186064258
952.655819	0.192100376
954.584272	0.198087588
956.512725	0.203879923
958.441178	0.209705129
960.369631	0.215682164
962.298084	0.222096056
964.226537	0.228975773
966.154990	0.236397117
968.083443	0.244200781
970.011897	0.250934184
971.940350	0.256704390
973.868803	0.262846440
975.797256	0.268878222
977.725709	0.274710983
979.654162	0.281176656
981.582615	0.287777036
983.511068	0.293759823
985.439521	0.300000459
987.367974	0.306896597
989.296427	0.312988579
991.224880	0.318174809
993.153333	0.323885977
995.081786	0.330272794
997.010240	0.336105943
998.938693	0.340728432
1000.867146	0.345145673
1002.795599	0.349885941
1004.724052	0.354545504
1006.652505	0.360009283
1008.580958	0.366041005
1010.509411	0.369837433
1012.437864	0.371453464
1014.366317	0.374279976
1016.294770	0.379113793
1018.223223	0.383711427
1020.151676	0.386537552
1022.080130	0.388555735
1024.008583	0.391684920
1025.937036	0.396210819
1027.865489	0.400488973
1029.793942	0.402690351
1031.722395	0.403384566
1033.650848	0.404333264
1035.579301	0.405690789
1037.507754	0.407373428
1039.436207	0.409544885
1041.364660	0.411487162
1043.293113	0.412484109
1045.221566	0.412885338
1047.150019	0.413058579
1049.078473	0.412910312
1051.006926	0.413166314
1052.935379	0.413874596
1054.863832	0.413837045
1056.792285	0.412761688
1058.720738	0.411125362
1060.649191	0.409945726
1062.577644	0.409700692
1064.506097	0.409579128
1066.434550	0.409355372
1068.363003	0.408578902
1070.291456	0.406354278
1072.219909	0.403768420
1074.148363	0.402290553
1076.076816	0.401518881
1078.005269	0.400466114
1079.933722	0.398853302
1081.862175	0.397325903
1083.790628	0.396387786
1085.719081	0.395813048
1087.647534	0.395186096
1089.575987	0.393596888
1091.504440	0.391041368
1093.432893	0.388713688
1095.361346	0.386596292
1097.289799	0.384268224
1099.218253	0.382001668
1101.146706	0.379916459
1103.075159	0.377910435
1105.003612	0.375720799
1106.932065	0.373207241
1108.860518	0.370406330
1110.788971	0.367704540
1112.717424	0.365398467
1114.645877	0.362764060
1116.574330	0.359501809
1118.502783	0.356392473
1120.431236	0.353843957
1122.359689	0.351600915
1124.288142	0.349210799
1126.216596	0.346376389
1128.145049	0.343271106
1130.073502	0.340405941
1132.001955	0.337932467
1133.930408	0.335496932
1135.858861	0.332824111
1137.787314	0.329975426
1139.715767	0.327216327
1141.644220	0.324583709
1143.572673	0.322035939
1145.501126	0.319765538
1147.429579	0.317596525
1149.358032	0.314947456
1151.286486	0.311746687
1153.214939	0.308778733
1155.143392	0.306536824
1157.071845	0.304241598
1159.000298	0.301258564
1160.928751	0.298141807
1162.857204	0.295242667
1164.785657	0.292228490
1166.714110	0.289166987
1168.642563	0.286353946
1170.571016	0.283602208
1172.499469	0.280844152
1174.427922	0.278234512
1176.356375	0.275591880
1178.284829	0.272929400
1180.213282	0.270095587
1182.141735	0.266758978
1184.070188	0.263676465
1185.998641	0.261367530
1187.927094	0.259211987
1189.855547	0.256741256
1191.784000	0.253915936
1193.712453	0.251211643
1195.640906	0.249083355
1197.569359	0.247126952
1199.497812	0.244779453
1201.426265	0.241982400
1203.354719	0.239611298
1205.283172	0.237460613
1207.211625	0.235140353
1209.140078	0.232594833
1211.068531	0.230066031
1212.996984	0.227350578
1214.925437	0.224427253
1216.853890	0.222057462
1218.782343	0.220342934
1220.710796	0.218605354
1222.639249	0.216792807
1224.567702	0.215000317
1226.496155	0.212929547
1228.424609	0.210681364
1230.353062	0.208682612
1232.281515	0.206905380
1234.209968	0.204985872
1236.138421	0.202836782
1238.066874	0.200624198
1239.995327	0.198501781
1241.923780	0.196598798
1243.852233	0.195041642
1245.780686	0.193661451
1247.709139	0.192115024
1249.637592	0.190307677
1251.566045	0.188408419
1253.494498	0.186578542
1255.422952	0.185009331
1257.351405	0.183664113
1259.279858	0.182071388
1261.208311	0.180173337
1263.136764	0.178324983
1265.065217	0.176412567
1266.993670	0.174211875
1268.922123	0.172106192
1270.850576	0.170538902
1272.779029	0.169252783
1274.707482	0.167695880
1276.635935	0.166078120
1278.564388	0.164720818
1280.492842	0.163391024
1282.421295	0.162010640
1284.349748	0.160830796
1286.278201	0.159714878
1288.206654	0.158260241
1290.135107	0.156371981
1292.063560	0.154327512
1293.992013	0.152453825
1295.920466	0.150815830
1297.848919	0.149357319
1299.777372	0.148063391
1301.705825	0.146822825
1303.634278	0.145485088
1305.562731	0.143956318
1307.491185	0.142396152
1309.419638	0.141225144
1311.348091	0.140309662
1313.276544	0.139491484
1315.204997	0.138849020
1317.133450	0.137977451
1319.061903	0.136688679
1320.990356	0.135038972
1322.918809	0.133009627
1324.847262	0.130984053
1326.775715	0.129224822
1328.704168	0.127650812
1330.632621	0.126502454
1332.561075	0.126241103
1334.489528	0.126684591
1336.417981	0.126966015
1338.346434	0.126155332
1340.274887	0.124377750
1342.203340	0.122103505
1344.131793	0.119700216
1346.060246	0.117812172
1347.988699	0.116522335
1349.917152	0.115535378
1351.845605	0.114709027
1353.774058	0.113900267
1355.702511	0.113314345
1357.630965	0.113083623
1359.559418	0.112575956
1361.487871	0.111225814
1363.416324	0.109902114
1365.344777	0.108983524
1367.273230	0.107730016
1369.201683	0.106799580
1371.130136	0.106475040
1373.058589	0.105656862
1374.987042	0.104410574
1376.915495	0.103025489
1378.843948	0.101440698
1380.772401	0.100282945
1382.700854	0.099703439
1384.629308	0.098995112
1386.557761	0.097728007
1388.486214	0.096745908
1390.414667	0.096417747
1392.343120	0.095816612
1394.271573	0.095275089
1396.200026	0.095295563
1398.128479	0.094549902
1400.056932	0.093142144
1401.985385	0.091774873
1403.913838	0.090014033
1405.842291	0.088614210
1407.770744	0.087779984
1409.699198	0.086914741
1411.627651	0.086395942
1413.556104	0.086465910
1415.484557	0.086222127
1417.413010	0.084716290
1419.341463	0.083515279
1421.269916	0.083738834
1423.198369	0.083295643
1425.126822	0.082117848
1427.055275	0.081162319
1428.983728	0.080164090
1430.912181	0.080005378
1432.840634	0.080379434
1434.769087	0.078925483
1436.697541	0.076436035
1438.625994	0.075708754
1440.554447	0.075484626
1442.482900	0.074793465
1444.411353	0.074564606
1446.339806	0.074440822
1448.268259	0.074102215
1450.196712	0.073973581
1452.125165	0.074243098
1454.053618	0.074406102
1455.982071	0.073622786
1457.910524	0.072837889
1459.838977	0.072780214
1461.767431	0.071676649
1463.695884	0.069321327
1465.624337	0.067818634
1467.552790	0.068015613
1469.481243	0.068294682
1471.409696	0.067964278
1473.338149	0.067965262
1475.266602	0.067588106
1477.195055	0.066229507
1479.123508	0.064619742
1481.051961	0.063239634
1482.980414	0.062908903
1484.908867	0.063837454
1486.837321	0.065078326
1488.765774	0.065121092
1490.694227	0.063828699
1492.622680	0.062803656
1494.551133	0.061922930
1496.479586	0.060968786
1498.408039	0.060363788
1500.336492	0.060335129
1502.264945	0.061094742
1504.193398	0.061518993
1506.121851	0.061272524
1508.050304	0.061679240
1509.978757	0.061098531
1511.907210	0.059455346
1513.835664	0.058799576
1515.764117	0.059199810
1517.692570	0.059894465
1519.621023	0.059723530
1521.549476	0.058855738
1523.477929	0.058535896
1525.406382	0.057418622
1527.334835	0.055771925
1529.263288	0.055068228
1531.191741	0.054362748
1533.120194	0.053395331
1535.048647	0.053857323
1536.977100	0.054781586
1538.905554	0.055124208
1540.834007	0.055971529
1542.762460	0.055205725
1544.690913	0.052677155
1546.619366	0.051045675
1548.547819	0.050362550
1550.476272	0.050203815
1552.404725	0.050708838
1554.333178	0.051745106
1556.261631	0.051713485
1558.190084	0.048682835
1560.118537	0.046515480
1562.046990	0.047281913
1563.975443	0.047772218
1565.903897	0.047787271
1567.832350	0.047789767
1569.760803	0.047989573
1571.689256	0.048970234
1573.617709	0.049032640
1575.546162	0.047716472
1577.474615	0.047292612
1579.403068	0.047621075
1581.331521	0.047178552
1583.259974	0.046403784
1585.188427	0.046024315
1587.116880	0.046094179
1589.045333	0.046451710
1590.973787	0.046921514
1592.902240	0.047119088
1594.830693	0.046994869
1596.759146	0.047077123
1598.687599	0.047359340
1600.616052	0.047421914
1602.544505	0.047506806
1604.472958	0.047945499
1606.401411	0.048336808
1608.329864	0.048424497
1610.258317	0.048680916
1612.186770	0.049373146
1614.115223	0.049707450
1616.043677	0.049539331
1617.972130	0.050567027
1619.900583	0.052409410
1621.829036	0.053057257
1623.757489	0.053344384
1625.685942	0.053757954
1627.614395	0.053480189
1629.542848	0.053537469
1631.471301	0.054578044
1633.399754	0.055282682
1635.328207	0.055166025
1637.256660	0.055350464
1639.185113	0.055595875
1641.113566	0.055692691
1643.042020	0.056079995
1644.970473	0.056328844
1646.898926	0.057071265
1648.827379	0.059201621
1650.755832	0.059193838
1652.684285	0.055905003
1654.612738	0.054177325
1656.541191	0.054285057
1658.469644	0.053847667
1660.398097	0.053000007
1662.326550	0.052420385
1664.255003	0.052774586
1666.183456	0.053315137
1668.111910	0.052916944
1670.040363	0.052613426
1671.968816	0.052626371
1673.897269	0.051234994
1675.825722	0.049402092
1677.754175	0.049005955
1679.682628	0.049440503
1681.611081	0.049378194
1683.539534	0.048188437
1685.467987	0.047190599
1687.396440	0.046469238
1689.324893	0.045084722
1691.253346	0.044042107
1693.181799	0.043455873
1695.110253	0.043353390
1697.038706	0.044207335
1698.967159	0.043528792
1700.895612	0.041892562
1702.824065	0.041850578
1704.752518	0.041428115
1706.680971	0.040215559
1708.609424	0.039246537
1710.537877	0.038632978
1712.466330	0.038388051
1714.394783	0.038182084
1716.323236	0.037320845
1718.251689	0.036155958
1720.180143	0.035588510
1722.108596	0.035112217
1724.037049	0.034557287
1725.965502	0.034450285
1727.893955	0.034725793
1729.822408	0.035126492
1731.750861	0.034935012
1733.679314	0.034036256
1735.607767	0.034001093
1737.536220	0.034345064
1739.464673	0.034053162
1741.393126	0.033840213
1743.321579	0.034014806
1745.250032	0.034448449
1747.178486	0.034883734
1749.106939	0.034697801
1751.035392	0.033979736
1752.963845	0.033375688
1754.892298	0.032945663
1756.820751	0.032856241
1758.749204	0.033298790
1760.677657	0.033543952
1762.606110	0.033643581
1764.534563	0.034020789
1766.463016	0.034271460
1768.391469	0.034471642
1770.319922	0.034704663
1772.248376	0.034972232
1774.176829	0.035654441
1776.105282	0.036313619
1778.033735	0.036448408
1779.962188	0.036302999
1781.890641	0.036153778
1783.819094	0.035885558
1785.747547	0.035808850
1787.676000	0.036461554
1789.604453	0.037381392
1791.532906	0.037928645
1793.461359	0.038316686
1795.389812	0.038612235
1797.318266	0.038470168
1799.246719	0.038058836
1801.175172	0.038029633
1803.103625	0.038548484
1805.032078	0.038965527
1806.960531	0.039065752
1808.888984	0.039194684
1810.817437	0.039490875
1812.745890	0.039748330
1814.674343	0.039700136
1816.602796	0.039496209
1818.531249	0.039593823
1820.459702	0.040115070
1822.388155	0.040724132
1824.316609	0.041128911
1826.245062	0.041515231
1828.173515	0.041547682
1830.101968	0.041115265
1832.030421	0.040853675
1833.958874	0.040619977
1835.887327	0.040210314
1837.815780	0.039905757
1839.744233	0.039900959
1841.672686	0.039873082
1843.601139	0.039767765
1845.529592	0.040114436
1847.458045	0.040317144
1849.386499	0.039782397
1851.314952	0.038988918
1853.243405	0.038446326
1855.171858	0.038326595
1857.100311	0.038358342
1859.028764	0.038151678
1860.957217	0.037790347
1862.885670	0.037771579
1864.814123	0.038206920
1866.742576	0.038383882
1868.671029	0.037996393
1870.599482	0.037614591
1872.527935	0.037230734
1874.456388	0.036706340
1876.384842	0.036285363
1878.313295	0.035915349
1880.241748	0.035571620
1882.170201	0.035398420
1884.098654	0.035389885
1886.027107	0.035381172
1887.955560	0.035116628
1889.884013	0.034785800
1891.812466	0.034574609
1893.740919	0.034152646
1895.669372	0.033684496
1897.597825	0.033411369
1899.526278	0.033134658
1901.454732	0.032761943
1903.383185	0.032377563
1905.311638	0.032138735
1907.240091	0.031987555
1909.168544	0.031687401
1911.096997	0.031241948
1913.025450	0.030880377
1914.953903	0.030628249
1916.882356	0.030265201
1918.810809	0.029973485
1920.739262	0.029660873
1922.667715	0.029121399
1924.596168	0.028921392
1926.524622	0.029034514
1928.453075	0.028890589
1930.381528	0.028459039
1932.309981	0.028049953
1934.238434	0.027790962
1936.166887	0.027551908
1938.095340	0.027351936
1940.023793	0.027250424
1941.952246	0.027199289
1943.880699	0.027142566
1945.809152	0.026774395
1947.737605	0.026205670
1949.666058	0.025865970
1951.594511	0.025652261
1953.522965	0.025360638
1955.451418	0.025058962
1957.379871	0.024882691
1959.308324	0.024807284
1961.236777	0.024728728
1963.165230	0.024611050
1965.093683	0.024431963
1967.022136	0.024182405
1968.950589	0.023741074
1970.879042	0.022980208
1972.807495	0.022321364
1974.735948	0.022158053
1976.664401	0.022150874
1978.592855	0.021878596
1980.521308	0.021595903
1982.449761	0.021611929
1984.378214	0.021725079
1986.306667	0.021795668
1988.235120	0.021824358
1990.163573	0.021628682
1992.092026	0.021269759
1994.020479	0.021011937
1995.948932	0.020802777
1997.877385	0.020540571
1999.805838	0.020198699
2001.734291	0.019790776
2003.662744	0.019491503
2005.591198	0.019299071
2007.519651	0.019009784
2009.448104	0.018728623
2011.376557	0.018768046
2013.305010	0.019079145
2015.233463	0.019271960
2017.161916	0.019133067
2019.090369	0.018792251
2021.018822	0.018538741
2022.947275	0.018557008
2024.875728	0.018543856
2026.804181	0.018203560
2028.732634	0.017889813
2030.661088	0.017884683
2032.589541	0.017822936
2034.517994	0.017507540
2036.446447	0.017295156
2038.374900	0.017329706
2040.303353	0.017265122
2042.231806	0.016939864
2044.160259	0.016680647
2046.088712	0.016634319
2048.017165	0.016529074
2049.945618	0.016327333
2051.874071	0.016358890
2053.802524	0.016600229
2055.730978	0.016704092
2057.659431	0.016676065
2059.587884	0.016601179
2061.516337	0.016359437
2063.444790	0.016023237
2065.373243	0.015643267
2067.301696	0.015202060
2069.230149	0.014965382
2071.158602	0.015000294
2073.087055	0.015001851
2075.015508	0.014902879
2076.943961	0.014910342
2078.872414	0.015070839
2080.800867	0.015142800
2082.729321	0.015023607
2084.657774	0.014983488
2086.586227	0.015058327
2088.514680	0.014911080
2090.443133	0.014626205
2092.371586	0.014614789
2094.300039	0.014808490
2096.228492	0.014861749
2098.156945	0.014662094
2100.085398	0.014333494
2102.013851	0.014081498
2103.942304	0.013924343
2105.870757	0.013797632
2107.799211	0.013826515
2109.727664	0.013922076
2111.656117	0.013787217
2113.584570	0.013359335
2115.513023	0.012966665
2117.441476	0.013048518
2119.369929	0.013491305
2121.298382	0.013722165
2123.226835	0.013542772
2125.155288	0.013359413
2127.083741	0.013482803
2129.012194	0.013577442
2130.940647	0.013360221
2132.869100	0.013196965
2134.797554	0.013246056
2136.726007	0.013274893
2138.654460	0.013266392
2140.582913	0.013265911
2142.511366	0.013074175
2144.439819	0.012724719
2146.368272	0.012595523
2148.296725	0.012783265
2150.225178	0.012890035
2152.153631	0.012657267
2154.082084	0.012327648
2156.010537	0.012252668
2157.938990	0.012487555
2159.867444	0.012706625
2161.795897	0.012574947
2163.724350	0.012256241
2165.652803	0.012178270
2167.581256	0.012363684
2169.509709	0.012442865
2171.438162	0.012250207
2173.366615	0.011929403
2175.295068	0.011794056
2177.223521	0.011945355
2179.151974	0.012101865
2181.080427	0.012089192
2183.008880	0.012030431
2184.937334	0.011911774
2186.865787	0.011695150
2188.794240	0.011542556
2190.722693	0.011493769
2192.651146	0.011540195
2194.579599	0.011513181
2196.508052	0.011206531
2198.436505	0.010946695
2200.364958	0.010927387
2202.293411	0.011019002
2204.221864	0.011199884
2206.150317	0.011281079
2208.078770	0.011269347
2210.007223	0.011338512
2211.935677	0.011361002
2213.864130	0.011274912
2215.792583	0.011171091
2217.721036	0.011025753
2219.649489	0.010856695
2221.577942	0.010857716
2223.506395	0.010963862
2225.434848	0.010829587
2227.363301	0.010507538
2229.291754	0.010356406
2231.220207	0.010336267
2233.148660	0.010149437
2235.077113	0.009942138
2237.005567	0.009874615
2238.934020	0.009926503
2240.862473	0.010255804
2242.790926	0.010584327
2244.719379	0.010425135
2246.647832	0.010089650
2248.576285	0.009955295
2250.504738	0.009943857
2252.433191	0.009905764
2254.361644	0.009746623
2256.290097	0.009464961
2258.218550	0.009290072
2260.147003	0.009234295
2262.075456	0.009215219
2264.003910	0.009313406
2265.932363	0.009564944
2267.860816	0.009707505
2269.789269	0.009515082
2271.717722	0.009231222
2273.646175	0.009164425
2275.574628	0.009224747
2277.503081	0.009111970
2279.431534	0.008794992
2281.359987	0.008629967
2283.288440	0.008893378
2285.216893	0.009365478
2287.145346	0.009559084
2289.073800	0.009267678
2291.002253	0.008718911
2292.930706	0.008310203
2294.859159	0.008230612
2296.787612	0.008320624
2298.716065	0.008466301
2300.644518	0.008704016
2302.572971	0.008917400
2304.501424	0.008918627
2306.429877	0.008749352
2308.358330	0.008576877
2310.286783	0.008345583
2312.215236	0.008126852
2314.143690	0.008391920
2316.072143	0.009284872
2318.000596	0.010028125
2319.929049	0.009653735
2321.857502	0.008555815
2323.785955	0.007871006
2325.714408	0.007776652
2327.642861	0.007739411
2329.571314	0.007581820
2331.499767	0.007572046
2333.428220	0.007792415
2335.356673	0.008058844
2337.285126	0.008543446
2339.213579	0.009028110
2341.142033	0.008963868
2343.070486	0.008555395
2344.998939	0.008326249
2346.927392	0.008287561
2348.855845	0.008154420
2350.784298	0.007843949
2352.712751	0.007414563
2354.641204	0.007016011
2356.569657	0.006906969
2358.498110	0.007319435
2360.426563	0.008135152
2362.355016	0.008525501
2364.283469	0.007762802
2366.211923	0.006814642
2368.140376	0.006713212
2370.068829	0.006743420
2371.997282	0.006360522
2373.925735	0.006199111
2375.854188	0.006276816
2377.782641	0.006109910
2379.711094	0.005821505
2381.639547	0.005833202
2383.568000	0.006102431
2385.496453	0.006342062
2387.424906	0.006361767
2389.353359	0.006194908
2391.281812	0.006031472
2393.210266	0.005968290
2395.138719	0.006017181
2397.067172	0.006153592
2398.995625	0.006292126
2400.924078	0.006333116
2402.852531	0.006187964
2404.780984	0.005962073
2406.709437	0.005990306
2408.637890	0.006242100
2410.566343	0.006391289
2412.494796	0.006403626
2414.423249	0.006317265
2416.351702	0.006187250
2418.280156	0.006227554
2420.208609	0.006381979
2422.137062	0.006346067
2424.065515	0.006088655
2425.993968	0.005806924
2427.922421	0.005742169
2429.850874	0.005802843
2431.779327	0.005664873
2433.707780	0.005469436
2435.636233	0.005646219
2437.564686	0.006093879
2439.493139	0.006320155
2441.421592	0.006247402
2443.350045	0.006163540
2445.278499	0.006141203
2447.206952	0.006012319
2449.135405	0.005775552
2451.063858	0.005617104
2452.992311	0.005615848
2454.920764	0.005736033
2456.849217	0.005927267
2458.777670	0.006016914
2460.706123	0.005929501
2462.634576	0.005933068
2464.563029	0.006104722
2466.491482	0.006283629
2468.419935	0.006471010
2470.348389	0.006573222
2472.276842	0.006522764
2474.205295	0.006368287
2476.133748	0.006288455
2478.062201	0.006425859
2479.990654	0.006460984
2481.919107	0.006132513
2483.847560	0.005831813
2485.776013	0.005903271
2487.704466	0.006263942
2489.632919	0.006798068
2491.561372	0.007329190
2493.489825	0.007652923
2495.418279	0.007658635
2497.346732	0.007421914
2499.275185	0.007164826
2501.203638	0.007034089
2503.132091	0.006978663
2505.060544	0.007122108
2506.988997	0.007547651
2508.917450	0.007836247
2510.845903	0.007884023
2512.774356	0.008113420
2514.702809	0.008591436
2516.631262	0.008823994
2518.559715	0.008662545
2520.488168	0.008475297
2522.416622	0.008455683
2524.345075	0.008608283
2526.273528	0.009103758
2528.201981	0.009816469
2530.130434	0.010120110
2532.058887	0.010097932
2533.987340	0.010294336
2535.915793	0.010576246
2537.844246	0.010683493
2539.772699	0.010875667
2541.701152	0.011290303
2543.629605	0.011688139
2545.558058	0.011851146
2547.486512	0.012025648
2549.414965	0.012437488
2551.343418	0.012778573
2553.271871	0.012889305
2555.200324	0.013079586
2557.128777	0.013354950
2559.057230	0.013471719
2560.985683	0.013386866
2562.914136	0.013134501
2564.842589	0.013045659
2566.771042	0.013495489
2568.699495	0.014313578
2570.627948	0.014992878
2572.556401	0.015355417
2574.484855	0.015634958
2576.413308	0.015853260
2578.341761	0.015862672
2580.270214	0.015911613
2582.198667	0.016285652
2584.127120	0.016745746
2586.055573	0.016845373
2587.984026	0.016616095
2589.912479	0.016493950
2591.840932	0.016656151
2593.769385	0.016921936
2595.697838	0.017150780
2597.626291	0.017364217
2599.554745	0.017601043
2601.483198	0.017746588
2603.411651	0.017935060
2605.340104	0.018372942
2607.268557	0.018769274
2609.197010	0.018782668
2611.125463	0.018550849
2613.053916	0.018251438
2614.982369	0.017958488
2616.910822	0.017849192
2618.839275	0.018092016
2620.767728	0.018362239
2622.696181	0.018341592
2624.624635	0.018317359
2626.553088	0.018284542
2628.481541	0.018058501
2630.409994	0.017848954
2632.338447	0.017829960
2634.266900	0.017959643
2636.195353	0.018023448
2638.123806	0.017925864
2640.052259	0.017666608
2641.980712	0.017224578
2643.909165	0.016907582
2645.837618	0.016965352
2647.766071	0.017225923
2649.694524	0.017457653
2651.622978	0.017537918
2653.551431	0.017508186
2655.479884	0.017463889
2657.408337	0.017385673
2659.336790	0.017234799
2661.265243	0.017017649
2663.193696	0.016790099
2665.122149	0.016660398
2667.050602	0.016703876
2668.979055	0.016820168
2670.907508	0.016824406
2672.835961	0.016530972
2674.764414	0.016097726
2676.692868	0.015913293
2678.621321	0.015922524
2680.549774	0.015827436
2682.478227	0.015588976
2684.406680	0.015282995
2686.335133	0.014996619
2688.263586	0.014872063
2690.192039	0.015072142
2692.120492	0.015465664
2694.048945	0.015651086
2695.977398	0.015491846
2697.905851	0.015252359
2699.834304	0.015193197
2701.762757	0.015219388
2703.691211	0.015066620
2705.619664	0.014631921
2707.548117	0.014302678
2709.476570	0.014510927
2711.405023	0.014913225
2713.333476	0.014909323
2715.261929	0.014591476
2717.190382	0.014477031
2719.118835	0.014555186
2721.047288	0.014493453
2722.975741	0.014408851
2724.904194	0.014507328
2726.832647	0.014526017
2728.761101	0.014288685
2730.689554	0.014051559
2732.618007	0.013937233
2734.546460	0.013808249
2736.474913	0.013605520
2738.403366	0.013391131
2740.331819	0.013306621
2742.260272	0.013393436
2744.188725	0.013551426
2746.117178	0.013574437
2748.045631	0.013407822
2749.974084	0.013517677
2751.902537	0.013928463
2753.830991	0.013961642
2755.759444	0.013440097
2757.687897	0.012967977
2759.616350	0.012813925
2761.544803	0.012689038
2763.473256	0.012541085
2765.401709	0.012533300
2767.330162	0.012537966
2769.258615	0.012482544
2771.187068	0.012469789
2773.115521	0.012239856
2775.043974	0.011753128
2776.972427	0.011573330
2778.900880	0.011809140
2780.829334	0.011982775
2782.757787	0.011962867
2784.686240	0.012015883
2786.614693	0.012296890
2788.543146	0.012624416
2790.471599	0.012670758
2792.400052	0.012379673
2794.328505	0.012035904
2796.256958	0.011918383
2798.185411	0.011928680
2800.113864	0.011757988
2802.042317	0.011462154
2803.970770	0.011557315
2805.899224	0.012013281
2807.827677	0.012240999
2809.756130	0.012082833
2811.684583	0.011722703
2813.613036	0.011405263
2815.541489	0.011346512
2817.469942	0.011577308
2819.398395	0.011900449
2821.326848	0.011879432
2823.255301	0.011377530
2825.183754	0.011034114
2827.112207	0.011326377
2829.040660	0.011723720
2830.969113	0.011672930
2832.897567	0.011444631
2834.826020	0.011444652
2836.754473	0.011526160
2838.682926	0.011303677
2840.611379	0.010962048
2842.539832	0.010919608
2844.468285	0.010933736
2846.396738	0.010826921
2848.325191	0.010943838
2850.253644	0.011180571
2852.182097	0.011347208
2854.110550	0.011623499
2856.039003	0.011862699
2857.967457	0.011681801
2859.895910	0.011327902
2861.824363	0.011351531
2863.752816	0.011545318
2865.681269	0.011292306
2867.609722	0.010668674
2869.538175	0.010150794
2871.466628	0.010200966
2873.395081	0.010786288
2875.323534	0.011196045
2877.251987	0.010977142
2879.180440	0.010458259
2881.108893	0.010352849
2883.037347	0.010730850
2884.965800	0.010775882
2886.894253	0.010485029
2888.822706	0.010534226
2890.751159	0.010624892
2892.679612	0.010297218
2894.608065	0.009942591
2896.536518	0.010059511
2898.464971	0.010612966
2900.393424	0.011154753
2902.321877	0.011355522
2904.250330	0.011374295
2906.178783	0.011447814
2908.107236	0.011474828
2910.035690	0.011354536
2911.964143	0.011125346
2913.892596	0.010739437
2915.821049	0.010365964
2917.749502	0.010308073
2919.677955	0.010456942
2921.606408	0.010481774
2923.534861	0.010269850
2925.463314	0.010162005
2927.391767	0.010727648
2929.320220	0.011623521
2931.248673	0.011840694
2933.177126	0.011442294
2935.105580	0.011206403
2937.034033	0.011253105
2938.962486	0.011215348
2940.890939	0.010896377
2942.819392	0.010571488
2944.747845	0.010598214
2946.676298	0.010920265
2948.604751	0.011280575
2950.533204	0.011529056
2952.461657	0.011582556
2954.390110	0.011443507
2956.318563	0.011324063
2958.247016	0.011305817
2960.175469	0.011279299
2962.103923	0.011181156
2964.032376	0.011048748
2965.960829	0.011112367
2967.889282	0.011362498
2969.817735	0.011357827
2971.746188	0.011190535
2973.674641	0.011232655
2975.603094	0.011478933
2977.531547	0.011518104
2979.460000	0.011076033
2981.388453	0.010618431
2983.316906	0.010541772
2985.245359	0.010767559
2987.173813	0.011273406
2989.102266	0.011631987
2991.030719	0.011485408
2992.959172	0.011322561
2994.887625	0.011518198
2996.816078	0.011828950
2998.744531	0.012072706
3000.672984	0.012387217
3002.601437	0.012611452
3004.529890	0.012561554
3006.458343	0.012408487
3008.386796	0.012222963
3010.315249	0.012027759
3012.243703	0.012004590
3014.172156	0.012250516
3016.100609	0.012766718
3018.029062	0.013274409
3019.957515	0.013336441
3021.885968	0.013105221
3023.814421	0.013089589
3025.742874	0.013204603
3027.671327	0.013078536
3029.599780	0.012882233
3031.528233	0.012871231
3033.456686	0.012847561
3035.385139	0.012723069
3037.313592	0.012870050
3039.242046	0.013244194
3041.170499	0.013243811
3043.098952	0.012989807
3045.027405	0.013078975
3046.955858	0.013332406
3048.884311	0.013276175
3050.812764	0.012968110
3052.741217	0.012533196
3054.669670	0.012230999
3056.598123	0.012488897
3058.526576	0.013117733
3060.455029	0.013649143
3062.383482	0.014022348
3064.311936	0.014265827
3066.240389	0.014245409
3068.168842	0.013918670
3070.097295	0.013695914
3072.025748	0.013923408
3073.954201	0.014526310
3075.882654	0.015273787
3077.811107	0.015738197
3079.739560	0.015655620
3081.668013	0.015217989
3083.596466	0.014931997
3085.524919	0.015149339
3087.453372	0.015553676
3089.381825	0.015683480
3091.310279	0.015472280
3093.238732	0.015270883
3095.167185	0.015589723
3097.095638	0.016272914
3099.024091	0.016664164
3100.952544	0.016595960
3102.880997	0.016488515
3104.809450	0.016584573
3106.737903	0.016629502
3108.666356	0.016603170
3110.594809	0.017039277
3112.523262	0.017792318
3114.451715	0.017883016
3116.380169	0.017424375
3118.308622	0.017458672
3120.237075	0.017895695
3122.165528	0.017751977
3124.093981	0.017044334
3126.022434	0.016841305
3127.950887	0.017483091
3129.879340	0.018087290
3131.807793	0.018072812
3133.736246	0.017876979
3135.664699	0.017937306
3137.593152	0.018203340
3139.521605	0.018455829
3141.450058	0.018657133
3143.378512	0.019003497
3145.306965	0.019361526
3147.235418	0.019452546
3149.163871	0.019596849
3151.092324	0.019952158
3153.020777	0.020128245
3154.949230	0.020240862
3156.877683	0.020638272
3158.806136	0.021019328
3160.734589	0.021092286
3162.663042	0.021177918
3164.591495	0.021501647
3166.519948	0.021747693
3168.448402	0.021681773
3170.376855	0.021430315
3172.305308	0.021182235
3174.233761	0.021174351
3176.162214	0.021589151
3178.090667	0.022288887
3180.019120	0.022744209
3181.947573	0.022675922
3183.876026	0.022423968
3185.804479	0.022424320
3187.732932	0.022923131
3189.661385	0.023741571
3191.589838	0.024367165
3193.518292	0.024564581
3195.446745	0.024259228
3197.375198	0.023570536
3199.303651	0.023119291
3201.232104	0.023315847
3203.160557	0.023978168
3205.089010	0.024752762
3207.017463	0.025398612
3208.945916	0.025786992
3210.874369	0.025725931
3212.802822	0.025338536
3214.731275	0.025361637
3216.659728	0.025886420
3218.588181	0.026009545
3220.516635	0.025429953
3222.445088	0.025004489
3224.373541	0.025349688
3226.301994	0.025907712
3228.230447	0.026069330
3230.158900	0.025998158
3232.087353	0.025961986
3234.015806	0.026072375
3235.944259	0.026386378
3237.872712	0.026901677
3239.801165	0.027594486
3241.729618	0.028131399
3243.658071	0.028010475
3245.586525	0.027681071
3247.514978	0.028087365
3249.443431	0.028992904
3251.371884	0.029491099
3253.300337	0.029136756
3255.228790	0.028124839
3257.157243	0.027194148
3259.085696	0.027065098
3261.014149	0.027532931
3262.942602	0.027842876
3264.871055	0.027796261
3266.799508	0.027601529
3268.727961	0.027450956
3270.656414	0.027813524
3272.584868	0.028810777
3274.513321	0.029531749
3276.441774	0.029278299
3278.370227	0.028523387
3280.298680	0.027992757
3282.227133	0.027972221
3284.155586	0.028341869
3286.084039	0.028789595
3288.012492	0.028955599
3289.940945	0.028965220
3291.869398	0.029471114
3293.797851	0.030470228
3295.726304	0.031070795
3297.654758	0.030792683
3299.583211	0.030198844
3301.511664	0.030236635
3303.440117	0.031034896
3305.368570	0.031595796
3307.297023	0.031277206
3309.225476	0.030604199
3311.153929	0.030135136
3313.082382	0.029955484
3315.010835	0.030078329
3316.939288	0.030537155
3318.867741	0.031275641
3320.796194	0.031862240
3322.724648	0.032110397
3324.653101	0.032446828
3326.581554	0.032959539
3328.510007	0.033364866
3330.438460	0.033422239
3332.366913	0.033011030
3334.295366	0.032401301
3336.223819	0.032147113
3338.152272	0.032459881
3340.080725	0.032808043
3342.009178	0.032614194
3343.937631	0.032243021
3345.866084	0.032495912
3347.794537	0.033333164
3349.722991	0.033978757
3351.651444	0.034225725
3353.579897	0.034788825
3355.508350	0.035857666
3357.436803	0.036623448
3359.365256	0.036613457
3361.293709	0.036104616
3363.222162	0.035492830
3365.150615	0.035309780
3367.079068	0.035942025
3369.007521	0.036714159
3370.935974	0.036658857
3372.864427	0.036337685
3374.792881	0.036644164
3376.721334	0.037031911
3378.649787	0.036707293
3380.578240	0.035955071
3382.506693	0.035595678
3384.435146	0.035931803
3386.363599	0.036578204
3388.292052	0.037032399
3390.220505	0.036955867
3392.148958	0.036448307
3394.077411	0.036182825
3396.005864	0.036675073
3397.934317	0.037605926
3399.862770	0.038039818
3401.791224	0.037818316
3403.719677	0.037527766
3405.648130	0.037780300
3407.576583	0.038074266
3409.505036	0.037875246
3411.433489	0.037341088
3413.361942	0.037178978
3415.290395	0.037546683
3417.218848	0.037902787
3419.147301	0.037985388
3421.075754	0.037805319
3423.004207	0.037274197
3424.932660	0.036702972
3426.861114	0.036822487
3428.789567	0.037835717
3430.718020	0.038919769
3432.646473	0.038996562
3434.574926	0.038052503
3436.503379	0.037171669
3438.431832	0.037031122
3440.360285	0.037240203
3442.288738	0.037454620
3444.217191	0.037817378
3446.145644	0.038179763
3448.074097	0.038203005
3450.002550	0.037559830
3451.931004	0.036488052
3453.859457	0.035763305
3455.787910	0.035550226
3457.716363	0.035553370
3459.644816	0.035763297
3461.573269	0.036283135
3463.501722	0.036918961
3465.430175	0.037179533
3467.358628	0.036817443
3469.287081	0.036090363
3471.215534	0.035512183
3473.143987	0.035148054
3475.072440	0.034549624
3477.000893	0.033997383
3478.929347	0.034164742
3480.857800	0.034886137
3482.786253	0.035328384
3484.714706	0.035032310
3486.643159	0.034515835
3488.571612	0.034379374
3490.500065	0.034364503
3492.428518	0.034032091
3494.356971	0.033426374
3496.285424	0.032900900
3498.213877	0.032746688
3500.142330	0.032841895
3502.070783	0.032801013
3503.999237	0.032705668
3505.927690	0.032870546
3507.856143	0.032949112
3509.784596	0.032916922
3511.713049	0.033318996
3513.641502	0.033731170
3515.569955	0.033242047
3517.498408	0.032146230
3519.426861	0.031506520
3521.355314	0.031669501
3523.283767	0.032325901
3525.212220	0.032812938
3527.140673	0.032360118
3529.069126	0.031046864
3530.997580	0.029700629
3532.926033	0.028930511
3534.854486	0.028718919
3536.782939	0.028864788
3538.711392	0.029254008
3540.639845	0.029614279
3542.568298	0.029594364
3544.496751	0.029063705
3546.425204	0.028460002
3548.353657	0.028371258
3550.282110	0.028479658
3552.210563	0.028136676
3554.139016	0.027573960
3556.067470	0.027306311
3557.995923	0.027235275
3559.924376	0.026999539
3561.852829	0.026762879
3563.781282	0.026812810
3565.709735	0.026664181
3567.638188	0.026093643
3569.566641	0.025756551
3571.495094	0.025472220
3573.423547	0.024789257
3575.352000	0.024162607
3577.280453	0.023934649
3579.208906	0.023836153
3581.137360	0.023834229
3583.065813	0.024063898
3584.994266	0.024180695
3586.922719	0.024100760
3588.851172	0.024385886
3590.779625	0.024735563
3592.708078	0.024432078
3594.636531	0.023924168
3596.564984	0.023974823
3598.493437	0.024107469
3600.421890	0.023506775
3602.350343	0.022506211
3604.278796	0.021732841
3606.207249	0.021280814
3608.135703	0.021140141
3610.064156	0.021118425
3611.992609	0.020940628
3613.921062	0.020720432
3615.849515	0.020196829
3617.777968	0.019025387
3619.706421	0.018155649
3621.634874	0.018559907
3623.563327	0.019548506
3625.491780	0.019964784
3627.420233	0.019289698
3629.348686	0.018149091
3631.277139	0.017461957
3633.205593	0.017221382
3635.134046	0.017112035
3637.062499	0.016898446
3638.990952	0.016643494
3640.919405	0.016791971
3642.847858	0.017397359
3644.776311	0.017775489
3646.704764	0.017424256
3648.633217	0.017044099
3650.561670	0.017107941
3652.490123	0.016391473
3654.418576	0.014396823
3656.347029	0.012731300
3658.275482	0.012724730
3660.203936	0.013427745
3662.132389	0.013473394
3664.060842	0.013038169
3665.989295	0.012909469
3667.917748	0.013189799
3669.846201	0.013513582
3671.774654	0.013455853
3673.703107	0.012614444
3675.631560	0.011916822
3677.560013	0.012385077
3679.488466	0.012844259
3681.416919	0.012384673
3683.345372	0.011691162
3685.273826	0.011431940
3687.202279	0.011484356
3689.130732	0.011561718
3691.059185	0.011712456
3692.987638	0.011853795
3694.916091	0.011680045
3696.844544	0.011210954
3698.772997	0.010645468
3700.701450	0.010238080
3702.629903	0.010436320
3704.558356	0.011017903
3706.486809	0.011191557
3708.415262	0.010656132
3710.343716	0.009715144
3712.272169	0.009028735
3714.200622	0.008919001
3716.129075	0.009168668
3718.057528	0.009814014
3719.985981	0.010750786
3721.914434	0.011279550
3723.842887	0.011182298
3725.771340	0.011076720
3727.699793	0.011312721
3729.628246	0.011528235
3731.556699	0.011543711
3733.485152	0.011696655
3735.413605	0.011941084
3737.342059	0.011993757
3739.270512	0.011839263
3741.198965	0.011447052
3743.127418	0.010678200
3745.055871	0.010260415
3746.984324	0.010491403
3748.912777	0.010469076
3750.841230	0.010632270
3752.769683	0.011736815
3754.698136	0.012867518
3756.626589	0.013453111
3758.555042	0.013655464
3760.483495	0.013629387
3762.411949	0.013522764
3764.340402	0.013191184
3766.268855	0.012511115
3768.197308	0.011767577
3770.125761	0.011673444
3772.054214	0.012403272
3773.982667	0.012987677
3775.911120	0.013028858
3777.839573	0.013079307
3779.768026	0.013257648
3781.696479	0.013135722
3783.624932	0.012736147
3785.553385	0.012817863
3787.481838	0.013539394
3789.410292	0.013998630
3791.338745	0.013817091
3793.267198	0.013340356
3795.195651	0.012711949
3797.124104	0.012381060
3799.052557	0.012622979
3800.981010	0.013016766
3802.909463	0.013551078
3804.837916	0.013877290
3806.766369	0.013305498
3808.694822	0.012422058
3810.623275	0.012110744
3812.551728	0.012452764
3814.480182	0.013084938
3816.408635	0.013969568
3818.337088	0.015072941
3820.265541	0.015449475
3822.193994	0.014888062
3824.122447	0.013865367
3826.050900	0.012596542
3827.979353	0.011905475
3829.907806	0.012215854
3831.836259	0.012923209
3833.764712	0.013164933
3835.693165	0.012913750
3837.621618	0.012911249
3839.550071	0.013256228
3841.478525	0.013228989
3843.406978	0.012831051
3845.335431	0.012753574
3847.263884	0.012900193
3849.192337	0.012837679
3851.120790	0.012805291
3853.049243	0.013088673
3854.977696	0.013286296
3856.906149	0.013262742
3858.834602	0.013180069
3860.763055	0.013218464
3862.691508	0.013438750
3864.619961	0.013435234
3866.548415	0.012588939
3868.476868	0.011091431
3870.405321	0.010228339
3872.333774	0.010726398
3874.262227	0.011727036
3876.190680	0.012287967
3878.119133	0.012137869
3880.047586	0.011787245
3881.976039	0.012022805
3883.904492	0.012530454
3885.832945	0.012723028
3887.761398	0.012779924
3889.689851	0.012495616
3891.618305	0.011573964
3893.546758	0.010689542
3895.475211	0.010546613
3897.403664	0.010809312
3899.332117	0.010989966
3901.260570	0.011338850
3903.189023	0.012085187
3905.117476	0.012637637
3907.045929	0.012124456
3908.974382	0.010872868
3910.902835	0.010118370
3912.831288	0.010231867
3914.759741	0.010557854
3916.688194	0.010733219
3918.616648	0.010903968
3920.545101	0.011112649
3922.473554	0.011337328
3924.402007	0.011193526
3926.330460	0.010602398
3928.258913	0.010252194
3930.187366	0.010433380
3932.115819	0.010925210
3934.044272	0.011531214
3935.972725	0.011971575
3937.901178	0.012158288
3939.829631	0.012430206
3941.758084	0.012856557
3943.686538	0.012862636
3945.614991	0.012180117
3947.543444	0.011546408
3949.471897	0.011567734
3951.400350	0.011768147
3953.328803	0.011633880
3955.257256	0.011516743
3957.185709	0.011727233
3959.114162	0.011964199
3961.042615	0.011521279
3962.971068	0.010379806
3964.899521	0.009580922
3966.827974	0.009723287
3968.756427	0.010421605
3970.684881	0.011143553
3972.613334	0.011709734
3974.541787	0.012057068
3976.470240	0.012027022
3978.398693	0.011678872
3980.327146	0.011259149
3982.255599	0.010872670
3984.184052	0.010326329
3986.112505	0.009708091
3988.040958	0.009662048
3989.969411	0.010339653
3991.897864	0.010888040
3993.826317	0.010911074
3995.754771	0.010839262
3997.683224	0.010900736
3999.611677	0.010706262
4001.540130	0.009972331
4003.468583	0.009314220
4005.397036	0.009353262
4007.325489	0.009618998
4009.253942	0.009389712
4011.182395	0.008955085
4013.110848	0.009064604
4015.039301	0.009438342
4016.967754	0.009529127
4018.896207	0.009500095
4020.824661	0.009581770
4022.753114	0.009758886
4024.681567	0.010010470
4026.610020	0.010090292
4028.538473	0.009753313
4030.466926	0.009338333
4032.395379	0.009387800
4034.323832	0.009466543
4036.252285	0.009020495
4038.180738	0.008631881
4040.109191	0.008769689
4042.037644	0.008961377
4043.966097	0.009111553
4045.894550	0.009410566
4047.823004	0.009669927
4049.751457	0.009897750
4051.679910	0.010058937
4053.608363	0.009795165
4055.536816	0.008858379
4057.465269	0.007901849
4059.393722	0.007490509
4061.322175	0.007217262
4063.250628	0.007160569
4065.179081	0.007745932
4067.107534	0.008654154
4069.035987	0.009328424
4070.964440	0.009707530
4072.892894	0.009632877
4074.821347	0.009021729
4076.749800	0.008489673
4078.678253	0.008121982
4080.606706	0.008062715
4082.535159	0.008278962
4084.463612	0.008321686
4086.392065	0.008096905
4088.320518	0.007753081
4090.248971	0.007746499
4092.177424	0.008183381
4094.105877	0.008587367
4096.034330	0.008834919
4097.962783	0.008860673
4099.891237	0.008778997
4101.819690	0.008875892
4103.748143	0.009035339
4105.676596	0.008587895
4107.605049	0.007858496
4109.533502	0.007613872
4111.461955	0.007790174
4113.390408	0.007980607
4115.318861	0.008080383
4117.247314	0.008282423
4119.175767	0.008511396
4121.104220	0.008302114
4123.032673	0.007823890
4124.961127	0.007665699
4126.889580	0.007740610
4128.818033	0.007748762
4130.746486	0.007948908
4132.674939	0.008177867
4134.603392	0.007608419
4136.531845	0.006740656
4138.460298	0.006696308
4140.388751	0.007372211
4142.317204	0.007301785
4144.245657	0.006637152
4146.174110	0.006912560
4148.102563	0.007919583
4150.031017	0.008581964
4151.959470	0.008361408
4153.887923	0.008116001
4155.816376	0.008925775
4157.744829	0.009791438
4159.673282	0.009252243
4161.601735	0.008194880
4163.530188	0.007993407
4165.458641	0.008290087
4167.387094	0.007997930
4169.315547	0.007338400
4171.244000	0.007513633
4173.172453	0.008245870
4175.100906	0.008308819
4177.029360	0.008152955
4178.957813	0.008745993
4180.886266	0.009406568
4182.814719	0.009099208
4184.743172	0.008150699
4186.671625	0.007517388
4188.600078	0.007432235
4190.528531	0.007574879
4192.456984	0.007913903
4194.385437	0.008193765
4196.313890	0.008124737
4198.242343	0.008134731
4200.170796	0.008250883
4202.099250	0.007767322
4204.027703	0.006946586
4205.956156	0.006690850
4207.884609	0.006708121
4209.813062	0.006703924
4211.741515	0.006929568
4213.669968	0.007320826
4215.598421	0.007388624
4217.526874	0.007061954
4219.455327	0.006049990
4221.383780	0.004753696
4223.312233	0.004339890
4225.240686	0.005308480
4227.169139	0.006263948
4229.097593	0.006150836
4231.026046	0.005780870
4232.954499	0.006109332
4234.882952	0.006563202
4236.811405	0.006399566
4238.739858	0.005996990
4240.668311	0.006134355
4242.596764	0.006722304
4244.525217	0.007010982
4246.453670	0.006747985
4248.382123	0.006667155
4250.310576	0.007283774
4252.239029	0.007760037
4254.167483	0.006792903
4256.095936	0.005210571
4258.024389	0.004772171
4259.952842	0.005766949
4261.881295	0.006757182
4263.809748	0.006408136
4265.738201	0.005942350
4267.666654	0.006412199
4269.595107	0.006921517
4271.523560	0.007234966
4273.452013	0.007704825
4275.380466	0.007620349
4277.308919	0.006888677
4279.237373	0.006082763
4281.165826	0.005653912
4283.094279	0.005707514
4285.022732	0.005771279
4286.951185	0.005470505
4288.879638	0.004963191
4290.808091	0.004875934
4292.736544	0.005898427
4294.664997	0.007324157
4296.593450	0.007183915
4298.521903	0.005677479
4300.450356	0.005075280
4302.378809	0.005694441
4304.307262	0.006683842
4306.235716	0.007241237
4308.164169	0.006850168
4310.092622	0.005976168
4312.021075	0.005351951
4313.949528	0.005517865
4315.877981	0.006495946
4317.806434	0.007219919
4319.734887	0.006865593
4321.663340	0.005999341
4323.591793	0.005489151
4325.520246	0.005432909
4327.448699	0.006350318
4329.377152	0.007300537
4331.305606	0.007510664
4333.234059	0.007898192
4335.162512	0.008317387
4337.090965	0.007592162
4339.019418	0.005977643
4340.947871	0.004638005
4342.876324	0.004658996
4344.804777	0.005678565
4346.733230	0.006414425
4348.661683	0.006306092
4350.590136	0.006166758
4352.518589	0.006473912
4354.447042	0.006776101
4356.375495	0.006499117
4358.303949	0.005857342
4360.232402	0.005559417
4362.160855	0.005524576
4364.089308	0.005577214
4366.017761	0.005751817
4367.946214	0.005715907
4369.874667	0.005767516
4371.803120	0.006029693
4373.731573	0.006272543
4375.660026	0.006628559
4377.588479	0.006458163
4379.516932	0.005606225
4381.445385	0.005259927
4383.373839	0.005814831
4385.302292	0.006102127
4387.230745	0.005619980
4389.159198	0.005212081
4391.087651	0.005463475
4393.016104	0.006005649
4394.944557	0.006778793
4396.873010	0.007200897
4398.801463	0.006633371
4400.729916	0.005912116
4402.658369	0.005951784
4404.586822	0.006447626
4406.515275	0.006724748
4408.443729	0.006606038
4410.372182	0.006185389
4412.300635	0.006027922
4414.229088	0.006384335
4416.157541	0.006714688
4418.085994	0.006889983
4420.014447	0.007460450
4421.942900	0.007667514
4423.871353	0.007511149
4425.799806	0.007299608
4427.728259	0.006884438
4429.656712	0.006869889
4431.585165	0.007221449
4433.513618	0.006874975
4435.442072	0.006157871
4437.370525	0.005739491
4439.298978	0.005511557
4441.227431	0.005922912
4443.155884	0.006758376
4445.084337	0.006860790
4447.012790	0.006733277
4448.941243	0.007070701
4450.869696	0.007936544
4452.798149	0.008456583
4454.726602	0.008570182
4456.655055	0.008080808
4458.583508	0.007271954
4460.511962	0.007087907
4462.440415	0.007182802
4464.368868	0.006957277
4466.297321	0.006398634
4468.225774	0.005708031
4470.154227	0.005502877
4472.082680	0.005885758
4474.011133	0.006044999
4475.939586	0.005924792
4477.868039	0.006244854
4479.796492	0.006949067
4481.724945	0.007384136
4483.653398	0.007294240
4485.581851	0.007430869
4487.510305	0.008199837
4489.438758	0.008852833
4491.367211	0.008659157
4493.295664	0.007925916
4495.224117	0.007356544
4497.152570	0.007178092
4499.081023	0.007001542
4501.009476	0.006551189
4502.937929	0.005872576
4504.866382	0.005476318
4506.794835	0.005847870
4508.723288	0.006371275
4510.651741	0.006438906
4512.580195	0.006287881
4514.508648	0.006257185
4516.437101	0.006599663
4518.365554	0.006630412
4520.294007	0.006106976
4522.222460	0.006010732
4524.150913	0.006745516
4526.079366	0.007093382
4528.007819	0.006399790
4529.936272	0.005598377
4531.864725	0.005969221
4533.793178	0.007056687
4535.721631	0.006944261
4537.650084	0.006090701
4539.578538	0.006153890
4541.506991	0.006217385
4543.435444	0.006208084
4545.363897	0.006681733
4547.292350	0.006586771
4549.220803	0.006022693
4551.149256	0.006669931
4553.077709	0.007872866
4555.006162	0.007987672
4556.934615	0.007623549
4558.863068	0.007332896
4560.791521	0.006980215
4562.719974	0.006491805
4564.648428	0.005994695
4566.576881	0.006070685
4568.505334	0.006856218
4570.433787	0.007761746
4572.362240	0.007679374
4574.290693	0.006837542
4576.219146	0.006731962
4578.147599	0.007307067
4580.076052	0.007622000
4582.004505	0.007868580
4583.932958	0.007956271
4585.861411	0.007537171
4587.789864	0.006922560
4589.718318	0.006602111
4591.646771	0.006709432
4593.575224	0.006836040
4595.503677	0.006614609
4597.432130	0.006155807
4599.360583	0.006731609
4601.289036	0.008224638
4603.217489	0.008648789
[truncated: 1,501 more rows]
