# Supplementary material for: Adaptive Method for Quantitative Estimation of Glucose and Fructose Concentrations in Aqueous Solutions Based on Infrared Nanoantenna Optics
Source: Sensors (Basel). 2019 Jul 11;19(14):3053. doi: 10.3390/s19143053 (PMC6678705; doi:10.3390/s19143053)
Supplement: Supplementary file 1 [file sensors-19-03053-s001.zip › 00_Measurement_Data/Fructose cycles/3 water/res4 sc50_50 ap100x100/3 water.10.txt]

748.239793	0.029734857
750.168246	0.036173292
752.096699	0.033149347
754.025152	0.016331313
755.953605	0.024105355
757.882058	0.034159936
759.810511	0.023818128
761.738964	0.018415468
763.667418	0.017986383
765.595871	0.012262675
767.524324	0.014023074
769.452777	0.022147296
771.381230	0.029589893
773.309683	0.033707421
775.238136	0.028655181
777.166589	0.029908340
779.095042	0.022963593
781.023495	0.019978948
782.951948	0.025373649
784.880401	0.028362870
786.808854	0.030138297
788.737308	0.022472614
790.665761	0.021803219
792.594214	0.033817071
794.522667	0.036569852
796.451120	0.035906311
798.379573	0.020010939
800.308026	0.016935457
802.236479	0.030622544
804.164932	0.029895725
806.093385	0.031766579
808.021838	0.029443130
809.950291	0.017702257
811.878744	0.015782598
813.807197	0.009549654
815.735651	0.020958960
817.664104	0.038997583
819.592557	0.046165757
821.521010	0.042059280
823.449463	0.037483070
825.377916	0.041566279
827.306369	0.046887539
829.234822	0.040808536
831.163275	0.018799897
833.091728	0.018703479
835.020181	0.028054364
836.948634	0.032789607
838.877087	0.029441440
840.805541	0.029711120
842.733994	0.025228385
844.662447	0.016784772
846.590900	0.020013480
848.519353	0.018495273
850.447806	0.021388276
852.376259	0.021827411
854.304712	0.012892500
856.233165	0.016419202
858.161618	0.025529150
860.090071	0.030513626
862.018524	0.030528629
863.946977	0.032922473
865.875430	0.033961937
867.803884	0.031316169
869.732337	0.029672213
871.660790	0.028156651
873.589243	0.028326308
875.517696	0.035615988
877.446149	0.042980820
879.374602	0.045160741
881.303055	0.044766001
883.231508	0.042855803
885.159961	0.040194701
887.088414	0.039757174
889.016867	0.041250184
890.945320	0.042084031
892.873774	0.043190286
894.802227	0.047202505
896.730680	0.054197729
898.659133	0.060759146
900.587586	0.064288698
902.516039	0.066580907
904.444492	0.069781773
906.372945	0.073131077
908.301398	0.076713882
910.229851	0.081457190
912.158304	0.086697787
914.086757	0.090616062
916.015210	0.093545392
917.943664	0.097313114
919.872117	0.101905331
921.800570	0.106424280
923.729023	0.110094413
925.657476	0.113245644
927.585929	0.117099300
929.514382	0.121966332
931.442835	0.127887234
933.371288	0.134214178
935.299741	0.140003324
937.228194	0.145602211
939.156647	0.151339009
941.085100	0.157263011
943.013553	0.163548589
944.942007	0.169614553
946.870460	0.174866289
948.798913	0.179956853
950.727366	0.185798645
952.655819	0.192467660
954.584272	0.199340031
956.512725	0.205191091
958.441178	0.210466027
960.369631	0.217285976
962.298084	0.225231990
964.226537	0.232617646
966.154990	0.239586681
968.083443	0.246651486
970.011897	0.253976852
971.940350	0.261110812
973.868803	0.266754538
975.797256	0.270833105
977.725709	0.274861097
979.654162	0.280234367
981.582615	0.287159234
983.511068	0.294012457
985.439521	0.299629509
987.367974	0.305024177
989.296427	0.311526448
991.224880	0.319285452
993.153333	0.326205075
995.081786	0.330595136
997.010240	0.334259212
998.938693	0.338904232
1000.867146	0.344207525
1002.795599	0.349612683
1004.724052	0.354468852
1006.652505	0.358839571
1008.580958	0.363694221
1010.509411	0.369020790
1012.437864	0.373916209
1014.366317	0.378008038
1016.294770	0.381567657
1018.223223	0.384933233
1020.151676	0.387772530
1022.080130	0.390043616
1024.008583	0.392974675
1025.937036	0.396851778
1027.865489	0.400177687
1029.793942	0.401985019
1031.722395	0.403340966
1033.650848	0.405304343
1035.579301	0.406692058
1037.507754	0.407027483
1039.436207	0.408004820
1041.364660	0.409726918
1043.293113	0.410714924
1045.221566	0.410901308
1047.150019	0.411321968
1049.078473	0.412535429
1051.006926	0.413926870
1052.935379	0.414376527
1054.863832	0.413820416
1056.792285	0.412860423
1058.720738	0.411532372
1060.649191	0.410030872
1062.577644	0.409086078
1064.506097	0.408766210
1066.434550	0.408201724
1068.363003	0.406653285
1070.291456	0.404651612
1072.219909	0.403167635
1074.148363	0.401923120
1076.076816	0.400406271
1078.005269	0.399218768
1079.933722	0.398937941
1081.862175	0.398899198
1083.790628	0.397898048
1085.719081	0.395879656
1087.647534	0.393747836
1089.575987	0.391828299
1091.504440	0.390017211
1093.432893	0.388253629
1095.361346	0.386215627
1097.289799	0.383750856
1099.218253	0.381164581
1101.146706	0.378770918
1103.075159	0.376624674
1105.003612	0.374322593
1106.932065	0.371778309
1108.860518	0.369574249
1110.788971	0.367379189
1112.717424	0.364505529
1114.645877	0.361524343
1116.574330	0.358877957
1118.502783	0.356092364
1120.431236	0.353025585
1122.359689	0.350208968
1124.288142	0.348206639
1126.216596	0.346925050
1128.145049	0.345229417
1130.073502	0.342167705
1132.001955	0.338586450
1133.930408	0.335665971
1135.858861	0.333236933
1137.787314	0.330843151
1139.715767	0.328329682
1141.644220	0.325703114
1143.572673	0.323087484
1145.501126	0.320296317
1147.429579	0.317191273
1149.358032	0.314096838
1151.286486	0.311336815
1153.214939	0.308680862
1155.143392	0.305819511
1157.071845	0.303270638
1159.000298	0.301249772
1160.928751	0.298790634
1162.857204	0.295494854
1164.785657	0.292000055
1166.714110	0.288903624
1168.642563	0.286467791
1170.571016	0.284212977
1172.499469	0.281510442
1174.427922	0.278529584
1176.356375	0.275754154
1178.284829	0.273308933
1180.213282	0.270681709
1182.141735	0.267744601
1184.070188	0.265068769
1185.998641	0.262461990
1187.927094	0.259366840
1189.855547	0.256102115
1191.784000	0.253546685
1193.712453	0.251844406
1195.640906	0.250100255
1197.569359	0.247689962
1199.497812	0.244777128
1201.426265	0.241888508
1203.354719	0.239772379
1205.283172	0.237500697
1207.211625	0.234710410
1209.140078	0.232052311
1211.068531	0.229840592
1212.996984	0.227649018
1214.925437	0.225366324
1216.853890	0.223222032
1218.782343	0.221023172
1220.710796	0.218472764
1222.639249	0.216060787
1224.567702	0.214416787
1226.496155	0.213046119
1228.424609	0.211202636
1230.353062	0.209060088
1232.281515	0.207042947
1234.209968	0.205147251
1236.138421	0.203138232
1238.066874	0.200944483
1239.995327	0.198830351
1241.923780	0.197044238
1243.852233	0.195577160
1245.780686	0.194120869
1247.709139	0.192395255
1249.637592	0.190510437
1251.566045	0.188663185
1253.494498	0.186816722
1255.422952	0.185246959
1257.351405	0.184106514
1259.279858	0.182842940
1261.208311	0.181153476
1263.136764	0.179116651
1265.065217	0.176822931
1266.993670	0.174571693
1268.922123	0.172610551
1270.850576	0.171060070
1272.779029	0.169949576
1274.707482	0.168767050
1276.635935	0.167205140
1278.564388	0.165576518
1280.492842	0.163999602
1282.421295	0.162406325
1284.349748	0.160989746
1286.278201	0.159741849
1288.206654	0.158421651
1290.135107	0.156862363
1292.063560	0.155028701
1293.992013	0.153220177
1295.920466	0.151661798
1297.848919	0.150099114
1299.777372	0.148378536
1301.705825	0.146746621
1303.634278	0.145432636
1305.562731	0.144345656
1307.491185	0.143364549
1309.419638	0.142540023
1311.348091	0.141613111
1313.276544	0.140920416
1315.204997	0.140801534
1317.133450	0.140200272
1319.061903	0.138584077
1320.990356	0.136303201
1322.918809	0.133669332
1324.847262	0.131454021
1326.775715	0.129941970
1328.704168	0.128514335
1330.632621	0.127174899
1332.561075	0.126636356
1334.489528	0.126961678
1336.417981	0.127309531
1338.346434	0.126695275
1340.274887	0.125360563
1342.203340	0.123370685
1344.131793	0.120550334
1346.060246	0.118155204
1347.988699	0.116836801
1349.917152	0.116042331
1351.845605	0.115256011
1353.774058	0.114232779
1355.702511	0.113385372
1357.630965	0.113089904
1359.559418	0.112562664
1361.487871	0.111255012
1363.416324	0.110582396
1365.344777	0.110389143
1367.273230	0.109017313
1369.201683	0.107937053
1371.130136	0.107917935
1373.058589	0.107169628
1374.987042	0.105919413
1376.915495	0.104486354
1378.843948	0.102273948
1380.772401	0.100521110
1382.700854	0.100026451
1384.629308	0.099570148
1386.557761	0.098490268
1388.486214	0.098192111
1390.414667	0.098651126
1392.343120	0.097999491
1394.271573	0.097186103
1396.200026	0.097373068
1398.128479	0.096710607
1400.056932	0.095360480
1401.985385	0.093923345
1403.913838	0.091468193
1405.842291	0.089565769
1407.770744	0.088882223
1409.699198	0.087974124
1411.627651	0.087050758
1413.556104	0.087067768
1415.484557	0.087298423
1417.413010	0.086345151
1419.341463	0.085854761
1421.269916	0.086754479
1423.198369	0.086214036
1425.126822	0.084539860
1427.055275	0.083250843
1428.983728	0.082101636
1430.912181	0.082162298
1432.840634	0.082682781
1434.769087	0.080703594
1436.697541	0.077891469
1438.625994	0.077512994
1440.554447	0.077239037
1442.482900	0.076016814
1444.411353	0.075240351
1446.339806	0.074579746
1448.268259	0.074158184
1450.196712	0.074656576
1452.125165	0.075770177
1454.053618	0.076376185
1455.982071	0.075696439
1457.910524	0.075567573
1459.838977	0.076241389
1461.767431	0.074487127
1463.695884	0.070923977
1465.624337	0.069288380
1467.552790	0.070322059
1469.481243	0.071008906
1471.409696	0.070510566
1473.338149	0.070838243
1475.266602	0.070947222
1477.195055	0.069344372
1479.123508	0.067149051
1481.051961	0.065458991
1482.980414	0.065167002
1484.908867	0.066005997
1486.837321	0.066681087
1488.765774	0.066424586
1490.694227	0.065956965
1492.622680	0.065805115
1494.551133	0.064478189
1496.479586	0.062559262
1498.408039	0.061902918
1500.336492	0.062398225
1502.264945	0.063311778
1504.193398	0.063105568
1506.121851	0.062094443
1508.050304	0.063546598
1509.978757	0.064785980
1511.907210	0.063343674
1513.835664	0.061711725
1515.764117	0.061612125
1517.692570	0.063331358
1519.621023	0.064444900
1521.549476	0.063787855
1523.477929	0.063311778
1525.406382	0.061556131
1527.334835	0.058990743
1529.263288	0.057711989
1531.191741	0.056469910
1533.120194	0.055508893
1535.048647	0.057251971
1536.977100	0.059213143
1538.905554	0.059359856
1540.834007	0.060646184
1542.762460	0.060699802
1544.690913	0.057297774
1546.619366	0.054018166
1548.547819	0.051941566
1550.476272	0.051105477
1552.404725	0.051707316
1554.333178	0.053218141
1556.261631	0.053846259
1558.190084	0.051996149
1560.118537	0.051529199
1562.046990	0.052813794
1563.975443	0.052266840
1565.903897	0.050901886
1567.832350	0.049589477
1569.760803	0.049018163
1571.689256	0.050362855
1573.617709	0.050979588
1575.546162	0.049618527
1577.474615	0.048875879
1579.403068	0.048458099
1581.331521	0.047166150
1583.259974	0.046187431
1585.188427	0.045963254
1587.116880	0.046013221
1589.045333	0.046266668
1590.973787	0.046746690
1592.902240	0.047129530
1594.830693	0.047333501
1596.759146	0.047603808
1598.687599	0.047738183
1600.616052	0.047499541
1602.544505	0.047361802
1604.472958	0.047770012
1606.401411	0.048324153
1608.329864	0.048677243
1610.258317	0.049400106
1612.186770	0.050808519
1614.115223	0.051765844
1616.043677	0.051955014
1617.972130	0.053094532
1619.900583	0.054211646
1621.829036	0.053422458
1623.757489	0.053184375
1625.685942	0.054200552
1627.614395	0.054420896
1629.542848	0.054802444
1631.471301	0.056053929
1633.399754	0.056228306
1635.328207	0.055684090
1637.256660	0.056956094
1639.185113	0.058185875
1641.113566	0.058032062
1643.042020	0.057769727
1644.970473	0.057591643
1646.898926	0.058892962
1648.827379	0.062430158
1650.755832	0.062028635
1652.684285	0.057327256
1654.612738	0.056473531
1656.541191	0.057919163
1658.469644	0.057054445
1660.398097	0.054789618
1662.326550	0.053287063
1664.255003	0.053879630
1666.183456	0.055007361
1668.111910	0.054819673
1670.040363	0.054813907
1671.968816	0.054957185
1673.897269	0.053078957
1675.825722	0.051341757
1677.754175	0.051915832
1679.682628	0.052772250
1681.611081	0.051695690
1683.539534	0.049198519
1685.467987	0.048435971
1687.396440	0.048492074
1689.324893	0.047016226
1691.253346	0.045847267
1693.181799	0.045439623
1695.110253	0.045504242
1697.038706	0.047085814
1698.967159	0.047548596
1700.895612	0.046244849
1702.824065	0.045502432
1704.752518	0.043875784
1706.680971	0.041936096
1708.609424	0.040778998
1710.537877	0.040031489
1712.466330	0.039832380
1714.394783	0.039941702
1716.323236	0.039247781
1718.251689	0.038060825
1720.180143	0.037321676
1722.108596	0.036276191
1724.037049	0.035104845
1725.965502	0.034801759
1727.893955	0.035186909
1729.822408	0.035812885
1731.750861	0.036046144
1733.679314	0.035986189
1735.607767	0.036764361
1737.536220	0.036826458
1739.464673	0.035680149
1741.393126	0.035237554
1743.321579	0.035695180
1745.250032	0.036310498
1747.178486	0.036483455
1749.106939	0.035581462
1751.035392	0.034490619
1752.963845	0.034218829
1754.892298	0.034054641
1756.820751	0.033672642
1758.749204	0.033532158
1760.677657	0.033319738
1762.606110	0.033490743
1764.534563	0.034261685
1766.463016	0.034773368
1768.391469	0.035309214
1770.319922	0.035959035
1772.248376	0.036198430
1774.176829	0.036299475
1776.105282	0.036176741
1778.033735	0.035831854
1779.962188	0.035875030
1781.890641	0.036357868
1783.819094	0.036673926
1785.747547	0.036989026
1787.676000	0.037713654
1789.604453	0.038089968
1791.532906	0.038035829
1793.461359	0.038658489
1795.389812	0.039645098
1797.318266	0.039973170
1799.246719	0.039768510
1801.175172	0.039565694
1803.103625	0.039537527
1805.032078	0.039635938
1806.960531	0.040017631
1808.888984	0.040579911
1810.817437	0.040999219
1812.745890	0.041072436
1814.674343	0.040598344
1816.602796	0.040063307
1818.531249	0.040249344
1820.459702	0.040836155
1822.388155	0.041153975
1824.316609	0.041562427
1826.245062	0.042600084
1828.173515	0.043096423
1830.101968	0.042498738
1832.030421	0.041890327
1833.958874	0.041291505
1835.887327	0.040737849
1837.815780	0.040848080
1839.744233	0.041484412
1841.672686	0.041667860
1843.601139	0.041299872
1845.529592	0.041276351
1847.458045	0.041056830
1849.386499	0.040280584
1851.314952	0.039626036
1853.243405	0.039274026
1855.171858	0.039154056
1857.100311	0.039251689
1859.028764	0.039329711
1860.957217	0.039208230
1862.885670	0.039154179
1864.814123	0.039382279
1866.742576	0.039460380
1868.671029	0.039114930
1870.599482	0.038551126
1872.527935	0.037722971
1874.456388	0.036933959
1876.384842	0.036587808
1878.313295	0.036266141
1880.241748	0.035770204
1882.170201	0.035441410
1884.098654	0.035450216
1886.027107	0.035672385
1887.955560	0.035657715
1889.884013	0.035456493
1891.812466	0.035236191
1893.740919	0.034474522
1895.669372	0.033528239
1897.597825	0.033088759
1899.526278	0.032892626
1901.454732	0.032587007
1903.383185	0.032318674
1905.311638	0.032308150
1907.240091	0.032306012
1909.168544	0.032014091
1911.096997	0.031614251
1913.025450	0.031307757
1914.953903	0.030977327
1916.882356	0.030602744
1918.810809	0.030555060
1920.739262	0.030408315
1922.667715	0.029647449
1924.596168	0.028940203
1926.524622	0.028537091
1928.453075	0.028257618
1930.381528	0.028073266
1932.309981	0.027814688
1934.238434	0.027568366
1936.166887	0.027598197
1938.095340	0.027916793
1940.023793	0.028016865
1941.952246	0.027550980
1943.880699	0.027002128
1945.809152	0.026517894
1947.737605	0.025909329
1949.666058	0.025511315
1951.594511	0.025438700
1953.522965	0.025286706
1955.451418	0.024964023
1957.379871	0.024790369
1959.308324	0.024621146
1961.236777	0.024189400
1963.165230	0.023767123
1965.093683	0.023650104
1967.022136	0.023761459
1968.950589	0.023763852
1970.879042	0.023369266
1972.807495	0.022876035
1974.735948	0.022653570
1976.664401	0.022459492
1978.592855	0.022114063
1980.521308	0.021880504
1982.449761	0.021843201
1984.378214	0.021756884
1986.306667	0.021495152
1988.235120	0.021228096
1990.163573	0.021002611
1992.092026	0.020840753
1994.020479	0.020874538
1995.948932	0.020849856
1997.877385	0.020564882
1999.805838	0.020146865
2001.734291	0.019766528
2003.662744	0.019610273
2005.591198	0.019669034
2007.519651	0.019786505
2009.448104	0.019871028
2011.376557	0.019826990
2013.305010	0.019587323
2015.233463	0.019236332
2017.161916	0.018932454
2019.090369	0.018731549
2021.018822	0.018587369
2022.947275	0.018536936
2024.875728	0.018624531
2026.804181	0.018730441
2028.732634	0.018649437
2030.661088	0.018293655
2032.589541	0.017865093
2034.517994	0.017507106
2036.446447	0.017196983
2038.374900	0.017187471
2040.303353	0.017490201
2042.231806	0.017626084
2044.160259	0.017442478
2046.088712	0.017110897
2048.017165	0.016720418
2049.945618	0.016356224
2051.874071	0.016094252
2053.802524	0.015928034
2055.730978	0.015890433
2057.659431	0.015975097
2059.587884	0.016038418
2061.516337	0.015996823
2063.444790	0.015893701
2065.373243	0.015904672
2067.301696	0.016067607
2069.230149	0.016096545
2071.158602	0.015885456
2073.087055	0.015611722
2075.015508	0.015401579
2076.943961	0.015287768
2078.872414	0.015205717
2080.800867	0.015020839
2082.729321	0.014728621
2084.657774	0.014575183
2086.586227	0.014758906
2088.514680	0.015039713
2090.443133	0.015149352
2092.371586	0.015158533
2094.300039	0.015083030
2096.228492	0.014922517
2098.156945	0.014816083
2100.085398	0.014788086
2102.013851	0.014757503
2103.942304	0.014585392
2105.870757	0.014301777
2107.799211	0.014172666
2109.727664	0.014232744
2111.656117	0.014298433
2113.584570	0.014211260
2115.513023	0.013870058
2117.441476	0.013414956
2119.369929	0.013219663
2121.298382	0.013274183
2123.226835	0.013195609
2125.155288	0.013037151
2127.083741	0.012987972
2129.012194	0.012917773
2130.940647	0.012910757
2132.869100	0.013164903
2134.797554	0.013469562
2136.726007	0.013573298
2138.654460	0.013547142
2140.582913	0.013418602
2142.511366	0.013124578
2144.439819	0.012768093
2146.368272	0.012527949
2148.296725	0.012371766
2150.225178	0.012170737
2152.153631	0.012157194
2154.082084	0.012415155
2156.010537	0.012613565
2157.938990	0.012641862
2159.867444	0.012507146
2161.795897	0.012189127
2163.724350	0.011964878
2165.652803	0.012134313
2167.581256	0.012382277
2169.509709	0.012262215
2171.438162	0.012006558
2173.366615	0.012026178
2175.295068	0.012171214
2177.223521	0.012086178
2179.151974	0.011890431
2181.080427	0.011977079
2183.008880	0.012173069
2184.937334	0.011973230
2186.865787	0.011549286
2188.794240	0.011312444
2190.722693	0.011294011
2192.651146	0.011441334
2194.579599	0.011431861
2196.508052	0.011266265
2198.436505	0.011358883
2200.364958	0.011440231
2202.293411	0.011241249
2204.221864	0.011074796
2206.150317	0.011002878
2208.078770	0.010898657
2210.007223	0.010906536
2211.935677	0.011147860
2213.864130	0.011452463
2215.792583	0.011692930
2217.721036	0.011743218
2219.649489	0.011513079
2221.577942	0.011195342
2223.506395	0.010829953
2225.434848	0.010439944
2227.363301	0.010373835
2229.291754	0.010565078
2231.220207	0.010370289
2233.148660	0.009810056
2235.077113	0.009671664
2237.005567	0.010108246
2238.934020	0.010525441
2240.862473	0.010595271
2242.790926	0.010413990
2244.719379	0.010139954
2246.647832	0.009813409
2248.576285	0.009441990
2250.504738	0.009252748
2252.433191	0.009375189
2254.361644	0.009594245
2256.290097	0.009552875
2258.218550	0.009469307
2260.147003	0.009552777
2262.075456	0.009542383
2264.003910	0.009363925
2265.932363	0.009306571
2267.860816	0.009510957
2269.789269	0.009732377
2271.717722	0.009614580
2273.646175	0.009187772
2275.574628	0.008837812
2277.503081	0.008788340
2279.431534	0.008930460
2281.359987	0.008968002
2283.288440	0.008816333
2285.216893	0.008726157
2287.145346	0.008791877
2289.073800	0.008839234
2291.002253	0.008809345
2292.930706	0.008904647
2294.859159	0.009156683
2296.787612	0.009188356
2298.716065	0.008934012
2300.644518	0.008840219
2302.572971	0.008958820
2304.501424	0.008926831
2306.429877	0.008684418
2308.358330	0.008471333
2310.286783	0.008306500
2312.215236	0.008123235
2314.143690	0.008064991
2316.072143	0.008229005
2318.000596	0.008383464
2319.929049	0.008163092
2321.857502	0.007746532
2323.785955	0.007831715
2325.714408	0.008449793
2327.642861	0.008813296
2329.571314	0.008699208
2331.499767	0.008589142
2333.428220	0.008511674
2335.356673	0.008237479
2337.285126	0.007933261
2339.213579	0.007963499
2341.142033	0.008527496
2343.070486	0.009083348
2344.998939	0.008918757
2346.927392	0.008486029
2348.855845	0.008283854
2350.784298	0.007933760
2352.712751	0.007229180
2354.641204	0.007035043
2356.569657	0.008175733
2358.498110	0.009729330
2360.426563	0.009324325
2362.355016	0.007494987
2364.283469	0.006528324
2366.211923	0.006425647
2368.140376	0.006396486
2370.068829	0.006633384
2371.997282	0.007516514
2373.925735	0.008244091
2375.854188	0.007759882
2377.782641	0.006886338
2379.711094	0.006654839
2381.639547	0.006833098
2383.568000	0.006902150
2385.496453	0.006800778
2387.424906	0.006571259
2389.353359	0.006311531
2391.281812	0.006286197
2393.210266	0.006484668
2395.138719	0.006468432
2397.067172	0.006069124
2398.995625	0.005700618
2400.924078	0.005734058
2402.852531	0.006059946
2404.780984	0.006128709
2406.709437	0.005903343
2408.637890	0.005707685
2410.566343	0.005675099
2412.494796	0.005854728
2414.423249	0.006149290
2416.351702	0.006457922
2418.280156	0.006717889
2420.208609	0.006736262
2422.137062	0.006351979
2424.065515	0.005811188
2425.993968	0.005529704
2427.922421	0.005458818
2429.850874	0.005471625
2431.779327	0.005666429
2433.707780	0.005956465
2435.636233	0.006021770
2437.564686	0.005808833
2439.493139	0.005635526
2441.421592	0.005715454
2443.350045	0.005801353
2445.278499	0.005763692
2447.206952	0.005652625
2449.135405	0.005505286
2451.063858	0.005367650
2452.992311	0.005269886
2454.920764	0.005423412
2456.849217	0.005932161
2458.777670	0.006298197
2460.706123	0.006138923
2462.634576	0.005875009
2464.563029	0.005889741
2466.491482	0.006041799
2468.419935	0.006141538
2470.348389	0.006179116
2472.276842	0.006082545
2474.205295	0.005827587
2476.133748	0.005891632
2478.062201	0.006221311
2479.990654	0.006202241
2481.919107	0.006032741
2483.847560	0.006184352
2485.776013	0.006493052
2487.704466	0.006646728
2489.632919	0.006638095
2491.561372	0.006653687
2493.489825	0.006634307
2495.418279	0.006628089
2497.346732	0.007000831
2499.275185	0.007557670
2501.203638	0.007783315
2503.132091	0.007728262
2505.060544	0.007644508
2506.988997	0.007641917
2508.917450	0.007681848
2510.845903	0.007700709
2512.774356	0.007755270
2514.702809	0.008088875
2516.631262	0.008587955
2518.559715	0.008999922
2520.488168	0.009240016
2522.416622	0.009325208
2524.345075	0.009599887
2526.273528	0.010051611
2528.201981	0.010208154
2530.130434	0.010105533
2532.058887	0.010042386
2533.987340	0.009943448
2535.915793	0.009975104
2537.844246	0.010269229
2539.772699	0.010560918
2541.701152	0.010930483
2543.629605	0.011579537
2545.558058	0.012257791
2547.486512	0.012716396
2549.414965	0.012925708
2551.343418	0.012925070
2553.271871	0.012857160
2555.200324	0.012984086
2557.128777	0.013427494
2559.057230	0.013952520
2560.985683	0.014258013
2562.914136	0.014313149
2564.842589	0.014313214
2566.771042	0.014397355
2568.699495	0.014717881
2570.627948	0.015271190
2572.556401	0.015654838
2574.484855	0.015526839
2576.413308	0.015278850
2578.341761	0.015466169
2580.270214	0.015869273
2582.198667	0.016086746
2584.127120	0.016158892
2586.055573	0.016208380
2587.984026	0.016246790
2589.912479	0.016310489
2591.840932	0.016460849
2593.769385	0.016571516
2595.697838	0.016565811
2597.626291	0.016871655
2599.554745	0.017436573
2601.483198	0.017610738
2603.411651	0.017655186
2605.340104	0.018113360
2607.268557	0.018512277
2609.197010	0.018464843
2611.125463	0.018427309
2613.053916	0.018620083
2614.982369	0.018687760
2616.910822	0.018562689
2618.839275	0.018488042
2620.767728	0.018438535
2622.696181	0.018416878
2624.624635	0.018462049
2626.553088	0.018398859
2628.481541	0.018277351
2630.409994	0.018378302
2632.338447	0.018679943
2634.266900	0.018896585
2636.195353	0.018884595
2638.123806	0.018652080
2640.052259	0.018242525
2641.980712	0.017852699
2643.909165	0.017723653
2645.837618	0.017870724
2647.766071	0.018150132
2649.694524	0.018362826
2651.622978	0.018380534
2653.551431	0.018218489
2655.479884	0.017815929
2657.408337	0.017312437
2659.336790	0.017035529
2661.265243	0.016915008
2663.193696	0.016918382
2665.122149	0.017138261
2667.050602	0.017249569
2668.979055	0.017016223
2670.907508	0.016760139
2672.835961	0.016830254
2674.764414	0.017145401
2676.692868	0.017453261
2678.621321	0.017444128
2680.549774	0.016860131
2682.478227	0.016114995
2684.406680	0.015832581
2686.335133	0.015917636
2688.263586	0.015916744
2690.192039	0.015808197
2692.120492	0.015952481
2694.048945	0.016281692
2695.977398	0.016324714
2697.905851	0.015963344
2699.834304	0.015564504
2701.762757	0.015445578
2703.691211	0.015417625
2705.619664	0.015194505
2707.548117	0.014917443
2709.476570	0.014765410
2711.405023	0.014607828
2713.333476	0.014315999
2715.261929	0.014008882
2717.190382	0.013788215
2719.118835	0.013779648
2721.047288	0.013958053
2722.975741	0.014033938
2724.904194	0.014114515
2726.832647	0.014364243
2728.761101	0.014349432
2730.689554	0.014124472
2732.618007	0.014316949
2734.546460	0.014733455
2736.474913	0.014850081
2738.403366	0.014485509
2740.331819	0.013674951
2742.260272	0.013028158
2744.188725	0.013205756
2746.117178	0.013846044
2748.045631	0.014135135
2749.974084	0.013975069
2751.902537	0.013606333
2753.830991	0.013130526
2755.759444	0.012664763
2757.687897	0.012216742
2759.616350	0.011953924
2761.544803	0.012123642
2763.473256	0.012492029
2765.401709	0.012685479
2767.330162	0.012678592
2769.258615	0.012659222
2771.187068	0.012700058
2773.115521	0.012700674
2775.043974	0.012621841
2776.972427	0.012500069
2778.900880	0.012337076
2780.829334	0.012125995
2782.757787	0.012054578
2784.686240	0.012258514
2786.614693	0.012589335
2788.543146	0.012833714
2790.471599	0.012571884
2792.400052	0.011804519
2794.328505	0.011345517
2796.256958	0.011496916
2798.185411	0.011780190
2800.113864	0.011976430
2802.042317	0.012283059
2803.970770	0.012487639
2805.899224	0.012298535
2807.827677	0.011994657
2809.756130	0.011778266
2811.684583	0.011678543
2813.613036	0.011783662
2815.541489	0.012024620
2817.469942	0.012179221
2819.398395	0.012179345
2821.326848	0.012106606
2823.255301	0.011829937
2825.183754	0.011423721
2827.112207	0.011392203
2829.040660	0.011658899
2830.969113	0.011651302
2832.897567	0.011388541
2834.826020	0.011271914
2836.754473	0.011283869
2838.682926	0.011291950
2840.611379	0.011429141
2842.539832	0.011478242
2844.468285	0.011090328
2846.396738	0.010725384
2848.325191	0.010815620
2850.253644	0.011028997
2852.182097	0.011107688
2854.110550	0.011023685
2856.039003	0.010925681
2857.967457	0.011128707
2859.895910	0.011370917
2861.824363	0.011234435
2863.752816	0.010966507
2865.681269	0.010780620
2867.609722	0.010581265
2869.538175	0.010471160
2871.466628	0.010353077
2873.395081	0.010095821
2875.323534	0.010171231
2877.251987	0.010829696
2879.180440	0.011441947
2881.108893	0.011504845
2883.037347	0.011254585
2884.965800	0.011056036
2886.894253	0.010889040
2888.822706	0.010696280
2890.751159	0.010591766
2892.679612	0.010529431
2894.608065	0.010497940
2896.536518	0.010617129
2898.464971	0.010930360
2900.393424	0.011118776
2902.321877	0.010887343
2904.250330	0.010510319
2906.178783	0.010524547
2908.107236	0.010899721
2910.035690	0.011030523
2911.964143	0.010796725
2913.892596	0.010803569
2915.821049	0.011192385
2917.749502	0.011550136
2919.677955	0.011827691
2921.606408	0.011839353
2923.534861	0.011340922
2925.463314	0.010737947
2927.391767	0.010512016
2929.320220	0.010838600
2931.248673	0.011240348
2933.177126	0.011295171
2935.105580	0.011314531
2937.034033	0.011457172
2938.962486	0.011510977
2940.890939	0.011556541
2942.819392	0.011772792
2944.747845	0.011847203
2946.676298	0.011364940
2948.604751	0.010700316
2950.533204	0.010323737
2952.461657	0.010248213
2954.390110	0.010428390
2956.318563	0.010724747
2958.247016	0.010919356
2960.175469	0.010963685
2962.103923	0.010983364
2964.032376	0.011024007
2965.960829	0.010913354
2967.889282	0.010559274
2969.817735	0.010236879
2971.746188	0.010425057
2973.674641	0.011040159
2975.603094	0.011443241
2977.531547	0.011444230
2979.460000	0.011333670
2981.388453	0.011272099
2983.316906	0.011350939
2985.245359	0.011592817
2987.173813	0.011821970
2989.102266	0.011886054
2991.030719	0.011683737
2992.959172	0.011287170
2994.887625	0.011098234
2996.816078	0.011384281
2998.744531	0.011850369
3000.672984	0.012061502
3002.601437	0.012215125
3004.529890	0.012456736
3006.458343	0.012534565
3008.386796	0.012338160
3010.315249	0.012008341
3012.243703	0.011633093
3014.172156	0.011344453
3016.100609	0.011435263
3018.029062	0.011957927
3019.957515	0.012440174
3021.885968	0.012527693
3023.814421	0.012430467
3025.742874	0.012530743
3027.671327	0.012909465
3029.599780	0.013222787
3031.528233	0.013268303
3033.456686	0.013366225
3035.385139	0.013707130
3037.313592	0.013789108
3039.242046	0.013292832
3041.170499	0.012848337
3043.098952	0.012973124
3045.027405	0.013477461
3046.955858	0.014011765
3048.884311	0.014293356
3050.812764	0.014175064
3052.741217	0.013694867
3054.669670	0.013141794
3056.598123	0.013141386
3058.526576	0.013952547
3060.455029	0.014835454
3062.383482	0.014838663
3064.311936	0.014181206
3066.240389	0.013859278
3068.168842	0.013949214
3070.097295	0.013980228
3072.025748	0.014151665
3073.954201	0.014526411
3075.882654	0.014639829
3077.811107	0.014411650
3079.739560	0.014302475
3081.668013	0.014546677
3083.596466	0.014740931
3085.524919	0.014799550
3087.453372	0.015183455
3089.381825	0.015833518
3091.310279	0.016177934
3093.238732	0.016065400
3095.167185	0.015918473
3097.095638	0.016082335
3099.024091	0.016363258
3100.952544	0.016480399
3102.880997	0.016583037
3104.809450	0.017017344
3106.737903	0.017755223
3108.666356	0.018166963
3110.594809	0.017894691
3112.523262	0.017511856
3114.451715	0.017441725
3116.380169	0.017465876
3118.308622	0.017455542
3120.237075	0.017709618
3122.165528	0.018325251
3124.093981	0.018747171
3126.022434	0.018791588
3127.950887	0.018863613
3129.879340	0.019016154
3131.807793	0.018968867
3133.736246	0.018781796
3135.664699	0.018681115
3137.593152	0.018680124
3139.521605	0.019061429
3141.450058	0.020021670
3143.378512	0.020895829
3145.306965	0.020928040
3147.235418	0.020203747
3149.163871	0.019514767
3151.092324	0.019546911
3153.020777	0.020024806
3154.949230	0.020369070
3156.877683	0.020651262
3158.806136	0.020874022
3160.734589	0.020976119
3162.663042	0.021200282
3164.591495	0.021334466
3166.519948	0.021267787
3168.448402	0.021448191
3170.376855	0.021823252
3172.305308	0.021979025
3174.233761	0.022093778
3176.162214	0.022237588
3178.090667	0.022056989
3180.019120	0.021899059
3181.947573	0.022300838
3183.876026	0.022844858
3185.804479	0.022792948
3187.732932	0.022297395
3189.661385	0.022015566
3191.589838	0.022200361
3193.518292	0.022839734
3195.446745	0.023674630
3197.375198	0.024158457
3199.303651	0.023980295
3201.232104	0.023571452
3203.160557	0.023590138
3205.089010	0.024037439
3207.017463	0.024538152
3208.945916	0.024805266
3210.874369	0.024809273
3212.802822	0.024972629
3214.731275	0.025296729
3216.659728	0.025058912
3218.588181	0.024335951
3220.516635	0.024078801
3222.445088	0.024497831
3224.373541	0.025262672
3226.301994	0.025991904
3228.230447	0.026243865
3230.158900	0.026126040
3232.087353	0.025753386
3234.015806	0.025081933
3235.944259	0.024704749
3237.872712	0.025134351
3239.801165	0.025924305
3241.729618	0.026651604
3243.658071	0.027464511
3245.586525	0.028049996
3247.514978	0.027992520
3249.443431	0.027552078
3251.371884	0.027129179
3253.300337	0.027033506
3255.228790	0.027288342
3257.157243	0.027334530
3259.085696	0.027087009
3261.014149	0.027262520
3262.942602	0.027882455
3264.871055	0.028456828
3266.799508	0.029096249
3268.727961	0.029469110
3270.656414	0.029095823
3272.584868	0.028784214
3274.513321	0.029219197
3276.441774	0.029887024
3278.370227	0.030296253
3280.298680	0.030483091
3282.227133	0.030443579
3284.155586	0.030007645
3286.084039	0.029267622
3288.012492	0.028858207
3289.940945	0.029261565
3291.869398	0.030231591
3293.797851	0.031077327
3295.726304	0.031414744
3297.654758	0.031446274
3299.583211	0.031197764
3301.511664	0.030753506
3303.440117	0.030709274
3305.368570	0.031173391
3307.297023	0.031667810
3309.225476	0.031741336
3311.153929	0.031302948
3313.082382	0.030927377
3315.010835	0.030958733
3316.939288	0.030940900
3318.867741	0.030860491
3320.796194	0.031018740
3322.724648	0.031143481
3324.653101	0.031163068
3326.581554	0.031469334
3328.510007	0.032074351
3330.438460	0.032461200
3332.366913	0.032213662
3334.295366	0.031653848
3336.223819	0.031652410
3338.152272	0.032415159
3340.080725	0.033193335
3342.009178	0.033572547
3343.937631	0.033709001
3345.866084	0.033665095
3347.794537	0.033508312
3349.722991	0.033453573
3351.651444	0.033732537
3353.579897	0.034128189
3355.508350	0.034286618
3357.436803	0.034061365
3359.365256	0.033406235
3361.293709	0.033260208
3363.222162	0.034323290
3365.150615	0.035524778
3367.079068	0.036160771
3369.007521	0.036290012
3370.935974	0.035625085
3372.864427	0.034705941
3374.792881	0.034558073
3376.721334	0.035116050
3378.649787	0.035680749
3380.578240	0.035966538
3382.506693	0.036060143
3384.435146	0.036022101
3386.363599	0.036044184
3388.292052	0.036270071
3390.220505	0.036426965
3392.148958	0.036536045
3394.077411	0.036914766
3396.005864	0.037099652
3397.934317	0.036712710
3399.862770	0.036490358
3401.791224	0.037241194
3403.719677	0.038317725
3405.648130	0.038796149
3407.576583	0.038445387
3409.505036	0.037863802
3411.433489	0.037324257
3413.361942	0.036897447
3415.290395	0.036909018
3417.218848	0.037406392
3419.147301	0.037940152
3421.075754	0.038228232
3423.004207	0.038267996
3424.932660	0.038078573
3426.861114	0.037748262
3428.789567	0.037471719
3430.718020	0.037701130
3432.646473	0.038580049
3434.574926	0.039325643
3436.503379	0.039148826
3438.431832	0.038441002
3440.360285	0.038175702
3442.288738	0.038563244
3444.217191	0.038648628
3446.145644	0.037881099
3448.074097	0.037191667
3450.002550	0.036919478
3451.931004	0.036699202
3453.859457	0.036857713
3455.787910	0.037346654
3457.716363	0.037454940
3459.644816	0.036772590
3461.573269	0.035440937
3463.501722	0.034376230
3465.430175	0.034362994
3467.358628	0.034930285
3469.287081	0.035288870
3471.215534	0.035339575
3473.143987	0.035464540
3475.072440	0.035954241
3477.000893	0.036481895
3478.929347	0.036424663
3480.857800	0.035780475
3482.786253	0.035123993
3484.714706	0.034881324
3486.643159	0.035040569
3488.571612	0.035233200
3490.500065	0.034872118
3492.428518	0.033931341
3494.356971	0.033151839
3496.285424	0.033142082
3498.213877	0.033689901
3500.142330	0.034161750
3502.070783	0.034183238
3503.999237	0.033870935
3505.927690	0.033554394
3507.856143	0.033395171
3509.784596	0.033698015
3511.713049	0.034130417
3513.641502	0.033735711
3515.569955	0.032706432
3517.498408	0.032247964
3519.426861	0.032681953
3521.355314	0.032991748
3523.283767	0.032573022
3525.212220	0.032051057
3527.140673	0.031809814
3529.069126	0.031406101
3530.997580	0.030826028
3532.926033	0.030604269
3534.854486	0.030545779
3536.782939	0.030227307
3538.711392	0.029791303
3540.639845	0.029417869
3542.568298	0.029188376
3544.496751	0.029121893
3546.425204	0.029088469
3548.353657	0.028796548
3550.282110	0.028060665
3552.210563	0.027481167
3554.139016	0.027647596
3556.067470	0.027879402
3557.995923	0.027509633
3559.924376	0.027189255
3561.852829	0.027609553
3563.781282	0.028084550
3565.709735	0.027602155
3567.638188	0.026675131
3569.566641	0.026122507
3571.495094	0.025683161
3573.423547	0.025151199
3575.352000	0.024813239
3577.280453	0.024751144
3579.208906	0.024687475
3581.137360	0.024502074
3583.065813	0.024179908
3584.994266	0.023478176
3586.922719	0.022779625
3588.851172	0.022915272
3590.779625	0.023394069
3592.708078	0.023342451
3594.636531	0.022880888
3596.564984	0.022368882
3598.493437	0.021864295
3600.421890	0.021551216
3602.350343	0.021445837
3604.278796	0.020915693
3606.207249	0.019789984
3608.135703	0.019144285
3610.064156	0.019546473
3611.992609	0.020112460
3613.921062	0.020379199
3615.849515	0.020539923
3617.777968	0.020415684
3619.706421	0.020195371
3621.634874	0.020050094
3623.563327	0.019772593
3625.491780	0.019664735
3627.420233	0.019774383
3629.348686	0.019760460
3631.277139	0.019240120
3633.205593	0.018199624
3635.134046	0.017344950
3637.062499	0.016969308
3638.990952	0.016735744
3640.919405	0.016618740
3642.847858	0.016844722
3644.776311	0.017291585
3646.704764	0.017365133
3648.633217	0.016741760
3650.561670	0.016132047
3652.490123	0.016070947
3654.418576	0.015947632
3656.347029	0.015755462
3658.275482	0.015685210
3660.203936	0.015204054
3662.132389	0.014418011
3664.060842	0.013846919
3665.989295	0.013564980
3667.917748	0.013543381
3669.846201	0.013902052
3671.774654	0.014073671
3673.703107	0.012816801
3675.631560	0.011535049
3677.560013	0.011990809
3679.488466	0.012715182
3681.416919	0.012595912
3683.345372	0.012426939
3685.273826	0.012656105
3687.202279	0.012826085
3689.130732	0.012616083
3691.059185	0.012321659
3692.987638	0.011925519
3694.916091	0.011196693
3696.844544	0.010623158
3698.772997	0.010811203
3700.701450	0.011462960
3702.629903	0.011672427
3704.558356	0.011276954
3706.486809	0.011064521
3708.415262	0.011492912
3710.343716	0.012273459
3712.272169	0.012857078
3714.200622	0.012729406
3716.129075	0.011746575
3718.057528	0.010663014
3719.985981	0.010361880
3721.914434	0.010779946
3723.842887	0.011331882
3725.771340	0.012016142
3727.699793	0.012882948
3729.628246	0.013306378
3731.556699	0.013224869
3733.485152	0.013157040
3735.413605	0.012844354
3737.342059	0.012341256
3739.270512	0.012315956
3741.198965	0.012861859
3743.127418	0.013296831
3745.055871	0.013474779
3746.984324	0.013558402
3748.912777	0.013235645
3750.841230	0.012946685
3752.769683	0.013131751
3754.698136	0.013330686
3756.626589	0.013169974
3758.555042	0.012859579
3760.483495	0.012813268
3762.411949	0.013015412
3764.340402	0.013247723
3766.268855	0.013477689
3768.197308	0.013309527
3770.125761	0.012804217
3772.054214	0.012777063
3773.982667	0.013079922
3775.911120	0.013233542
3777.839573	0.013221764
3779.768026	0.013126157
3781.696479	0.012884299
3783.624932	0.012440465
3785.553385	0.012372637
3787.481838	0.013106209
3789.410292	0.013917780
3791.338745	0.014135051
3793.267198	0.014046956
3795.195651	0.013975219
3797.124104	0.014078324
3799.052557	0.014202047
3800.981010	0.014036110
3802.909463	0.013821951
3804.837916	0.013295649
3806.766369	0.012640312
3808.694822	0.012750075
3810.623275	0.013317794
3812.551728	0.013297751
3814.480182	0.012472210
3816.408635	0.011918700
3818.337088	0.012271431
3820.265541	0.012548195
3822.193994	0.012631462
3824.122447	0.012931490
3826.050900	0.013054835
3827.979353	0.013368024
3829.907806	0.014019603
3831.836259	0.014506517
3833.764712	0.014759612
3835.693165	0.014946905
3837.621618	0.015215924
3839.550071	0.015378496
3841.478525	0.014746523
3843.406978	0.013595729
3845.335431	0.012857787
3847.263884	0.012755668
3849.192337	0.012981221
3851.120790	0.012943930
3853.049243	0.012581289
3854.977696	0.012883502
3856.906149	0.013693037
3858.834602	0.013837153
3860.763055	0.013427952
3862.691508	0.013110420
3864.619961	0.013095446
3866.548415	0.013105796
3868.476868	0.012678928
3870.405321	0.012310553
3872.333774	0.012531969
3874.262227	0.012664513
3876.190680	0.012161493
3878.119133	0.011393896
3880.047586	0.011440770
3881.976039	0.012733816
3883.904492	0.013610085
3885.832945	0.013209552
3887.761398	0.012582850
3889.689851	0.011931466
3891.618305	0.011431850
3893.546758	0.011666766
3895.475211	0.012182527
3897.403664	0.012386041
3899.332117	0.012581317
3901.260570	0.012876640
3903.189023	0.012916870
3905.117476	0.013168212
3907.045929	0.013833572
3908.974382	0.013871787
3910.902835	0.013024485
3912.831288	0.012160309
3914.759741	0.011788528
3916.688194	0.011885937
3918.616648	0.011889469
3920.545101	0.011358581
3922.473554	0.010895719
3924.402007	0.011006259
3926.330460	0.011516810
3928.258913	0.012019787
3930.187366	0.012277411
3932.115819	0.012395770
3934.044272	0.012442200
3935.972725	0.012256715
3937.901178	0.012018892
3939.829631	0.011881475
3941.758084	0.011427749
3943.686538	0.010664903
3945.614991	0.010260352
3947.543444	0.010578919
3949.471897	0.011236255
3951.400350	0.011301422
3953.328803	0.010539690
3955.257256	0.009650202
3957.185709	0.009503434
3959.114162	0.010322456
3961.042615	0.011412040
3962.971068	0.011896190
3964.899521	0.011514232
3966.827974	0.010646597
3968.756427	0.010023224
3970.684881	0.010046027
3972.613334	0.010336752
3974.541787	0.010315802
3976.470240	0.010171835
3978.398693	0.010383993
3980.327146	0.010918047
3982.255599	0.011383874
3984.184052	0.011687526
3986.112505	0.011998827
3988.040958	0.012001547
3989.969411	0.011448457
3991.897864	0.010762629
3993.826317	0.010305590
3995.754771	0.010184368
3997.683224	0.010366714
3999.611677	0.010592837
4001.540130	0.010740874
4003.468583	0.010763519
4005.397036	0.010706974
4007.325489	0.010360614
4009.253942	0.009664552
4011.182395	0.009118824
4013.110848	0.008984124
4015.039301	0.009032548
4016.967754	0.008956554
4018.896207	0.008978686
4020.824661	0.009712585
4022.753114	0.010662427
4024.681567	0.010924615
4026.610020	0.010972336
4028.538473	0.011102883
4030.466926	0.010726636
4032.395379	0.010127938
4034.323832	0.009791761
4036.252285	0.009486623
4038.180738	0.009360195
4040.109191	0.009801309
4042.037644	0.010228347
4043.966097	0.009993794
4045.894550	0.009702109
4047.823004	0.009684283
4049.751457	0.009493449
4051.679910	0.009599649
4053.608363	0.010219805
4055.536816	0.009901617
4057.465269	0.008211814
4059.393722	0.006780322
4061.322175	0.006594534
4063.250628	0.007214327
4065.179081	0.008373544
4067.107534	0.009793089
4069.035987	0.010597124
4070.964440	0.010317815
4072.892894	0.009684236
4074.821347	0.009463660
4076.749800	0.009851168
4078.678253	0.010210197
4080.606706	0.009975892
4082.535159	0.009806975
4084.463612	0.010044191
4086.392065	0.009850170
4088.320518	0.008862142
4090.248971	0.008099625
4092.177424	0.008434218
4094.105877	0.008973435
4096.034330	0.008819336
4097.962783	0.008718090
4099.891237	0.009305401
4101.819690	0.009830425
4103.748143	0.009420956
4105.676596	0.008674986
4107.605049	0.008411397
4109.533502	0.008453005
4111.461955	0.008711269
4113.390408	0.009130948
4115.318861	0.009394862
4117.247314	0.009583096
4119.175767	0.009647069
4121.104220	0.009449813
4123.032673	0.008937324
4124.961127	0.008282535
4126.889580	0.008038204
4128.818033	0.008177327
4130.746486	0.008058336
4132.674939	0.007739466
4134.603392	0.007951065
4136.531845	0.008525196
4138.460298	0.008741540
4140.388751	0.008235230
4142.317204	0.007341031
4144.245657	0.006801950
4146.174110	0.006688307
4148.102563	0.006846070
4150.031017	0.007471251
4151.959470	0.008386205
4153.887923	0.009063264
4155.816376	0.009002686
4157.744829	0.008118790
4159.673282	0.006890332
4161.601735	0.005922027
4163.530188	0.006184133
4165.458641	0.007622419
4167.387094	0.008859825
4169.315547	0.009423140
4171.244000	0.009587093
4173.172453	0.009244790
4175.100906	0.008642091
4177.029360	0.008243380
4178.957813	0.008214012
4180.886266	0.008429457
4182.814719	0.008662308
4184.743172	0.008890684
4186.671625	0.008747988
4188.600078	0.008055565
4190.528531	0.007421864
4192.456984	0.006935270
4194.385437	0.006957277
4196.313890	0.007511240
4198.242343	0.007607711
4200.170796	0.007154680
4202.099250	0.006770775
4204.027703	0.006691860
4205.956156	0.006821696
4207.884609	0.006322674
4209.813062	0.005260519
4211.741515	0.005235079
4213.669968	0.006783182
4215.598421	0.008573796
4217.526874	0.009216671
4219.455327	0.008312022
4221.383780	0.006623903
4223.312233	0.005417895
4225.240686	0.005336946
4227.169139	0.006159014
4229.097593	0.006668251
4231.026046	0.006367262
4232.954499	0.006212103
4234.882952	0.006690335
4236.811405	0.006963498
4238.739858	0.006840337
4240.668311	0.006891919
4242.596764	0.007010676
4244.525217	0.007150178
4246.453670	0.007139758
4248.382123	0.006384097
4250.310576	0.005385987
4252.239029	0.004830930
4254.167483	0.004604790
4256.095936	0.004761368
4258.024389	0.005431032
4259.952842	0.006196159
4261.881295	0.006850848
4263.809748	0.007078856
4265.738201	0.006632518
4267.666654	0.006384305
4269.595107	0.006586978
4271.523560	0.006682124
4273.452013	0.006378565
4275.380466	0.005898801
4277.308919	0.005377992
4279.237373	0.005214611
4281.165826	0.005473190
4283.094279	0.005742033
4285.022732	0.006236225
4286.951185	0.006068119
4288.879638	0.005147868
4290.808091	0.004905148
4292.736544	0.005895643
4294.664997	0.006809102
4296.593450	0.007233680
4298.521903	0.007057645
4300.450356	0.006502964
4302.378809	0.006092879
4304.307262	0.006249312
4306.235716	0.006998054
4308.164169	0.007606424
4310.092622	0.007437881
4312.021075	0.006848853
4313.949528	0.006246109
4315.877981	0.005786109
4317.806434	0.005823654
4319.734887	0.006402743
4321.663340	0.007106842
4323.591793	0.007110590
4325.520246	0.006482913
4327.448699	0.006072003
4329.377152	0.006051785
4331.305606	0.006209379
4333.234059	0.005947874
4335.162512	0.005065520
4337.090965	0.004445227
4339.019418	0.004667781
4340.947871	0.004782033
4342.876324	0.004340132
4344.804777	0.004909202
4346.733230	0.006707496
4348.661683	0.007726812
4350.590136	0.006836890
4352.518589	0.005196309
4354.447042	0.005128602
4356.375495	0.005898498
4358.303949	0.006819199
4360.232402	0.007567528
4362.160855	0.007017049
4364.089308	0.005922740
4366.017761	0.006060941
4367.946214	0.006984808
4369.874667	0.007039806
4371.803120	0.006177067
4373.731573	0.006082613
4375.660026	0.006227741
4377.588479	0.005669504
4379.516932	0.005316641
4381.445385	0.005701177
4383.373839	0.006003753
4385.302292	0.006310788
4387.230745	0.006326023
4389.159198	0.006033407
4391.087651	0.006013338
4393.016104	0.005899005
4394.944557	0.005029315
4396.873010	0.004131266
4398.801463	0.004275679
4400.729916	0.004849644
4402.658369	0.005184297
4404.586822	0.005489619
4406.515275	0.006374166
4408.443729	0.007658776
4410.372182	0.007940773
4412.300635	0.006719174
4414.229088	0.005821500
4416.157541	0.006330432
4418.085994	0.007209829
4420.014447	0.007036579
4421.942900	0.006819845
4423.871353	0.007569324
4425.799806	0.008425959
4427.728259	0.008455442
4429.656712	0.007968799
4431.585165	0.007495773
4433.513618	0.006976135
4435.442072	0.006244835
4437.370525	0.005356240
4439.298978	0.005125261
4441.227431	0.006148753
4443.155884	0.007351547
4445.084337	0.007617664
4447.012790	0.007236307
4448.941243	0.006849588
4450.869696	0.006615896
4452.798149	0.006402845
4454.726602	0.006761773
4456.655055	0.007612124
4458.583508	0.007410956
4460.511962	0.006436354
4462.440415	0.005909405
4464.368868	0.005656659
4466.297321	0.005567565
4468.225774	0.006050729
4470.154227	0.006782993
4472.082680	0.007502169
4474.011133	0.007980713
4475.939586	0.007771912
4477.868039	0.007186490
4479.796492	0.006660742
4481.724945	0.006634123
4483.653398	0.006962223
4485.581851	0.007054305
4487.510305	0.006330516
4489.438758	0.005409528
4491.367211	0.005613961
4493.295664	0.006568553
4495.224117	0.007048705
4497.152570	0.007286404
4499.081023	0.007853135
4501.009476	0.007779544
4502.937929	0.006577026
4504.866382	0.005278129
4506.794835	0.005761974
4508.723288	0.007556967
4510.651741	0.008830748
4512.580195	0.008797831
4514.508648	0.008065999
4516.437101	0.007138868
4518.365554	0.006210194
4520.294007	0.005683373
4522.222460	0.006283040
4524.150913	0.007689223
4526.079366	0.008771499
4528.007819	0.008790976
4529.936272	0.008123895
4531.864725	0.007301950
4533.793178	0.006174039
4535.721631	0.005243228
4537.650084	0.005577289
4539.578538	0.006659007
4541.506991	0.007388893
4543.435444	0.007374327
4545.363897	0.007346015
4547.292350	0.007488780
4549.220803	0.006831774
4551.149256	0.006262355
4553.077709	0.006767916
4555.006162	0.006991831
4556.934615	0.006647630
4558.863068	0.007079339
4560.791521	0.008192724
4562.719974	0.008040578
4564.648428	0.006113326
4566.576881	0.004896842
4568.505334	0.005796269
4570.433787	0.006737876
4572.362240	0.006813607
4574.290693	0.006993161
4576.219146	0.007837175
4578.147599	0.008830284
4580.076052	0.009030822
4582.004505	0.008019706
4583.932958	0.006709853
4585.861411	0.005776695
4587.789864	0.005591785
4589.718318	0.006038920
4591.646771	0.006479866
4593.575224	0.006280115
4595.503677	0.005647840
4597.432130	0.005496608
4599.360583	0.006208170
4601.289036	0.006760160
4603.217489	0.005878677
[truncated: 1,501 more rows]
