# Supplementary material for: Adaptive Method for Quantitative Estimation of Glucose and Fructose Concentrations in Aqueous Solutions Based on Infrared Nanoantenna Optics
Source: Sensors (Basel). 2019 Jul 11;19(14):3053. doi: 10.3390/s19143053 (PMC6678705; doi:10.3390/s19143053)
Supplement: Supplementary file 1 [file sensors-19-03053-s001.zip › 00_Measurement_Data/Fructose cycles/3 water/res4 sc50_50 ap100x100/3 water.11.txt]

748.239793	0.017217858
750.168246	0.014814379
752.096699	0.017275952
754.025152	0.019956565
755.953605	0.018910686
757.882058	0.008305198
759.810511	0.013320035
761.738964	0.036656186
763.667418	0.048565503
765.595871	0.038240954
767.524324	0.018904835
769.452777	0.033027433
771.381230	0.031070169
773.309683	0.026927587
775.238136	0.023709618
777.166589	0.018852085
779.095042	0.023466865
781.023495	0.027408134
782.951948	0.014371140
784.880401	0.020438327
786.808854	0.029185172
788.737308	0.032594606
790.665761	0.028885983
792.594214	0.021133510
794.522667	0.013410214
796.451120	0.024107622
798.379573	0.032310307
800.308026	0.014615589
802.236479	0.026359655
804.164932	0.045061782
806.093385	0.041089129
808.021838	0.029040415
809.950291	0.022842849
811.878744	0.024975950
813.807197	0.024833977
815.735651	0.012166787
817.664104	0.016360197
819.592557	0.017538568
821.521010	0.025943337
823.449463	0.031166309
825.377916	0.030808127
827.306369	0.041685112
829.234822	0.045433883
831.163275	0.035765566
833.091728	0.034664314
835.020181	0.035259660
836.948634	0.040635128
838.877087	0.034458783
840.805541	0.018176949
842.733994	0.007127706
844.662447	0.009884330
846.590900	0.011898618
848.519353	0.007803613
850.447806	0.006396085
852.376259	0.012166164
854.304712	0.020425750
856.233165	0.028800672
858.161618	0.032143921
860.090071	0.030754095
862.018524	0.029361570
863.946977	0.027202930
865.875430	0.026675094
867.803884	0.028691143
869.732337	0.030388882
871.660790	0.029499987
873.589243	0.029732555
875.517696	0.032558326
877.446149	0.036921766
879.374602	0.039152011
881.303055	0.037495561
883.231508	0.036875606
885.159961	0.040099688
887.088414	0.044639897
889.016867	0.046983644
890.945320	0.046822365
892.873774	0.046745364
894.802227	0.048643678
896.730680	0.052952319
898.659133	0.059877839
900.587586	0.066859409
902.516039	0.070470110
904.444492	0.071563356
906.372945	0.072788835
908.301398	0.075058654
910.229851	0.078118525
912.158304	0.081968769
914.086757	0.085878283
916.015210	0.089071132
917.943664	0.092810273
919.872117	0.098289371
921.800570	0.103794448
923.729023	0.107284047
925.657476	0.110103086
927.585929	0.114368536
929.514382	0.119944759
931.442835	0.125982344
933.371288	0.131679252
935.299741	0.137271941
937.228194	0.143712416
939.156647	0.150202721
941.085100	0.155677214
943.013553	0.161592007
944.942007	0.169197261
946.870460	0.176836848
948.798913	0.182664841
950.727366	0.187669143
952.655819	0.193221569
954.584272	0.198360473
956.512725	0.202423468
958.441178	0.207053900
960.369631	0.213632390
962.298084	0.221645892
964.226537	0.229397118
966.154990	0.235970020
968.083443	0.242114633
970.011897	0.248855263
971.940350	0.256567717
973.868803	0.264021277
975.797256	0.269826442
977.725709	0.274895132
979.654162	0.280458212
981.582615	0.286821634
983.511068	0.294013619
985.439521	0.301424444
987.367974	0.308176905
989.296427	0.313985527
991.224880	0.318995416
993.153333	0.323402494
995.081786	0.328179538
997.010240	0.334242702
998.938693	0.340632290
1000.867146	0.345681995
1002.795599	0.349618405
1004.724052	0.354330480
1006.652505	0.360106528
1008.580958	0.365257651
1010.509411	0.368839830
1012.437864	0.371607006
1014.366317	0.375288367
1016.294770	0.380462557
1018.223223	0.385564059
1020.151676	0.388950676
1022.080130	0.390905946
1024.008583	0.393400639
1025.937036	0.397147208
1027.865489	0.400565594
1029.793942	0.402654409
1031.722395	0.404006898
1033.650848	0.405266583
1035.579301	0.406567365
1037.507754	0.408016741
1039.436207	0.409759223
1041.364660	0.411497056
1043.293113	0.412590027
1045.221566	0.412899375
1047.150019	0.412769318
1049.078473	0.412675202
1051.006926	0.413158238
1052.935379	0.413707703
1054.863832	0.413329124
1056.792285	0.412299991
1058.720738	0.411275685
1060.649191	0.410680145
1062.577644	0.410732120
1064.506097	0.410489261
1066.434550	0.408835530
1068.363003	0.406543642
1070.291456	0.405262798
1072.219909	0.404498786
1074.148363	0.402505100
1076.076816	0.400002956
1078.005269	0.398667544
1079.933722	0.397811860
1081.862175	0.396634519
1083.790628	0.395634413
1085.719081	0.394635141
1087.647534	0.393237323
1089.575987	0.391525805
1091.504440	0.389478445
1093.432893	0.387070745
1095.361346	0.384387851
1097.289799	0.382175267
1099.218253	0.381094992
1101.146706	0.379955471
1103.075159	0.377324432
1105.003612	0.373910278
1106.932065	0.371353596
1108.860518	0.369851589
1110.788971	0.368338406
1112.717424	0.366318583
1114.645877	0.363853335
1116.574330	0.360494763
1118.502783	0.356298149
1120.431236	0.352858007
1122.359689	0.350973338
1124.288142	0.349269152
1126.216596	0.346842974
1128.145049	0.343932241
1130.073502	0.340708733
1132.001955	0.337662816
1133.930408	0.335045069
1135.858861	0.332676321
1137.787314	0.330462724
1139.715767	0.327826083
1141.644220	0.324647784
1143.572673	0.321761072
1145.501126	0.319354892
1147.429579	0.317150265
1149.358032	0.314806759
1151.286486	0.311876446
1153.214939	0.309018761
1155.143392	0.306716740
1157.071845	0.303913414
1159.000298	0.300559849
1160.928751	0.297936946
1162.857204	0.295823455
1164.785657	0.293013453
1166.714110	0.289750367
1168.642563	0.286708117
1170.571016	0.283582270
1172.499469	0.280616760
1174.427922	0.278428078
1176.356375	0.276324719
1178.284829	0.273465216
1180.213282	0.270161718
1182.141735	0.267108411
1184.070188	0.264563680
1185.998641	0.262368679
1187.927094	0.260262370
1189.855547	0.257912368
1191.784000	0.255244166
1193.712453	0.252610147
1195.640906	0.250014424
1197.569359	0.247267157
1199.497812	0.244625255
1201.426265	0.242034569
1203.354719	0.239596277
1205.283172	0.237108886
1207.211625	0.234795272
1209.140078	0.232540727
1211.068531	0.230086237
1212.996984	0.227575451
1214.925437	0.225324288
1216.853890	0.223174512
1218.782343	0.220925361
1220.710796	0.218762964
1222.639249	0.216700122
1224.567702	0.214600563
1226.496155	0.212528735
1228.424609	0.210487276
1230.353062	0.208413839
1232.281515	0.206316188
1234.209968	0.204221249
1236.138421	0.202367097
1238.066874	0.200854301
1239.995327	0.199205637
1241.923780	0.197099686
1243.852233	0.194928512
1245.780686	0.193153098
1247.709139	0.191832021
1249.637592	0.190637454
1251.566045	0.189259037
1253.494498	0.187661469
1255.422952	0.186022386
1257.351405	0.184293792
1259.279858	0.182180941
1261.208311	0.180017397
1263.136764	0.178279445
1265.065217	0.176613361
1266.993670	0.174655393
1268.922123	0.172579452
1270.850576	0.170749769
1272.779029	0.169359416
1274.707482	0.168094918
1276.635935	0.166736916
1278.564388	0.165424079
1280.492842	0.164051488
1282.421295	0.162520900
1284.349748	0.160863847
1286.278201	0.159150332
1288.206654	0.157803774
1290.135107	0.156713292
1292.063560	0.155045897
1293.992013	0.152823761
1295.920466	0.150853276
1297.848919	0.149492353
1299.777372	0.148420528
1301.705825	0.147240683
1303.634278	0.145973638
1305.562731	0.144673094
1307.491185	0.143329665
1309.419638	0.142043844
1311.348091	0.140534997
1313.276544	0.139168665
1315.204997	0.138351485
1317.133450	0.137009218
1319.061903	0.135087103
1320.990356	0.133653775
1322.918809	0.132569730
1324.847262	0.131408289
1326.775715	0.130159736
1328.704168	0.128791824
1330.632621	0.127649561
1332.561075	0.127208635
1334.489528	0.127184883
1336.417981	0.126300052
1338.346434	0.123973392
1340.274887	0.122115009
1342.203340	0.121489137
1344.131793	0.120420568
1346.060246	0.118825227
1347.988699	0.117447689
1349.917152	0.116289489
1351.845605	0.115123585
1353.774058	0.113933697
1355.702511	0.113380514
1357.630965	0.113618068
1359.559418	0.113005944
1361.487871	0.110730335
1363.416324	0.109141886
1365.344777	0.108802885
1367.273230	0.107794993
1369.201683	0.106972195
1371.130136	0.106666945
1373.058589	0.105289601
1374.987042	0.104004383
1376.915495	0.103602000
1378.843948	0.102535516
1380.772401	0.101183832
1382.700854	0.100506656
1384.629308	0.099400409
1386.557761	0.097353972
1388.486214	0.096621297
1390.414667	0.097524002
1392.343120	0.096910141
1394.271573	0.094779633
1396.200026	0.093383417
1398.128479	0.092502356
1400.056932	0.092193328
1401.985385	0.091934085
1403.913838	0.090200193
1405.842291	0.088662691
1407.770744	0.088128693
1409.699198	0.087120719
1411.627651	0.086239912
1413.556104	0.086658940
1415.484557	0.086763896
1417.413010	0.084573127
1419.341463	0.082831785
1421.269916	0.083515957
1423.198369	0.083607011
1425.126822	0.082820527
1427.055275	0.082075380
1428.983728	0.080674164
1430.912181	0.080256373
1432.840634	0.080835037
1434.769087	0.078945599
1436.697541	0.075847737
1438.625994	0.075590774
1440.554447	0.076187424
1442.482900	0.075753458
1444.411353	0.075098902
1446.339806	0.074093923
1448.268259	0.073430017
1450.196712	0.074231826
1452.125165	0.075740352
1454.053618	0.075312465
1455.982071	0.071750842
1457.910524	0.069887348
1459.838977	0.072333202
1461.767431	0.072890326
1463.695884	0.069593638
1465.624337	0.067787193
1467.552790	0.069644839
1469.481243	0.070520699
1471.409696	0.067863919
1473.338149	0.065553993
1475.266602	0.065517522
1477.195055	0.065690130
1479.123508	0.065033115
1481.051961	0.064268030
1482.980414	0.064562380
1484.908867	0.065244913
1486.837321	0.064498670
1488.765774	0.062627077
1490.694227	0.062361702
1492.622680	0.063896745
1494.551133	0.063427903
1496.479586	0.060748808
1498.408039	0.059408564
1500.336492	0.060821045
1502.264945	0.063271344
1504.193398	0.062616631
1506.121851	0.058272794
1508.050304	0.056736033
1509.978757	0.058610693
1511.907210	0.059417989
1513.835664	0.058667626
1515.764117	0.057790402
1517.692570	0.058149256
1519.621023	0.058476776
1521.549476	0.057732008
1523.477929	0.057598539
1525.406382	0.057070110
1527.334835	0.056250133
1529.263288	0.056268632
1531.191741	0.055185910
1533.120194	0.053683769
1535.048647	0.055364519
1536.977100	0.057410277
1538.905554	0.055914056
1540.834007	0.054560024
1542.762460	0.054707307
1544.690913	0.053984195
1546.619366	0.052883394
1548.547819	0.051797185
1550.476272	0.051433772
1552.404725	0.052276198
1554.333178	0.053331722
1556.261631	0.052001718
1558.190084	0.047735836
1560.118537	0.047086246
1562.046990	0.050248843
1563.975443	0.051293388
1565.903897	0.050126705
1567.832350	0.048192661
1569.760803	0.047175579
1571.689256	0.048694078
1573.617709	0.049225606
1575.546162	0.047020338
1577.474615	0.046108715
1579.403068	0.046928227
1581.331521	0.046818204
1583.259974	0.046045821
1585.188427	0.045652363
1587.116880	0.045598719
1589.045333	0.045630489
1590.973787	0.045724746
1592.902240	0.045803186
1594.830693	0.045888424
1596.759146	0.046157308
1598.687599	0.046511773
1600.616052	0.046857618
1602.544505	0.047339357
1604.472958	0.047778375
1606.401411	0.047708832
1608.329864	0.047428444
1610.258317	0.048069682
1612.186770	0.049766883
1614.115223	0.050572995
1616.043677	0.050100077
1617.972130	0.051252335
1619.900583	0.053286422
1621.829036	0.052904207
1623.757489	0.052087586
1625.685942	0.052571975
1627.614395	0.053012539
1629.542848	0.054113172
1631.471301	0.055939265
1633.399754	0.055648424
1635.328207	0.053645220
1637.256660	0.054064356
1639.185113	0.056024235
1641.113566	0.057073198
1643.042020	0.056912113
1644.970473	0.055261403
1646.898926	0.055012375
1648.827379	0.058839560
1650.755832	0.059497934
1652.684285	0.054389544
1654.612738	0.053087920
1656.541191	0.055854399
1658.469644	0.056498021
1660.398097	0.054488651
1662.326550	0.052843884
1664.255003	0.053733937
1666.183456	0.054790717
1668.111910	0.053382900
1670.040363	0.052278243
1671.968816	0.052516140
1673.897269	0.051019650
1675.825722	0.049395464
1677.754175	0.050407674
1679.682628	0.051950004
1681.611081	0.050815690
1683.539534	0.047374509
1685.467987	0.045920711
1687.396440	0.046401784
1689.324893	0.045994271
1691.253346	0.045689087
1693.181799	0.045415357
1695.110253	0.044600904
1697.038706	0.044525109
1698.967159	0.043821003
1700.895612	0.042864218
1702.824065	0.042908721
1704.752518	0.041411605
1706.680971	0.039387535
1708.609424	0.038832482
1710.537877	0.039043870
1712.466330	0.039171714
1714.394783	0.038445346
1716.323236	0.036421202
1718.251689	0.034989502
1720.180143	0.035310492
1722.108596	0.035366841
1724.037049	0.034556501
1725.965502	0.034239665
1727.893955	0.034722675
1729.822408	0.035316050
1731.750861	0.034697048
1733.679314	0.033304527
1735.607767	0.033657540
1737.536220	0.034403257
1739.464673	0.033902884
1741.393126	0.033628598
1743.321579	0.033985596
1745.250032	0.034239706
1747.178486	0.034095261
1749.106939	0.033426933
1751.035392	0.033020250
1752.963845	0.033338606
1754.892298	0.033372764
1756.820751	0.032996505
1758.749204	0.033028424
1760.677657	0.033145152
1762.606110	0.033580370
1764.534563	0.034566641
1766.463016	0.035138663
1768.391469	0.035195105
1770.319922	0.034776922
1772.248376	0.034218073
1774.176829	0.034749705
1776.105282	0.035713974
1778.033735	0.035772979
1779.962188	0.035486076
1781.890641	0.035663277
1783.819094	0.035936940
1785.747547	0.036350798
1787.676000	0.037231963
1789.604453	0.037531972
1791.532906	0.037125833
1793.461359	0.037676647
1795.389812	0.038975161
1797.318266	0.039356314
1799.246719	0.038789473
1801.175172	0.038345039
1803.103625	0.038516056
1805.032078	0.038981173
1806.960531	0.039440632
1808.888984	0.039754491
1810.817437	0.040031817
1812.745890	0.040473539
1814.674343	0.040674314
1816.602796	0.040447816
1818.531249	0.040447265
1820.459702	0.040861428
1822.388155	0.041056704
1824.316609	0.041080240
1826.245062	0.041621402
1828.173515	0.041876093
1830.101968	0.041452844
1832.030421	0.041320499
1833.958874	0.041171029
1835.887327	0.040854115
1837.815780	0.041158237
1839.744233	0.041933216
1841.672686	0.041790519
1843.601139	0.040647991
1845.529592	0.040233392
1847.458045	0.040459264
1849.386499	0.040288080
1851.314952	0.039888758
1853.243405	0.039649561
1855.171858	0.039558288
1857.100311	0.039395683
1859.028764	0.039084680
1860.957217	0.038847901
1862.885670	0.038899284
1864.814123	0.038944464
1866.742576	0.038272329
1868.671029	0.037250280
1870.599482	0.036920834
1872.527935	0.036872827
1874.456388	0.036524750
1876.384842	0.036282502
1878.313295	0.036251683
1880.241748	0.036137916
1882.170201	0.035820778
1884.098654	0.035548657
1886.027107	0.035392575
1887.955560	0.034876950
1889.884013	0.034270175
1891.812466	0.034083813
1893.740919	0.033849746
1895.669372	0.033614933
1897.597825	0.033570908
1899.526278	0.033234619
1901.454732	0.032616701
1903.383185	0.032220688
1905.311638	0.032151617
1907.240091	0.032061864
1909.168544	0.031771749
1911.096997	0.031469114
1913.025450	0.031326551
1914.953903	0.031077204
1916.882356	0.030458111
1918.810809	0.030133003
1920.739262	0.030248480
1922.667715	0.030176543
1924.596168	0.030006610
1926.524622	0.029606024
1928.453075	0.028906826
1930.381528	0.028420258
1932.309981	0.028189756
1934.238434	0.027980300
1936.166887	0.027697004
1938.095340	0.027384467
1940.023793	0.027031856
1941.952246	0.026741073
1943.880699	0.026671242
1945.809152	0.026452921
1947.737605	0.025989376
1949.666058	0.025624005
1951.594511	0.025315052
1953.522965	0.025104722
1955.451418	0.025202814
1957.379871	0.025374582
1959.308324	0.025170615
1961.236777	0.024731813
1963.165230	0.024511823
1965.093683	0.024423009
1967.022136	0.024242362
1968.950589	0.024068985
1970.879042	0.023750916
1972.807495	0.023283867
1974.735948	0.023009595
1976.664401	0.022868538
1978.592855	0.022634327
1980.521308	0.022341777
1982.449761	0.022142684
1984.378214	0.022071104
1986.306667	0.022018947
1988.235120	0.021827353
1990.163573	0.021312891
1992.092026	0.020773251
1994.020479	0.020629635
1995.948932	0.020621194
1997.877385	0.020548046
1999.805838	0.020443328
2001.734291	0.020217467
2003.662744	0.019876789
2005.591198	0.019537374
2007.519651	0.019269666
2009.448104	0.019113984
2011.376557	0.019053256
2013.305010	0.018963927
2015.233463	0.018880000
2017.161916	0.018992037
2019.090369	0.019082477
2021.018822	0.018767593
2022.947275	0.018288042
2024.875728	0.018082123
2026.804181	0.018001357
2028.732634	0.017749287
2030.661088	0.017471107
2032.589541	0.017359588
2034.517994	0.017326219
2036.446447	0.017351357
2038.374900	0.017474310
2040.303353	0.017521141
2042.231806	0.017321885
2044.160259	0.016928745
2046.088712	0.016707940
2048.017165	0.016937632
2049.945618	0.017223714
2051.874071	0.017009139
2053.802524	0.016512081
2055.730978	0.016356524
2057.659431	0.016497554
2059.587884	0.016425375
2061.516337	0.016059980
2063.444790	0.015723815
2065.373243	0.015694248
2067.301696	0.015814630
2069.230149	0.015782449
2071.158602	0.015642630
2073.087055	0.015488190
2075.015508	0.015259083
2076.943961	0.014991017
2078.872414	0.014898760
2080.800867	0.015042773
2082.729321	0.015168205
2084.657774	0.015167795
2086.586227	0.015242375
2088.514680	0.015216348
2090.443133	0.014788750
2092.371586	0.014439275
2094.300039	0.014517980
2096.228492	0.014636154
2098.156945	0.014638523
2100.085398	0.014680520
2102.013851	0.014666623
2103.942304	0.014423763
2105.870757	0.014112045
2107.799211	0.013912097
2109.727664	0.013882110
2111.656117	0.014085688
2113.584570	0.014309223
2115.513023	0.014305524
2117.441476	0.014166528
2119.369929	0.013820075
2121.298382	0.013379140
2123.226835	0.013323494
2125.155288	0.013388444
2127.083741	0.013092913
2129.012194	0.012893821
2130.940647	0.013269720
2132.869100	0.013728579
2134.797554	0.013512458
2136.726007	0.012860080
2138.654460	0.012487534
2140.582913	0.012598310
2142.511366	0.013005812
2144.439819	0.013359123
2146.368272	0.013452983
2148.296725	0.013231441
2150.225178	0.012750839
2152.153631	0.012440216
2154.082084	0.012475865
2156.010537	0.012494956
2157.938990	0.012452416
2159.867444	0.012460842
2161.795897	0.012203920
2163.724350	0.011758299
2165.652803	0.011735833
2167.581256	0.012060305
2169.509709	0.012070877
2171.438162	0.011691043
2173.366615	0.011405015
2175.295068	0.011354316
2177.223521	0.011382538
2179.151974	0.011427318
2181.080427	0.011479708
2183.008880	0.011778651
2184.937334	0.012420482
2186.865787	0.012723050
2188.794240	0.012230899
2190.722693	0.011536076
2192.651146	0.011255982
2194.579599	0.011213295
2196.508052	0.011119322
2198.436505	0.011237242
2200.364958	0.011578390
2202.293411	0.011706590
2204.221864	0.011512421
2206.150317	0.011155124
2208.078770	0.010983409
2210.007223	0.011225219
2211.935677	0.011446995
2213.864130	0.011297986
2215.792583	0.011042549
2217.721036	0.010847179
2219.649489	0.010707719
2221.577942	0.010622235
2223.506395	0.010491295
2225.434848	0.010385755
2227.363301	0.010368303
2229.291754	0.010352249
2231.220207	0.010354189
2233.148660	0.010361560
2235.077113	0.010279164
2237.005567	0.010085936
2238.934020	0.009858405
2240.862473	0.009734372
2242.790926	0.009767318
2244.719379	0.009985548
2246.647832	0.010240802
2248.576285	0.010197643
2250.504738	0.010015458
2252.433191	0.009961553
2254.361644	0.009989347
2256.290097	0.009931968
2258.218550	0.009909058
2260.147003	0.009993583
2262.075456	0.009987911
2264.003910	0.009716336
2265.932363	0.009334064
2267.860816	0.009144804
2269.789269	0.009137531
2271.717722	0.009152723
2273.646175	0.009262677
2275.574628	0.009476817
2277.503081	0.009514932
2279.431534	0.009257792
2281.359987	0.008939938
2283.288440	0.008806380
2285.216893	0.009043883
2287.145346	0.009588459
2289.073800	0.009908357
2291.002253	0.009675841
2292.930706	0.009145299
2294.859159	0.008665969
2296.787612	0.008413162
2298.716065	0.008324695
2300.644518	0.008179854
2302.572971	0.007903432
2304.501424	0.007653679
2306.429877	0.007811859
2308.358330	0.008579458
2310.286783	0.009450241
2312.215236	0.009753035
2314.143690	0.009664044
2316.072143	0.009706422
2318.000596	0.009987273
2319.929049	0.010316384
2321.857502	0.010527288
2323.785955	0.010516974
2325.714408	0.010108371
2327.642861	0.009315796
2329.571314	0.008572354
2331.499767	0.008187307
2333.428220	0.008039808
2335.356673	0.007874484
2337.285126	0.007605542
2339.213579	0.007424224
2341.142033	0.007571777
2343.070486	0.007929356
2344.998939	0.008098566
2346.927392	0.008013908
2348.855845	0.007956934
2350.784298	0.007762707
2352.712751	0.006965159
2354.641204	0.005882126
2356.569657	0.005353223
2358.498110	0.005660457
2360.426563	0.006630699
2362.355016	0.007868541
2364.283469	0.008797559
2366.211923	0.008507327
2368.140376	0.007224677
2370.068829	0.006316953
2371.997282	0.006303868
2373.925735	0.006604299
2375.854188	0.006632724
2377.782641	0.006431642
2379.711094	0.006259148
2381.639547	0.006184840
2383.568000	0.006155078
2385.496453	0.006119326
2387.424906	0.006085823
2389.353359	0.006161981
2391.281812	0.006356538
2393.210266	0.006505477
2395.138719	0.006489162
2397.067172	0.006329522
2398.995625	0.006199212
2400.924078	0.006306577
2402.852531	0.006587817
2404.780984	0.006540500
2406.709437	0.006124367
2408.637890	0.005740761
2410.566343	0.005605970
2412.494796	0.005707235
2414.423249	0.005929403
2416.351702	0.006031907
2418.280156	0.006083056
2420.208609	0.006283003
2422.137062	0.006429054
2424.065515	0.006217123
2425.993968	0.006038683
2427.922421	0.006130603
2429.850874	0.006021081
2431.779327	0.005711180
2433.707780	0.005552551
2435.636233	0.005460317
2437.564686	0.005246145
2439.493139	0.005089209
2441.421592	0.005359056
2443.350045	0.005776880
2445.278499	0.005976245
2447.206952	0.005985362
2449.135405	0.005824793
2451.063858	0.005480284
2452.992311	0.005295013
2454.920764	0.005428220
2456.849217	0.005716028
2458.777670	0.005875573
2460.706123	0.006042712
2462.634576	0.006310259
2464.563029	0.006302213
2466.491482	0.005982057
2468.419935	0.005643594
2470.348389	0.005535714
2472.276842	0.005791512
2474.205295	0.006135486
2476.133748	0.006317433
2478.062201	0.006338150
2479.990654	0.006248696
2481.919107	0.006192594
2483.847560	0.006369330
2485.776013	0.006721892
2487.704466	0.007054194
2489.632919	0.007354687
2491.561372	0.007477518
2493.489825	0.007229212
2495.418279	0.006905897
2497.346732	0.006835013
2499.275185	0.006935718
2501.203638	0.007077436
2503.132091	0.007310364
2505.060544	0.007605054
2506.988997	0.007814817
2508.917450	0.007957360
2510.845903	0.008036540
2512.774356	0.008052032
2514.702809	0.008221042
2516.631262	0.008556868
2518.559715	0.008764100
2520.488168	0.008838925
2522.416622	0.008993153
2524.345075	0.009184889
2526.273528	0.009308146
2528.201981	0.009351486
2530.130434	0.009369300
2532.058887	0.009555359
2533.987340	0.009945260
2535.915793	0.010439496
2537.844246	0.010955265
2539.772699	0.011290941
2541.701152	0.011406622
2543.629605	0.011539329
2545.558058	0.011793303
2547.486512	0.011921212
2549.414965	0.011914704
2551.343418	0.012228815
2553.271871	0.012810448
2555.200324	0.013153304
2557.128777	0.013282411
2559.057230	0.013402919
2560.985683	0.013504271
2562.914136	0.013744454
2564.842589	0.014120135
2566.771042	0.014404484
2568.699495	0.014666182
2570.627948	0.014924193
2572.556401	0.014993666
2574.484855	0.014971411
2576.413308	0.015059737
2578.341761	0.015392695
2580.270214	0.015983015
2582.198667	0.016514134
2584.127120	0.016698331
2586.055573	0.016728859
2587.984026	0.016918862
2589.912479	0.017237572
2591.840932	0.017466374
2593.769385	0.017528642
2595.697838	0.017484918
2597.626291	0.017473433
2599.554745	0.017591886
2601.483198	0.017668344
2603.411651	0.017608542
2605.340104	0.017767116
2607.268557	0.018145358
2609.197010	0.018263614
2611.125463	0.018206330
2613.053916	0.018259304
2614.982369	0.018292531
2616.910822	0.018310223
2618.839275	0.018552588
2620.767728	0.018918447
2622.696181	0.018986462
2624.624635	0.018668914
2626.553088	0.018366540
2628.481541	0.018179897
2630.409994	0.018027810
2632.338447	0.018189171
2634.266900	0.018514197
2636.195353	0.018500650
2638.123806	0.018356804
2640.052259	0.018382438
2641.980712	0.018337345
2643.909165	0.017979069
2645.837618	0.017500954
2647.766071	0.017318999
2649.694524	0.017514724
2651.622978	0.017703705
2653.551431	0.017766459
2655.479884	0.017952189
2657.408337	0.018115459
2659.336790	0.017908132
2661.265243	0.017459165
2663.193696	0.017261416
2665.122149	0.017485330
2667.050602	0.017708197
2668.979055	0.017629744
2670.907508	0.017429126
2672.835961	0.017173024
2674.764414	0.016771792
2676.692868	0.016411684
2678.621321	0.016316114
2680.549774	0.016329810
2682.478227	0.016125677
2684.406680	0.015724994
2686.335133	0.015433539
2688.263586	0.015486907
2690.192039	0.015862459
2692.120492	0.016089531
2694.048945	0.015924782
2695.977398	0.015698284
2697.905851	0.015428069
2699.834304	0.015048224
2701.762757	0.014820633
2703.691211	0.014791959
2705.619664	0.014913814
2707.548117	0.015183658
2709.476570	0.015425025
2711.405023	0.015453900
2713.333476	0.015274176
2715.261929	0.015093768
2717.190382	0.014982132
2719.118835	0.014687703
2721.047288	0.014277680
2722.975741	0.014075922
2724.904194	0.014132871
2726.832647	0.014391139
2728.761101	0.014587003
2730.689554	0.014480667
2732.618007	0.014145358
2734.546460	0.013767943
2736.474913	0.013525606
2738.403366	0.013494521
2740.331819	0.013639568
2742.260272	0.013730567
2744.188725	0.013539801
2746.117178	0.013294011
2748.045631	0.013238131
2749.974084	0.013311195
2751.902537	0.013355083
2753.830991	0.013218250
2755.759444	0.012962499
2757.687897	0.012717098
2759.616350	0.012609077
2761.544803	0.012647259
2763.473256	0.012807886
2765.401709	0.013080992
2767.330162	0.013067375
2769.258615	0.012554312
2771.187068	0.012135318
2773.115521	0.012299840
2775.043974	0.012796476
2776.972427	0.013106609
2778.900880	0.013044068
2780.829334	0.012774909
2782.757787	0.012361770
2784.686240	0.012084409
2786.614693	0.012439380
2788.543146	0.013116548
2790.471599	0.013423468
2792.400052	0.013305085
2794.328505	0.012974678
2796.256958	0.012469341
2798.185411	0.011921774
2800.113864	0.011419718
2802.042317	0.011032520
2803.970770	0.011114670
2805.899224	0.011559130
2807.827677	0.011795942
2809.756130	0.011700351
2811.684583	0.011486210
2813.613036	0.011227101
2815.541489	0.011025487
2817.469942	0.011097899
2819.398395	0.011307385
2821.326848	0.011334620
2823.255301	0.011193681
2825.183754	0.011201187
2827.112207	0.011452626
2829.040660	0.011634775
2830.969113	0.011600661
2832.897567	0.011514795
2834.826020	0.011381773
2836.754473	0.011129742
2838.682926	0.010840128
2840.611379	0.010675725
2842.539832	0.010756411
2844.468285	0.010907890
2846.396738	0.010968200
2848.325191	0.011081341
2850.253644	0.011272893
2852.182097	0.011260344
2854.110550	0.010978011
2856.039003	0.010883534
2857.967457	0.011114108
2859.895910	0.011252043
2861.824363	0.011145811
2863.752816	0.011084035
2865.681269	0.011351316
2867.609722	0.011799286
2869.538175	0.011880356
2871.466628	0.011512838
2873.395081	0.011252965
2875.323534	0.011329372
2877.251987	0.011467197
2879.180440	0.011376394
2881.108893	0.011027097
2883.037347	0.010705126
2884.965800	0.010598112
2886.894253	0.010473424
2888.822706	0.010228709
2890.751159	0.010289800
2892.679612	0.010882078
2894.608065	0.011410966
2896.536518	0.011441736
2898.464971	0.011211755
2900.393424	0.010984610
2902.321877	0.010828231
2904.250330	0.010694487
2906.178783	0.010691076
2908.107236	0.011026557
2910.035690	0.011446568
2911.964143	0.011718978
2913.892596	0.011988528
2915.821049	0.011987213
2917.749502	0.011505969
2919.677955	0.010972767
2921.606408	0.010727263
2923.534861	0.010660797
2925.463314	0.010598416
2927.391767	0.010401422
2929.320220	0.010231139
2931.248673	0.010380075
2933.177126	0.010717832
2935.105580	0.011024259
2937.034033	0.011304286
2938.962486	0.011433459
2940.890939	0.011386549
2942.819392	0.011379472
2944.747845	0.011367180
2946.676298	0.011151787
2948.604751	0.010837913
2950.533204	0.010739111
2952.461657	0.010916638
2954.390110	0.011364346
2956.318563	0.011831030
2958.247016	0.011766509
2960.175469	0.011275678
2962.103923	0.011133325
2964.032376	0.011496752
2965.960829	0.011897611
2967.889282	0.011981354
2969.817735	0.011756971
2971.746188	0.011666271
2973.674641	0.011865225
2975.603094	0.011705977
2977.531547	0.011009734
2979.460000	0.010686839
2981.388453	0.011075312
2983.316906	0.011448071
2985.245359	0.011351427
2987.173813	0.011074316
2989.102266	0.011217508
2991.030719	0.011519268
2992.959172	0.011364147
2994.887625	0.011193566
2996.816078	0.011425893
2998.744531	0.011619519
3000.672984	0.011431066
3002.601437	0.011254121
3004.529890	0.011429538
3006.458343	0.011801339
3008.386796	0.012123137
3010.315249	0.012183847
3012.243703	0.011884095
3014.172156	0.011674086
3016.100609	0.012082109
3018.029062	0.012683758
3019.957515	0.012653925
3021.885968	0.012310370
3023.814421	0.012438110
3025.742874	0.012948022
3027.671327	0.013196581
3029.599780	0.012895110
3031.528233	0.012399241
3033.456686	0.012266318
3035.385139	0.012577402
3037.313592	0.012881869
3039.242046	0.012961896
3041.170499	0.013084422
3043.098952	0.013445191
3045.027405	0.013792836
3046.955858	0.013819601
3048.884311	0.013645035
3050.812764	0.013574172
3052.741217	0.013617421
3054.669670	0.013506761
3056.598123	0.013305820
3058.526576	0.013426901
3060.455029	0.013694480
3062.383482	0.013766984
3064.311936	0.013784507
3066.240389	0.013866001
3068.168842	0.014065800
3070.097295	0.014444475
3072.025748	0.014681681
3073.954201	0.014644784
3075.882654	0.014724819
3077.811107	0.014999753
3079.739560	0.015217458
3081.668013	0.015373367
3083.596466	0.015507448
3085.524919	0.015482146
3087.453372	0.015366410
3089.381825	0.015471456
3091.310279	0.015667930
3093.238732	0.015526686
3095.167185	0.015253335
3097.095638	0.015339956
3099.024091	0.015693163
3100.952544	0.016151018
3102.880997	0.016717639
3104.809450	0.017023934
3106.737903	0.016993755
3108.666356	0.017099183
3110.594809	0.017564947
3112.523262	0.017991766
3114.451715	0.017850904
3116.380169	0.017481318
3118.308622	0.017467095
3120.237075	0.017523218
3122.165528	0.017455805
3124.093981	0.017746763
3126.022434	0.018484248
3127.950887	0.018986098
3129.879340	0.018804267
3131.807793	0.018439651
3133.736246	0.018593844
3135.664699	0.019215703
3137.593152	0.019801779
3139.521605	0.020044141
3141.450058	0.020009786
3143.378512	0.020183356
3145.306965	0.020759949
3147.235418	0.021183833
3149.163871	0.020983947
3151.092324	0.020374974
3153.020777	0.019866601
3154.949230	0.019828677
3156.877683	0.020311477
3158.806136	0.021032734
3160.734589	0.021732589
3162.663042	0.022009855
3164.591495	0.021608924
3166.519948	0.021210808
3168.448402	0.021289885
3170.376855	0.021418018
3172.305308	0.021626666
3174.233761	0.022288889
3176.162214	0.023120303
3178.090667	0.023640143
3180.019120	0.023747936
3181.947573	0.023606718
3183.876026	0.023537660
3185.804479	0.023340637
3187.732932	0.022615774
3189.661385	0.021915877
3191.589838	0.022113733
3193.518292	0.023135202
3195.446745	0.023987295
3197.375198	0.024004735
3199.303651	0.023634238
3201.232104	0.023685612
3203.160557	0.024475615
3205.089010	0.025471283
3207.017463	0.025741670
3208.945916	0.025357625
3210.874369	0.025388740
3212.802822	0.026046358
3214.731275	0.026507439
3216.659728	0.026502848
3218.588181	0.026395356
3220.516635	0.026357839
3222.445088	0.026450466
3224.373541	0.026543457
3226.301994	0.026419479
3228.230447	0.026235580
3230.158900	0.026121406
3232.087353	0.026052568
3234.015806	0.026090225
3235.944259	0.026126755
3237.872712	0.026139410
3239.801165	0.026529202
3241.729618	0.027180083
3243.658071	0.027397733
3245.586525	0.027352743
3247.514978	0.027794980
3249.443431	0.028561695
3251.371884	0.028889176
3253.300337	0.028625704
3255.228790	0.028296916
3257.157243	0.028289944
3259.085696	0.028621912
3261.014149	0.029081589
3262.942602	0.029475732
3264.871055	0.029796790
3266.799508	0.029923713
3268.727961	0.029707072
3270.656414	0.029375084
3272.584868	0.029310066
3274.513321	0.029636186
3276.441774	0.029947689
3278.370227	0.029708385
3280.298680	0.029353946
3282.227133	0.029487088
3284.155586	0.029699277
3286.084039	0.029647391
3288.012492	0.029686878
3289.940945	0.030234193
3291.869398	0.031115150
3293.797851	0.031602595
3295.726304	0.031529732
3297.654758	0.031546745
3299.583211	0.031676196
3301.511664	0.031227926
3303.440117	0.030419797
3305.368570	0.030178474
3307.297023	0.030583421
3309.225476	0.031057214
3311.153929	0.031234708
3313.082382	0.030932395
3315.010835	0.030625226
3316.939288	0.031084394
3318.867741	0.032011315
3320.796194	0.032373741
3322.724648	0.031871788
3324.653101	0.031248733
3326.581554	0.031354528
3328.510007	0.032106504
3330.438460	0.032713525
3332.366913	0.032754146
3334.295366	0.032492451
3336.223819	0.032605059
3338.152272	0.033433713
3340.080725	0.034271941
3342.009178	0.034218259
3343.937631	0.033635486
3345.866084	0.033526983
3347.794537	0.033772953
3349.722991	0.033677928
3351.651444	0.033556074
3353.579897	0.033939581
3355.508350	0.034624387
3357.436803	0.035209604
3359.365256	0.035732355
3361.293709	0.036358017
3363.222162	0.036621697
3365.150615	0.036295388
3367.079068	0.035922006
3369.007521	0.035640929
3370.935974	0.035331987
3372.864427	0.035419460
3374.792881	0.036012743
3376.721334	0.036322534
3378.649787	0.036075808
3380.578240	0.035903104
3382.506693	0.035967011
3384.435146	0.036098070
3386.363599	0.036559366
3388.292052	0.037334520
3390.220505	0.037674401
3392.148958	0.037385747
3394.077411	0.037271757
3396.005864	0.037583422
3397.934317	0.037844241
3399.862770	0.037850585
3401.791224	0.037629362
3403.719677	0.037234586
3405.648130	0.037276592
3407.576583	0.037573159
3409.505036	0.037533652
3411.433489	0.037550390
3413.361942	0.038105831
3415.290395	0.038436349
3417.218848	0.038077112
3419.147301	0.037623316
3421.075754	0.037591334
3423.004207	0.037784372
3424.932660	0.037672531
3426.861114	0.037221905
3428.789567	0.036903210
3430.718020	0.037041917
3432.646473	0.037548259
3434.574926	0.038058057
3436.503379	0.038157374
3438.431832	0.037744224
3440.360285	0.037239008
3442.288738	0.037277881
3444.217191	0.037574165
3446.145644	0.037392087
3448.074097	0.037308067
3450.002550	0.037534211
3451.931004	0.037183087
3453.859457	0.036447432
3455.787910	0.036045268
3457.716363	0.036071066
3459.644816	0.036355518
3461.573269	0.036547255
3463.501722	0.036456943
3465.430175	0.036393460
3467.358628	0.036392342
3469.287081	0.036263917
3471.215534	0.036126383
3473.143987	0.035878077
3475.072440	0.035321496
3477.000893	0.034904435
3478.929347	0.034898780
3480.857800	0.034931332
3482.786253	0.034858692
3484.714706	0.034739975
3486.643159	0.034676656
3488.571612	0.034814395
3490.500065	0.034635559
3492.428518	0.033793822
3494.356971	0.032968689
3496.285424	0.032955728
3498.213877	0.033593964
3500.142330	0.033771340
3502.070783	0.033174902
3503.999237	0.032874051
3505.927690	0.033250853
3507.856143	0.033369455
3509.784596	0.032963529
3511.713049	0.032532293
3513.641502	0.032268964
3515.569955	0.032171801
3517.498408	0.032060742
3519.426861	0.031698190
3521.355314	0.031098196
3523.283767	0.030478906
3525.212220	0.029982757
3527.140673	0.029554568
3529.069126	0.029243922
3530.997580	0.029399825
3532.926033	0.030102419
3534.854486	0.030731188
3536.782939	0.030822895
3538.711392	0.030579019
3540.639845	0.030124702
3542.568298	0.029365424
3544.496751	0.028436381
3546.425204	0.027968748
3548.353657	0.028274104
3550.282110	0.028585380
3552.210563	0.028310748
3554.139016	0.027728260
3556.067470	0.027053222
3557.995923	0.026351381
3559.924376	0.025970636
3561.852829	0.026314465
3563.781282	0.026849147
3565.709735	0.026346255
3567.638188	0.025225492
3569.566641	0.024920208
3571.495094	0.025336035
3573.423547	0.025682483
3575.352000	0.025611538
3577.280453	0.025050675
3579.208906	0.024459532
3581.137360	0.024678359
3583.065813	0.025527077
3584.994266	0.025382932
3586.922719	0.023741201
3588.851172	0.022396447
3590.779625	0.022124398
3592.708078	0.022297259
3594.636531	0.022680517
3596.564984	0.022894308
3598.493437	0.022475984
3600.421890	0.021875737
3602.350343	0.021669222
3604.278796	0.021602076
3606.207249	0.021223722
3608.135703	0.020740645
3610.064156	0.020426335
3611.992609	0.020066313
3613.921062	0.019640889
3615.849515	0.019151825
3617.777968	0.018435676
3619.706421	0.017991336
3621.634874	0.018341931
3623.563327	0.019103544
3625.491780	0.019426044
3627.420233	0.018644916
3629.348686	0.017585710
3631.277139	0.017279692
3633.205593	0.017197253
3635.134046	0.017074430
3637.062499	0.017044516
3638.990952	0.016935324
3640.919405	0.016988989
3642.847858	0.017602790
3644.776311	0.018360967
3646.704764	0.018236879
3648.633217	0.016975490
3650.561670	0.015765304
3652.490123	0.015717607
3654.418576	0.015866974
3656.347029	0.015390784
3658.275482	0.014815347
3660.203936	0.014412191
3662.132389	0.014179410
3664.060842	0.014247221
3665.989295	0.014138001
3667.917748	0.013095186
3669.846201	0.011881947
3671.774654	0.011608744
3673.703107	0.011263939
3675.631560	0.010571063
3677.560013	0.010864621
3679.488466	0.011753879
3681.416919	0.012409782
3683.345372	0.013101645
3685.273826	0.013714433
3687.202279	0.013463711
3689.130732	0.012715319
3691.059185	0.012565504
3692.987638	0.012707136
3694.916091	0.012579253
3696.844544	0.012492360
3698.772997	0.012226528
3700.701450	0.011158371
3702.629903	0.009966014
3704.558356	0.009669501
3706.486809	0.010239448
3708.415262	0.010966261
3710.343716	0.011297514
3712.272169	0.011479379
3714.200622	0.011738930
3716.129075	0.011598372
3718.057528	0.011137727
3719.985981	0.011066398
3721.914434	0.011856738
3723.842887	0.013077285
3725.771340	0.013521560
3727.699793	0.012958779
3729.628246	0.012269912
3731.556699	0.012290891
3733.485152	0.013134389
3735.413605	0.013796285
3737.342059	0.013759375
3739.270512	0.013435739
3741.198965	0.012542350
3743.127418	0.011162858
3745.055871	0.011145400
3746.984324	0.013064734
3748.912777	0.014307806
3750.841230	0.013701863
3752.769683	0.013193254
3754.698136	0.013344478
3756.626589	0.013518065
3758.555042	0.013581183
3760.483495	0.013684701
3762.411949	0.013664293
3764.340402	0.013376107
3766.268855	0.013101643
3768.197308	0.012887560
3770.125761	0.012666712
3772.054214	0.012651335
3773.982667	0.012888652
3775.911120	0.013328790
3777.839573	0.013676506
3779.768026	0.013628629
3781.696479	0.013474909
3783.624932	0.013394373
3785.553385	0.013325389
3787.481838	0.013457301
3789.410292	0.013834453
3791.338745	0.014179545
3793.267198	0.014205629
3795.195651	0.014060897
3797.124104	0.014238013
3799.052557	0.014413568
3800.981010	0.013869262
3802.909463	0.013159399
3804.837916	0.012592233
3806.766369	0.012051011
3808.694822	0.012006931
3810.623275	0.012378789
3812.551728	0.012510839
3814.480182	0.012382787
3816.408635	0.012884062
3818.337088	0.013893573
3820.265541	0.013553620
3822.193994	0.012353406
3824.122447	0.012136957
3826.050900	0.012769960
3827.979353	0.013350812
3829.907806	0.013202960
3831.836259	0.012729023
3833.764712	0.012751224
3835.693165	0.012947090
3837.621618	0.012779820
3839.550071	0.012715953
3841.478525	0.013001076
3843.406978	0.012816906
3845.335431	0.012055076
3847.263884	0.011540485
3849.192337	0.011555207
3851.120790	0.011806463
3853.049243	0.012229626
3854.977696	0.012714501
3856.906149	0.012728883
3858.834602	0.012320881
3860.763055	0.012192083
3862.691508	0.012621104
3864.619961	0.013058256
3866.548415	0.012589749
3868.476868	0.011371784
3870.405321	0.010891755
3872.333774	0.011444366
3874.262227	0.011850368
3876.190680	0.011923275
3878.119133	0.011920044
3880.047586	0.011789202
3881.976039	0.011560655
3883.904492	0.010981599
3885.832945	0.010615380
3887.761398	0.011072529
3889.689851	0.011407206
3891.618305	0.011344923
3893.546758	0.011891882
3895.475211	0.012884187
3897.403664	0.013445822
3899.332117	0.013513236
3901.260570	0.013283649
3903.189023	0.012859118
3905.117476	0.012646378
3907.045929	0.012591711
3908.974382	0.012407812
3910.902835	0.012296135
3912.831288	0.012188481
3914.759741	0.011716083
3916.688194	0.011394290
3918.616648	0.011972808
3920.545101	0.012699454
3922.473554	0.012326011
3924.402007	0.011298154
3926.330460	0.010719109
3928.258913	0.010548953
3930.187366	0.010317328
3932.115819	0.010144791
3934.044272	0.010333668
3935.972725	0.010810738
3937.901178	0.011379228
3939.829631	0.011752043
3941.758084	0.011613328
3943.686538	0.011142234
3945.614991	0.010614133
3947.543444	0.010125655
3949.471897	0.009891762
3951.400350	0.009735999
3953.328803	0.009446559
3955.257256	0.009337438
3957.185709	0.009445629
3959.114162	0.009518613
3961.042615	0.009652616
3962.971068	0.010075370
3964.899521	0.010631956
3966.827974	0.010859484
3968.756427	0.010702542
3970.684881	0.010574597
3972.613334	0.010591490
3974.541787	0.010511274
3976.470240	0.010482342
3978.398693	0.010795377
3980.327146	0.010955713
3982.255599	0.010552900
3984.184052	0.010148105
3986.112505	0.010033477
3988.040958	0.009941526
3989.969411	0.009853550
3991.897864	0.009703784
3993.826317	0.009493744
3995.754771	0.009646920
3997.683224	0.010256279
3999.611677	0.010815689
4001.540130	0.010753152
4003.468583	0.009676559
4005.397036	0.008056121
4007.325489	0.007302422
4009.253942	0.008104601
4011.182395	0.009543621
4013.110848	0.010068007
4015.039301	0.009625029
4016.967754	0.009574758
4018.896207	0.009955931
4020.824661	0.010118812
4022.753114	0.010355965
4024.681567	0.010543874
4026.610020	0.010268002
4028.538473	0.009912474
4030.466926	0.010096288
4032.395379	0.010550859
4034.323832	0.010224493
4036.252285	0.009231269
4038.180738	0.008658124
4040.109191	0.008676605
4042.037644	0.008953615
4043.966097	0.009230473
4045.894550	0.009176682
4047.823004	0.008887554
4049.751457	0.008753284
4051.679910	0.008862720
4053.608363	0.009163474
4055.536816	0.009778121
4057.465269	0.010709887
4059.393722	0.011178010
4061.322175	0.010460294
4063.250628	0.009567676
4065.179081	0.009397434
4067.107534	0.009373774
4069.035987	0.009652236
4070.964440	0.010408055
4072.892894	0.010799703
4074.821347	0.010130603
4076.749800	0.008905755
4078.678253	0.008118310
4080.606706	0.007934473
4082.535159	0.008221203
4084.463612	0.008777416
4086.392065	0.009125348
4088.320518	0.008786434
4090.248971	0.007836500
4092.177424	0.007479758
4094.105877	0.008427462
4096.034330	0.009367156
4097.962783	0.008906263
4099.891237	0.007866458
4101.819690	0.007741462
4103.748143	0.008017703
4105.676596	0.008055804
4107.605049	0.008106912
4109.533502	0.007929871
4111.461955	0.007550083
4113.390408	0.007697855
4115.318861	0.008309372
4117.247314	0.008519728
4119.175767	0.008062881
4121.104220	0.007488679
4123.032673	0.007116429
4124.961127	0.006712656
4126.889580	0.006384556
4128.818033	0.006789119
4130.746486	0.007960130
4132.674939	0.009026038
4134.603392	0.009031450
4136.531845	0.008118039
4138.460298	0.007624980
4140.388751	0.008082152
4142.317204	0.009043199
4144.245657	0.009767361
4146.174110	0.009644298
4148.102563	0.008625587
4150.031017	0.007534040
4151.959470	0.007104652
4153.887923	0.007017047
4155.816376	0.007190958
4157.744829	0.007736009
4159.673282	0.008179177
4161.601735	0.008433986
4163.530188	0.008231280
4165.458641	0.007147882
4167.387094	0.006433653
4169.315547	0.007210283
4171.244000	0.008161210
4173.172453	0.008230509
4175.100906	0.008119606
4177.029360	0.008212131
4178.957813	0.008271788
4180.886266	0.008063837
4182.814719	0.007645309
4184.743172	0.007209212
4186.671625	0.007027233
4188.600078	0.007359429
4190.528531	0.007815296
4192.456984	0.007794106
4194.385437	0.007541875
4196.313890	0.007315301
4198.242343	0.007369087
4200.170796	0.007781661
4202.099250	0.008403152
4204.027703	0.008866984
4205.956156	0.008759623
4207.884609	0.008426814
4209.813062	0.008368023
4211.741515	0.008261622
4213.669968	0.007939452
4215.598421	0.007664877
4217.526874	0.007235813
4219.455327	0.006336354
4221.383780	0.005197436
4223.312233	0.005326869
4225.240686	0.006725449
4227.169139	0.007798644
4229.097593	0.007777546
4231.026046	0.007072435
4232.954499	0.006576945
4234.882952	0.006802067
4236.811405	0.007024498
4238.739858	0.006719842
4240.668311	0.006534665
4242.596764	0.006922822
4244.525217	0.007391547
4246.453670	0.007224369
4248.382123	0.006838547
4250.310576	0.006874893
4252.239029	0.007079875
4254.167483	0.007032018
4256.095936	0.006752738
4258.024389	0.006525731
4259.952842	0.006234000
4261.881295	0.006019037
4263.809748	0.006257068
4265.738201	0.006740043
4267.666654	0.006376907
4269.595107	0.004991062
4271.523560	0.003732729
4273.452013	0.003721956
4275.380466	0.004374964
4277.308919	0.004720015
4279.237373	0.005049891
4281.165826	0.005671638
4283.094279	0.006938716
4285.022732	0.008472879
4286.951185	0.009315154
4288.879638	0.009069863
4290.808091	0.008305585
4292.736544	0.007629813
4294.664997	0.007361237
4296.593450	0.007083154
4298.521903	0.006407780
4300.450356	0.005970525
4302.378809	0.005963089
4304.307262	0.005914466
4306.235716	0.005428975
4308.164169	0.004969422
4310.092622	0.004497556
4312.021075	0.004246503
4313.949528	0.004668579
4315.877981	0.005371391
4317.806434	0.006045600
4319.734887	0.006035090
4321.663340	0.005359944
4323.591793	0.005031627
4325.520246	0.005375144
4327.448699	0.005201360
4329.377152	0.004753894
4331.305606	0.004862912
4333.234059	0.004544431
4335.162512	0.003877708
4337.090965	0.003733611
4339.019418	0.004502693
4340.947871	0.005654003
4342.876324	0.006528410
4344.804777	0.006886272
4346.733230	0.006452017
4348.661683	0.005786180
4350.590136	0.005960972
4352.518589	0.006927242
4354.447042	0.007614024
4356.375495	0.007133083
4358.303949	0.006042590
4360.232402	0.005737842
4362.160855	0.006416109
4364.089308	0.006938786
4366.017761	0.006854113
4367.946214	0.006397623
4369.874667	0.005784964
4371.803120	0.005533542
4373.731573	0.005158243
4375.660026	0.004851502
4377.588479	0.005569151
4379.516932	0.006684932
4381.445385	0.007037552
4383.373839	0.007269262
4385.302292	0.007422200
4387.230745	0.006903464
4389.159198	0.006220077
4391.087651	0.005993752
4393.016104	0.006043131
4394.944557	0.006041995
4396.873010	0.005865076
4398.801463	0.005916915
4400.729916	0.006568712
4402.658369	0.007131449
4404.586822	0.007145334
4406.515275	0.006716640
4408.443729	0.006417894
4410.372182	0.006574754
4412.300635	0.007004078
4414.229088	0.007395214
4416.157541	0.006912545
4418.085994	0.006058469
4420.014447	0.006045142
4421.942900	0.006331000
4423.871353	0.006056352
4425.799806	0.005772525
4427.728259	0.005721420
4429.656712	0.005574074
4431.585165	0.005913205
4433.513618	0.006532068
4435.442072	0.006435284
4437.370525	0.006401484
4439.298978	0.007007328
4441.227431	0.007313179
4443.155884	0.006835337
4445.084337	0.006273843
4447.012790	0.005639609
4448.941243	0.004776878
4450.869696	0.004500294
4452.798149	0.005139860
4454.726602	0.005893508
4456.655055	0.006265123
4458.583508	0.006453742
4460.511962	0.006591634
4462.440415	0.006871140
4464.368868	0.006988182
4466.297321	0.006944567
4468.225774	0.007006581
4470.154227	0.006927696
4472.082680	0.006765331
4474.011133	0.006679231
4475.939586	0.006517655
4477.868039	0.006503479
4479.796492	0.006573408
4481.724945	0.006546281
4483.653398	0.005887331
4485.581851	0.004930461
4487.510305	0.004753107
4489.438758	0.005390945
4491.367211	0.006168760
4493.295664	0.006600147
4495.224117	0.006683779
4497.152570	0.007242012
4499.081023	0.007677587
4501.009476	0.007599101
4502.937929	0.007480975
4504.866382	0.007243035
4506.794835	0.006905269
4508.723288	0.006358811
4510.651741	0.005882578
4512.580195	0.006355642
4514.508648	0.007498025
4516.437101	0.008049407
4518.365554	0.007825421
4520.294007	0.007606717
4522.222460	0.007235034
4524.150913	0.006183664
4526.079366	0.005433772
4528.007819	0.005654434
4529.936272	0.005469979
4531.864725	0.004686985
4533.793178	0.005108688
4535.721631	0.007224096
4537.650084	0.009083989
4539.578538	0.009217717
4541.506991	0.008427533
4543.435444	0.008246856
4545.363897	0.008280871
4547.292350	0.007311468
4549.220803	0.006404754
4551.149256	0.006871303
4553.077709	0.007619465
4555.006162	0.007367551
4556.934615	0.006365056
4558.863068	0.005289031
4560.791521	0.004729467
4562.719974	0.005194055
4564.648428	0.006039001
4566.576881	0.006224309
4568.505334	0.006287402
4570.433787	0.006310634
4572.362240	0.006167940
4574.290693	0.006343654
4576.219146	0.006785032
4578.147599	0.007492180
4580.076052	0.008238605
4582.004505	0.008498799
4583.932958	0.008580735
4585.861411	0.008250234
4587.789864	0.007160988
4589.718318	0.006757176
4591.646771	0.007328349
4593.575224	0.006900525
4595.503677	0.005339582
4597.432130	0.004756701
4599.360583	0.005583513
4601.289036	0.006161829
4603.217489	0.006008591
[truncated: 1,501 more rows]
