# Supplementary material for: Adaptive Method for Quantitative Estimation of Glucose and Fructose Concentrations in Aqueous Solutions Based on Infrared Nanoantenna Optics
Source: Sensors (Basel). 2019 Jul 11;19(14):3053. doi: 10.3390/s19143053 (PMC6678705; doi:10.3390/s19143053)
Supplement: Supplementary file 1 [file sensors-19-03053-s001.zip › 00_Measurement_Data/Fructose cycles/3 water/res4 sc50_50 ap100x100/3 water.12.txt]

748.239793	0.028600480
750.168246	0.016282964
752.096699	0.017082036
754.025152	0.028623167
755.953605	0.033694532
757.882058	0.027720565
759.810511	0.029281605
761.738964	0.039583933
763.667418	0.019007327
765.595871	0.015371138
767.524324	0.028818110
769.452777	0.044416018
771.381230	0.044419523
773.309683	0.041162353
775.238136	0.039403025
777.166589	0.028369237
779.095042	0.022814387
781.023495	0.027098775
782.951948	0.020260904
784.880401	0.024194958
786.808854	0.034264203
788.737308	0.039360873
790.665761	0.033799406
792.594214	0.027584238
794.522667	0.020700317
796.451120	0.017833991
798.379573	0.035304032
800.308026	0.052953891
802.236479	0.046675052
804.164932	0.027868612
806.093385	0.010593771
808.021838	0.014298006
809.950291	0.022475678
811.878744	0.011844739
813.807197	0.016545014
815.735651	0.031347807
817.664104	0.019720873
819.592557	0.006505895
821.521010	0.024715053
823.449463	0.031839464
825.377916	0.027747508
827.306369	0.017649056
829.234822	0.012125066
831.163275	0.022251092
833.091728	0.026040895
835.020181	0.019557571
836.948634	0.019824747
838.877087	0.022927174
840.805541	0.022409493
842.733994	0.016220104
844.662447	0.012871760
846.590900	0.015151506
848.519353	0.026725456
850.447806	0.027782213
852.376259	0.014137528
854.304712	0.010417356
856.233165	0.013459221
858.161618	0.018181318
860.090071	0.019508908
862.018524	0.020175630
863.946977	0.017673831
865.875430	0.015945649
867.803884	0.018685652
869.732337	0.018956576
871.660790	0.017915856
873.589243	0.023660596
875.517696	0.029687414
877.446149	0.031500421
879.374602	0.032669690
881.303055	0.038976815
883.231508	0.043835342
885.159961	0.042069562
887.088414	0.041243806
889.016867	0.046125285
890.945320	0.052926593
892.873774	0.055891111
894.802227	0.054502487
896.730680	0.053790223
898.659133	0.056614108
900.587586	0.061627861
902.516039	0.065757357
904.444492	0.066254877
906.372945	0.065452270
908.301398	0.067841209
910.229851	0.073597834
912.158304	0.080739580
914.086757	0.087218553
916.015210	0.090665229
917.943664	0.093193948
919.872117	0.097962253
921.800570	0.102806009
923.729023	0.107086286
925.657476	0.112499215
927.585929	0.118065074
929.514382	0.123225212
931.442835	0.129529104
933.371288	0.136638179
935.299741	0.141821951
937.228194	0.144706875
939.156647	0.148101538
941.085100	0.153731167
943.013553	0.160387516
944.942007	0.166478291
946.870460	0.172092155
948.798913	0.178092107
950.727366	0.185073644
952.655819	0.192883179
954.584272	0.200198010
956.512725	0.206052870
958.441178	0.211558461
960.369631	0.218454659
962.298084	0.226118132
964.226537	0.232234940
966.154990	0.236465424
968.083443	0.240883142
970.011897	0.247225776
971.940350	0.255430639
973.868803	0.263894916
975.797256	0.270876944
977.725709	0.276644588
979.654162	0.282967776
981.582615	0.290084094
983.511068	0.296487629
985.439521	0.301989526
987.367974	0.308032155
989.296427	0.314401597
991.224880	0.319684297
993.153333	0.324494600
995.081786	0.330183148
997.010240	0.336171091
998.938693	0.341523051
1000.867146	0.346794158
1002.795599	0.351874650
1004.724052	0.356101602
1006.652505	0.360503286
1008.580958	0.365350693
1010.509411	0.369880319
1012.437864	0.374305993
1014.366317	0.378263533
1016.294770	0.381102204
1018.223223	0.383373886
1020.151676	0.385943800
1022.080130	0.388977051
1024.008583	0.392299563
1025.937036	0.396039635
1027.865489	0.399618268
1029.793942	0.402008951
1031.722395	0.403880298
1033.650848	0.406141311
1035.579301	0.407901138
1037.507754	0.408814013
1039.436207	0.409948021
1041.364660	0.411504805
1043.293113	0.412794858
1045.221566	0.413725913
1047.150019	0.414429814
1049.078473	0.414567262
1051.006926	0.414140135
1052.935379	0.413647413
1054.863832	0.413466036
1056.792285	0.413621962
1058.720738	0.413479984
1060.649191	0.412343204
1062.577644	0.410448402
1064.506097	0.409231901
1066.434550	0.409608752
1068.363003	0.409709126
1070.291456	0.407433301
1072.219909	0.404060632
1074.148363	0.401980013
1076.076816	0.401192129
1078.005269	0.400227189
1079.933722	0.398839802
1081.862175	0.397795647
1083.790628	0.396760345
1085.719081	0.395143270
1087.647534	0.393444508
1089.575987	0.391625941
1091.504440	0.389429063
1093.432893	0.387529433
1095.361346	0.385955870
1097.289799	0.383896977
1099.218253	0.381163001
1101.146706	0.378503799
1103.075159	0.376576722
1105.003612	0.375079840
1106.932065	0.373252720
1108.860518	0.370579600
1110.788971	0.367289960
1112.717424	0.364018977
1114.645877	0.360947251
1116.574330	0.358377278
1118.502783	0.356523752
1120.431236	0.354501605
1122.359689	0.351608098
1124.288142	0.348325014
1126.216596	0.345348984
1128.145049	0.342788607
1130.073502	0.340301484
1132.001955	0.337677598
1133.930408	0.334807813
1135.858861	0.331753641
1137.787314	0.328942239
1139.715767	0.326384783
1141.644220	0.323735118
1143.572673	0.321312606
1145.501126	0.319585949
1147.429579	0.317856550
1149.358032	0.315111220
1151.286486	0.311711460
1153.214939	0.308658600
1155.143392	0.306251943
1157.071845	0.304032564
1159.000298	0.301425755
1160.928751	0.298504561
1162.857204	0.295649141
1164.785657	0.292861819
1166.714110	0.289873868
1168.642563	0.286640465
1170.571016	0.283595443
1172.499469	0.280924082
1174.427922	0.278207719
1176.356375	0.275325328
1178.284829	0.272544891
1180.213282	0.269900918
1182.141735	0.267464340
1184.070188	0.265220910
1185.998641	0.262708485
1187.927094	0.259768248
1189.855547	0.256750941
1191.784000	0.254085481
1193.712453	0.251953274
1195.640906	0.249777660
1197.569359	0.247172132
1199.497812	0.244820103
1201.426265	0.242635891
1203.354719	0.240129188
1205.283172	0.237133354
1207.211625	0.234277070
1209.140078	0.231570050
1211.068531	0.229281560
1212.996984	0.227445811
1214.925437	0.225417927
1216.853890	0.223228857
1218.782343	0.221042335
1220.710796	0.218563199
1222.639249	0.216216400
1224.567702	0.214615330
1226.496155	0.213292211
1228.424609	0.211476132
1230.353062	0.209164232
1232.281515	0.206700936
1234.209968	0.204197377
1236.138421	0.201917067
1238.066874	0.200190723
1239.995327	0.198704183
1241.923780	0.197039828
1243.852233	0.195376799
1245.780686	0.193709612
1247.709139	0.191974804
1249.637592	0.190481722
1251.566045	0.189085215
1253.494498	0.187346593
1255.422952	0.185649723
1257.351405	0.184235498
1259.279858	0.182514355
1261.208311	0.180600747
1263.136764	0.178918004
1265.065217	0.177008972
1266.993670	0.174813032
1268.922123	0.172878966
1270.850576	0.171316326
1272.779029	0.169845626
1274.707482	0.168190330
1276.635935	0.166580707
1278.564388	0.165190861
1280.492842	0.163654938
1282.421295	0.162063688
1284.349748	0.160755381
1286.278201	0.159594953
1288.206654	0.158416525
1290.135107	0.156935126
1292.063560	0.154921472
1293.992013	0.152911544
1295.920466	0.151442572
1297.848919	0.150351733
1299.777372	0.149225980
1301.705825	0.147789508
1303.634278	0.146160394
1305.562731	0.144637525
1307.491185	0.143338233
1309.419638	0.142191961
1311.348091	0.140936509
1313.276544	0.140048221
1315.204997	0.139580697
1317.133450	0.138250232
1319.061903	0.136332855
1320.990356	0.134983316
1322.918809	0.133814186
1324.847262	0.132326737
1326.775715	0.130851567
1328.704168	0.129644409
1330.632621	0.128695041
1332.561075	0.128161922
1334.489528	0.128072545
1336.417981	0.127545983
1338.346434	0.125927910
1340.274887	0.124448761
1342.203340	0.123210661
1344.131793	0.120984696
1346.060246	0.118611068
1347.988699	0.117059588
1349.917152	0.116196282
1351.845605	0.115552761
1353.774058	0.114627182
1355.702511	0.113816775
1357.630965	0.113669418
1359.559418	0.113150321
1361.487871	0.111483335
1363.416324	0.110503837
1365.344777	0.110284433
1367.273230	0.108880043
1369.201683	0.107647836
1371.130136	0.107391968
1373.058589	0.106365018
1374.987042	0.105049893
1376.915495	0.103990421
1378.843948	0.102321818
1380.772401	0.100973621
1382.700854	0.100507006
1384.629308	0.099353783
1386.557761	0.097320013
1388.486214	0.096926473
1390.414667	0.098166868
1392.343120	0.098028325
1394.271573	0.096966006
1396.200026	0.096682884
1398.128479	0.096055940
1400.056932	0.095136315
1401.985385	0.093732119
1403.913838	0.090923779
1405.842291	0.089043945
1407.770744	0.088672139
1409.699198	0.087838843
1411.627651	0.087171726
1413.556104	0.087911621
1415.484557	0.088389225
1417.413010	0.086833589
1419.341463	0.085983157
1421.269916	0.086920910
1423.198369	0.086249590
1425.126822	0.084564112
1427.055275	0.083274849
1428.983728	0.081513412
1430.912181	0.080844156
1432.840634	0.081388511
1434.769087	0.079903930
1436.697541	0.077535510
1438.625994	0.077584684
1440.554447	0.077587724
1442.482900	0.076274827
1444.411353	0.075179152
1446.339806	0.074263200
1448.268259	0.073866494
1450.196712	0.074724920
1452.125165	0.076074250
1454.053618	0.075718239
1455.982071	0.072965890
1457.910524	0.072385810
1459.838977	0.075469300
1461.767431	0.075595155
1463.695884	0.071587130
1465.624337	0.069238059
1467.552790	0.070628494
1469.481243	0.071342193
1471.409696	0.069308862
1473.338149	0.068021491
1475.266602	0.068241179
1477.195055	0.067667454
1479.123508	0.066128120
1481.051961	0.064885214
1482.980414	0.065021627
1484.908867	0.065738626
1486.837321	0.065531529
1488.765774	0.064842358
1490.694227	0.065473936
1492.622680	0.066769615
1494.551133	0.065467417
1496.479586	0.062397532
1498.408039	0.061099086
1500.336492	0.062141016
1502.264945	0.063584492
1504.193398	0.062356398
1506.121851	0.059304610
1508.050304	0.060265377
1509.978757	0.062764972
1511.907210	0.062094081
1513.835664	0.060298812
1515.764117	0.059750553
1517.692570	0.060847480
1519.621023	0.061451774
1521.549476	0.060865823
1523.477929	0.060696043
1525.406382	0.059265185
1527.334835	0.057376835
1529.263288	0.056886636
1531.191741	0.055949539
1533.120194	0.055295940
1535.048647	0.057936113
1536.977100	0.060056057
1538.905554	0.058052883
1540.834007	0.056660749
1542.762460	0.056820896
1544.690913	0.055604756
1546.619366	0.053876724
1548.547819	0.052167568
1550.476272	0.051268306
1552.404725	0.051795233
1554.333178	0.052936025
1556.261631	0.052782573
1558.190084	0.050900422
1560.118537	0.051931649
1562.046990	0.054203674
1563.975443	0.053005502
1565.903897	0.050423671
1567.832350	0.048360419
1569.760803	0.047825940
1571.689256	0.049434301
1573.617709	0.049525913
1575.546162	0.047288027
1577.474615	0.046872690
1579.403068	0.047821004
1581.331521	0.047383495
1583.259974	0.046414271
1585.188427	0.046065900
1587.116880	0.046189103
1589.045333	0.046546351
1590.973787	0.046928402
1592.902240	0.046880148
1594.830693	0.046511579
1596.759146	0.046572782
1598.687599	0.047064215
1600.616052	0.047387566
1602.544505	0.047591355
1604.472958	0.048013382
1606.401411	0.048499364
1608.329864	0.048931412
1610.258317	0.049681194
1612.186770	0.050677344
1614.115223	0.050715629
1616.043677	0.050344765
1617.972130	0.052280251
1619.900583	0.054841470
1621.829036	0.054648384
1623.757489	0.054043025
1625.685942	0.054374266
1627.614395	0.054139461
1629.542848	0.054563373
1631.471301	0.055974282
1633.399754	0.055617061
1635.328207	0.054005329
1637.256660	0.055069536
1639.185113	0.057182223
1641.113566	0.057819579
1643.042020	0.057664268
1644.970473	0.057166632
1646.898926	0.058609333
1648.827379	0.063292027
1650.755832	0.063415878
1652.684285	0.057735968
1654.612738	0.056344092
1656.541191	0.058119327
1658.469644	0.057105914
1660.398097	0.054116517
1662.326550	0.052357677
1664.255003	0.053564724
1666.183456	0.055244789
1668.111910	0.054703511
1670.040363	0.054298259
1671.968816	0.054673396
1673.897269	0.052864254
1675.825722	0.050839659
1677.754175	0.051337052
1679.682628	0.052358322
1681.611081	0.051360510
1683.539534	0.049024668
1685.467987	0.048706125
1687.396440	0.048954155
1689.324893	0.047184635
1691.253346	0.045786161
1693.181799	0.045322411
1695.110253	0.044880968
1697.038706	0.044939261
1698.967159	0.043942090
1700.895612	0.043062020
1702.824065	0.043540172
1704.752518	0.042136084
1706.680971	0.040022217
1708.609424	0.039581574
1710.537877	0.040050726
1712.466330	0.040475931
1714.394783	0.040219579
1716.323236	0.038846854
1718.251689	0.037595991
1720.180143	0.037114020
1722.108596	0.036098305
1724.037049	0.034836922
1725.965502	0.034636728
1727.893955	0.035375360
1729.822408	0.036189385
1731.750861	0.035674345
1733.679314	0.034179799
1735.607767	0.034330465
1737.536220	0.034827176
1739.464673	0.034074385
1741.393126	0.033678275
1743.321579	0.034210168
1745.250032	0.034878455
1747.178486	0.034998100
1749.106939	0.034185968
1751.035392	0.033454183
1752.963845	0.033461332
1754.892298	0.033317558
1756.820751	0.033121202
1758.749204	0.033531383
1760.677657	0.033728763
1762.606110	0.033832509
1764.534563	0.034329928
1766.463016	0.034519263
1768.391469	0.034664813
1770.319922	0.035151351
1772.248376	0.035812490
1774.176829	0.036634747
1776.105282	0.036912974
1778.033735	0.036419075
1779.962188	0.036044307
1781.890641	0.036235049
1783.819094	0.036605969
1785.747547	0.037161469
1787.676000	0.037894011
1789.604453	0.037850901
1791.532906	0.037476029
1793.461359	0.038437769
1795.389812	0.040035810
1797.318266	0.040590782
1799.246719	0.040243700
1801.175172	0.039954904
1803.103625	0.040055372
1805.032078	0.040102959
1806.960531	0.039899707
1808.888984	0.039656699
1810.817437	0.039712425
1812.745890	0.040182304
1814.674343	0.040436015
1816.602796	0.040169649
1818.531249	0.040140651
1820.459702	0.040740177
1822.388155	0.041391879
1824.316609	0.041851118
1826.245062	0.042498723
1828.173515	0.042672850
1830.101968	0.042249937
1832.030421	0.042112183
1833.958874	0.041765776
1835.887327	0.041068070
1837.815780	0.040960789
1839.744233	0.041546058
1841.672686	0.041645989
1843.601139	0.041091897
1845.529592	0.041140117
1847.458045	0.041303504
1849.386499	0.040886398
1851.314952	0.040430922
1853.243405	0.040101755
1855.171858	0.039784294
1857.100311	0.039463904
1859.028764	0.039081831
1860.957217	0.038866624
1862.885670	0.039139140
1864.814123	0.039483760
1866.742576	0.039132427
1868.671029	0.038691543
1870.599482	0.038956832
1872.527935	0.038922980
1874.456388	0.038079906
1876.384842	0.037205786
1878.313295	0.036550485
1880.241748	0.035981335
1882.170201	0.035568934
1884.098654	0.035502303
1886.027107	0.035609309
1887.955560	0.035288911
1889.884013	0.034768756
1891.812466	0.034466892
1893.740919	0.033883531
1895.669372	0.033280719
1897.597825	0.033260699
1899.526278	0.033403169
1901.454732	0.033215500
1903.383185	0.032865275
1905.311638	0.032507591
1907.240091	0.031963229
1909.168544	0.031466257
1911.096997	0.031423733
1913.025450	0.031563584
1914.953903	0.031313673
1916.882356	0.030753549
1918.810809	0.030664751
1920.739262	0.030743947
1922.667715	0.030148227
1924.596168	0.029373925
1926.524622	0.028850812
1928.453075	0.028461700
1930.381528	0.028177965
1932.309981	0.027880268
1934.238434	0.027566792
1936.166887	0.027327148
1938.095340	0.027243065
1940.023793	0.027191324
1941.952246	0.027065514
1943.880699	0.026959488
1945.809152	0.026654383
1947.737605	0.026162760
1949.666058	0.025881255
1951.594511	0.025693754
1953.522965	0.025350176
1955.451418	0.024963174
1957.379871	0.024730282
1959.308324	0.024659278
1961.236777	0.024556480
1963.165230	0.024244037
1965.093683	0.023819145
1967.022136	0.023646535
1968.950589	0.023904849
1970.879042	0.024124872
1972.807495	0.023891447
1974.735948	0.023342375
1976.664401	0.022740683
1978.592855	0.022333929
1980.521308	0.022161957
1982.449761	0.021982681
1984.378214	0.021623788
1986.306667	0.021235190
1988.235120	0.021131285
1990.163573	0.021210115
1992.092026	0.021243123
1994.020479	0.021386513
1995.948932	0.021462826
1997.877385	0.021108482
1999.805838	0.020467341
2001.734291	0.019960286
2003.662744	0.019778093
2005.591198	0.019803766
2007.519651	0.019849656
2009.448104	0.019734925
2011.376557	0.019373231
2013.305010	0.018944196
2015.233463	0.018738968
2017.161916	0.018827884
2019.090369	0.018942187
2021.018822	0.018794019
2022.947275	0.018433444
2024.875728	0.018129997
2026.804181	0.017958291
2028.732634	0.017717937
2030.661088	0.017475525
2032.589541	0.017633786
2034.517994	0.018113341
2036.446447	0.018443001
2038.374900	0.018391605
2040.303353	0.017968470
2042.231806	0.017417055
2044.160259	0.016965078
2046.088712	0.016643491
2048.017165	0.016509287
2049.945618	0.016529992
2051.874071	0.016550042
2053.802524	0.016464261
2055.730978	0.016151847
2057.659431	0.015719377
2059.587884	0.015533516
2061.516337	0.015685780
2063.444790	0.015907805
2065.373243	0.015995897
2067.301696	0.015918285
2069.230149	0.015679691
2071.158602	0.015374390
2073.087055	0.015248729
2075.015508	0.015441070
2076.943961	0.015693666
2078.872414	0.015656982
2080.800867	0.015333868
2082.729321	0.015006755
2084.657774	0.014874961
2086.586227	0.014981705
2088.514680	0.015293508
2090.443133	0.015489256
2092.371586	0.015263470
2094.300039	0.014873574
2096.228492	0.014588470
2098.156945	0.014223841
2100.085398	0.013857371
2102.013851	0.013884391
2103.942304	0.014089387
2105.870757	0.014049768
2107.799211	0.013912065
2109.727664	0.013715640
2111.656117	0.013391017
2113.584570	0.013280127
2115.513023	0.013489726
2117.441476	0.013482350
2119.369929	0.013024895
2121.298382	0.012705362
2123.226835	0.012958641
2125.155288	0.013429334
2127.083741	0.013668630
2129.012194	0.013659855
2130.940647	0.013480981
2132.869100	0.013220457
2134.797554	0.013046188
2136.726007	0.012988129
2138.654460	0.013053758
2140.582913	0.013143612
2142.511366	0.013035936
2144.439819	0.012903595
2146.368272	0.012946587
2148.296725	0.012883146
2150.225178	0.012589558
2152.153631	0.012363803
2154.082084	0.012400285
2156.010537	0.012554410
2157.938990	0.012646155
2159.867444	0.012674904
2161.795897	0.012745338
2163.724350	0.012809281
2165.652803	0.012697419
2167.581256	0.012464051
2169.509709	0.012238358
2171.438162	0.012032604
2173.366615	0.012070113
2175.295068	0.012348256
2177.223521	0.012523609
2179.151974	0.012539157
2181.080427	0.012419598
2183.008880	0.012183725
2184.937334	0.012074244
2186.865787	0.012102888
2188.794240	0.011927164
2190.722693	0.011368643
2192.651146	0.010859331
2194.579599	0.010900714
2196.508052	0.011265411
2198.436505	0.011495905
2200.364958	0.011597914
2202.293411	0.011717301
2204.221864	0.011777364
2206.150317	0.011555851
2208.078770	0.011142826
2210.007223	0.010854850
2211.935677	0.010759303
2213.864130	0.010762039
2215.792583	0.010785610
2217.721036	0.010755842
2219.649489	0.010705092
2221.577942	0.010593792
2223.506395	0.010353928
2225.434848	0.010249384
2227.363301	0.010509169
2229.291754	0.010836166
2231.220207	0.010748477
2233.148660	0.010397444
2235.077113	0.010232096
2237.005567	0.010342421
2238.934020	0.010439993
2240.862473	0.010172464
2242.790926	0.009670279
2244.719379	0.009354925
2246.647832	0.009407420
2248.576285	0.009623251
2250.504738	0.009616770
2252.433191	0.009501453
2254.361644	0.009630612
2256.290097	0.009898029
2258.218550	0.010109008
2260.147003	0.010186648
2262.075456	0.010052583
2264.003910	0.009733682
2265.932363	0.009299063
2267.860816	0.008883497
2269.789269	0.008739246
2271.717722	0.008911648
2273.646175	0.009163494
2275.574628	0.009366850
2277.503081	0.009516351
2279.431534	0.009506443
2281.359987	0.009287339
2283.288440	0.008896660
2285.216893	0.008408074
2287.145346	0.008075033
2289.073800	0.008158462
2291.002253	0.008542280
2292.930706	0.008873407
2294.859159	0.008995615
2296.787612	0.008931546
2298.716065	0.008734078
2300.644518	0.008516848
2302.572971	0.008334299
2304.501424	0.008060710
2306.429877	0.007761065
2308.358330	0.007788047
2310.286783	0.008178405
2312.215236	0.008517697
2314.143690	0.008427298
2316.072143	0.008187448
2318.000596	0.008571580
2319.929049	0.009543396
2321.857502	0.009823355
2323.785955	0.008908841
2325.714408	0.008101734
2327.642861	0.008197532
2329.571314	0.008356418
2331.499767	0.007992974
2333.428220	0.007854564
2335.356673	0.008284128
2337.285126	0.008944511
2339.213579	0.009655168
2341.142033	0.010237799
2343.070486	0.010159225
2344.998939	0.009426237
2346.927392	0.008579738
2348.855845	0.007780544
2350.784298	0.007184642
2352.712751	0.007036899
2354.641204	0.006956172
2356.569657	0.006398269
2358.498110	0.005818070
2360.426563	0.005916947
2362.355016	0.006347588
2364.283469	0.005682186
2366.211923	0.004839136
2368.140376	0.005226812
2370.068829	0.006525906
2371.997282	0.007419410
2373.925735	0.007265309
2375.854188	0.006812182
2377.782641	0.006751424
2379.711094	0.006896517
2381.639547	0.006854149
2383.568000	0.006660937
2385.496453	0.006479023
2387.424906	0.006360983
2389.353359	0.006298889
2391.281812	0.006218290
2393.210266	0.006114367
2395.138719	0.006130942
2397.067172	0.006204112
2398.995625	0.006139654
2400.924078	0.006009358
2402.852531	0.006070237
2404.780984	0.006271270
2406.709437	0.006324869
2408.637890	0.006095549
2410.566343	0.005845867
2412.494796	0.005963612
2414.423249	0.006264401
2416.351702	0.006320417
2418.280156	0.006122429
2420.208609	0.005909889
2422.137062	0.005909190
2424.065515	0.006057454
2425.993968	0.006162070
2427.922421	0.006010551
2429.850874	0.005772233
2431.779327	0.005633703
2433.707780	0.005587257
2435.636233	0.005623649
2437.564686	0.005653309
2439.493139	0.005483379
2441.421592	0.005312167
2443.350045	0.005647031
2445.278499	0.006094083
2447.206952	0.006036262
2449.135405	0.005920674
2451.063858	0.006071823
2452.992311	0.006104616
2454.920764	0.005705681
2456.849217	0.005174603
2458.777670	0.005162767
2460.706123	0.005525907
2462.634576	0.005603161
2464.563029	0.005545073
2466.491482	0.005603871
2468.419935	0.005658189
2470.348389	0.005884441
2472.276842	0.006416875
2474.205295	0.006893778
2476.133748	0.006802024
2478.062201	0.006355421
2479.990654	0.006229826
2481.919107	0.006515938
2483.847560	0.006775943
2485.776013	0.006781045
2487.704466	0.006689694
2489.632919	0.006575868
2491.561372	0.006367189
2493.489825	0.006185756
2495.418279	0.006232675
2497.346732	0.006685304
2499.275185	0.007472218
2501.203638	0.007946316
2503.132091	0.007837585
2505.060544	0.007755691
2506.988997	0.008118811
2508.917450	0.008728438
2510.845903	0.009267682
2512.774356	0.009519845
2514.702809	0.009382885
2516.631262	0.009092683
2518.559715	0.009060622
2520.488168	0.009409021
2522.416622	0.009797083
2524.345075	0.009868856
2526.273528	0.009534921
2528.201981	0.009292020
2530.130434	0.009597466
2532.058887	0.010141045
2533.987340	0.010426574
2535.915793	0.010474469
2537.844246	0.010591676
2539.772699	0.010911915
2541.701152	0.011270755
2543.629605	0.011448842
2545.558058	0.011457882
2547.486512	0.011574054
2549.414965	0.011898167
2551.343418	0.012172806
2553.271871	0.012380132
2555.200324	0.012776101
2557.128777	0.013304388
2559.057230	0.013663106
2560.985683	0.013787203
2562.914136	0.013985221
2564.842589	0.014372851
2566.771042	0.014575700
2568.699495	0.014466111
2570.627948	0.014557172
2572.556401	0.014910417
2574.484855	0.015051534
2576.413308	0.015064883
2578.341761	0.015363650
2580.270214	0.015999725
2582.198667	0.016610269
2584.127120	0.016843326
2586.055573	0.016719708
2587.984026	0.016709397
2589.912479	0.017046139
2591.840932	0.017334312
2593.769385	0.017394237
2595.697838	0.017504182
2597.626291	0.017783575
2599.554745	0.018024269
2601.483198	0.018096015
2603.411651	0.018214658
2605.340104	0.018354548
2607.268557	0.018390542
2609.197010	0.018592516
2611.125463	0.018964944
2613.053916	0.019143041
2614.982369	0.018970542
2616.910822	0.018584901
2618.839275	0.018212209
2620.767728	0.017981820
2622.696181	0.017944425
2624.624635	0.018239232
2626.553088	0.018659066
2628.481541	0.018626928
2630.409994	0.018253554
2632.338447	0.018239513
2634.266900	0.018649748
2636.195353	0.018729841
2638.123806	0.018216023
2640.052259	0.017961306
2641.980712	0.018192120
2643.909165	0.018225357
2645.837618	0.018197164
2647.766071	0.018442389
2649.694524	0.018546756
2651.622978	0.018324630
2653.551431	0.017990692
2655.479884	0.017524771
2657.408337	0.017063754
2659.336790	0.016917439
2661.265243	0.016936429
2663.193696	0.016925329
2665.122149	0.016942563
2667.050602	0.016821794
2668.979055	0.016600661
2670.907508	0.016639493
2672.835961	0.016936658
2674.764414	0.017068150
2676.692868	0.016730789
2678.621321	0.016267667
2680.549774	0.016073475
2682.478227	0.015914459
2684.406680	0.015781689
2686.335133	0.015856056
2688.263586	0.015937595
2690.192039	0.015927585
2692.120492	0.015787514
2694.048945	0.015421328
2695.977398	0.014930151
2697.905851	0.014643390
2699.834304	0.014773373
2701.762757	0.015115455
2703.691211	0.015421445
2705.619664	0.015606022
2707.548117	0.015504177
2709.476570	0.015088273
2711.405023	0.014654236
2713.333476	0.014451850
2715.261929	0.014334218
2717.190382	0.014107282
2719.118835	0.013980092
2721.047288	0.014168927
2722.975741	0.014455522
2724.904194	0.014558475
2726.832647	0.014405173
2728.761101	0.013965410
2730.689554	0.013477374
2732.618007	0.013220794
2734.546460	0.013220606
2736.474913	0.013495996
2738.403366	0.013966351
2740.331819	0.014282700
2742.260272	0.014070750
2744.188725	0.013466933
2746.117178	0.013010358
2748.045631	0.012895062
2749.974084	0.012877181
2751.902537	0.012886602
2753.830991	0.013176149
2755.759444	0.013603671
2757.687897	0.013776167
2759.616350	0.013533054
2761.544803	0.012935400
2763.473256	0.012528797
2765.401709	0.012796561
2767.330162	0.013310865
2769.258615	0.013352323
2771.187068	0.012930304
2773.115521	0.012621698
2775.043974	0.012764938
2776.972427	0.013120481
2778.900880	0.013215391
2780.829334	0.012938755
2782.757787	0.012460634
2784.686240	0.012128997
2786.614693	0.012295736
2788.543146	0.012692804
2790.471599	0.012866430
2792.400052	0.012692070
2794.328505	0.012226229
2796.256958	0.011811246
2798.185411	0.011728087
2800.113864	0.011905507
2802.042317	0.012234443
2803.970770	0.012542692
2805.899224	0.012584797
2807.827677	0.012289724
2809.756130	0.011846457
2811.684583	0.011520438
2813.613036	0.011446900
2815.541489	0.011541395
2817.469942	0.011680160
2819.398395	0.011865156
2821.326848	0.011991061
2823.255301	0.011777249
2825.183754	0.011409995
2827.112207	0.011388032
2829.040660	0.011559094
2830.969113	0.011601295
2832.897567	0.011646847
2834.826020	0.011674093
2836.754473	0.011529454
2838.682926	0.011305098
2840.611379	0.011333973
2842.539832	0.011678872
2844.468285	0.011913747
2846.396738	0.011681884
2848.325191	0.011200413
2850.253644	0.010875327
2852.182097	0.010747509
2854.110550	0.010802886
2856.039003	0.011127924
2857.967457	0.011371985
2859.895910	0.011118719
2861.824363	0.010844041
2863.752816	0.011038021
2865.681269	0.011300992
2867.609722	0.011400561
2869.538175	0.011475698
2871.466628	0.011576395
2873.395081	0.011668442
2875.323534	0.011441969
2877.251987	0.010952883
2879.180440	0.010703491
2881.108893	0.010650816
2883.037347	0.010721868
2884.965800	0.011116847
2886.894253	0.011364498
2888.822706	0.011094986
2890.751159	0.010779987
2892.679612	0.010710638
2894.608065	0.010815069
2896.536518	0.011082385
2898.464971	0.010948869
2900.393424	0.010154283
2902.321877	0.009473471
2904.250330	0.009409391
2906.178783	0.009735758
2908.107236	0.010148752
2910.035690	0.010587933
2911.964143	0.010952562
2913.892596	0.011213563
2915.821049	0.011585449
2917.749502	0.011806755
2919.677955	0.011717297
2921.606408	0.011704798
2923.534861	0.011551671
2925.463314	0.011072653
2927.391767	0.010919165
2929.320220	0.011153512
2931.248673	0.011300507
2933.177126	0.011234756
2935.105580	0.011017651
2937.034033	0.010965029
2938.962486	0.011087242
2940.890939	0.011118894
2942.819392	0.011267672
2944.747845	0.011552520
2946.676298	0.011563414
2948.604751	0.011166824
2950.533204	0.010881918
2952.461657	0.011154830
2954.390110	0.011488978
2956.318563	0.011422617
2958.247016	0.011021719
2960.175469	0.010500924
2962.103923	0.010319361
2964.032376	0.010736354
2965.960829	0.011383628
2967.889282	0.011770993
2969.817735	0.011756128
2971.746188	0.011510142
2973.674641	0.011118606
2975.603094	0.010655024
2977.531547	0.010437582
2979.460000	0.010610262
2981.388453	0.010960426
2983.316906	0.011313369
2985.245359	0.011420852
2987.173813	0.011161656
2989.102266	0.010986360
2991.030719	0.011093217
2992.959172	0.011179894
2994.887625	0.011376766
2996.816078	0.011891874
2998.744531	0.012328712
3000.672984	0.012352883
3002.601437	0.012305370
3004.529890	0.012475025
3006.458343	0.012708080
3008.386796	0.012622098
3010.315249	0.012273480
3012.243703	0.012168440
3014.172156	0.012437500
3016.100609	0.012778901
3018.029062	0.012785058
3019.957515	0.012436560
3021.885968	0.012284977
3023.814421	0.012487540
3025.742874	0.012668622
3027.671327	0.012746072
3029.599780	0.012747862
3031.528233	0.012757198
3033.456686	0.013117190
3035.385139	0.013771683
3037.313592	0.014156187
3039.242046	0.014082056
3041.170499	0.013919630
3043.098952	0.013945606
3045.027405	0.014036014
3046.955858	0.013924283
3048.884311	0.013676929
3050.812764	0.013692795
3052.741217	0.013841003
3054.669670	0.013658131
3056.598123	0.013458068
3058.526576	0.013635817
3060.455029	0.013787173
3062.383482	0.013607082
3064.311936	0.013399277
3066.240389	0.013486465
3068.168842	0.013776511
3070.097295	0.014242414
3072.025748	0.014917709
3073.954201	0.015402433
3075.882654	0.015367595
3077.811107	0.014987926
3079.739560	0.014656509
3081.668013	0.014681761
3083.596466	0.015115646
3085.524919	0.015723413
3087.453372	0.015986660
3089.381825	0.015748359
3091.310279	0.015497948
3093.238732	0.015602841
3095.167185	0.015950132
3097.095638	0.016160466
3099.024091	0.015876584
3100.952544	0.015297244
3102.880997	0.015105180
3104.809450	0.015526773
3106.737903	0.016145032
3108.666356	0.016685463
3110.594809	0.017206145
3112.523262	0.017672248
3114.451715	0.017955400
3116.380169	0.018031267
3118.308622	0.017986782
3120.237075	0.017845489
3122.165528	0.017737033
3124.093981	0.017918255
3126.022434	0.018355489
3127.950887	0.018977303
3129.879340	0.019668942
3131.807793	0.020064378
3133.736246	0.020016108
3135.664699	0.019804217
3137.593152	0.019713357
3139.521605	0.019781187
3141.450058	0.019790450
3143.378512	0.019625954
3145.306965	0.019622007
3147.235418	0.019968966
3149.163871	0.020209031
3151.092324	0.020233408
3153.020777	0.020333482
3154.949230	0.020378450
3156.877683	0.020373022
3158.806136	0.020609876
3160.734589	0.021031694
3162.663042	0.021486185
3164.591495	0.021799281
3166.519948	0.021705559
3168.448402	0.021437576
3170.376855	0.021443099
3172.305308	0.021745348
3174.233761	0.022170862
3176.162214	0.022477459
3178.090667	0.022566479
3180.019120	0.022506140
3181.947573	0.022308618
3183.876026	0.022206347
3185.804479	0.022353172
3187.732932	0.022667870
3189.661385	0.023222713
3191.589838	0.024094125
3193.518292	0.025035053
3195.446745	0.025520420
3197.375198	0.025147807
3199.303651	0.024431895
3201.232104	0.024316894
3203.160557	0.024861952
3205.089010	0.025430515
3207.017463	0.025678346
3208.945916	0.025703067
3210.874369	0.025462253
3212.802822	0.024971746
3214.731275	0.025001951
3216.659728	0.025806142
3218.588181	0.026487013
3220.516635	0.026614109
3222.445088	0.026405809
3224.373541	0.026068890
3226.301994	0.025772940
3228.230447	0.025380338
3230.158900	0.025126236
3232.087353	0.025553046
3234.015806	0.026346786
3235.944259	0.026906865
3237.872712	0.027374767
3239.801165	0.028166791
3241.729618	0.028970011
3243.658071	0.029126361
3245.586525	0.028824264
3247.514978	0.028664304
3249.443431	0.028719850
3251.371884	0.029035183
3253.300337	0.029545130
3255.228790	0.029726088
3257.157243	0.029507380
3259.085696	0.029431270
3261.014149	0.029584706
3262.942602	0.029681351
3264.871055	0.029701617
3266.799508	0.029715089
3268.727961	0.029623305
3270.656414	0.029450804
3272.584868	0.029465109
3274.513321	0.029484473
3276.441774	0.028956881
3278.370227	0.028170345
3280.298680	0.028084110
3282.227133	0.028680276
3284.155586	0.029113993
3286.084039	0.029429996
3288.012492	0.029999003
3289.940945	0.030405561
3291.869398	0.030495450
3293.797851	0.030677944
3295.726304	0.031052629
3297.654758	0.031396173
3299.583211	0.031440113
3301.511664	0.030888746
3303.440117	0.030033128
3305.368570	0.029828273
3307.297023	0.030423315
3309.225476	0.030913567
3311.153929	0.030796437
3313.082382	0.030596597
3315.010835	0.030928483
3316.939288	0.031503581
3318.867741	0.031770080
3320.796194	0.031861395
3322.724648	0.032088973
3324.653101	0.032286230
3326.581554	0.032170456
3328.510007	0.032065541
3330.438460	0.032357097
3332.366913	0.032664824
3334.295366	0.032577842
3336.223819	0.032272913
3338.152272	0.032111172
3340.080725	0.032360300
3342.009178	0.032912843
3343.937631	0.033400290
3345.866084	0.033781677
3347.794537	0.034105934
3349.722991	0.034273926
3351.651444	0.034329109
3353.579897	0.034370966
3355.508350	0.034435939
3357.436803	0.034596238
3359.365256	0.034883883
3361.293709	0.035142660
3363.222162	0.035238769
3365.150615	0.035224557
3367.079068	0.035265997
3369.007521	0.035290729
3370.935974	0.035097048
3372.864427	0.034945872
3374.792881	0.035213273
3376.721334	0.035612371
3378.649787	0.035842676
3380.578240	0.036262099
3382.506693	0.037054148
3384.435146	0.037803635
3386.363599	0.038037870
3388.292052	0.037685830
3390.220505	0.037028298
3392.148958	0.036464125
3394.077411	0.036137924
3396.005864	0.035908729
3397.934317	0.036080074
3399.862770	0.036779519
3401.791224	0.037513267
3403.719677	0.037892241
3405.648130	0.038000710
3407.576583	0.037490923
3409.505036	0.036917128
3411.433489	0.037003584
3413.361942	0.037414461
3415.290395	0.037629694
3417.218848	0.037662204
3419.147301	0.037613943
3421.075754	0.037549969
3423.004207	0.037523314
3424.932660	0.037502777
3426.861114	0.037535872
3428.789567	0.037858520
3430.718020	0.038564518
3432.646473	0.039029308
3434.574926	0.038458377
3436.503379	0.037389964
3438.431832	0.037005235
3440.360285	0.037169941
3442.288738	0.037342697
3444.217191	0.037665803
3446.145644	0.038157385
3448.074097	0.038805306
3450.002550	0.039041884
3451.931004	0.038318217
3453.859457	0.037418224
3455.787910	0.037122957
3457.716363	0.037267365
3459.644816	0.037144165
3461.573269	0.036392502
3463.501722	0.035596550
3465.430175	0.035524800
3467.358628	0.036013741
3469.287081	0.036073994
3471.215534	0.035429236
3473.143987	0.034951050
3475.072440	0.035240650
3477.000893	0.035744872
3478.929347	0.035569936
3480.857800	0.034919679
3482.786253	0.034568071
3484.714706	0.034450311
3486.643159	0.034205787
3488.571612	0.034067437
3490.500065	0.034239162
3492.428518	0.034372088
3494.356971	0.034087472
3496.285424	0.033764701
3498.213877	0.033963636
3500.142330	0.034304921
3502.070783	0.034284614
3503.999237	0.034148075
3505.927690	0.033913448
3507.856143	0.033238415
3509.784596	0.032612786
3511.713049	0.032471996
3513.641502	0.032583725
3515.569955	0.032753807
3517.498408	0.032564037
3519.426861	0.031976175
3521.355314	0.031717751
3523.283767	0.032113731
3525.212220	0.032343734
3527.140673	0.031857647
3529.069126	0.031461447
3530.997580	0.031485491
3532.926033	0.031106964
3534.854486	0.030092560
3536.782939	0.029222950
3538.711392	0.028939644
3540.639845	0.028978413
3542.568298	0.029055245
3544.496751	0.028936567
3546.425204	0.028712334
3548.353657	0.028598022
3550.282110	0.028319867
3552.210563	0.027937144
3554.139016	0.027878512
3556.067470	0.027914345
3557.995923	0.027786894
3559.924376	0.027882822
3561.852829	0.028418342
3563.781282	0.028574347
3565.709735	0.027409004
3567.638188	0.025803234
3569.566641	0.024999464
3571.495094	0.024578907
3573.423547	0.024070458
3575.352000	0.023676388
3577.280453	0.023483688
3579.208906	0.023552185
3581.137360	0.023902882
3583.065813	0.024139946
3584.994266	0.023653081
3586.922719	0.022831723
3588.851172	0.022955656
3590.779625	0.023636434
3592.708078	0.023491254
3594.636531	0.022777081
3596.564984	0.022387277
3598.493437	0.021922039
3600.421890	0.021081615
3602.350343	0.020729460
3604.278796	0.021184972
3606.207249	0.021784935
3608.135703	0.022181211
3610.064156	0.022556057
3611.992609	0.022799311
3613.921062	0.022592748
3615.849515	0.021605084
3617.777968	0.020028902
3619.706421	0.019182645
3621.634874	0.019607643
3623.563327	0.020115595
3625.491780	0.019672899
3627.420233	0.018456945
3629.348686	0.017778158
3631.277139	0.017806003
3633.205593	0.017456831
3635.134046	0.017000634
3637.062499	0.017095132
3638.990952	0.017486988
3640.919405	0.017660689
3642.847858	0.017480163
3644.776311	0.016847149
3646.704764	0.015258232
3648.633217	0.013342938
3650.561670	0.013117492
3652.490123	0.014589302
3654.418576	0.015566389
3656.347029	0.015401710
3658.275482	0.014988686
3660.203936	0.014395916
3662.132389	0.013768882
3664.060842	0.013650937
3665.989295	0.013827057
3667.917748	0.013668455
3669.846201	0.013749062
3671.774654	0.014917806
3673.703107	0.015757052
3675.631560	0.015055174
3677.560013	0.014086734
3679.488466	0.013615426
3681.416919	0.013316284
3683.345372	0.013019418
3685.273826	0.012523891
3687.202279	0.011635050
3689.130732	0.010949277
3691.059185	0.011227034
3692.987638	0.012077722
3694.916091	0.012727075
3696.844544	0.012878085
3698.772997	0.012484763
3700.701450	0.011902432
3702.629903	0.011769569
3704.558356	0.011960640
3706.486809	0.012047553
3708.415262	0.012309944
3710.343716	0.012762249
3712.272169	0.012817740
3714.200622	0.012700900
3716.129075	0.012572296
3718.057528	0.012339250
3719.985981	0.012105960
3721.914434	0.011880784
3723.842887	0.011832395
3725.771340	0.012219472
3727.699793	0.012826957
3729.628246	0.013093558
3731.556699	0.013072327
3733.485152	0.013332144
3735.413605	0.013653988
3737.342059	0.013391955
3739.270512	0.012876179
3741.198965	0.012596007
3743.127418	0.012444688
3745.055871	0.012893117
3746.984324	0.014258990
3748.912777	0.015040714
3750.841230	0.014438830
3752.769683	0.013724599
3754.698136	0.013423678
3756.626589	0.013133305
3758.555042	0.012819389
3760.483495	0.012836505
3762.411949	0.013177511
3764.340402	0.013452383
3766.268855	0.013437145
3768.197308	0.012954931
3770.125761	0.012492624
3772.054214	0.012851413
3773.982667	0.013633683
3775.911120	0.014207481
3777.839573	0.014562836
3779.768026	0.014829928
3781.696479	0.014773282
3783.624932	0.014202651
3785.553385	0.013655217
3787.481838	0.013492646
3789.410292	0.013381057
3791.338745	0.013181193
3793.267198	0.013087433
3795.195651	0.013269939
3797.124104	0.013779921
3799.052557	0.013921175
3800.981010	0.013445912
3802.909463	0.013665562
3804.837916	0.014112697
3806.766369	0.013473671
3808.694822	0.012815882
3810.623275	0.013025064
3812.551728	0.013482791
3814.480182	0.013489476
3816.408635	0.013308628
3818.337088	0.013406008
3820.265541	0.013430442
3822.193994	0.013406382
3824.122447	0.013205329
3826.050900	0.012855172
3827.979353	0.013264857
3829.907806	0.014136581
3831.836259	0.014581618
3833.764712	0.014606590
3835.693165	0.014075532
3837.621618	0.013397840
3839.550071	0.013714485
3841.478525	0.014126847
3843.406978	0.013248109
3845.335431	0.012101568
3847.263884	0.011945947
3849.192337	0.012829966
3851.120790	0.014043129
3853.049243	0.014855087
3854.977696	0.015218571
3856.906149	0.015253939
3858.834602	0.014861262
3860.763055	0.014031333
3862.691508	0.012713805
3864.619961	0.011926018
3866.548415	0.012439617
3868.476868	0.012940458
3870.405321	0.012797730
3872.333774	0.012865435
3874.262227	0.013058501
3876.190680	0.013199444
3878.119133	0.013295752
3880.047586	0.013278616
3881.976039	0.012985281
3883.904492	0.012109591
3885.832945	0.011302295
3887.761398	0.011112001
3889.689851	0.010888347
3891.618305	0.010574550
3893.546758	0.010726151
3895.475211	0.011072649
3897.403664	0.011288637
3899.332117	0.011553062
3901.260570	0.011820254
3903.189023	0.012111734
3905.117476	0.012720208
3907.045929	0.013188913
3908.974382	0.013002294
3910.902835	0.012544238
3912.831288	0.012258203
3914.759741	0.011780743
3916.688194	0.010922974
3918.616648	0.010392405
3920.545101	0.010703141
3922.473554	0.011439426
3924.402007	0.011729781
3926.330460	0.011484548
3928.258913	0.011263660
3930.187366	0.011406732
3932.115819	0.011686271
3934.044272	0.011579023
3935.972725	0.011125896
3937.901178	0.010840732
3939.829631	0.010950139
3941.758084	0.011359472
3943.686538	0.011780283
3945.614991	0.011687683
3947.543444	0.011009086
3949.471897	0.010438406
3951.400350	0.010255583
3953.328803	0.010272129
3955.257256	0.010300148
3957.185709	0.010175178
3959.114162	0.010069810
3961.042615	0.010345652
3962.971068	0.010984766
3964.899521	0.011447382
3966.827974	0.011342463
3968.756427	0.011125382
3970.684881	0.011185712
3972.613334	0.011262200
3974.541787	0.011144817
3976.470240	0.011083343
3978.398693	0.011054152
3980.327146	0.010645133
3982.255599	0.010134532
3984.184052	0.010079408
3986.112505	0.010197546
3988.040958	0.010208266
3989.969411	0.010561584
3991.897864	0.011231788
3993.826317	0.011326292
3995.754771	0.010547267
3997.683224	0.009580976
3999.611677	0.009155765
4001.540130	0.009305566
4003.468583	0.009720814
4005.397036	0.010552240
4007.325489	0.011601414
4009.253942	0.012134648
4011.182395	0.011934993
4013.110848	0.011457825
4015.039301	0.011072514
4016.967754	0.010472182
4018.896207	0.009570892
4020.824661	0.009276861
4022.753114	0.009716898
4024.681567	0.009927956
4026.610020	0.009396177
4028.538473	0.008599528
4030.466926	0.008368038
4032.395379	0.008885429
4034.323832	0.009716237
4036.252285	0.010062852
4038.180738	0.009311720
4040.109191	0.008302507
4042.037644	0.008149197
4043.966097	0.008497404
4045.894550	0.008940768
4047.823004	0.009441849
4049.751457	0.009130396
4051.679910	0.008509579
4053.608363	0.008771489
4055.536816	0.009171103
4057.465269	0.009149437
4059.393722	0.009224586
4061.322175	0.009239174
4063.250628	0.008927055
4065.179081	0.008792707
4067.107534	0.008775600
4069.035987	0.008668921
4070.964440	0.008720495
4072.892894	0.008538444
4074.821347	0.007927036
4076.749800	0.007310927
4078.678253	0.007094766
4080.606706	0.007686179
4082.535159	0.008462729
4084.463612	0.008665792
4086.392065	0.008814234
4088.320518	0.009166604
4090.248971	0.009239718
4092.177424	0.009168792
4094.105877	0.009459497
4096.034330	0.009775630
4097.962783	0.009614954
4099.891237	0.009368380
4101.819690	0.009530453
4103.748143	0.009794620
4105.676596	0.009626761
4107.605049	0.009052257
4109.533502	0.008906311
4111.461955	0.008997842
4113.390408	0.008600088
4115.318861	0.008156092
4117.247314	0.008294076
4119.175767	0.008837704
4121.104220	0.009175784
4123.032673	0.008992053
4124.961127	0.008786679
4126.889580	0.009201608
4128.818033	0.010039247
4130.746486	0.009895093
4132.674939	0.008694133
4134.603392	0.007756898
4136.531845	0.007116965
4138.460298	0.007115998
4140.388751	0.008120648
4142.317204	0.008993135
4144.245657	0.008790035
4146.174110	0.007985933
4148.102563	0.007171499
4150.031017	0.006511931
4151.959470	0.006441394
4153.887923	0.006941623
4155.816376	0.007066077
4157.744829	0.006784909
4159.673282	0.006942715
4161.601735	0.006750003
4163.530188	0.006042993
4165.458641	0.006069920
4167.387094	0.006788342
4169.315547	0.007517333
4171.244000	0.007776687
4173.172453	0.008149538
4175.100906	0.008683699
4177.029360	0.008457411
4178.957813	0.007619993
4180.886266	0.007085479
4182.814719	0.007203951
4184.743172	0.007156224
4186.671625	0.006790047
4188.600078	0.006714888
4190.528531	0.006911503
4192.456984	0.007159889
4194.385437	0.007110993
4196.313890	0.006600529
4198.242343	0.006314117
4200.170796	0.006977515
4202.099250	0.007741314
4204.027703	0.007600114
4205.956156	0.007145384
4207.884609	0.007256947
4209.813062	0.007585987
4211.741515	0.007768675
4213.669968	0.008247998
4215.598421	0.008561781
4217.526874	0.008737659
4219.455327	0.008937848
4221.383780	0.008886328
4223.312233	0.008526753
4225.240686	0.007687236
4227.169139	0.006745706
4229.097593	0.006260433
4231.026046	0.006396264
4232.954499	0.006892100
4234.882952	0.007036723
4236.811405	0.006732206
4238.739858	0.006497702
4240.668311	0.006771084
4242.596764	0.007282666
4244.525217	0.007530979
4246.453670	0.007597088
4248.382123	0.007014487
4250.310576	0.005414294
4252.239029	0.004905242
4254.167483	0.006495864
4256.095936	0.007879593
4258.024389	0.007550880
4259.952842	0.006719031
4261.881295	0.006872585
4263.809748	0.007399766
4265.738201	0.006982457
4267.666654	0.005799755
4269.595107	0.005257212
4271.523560	0.005946834
4273.452013	0.007286836
4275.380466	0.007265772
4277.308919	0.006151025
4279.237373	0.005649731
4281.165826	0.006237572
4283.094279	0.006343394
4285.022732	0.005640352
4286.951185	0.005763742
4288.879638	0.006355012
4290.808091	0.006382835
4292.736544	0.006106420
4294.664997	0.006155742
4296.593450	0.006914307
4298.521903	0.007854902
4300.450356	0.008135453
4302.378809	0.007989826
4304.307262	0.007308027
4306.235716	0.006454738
4308.164169	0.005923782
4310.092622	0.006142714
4312.021075	0.006858235
4313.949528	0.006785181
4315.877981	0.006043845
4317.806434	0.005540760
4319.734887	0.005035346
4321.663340	0.005195302
4323.591793	0.006136842
4325.520246	0.007071084
4327.448699	0.007224234
4329.377152	0.006910127
4331.305606	0.006380111
4333.234059	0.005997172
4335.162512	0.006318350
4337.090965	0.006962638
4339.019418	0.007450435
4340.947871	0.007407035
4342.876324	0.006512684
4344.804777	0.005616106
4346.733230	0.005851822
4348.661683	0.006501057
4350.590136	0.006640028
4352.518589	0.006491099
4354.447042	0.006556381
4356.375495	0.006608907
4358.303949	0.006505260
4360.232402	0.006957903
4362.160855	0.007334007
4364.089308	0.006811593
4366.017761	0.006287904
4367.946214	0.006298310
4369.874667	0.005945665
4371.803120	0.005278267
4373.731573	0.005535358
4375.660026	0.006412257
4377.588479	0.006369231
4379.516932	0.006220082
4381.445385	0.006727378
4383.373839	0.006930637
4385.302292	0.006569018
4387.230745	0.006119966
4389.159198	0.005685782
4391.087651	0.005514789
4393.016104	0.005751385
4394.944557	0.006264848
4396.873010	0.006353862
4398.801463	0.005961517
4400.729916	0.005705021
4402.658369	0.006216927
4404.586822	0.007222992
4406.515275	0.007240574
4408.443729	0.005760934
4410.372182	0.004537506
4412.300635	0.004791478
4414.229088	0.006021654
4416.157541	0.006808499
4418.085994	0.006612116
4420.014447	0.005890801
4421.942900	0.005209449
4423.871353	0.005219415
4425.799806	0.006321752
4427.728259	0.007819867
4429.656712	0.008213555
4431.585165	0.007480995
4433.513618	0.007149674
4435.442072	0.007439295
4437.370525	0.007459305
4439.298978	0.006897416
4441.227431	0.006244248
4443.155884	0.006332805
4445.084337	0.007385019
4447.012790	0.007676507
4448.941243	0.006590654
4450.869696	0.005766810
4452.798149	0.006206980
4454.726602	0.007047569
4456.655055	0.007355881
4458.583508	0.007198876
4460.511962	0.006902518
4462.440415	0.006196395
4464.368868	0.005535978
4466.297321	0.005601330
4468.225774	0.005734494
4470.154227	0.006172780
4472.082680	0.007025735
4474.011133	0.007229242
4475.939586	0.006926312
4477.868039	0.006939981
4479.796492	0.006937147
4481.724945	0.006928721
4483.653398	0.007197840
4485.581851	0.007314375
4487.510305	0.007047638
4489.438758	0.006717597
4491.367211	0.006250612
4493.295664	0.005751778
4495.224117	0.005873388
4497.152570	0.007050910
4499.081023	0.008706870
4501.009476	0.009165237
4502.937929	0.007828072
4504.866382	0.006249223
4506.794835	0.005864554
4508.723288	0.006456217
4510.651741	0.007433157
4512.580195	0.008464407
4514.508648	0.009100226
4516.437101	0.009140569
4518.365554	0.008396686
4520.294007	0.007317895
4522.222460	0.006461580
4524.150913	0.006362444
4526.079366	0.006783391
4528.007819	0.006992860
4529.936272	0.007406834
4531.864725	0.007944806
4533.793178	0.007321895
4535.721631	0.006229402
4537.650084	0.006533721
4539.578538	0.007580721
4541.506991	0.008056950
4543.435444	0.008135677
4545.363897	0.008012093
4547.292350	0.007500492
4549.220803	0.006719245
4551.149256	0.005982047
4553.077709	0.005528299
4555.006162	0.005478765
4556.934615	0.005524947
4558.863068	0.006034134
4560.791521	0.006929376
4562.719974	0.007492161
4564.648428	0.007413036
4566.576881	0.006620902
4568.505334	0.005785960
4570.433787	0.005629081
4572.362240	0.005484562
4574.290693	0.005066162
4576.219146	0.005690668
4578.147599	0.007243367
4580.076052	0.007947803
4582.004505	0.007402092
4583.932958	0.007421323
4585.861411	0.008326458
4587.789864	0.008695357
4589.718318	0.007732853
4591.646771	0.006861395
4593.575224	0.006776356
4595.503677	0.007136749
4597.432130	0.007648484
4599.360583	0.008517886
4601.289036	0.008644513
4603.217489	0.007672798
[truncated: 1,501 more rows]
