# Supplementary material for: Adaptive Method for Quantitative Estimation of Glucose and Fructose Concentrations in Aqueous Solutions Based on Infrared Nanoantenna Optics
Source: Sensors (Basel). 2019 Jul 11;19(14):3053. doi: 10.3390/s19143053 (PMC6678705; doi:10.3390/s19143053)
Supplement: Supplementary file 1 [file sensors-19-03053-s001.zip › 00_Measurement_Data/Fructose cycles/3 water/res4 sc50_50 ap100x100/3 water.13.txt]

748.239793	0.017145809
750.168246	0.020260323
752.096699	0.020439873
754.025152	0.020555118
755.953605	0.016580025
757.882058	0.017329443
759.810511	0.010279698
761.738964	0.022391384
763.667418	0.022834204
765.595871	0.016595520
767.524324	0.020789772
769.452777	0.025478469
771.381230	0.028645424
773.309683	0.036021937
775.238136	0.039402656
777.166589	0.025398945
779.095042	0.015106653
781.023495	0.024022622
782.951948	0.023439707
784.880401	0.018417604
786.808854	0.032924265
788.737308	0.044957910
790.665761	0.050233692
792.594214	0.048722595
794.522667	0.035344396
796.451120	0.024412280
798.379573	0.021957360
800.308026	0.020360600
802.236479	0.021069879
804.164932	0.023631958
806.093385	0.024645763
808.021838	0.027115347
809.950291	0.036521185
811.878744	0.042324971
813.807197	0.037980959
815.735651	0.032382365
817.664104	0.029183039
819.592557	0.035881862
821.521010	0.025341768
823.449463	0.025850767
825.377916	0.030104967
827.306369	0.029889951
829.234822	0.028613213
831.163275	0.023228399
833.091728	0.013657889
835.020181	0.018961281
836.948634	0.017586946
838.877087	0.014142889
840.805541	0.017669691
842.733994	0.027891571
844.662447	0.030192969
846.590900	0.016044647
848.519353	0.012476527
850.447806	0.009807884
852.376259	0.009477349
854.304712	0.023342615
856.233165	0.026683442
858.161618	0.018990304
860.090071	0.013494738
862.018524	0.013868643
863.946977	0.014911852
865.875430	0.016832354
867.803884	0.019396000
869.732337	0.021262331
871.660790	0.018856561
873.589243	0.016013471
875.517696	0.017876917
877.446149	0.022448527
879.374602	0.028868183
881.303055	0.034868825
883.231508	0.038058475
885.159961	0.040296488
887.088414	0.043507922
889.016867	0.047799759
890.945320	0.052282140
892.873774	0.054139301
894.802227	0.053465940
896.730680	0.055235516
898.659133	0.058977872
900.587586	0.060898896
902.516039	0.062276531
904.444492	0.065942079
906.372945	0.071194351
908.301398	0.075764410
910.229851	0.080391578
912.158304	0.086707875
914.086757	0.092081048
916.015210	0.095206164
917.943664	0.098339580
919.872117	0.101900153
921.800570	0.105746813
923.729023	0.109581992
925.657476	0.112725496
927.585929	0.116671644
929.514382	0.122429550
931.442835	0.128834262
933.371288	0.135391966
935.299741	0.141585261
937.228194	0.147114128
939.156647	0.152328134
941.085100	0.157237887
943.013553	0.161993921
944.942007	0.167218938
946.870460	0.173342615
948.798913	0.179511502
950.727366	0.185225397
952.655819	0.191494197
954.584272	0.197711989
956.512725	0.202860102
958.441178	0.209224984
960.369631	0.218447849
962.298084	0.227587938
964.226537	0.234199345
966.154990	0.239839822
968.083443	0.245750770
970.011897	0.251653969
971.940350	0.257241160
973.868803	0.262228996
975.797256	0.267547160
977.725709	0.273718417
979.654162	0.280469328
981.582615	0.287791729
983.511068	0.294528931
985.439521	0.300601661
987.367974	0.307143658
989.296427	0.313085735
991.224880	0.317713022
993.153333	0.322842479
995.081786	0.329295993
997.010240	0.335501820
998.938693	0.340534061
1000.867146	0.345481277
1002.795599	0.350873113
1004.724052	0.355521500
1006.652505	0.359351873
1008.580958	0.363970518
1010.509411	0.369163036
1012.437864	0.373367429
1014.366317	0.376695186
1016.294770	0.379846066
1018.223223	0.383131295
1020.151676	0.386871070
1022.080130	0.390639365
1024.008583	0.393557459
1025.937036	0.396010339
1027.865489	0.399074167
1029.793942	0.402036190
1031.722395	0.403815329
1033.650848	0.405148804
1035.579301	0.406559616
1037.507754	0.407910496
1039.436207	0.409537137
1041.364660	0.411082804
1043.293113	0.411763459
1045.221566	0.411930919
1047.150019	0.412373751
1049.078473	0.413281113
1051.006926	0.414223522
1052.935379	0.414380819
1054.863832	0.413285673
1056.792285	0.411345184
1058.720738	0.409582019
1060.649191	0.409000874
1062.577644	0.409703612
1064.506097	0.410525322
1066.434550	0.410115331
1068.363003	0.408250630
1070.291456	0.405885398
1072.219909	0.404030323
1074.148363	0.402429372
1076.076816	0.400740951
1078.005269	0.399444222
1079.933722	0.397990465
1081.862175	0.396068484
1083.790628	0.395129025
1085.719081	0.395655483
1087.647534	0.395816624
1089.575987	0.393836081
1091.504440	0.390414745
1093.432893	0.387219250
1095.361346	0.384705484
1097.289799	0.383118182
1099.218253	0.382395089
1101.146706	0.381189585
1103.075159	0.378418237
1105.003612	0.374710828
1106.932065	0.371486038
1108.860518	0.369256586
1110.788971	0.367254198
1112.717424	0.364734620
1114.645877	0.361594737
1116.574330	0.358042866
1118.502783	0.354939014
1120.431236	0.353079319
1122.359689	0.351781636
1124.288142	0.349734098
1126.216596	0.346745968
1128.145049	0.343338519
1130.073502	0.339786291
1132.001955	0.336638272
1133.930408	0.334154099
1135.858861	0.331814200
1137.787314	0.329667926
1139.715767	0.327912480
1141.644220	0.325822383
1143.572673	0.322910070
1145.501126	0.319699615
1147.429579	0.316788971
1149.358032	0.314333409
1151.286486	0.312034458
1153.214939	0.309258580
1155.143392	0.306163698
1157.071845	0.303469360
1159.000298	0.300890833
1160.928751	0.297925383
1162.857204	0.294945359
1164.785657	0.292055488
1166.714110	0.289101183
1168.642563	0.286665142
1170.571016	0.284778327
1172.499469	0.282424212
1174.427922	0.279221416
1176.356375	0.275825262
1178.284829	0.272880763
1180.213282	0.270150036
1182.141735	0.267242789
1184.070188	0.264501631
1185.998641	0.262107998
1187.927094	0.259788305
1189.855547	0.257418513
1191.784000	0.254895121
1193.712453	0.252227068
1195.640906	0.249874428
1197.569359	0.247896954
1199.497812	0.245633319
1201.426265	0.242841840
1203.354719	0.239990443
1205.283172	0.237275317
1207.211625	0.234871298
1209.140078	0.232545674
1211.068531	0.229995534
1212.996984	0.227430969
1214.925437	0.225158781
1216.853890	0.223265305
1218.782343	0.221525460
1220.710796	0.219429508
1222.639249	0.216966406
1224.567702	0.214651957
1226.496155	0.212569609
1228.424609	0.210489452
1230.353062	0.208486855
1232.281515	0.206733182
1234.209968	0.205107227
1236.138421	0.203432515
1238.066874	0.201696187
1239.995327	0.199904859
1241.923780	0.198054507
1243.852233	0.196290374
1245.780686	0.194819286
1247.709139	0.193343267
1249.637592	0.191286862
1251.566045	0.189030826
1253.494498	0.187204584
1255.422952	0.185657829
1257.351405	0.184107885
1259.279858	0.182330668
1261.208311	0.180167452
1263.136764	0.177891210
1265.065217	0.175874546
1266.993670	0.174182832
1268.922123	0.172713667
1270.850576	0.171296522
1272.779029	0.169702590
1274.707482	0.167873248
1276.635935	0.166165799
1278.564388	0.164715320
1280.492842	0.163366079
1282.421295	0.162067011
1284.349748	0.160813525
1286.278201	0.159608692
1288.206654	0.158395141
1290.135107	0.156960577
1292.063560	0.155265331
1293.992013	0.153534576
1295.920466	0.151876748
1297.848919	0.150239646
1299.777372	0.148697376
1301.705825	0.147249997
1303.634278	0.145810947
1305.562731	0.144359946
1307.491185	0.142876789
1309.419638	0.141658276
1311.348091	0.140980989
1313.276544	0.140553087
1315.204997	0.139737666
1317.133450	0.138224736
1319.061903	0.136395156
1320.990356	0.134627923
1322.918809	0.132960588
1324.847262	0.131545305
1326.775715	0.130324513
1328.704168	0.129022583
1330.632621	0.127687007
1332.561075	0.126680270
1334.489528	0.126312599
1336.417981	0.126436085
1338.346434	0.125918686
1340.274887	0.123859107
1342.203340	0.121071905
1344.131793	0.119070649
1346.060246	0.118217193
1347.988699	0.117634475
1349.917152	0.116453215
1351.845605	0.114882827
1353.774058	0.113541350
1355.702511	0.112580836
1357.630965	0.111886129
1359.559418	0.111453675
1361.487871	0.111151047
1363.416324	0.110559873
1365.344777	0.109412730
1367.273230	0.108044557
1369.201683	0.107083492
1371.130136	0.106696144
1373.058589	0.106298357
1374.987042	0.105253495
1376.915495	0.103509776
1378.843948	0.101640567
1380.772401	0.100212440
1382.700854	0.099369437
1384.629308	0.098874032
1386.557761	0.098126121
1388.486214	0.096868232
1390.414667	0.095704384
1392.343120	0.095223218
1394.271573	0.095345095
1396.200026	0.095349282
1398.128479	0.094389573
1400.056932	0.092680424
1401.985385	0.091141246
1403.913838	0.090119846
1405.842291	0.089440413
1407.770744	0.088724658
1409.699198	0.087689310
1411.627651	0.086436503
1413.556104	0.085626692
1415.484557	0.085718922
1417.413010	0.085912041
1419.341463	0.085328214
1421.269916	0.084153198
1423.198369	0.082644276
1425.126822	0.081247769
1427.055275	0.080573805
1428.983728	0.080569506
1430.912181	0.080804557
1432.840634	0.080808923
1434.769087	0.080060922
1436.697541	0.078467079
1438.625994	0.076815464
1440.554447	0.075566716
1442.482900	0.074838623
1444.411353	0.074584134
1446.339806	0.074253529
1448.268259	0.073543370
1450.196712	0.072724655
1452.125165	0.072444946
1454.053618	0.073209964
1455.982071	0.074302860
1457.910524	0.073994748
1459.838977	0.072093561
1461.767431	0.070182092
1463.695884	0.068770856
1465.624337	0.067762733
1467.552790	0.067384914
1469.481243	0.067693390
1471.409696	0.068300284
1473.338149	0.068573110
1475.266602	0.067764707
1477.195055	0.066132590
1479.123508	0.064719498
1481.051961	0.063923880
1482.980414	0.063628577
1484.908867	0.063830614
1486.837321	0.064572185
1488.765774	0.064976275
1490.694227	0.063931808
1492.622680	0.062438723
1494.551133	0.061674174
1496.479586	0.061255146
1498.408039	0.060484163
1500.336492	0.059623647
1502.264945	0.059645995
1504.193398	0.060875118
1506.121851	0.062328085
1508.050304	0.061899237
1509.978757	0.059417699
1511.907210	0.057402667
1513.835664	0.056925613
1515.764117	0.057092216
1517.692570	0.057090934
1519.621023	0.057004552
1521.549476	0.057190422
1523.477929	0.057201467
1525.406382	0.056113139
1527.334835	0.054397590
1529.263288	0.053287875
1531.191741	0.052994743
1533.120194	0.052814350
1535.048647	0.052563667
1536.977100	0.052865125
1538.905554	0.054412030
1540.834007	0.056498371
1542.762460	0.056185286
1544.690913	0.053625908
1546.619366	0.051269718
1548.547819	0.050000962
1550.476272	0.049472064
1552.404725	0.049265888
1554.333178	0.049499720
1556.261631	0.050287407
1558.190084	0.050722197
1560.118537	0.050146297
1562.046990	0.049247708
1563.975443	0.048610408
1565.903897	0.048509229
1567.832350	0.048601557
1569.760803	0.048481122
1571.689256	0.048346456
1573.617709	0.048221383
1575.546162	0.047932345
1577.474615	0.047462530
1579.403068	0.046747483
1581.331521	0.045951441
1583.259974	0.045351278
1585.188427	0.044940170
1587.116880	0.044844322
1589.045333	0.045334607
1590.973787	0.046328697
1592.902240	0.047360051
1594.830693	0.047983784
1596.759146	0.048070058
1598.687599	0.047770269
1600.616052	0.047350023
1602.544505	0.047122281
1604.472958	0.047449045
1606.401411	0.048380792
1608.329864	0.049293675
1610.258317	0.049574308
1612.186770	0.049617760
1614.115223	0.050049331
1616.043677	0.050700411
1617.972130	0.051080283
1619.900583	0.051232994
1621.829036	0.051582430
1623.757489	0.052396767
1625.685942	0.053079709
1627.614395	0.052967418
1629.542848	0.052544843
1631.471301	0.052803930
1633.399754	0.054031618
1635.328207	0.055546124
1637.256660	0.055909794
1639.185113	0.054981105
1641.113566	0.054475021
1643.042020	0.055324171
1644.970473	0.056838416
1646.898926	0.057891224
1648.827379	0.058247793
1650.755832	0.058111504
1652.684285	0.057149176
1654.612738	0.055593997
1656.541191	0.054315835
1658.469644	0.053695429
1660.398097	0.053508550
1662.326550	0.053191863
1664.255003	0.052769702
1666.183456	0.052608199
1668.111910	0.052558407
1670.040363	0.052365191
1671.968816	0.051956408
1673.897269	0.051188052
1675.825722	0.050277703
1677.754175	0.049726970
1679.682628	0.049701918
1681.611081	0.050055332
1683.539534	0.049901232
1685.467987	0.048555948
1687.396440	0.046609122
1689.324893	0.044717114
1691.253346	0.043479662
1693.181799	0.043007225
1695.110253	0.042965084
1697.038706	0.043322966
1698.967159	0.043364521
1700.895612	0.042541649
1702.824065	0.041465040
1704.752518	0.040225953
1706.680971	0.038898434
1708.609424	0.037799679
1710.537877	0.037192639
1712.466330	0.037204783
1714.394783	0.037553936
1716.323236	0.037441086
1718.251689	0.036535680
1720.180143	0.035482861
1722.108596	0.034620561
1724.037049	0.033994645
1725.965502	0.033751957
1727.893955	0.033922903
1729.822408	0.034513779
1731.750861	0.035145294
1733.679314	0.035226744
1735.607767	0.034937598
1737.536220	0.034537602
1739.464673	0.034056731
1741.393126	0.033855300
1743.321579	0.033981588
1745.250032	0.034180909
1747.178486	0.034347158
1749.106939	0.034316141
1751.035392	0.033988424
1752.963845	0.033656564
1754.892298	0.033512056
1756.820751	0.033462364
1758.749204	0.033473574
1760.677657	0.033436354
1762.606110	0.033380855
1764.534563	0.033460710
1766.463016	0.033761956
1768.391469	0.034527056
1770.319922	0.035630748
1772.248376	0.036249775
1774.176829	0.035932556
1776.105282	0.035287011
1778.033735	0.035030875
1779.962188	0.035241827
1781.890641	0.035535529
1783.819094	0.035659529
1785.747547	0.035813179
1787.676000	0.036265261
1789.604453	0.036984600
1791.532906	0.037742775
1793.461359	0.038249675
1795.389812	0.038382430
1797.318266	0.038360111
1799.246719	0.038442891
1801.175172	0.038759854
1803.103625	0.039285991
1805.032078	0.039844614
1806.960531	0.040345479
1808.888984	0.040763009
1810.817437	0.040983260
1812.745890	0.040882312
1814.674343	0.040495079
1816.602796	0.040134717
1818.531249	0.040193010
1820.459702	0.040620726
1822.388155	0.040963851
1824.316609	0.041009530
1826.245062	0.041085321
1828.173515	0.041324463
1830.101968	0.041494962
1832.030421	0.041449696
1833.958874	0.041179430
1835.887327	0.040811226
1837.815780	0.040527470
1839.744233	0.040534414
1841.672686	0.040834416
1843.601139	0.041107029
1845.529592	0.041017767
1847.458045	0.040506456
1849.386499	0.039940126
1851.314952	0.039585091
1853.243405	0.039289646
1855.171858	0.038924869
1857.100311	0.038583383
1859.028764	0.038364638
1860.957217	0.038291350
1862.885670	0.038346697
1864.814123	0.038553122
1866.742576	0.038813930
1868.671029	0.038773522
1870.599482	0.038305882
1872.527935	0.037703272
1874.456388	0.037122551
1876.384842	0.036641672
1878.313295	0.036348913
1880.241748	0.036096264
1882.170201	0.035725858
1884.098654	0.035437807
1886.027107	0.035434097
1887.955560	0.035434783
1889.884013	0.035040054
1891.812466	0.034337819
1893.740919	0.033785649
1895.669372	0.033635903
1897.597825	0.033646490
1899.526278	0.033455629
1901.454732	0.032935880
1903.383185	0.032190472
1905.311638	0.031617828
1907.240091	0.031551149
1909.168544	0.031785488
1911.096997	0.031757690
1913.025450	0.031331025
1914.953903	0.030912613
1916.882356	0.030637588
1918.810809	0.030388359
1920.739262	0.030185612
1922.667715	0.029972844
1924.596168	0.029646110
1926.524622	0.029353986
1928.453075	0.029222758
1930.381528	0.028890107
1932.309981	0.028155904
1934.238434	0.027587596
1936.166887	0.027624607
1938.095340	0.027821902
1940.023793	0.027598646
1941.952246	0.027046390
1943.880699	0.026572524
1945.809152	0.026206436
1947.737605	0.025904661
1949.666058	0.025696514
1951.594511	0.025454607
1953.522965	0.025181597
1955.451418	0.025039004
1957.379871	0.024945110
1959.308324	0.024686456
1961.236777	0.024308719
1963.165230	0.024001023
1965.093683	0.023874288
1967.022136	0.023900751
1968.950589	0.023951268
1970.879042	0.023916688
1972.807495	0.023679459
1974.735948	0.023312882
1976.664401	0.023106782
1978.592855	0.023011021
1980.521308	0.022773083
1982.449761	0.022448707
1984.378214	0.022115791
1986.306667	0.021727715
1988.235120	0.021394415
1990.163573	0.021232745
1992.092026	0.021116218
1994.020479	0.020812016
1995.948932	0.020373523
1997.877385	0.020161429
1999.805838	0.020236457
2001.734291	0.020303117
2003.662744	0.020239010
2005.591198	0.020047363
2007.519651	0.019712012
2009.448104	0.019421341
2011.376557	0.019348478
2013.305010	0.019288570
2015.233463	0.019067222
2017.161916	0.018871566
2019.090369	0.018779205
2021.018822	0.018683467
2022.947275	0.018661026
2024.875728	0.018729726
2026.804181	0.018652828
2028.732634	0.018303549
2030.661088	0.017955046
2032.589541	0.017947281
2034.517994	0.018032100
2036.446447	0.017766893
2038.374900	0.017414846
2040.303353	0.017307537
2042.231806	0.017188327
2044.160259	0.016839182
2046.088712	0.016471075
2048.017165	0.016415639
2049.945618	0.016575055
2051.874071	0.016552677
2053.802524	0.016306300
2055.730978	0.016103704
2057.659431	0.016182290
2059.587884	0.016441036
2061.516337	0.016527923
2063.444790	0.016286323
2065.373243	0.015798524
2067.301696	0.015333026
2069.230149	0.015220091
2071.158602	0.015378937
2073.087055	0.015456983
2075.015508	0.015487046
2076.943961	0.015580175
2078.872414	0.015566853
2080.800867	0.015433067
2082.729321	0.015334917
2084.657774	0.015259391
2086.586227	0.015121100
2088.514680	0.015004522
2090.443133	0.015024665
2092.371586	0.014979471
2094.300039	0.014689318
2096.228492	0.014318692
2098.156945	0.014027261
2100.085398	0.013915202
2102.013851	0.013993988
2103.942304	0.013918367
2105.870757	0.013576419
2107.799211	0.013212082
2109.727664	0.012945655
2111.656117	0.013041876
2113.584570	0.013535122
2115.513023	0.013924311
2117.441476	0.013946914
2119.369929	0.013750019
2121.298382	0.013455169
2123.226835	0.013135166
2125.155288	0.013060574
2127.083741	0.013234605
2129.012194	0.013379398
2130.940647	0.013432675
2132.869100	0.013373891
2134.797554	0.013164740
2136.726007	0.012952576
2138.654460	0.012858418
2140.582913	0.012760164
2142.511366	0.012623918
2144.439819	0.012614585
2146.368272	0.012719860
2148.296725	0.012660576
2150.225178	0.012418466
2152.153631	0.012291389
2154.082084	0.012324751
2156.010537	0.012335685
2157.938990	0.012228483
2159.867444	0.012052022
2161.795897	0.011925835
2163.724350	0.011898678
2165.652803	0.011950388
2167.581256	0.012096272
2169.509709	0.012393222
2171.438162	0.012688895
2173.366615	0.012645115
2175.295068	0.012304686
2177.223521	0.012054987
2179.151974	0.012055914
2181.080427	0.012102885
2183.008880	0.011941407
2184.937334	0.011719337
2186.865787	0.011720403
2188.794240	0.011745603
2190.722693	0.011550120
2192.651146	0.011391717
2194.579599	0.011247188
2196.508052	0.010846187
2198.436505	0.010408566
2200.364958	0.010201667
2202.293411	0.010333416
2204.221864	0.010770841
2206.150317	0.011055891
2208.078770	0.011005680
2210.007223	0.010886211
2211.935677	0.010746635
2213.864130	0.010611782
2215.792583	0.010519794
2217.721036	0.010475255
2219.649489	0.010514262
2221.577942	0.010456393
2223.506395	0.010239530
2225.434848	0.010120326
2227.363301	0.010160493
2229.291754	0.010172848
2231.220207	0.010118629
2233.148660	0.010091041
2235.077113	0.010142698
2237.005567	0.010379156
2238.934020	0.010695902
2240.862473	0.010665528
2242.790926	0.010257854
2244.719379	0.009975745
2246.647832	0.010068425
2248.576285	0.010278508
2250.504738	0.010469179
2252.433191	0.010456604
2254.361644	0.010139852
2256.290097	0.009727241
2258.218550	0.009734078
2260.147003	0.010182702
2262.075456	0.010479260
2264.003910	0.010173553
2265.932363	0.009498909
2267.860816	0.009005663
2269.789269	0.008839735
2271.717722	0.008706801
2273.646175	0.008495808
2275.574628	0.008440018
2277.503081	0.008767890
2279.431534	0.009294912
2281.359987	0.009525537
2283.288440	0.009268217
2285.216893	0.008818694
2287.145346	0.008490918
2289.073800	0.008380335
2291.002253	0.008444495
2292.930706	0.008674596
2294.859159	0.008906547
2296.787612	0.008795858
2298.716065	0.008395565
2300.644518	0.008156854
2302.572971	0.008197920
2304.501424	0.008268211
2306.429877	0.008280390
2308.358330	0.008416726
2310.286783	0.008839129
2312.215236	0.009287014
2314.143690	0.009152636
2316.072143	0.008506689
2318.000596	0.008132344
2319.929049	0.008319317
2321.857502	0.008567757
2323.785955	0.008532999
2325.714408	0.008303920
2327.642861	0.008083005
2329.571314	0.008079767
2331.499767	0.008276805
2333.428220	0.008476391
2335.356673	0.008850677
2337.285126	0.009508305
2339.213579	0.009775503
2341.142033	0.009055764
2343.070486	0.008119952
2344.998939	0.007955838
2346.927392	0.008694414
2348.855845	0.009814707
2350.784298	0.010404398
2352.712751	0.009606764
2354.641204	0.008030903
2356.569657	0.007110130
2358.498110	0.007278741
2360.426563	0.007854170
2362.355016	0.008391068
2364.283469	0.009093272
2366.211923	0.009823293
2368.140376	0.009918368
2370.068829	0.008957733
2371.997282	0.007561567
2373.925735	0.006724696
2375.854188	0.006743132
2377.782641	0.007030281
2379.711094	0.006941791
2381.639547	0.006719545
2383.568000	0.006795358
2385.496453	0.006992034
2387.424906	0.006948648
2389.353359	0.006732407
2391.281812	0.006536049
2393.210266	0.006388178
2395.138719	0.006424853
2397.067172	0.006698048
2398.995625	0.006847789
2400.924078	0.006590625
2402.852531	0.006267814
2404.780984	0.006349464
2406.709437	0.006388860
2408.637890	0.006209208
2410.566343	0.006221790
2412.494796	0.006333602
2414.423249	0.006230574
2416.351702	0.006128235
2418.280156	0.006172477
2420.208609	0.006114857
2422.137062	0.006086203
2424.065515	0.006326697
2425.993968	0.006574477
2427.922421	0.006530587
2429.850874	0.006206891
2431.779327	0.005764856
2433.707780	0.005383124
2435.636233	0.005132231
2437.564686	0.005170524
2439.493139	0.005439772
2441.421592	0.005678955
2443.350045	0.006074987
2445.278499	0.006590346
2447.206952	0.006732443
2449.135405	0.006380352
2451.063858	0.005889631
2452.992311	0.005680101
2454.920764	0.005554099
2456.849217	0.005396416
2458.777670	0.005519022
2460.706123	0.005986301
2462.634576	0.006360678
2464.563029	0.006439119
2466.491482	0.006400801
2468.419935	0.006449793
2470.348389	0.006554646
2472.276842	0.006599132
2474.205295	0.006549940
2476.133748	0.006524545
2478.062201	0.006476304
2479.990654	0.006235484
2481.919107	0.005925619
2483.847560	0.005818302
2485.776013	0.005977116
2487.704466	0.006416426
2489.632919	0.006820222
2491.561372	0.006810110
2493.489825	0.006632044
2495.418279	0.006648384
2497.346732	0.006974027
2499.275185	0.007433127
2501.203638	0.007736405
2503.132091	0.007986796
2505.060544	0.008214597
2506.988997	0.008262427
2508.917450	0.008171058
2510.845903	0.008007172
2512.774356	0.007854551
2514.702809	0.007869247
2516.631262	0.007981419
2518.559715	0.008026768
2520.488168	0.008252979
2522.416622	0.008792852
2524.345075	0.009103892
2526.273528	0.009114741
2528.201981	0.009340767
2530.130434	0.009678872
2532.058887	0.009934736
2533.987340	0.010254196
2535.915793	0.010535154
2537.844246	0.010636292
2539.772699	0.010757765
2541.701152	0.011012943
2543.629605	0.011299787
2545.558058	0.011782435
2547.486512	0.012395501
2549.414965	0.012682448
2551.343418	0.012788679
2553.271871	0.013168357
2555.200324	0.013691427
2557.128777	0.013859388
2559.057230	0.013575848
2560.985683	0.013422693
2562.914136	0.013782159
2564.842589	0.014353053
2566.771042	0.014842609
2568.699495	0.015046714
2570.627948	0.014972214
2572.556401	0.014874962
2574.484855	0.014938316
2576.413308	0.015297779
2578.341761	0.015707783
2580.270214	0.015767863
2582.198667	0.015783453
2584.127120	0.016203774
2586.055573	0.016784508
2587.984026	0.017122881
2589.912479	0.017221656
2591.840932	0.017344348
2593.769385	0.017599985
2595.697838	0.017715065
2597.626291	0.017638374
2599.554745	0.017680783
2601.483198	0.017913902
2603.411651	0.018164890
2605.340104	0.018288620
2607.268557	0.018294813
2609.197010	0.018418426
2611.125463	0.018587716
2613.053916	0.018474327
2614.982369	0.018282739
2616.910822	0.018404150
2618.839275	0.018695643
2620.767728	0.018760636
2622.696181	0.018476496
2624.624635	0.018183846
2626.553088	0.018137688
2628.481541	0.018112371
2630.409994	0.018023660
2632.338447	0.018102396
2634.266900	0.018368598
2636.195353	0.018621311
2638.123806	0.018664511
2640.052259	0.018425547
2641.980712	0.018081332
2643.909165	0.017986143
2645.837618	0.018194431
2647.766071	0.018346762
2649.694524	0.018365860
2651.622978	0.018396704
2653.551431	0.018312408
2655.479884	0.018021910
2657.408337	0.017769963
2659.336790	0.017685050
2661.265243	0.017476991
2663.193696	0.017054183
2665.122149	0.016723663
2667.050602	0.016735822
2668.979055	0.016994996
2670.907508	0.017060032
2672.835961	0.016960690
2674.764414	0.017026033
2676.692868	0.016914982
2678.621321	0.016458405
2680.549774	0.016100615
2682.478227	0.016049370
2684.406680	0.016036484
2686.335133	0.015739504
2688.263586	0.015546195
2690.192039	0.015975252
2692.120492	0.016412048
2694.048945	0.016116478
2695.977398	0.015557686
2697.905851	0.015258159
2699.834304	0.015103048
2701.762757	0.015077361
2703.691211	0.015227050
2705.619664	0.015344284
2707.548117	0.014989576
2709.476570	0.014345028
2711.405023	0.014114160
2713.333476	0.014197230
2715.261929	0.014249054
2717.190382	0.014240055
2719.118835	0.014071457
2721.047288	0.013782742
2722.975741	0.013632722
2724.904194	0.013755809
2726.832647	0.013934182
2728.761101	0.013989590
2730.689554	0.013930016
2732.618007	0.013777612
2734.546460	0.013683531
2736.474913	0.013697766
2738.403366	0.013728140
2740.331819	0.013714489
2742.260272	0.013600079
2744.188725	0.013571015
2746.117178	0.013643696
2748.045631	0.013445477
2749.974084	0.013096899
2751.902537	0.013150997
2753.830991	0.013489727
2755.759444	0.013506724
2757.687897	0.013245973
2759.616350	0.013229974
2761.544803	0.013415637
2763.473256	0.013437749
2765.401709	0.013329148
2767.330162	0.013312246
2769.258615	0.013345775
2771.187068	0.013125477
2773.115521	0.012606682
2775.043974	0.012176462
2776.972427	0.012010133
2778.900880	0.012026598
2780.829334	0.012132723
2782.757787	0.012297363
2784.686240	0.012522248
2786.614693	0.012704463
2788.543146	0.012779216
2790.471599	0.012787789
2792.400052	0.012673507
2794.328505	0.012429958
2796.256958	0.012380452
2798.185411	0.012532628
2800.113864	0.012505370
2802.042317	0.012277358
2803.970770	0.012156156
2805.899224	0.012200180
2807.827677	0.012246828
2809.756130	0.012143807
2811.684583	0.011732817
2813.613036	0.011156186
2815.541489	0.010766685
2817.469942	0.010607021
2819.398395	0.010753314
2821.326848	0.011309332
2823.255301	0.011814896
2825.183754	0.011727018
2827.112207	0.011277029
2829.040660	0.011053997
2830.969113	0.011061362
2832.897567	0.011089182
2834.826020	0.011104329
2836.754473	0.011034410
2838.682926	0.011166730
2840.611379	0.011814134
2842.539832	0.012382229
2844.468285	0.012246988
2846.396738	0.011643494
2848.325191	0.011041815
2850.253644	0.010659681
2852.182097	0.010589194
2854.110550	0.010776944
2856.039003	0.010849660
2857.967457	0.010664740
2859.895910	0.010802018
2861.824363	0.011356667
2863.752816	0.011701862
2865.681269	0.011661645
2867.609722	0.011470311
2869.538175	0.011287982
2871.466628	0.011246105
2873.395081	0.011340683
2875.323534	0.011365918
2877.251987	0.011190737
2879.180440	0.010965941
2881.108893	0.010826089
2883.037347	0.010815099
2884.965800	0.011061131
2886.894253	0.011365667
2888.822706	0.011365183
2890.751159	0.011075638
2892.679612	0.010875124
2894.608065	0.010821684
2896.536518	0.010720575
2898.464971	0.010585422
2900.393424	0.010621512
2902.321877	0.010789169
2904.250330	0.010747156
2906.178783	0.010536350
2908.107236	0.010591237
2910.035690	0.010836435
2911.964143	0.010770207
2913.892596	0.010404603
2915.821049	0.010097417
2917.749502	0.009988685
2919.677955	0.009945404
2921.606408	0.010164536
2923.534861	0.010829358
2925.463314	0.011617270
2927.391767	0.011911188
2929.320220	0.011641761
2931.248673	0.011424558
2933.177126	0.011412484
2935.105580	0.011340568
2937.034033	0.011278571
2938.962486	0.011397208
2940.890939	0.011759982
2942.819392	0.012157462
2944.747845	0.012205835
2946.676298	0.011819699
2948.604751	0.010973698
2950.533204	0.010120044
2952.461657	0.009956024
2954.390110	0.010276539
2956.318563	0.010576162
2958.247016	0.010741022
2960.175469	0.010850941
2962.103923	0.011169671
2964.032376	0.011506023
2965.960829	0.011578649
2967.889282	0.011628882
2969.817735	0.011771903
2971.746188	0.011769674
2973.674641	0.011483429
2975.603094	0.011164995
2977.531547	0.011073139
2979.460000	0.011112504
2981.388453	0.011213676
2983.316906	0.011363220
2985.245359	0.011486359
2987.173813	0.011509296
2989.102266	0.011487816
2991.030719	0.011594185
2992.959172	0.011836506
2994.887625	0.011854987
2996.816078	0.011695982
2998.744531	0.011914496
3000.672984	0.012286933
3002.601437	0.012177003
3004.529890	0.011711770
3006.458343	0.011545496
3008.386796	0.011894897
3010.315249	0.012396100
3012.243703	0.012626943
3014.172156	0.012569492
3016.100609	0.012610285
3018.029062	0.012946785
3019.957515	0.013172739
3021.885968	0.013030434
3023.814421	0.012922663
3025.742874	0.013093797
3027.671327	0.013288170
3029.599780	0.013312628
3031.528233	0.013028577
3033.456686	0.012538138
3035.385139	0.012467934
3037.313592	0.012980454
3039.242046	0.013492158
3041.170499	0.013605189
3043.098952	0.013420500
3045.027405	0.013368162
3046.955858	0.013645554
3048.884311	0.013878936
3050.812764	0.013873599
3052.741217	0.013864487
3054.669670	0.013781865
3056.598123	0.013378136
3058.526576	0.012831584
3060.455029	0.012438216
3062.383482	0.012503551
3064.311936	0.013169697
3066.240389	0.013969854
3068.168842	0.014513782
3070.097295	0.014876234
3072.025748	0.015084980
3073.954201	0.015105514
3075.882654	0.014990686
3077.811107	0.014953747
3079.739560	0.015371723
3081.668013	0.015963478
3083.596466	0.015912598
3085.524919	0.015211809
3087.453372	0.014665755
3089.381825	0.014874358
3091.310279	0.015720677
3093.238732	0.016385546
3095.167185	0.016264504
3097.095638	0.015905932
3099.024091	0.015984457
3100.952544	0.016246688
3102.880997	0.016308744
3104.809450	0.016458267
3106.737903	0.016860260
3108.666356	0.017077615
3110.594809	0.016968222
3112.523262	0.016981252
3114.451715	0.017259004
3116.380169	0.017430985
3118.308622	0.017409435
3120.237075	0.017416870
3122.165528	0.017488116
3124.093981	0.017667281
3126.022434	0.018129349
3127.950887	0.018706324
3129.879340	0.018933784
3131.807793	0.018938605
3133.736246	0.019263240
3135.664699	0.019701079
3137.593152	0.019733710
3139.521605	0.019658512
3141.450058	0.019817263
3143.378512	0.019909170
3145.306965	0.019838238
3147.235418	0.019950099
3149.163871	0.020452511
3151.092324	0.021048546
3153.020777	0.021117646
3154.949230	0.020647038
3156.877683	0.020337954
3158.806136	0.020378312
3160.734589	0.020560224
3162.663042	0.020875966
3164.591495	0.020955468
3166.519948	0.020726506
3168.448402	0.020610280
3170.376855	0.020663168
3172.305308	0.021105617
3174.233761	0.022130108
3176.162214	0.022977967
3178.090667	0.023197478
3180.019120	0.023360213
3181.947573	0.023613058
3183.876026	0.023614332
3185.804479	0.023150060
3187.732932	0.022563009
3189.661385	0.022768816
3191.589838	0.023770532
3193.518292	0.024542337
3195.446745	0.024750309
3197.375198	0.024789993
3199.303651	0.024749050
3201.232104	0.024460863
3203.160557	0.024089577
3205.089010	0.024235304
3207.017463	0.025053656
3208.945916	0.025946131
3210.874369	0.026392460
3212.802822	0.026301028
3214.731275	0.025789708
3216.659728	0.025279429
3218.588181	0.025157737
3220.516635	0.025432531
3222.445088	0.025884410
3224.373541	0.026030889
3226.301994	0.025984220
3228.230447	0.026469963
3230.158900	0.027178934
3232.087353	0.027340647
3234.015806	0.027105628
3235.944259	0.026945302
3237.872712	0.026971459
3239.801165	0.026856974
3241.729618	0.026533309
3243.658071	0.026694637
3245.586525	0.027662534
3247.514978	0.028687412
3249.443431	0.028754907
3251.371884	0.027820703
3253.300337	0.026992299
3255.228790	0.026992586
3257.157243	0.027561136
3259.085696	0.028316457
3261.014149	0.028707616
3262.942602	0.028314769
3264.871055	0.027811944
3266.799508	0.027978513
3268.727961	0.028367046
3270.656414	0.028421987
3272.584868	0.028624361
3274.513321	0.029273599
3276.441774	0.029816451
3278.370227	0.029702570
3280.298680	0.029123913
3282.227133	0.028916143
3284.155586	0.029229073
3286.084039	0.029330708
3288.012492	0.029140927
3289.940945	0.029072886
3291.869398	0.029211918
3293.797851	0.029581625
3295.726304	0.030061208
3297.654758	0.030167717
3299.583211	0.029865457
3301.511664	0.029951431
3303.440117	0.030685818
3305.368570	0.031176949
3307.297023	0.030881589
3309.225476	0.030407764
3311.153929	0.030531025
3313.082382	0.031133808
3315.010835	0.031509802
3316.939288	0.031460114
3318.867741	0.031473260
3320.796194	0.031815197
3322.724648	0.032177657
3324.653101	0.032448053
3326.581554	0.032846019
3328.510007	0.033217382
3330.438460	0.033374980
3332.366913	0.033411808
3334.295366	0.033430424
3336.223819	0.033590615
3338.152272	0.033657901
3340.080725	0.033089217
3342.009178	0.032251462
3343.937631	0.032022875
3345.866084	0.032233041
3347.794537	0.032421239
3349.722991	0.032976039
3351.651444	0.033854239
3353.579897	0.034245595
3355.508350	0.034133945
3357.436803	0.034434993
3359.365256	0.035300404
3361.293709	0.035826329
3363.222162	0.035705924
3365.150615	0.035480656
3367.079068	0.035493225
3369.007521	0.035773832
3370.935974	0.036188286
3372.864427	0.036585402
3374.792881	0.036983062
3376.721334	0.037303422
3378.649787	0.037400149
3380.578240	0.036948182
3382.506693	0.035758186
3384.435146	0.034876760
3386.363599	0.035396084
3388.292052	0.036510073
3390.220505	0.037026793
3392.148958	0.037101097
3394.077411	0.037227307
3396.005864	0.037426747
3397.934317	0.037450444
3399.862770	0.037204769
3401.791224	0.037016809
3403.719677	0.036999058
3405.648130	0.037453223
3407.576583	0.037917897
3409.505036	0.037779249
3411.433489	0.037636358
3413.361942	0.037868235
3415.290395	0.037887298
3417.218848	0.037574418
3419.147301	0.037123825
3421.075754	0.036790002
3423.004207	0.036868624
3424.932660	0.037222572
3426.861114	0.037488025
3428.789567	0.037604474
3430.718020	0.037886325
3432.646473	0.038183067
3434.574926	0.037983071
3436.503379	0.037560049
3438.431832	0.037491169
3440.360285	0.037646268
3442.288738	0.037575144
3444.217191	0.037295055
3446.145644	0.036995478
3448.074097	0.036627214
3450.002550	0.036445182
3451.931004	0.036797855
3453.859457	0.037225984
3455.787910	0.037083358
3457.716363	0.036438439
3459.644816	0.035705335
3461.573269	0.035258047
3463.501722	0.035403647
3465.430175	0.035916522
3467.358628	0.036158681
3469.287081	0.035913613
3471.215534	0.035314441
3473.143987	0.034587979
3475.072440	0.034283139
3477.000893	0.034665920
3478.929347	0.035083517
3480.857800	0.034944113
3482.786253	0.034555584
3484.714706	0.034351468
3486.643159	0.034205884
3488.571612	0.033776995
3490.500065	0.033182193
3492.428518	0.033053577
3494.356971	0.033502255
3496.285424	0.033947133
3498.213877	0.034326941
3500.142330	0.034855146
3502.070783	0.034846798
3503.999237	0.033849977
3505.927690	0.032949120
3507.856143	0.032895565
3509.784596	0.033046044
3511.713049	0.032685496
3513.641502	0.031808771
3515.569955	0.030829780
3517.498408	0.030189237
3519.426861	0.029986164
3521.355314	0.030018924
3523.283767	0.030118261
3525.212220	0.030251674
3527.140673	0.030478802
3529.069126	0.030759213
3530.997580	0.030862238
3532.926033	0.030466441
3534.854486	0.029453738
3536.782939	0.028276848
3538.711392	0.027586633
3540.639845	0.027565593
3542.568298	0.027843205
3544.496751	0.027803745
3546.425204	0.027503666
3548.353657	0.027627643
3550.282110	0.028029941
3552.210563	0.027976498
3554.139016	0.027494231
3556.067470	0.027065437
3557.995923	0.026660895
3559.924376	0.026038878
3561.852829	0.025409132
3563.781282	0.025289075
3565.709735	0.025721878
3567.638188	0.026132034
3569.566641	0.026185440
3571.495094	0.026076864
3573.423547	0.025924385
3575.352000	0.025533212
3577.280453	0.024856463
3579.208906	0.024320804
3581.137360	0.024267586
3583.065813	0.024725899
3584.994266	0.025411438
3586.922719	0.025540290
3588.851172	0.024811603
3590.779625	0.023965064
3592.708078	0.023441415
3594.636531	0.023186328
3596.564984	0.023058429
3598.493437	0.022861803
3600.421890	0.022450136
3602.350343	0.021769919
3604.278796	0.021017421
3606.207249	0.020721899
3608.135703	0.021006122
3610.064156	0.020955449
3611.992609	0.019947818
3613.921062	0.018750677
3615.849515	0.018468609
3617.777968	0.019192988
3619.706421	0.019713087
3621.634874	0.019223984
3623.563327	0.018568799
3625.491780	0.018592844
3627.420233	0.018905757
3629.348686	0.018589247
3631.277139	0.017915569
3633.205593	0.017596161
3635.134046	0.017495342
3637.062499	0.017174374
3638.990952	0.016547587
3640.919405	0.016075147
3642.847858	0.016314678
3644.776311	0.017391579
3646.704764	0.018834407
3648.633217	0.019123355
3650.561670	0.017081516
3652.490123	0.014844632
3654.418576	0.014119115
3656.347029	0.014561580
3658.275482	0.015212337
3660.203936	0.015352884
3662.132389	0.014940085
3664.060842	0.014378044
3665.989295	0.013935540
3667.917748	0.013630028
3669.846201	0.013768522
3671.774654	0.014717512
3673.703107	0.015792508
3675.631560	0.015614422
3677.560013	0.013938597
3679.488466	0.012127843
3681.416919	0.011244859
3683.345372	0.011429094
3685.273826	0.012165631
3687.202279	0.012812731
3689.130732	0.012951122
3691.059185	0.012400711
3692.987638	0.011735715
3694.916091	0.011698932
3696.844544	0.012063021
3698.772997	0.012137787
3700.701450	0.011684916
3702.629903	0.011203952
3704.558356	0.011102190
3706.486809	0.011065759
3708.415262	0.011014526
3710.343716	0.011238301
3712.272169	0.011375538
3714.200622	0.011060922
3716.129075	0.010988655
3718.057528	0.011553595
3719.985981	0.012192907
3721.914434	0.012424920
3723.842887	0.012308967
3725.771340	0.011904771
3727.699793	0.011697588
3729.628246	0.012311762
3731.556699	0.013340152
3733.485152	0.013777325
3735.413605	0.013675577
3737.342059	0.013815758
3739.270512	0.014043057
3741.198965	0.013812040
3743.127418	0.013163384
3745.055871	0.013217567
3746.984324	0.014071723
3748.912777	0.014193867
3750.841230	0.013238196
3752.769683	0.012326397
3754.698136	0.012242251
3756.626589	0.012872186
3758.555042	0.013629827
3760.483495	0.013909952
3762.411949	0.013725542
3764.340402	0.013635075
3766.268855	0.013973488
3768.197308	0.014350776
3770.125761	0.014298728
3772.054214	0.014065056
3773.982667	0.013812483
3775.911120	0.013290629
3777.839573	0.012713819
3779.768026	0.012673142
3781.696479	0.012989827
3783.624932	0.012971538
3785.553385	0.012612009
3787.481838	0.012478923
3789.410292	0.012869786
3791.338745	0.013553556
3793.267198	0.014047512
3795.195651	0.014116478
3797.124104	0.013854112
3799.052557	0.013408597
3800.981010	0.013109668
3802.909463	0.013295268
3804.837916	0.013728961
3806.766369	0.014128696
3808.694822	0.014299006
3810.623275	0.013939749
3812.551728	0.013186773
3814.480182	0.012668111
3816.408635	0.012865916
3818.337088	0.013436271
3820.265541	0.013613545
3822.193994	0.013353365
3824.122447	0.013003618
3826.050900	0.012746174
3827.979353	0.012742952
3829.907806	0.012866016
3831.836259	0.012933266
3833.764712	0.013220935
3835.693165	0.013903798
3837.621618	0.014304887
3839.550071	0.013825531
3841.478525	0.013167116
3843.406978	0.012994040
3845.335431	0.013065382
3847.263884	0.013001863
3849.192337	0.012704916
3851.120790	0.012287060
3853.049243	0.012130762
3854.977696	0.012315230
3856.906149	0.012349663
3858.834602	0.011983597
3860.763055	0.011560084
3862.691508	0.011399944
3864.619961	0.011454072
3866.548415	0.011671183
3868.476868	0.012105053
3870.405321	0.012831978
3872.333774	0.013702182
3874.262227	0.014042915
3876.190680	0.013597699
3878.119133	0.012710161
3880.047586	0.011901295
3881.976039	0.011753675
3883.904492	0.012355670
3885.832945	0.013192845
3887.761398	0.013509762
3889.689851	0.013105955
3891.618305	0.012693911
3893.546758	0.012858550
3895.475211	0.013361198
3897.403664	0.013985788
3899.332117	0.014228472
3901.260570	0.012961216
3903.189023	0.010752020
3905.117476	0.009468704
3907.045929	0.009495783
3908.974382	0.010284340
3910.902835	0.011197176
3912.831288	0.011695634
3914.759741	0.011653916
3916.688194	0.011370662
3918.616648	0.011052734
3920.545101	0.010850627
3922.473554	0.011198688
3924.402007	0.012087093
3926.330460	0.012694033
3928.258913	0.012638452
3930.187366	0.012538025
3932.115819	0.012882967
3934.044272	0.013147956
3935.972725	0.012537083
3937.901178	0.011482216
3939.829631	0.010924868
3941.758084	0.010986913
3943.686538	0.011307321
3945.614991	0.011717627
3947.543444	0.012337829
3949.471897	0.012948799
3951.400350	0.012798991
3953.328803	0.011835806
3955.257256	0.010819364
3957.185709	0.010097492
3959.114162	0.009740176
3961.042615	0.009910460
3962.971068	0.010291192
3964.899521	0.010323493
3966.827974	0.010027875
3968.756427	0.009799841
3970.684881	0.009860722
3972.613334	0.010119199
3974.541787	0.010289988
3976.470240	0.010263818
3978.398693	0.010248863
3980.327146	0.010416705
3982.255599	0.010456936
3984.184052	0.010036376
3986.112505	0.009476981
3988.040958	0.009398121
3989.969411	0.009808338
3991.897864	0.010204819
3993.826317	0.010261624
3995.754771	0.009857446
3997.683224	0.009202688
3999.611677	0.008760259
4001.540130	0.008926190
4003.468583	0.009478904
4005.397036	0.009795911
4007.325489	0.009954666
4009.253942	0.010112722
4011.182395	0.009859200
4013.110848	0.009401265
4015.039301	0.009087678
4016.967754	0.009097106
4018.896207	0.009649608
4020.824661	0.010401617
4022.753114	0.010741970
4024.681567	0.010670043
4026.610020	0.010699501
4028.538473	0.010947253
4030.466926	0.010905365
4032.395379	0.010085896
4034.323832	0.009160726
4036.252285	0.009326089
4038.180738	0.010296081
4040.109191	0.010729023
4042.037644	0.010211438
4043.966097	0.009359926
4045.894550	0.009025905
4047.823004	0.009627202
4049.751457	0.010530696
4051.679910	0.010458140
4053.608363	0.009465288
4055.536816	0.008842246
4057.465269	0.008836454
4059.393722	0.009220586
4061.322175	0.009841330
4063.250628	0.010099245
4065.179081	0.009632357
4067.107534	0.008817405
4069.035987	0.008326949
4070.964440	0.008588222
4072.892894	0.009160333
4074.821347	0.009280332
4076.749800	0.008945907
4078.678253	0.008599493
4080.606706	0.008681101
4082.535159	0.008968249
4084.463612	0.008669783
4086.392065	0.008191518
4088.320518	0.008221916
4090.248971	0.008517315
4092.177424	0.008716956
4094.105877	0.008605693
4096.034330	0.008224817
4097.962783	0.008147395
4099.891237	0.008591021
4101.819690	0.008987068
4103.748143	0.009177520
4105.676596	0.009467320
4107.605049	0.009738575
4109.533502	0.009934857
4111.461955	0.009861070
4113.390408	0.009090275
4115.318861	0.008337985
4117.247314	0.008295651
4119.175767	0.008437947
4121.104220	0.008335795
4123.032673	0.007896425
4124.961127	0.007174505
4126.889580	0.006966159
4128.818033	0.007308268
4130.746486	0.007556202
4132.674939	0.007546511
4134.603392	0.007459214
4136.531845	0.007253825
4138.460298	0.007055939
4140.388751	0.007095258
4142.317204	0.007555305
4144.245657	0.008007633
4146.174110	0.007814236
4148.102563	0.007388728
4150.031017	0.007053560
4151.959470	0.007014849
4153.887923	0.007044955
4155.816376	0.007169898
4157.744829	0.007333757
4159.673282	0.007693721
4161.601735	0.008461359
4163.530188	0.008988386
4165.458641	0.008548316
4167.387094	0.007694611
4169.315547	0.007052287
4171.244000	0.006853475
4173.172453	0.007068478
4175.100906	0.007435637
4177.029360	0.007928023
4178.957813	0.008231692
4180.886266	0.007989446
4182.814719	0.007538454
4184.743172	0.007516870
4186.671625	0.007563808
4188.600078	0.007129035
4190.528531	0.006822131
4192.456984	0.007267684
4194.385437	0.008254623
4196.313890	0.008915515
4198.242343	0.008701687
4200.170796	0.008377417
4202.099250	0.008446070
4204.027703	0.008257296
4205.956156	0.007319709
4207.884609	0.006409161
4209.813062	0.006556460
4211.741515	0.007077448
4213.669968	0.007113922
4215.598421	0.007030921
4217.526874	0.006845395
4219.455327	0.006894038
4221.383780	0.007344302
4223.312233	0.007378361
4225.240686	0.006402591
4227.169139	0.005752720
4229.097593	0.006531827
4231.026046	0.007004986
4232.954499	0.006527684
4234.882952	0.005997072
4236.811405	0.005998463
4238.739858	0.005911154
4240.668311	0.005520173
4242.596764	0.005642275
4244.525217	0.006347981
4246.453670	0.006925157
4248.382123	0.006672477
4250.310576	0.005477272
4252.239029	0.004388507
4254.167483	0.004353009
4256.095936	0.004762901
4258.024389	0.005028744
4259.952842	0.005402927
4261.881295	0.006212475
4263.809748	0.006665511
4265.738201	0.005891660
4267.666654	0.004931681
4269.595107	0.005278056
4271.523560	0.006444359
4273.452013	0.006745528
4275.380466	0.006245197
4277.308919	0.006300583
4279.237373	0.006871925
4281.165826	0.006975463
4283.094279	0.006824988
4285.022732	0.006655460
4286.951185	0.006186360
4288.879638	0.005793160
4290.808091	0.005852977
4292.736544	0.006104827
4294.664997	0.006065957
4296.593450	0.005338179
4298.521903	0.004961228
4300.450356	0.005328569
4302.378809	0.006218656
4304.307262	0.006518926
4306.235716	0.005729896
4308.164169	0.004861175
4310.092622	0.004905998
4312.021075	0.005742270
4313.949528	0.006441686
4315.877981	0.006101477
4317.806434	0.005019879
4319.734887	0.004701360
4321.663340	0.005815741
4323.591793	0.006331575
4325.520246	0.005825889
4327.448699	0.005230269
4329.377152	0.005120524
4331.305606	0.005890570
4333.234059	0.006942108
4335.162512	0.007568222
4337.090965	0.007460173
4339.019418	0.006857153
4340.947871	0.006453346
4342.876324	0.006227636
4344.804777	0.005940639
4346.733230	0.005851904
4348.661683	0.005841440
4350.590136	0.005518218
4352.518589	0.005741757
4354.447042	0.006978110
4356.375495	0.007714731
4358.303949	0.007403619
4360.232402	0.006592634
4362.160855	0.006375063
4364.089308	0.006851385
4366.017761	0.006826290
4367.946214	0.006041936
4369.874667	0.005504994
4371.803120	0.006056751
4373.731573	0.006840826
4375.660026	0.006830136
4377.588479	0.006312860
4379.516932	0.005786299
4381.445385	0.005461075
4383.373839	0.005330736
4385.302292	0.005340854
4387.230745	0.005504963
4389.159198	0.005463054
4391.087651	0.005067586
4393.016104	0.004727053
4394.944557	0.004412779
4396.873010	0.003885807
4398.801463	0.003770835
4400.729916	0.004520905
4402.658369	0.005630455
4404.586822	0.006401511
4406.515275	0.006824388
4408.443729	0.007502550
4410.372182	0.007588563
4412.300635	0.007226290
4414.229088	0.007340879
4416.157541	0.007688411
4418.085994	0.007708015
4420.014447	0.007452087
4421.942900	0.007267774
4423.871353	0.006771375
4425.799806	0.005918535
4427.728259	0.005380014
4429.656712	0.005748642
4431.585165	0.007022242
4433.513618	0.007825095
4435.442072	0.007343389
4437.370525	0.006754994
4439.298978	0.006341079
4441.227431	0.005510145
4443.155884	0.005008085
4445.084337	0.005301752
4447.012790	0.005922044
4448.941243	0.006680395
4450.869696	0.007063021
4452.798149	0.006807211
4454.726602	0.006138648
4456.655055	0.005727980
4458.583508	0.005474444
4460.511962	0.005292934
4462.440415	0.005361604
4464.368868	0.004963933
4466.297321	0.004836114
4468.225774	0.005868009
4470.154227	0.006512253
4472.082680	0.005929595
4474.011133	0.005185768
4475.939586	0.005107315
4477.868039	0.005375986
4479.796492	0.006066210
4481.724945	0.007203679
4483.653398	0.007315831
4485.581851	0.006079439
4487.510305	0.005301259
4489.438758	0.005671781
4491.367211	0.005757103
4493.295664	0.005046677
4495.224117	0.005030583
4497.152570	0.006239591
4499.081023	0.007363698
4501.009476	0.007858367
4502.937929	0.008269500
4504.866382	0.008826838
4506.794835	0.009024731
4508.723288	0.008533549
4510.651741	0.007730017
4512.580195	0.007122948
4514.508648	0.006959571
4516.437101	0.006910826
4518.365554	0.006526892
4520.294007	0.006125553
4522.222460	0.006333425
4524.150913	0.007144473
4526.079366	0.007193814
4528.007819	0.006203208
4529.936272	0.006065040
4531.864725	0.006977334
4533.793178	0.007918066
4535.721631	0.008220648
4537.650084	0.007953607
4539.578538	0.007384075
4541.506991	0.006950385
4543.435444	0.007337568
4545.363897	0.007914510
4547.292350	0.007534587
4549.220803	0.006787923
4551.149256	0.006283999
4553.077709	0.006333682
4555.006162	0.006098158
4556.934615	0.005425700
4558.863068	0.005408199
4560.791521	0.006643053
4562.719974	0.007805038
4564.648428	0.007981345
4566.576881	0.007829951
4568.505334	0.007475344
4570.433787	0.007430429
4572.362240	0.007679672
4574.290693	0.007658006
4576.219146	0.007741376
4578.147599	0.008133126
4580.076052	0.008744589
4582.004505	0.008345718
4583.932958	0.007171116
4585.861411	0.007084874
4587.789864	0.007291031
4589.718318	0.007586468
4591.646771	0.008533021
4593.575224	0.009155686
4595.503677	0.008707745
4597.432130	0.007631075
4599.360583	0.006727309
4601.289036	0.006238030
4603.217489	0.006441664
[truncated: 1,501 more rows]
