# Supplementary material for: Adaptive Method for Quantitative Estimation of Glucose and Fructose Concentrations in Aqueous Solutions Based on Infrared Nanoantenna Optics
Source: Sensors (Basel). 2019 Jul 11;19(14):3053. doi: 10.3390/s19143053 (PMC6678705; doi:10.3390/s19143053)
Supplement: Supplementary file 1 [file sensors-19-03053-s001.zip › 00_Measurement_Data/Fructose cycles/3 water/res4 sc50_50 ap100x100/3 water.14.txt]

748.239793	0.033557318
750.168246	0.021401323
752.096699	0.017271701
754.025152	0.015547236
755.953605	0.034686312
757.882058	0.035001900
759.810511	0.028256699
761.738964	0.033829730
763.667418	0.045742180
765.595871	0.035448585
767.524324	0.017462587
769.452777	0.018129939
771.381230	0.025154421
773.309683	0.015461895
775.238136	0.005171981
777.166589	0.009395706
779.095042	0.019595224
781.023495	0.032202952
782.951948	0.036029160
784.880401	0.026762702
786.808854	0.013518185
788.737308	0.013495569
790.665761	0.024522018
792.594214	0.022938976
794.522667	0.016374880
796.451120	0.013378688
798.379573	0.018715393
800.308026	0.019940866
802.236479	0.023691062
804.164932	0.028517926
806.093385	0.035998262
808.021838	0.047230199
809.950291	0.049828392
811.878744	0.034420673
813.807197	0.016228661
815.735651	0.015475468
817.664104	0.013974420
819.592557	0.010006012
821.521010	0.012961118
823.449463	0.016910769
825.377916	0.008983977
827.306369	0.015146891
829.234822	0.016280672
831.163275	0.019112537
833.091728	0.022462606
835.020181	0.015480582
836.948634	0.020239651
838.877087	0.027348552
840.805541	0.020793345
842.733994	0.011997846
844.662447	0.016561722
846.590900	0.019741859
848.519353	0.019727698
850.447806	0.022971045
852.376259	0.027651774
854.304712	0.032275066
856.233165	0.033292588
858.161618	0.030641055
860.090071	0.025587954
862.018524	0.020512141
863.946977	0.016356485
865.875430	0.016390942
867.803884	0.019298535
869.732337	0.023270015
871.660790	0.024509139
873.589243	0.021478813
875.517696	0.021789951
877.446149	0.026261758
879.374602	0.033531316
881.303055	0.038040940
883.231508	0.038636796
885.159961	0.039823055
887.088414	0.041934349
889.016867	0.041231498
890.945320	0.039544124
892.873774	0.041555099
894.802227	0.046645753
896.730680	0.052247472
898.659133	0.056807701
900.587586	0.059253652
902.516039	0.061490681
904.444492	0.066210754
906.372945	0.073143154
908.301398	0.079821736
910.229851	0.083230220
912.158304	0.084263004
914.086757	0.086124375
916.015210	0.088333853
917.943664	0.090258233
919.872117	0.094456829
921.800570	0.101699196
923.729023	0.109262064
925.657476	0.114994042
927.585929	0.119779833
929.514382	0.125125676
931.442835	0.130576953
933.371288	0.135443494
935.299741	0.139941514
937.228194	0.143739715
939.156647	0.147726834
941.085100	0.153392762
943.013553	0.160395041
944.942007	0.167838231
946.870460	0.175387859
948.798913	0.182435349
950.727366	0.188469216
952.655819	0.193825603
954.584272	0.198909774
956.512725	0.204222292
958.441178	0.211162060
960.369631	0.219402552
962.298084	0.226232082
964.226537	0.230990797
966.154990	0.235739410
968.083443	0.242142066
970.011897	0.250345290
971.940350	0.258747637
973.868803	0.265067220
975.797256	0.269483656
977.725709	0.274033517
979.654162	0.279917121
981.582615	0.287633926
983.511068	0.295822263
985.439521	0.301880062
987.367974	0.306575537
989.296427	0.312190682
991.224880	0.317845255
993.153333	0.322492987
995.081786	0.327572435
997.010240	0.334206551
998.938693	0.341409862
1000.867146	0.347201705
1002.795599	0.351363569
1004.724052	0.355566531
1006.652505	0.360178590
1008.580958	0.364603162
1010.509411	0.369312435
1012.437864	0.374820858
1014.366317	0.380238086
1016.294770	0.383987188
1018.223223	0.386270195
1020.151676	0.388761222
1022.080130	0.391543478
1024.008583	0.394168854
1025.937036	0.397570729
1027.865489	0.401300699
1029.793942	0.403419733
1031.722395	0.403982401
1033.650848	0.404672503
1035.579301	0.406160384
1037.507754	0.407833844
1039.436207	0.409464747
1041.364660	0.411019653
1043.293113	0.411761850
1045.221566	0.411848366
1047.150019	0.412174076
1049.078473	0.412630290
1051.006926	0.412897557
1052.935379	0.413121969
1054.863832	0.413345128
1056.792285	0.413207263
1058.720738	0.412314922
1060.649191	0.410992801
1062.577644	0.409836620
1064.506097	0.409301072
1066.434550	0.409572661
1068.363003	0.409236461
1070.291456	0.406800210
1072.219909	0.403745204
1074.148363	0.402041852
1076.076816	0.401406825
1078.005269	0.400658607
1079.933722	0.399150014
1081.862175	0.397592008
1083.790628	0.396739006
1085.719081	0.395776242
1087.647534	0.393868834
1089.575987	0.391419262
1091.504440	0.389091194
1093.432893	0.386704594
1095.361346	0.384206206
1097.289799	0.382315725
1099.218253	0.380991966
1101.146706	0.379533321
1103.075159	0.377563059
1105.003612	0.374866664
1106.932065	0.371744871
1108.860518	0.368896633
1110.788971	0.366520256
1112.717424	0.364473879
1114.645877	0.362370014
1116.574330	0.359544963
1118.502783	0.356302053
1120.431236	0.353431344
1122.359689	0.350770563
1124.288142	0.348377109
1126.216596	0.346511751
1128.145049	0.344191641
1130.073502	0.340588450
1132.001955	0.336702734
1133.930408	0.334012389
1135.858861	0.332311273
1137.787314	0.330374300
1139.715767	0.328088760
1141.644220	0.325855762
1143.572673	0.323277235
1145.501126	0.320218831
1147.429579	0.317243725
1149.358032	0.314342707
1151.286486	0.311104476
1153.214939	0.307910681
1155.143392	0.305473983
1157.071845	0.303503454
1159.000298	0.301046640
1160.928751	0.297897130
1162.857204	0.294533432
1164.785657	0.291251600
1166.714110	0.288312763
1168.642563	0.285893410
1170.571016	0.283565104
1172.499469	0.281003505
1174.427922	0.278252035
1176.356375	0.275242865
1178.284829	0.272491813
1180.213282	0.270413309
1182.141735	0.268402576
1184.070188	0.266112447
1185.998641	0.263510734
1187.927094	0.260584682
1189.855547	0.257785022
1191.784000	0.255257666
1193.712453	0.252706826
1195.640906	0.250039637
1197.569359	0.247378960
1199.497812	0.244929716
1201.426265	0.242430285
1203.354719	0.239676550
1205.283172	0.236830264
1207.211625	0.234468654
1209.140078	0.232514769
1211.068531	0.230408132
1212.996984	0.228044525
1214.925437	0.225859374
1216.853890	0.223885551
1218.782343	0.221660256
1220.710796	0.219104320
1222.639249	0.216665491
1224.567702	0.214707032
1226.496155	0.212913752
1228.424609	0.210682049
1230.353062	0.208068728
1232.281515	0.205590978
1234.209968	0.203653529
1236.138421	0.202344552
1238.066874	0.201010257
1239.995327	0.199109837
1241.923780	0.197185993
1243.852233	0.195609137
1245.780686	0.194074407
1247.709139	0.192690134
1249.637592	0.191359594
1251.566045	0.189563841
1253.494498	0.187374011
1255.422952	0.185438529
1257.351405	0.184032410
1259.279858	0.182637900
1261.208311	0.180929810
1263.136764	0.179036289
1265.065217	0.176989883
1266.993670	0.175050229
1268.922123	0.173425823
1270.850576	0.171891823
1272.779029	0.170423865
1274.707482	0.169000864
1276.635935	0.167541638
1278.564388	0.165868700
1280.492842	0.163897976
1282.421295	0.162204042
1284.349748	0.161166862
1286.278201	0.160210058
1288.206654	0.158821151
1290.135107	0.156940565
1292.063560	0.154686034
1293.992013	0.152444586
1295.920466	0.150616542
1297.848919	0.149296418
1299.777372	0.148340255
1301.705825	0.147430643
1303.634278	0.146274418
1305.562731	0.144943386
1307.491185	0.143714979
1309.419638	0.142696753
1311.348091	0.141645178
1313.276544	0.140675232
1315.204997	0.140052304
1317.133450	0.139271438
1319.061903	0.137695849
1320.990356	0.135259107
1322.918809	0.132524520
1324.847262	0.130326435
1326.775715	0.129010201
1328.704168	0.128187165
1330.632621	0.127253756
1332.561075	0.126344308
1334.489528	0.126162007
1336.417981	0.126774073
1338.346434	0.126896158
1340.274887	0.125439197
1342.203340	0.122769788
1344.131793	0.120172955
1346.060246	0.118553221
1347.988699	0.117662489
1349.917152	0.116873734
1351.845605	0.115923814
1353.774058	0.114808738
1355.702511	0.113851845
1357.630965	0.113443844
1359.559418	0.113535859
1361.487871	0.113335364
1363.416324	0.112317026
1365.344777	0.110587671
1367.273230	0.108621508
1369.201683	0.107640885
1371.130136	0.107811898
1373.058589	0.107624270
1374.987042	0.106347509
1376.915495	0.104335248
1378.843948	0.102282375
1380.772401	0.100916460
1382.700854	0.100378111
1384.629308	0.100196265
1386.557761	0.099542893
1388.486214	0.098500587
1390.414667	0.097780429
1392.343120	0.097501852
1394.271573	0.097842351
1396.200026	0.098219268
1398.128479	0.096988440
1400.056932	0.094750106
1401.985385	0.092791699
1403.913838	0.090851299
1405.842291	0.089225858
1407.770744	0.087968223
1409.699198	0.086819284
1411.627651	0.086352594
1413.556104	0.087062769
1415.484557	0.088344015
1417.413010	0.088499166
1419.341463	0.087393276
1421.269916	0.086267158
1423.198369	0.084746063
1425.126822	0.083294868
1427.055275	0.082706712
1428.983728	0.082491845
1430.912181	0.082806185
1432.840634	0.083398014
1434.769087	0.082459114
1436.697541	0.079892494
1438.625994	0.077863932
1440.554447	0.076424159
1442.482900	0.075506695
1444.411353	0.075642578
1446.339806	0.075935058
1448.268259	0.075494885
1450.196712	0.074695893
1452.125165	0.074786596
1454.053618	0.076170564
1455.982071	0.077144139
1457.910524	0.076274395
1459.838977	0.074190162
1461.767431	0.071873643
1463.695884	0.070065431
1465.624337	0.069606677
1467.552790	0.070601486
1469.481243	0.071918018
1471.409696	0.072674021
1473.338149	0.072610177
1475.266602	0.070924774
1477.195055	0.068232678
1479.123508	0.065966398
1481.051961	0.064329252
1482.980414	0.063694358
1484.908867	0.064461932
1486.837321	0.066209421
1488.765774	0.067388080
1490.694227	0.066781819
1492.622680	0.065423794
1494.551133	0.064190298
1496.479586	0.063390337
1498.408039	0.062771909
1500.336492	0.062114973
1502.264945	0.062643193
1504.193398	0.064474456
1506.121851	0.066351742
1508.050304	0.067091390
1509.978757	0.065183707
1511.907210	0.062457938
1513.835664	0.061388195
1515.764117	0.061831389
1517.692570	0.063109592
1519.621023	0.064080432
1521.549476	0.063836604
1523.477929	0.062690288
1525.406382	0.060320206
1527.334835	0.057844255
1529.263288	0.056625299
1531.191741	0.056027196
1533.120194	0.055716917
1535.048647	0.056674045
1536.977100	0.058332227
1538.905554	0.060602132
1540.834007	0.063652031
1542.762460	0.062751845
1544.690913	0.057839956
1546.619366	0.053822532
1548.547819	0.051899020
1550.476272	0.051450636
1552.404725	0.052067913
1554.333178	0.053812344
1556.261631	0.056138132
1558.190084	0.056289796
1560.118537	0.054107405
1562.046990	0.051853843
1563.975443	0.050042488
1565.903897	0.049496248
1567.832350	0.049434736
1569.760803	0.048993494
1571.689256	0.049219910
1573.617709	0.049901508
1575.546162	0.050243486
1577.474615	0.050133921
1579.403068	0.049000241
1581.331521	0.047291286
1583.259974	0.046345763
1585.188427	0.046294186
1587.116880	0.046559688
1589.045333	0.046954338
1590.973787	0.047494534
1592.902240	0.047848232
1594.830693	0.047678504
1596.759146	0.047313143
1598.687599	0.047263920
1600.616052	0.047516797
1602.544505	0.047886781
1604.472958	0.048414633
1606.401411	0.049023133
1608.329864	0.049405504
1610.258317	0.049573474
1612.186770	0.050117608
1614.115223	0.051092092
1616.043677	0.051893070
1617.972130	0.052676287
1619.900583	0.053439859
1621.829036	0.053699918
1623.757489	0.054149956
1625.685942	0.054692119
1627.614395	0.054490704
1629.542848	0.054363776
1631.471301	0.055330042
1633.399754	0.056961644
1635.328207	0.058446340
1637.256660	0.059107382
1639.185113	0.058145519
1641.113566	0.057053339
1643.042020	0.057739530
1644.970473	0.059606478
1646.898926	0.061393831
1648.827379	0.063035071
1650.755832	0.062846318
1652.684285	0.060173422
1654.612738	0.057997450
1656.541191	0.056604166
1658.469644	0.055295825
1660.398097	0.054622535
1662.326550	0.054466005
1664.255003	0.054774784
1666.183456	0.055239942
1668.111910	0.055175051
1670.040363	0.054693386
1671.968816	0.053723820
1673.897269	0.051874936
1675.825722	0.050557461
1677.754175	0.050806567
1679.682628	0.051665016
1681.611081	0.052244779
1683.539534	0.051801044
1685.467987	0.050722089
1687.396440	0.049187478
1689.324893	0.047104161
1691.253346	0.045681361
1693.181799	0.045163527
1695.110253	0.045549996
1697.038706	0.047218092
1698.967159	0.047596723
1700.895612	0.045993652
1702.824065	0.044591587
1704.752518	0.042778812
1706.680971	0.040785309
1708.609424	0.039417930
1710.537877	0.038960185
1712.466330	0.039707337
1714.394783	0.041057918
1716.323236	0.041159455
1718.251689	0.039364852
1720.180143	0.037421551
1722.108596	0.036032613
1724.037049	0.034986168
1725.965502	0.034353398
1727.893955	0.034409769
1729.822408	0.035639327
1731.750861	0.037331395
1733.679314	0.037888646
1735.607767	0.037565805
1737.536220	0.036697060
1739.464673	0.035410576
1741.393126	0.034649272
1743.321579	0.034650728
1745.250032	0.035144396
1747.178486	0.035735928
1749.106939	0.035736557
1751.035392	0.035020478
1752.963845	0.034138337
1754.892298	0.033331189
1756.820751	0.032857157
1758.749204	0.033027176
1760.677657	0.033355705
1762.606110	0.033678900
1764.534563	0.034001078
1766.463016	0.034218848
1768.391469	0.035031233
1770.319922	0.036384687
1772.248376	0.037099384
1774.176829	0.036974914
1776.105282	0.036536388
1778.033735	0.036102585
1779.962188	0.035897963
1781.890641	0.036010176
1783.819094	0.036249820
1785.747547	0.036637884
1787.676000	0.037391547
1789.604453	0.038296089
1791.532906	0.039061423
1793.461359	0.039643910
1795.389812	0.039914433
1797.318266	0.039950363
1799.246719	0.039944943
1801.175172	0.039849199
1803.103625	0.039672405
1805.032078	0.039578885
1806.960531	0.039849546
1808.888984	0.040416475
1810.817437	0.040797483
1812.745890	0.040752109
1814.674343	0.040354479
1816.602796	0.039850522
1818.531249	0.039700322
1820.459702	0.040116575
1822.388155	0.040874019
1824.316609	0.041684669
1826.245062	0.042484038
1828.173515	0.042773589
1830.101968	0.042401325
1832.030421	0.041916799
1833.958874	0.041393269
1835.887327	0.040956806
1837.815780	0.040875152
1839.744233	0.041205522
1841.672686	0.041649897
1843.601139	0.041782461
1845.529592	0.041542146
1847.458045	0.040864054
1849.386499	0.040055644
1851.314952	0.039570563
1853.243405	0.039397974
1855.171858	0.039364982
1857.100311	0.039340731
1859.028764	0.039213587
1860.957217	0.039018918
1862.885670	0.039089371
1864.814123	0.039617155
1866.742576	0.040065691
1868.671029	0.039814558
1870.599482	0.039042998
1872.527935	0.038110111
1874.456388	0.037215650
1876.384842	0.036591113
1878.313295	0.036278509
1880.241748	0.036131851
1882.170201	0.035960760
1884.098654	0.035798173
1886.027107	0.035743322
1887.955560	0.035577379
1889.884013	0.035254229
1891.812466	0.034846466
1893.740919	0.034177046
1895.669372	0.033436336
1897.597825	0.032917056
1899.526278	0.032630924
1901.454732	0.032489076
1903.383185	0.032349125
1905.311638	0.032194316
1907.240091	0.032108504
1909.168544	0.032042690
1911.096997	0.031693213
1913.025450	0.031065186
1914.953903	0.030670082
1916.882356	0.030642593
1918.810809	0.030875705
1920.739262	0.030965874
1922.667715	0.030368079
1924.596168	0.029442329
1926.524622	0.028854568
1928.453075	0.028692542
1930.381528	0.028599484
1932.309981	0.028411753
1934.238434	0.028193841
1936.166887	0.027778270
1938.095340	0.027231459
1940.023793	0.026957532
1941.952246	0.027086185
1943.880699	0.027423861
1945.809152	0.027424712
1947.737605	0.026743991
1949.666058	0.025870515
1951.594511	0.025519816
1953.522965	0.025578383
1955.451418	0.025404043
1957.379871	0.024914077
1959.308324	0.024386650
1961.236777	0.024102116
1963.165230	0.024164317
1965.093683	0.024230720
1967.022136	0.024024900
1968.950589	0.023682650
1970.879042	0.023275424
1972.807495	0.022845212
1974.735948	0.022588713
1976.664401	0.022495536
1978.592855	0.022296591
1980.521308	0.021949509
1982.449761	0.021743065
1984.378214	0.021794559
1986.306667	0.021769956
1988.235120	0.021529594
1990.163573	0.021442620
1992.092026	0.021565977
1994.020479	0.021544641
1995.948932	0.021225872
1997.877385	0.020705018
1999.805838	0.020067468
2001.734291	0.019532438
2003.662744	0.019434767
2005.591198	0.019643389
2007.519651	0.019803740
2009.448104	0.019848693
2011.376557	0.019702001
2013.305010	0.019481741
2015.233463	0.019441001
2017.161916	0.019423977
2019.090369	0.019198634
2021.018822	0.018917555
2022.947275	0.018771108
2024.875728	0.018685915
2026.804181	0.018690759
2028.732634	0.018807799
2030.661088	0.018644495
2032.589541	0.018024620
2034.517994	0.017502431
2036.446447	0.017584609
2038.374900	0.017947651
2040.303353	0.017902471
2042.231806	0.017398668
2044.160259	0.016864507
2046.088712	0.016485792
2048.017165	0.016286453
2049.945618	0.016356964
2051.874071	0.016585380
2053.802524	0.016538709
2055.730978	0.016146315
2057.659431	0.015855715
2059.587884	0.015892500
2061.516337	0.016180407
2063.444790	0.016431889
2065.373243	0.016372506
2067.301696	0.016239330
2069.230149	0.016232397
2071.158602	0.016108440
2073.087055	0.015804794
2075.015508	0.015504064
2076.943961	0.015239620
2078.872414	0.015111659
2080.800867	0.015286501
2082.729321	0.015456683
2084.657774	0.015323360
2086.586227	0.015134117
2088.514680	0.014999128
2090.443133	0.014864010
2092.371586	0.014752250
2094.300039	0.014475541
2096.228492	0.014047663
2098.156945	0.013851608
2100.085398	0.013823202
2102.013851	0.013596300
2103.942304	0.013505637
2105.870757	0.013936624
2107.799211	0.014551467
2109.727664	0.014812732
2111.656117	0.014543199
2113.584570	0.014124040
2115.513023	0.013860783
2117.441476	0.013617458
2119.369929	0.013480918
2121.298382	0.013672413
2123.226835	0.013856965
2125.155288	0.013742583
2127.083741	0.013574562
2129.012194	0.013448548
2130.940647	0.013346712
2132.869100	0.013409404
2134.797554	0.013613136
2136.726007	0.013738404
2138.654460	0.013650926
2140.582913	0.013482154
2142.511366	0.013265094
2144.439819	0.012888075
2146.368272	0.012626646
2148.296725	0.012783732
2150.225178	0.013108472
2152.153631	0.013268365
2154.082084	0.013205192
2156.010537	0.012817881
2157.938990	0.012270273
2159.867444	0.012128181
2161.795897	0.012446446
2163.724350	0.012723133
2165.652803	0.012706594
2167.581256	0.012558541
2169.509709	0.012498730
2171.438162	0.012473323
2173.366615	0.012311520
2175.295068	0.012120724
2177.223521	0.012070652
2179.151974	0.012088018
2181.080427	0.012142093
2183.008880	0.012228033
2184.937334	0.012194975
2186.865787	0.012027716
2188.794240	0.011779161
2190.722693	0.011492580
2192.651146	0.011454483
2194.579599	0.011535761
2196.508052	0.011250876
2198.436505	0.010907105
2200.364958	0.010969082
2202.293411	0.011115677
2204.221864	0.011008167
2206.150317	0.010817809
2208.078770	0.010771024
2210.007223	0.010789269
2211.935677	0.010610677
2213.864130	0.010326337
2215.792583	0.010284693
2217.721036	0.010447855
2219.649489	0.010607720
2221.577942	0.010788293
2223.506395	0.010839514
2225.434848	0.010645460
2227.363301	0.010646398
2229.291754	0.010853774
2231.220207	0.010710343
2233.148660	0.010336572
2235.077113	0.010303762
2237.005567	0.010526835
2238.934020	0.010426051
2240.862473	0.009897593
2242.790926	0.009386563
2244.719379	0.009310119
2246.647832	0.009573800
2248.576285	0.009641264
2250.504738	0.009523869
2252.433191	0.009543058
2254.361644	0.009636855
2256.290097	0.009544532
2258.218550	0.009505050
2260.147003	0.009699455
2262.075456	0.009843837
2264.003910	0.009759602
2265.932363	0.009708360
2267.860816	0.009869239
2269.789269	0.009975621
2271.717722	0.009770963
2273.646175	0.009491443
2275.574628	0.009397667
2277.503081	0.009370544
2279.431534	0.009289910
2281.359987	0.009090995
2283.288440	0.008756153
2285.216893	0.008499968
2287.145346	0.008492075
2289.073800	0.008645748
2291.002253	0.008756642
2292.930706	0.008738269
2294.859159	0.008774495
2296.787612	0.008911956
2298.716065	0.008971188
2300.644518	0.008928000
2302.572971	0.008727074
2304.501424	0.008348085
2306.429877	0.008191522
2308.358330	0.008498779
2310.286783	0.008873497
2312.215236	0.009005300
2314.143690	0.009036681
2316.072143	0.008861302
2318.000596	0.008170447
2319.929049	0.007211701
2321.857502	0.006723958
2323.785955	0.007027093
2325.714408	0.007708851
2327.642861	0.008083143
2329.571314	0.007755418
2331.499767	0.007010296
2333.428220	0.006672541
2335.356673	0.007045831
2337.285126	0.007865325
2339.213579	0.008271632
2341.142033	0.007263309
2343.070486	0.005688074
2344.998939	0.005165327
2346.927392	0.006041497
2348.855845	0.007466394
2350.784298	0.008144697
2352.712751	0.007705088
2354.641204	0.006992111
2356.569657	0.006833199
2358.498110	0.007136561
2360.426563	0.007345942
2362.355016	0.007663244
2364.283469	0.007951829
2366.211923	0.007448685
2368.140376	0.007052957
2370.068829	0.007342067
2371.997282	0.007595817
2373.925735	0.007396601
2375.854188	0.006963233
2377.782641	0.006634997
2379.711094	0.006547931
2381.639547	0.006595826
2383.568000	0.006724093
2385.496453	0.006880647
2387.424906	0.006890147
2389.353359	0.006720405
2391.281812	0.006512748
2393.210266	0.006338206
2395.138719	0.006132392
2397.067172	0.005839827
2398.995625	0.005523448
2400.924078	0.005350461
2402.852531	0.005447884
2404.780984	0.005657549
2406.709437	0.005927977
2408.637890	0.006326549
2410.566343	0.006602070
2412.494796	0.006497012
2414.423249	0.006088557
2416.351702	0.005546384
2418.280156	0.005103443
2420.208609	0.005132216
2422.137062	0.005623027
2424.065515	0.005941412
2425.993968	0.005851607
2427.922421	0.005784341
2429.850874	0.006051676
2431.779327	0.006415073
2433.707780	0.006502588
2435.636233	0.006261758
2437.564686	0.005938231
2439.493139	0.005741644
2441.421592	0.005734254
2443.350045	0.005858993
2445.278499	0.005966276
2447.206952	0.006072319
2449.135405	0.006199096
2451.063858	0.006280617
2452.992311	0.006372862
2454.920764	0.006352724
2456.849217	0.006091463
2458.777670	0.005912038
2460.706123	0.005882599
2462.634576	0.005765433
2464.563029	0.005622497
2466.491482	0.005707892
2468.419935	0.005974669
2470.348389	0.006256710
2472.276842	0.006510080
2474.205295	0.006632061
2476.133748	0.006384845
2478.062201	0.005893848
2479.990654	0.005959587
2481.919107	0.006738073
2483.847560	0.007079218
2485.776013	0.006624137
2487.704466	0.006314242
2489.632919	0.006485481
2491.561372	0.006653362
2493.489825	0.006594289
2495.418279	0.006464371
2497.346732	0.006486418
2499.275185	0.006977960
2501.203638	0.007601741
2503.132091	0.007709659
2505.060544	0.007571551
2506.988997	0.007789038
2508.917450	0.008193607
2510.845903	0.008341026
2512.774356	0.008363509
2514.702809	0.008634530
2516.631262	0.009034846
2518.559715	0.009154851
2520.488168	0.009038202
2522.416622	0.009138615
2524.345075	0.009366011
2526.273528	0.009384210
2528.201981	0.009521633
2530.130434	0.010016509
2532.058887	0.010220353
2533.987340	0.009878838
2535.915793	0.009832041
2537.844246	0.010401877
2539.772699	0.011056798
2541.701152	0.011557579
2543.629605	0.011871747
2545.558058	0.011918630
2547.486512	0.011894971
2549.414965	0.012120977
2551.343418	0.012630712
2553.271871	0.012959427
2555.200324	0.012798964
2557.128777	0.012715238
2559.057230	0.013167426
2560.985683	0.013748900
2562.914136	0.014009451
2564.842589	0.014079572
2566.771042	0.014347314
2568.699495	0.014724611
2570.627948	0.014801733
2572.556401	0.014680479
2574.484855	0.014664149
2576.413308	0.014768829
2578.341761	0.015029637
2580.270214	0.015509451
2582.198667	0.016111536
2584.127120	0.016501501
2586.055573	0.016559057
2587.984026	0.016522964
2589.912479	0.016541455
2591.840932	0.016676908
2593.769385	0.016831828
2595.697838	0.016866108
2597.626291	0.016941119
2599.554745	0.017409060
2601.483198	0.018198838
2603.411651	0.018546831
2605.340104	0.018277138
2607.268557	0.018122891
2609.197010	0.018222101
2611.125463	0.018185530
2613.053916	0.018029911
2614.982369	0.017868508
2616.910822	0.017899394
2618.839275	0.018307686
2620.767728	0.018605432
2622.696181	0.018426893
2624.624635	0.018171081
2626.553088	0.018217660
2628.481541	0.018327586
2630.409994	0.018169811
2632.338447	0.018003494
2634.266900	0.018019285
2636.195353	0.018081393
2638.123806	0.018253976
2640.052259	0.018392183
2641.980712	0.018199962
2643.909165	0.017851114
2645.837618	0.017665975
2647.766071	0.017508894
2649.694524	0.017268602
2651.622978	0.017173009
2653.551431	0.017200582
2655.479884	0.017316887
2657.408337	0.017465206
2659.336790	0.017268335
2661.265243	0.016911497
2663.193696	0.016907198
2665.122149	0.016987231
2667.050602	0.016880674
2668.979055	0.016914947
2670.907508	0.017135870
2672.835961	0.017160082
2674.764414	0.016861681
2676.692868	0.016431151
2678.621321	0.016035024
2680.549774	0.015674550
2682.478227	0.015443324
2684.406680	0.015600455
2686.335133	0.015940845
2688.263586	0.015928373
2690.192039	0.015666567
2692.120492	0.015490814
2694.048945	0.015180305
2695.977398	0.014743520
2697.905851	0.014689754
2699.834304	0.015106082
2701.762757	0.015523489
2703.691211	0.015520953
2705.619664	0.015235689
2707.548117	0.015079877
2709.476570	0.014926000
2711.405023	0.014662967
2713.333476	0.014648493
2715.261929	0.014782674
2717.190382	0.014749543
2719.118835	0.014610101
2721.047288	0.014432437
2722.975741	0.014364082
2724.904194	0.014418147
2726.832647	0.014142817
2728.761101	0.013537612
2730.689554	0.013196374
2732.618007	0.013309674
2734.546460	0.013526331
2736.474913	0.013557727
2738.403366	0.013344745
2740.331819	0.013052708
2742.260272	0.012961705
2744.188725	0.013089576
2746.117178	0.013145028
2748.045631	0.013031966
2749.974084	0.013163259
2751.902537	0.013603553
2753.830991	0.013925141
2755.759444	0.013798806
2757.687897	0.013224146
2759.616350	0.012651949
2761.544803	0.012362261
2763.473256	0.012365897
2765.401709	0.012521701
2767.330162	0.012625085
2769.258615	0.012556886
2771.187068	0.012321664
2773.115521	0.012203357
2775.043974	0.012300721
2776.972427	0.012390316
2778.900880	0.012483431
2780.829334	0.012563619
2782.757787	0.012537538
2784.686240	0.012634180
2786.614693	0.012814929
2788.543146	0.012743962
2790.471599	0.012335739
2792.400052	0.011851384
2794.328505	0.011665525
2796.256958	0.011663907
2798.185411	0.011522928
2800.113864	0.011496234
2802.042317	0.011786236
2803.970770	0.012049444
2805.899224	0.012077088
2807.827677	0.011966939
2809.756130	0.011721215
2811.684583	0.011382556
2813.613036	0.011139661
2815.541489	0.011205189
2817.469942	0.011547073
2819.398395	0.011821876
2821.326848	0.011867888
2823.255301	0.011709030
2825.183754	0.011286295
2827.112207	0.010858227
2829.040660	0.010794656
2830.969113	0.010901057
2832.897567	0.010960053
2834.826020	0.011130027
2836.754473	0.011216519
2838.682926	0.010911301
2840.611379	0.010744994
2842.539832	0.011047275
2844.468285	0.011219407
2846.396738	0.010985755
2848.325191	0.010847119
2850.253644	0.011077728
2852.182097	0.011236457
2854.110550	0.011052124
2856.039003	0.011002041
2857.967457	0.011239333
2859.895910	0.011243503
2861.824363	0.011016903
2863.752816	0.011028457
2865.681269	0.011154591
2867.609722	0.010947496
2869.538175	0.010539103
2871.466628	0.010567890
2873.395081	0.011136941
2875.323534	0.011556776
2877.251987	0.011499072
2879.180440	0.011290518
2881.108893	0.011153066
2883.037347	0.011156924
2884.965800	0.011243194
2886.894253	0.011164470
2888.822706	0.010975207
2890.751159	0.010797200
2892.679612	0.010675117
2894.608065	0.010794410
2896.536518	0.010878280
2898.464971	0.010880016
2900.393424	0.011225661
2902.321877	0.011471597
2904.250330	0.011025807
2906.178783	0.010520623
2908.107236	0.010652089
2910.035690	0.010944572
2911.964143	0.010551881
2913.892596	0.009901940
2915.821049	0.010098267
2917.749502	0.011008619
2919.677955	0.011592973
2921.606408	0.011530905
2923.534861	0.011011575
2925.463314	0.010481349
2927.391767	0.010566319
2929.320220	0.010935152
2931.248673	0.010930217
2933.177126	0.010707650
2935.105580	0.010593235
2937.034033	0.010588695
2938.962486	0.010618517
2940.890939	0.010724135
2942.819392	0.011024808
2944.747845	0.011345712
2946.676298	0.011344474
2948.604751	0.011115951
2950.533204	0.010779021
2952.461657	0.010235676
2954.390110	0.009784686
2956.318563	0.009788833
2958.247016	0.010176413
2960.175469	0.010736592
2962.103923	0.011181761
2964.032376	0.011223083
2965.960829	0.011163805
2967.889282	0.011455431
2969.817735	0.011653582
2971.746188	0.011285676
2973.674641	0.010974878
2975.603094	0.011164210
2977.531547	0.011245538
2979.460000	0.011044021
2981.388453	0.011066055
2983.316906	0.011468193
2985.245359	0.011929396
2987.173813	0.012018683
2989.102266	0.011641989
2991.030719	0.011267520
2992.959172	0.011377216
2994.887625	0.012044184
2996.816078	0.012790903
2998.744531	0.012879549
3000.672984	0.012424281
3002.601437	0.012174628
3004.529890	0.012117743
3006.458343	0.011922110
3008.386796	0.011827364
3010.315249	0.011998247
3012.243703	0.012302324
3014.172156	0.012652012
3016.100609	0.012809603
3018.029062	0.012553275
3019.957515	0.012094369
3021.885968	0.011854581
3023.814421	0.011922797
3025.742874	0.012110131
3027.671327	0.012335779
3029.599780	0.012577844
3031.528233	0.012854359
3033.456686	0.013151020
3035.385139	0.013401207
3037.313592	0.013464171
3039.242046	0.013257642
3041.170499	0.012999413
3043.098952	0.012974154
3045.027405	0.013167939
3046.955858	0.013370643
3048.884311	0.013498297
3050.812764	0.013602982
3052.741217	0.013761931
3054.669670	0.013953006
3056.598123	0.014052328
3058.526576	0.014039574
3060.455029	0.014062612
3062.383482	0.014289456
3064.311936	0.014606431
3066.240389	0.014690761
3068.168842	0.014577592
3070.097295	0.014583929
3072.025748	0.014758334
3073.954201	0.014991985
3075.882654	0.015191187
3077.811107	0.015237246
3079.739560	0.015102188
3081.668013	0.014858355
3083.596466	0.014647950
3085.524919	0.014514104
3087.453372	0.014284726
3089.381825	0.014131012
3091.310279	0.014422673
3093.238732	0.015050041
3095.167185	0.015759071
3097.095638	0.016256271
3099.024091	0.016364161
3100.952544	0.016332462
3102.880997	0.016263070
3104.809450	0.016188568
3106.737903	0.016239943
3108.666356	0.016335441
3110.594809	0.016421635
3112.523262	0.016482012
3114.451715	0.016490871
3116.380169	0.016635289
3118.308622	0.016892735
3120.237075	0.017096745
3122.165528	0.017485997
3124.093981	0.018118730
3126.022434	0.018519837
3127.950887	0.018566739
3129.879340	0.018735260
3131.807793	0.019136392
3133.736246	0.019210143
3135.664699	0.018800482
3137.593152	0.018676797
3139.521605	0.019049387
3141.450058	0.019118564
3143.378512	0.018950919
3145.306965	0.019310838
3147.235418	0.020022783
3149.163871	0.020586923
3151.092324	0.020842619
3153.020777	0.020565214
3154.949230	0.019897573
3156.877683	0.019538257
3158.806136	0.019659840
3160.734589	0.019895755
3162.663042	0.020353457
3164.591495	0.021133613
3166.519948	0.021700434
3168.448402	0.021834332
3170.376855	0.021850539
3172.305308	0.021865051
3174.233761	0.021924138
3176.162214	0.022174956
3178.090667	0.022334356
3180.019120	0.022033861
3181.947573	0.021628059
3183.876026	0.021559576
3185.804479	0.021643916
3187.732932	0.021729391
3189.661385	0.022145454
3191.589838	0.023110513
3193.518292	0.024063485
3195.446745	0.024368990
3197.375198	0.024521943
3199.303651	0.025138602
3201.232104	0.025513614
3203.160557	0.025195632
3205.089010	0.025008084
3207.017463	0.025233435
3208.945916	0.025403295
3210.874369	0.025538685
3212.802822	0.025813295
3214.731275	0.026045714
3216.659728	0.026108855
3218.588181	0.026077958
3220.516635	0.026118759
3222.445088	0.026269367
3224.373541	0.026479682
3226.301994	0.026781179
3228.230447	0.027075592
3230.158900	0.026995275
3232.087353	0.026595458
3234.015806	0.026462108
3235.944259	0.026751680
3237.872712	0.027221395
3239.801165	0.027466532
3241.729618	0.027428303
3243.658071	0.027458725
3245.586525	0.027531095
3247.514978	0.027646855
3249.443431	0.028051578
3251.371884	0.028343599
3253.300337	0.028258938
3255.228790	0.028257443
3257.157243	0.028265920
3259.085696	0.028175147
3261.014149	0.028159061
3262.942602	0.027860392
3264.871055	0.027472895
3266.799508	0.027870050
3268.727961	0.029075010
3270.656414	0.030105731
3272.584868	0.030214434
3274.513321	0.029815624
3276.441774	0.029835965
3278.370227	0.030284360
3280.298680	0.030472403
3282.227133	0.030268339
3284.155586	0.029983634
3286.084039	0.029762931
3288.012492	0.029676596
3289.940945	0.029770141
3291.869398	0.029830102
3293.797851	0.029652737
3295.726304	0.029527944
3297.654758	0.029689835
3299.583211	0.029988207
3301.511664	0.030345012
3303.440117	0.030591616
3305.368570	0.030439395
3307.297023	0.030147158
3309.225476	0.030446535
3311.153929	0.031230316
3313.082382	0.031365037
3315.010835	0.030771021
3316.939288	0.030610772
3318.867741	0.031252414
3320.796194	0.031960063
3322.724648	0.032203872
3324.653101	0.032463718
3326.581554	0.033212770
3328.510007	0.033783443
3330.438460	0.033740144
3332.366913	0.033528905
3334.295366	0.033156637
3336.223819	0.032579478
3338.152272	0.032480828
3340.080725	0.033220161
3342.009178	0.033988126
3343.937631	0.034021366
3345.866084	0.033695366
3347.794537	0.033632014
3349.722991	0.033965435
3351.651444	0.034458596
3353.579897	0.034758069
3355.508350	0.035009995
3357.436803	0.035516437
3359.365256	0.035859611
3361.293709	0.035565063
3363.222162	0.035066757
3365.150615	0.034900282
3367.079068	0.035029978
3369.007521	0.035183769
3370.935974	0.035216913
3372.864427	0.035425387
3374.792881	0.036117978
3376.721334	0.036892008
3378.649787	0.037102472
3380.578240	0.036852259
3382.506693	0.036824476
3384.435146	0.037284940
3386.363599	0.037706833
3388.292052	0.037640106
3390.220505	0.037377134
3392.148958	0.037233297
3394.077411	0.037027907
3396.005864	0.036617395
3397.934317	0.036466692
3399.862770	0.036985613
3401.791224	0.037776724
3403.719677	0.037921943
3405.648130	0.037663568
3407.576583	0.037500594
3409.505036	0.037661210
3411.433489	0.038062222
3413.361942	0.038407344
3415.290395	0.038371649
3417.218848	0.038057208
3419.147301	0.037809297
3421.075754	0.037808206
3423.004207	0.037859388
3424.932660	0.037827566
3426.861114	0.037831690
3428.789567	0.037645936
3430.718020	0.037157007
3432.646473	0.036819167
3434.574926	0.036878627
3436.503379	0.037311580
3438.431832	0.038025834
3440.360285	0.038423352
3442.288738	0.038174022
3444.217191	0.037849274
3446.145644	0.037842739
3448.074097	0.038103033
3450.002550	0.038300961
3451.931004	0.038260181
3453.859457	0.038070608
3455.787910	0.037797503
3457.716363	0.037509527
3459.644816	0.037079822
3461.573269	0.036615863
3463.501722	0.036532898
3465.430175	0.036517501
3467.358628	0.035924882
3469.287081	0.035086006
3471.215534	0.034738597
3473.143987	0.034889650
3475.072440	0.035128973
3477.000893	0.035163246
3478.929347	0.034854095
3480.857800	0.034512304
3482.786253	0.034714844
3484.714706	0.035354819
3486.643159	0.035599127
3488.571612	0.035103731
3490.500065	0.034427419
3492.428518	0.034268219
3494.356971	0.034590863
3496.285424	0.034840751
3498.213877	0.034797110
3500.142330	0.034542650
3502.070783	0.034126334
3503.999237	0.033617694
3505.927690	0.033122119
3507.856143	0.032730814
3509.784596	0.032365095
3511.713049	0.031853259
3513.641502	0.031483024
3515.569955	0.031586628
3517.498408	0.031852733
3519.426861	0.032033868
3521.355314	0.032368258
3523.283767	0.032799162
3525.212220	0.032802381
3527.140673	0.032385554
3529.069126	0.031914201
3530.997580	0.031069169
3532.926033	0.029851109
3534.854486	0.028971998
3536.782939	0.028629337
3538.711392	0.028468950
3540.639845	0.028349489
3542.568298	0.028280793
3544.496751	0.028102033
3546.425204	0.027895929
3548.353657	0.028025214
3550.282110	0.028311368
3552.210563	0.028353166
3554.139016	0.028219327
3556.067470	0.028079381
3557.995923	0.028025033
3559.924376	0.028225016
3561.852829	0.028792433
3563.781282	0.029488014
3565.709735	0.029569242
3567.638188	0.028511574
3569.566641	0.026830699
3571.495094	0.025381442
3573.423547	0.024683820
3575.352000	0.024756385
3577.280453	0.024962200
3579.208906	0.024759743
3581.137360	0.024457542
3583.065813	0.024613477
3584.994266	0.025113937
3586.922719	0.025361739
3588.851172	0.025255622
3590.779625	0.025003325
3592.708078	0.024615200
3594.636531	0.024211545
3596.564984	0.023891393
3598.493437	0.023659917
3600.421890	0.023551444
3602.350343	0.023273274
3604.278796	0.022428537
3606.207249	0.021238649
3608.135703	0.020598065
3610.064156	0.021045737
3611.992609	0.021820301
3613.921062	0.022076344
3615.849515	0.021743981
3617.777968	0.020925585
3619.706421	0.019835530
3621.634874	0.018953511
3623.563327	0.018729800
3625.491780	0.019234020
3627.420233	0.019835318
3629.348686	0.019883061
3631.277139	0.019418547
3633.205593	0.018702464
3635.134046	0.018052978
3637.062499	0.017653175
3638.990952	0.017471261
3640.919405	0.017492011
3642.847858	0.017582402
3644.776311	0.017463677
3646.704764	0.017030623
3648.633217	0.016326290
3650.561670	0.015395502
3652.490123	0.014659636
3654.418576	0.014091040
3656.347029	0.013591980
3658.275482	0.013394824
3660.203936	0.013534769
3662.132389	0.013913764
3664.060842	0.014332206
3665.989295	0.014553590
3667.917748	0.014403194
3669.846201	0.014264681
3671.774654	0.015176272
3673.703107	0.016905606
3675.631560	0.017416313
3677.560013	0.015779449
3679.488466	0.013926367
3681.416919	0.013077972
3683.345372	0.012871425
3685.273826	0.012726090
3687.202279	0.012558740
3689.130732	0.012514588
3691.059185	0.012321183
3692.987638	0.011763287
3694.916091	0.011199157
3696.844544	0.011033730
3698.772997	0.011315875
3700.701450	0.011722315
3702.629903	0.012042455
3704.558356	0.012284115
3706.486809	0.012472822
3708.415262	0.012692858
3710.343716	0.012891314
3712.272169	0.012730378
3714.200622	0.012230845
3716.129075	0.011822575
3718.057528	0.011827662
3719.985981	0.012295899
3721.914434	0.012782767
3723.842887	0.012798970
3725.771340	0.012630380
3727.699793	0.012755323
3729.628246	0.012902864
3731.556699	0.012802742
3733.485152	0.012767013
3735.413605	0.013008201
3737.342059	0.013679535
3739.270512	0.014473047
3741.198965	0.014376030
3743.127418	0.013083073
3745.055871	0.012166420
3746.984324	0.012469625
3748.912777	0.013201375
3750.841230	0.014162792
3752.769683	0.015030424
3754.698136	0.015128819
3756.626589	0.014600049
3758.555042	0.013763326
3760.483495	0.013023221
3762.411949	0.012717588
3764.340402	0.012750980
3766.268855	0.012930917
3768.197308	0.012959059
3770.125761	0.012787334
3772.054214	0.012734481
3773.982667	0.012738337
3775.911120	0.012841289
3777.839573	0.013402960
3779.768026	0.014362778
3781.696479	0.015007656
3783.624932	0.015033268
3785.553385	0.014892804
3787.481838	0.014739613
3789.410292	0.014465201
3791.338745	0.014101462
3793.267198	0.013716431
3795.195651	0.013676054
3797.124104	0.014214095
3799.052557	0.014566440
3800.981010	0.014281142
3802.909463	0.014245376
3804.837916	0.014515953
3806.766369	0.014501623
3808.694822	0.014232409
3810.623275	0.013967964
3812.551728	0.013904956
3814.480182	0.014256148
3816.408635	0.015015238
3818.337088	0.015440800
3820.265541	0.014676037
3822.193994	0.013650247
3824.122447	0.013461469
3826.050900	0.013657818
3827.979353	0.013616401
3829.907806	0.013396659
3831.836259	0.013533897
3833.764712	0.013929210
3835.693165	0.013700272
3837.621618	0.012966727
3839.550071	0.012754068
3841.478525	0.012973547
3843.406978	0.013057592
3845.335431	0.013254626
3847.263884	0.013685332
3849.192337	0.013824511
3851.120790	0.013213335
3853.049243	0.012435531
3854.977696	0.012432559
3856.906149	0.012793473
3858.834602	0.012931187
3860.763055	0.012922117
3862.691508	0.012716648
3864.619961	0.012171104
3866.548415	0.011745657
3868.476868	0.012054503
3870.405321	0.013110049
3872.333774	0.013735623
3874.262227	0.013301311
3876.190680	0.012841880
3878.119133	0.012685351
3880.047586	0.012574639
3881.976039	0.012617296
3883.904492	0.012766631
3885.832945	0.013100681
3887.761398	0.013742571
3889.689851	0.013926412
3891.618305	0.013183527
3893.546758	0.012303668
3895.475211	0.012016753
3897.403664	0.012403702
3899.332117	0.013128604
3901.260570	0.013395301
3903.189023	0.012891575
3905.117476	0.012297721
3907.045929	0.011934444
3908.974382	0.011588094
3910.902835	0.011129932
3912.831288	0.010780354
3914.759741	0.010922557
3916.688194	0.011406697
3918.616648	0.011527011
3920.545101	0.011298697
3922.473554	0.011372035
3924.402007	0.011780033
3926.330460	0.011966741
3928.258913	0.011521135
3930.187366	0.010786456
3932.115819	0.010506643
3934.044272	0.010870229
3935.972725	0.011395703
3937.901178	0.011652471
3939.829631	0.011738978
3941.758084	0.011827881
3943.686538	0.011683201
3945.614991	0.011106241
3947.543444	0.010581419
3949.471897	0.010520742
3951.400350	0.010686777
3953.328803	0.010892150
3955.257256	0.011339840
3957.185709	0.012049749
3959.114162	0.012577208
3961.042615	0.012334140
3962.971068	0.011380945
3964.899521	0.010394293
3966.827974	0.009662802
3968.756427	0.009404344
3970.684881	0.009996533
3972.613334	0.010952484
3974.541787	0.011125584
3976.470240	0.010384581
3978.398693	0.009761037
3980.327146	0.009878646
3982.255599	0.010390149
3984.184052	0.010813085
3986.112505	0.011115896
3988.040958	0.011417471
3989.969411	0.011527366
3991.897864	0.011232830
3993.826317	0.010760194
3995.754771	0.010273913
3997.683224	0.010138592
3999.611677	0.010435208
4001.540130	0.010645423
4003.468583	0.010325989
4005.397036	0.009683746
4007.325489	0.009276858
4009.253942	0.009339944
4011.182395	0.009342126
4013.110848	0.008910089
4015.039301	0.008698436
4016.967754	0.008986597
4018.896207	0.009012575
4020.824661	0.008656956
4022.753114	0.008388800
4024.681567	0.008795038
4026.610020	0.009858049
4028.538473	0.010673847
4030.466926	0.010614445
4032.395379	0.010077274
4034.323832	0.009569123
4036.252285	0.008995163
4038.180738	0.008315727
4040.109191	0.008046675
4042.037644	0.008098883
4043.966097	0.008589105
4045.894550	0.009965106
4047.823004	0.010871462
4049.751457	0.010076651
4051.679910	0.008745207
4053.608363	0.008851740
4055.536816	0.010212311
4057.465269	0.011149221
4059.393722	0.010995838
4061.322175	0.010133327
4063.250628	0.009059214
4065.179081	0.008362418
4067.107534	0.008389989
4069.035987	0.008715073
4070.964440	0.008982788
4072.892894	0.009021318
4074.821347	0.008994131
4076.749800	0.008917598
4078.678253	0.008762996
4080.606706	0.008715893
4082.535159	0.008883960
4084.463612	0.009218438
4086.392065	0.009198036
4088.320518	0.008655284
4090.248971	0.008257764
4092.177424	0.008337039
4094.105877	0.008523831
4096.034330	0.008375527
4097.962783	0.007936261
4099.891237	0.008318253
4101.819690	0.009002356
4103.748143	0.008595413
4105.676596	0.007735146
4107.605049	0.007431237
4109.533502	0.007368315
4111.461955	0.006860780
4113.390408	0.006462238
4115.318861	0.006867597
4117.247314	0.007469816
4119.175767	0.007673163
4121.104220	0.007630759
4123.032673	0.007581758
4124.961127	0.007805761
4126.889580	0.008172708
4128.818033	0.008207240
4130.746486	0.008024422
4132.674939	0.008358065
4134.603392	0.008837064
4136.531845	0.008451888
4138.460298	0.007574943
4140.388751	0.007137585
4142.317204	0.007479875
4144.245657	0.007836579
4146.174110	0.007768875
4148.102563	0.007785543
4150.031017	0.008176748
4151.959470	0.008263215
4153.887923	0.007748934
4155.816376	0.007394439
4157.744829	0.007566103
4159.673282	0.007426395
4161.601735	0.006613296
4163.530188	0.006003619
4165.458641	0.006312933
4167.387094	0.006889358
4169.315547	0.007520381
4171.244000	0.008274639
4173.172453	0.008569907
4175.100906	0.008424397
4177.029360	0.008301485
4178.957813	0.008042071
4180.886266	0.007690878
4182.814719	0.007620760
4184.743172	0.007715280
4186.671625	0.007764954
4188.600078	0.008084725
4190.528531	0.008560383
4192.456984	0.008263911
4194.385437	0.007300068
4196.313890	0.006664076
4198.242343	0.006445519
4200.170796	0.006519653
4202.099250	0.007344189
4204.027703	0.008608737
4205.956156	0.009189455
4207.884609	0.008928661
4209.813062	0.008329028
4211.741515	0.007729687
4213.669968	0.007673891
4215.598421	0.007907304
4217.526874	0.007878917
4219.455327	0.007728995
4221.383780	0.007711936
4223.312233	0.007892102
4225.240686	0.008013212
4227.169139	0.007932609
4229.097593	0.007554618
4231.026046	0.006521718
4232.954499	0.005860528
4234.882952	0.005950363
4236.811405	0.005652116
4238.739858	0.005456795
4240.668311	0.005931010
4242.596764	0.006526487
4244.525217	0.006736558
4246.453670	0.006675514
4248.382123	0.005871240
4250.310576	0.004849110
4252.239029	0.004775279
4254.167483	0.005341966
4256.095936	0.005929285
4258.024389	0.006501696
4259.952842	0.006756050
4261.881295	0.006358081
4263.809748	0.005954003
4265.738201	0.006355339
4267.666654	0.006797409
4269.595107	0.006612133
4271.523560	0.006673245
4273.452013	0.006949183
4275.380466	0.006524024
4277.308919	0.005838730
4279.237373	0.005087497
4281.165826	0.004850402
4283.094279	0.004767082
4285.022732	0.004629734
4286.951185	0.004828111
4288.879638	0.005218760
4290.808091	0.005660646
4292.736544	0.005773431
4294.664997	0.005679533
4296.593450	0.005378168
4298.521903	0.004931981
4300.450356	0.004838082
4302.378809	0.004484099
4304.307262	0.004371763
4306.235716	0.005130943
4308.164169	0.005885378
4310.092622	0.006583325
4312.021075	0.006587442
4313.949528	0.005814234
4315.877981	0.005410475
4317.806434	0.005701650
4319.734887	0.005934493
4321.663340	0.006108745
4323.591793	0.005777279
4325.520246	0.004925561
4327.448699	0.004741084
4329.377152	0.004590280
4331.305606	0.004564662
4333.234059	0.005428512
4335.162512	0.006247374
4337.090965	0.005839197
4339.019418	0.005234108
4340.947871	0.005600010
4342.876324	0.006678363
4344.804777	0.007525818
4346.733230	0.007594966
4348.661683	0.006995976
4350.590136	0.006244879
4352.518589	0.005875560
4354.447042	0.005743871
4356.375495	0.005839689
4358.303949	0.005888689
4360.232402	0.005401628
4362.160855	0.005003435
4364.089308	0.005647509
4366.017761	0.006222119
4367.946214	0.005610094
4369.874667	0.004856694
4371.803120	0.004811485
4373.731573	0.005249321
4375.660026	0.005579985
4377.588479	0.005348893
4379.516932	0.004940610
4381.445385	0.004931408
4383.373839	0.005329472
4385.302292	0.005838386
4387.230745	0.006289085
4389.159198	0.006403326
4391.087651	0.006321245
4393.016104	0.006537808
4394.944557	0.006920508
4396.873010	0.007047010
4398.801463	0.006953131
4400.729916	0.006651523
4402.658369	0.005653463
4404.586822	0.004880781
4406.515275	0.005209953
4408.443729	0.006105870
4410.372182	0.006233574
4412.300635	0.006022319
4414.229088	0.006463055
4416.157541	0.007114302
4418.085994	0.007074120
4420.014447	0.006495285
4421.942900	0.006179526
4423.871353	0.005681108
4425.799806	0.004836413
4427.728259	0.005115215
4429.656712	0.006560876
4431.585165	0.007320455
4433.513618	0.006953043
4435.442072	0.006258718
4437.370525	0.005605454
4439.298978	0.005243708
4441.227431	0.005315649
4443.155884	0.005772106
4445.084337	0.006632322
4447.012790	0.007330376
4448.941243	0.007513440
4450.869696	0.007272124
4452.798149	0.006714498
4454.726602	0.006674361
4456.655055	0.007134302
4458.583508	0.007293013
4460.511962	0.007302694
4462.440415	0.007481990
4464.368868	0.007260741
4466.297321	0.006713536
4468.225774	0.006570633
4470.154227	0.006876810
4472.082680	0.007136573
4474.011133	0.007699596
4475.939586	0.008206427
4477.868039	0.007981900
4479.796492	0.007724972
4481.724945	0.007833150
4483.653398	0.007185807
4485.581851	0.005824438
4487.510305	0.004980322
4489.438758	0.004941533
4491.367211	0.004888488
4493.295664	0.004888995
4495.224117	0.005554679
4497.152570	0.005954758
4499.081023	0.005660238
4501.009476	0.005690743
4502.937929	0.005715674
4504.866382	0.005199371
4506.794835	0.005261329
4508.723288	0.006417946
4510.651741	0.007623037
4512.580195	0.007487295
4514.508648	0.005523623
4516.437101	0.003697078
4518.365554	0.004074088
4520.294007	0.005596939
4522.222460	0.006981321
4524.150913	0.007545175
4526.079366	0.007514795
4528.007819	0.007679282
4529.936272	0.008318362
4531.864725	0.008813010
4533.793178	0.008277167
4535.721631	0.007656735
4537.650084	0.007968426
4539.578538	0.008126531
4541.506991	0.007202959
4543.435444	0.005860723
4545.363897	0.005119503
4547.292350	0.005535324
4549.220803	0.007223187
4551.149256	0.009044053
4553.077709	0.009883149
4555.006162	0.009516531
4556.934615	0.007851348
4558.863068	0.005962904
4560.791521	0.005679755
4562.719974	0.006442404
4564.648428	0.006641915
4566.576881	0.007365985
4568.505334	0.008184082
4570.433787	0.008075936
4572.362240	0.007237417
4574.290693	0.006532633
4576.219146	0.006289167
4578.147599	0.006137452
4580.076052	0.006621610
4582.004505	0.007791136
4583.932958	0.008019320
4585.861411	0.007289427
4587.789864	0.007379718
4589.718318	0.008094314
4591.646771	0.008463359
4593.575224	0.008460695
4595.503677	0.007549346
4597.432130	0.006233755
4599.360583	0.005583921
4601.289036	0.005235298
4603.217489	0.005265467
[truncated: 1,501 more rows]
