# Supplementary material for: Adaptive Method for Quantitative Estimation of Glucose and Fructose Concentrations in Aqueous Solutions Based on Infrared Nanoantenna Optics
Source: Sensors (Basel). 2019 Jul 11;19(14):3053. doi: 10.3390/s19143053 (PMC6678705; doi:10.3390/s19143053)
Supplement: Supplementary file 1 [file sensors-19-03053-s001.zip › 00_Measurement_Data/Fructose cycles/3 water/res4 sc50_50 ap100x100/3 water.15.txt]

748.239793	0.013995275
750.168246	0.028935330
752.096699	0.040156979
754.025152	0.034803119
755.953605	0.015798209
757.882058	0.015658781
759.810511	0.024567490
761.738964	0.026689917
763.667418	0.025543202
765.595871	0.027937321
767.524324	0.035093419
769.452777	0.040627144
771.381230	0.025173109
773.309683	0.011555847
775.238136	0.015301734
777.166589	0.018432640
779.095042	0.019211086
781.023495	0.017314347
782.951948	0.026417445
784.880401	0.036702827
786.808854	0.039911255
788.737308	0.036178581
790.665761	0.031300265
792.594214	0.028114896
794.522667	0.020333413
796.451120	0.014631970
798.379573	0.027307013
800.308026	0.040746190
802.236479	0.049478054
804.164932	0.041274335
806.093385	0.023826152
808.021838	0.021785347
809.950291	0.032791015
811.878744	0.033949103
813.807197	0.033492725
815.735651	0.037630782
817.664104	0.034372047
819.592557	0.032120802
821.521010	0.034066215
823.449463	0.030896442
825.377916	0.026287293
827.306369	0.018212188
829.234822	0.013965918
831.163275	0.017323947
833.091728	0.021448104
835.020181	0.027737541
836.948634	0.017518340
838.877087	0.011758005
840.805541	0.014820162
842.733994	0.019704321
844.662447	0.023127913
846.590900	0.020994548
848.519353	0.016417587
850.447806	0.021381240
852.376259	0.020680338
854.304712	0.015395432
856.233165	0.021242566
858.161618	0.016515287
860.090071	0.017117662
862.018524	0.021108862
863.946977	0.024331592
865.875430	0.026871018
867.803884	0.028232602
869.732337	0.028772747
871.660790	0.030823147
873.589243	0.034587465
875.517696	0.036190774
877.446149	0.035010967
879.374602	0.031043865
881.303055	0.029898589
883.231508	0.033362295
885.159961	0.036675390
887.088414	0.038373046
889.016867	0.039841950
890.945320	0.042524561
892.873774	0.047001682
894.802227	0.052759372
896.730680	0.057594482
898.659133	0.060235132
900.587586	0.061756797
902.516039	0.063220233
904.444492	0.065662727
906.372945	0.069291502
908.301398	0.072800010
910.229851	0.077125177
912.158304	0.082880639
914.086757	0.087189637
916.015210	0.089702182
917.943664	0.092426851
919.872117	0.096481517
921.800570	0.101895504
923.729023	0.107236929
925.657476	0.112124912
927.585929	0.117516734
929.514382	0.122759432
931.442835	0.128034368
933.371288	0.134531304
935.299741	0.140885934
937.228194	0.145637438
939.156647	0.149606317
941.085100	0.154304191
943.013553	0.159832701
944.942007	0.165968463
946.870460	0.173220336
948.798913	0.180623800
950.727366	0.187160566
952.655819	0.193864480
954.584272	0.200904459
956.512725	0.206539840
958.441178	0.210841417
960.369631	0.216768697
962.298084	0.224521622
964.226537	0.231086165
966.154990	0.236304611
968.083443	0.241731659
970.011897	0.247731104
971.940350	0.254914075
973.868803	0.262960613
975.797256	0.269867629
977.725709	0.275120527
979.654162	0.279971212
981.582615	0.285478354
983.511068	0.292249054
985.439521	0.300142288
987.367974	0.308189631
989.296427	0.315350085
991.224880	0.321172655
993.153333	0.326497734
995.081786	0.332302630
997.010240	0.337865114
998.938693	0.342292547
1000.867146	0.346340060
1002.795599	0.350425571
1004.724052	0.353912681
1006.652505	0.357604057
1008.580958	0.362640500
1010.509411	0.367690206
1012.437864	0.371737301
1014.366317	0.375936300
1016.294770	0.380394906
1018.223223	0.384213477
1020.151676	0.387310266
1022.080130	0.390022486
1024.008583	0.393065900
1025.937036	0.396624565
1027.865489	0.399843991
1029.793942	0.402355283
1031.722395	0.404392123
1033.650848	0.405775219
1035.579301	0.406737864
1037.507754	0.408383071
1039.436207	0.410615534
1041.364660	0.411958367
1043.293113	0.412198424
1045.221566	0.412661076
1047.150019	0.413667798
1049.078473	0.414311439
1051.006926	0.414293706
1052.935379	0.413885057
1054.863832	0.413558662
1056.792285	0.413523227
1058.720738	0.413162559
1060.649191	0.412119389
1062.577644	0.410763353
1064.506097	0.410121173
1066.434550	0.410633773
1068.363003	0.410451591
1070.291456	0.408150107
1072.219909	0.405300707
1074.148363	0.403453529
1076.076816	0.402000129
1078.005269	0.400443405
1079.933722	0.399299562
1081.862175	0.398292273
1083.790628	0.396617472
1085.719081	0.394956589
1087.647534	0.393975914
1089.575987	0.392250210
1091.504440	0.389462143
1093.432893	0.387474835
1095.361346	0.386426687
1097.289799	0.384674877
1099.218253	0.381963789
1101.146706	0.379567534
1103.075159	0.377708912
1105.003612	0.375314325
1106.932065	0.372447699
1108.860518	0.370144904
1110.788971	0.368207991
1112.717424	0.365670413
1114.645877	0.362525791
1116.574330	0.359412909
1118.502783	0.356753379
1120.431236	0.354206145
1122.359689	0.351052076
1124.288142	0.347870857
1126.216596	0.345738113
1128.145049	0.343961596
1130.073502	0.341063857
1132.001955	0.337427169
1133.930408	0.334617227
1135.858861	0.332688391
1137.787314	0.330720305
1139.715767	0.328551888
1141.644220	0.326379836
1143.572673	0.323897898
1145.501126	0.320694387
1147.429579	0.317162186
1149.358032	0.313955814
1151.286486	0.311161399
1153.214939	0.308611423
1155.143392	0.306056559
1157.071845	0.303279936
1159.000298	0.300441146
1160.928751	0.297627240
1162.857204	0.294808447
1164.785657	0.292185128
1166.714110	0.289456993
1168.642563	0.286402762
1170.571016	0.283603847
1172.499469	0.281068623
1174.427922	0.278204769
1176.356375	0.275172114
1178.284829	0.272664130
1180.213282	0.270624578
1182.141735	0.268315375
1184.070188	0.265394747
1185.998641	0.262209266
1187.927094	0.259457588
1189.855547	0.257134587
1191.784000	0.254512340
1193.712453	0.251700550
1195.640906	0.249384791
1197.569359	0.247413322
1199.497812	0.245039895
1201.426265	0.242036343
1203.354719	0.239438757
1205.283172	0.237147614
1207.211625	0.235050753
1209.140078	0.233082801
1211.068531	0.230811223
1212.996984	0.228127703
1214.925437	0.225515693
1216.853890	0.223087370
1218.782343	0.220673114
1220.710796	0.218287379
1222.639249	0.216204479
1224.567702	0.214540049
1226.496155	0.212878287
1228.424609	0.210863829
1230.353062	0.208566502
1232.281515	0.206295326
1234.209968	0.204136670
1236.138421	0.202041879
1238.066874	0.200238794
1239.995327	0.198767722
1241.923780	0.197498798
1243.852233	0.196290493
1245.780686	0.194695279
1247.709139	0.192817867
1249.637592	0.191085726
1251.566045	0.189313918
1253.494498	0.187416852
1255.422952	0.185801640
1257.351405	0.184553072
1259.279858	0.183194727
1261.208311	0.181284547
1263.136764	0.179006740
1265.065217	0.176708072
1266.993670	0.174556047
1268.922123	0.172869354
1270.850576	0.171510816
1272.779029	0.169946268
1274.707482	0.168083578
1276.635935	0.166332051
1278.564388	0.164899409
1280.492842	0.163590044
1282.421295	0.162250310
1284.349748	0.161061689
1286.278201	0.159975588
1288.206654	0.158564195
1290.135107	0.156756729
1292.063560	0.154997110
1293.992013	0.153434694
1295.920466	0.151882574
1297.848919	0.150288418
1299.777372	0.148604199
1301.705825	0.146786988
1303.634278	0.145150751
1305.562731	0.143985048
1307.491185	0.143051609
1309.419638	0.142107859
1311.348091	0.141227424
1313.276544	0.140388608
1315.204997	0.139503896
1317.133450	0.138487816
1319.061903	0.136913821
1320.990356	0.134660140
1322.918809	0.132436097
1324.847262	0.130878985
1326.775715	0.129831389
1328.704168	0.128788739
1330.632621	0.127616927
1332.561075	0.126693472
1334.489528	0.126456782
1336.417981	0.127096012
1338.346434	0.127589002
1340.274887	0.126068980
1342.203340	0.122861981
1344.131793	0.120235972
1346.060246	0.118767470
1347.988699	0.117577367
1349.917152	0.116155684
1351.845605	0.114655629
1353.774058	0.113269322
1355.702511	0.112097956
1357.630965	0.111454204
1359.559418	0.111634612
1361.487871	0.111994483
1363.416324	0.111218363
1365.344777	0.109365076
1367.273230	0.107607201
1369.201683	0.106459245
1371.130136	0.106113486
1373.058589	0.106285147
1374.987042	0.105768554
1376.915495	0.104026303
1378.843948	0.101876639
1380.772401	0.100051992
1382.700854	0.098913543
1384.629308	0.098573960
1386.557761	0.098361515
1388.486214	0.097476602
1390.414667	0.096476808
1392.343120	0.096540891
1394.271573	0.097577304
1396.200026	0.098062351
1398.128479	0.096699409
1400.056932	0.093949862
1401.985385	0.091449246
1403.913838	0.090116605
1405.842291	0.089364812
1407.770744	0.088325754
1409.699198	0.087095574
1411.627651	0.086106800
1413.556104	0.085721478
1415.484557	0.086264946
1417.413010	0.087145060
1419.341463	0.087135680
1421.269916	0.086083218
1423.198369	0.084600881
1425.126822	0.083043501
1427.055275	0.081883043
1428.983728	0.081260405
1430.912181	0.080779150
1432.840634	0.080522932
1434.769087	0.080520622
1436.697541	0.079704411
1438.625994	0.077733532
1440.554447	0.075789966
1442.482900	0.074858412
1444.411353	0.075028583
1446.339806	0.075566046
1448.268259	0.075449318
1450.196712	0.074520580
1452.125165	0.074229911
1454.053618	0.076109543
1455.982071	0.079102241
1457.910524	0.079011433
1459.838977	0.074958920
1461.767431	0.071338072
1463.695884	0.069599062
1465.624337	0.068450600
1467.552790	0.067630477
1469.481243	0.068223134
1471.409696	0.070266880
1473.338149	0.071392350
1475.266602	0.069479577
1477.195055	0.066565104
1479.123508	0.065027572
1481.051961	0.064592719
1482.980414	0.064404473
1484.908867	0.064800099
1486.837321	0.066239737
1488.765774	0.067409709
1490.694227	0.066264383
1492.622680	0.063855171
1494.551133	0.062543236
1496.479586	0.062376309
1498.408039	0.061873369
1500.336492	0.060833380
1502.264945	0.060969811
1504.193398	0.063537553
1506.121851	0.067021467
1508.050304	0.066775598
1509.978757	0.062597923
1511.907210	0.059133314
1513.835664	0.058198091
1515.764117	0.058845744
1517.692570	0.059865482
1519.621023	0.060814865
1521.549476	0.061170399
1523.477929	0.060244720
1525.406382	0.058404882
1527.334835	0.056353875
1529.263288	0.055042408
1531.191741	0.055135187
1533.120194	0.055696718
1535.048647	0.055852991
1536.977100	0.057083115
1538.905554	0.060350157
1540.834007	0.062477630
1542.762460	0.059861895
1544.690913	0.055254858
1546.619366	0.051834725
1548.547819	0.050326105
1550.476272	0.050145812
1552.404725	0.050722163
1554.333178	0.052247006
1556.261631	0.054918069
1558.190084	0.056878105
1560.118537	0.055244699
1562.046990	0.051955782
1563.975443	0.049916774
1565.903897	0.049510077
1567.832350	0.049662799
1569.760803	0.049230158
1571.689256	0.048543505
1573.617709	0.048783962
1575.546162	0.049577631
1577.474615	0.049154658
1579.403068	0.047529995
1581.331521	0.046342820
1583.259974	0.046199922
1585.188427	0.046520740
1587.116880	0.046716057
1589.045333	0.046657104
1590.973787	0.046539061
1592.902240	0.046559673
1594.830693	0.046642974
1596.759146	0.046671707
1598.687599	0.046822686
1600.616052	0.047234882
1602.544505	0.047707926
1604.472958	0.048149720
1606.401411	0.048702497
1608.329864	0.049221694
1610.258317	0.049388245
1612.186770	0.049526066
1614.115223	0.050295461
1616.043677	0.051461924
1617.972130	0.052076634
1619.900583	0.052301623
1621.829036	0.052993942
1623.757489	0.053944025
1625.685942	0.054303020
1627.614395	0.054082602
1629.542848	0.053703845
1631.471301	0.053885911
1633.399754	0.055519044
1635.328207	0.058083113
1637.256660	0.058832459
1639.185113	0.057035811
1641.113566	0.055366959
1643.042020	0.055714551
1644.970473	0.057880212
1646.898926	0.059984308
1648.827379	0.060624674
1650.755832	0.061094433
1652.684285	0.061538905
1654.612738	0.059852473
1656.541191	0.056401514
1658.469644	0.053727794
1660.398097	0.052859619
1662.326550	0.053017695
1664.255003	0.053075016
1666.183456	0.053079549
1668.111910	0.053507365
1670.040363	0.053875450
1671.968816	0.053560745
1673.897269	0.052680656
1675.825722	0.051346794
1677.754175	0.050117161
1679.682628	0.050027288
1681.611081	0.051305417
1683.539534	0.052234046
1685.467987	0.050857626
1687.396440	0.048139405
1689.324893	0.045701530
1691.253346	0.044273254
1693.181799	0.044036128
1695.110253	0.044655681
1697.038706	0.045445699
1698.967159	0.045192804
1700.895612	0.043810114
1702.824065	0.042540729
1704.752518	0.041494817
1706.680971	0.040143602
1708.609424	0.038641114
1710.537877	0.037763834
1712.466330	0.037929274
1714.394783	0.038897540
1716.323236	0.039581608
1718.251689	0.038824156
1720.180143	0.037201185
1722.108596	0.035766236
1724.037049	0.034729533
1725.965502	0.034137093
1727.893955	0.034162957
1729.822408	0.034919582
1731.750861	0.035997927
1733.679314	0.036370415
1735.607767	0.035673030
1737.536220	0.034857135
1739.464673	0.034515396
1741.393126	0.034433499
1743.321579	0.034347229
1745.250032	0.034539707
1747.178486	0.035176959
1749.106939	0.035557985
1751.035392	0.034896523
1752.963845	0.033686139
1754.892298	0.032995451
1756.820751	0.033148620
1758.749204	0.033733178
1760.677657	0.034114964
1762.606110	0.034025110
1764.534563	0.033780474
1766.463016	0.033890482
1768.391469	0.034637671
1770.319922	0.035863873
1772.248376	0.036869410
1774.176829	0.037021227
1776.105282	0.036647379
1778.033735	0.036404748
1779.962188	0.036368247
1781.890641	0.036273766
1783.819094	0.036163729
1785.747547	0.036311332
1787.676000	0.036812067
1789.604453	0.037667692
1791.532906	0.038659591
1793.461359	0.039272457
1795.389812	0.039414544
1797.318266	0.039516341
1799.246719	0.039753009
1801.175172	0.039909057
1803.103625	0.039792933
1805.032078	0.039504804
1806.960531	0.039433215
1808.888984	0.039837312
1810.817437	0.040317222
1812.745890	0.040269677
1814.674343	0.039899766
1816.602796	0.039783876
1818.531249	0.040006280
1820.459702	0.040356658
1822.388155	0.040722493
1824.316609	0.041000389
1826.245062	0.041332815
1828.173515	0.041869748
1830.101968	0.042151805
1832.030421	0.041822154
1833.958874	0.041318495
1835.887327	0.041032080
1837.815780	0.040857472
1839.744233	0.040784217
1841.672686	0.041067149
1843.601139	0.041603237
1845.529592	0.041836914
1847.458045	0.041402634
1849.386499	0.040578589
1851.314952	0.039898720
1853.243405	0.039499104
1855.171858	0.039145503
1857.100311	0.038810067
1859.028764	0.038578078
1860.957217	0.038359873
1862.885670	0.038227666
1864.814123	0.038525838
1866.742576	0.039232809
1868.671029	0.039587885
1870.599482	0.038962379
1872.527935	0.037891030
1874.456388	0.037107635
1876.384842	0.036678351
1878.313295	0.036326252
1880.241748	0.035878111
1882.170201	0.035465501
1884.098654	0.035329364
1886.027107	0.035426814
1887.955560	0.035483930
1889.884013	0.035290733
1891.812466	0.034913376
1893.740919	0.034591231
1895.669372	0.034359768
1897.597825	0.034019247
1899.526278	0.033472843
1901.454732	0.032934885
1903.383185	0.032597736
1905.311638	0.032395229
1907.240091	0.032240532
1909.168544	0.032014102
1911.096997	0.031522959
1913.025450	0.030969741
1914.953903	0.030762784
1916.882356	0.030728268
1918.810809	0.030497083
1920.739262	0.030150739
1922.667715	0.029715240
1924.596168	0.029107312
1926.524622	0.028535139
1928.453075	0.028143244
1930.381528	0.027863249
1932.309981	0.027693737
1934.238434	0.027609963
1936.166887	0.027512567
1938.095340	0.027397314
1940.023793	0.027262187
1941.952246	0.026927376
1943.880699	0.026491361
1945.809152	0.026298385
1947.737605	0.026189653
1949.666058	0.025781104
1951.594511	0.025161041
1953.522965	0.024797697
1955.451418	0.024942951
1957.379871	0.025279285
1959.308324	0.025323523
1961.236777	0.025104174
1963.165230	0.024932887
1965.093683	0.024811028
1967.022136	0.024542971
1968.950589	0.024101069
1970.879042	0.023706704
1972.807495	0.023524193
1974.735948	0.023380339
1976.664401	0.023164120
1978.592855	0.022959132
1980.521308	0.022627251
1982.449761	0.022123089
1984.378214	0.021697316
1986.306667	0.021554524
1988.235120	0.021675298
1990.163573	0.021809556
1992.092026	0.021672819
1994.020479	0.021262793
1995.948932	0.020899795
1997.877385	0.020776667
1999.805838	0.020720974
2001.734291	0.020690305
2003.662744	0.020649929
2005.591198	0.020362550
2007.519651	0.020033376
2009.448104	0.019959940
2011.376557	0.019877987
2013.305010	0.019641476
2015.233463	0.019437307
2017.161916	0.019251563
2019.090369	0.019031437
2021.018822	0.018854354
2022.947275	0.018700704
2024.875728	0.018565034
2026.804181	0.018529844
2028.732634	0.018499272
2030.661088	0.018300245
2032.589541	0.017977053
2034.517994	0.017602257
2036.446447	0.017122978
2038.374900	0.016739881
2040.303353	0.016845318
2042.231806	0.017338788
2044.160259	0.017682742
2046.088712	0.017638655
2048.017165	0.017422948
2049.945618	0.017213659
2051.874071	0.016922249
2053.802524	0.016549379
2055.730978	0.016447304
2057.659431	0.016635882
2059.587884	0.016535453
2061.516337	0.016006226
2063.444790	0.015571854
2065.373243	0.015500725
2067.301696	0.015598840
2069.230149	0.015657365
2071.158602	0.015524508
2073.087055	0.015178449
2075.015508	0.014888989
2076.943961	0.014894953
2078.872414	0.015089939
2080.800867	0.015175262
2082.729321	0.015072748
2084.657774	0.014980345
2086.586227	0.014937562
2088.514680	0.014878303
2090.443133	0.014805872
2092.371586	0.014666073
2094.300039	0.014623486
2096.228492	0.014972346
2098.156945	0.015335876
2100.085398	0.015080377
2102.013851	0.014336961
2103.942304	0.013692767
2105.870757	0.013489791
2107.799211	0.013704594
2109.727664	0.013956482
2111.656117	0.014022168
2113.584570	0.013921983
2115.513023	0.013629463
2117.441476	0.013355054
2119.369929	0.013399215
2121.298382	0.013533067
2123.226835	0.013431046
2125.155288	0.013238975
2127.083741	0.013041709
2129.012194	0.012747345
2130.940647	0.012512938
2132.869100	0.012445389
2134.797554	0.012477269
2136.726007	0.012611750
2138.654460	0.012771919
2140.582913	0.012673718
2142.511366	0.012316107
2144.439819	0.012043655
2146.368272	0.012121969
2148.296725	0.012519465
2150.225178	0.012906203
2152.153631	0.013035833
2154.082084	0.012898498
2156.010537	0.012640659
2157.938990	0.012500234
2159.867444	0.012514373
2161.795897	0.012665660
2163.724350	0.012716415
2165.652803	0.012521338
2167.581256	0.012346022
2169.509709	0.012356362
2171.438162	0.012494895
2173.366615	0.012695216
2175.295068	0.012741105
2177.223521	0.012450067
2179.151974	0.012132893
2181.080427	0.012079607
2183.008880	0.012086851
2184.937334	0.012044746
2186.865787	0.011877348
2188.794240	0.011366876
2190.722693	0.010732882
2192.651146	0.010463073
2194.579599	0.010657483
2196.508052	0.010935343
2198.436505	0.010994550
2200.364958	0.011009457
2202.293411	0.011199892
2204.221864	0.011371052
2206.150317	0.011213167
2208.078770	0.010780077
2210.007223	0.010433602
2211.935677	0.010436945
2213.864130	0.010651910
2215.792583	0.010830505
2217.721036	0.010792092
2219.649489	0.010468244
2221.577942	0.010154269
2223.506395	0.010107742
2225.434848	0.010120600
2227.363301	0.010229037
2229.291754	0.010529874
2231.220207	0.010550615
2233.148660	0.010212167
2235.077113	0.009967787
2237.005567	0.009982381
2238.934020	0.009986964
2240.862473	0.009738840
2242.790926	0.009478003
2244.719379	0.009521660
2246.647832	0.009706320
2248.576285	0.009847479
2250.504738	0.009978456
2252.433191	0.009870119
2254.361644	0.009674308
2256.290097	0.009717396
2258.218550	0.009901315
2260.147003	0.009986016
2262.075456	0.009881396
2264.003910	0.009611684
2265.932363	0.009397654
2267.860816	0.009334686
2269.789269	0.009286445
2271.717722	0.009252738
2273.646175	0.009329739
2275.574628	0.009431738
2277.503081	0.009416703
2279.431534	0.009390233
2281.359987	0.009398609
2283.288440	0.009223852
2285.216893	0.008882673
2287.145346	0.008735106
2289.073800	0.008898940
2291.002253	0.009062562
2292.930706	0.009028832
2294.859159	0.008991919
2296.787612	0.009008460
2298.716065	0.008897906
2300.644518	0.008754755
2302.572971	0.008771260
2304.501424	0.008843516
2306.429877	0.008892721
2308.358330	0.009040709
2310.286783	0.009093008
2312.215236	0.008785388
2314.143690	0.008406327
2316.072143	0.008293252
2318.000596	0.008350230
2319.929049	0.008499281
2321.857502	0.009018265
2323.785955	0.009861121
2325.714408	0.010068131
2327.642861	0.009176928
2329.571314	0.008163009
2331.499767	0.007769186
2333.428220	0.007845612
2335.356673	0.008118011
2337.285126	0.008337566
2339.213579	0.008029424
2341.142033	0.007206291
2343.070486	0.006642493
2344.998939	0.006878614
2346.927392	0.007756457
2348.855845	0.008512715
2350.784298	0.008384487
2352.712751	0.007763323
2354.641204	0.007756318
2356.569657	0.008153876
2358.498110	0.007610384
2360.426563	0.006095998
2362.355016	0.004867279
2364.283469	0.004804695
2366.211923	0.005720533
2368.140376	0.006510884
2370.068829	0.006729241
2371.997282	0.007013342
2373.925735	0.007614452
2375.854188	0.008139160
2377.782641	0.008094150
2379.711094	0.007403975
2381.639547	0.006488836
2383.568000	0.005916019
2385.496453	0.005946285
2387.424906	0.006332135
2389.353359	0.006656476
2391.281812	0.006756535
2393.210266	0.006725739
2395.138719	0.006694422
2397.067172	0.006668209
2398.995625	0.006577221
2400.924078	0.006467471
2402.852531	0.006436508
2404.780984	0.006410887
2406.709437	0.006392377
2408.637890	0.006355334
2410.566343	0.006139631
2412.494796	0.005733319
2414.423249	0.005471520
2416.351702	0.005489178
2418.280156	0.005512071
2420.208609	0.005420372
2422.137062	0.005411761
2424.065515	0.005596597
2425.993968	0.005836659
2427.922421	0.005900049
2429.850874	0.005803215
2431.779327	0.005682062
2433.707780	0.005681166
2435.636233	0.005687341
2437.564686	0.005586291
2439.493139	0.005595333
2441.421592	0.005811280
2443.350045	0.006020604
2445.278499	0.006039942
2447.206952	0.005961580
2449.135405	0.005906868
2451.063858	0.005880481
2452.992311	0.005967058
2454.920764	0.006064832
2456.849217	0.005966641
2458.777670	0.005874853
2460.706123	0.005940301
2462.634576	0.005985239
2464.563029	0.006009065
2466.491482	0.006134393
2468.419935	0.006228090
2470.348389	0.006156988
2472.276842	0.006144107
2474.205295	0.006247800
2476.133748	0.006322593
2478.062201	0.006259040
2479.990654	0.006076174
2481.919107	0.005986343
2483.847560	0.006066087
2485.776013	0.006306078
2487.704466	0.006656930
2489.632919	0.006901897
2491.561372	0.006792150
2493.489825	0.006701006
2495.418279	0.007104132
2497.346732	0.007597332
2499.275185	0.007670185
2501.203638	0.007664450
2503.132091	0.007961084
2505.060544	0.008500857
2506.988997	0.009096261
2508.917450	0.009301224
2510.845903	0.008821881
2512.774356	0.008197151
2514.702809	0.008080906
2516.631262	0.008299527
2518.559715	0.008323122
2520.488168	0.008307478
2522.416622	0.008760246
2524.345075	0.009527170
2526.273528	0.010058981
2528.201981	0.010240361
2530.130434	0.010215817
2532.058887	0.010105659
2533.987340	0.010116288
2535.915793	0.010423311
2537.844246	0.010876571
2539.772699	0.011226531
2541.701152	0.011518421
2543.629605	0.011661255
2545.558058	0.011565373
2547.486512	0.011612055
2549.414965	0.011904270
2551.343418	0.012176026
2553.271871	0.012524354
2555.200324	0.013009758
2557.128777	0.013417213
2559.057230	0.013731952
2560.985683	0.013888163
2562.914136	0.013894940
2564.842589	0.014165604
2566.771042	0.014708122
2568.699495	0.015037728
2570.627948	0.015094918
2572.556401	0.015259377
2574.484855	0.015616311
2576.413308	0.015868822
2578.341761	0.016041694
2580.270214	0.016280105
2582.198667	0.016470235
2584.127120	0.016620055
2586.055573	0.016894791
2587.984026	0.017270947
2589.912479	0.017587120
2591.840932	0.017834878
2593.769385	0.017960902
2595.697838	0.017947689
2597.626291	0.017993079
2599.554745	0.018137615
2601.483198	0.018280098
2603.411651	0.018405749
2605.340104	0.018453086
2607.268557	0.018319724
2609.197010	0.018156735
2611.125463	0.018387934
2613.053916	0.018771119
2614.982369	0.018590903
2616.910822	0.018177725
2618.839275	0.018361522
2620.767728	0.018857127
2622.696181	0.018962502
2624.624635	0.018726083
2626.553088	0.018441947
2628.481541	0.018165011
2630.409994	0.017856272
2632.338447	0.017690638
2634.266900	0.017751072
2636.195353	0.017824506
2638.123806	0.017904785
2640.052259	0.017946791
2641.980712	0.017824072
2643.909165	0.017780038
2645.837618	0.017914273
2647.766071	0.017917277
2649.694524	0.017692329
2651.622978	0.017505452
2653.551431	0.017528856
2655.479884	0.017707931
2657.408337	0.017866954
2659.336790	0.017747898
2661.265243	0.017359346
2663.193696	0.017040037
2665.122149	0.016955439
2667.050602	0.016938424
2668.979055	0.016879244
2670.907508	0.016708780
2672.835961	0.016498322
2674.764414	0.016636116
2676.692868	0.017053830
2678.621321	0.017111465
2680.549774	0.016648019
2682.478227	0.016044199
2684.406680	0.015724640
2686.335133	0.015887177
2688.263586	0.016060969
2690.192039	0.015857844
2692.120492	0.015548431
2694.048945	0.015537260
2695.977398	0.015936468
2697.905851	0.016282614
2699.834304	0.015920980
2701.762757	0.015135338
2703.691211	0.014903947
2705.619664	0.015172893
2707.548117	0.015176180
2709.476570	0.014955116
2711.405023	0.014770078
2713.333476	0.014536348
2715.261929	0.014208965
2717.190382	0.014111134
2719.118835	0.014526678
2721.047288	0.014939777
2722.975741	0.014862250
2724.904194	0.014623240
2726.832647	0.014466918
2728.761101	0.014269636
2730.689554	0.014040774
2732.618007	0.013916262
2734.546460	0.013854723
2736.474913	0.013600376
2738.403366	0.013273092
2740.331819	0.013409054
2742.260272	0.013854033
2744.188725	0.013845189
2746.117178	0.013383956
2748.045631	0.013123053
2749.974084	0.013227197
2751.902537	0.013370099
2753.830991	0.013441906
2755.759444	0.013841926
2757.687897	0.014600962
2759.616350	0.014827508
2761.544803	0.014149521
2763.473256	0.013238942
2765.401709	0.012673276
2767.330162	0.012553710
2769.258615	0.012689913
2771.187068	0.012781739
2773.115521	0.012888490
2775.043974	0.013114473
2776.972427	0.013234355
2778.900880	0.013279547
2780.829334	0.013453591
2782.757787	0.013306818
2784.686240	0.012685368
2786.614693	0.012304510
2788.543146	0.012191468
2790.471599	0.011981444
2792.400052	0.011987216
2794.328505	0.012233054
2796.256958	0.012315921
2798.185411	0.012208052
2800.113864	0.012059101
2802.042317	0.011821139
2803.970770	0.011493603
2805.899224	0.011465147
2807.827677	0.011858078
2809.756130	0.012059850
2811.684583	0.011843515
2813.613036	0.011864187
2815.541489	0.012221393
2817.469942	0.012280023
2819.398395	0.012118804
2821.326848	0.012109168
2823.255301	0.012048317
2825.183754	0.011675264
2827.112207	0.011296190
2829.040660	0.011385643
2830.969113	0.011763054
2832.897567	0.011846349
2834.826020	0.011555968
2836.754473	0.011335202
2838.682926	0.011337739
2840.611379	0.011214439
2842.539832	0.010899776
2844.468285	0.010764359
2846.396738	0.010984037
2848.325191	0.011355588
2850.253644	0.011812812
2852.182097	0.012108359
2854.110550	0.011754413
2856.039003	0.011125515
2857.967457	0.010715296
2859.895910	0.010490051
2861.824363	0.010491071
2863.752816	0.010645309
2865.681269	0.010922570
2867.609722	0.011331880
2869.538175	0.011483970
2871.466628	0.011198956
2873.395081	0.010865026
2875.323534	0.010675217
2877.251987	0.010557851
2879.180440	0.010554643
2881.108893	0.010688999
2883.037347	0.010865520
2884.965800	0.011001106
2886.894253	0.010959314
2888.822706	0.010887874
2890.751159	0.011093652
2892.679612	0.011251117
2894.608065	0.011128989
2896.536518	0.011067715
2898.464971	0.011084037
2900.393424	0.011194474
2902.321877	0.011524749
2904.250330	0.011618982
2906.178783	0.011140496
2908.107236	0.010679649
2910.035690	0.010720154
2911.964143	0.010927893
2913.892596	0.010943111
2915.821049	0.010900998
2917.749502	0.010823213
2919.677955	0.010635179
2921.606408	0.010530015
2923.534861	0.010607604
2925.463314	0.010684720
2927.391767	0.010752436
2929.320220	0.010943960
2931.248673	0.011070794
2933.177126	0.010880970
2935.105580	0.010443024
2937.034033	0.010106846
2938.962486	0.010081848
2940.890939	0.010423431
2942.819392	0.010981722
2944.747845	0.011364193
2946.676298	0.011396953
2948.604751	0.011493632
2950.533204	0.011628528
2952.461657	0.011300417
2954.390110	0.010657712
2956.318563	0.010184042
2958.247016	0.010166663
2960.175469	0.010642760
2962.103923	0.011135628
2964.032376	0.011409141
2965.960829	0.011788381
2967.889282	0.012115357
2969.817735	0.011913583
2971.746188	0.011426283
2973.674641	0.011304696
2975.603094	0.011659127
2977.531547	0.012097500
2979.460000	0.012301475
2981.388453	0.012091976
2983.316906	0.011609410
2985.245359	0.011361639
2987.173813	0.011361126
2989.102266	0.011408783
2991.030719	0.011577405
2992.959172	0.011615370
2994.887625	0.011391820
2996.816078	0.011156926
2998.744531	0.011215131
3000.672984	0.011633292
3002.601437	0.011979631
3004.529890	0.012040830
3006.458343	0.012044510
3008.386796	0.011879857
3010.315249	0.011537404
3012.243703	0.011576518
3014.172156	0.011945903
3016.100609	0.012043779
3018.029062	0.012107753
3019.957515	0.012442872
3021.885968	0.012666992
3023.814421	0.012670852
3025.742874	0.012756879
3027.671327	0.012887613
3029.599780	0.012787871
3031.528233	0.012633407
3033.456686	0.012799105
3035.385139	0.012963024
3037.313592	0.012772321
3039.242046	0.012681987
3041.170499	0.012965311
3043.098952	0.013240238
3045.027405	0.013373201
3046.955858	0.013533087
3048.884311	0.013629161
3050.812764	0.013452086
3052.741217	0.013180410
3054.669670	0.013147678
3056.598123	0.013302783
3058.526576	0.013469502
3060.455029	0.013549383
3062.383482	0.013584056
3064.311936	0.013830249
3066.240389	0.014181330
3068.168842	0.014200756
3070.097295	0.013930404
3072.025748	0.013770402
3073.954201	0.013869482
3075.882654	0.014077887
3077.811107	0.014228918
3079.739560	0.014359429
3081.668013	0.014650964
3083.596466	0.014999099
3085.524919	0.015016068
3087.453372	0.014842084
3089.381825	0.015029533
3091.310279	0.015440612
3093.238732	0.015621055
3095.167185	0.015720421
3097.095638	0.015958764
3099.024091	0.016276114
3100.952544	0.016713019
3102.880997	0.017113997
3104.809450	0.017097715
3106.737903	0.016910283
3108.666356	0.016934659
3110.594809	0.017109323
3112.523262	0.017445793
3114.451715	0.017880635
3116.380169	0.017948963
3118.308622	0.017616939
3120.237075	0.017419128
3122.165528	0.017541397
3124.093981	0.017701076
3126.022434	0.017764915
3127.950887	0.017872952
3129.879340	0.018134167
3131.807793	0.018622333
3133.736246	0.019452646
3135.664699	0.020383604
3137.593152	0.020738725
3139.521605	0.020252578
3141.450058	0.019654160
3143.378512	0.019672643
3145.306965	0.020125994
3147.235418	0.020564172
3149.163871	0.020822728
3151.092324	0.020983765
3153.020777	0.021184964
3154.949230	0.021385008
3156.877683	0.021562466
3158.806136	0.021688033
3160.734589	0.021665122
3162.663042	0.021659216
3164.591495	0.021680363
3166.519948	0.021496786
3168.448402	0.021338044
3170.376855	0.021526571
3172.305308	0.021878341
3174.233761	0.022136880
3176.162214	0.022474281
3178.090667	0.023124019
3180.019120	0.023598498
3181.947573	0.023277631
3183.876026	0.022543993
3185.804479	0.022218522
3187.732932	0.022545069
3189.661385	0.023154359
3191.589838	0.023564441
3193.518292	0.023632808
3195.446745	0.023634551
3197.375198	0.023941517
3199.303651	0.024439670
3201.232104	0.024621850
3203.160557	0.024404621
3205.089010	0.024240440
3207.017463	0.024413206
3208.945916	0.024828956
3210.874369	0.025116971
3212.802822	0.024914891
3214.731275	0.024584379
3216.659728	0.024883540
3218.588181	0.025714714
3220.516635	0.026395116
3222.445088	0.026797753
3224.373541	0.026913384
3226.301994	0.026466399
3228.230447	0.025900573
3230.158900	0.025982875
3232.087353	0.026526056
3234.015806	0.027049493
3235.944259	0.027385255
3237.872712	0.027225897
3239.801165	0.026623081
3241.729618	0.026257655
3243.658071	0.026537240
3245.586525	0.027371874
3247.514978	0.028245352
3249.443431	0.028381154
3251.371884	0.028032387
3253.300337	0.028182199
3255.228790	0.028649477
3257.157243	0.028561858
3259.085696	0.028182194
3261.014149	0.028334467
3262.942602	0.028910922
3264.871055	0.029366173
3266.799508	0.029630927
3268.727961	0.029776370
3270.656414	0.029858628
3272.584868	0.029901864
3274.513321	0.029664952
3276.441774	0.029162418
3278.370227	0.028700940
3280.298680	0.028463909
3282.227133	0.028496690
3284.155586	0.028729582
3286.084039	0.029226484
3288.012492	0.029856453
3289.940945	0.029979862
3291.869398	0.029771835
3293.797851	0.030169671
3295.726304	0.030707233
3297.654758	0.030368313
3299.583211	0.029849241
3301.511664	0.030144691
3303.440117	0.030812796
3305.368570	0.031120740
3307.297023	0.031108869
3309.225476	0.030901453
3311.153929	0.030590938
3313.082382	0.030299786
3315.010835	0.030207630
3316.939288	0.030567199
3318.867741	0.031254757
3320.796194	0.031869017
3322.724648	0.032248031
3324.653101	0.032534536
3326.581554	0.032927226
3328.510007	0.033452932
3330.438460	0.033915393
3332.366913	0.034066889
3334.295366	0.033711053
3336.223819	0.032919727
3338.152272	0.032116476
3340.080725	0.031831641
3342.009178	0.032379862
3343.937631	0.033230219
3345.866084	0.033461582
3347.794537	0.033135049
3349.722991	0.032969330
3351.651444	0.033349976
3353.579897	0.034235585
3355.508350	0.035096679
3357.436803	0.035307128
3359.365256	0.035024982
3361.293709	0.034981765
3363.222162	0.035444833
3365.150615	0.035860404
3367.079068	0.035767369
3369.007521	0.035563435
3370.935974	0.035611946
3372.864427	0.035657611
3374.792881	0.035698928
3376.721334	0.035949908
3378.649787	0.036295868
3380.578240	0.036768138
3382.506693	0.037551392
3384.435146	0.038174212
3386.363599	0.037969068
3388.292052	0.037315819
3390.220505	0.036920767
3392.148958	0.036713034
3394.077411	0.036691487
3396.005864	0.036951851
3397.934317	0.036987610
3399.862770	0.036808483
3401.791224	0.036986388
3403.719677	0.037273798
3405.648130	0.037834875
3407.576583	0.038247012
3409.505036	0.037821602
3411.433489	0.037193023
3413.361942	0.037188366
3415.290395	0.037544467
3417.218848	0.037874185
3419.147301	0.038190600
3421.075754	0.038475443
3423.004207	0.038504671
3424.932660	0.038355380
3426.861114	0.038274921
3428.789567	0.038028765
3430.718020	0.037669696
3432.646473	0.037738387
3434.574926	0.038000289
3436.503379	0.037841950
3438.431832	0.037514389
3440.360285	0.037526764
3442.288738	0.037600096
3444.217191	0.037302837
3446.145644	0.036929253
3448.074097	0.036687631
3450.002550	0.036297590
3451.931004	0.036012795
3453.859457	0.036230464
3455.787910	0.036581192
3457.716363	0.036801346
3459.644816	0.037186593
3461.573269	0.037570711
3463.501722	0.037542202
3465.430175	0.037226848
3467.358628	0.036701981
3469.287081	0.035847280
3471.215534	0.034965977
3473.143987	0.034618430
3475.072440	0.034846030
3477.000893	0.034984834
3478.929347	0.034860194
3480.857800	0.034921844
3482.786253	0.034900367
3484.714706	0.034465808
3486.643159	0.034269825
3488.571612	0.034580532
3490.500065	0.034761731
3492.428518	0.034474384
3494.356971	0.034046747
3496.285424	0.033811271
3498.213877	0.033679329
3500.142330	0.033522893
3502.070783	0.033360574
3503.999237	0.033082377
3505.927690	0.032703705
3507.856143	0.032460183
3509.784596	0.032396231
3511.713049	0.032365698
3513.641502	0.032299213
3515.569955	0.032221634
3517.498408	0.032002635
3519.426861	0.031559777
3521.355314	0.031138448
3523.283767	0.031044153
3525.212220	0.031223511
3527.140673	0.031274274
3529.069126	0.030917926
3530.997580	0.030410325
3532.926033	0.030128704
3534.854486	0.030010544
3536.782939	0.029917574
3538.711392	0.030064430
3540.639845	0.030518880
3542.568298	0.030839099
3544.496751	0.030536830
3546.425204	0.029618556
3548.353657	0.028656838
3550.282110	0.028217828
3552.210563	0.028104715
3554.139016	0.027626658
3556.067470	0.026786404
3557.995923	0.026190357
3559.924376	0.026145013
3561.852829	0.026547760
3563.781282	0.027218059
3565.709735	0.027745845
3567.638188	0.027338514
3569.566641	0.026034141
3571.495094	0.024777558
3573.423547	0.023992229
3575.352000	0.023562595
3577.280453	0.023428833
3579.208906	0.023573184
3581.137360	0.023763118
3583.065813	0.023953469
3584.994266	0.024315184
3586.922719	0.024357205
3588.851172	0.023483077
3590.779625	0.022480028
3592.708078	0.022307359
3594.636531	0.022837285
3596.564984	0.023247855
3598.493437	0.023046076
3600.421890	0.022501832
3602.350343	0.022058090
3604.278796	0.021913385
3606.207249	0.022109237
3608.135703	0.022325933
3610.064156	0.022039985
3611.992609	0.021330008
3613.921062	0.020626234
3615.849515	0.019953094
3617.777968	0.019359194
3619.706421	0.019203471
3621.634874	0.019312454
3623.563327	0.019028036
3625.491780	0.018249510
3627.420233	0.017418819
3629.348686	0.017079372
3631.277139	0.017149085
3633.205593	0.017166067
3635.134046	0.017067716
3637.062499	0.016956495
3638.990952	0.016884489
3640.919405	0.016851975
3642.847858	0.016713202
3644.776311	0.016399346
3646.704764	0.016051510
3648.633217	0.015663112
3650.561670	0.015025902
3652.490123	0.014460783
3654.418576	0.014364818
3656.347029	0.014385234
3658.275482	0.014078901
3660.203936	0.013661831
3662.132389	0.013460748
3664.060842	0.013417872
3665.989295	0.013450038
3667.917748	0.013624042
3669.846201	0.013775643
3671.774654	0.013457824
3673.703107	0.012636868
3675.631560	0.011757668
3677.560013	0.011400172
3679.488466	0.011577397
3681.416919	0.011695947
3683.345372	0.011629890
3685.273826	0.011588166
3687.202279	0.011236922
3689.130732	0.010433555
3691.059185	0.010102139
3692.987638	0.010526330
3694.916091	0.011090624
3696.844544	0.011457240
3698.772997	0.011689248
3700.701450	0.011948436
3702.629903	0.012142934
3704.558356	0.012051557
3706.486809	0.011844864
3708.415262	0.011681307
3710.343716	0.011607920
3712.272169	0.011770286
3714.200622	0.012190299
3716.129075	0.012646485
3718.057528	0.012765947
3719.985981	0.012159753
3721.914434	0.011095885
3723.842887	0.010722565
3725.771340	0.011411699
3727.699793	0.012205026
3729.628246	0.012452683
3731.556699	0.012574085
3733.485152	0.012978079
3735.413605	0.013160249
3737.342059	0.012831021
3739.270512	0.012754429
3741.198965	0.013353077
3743.127418	0.014336101
3745.055871	0.014516167
3746.984324	0.013327848
3748.912777	0.012283211
3750.841230	0.012366273
3752.769683	0.012804862
3754.698136	0.012814254
3756.626589	0.012784543
3758.555042	0.012984341
3760.483495	0.013098343
3762.411949	0.012846210
3764.340402	0.012534559
3766.268855	0.012504436
3768.197308	0.012593780
3770.125761	0.012586696
3772.054214	0.012558924
3773.982667	0.012580684
3775.911120	0.012703336
3777.839573	0.012850692
3779.768026	0.012707712
3781.696479	0.012283898
3783.624932	0.012109302
3785.553385	0.012358008
3787.481838	0.012802687
3789.410292	0.013212221
3791.338745	0.013388637
3793.267198	0.013316397
3795.195651	0.013250881
3797.124104	0.013522423
3799.052557	0.014119814
3800.981010	0.014630751
3802.909463	0.014725496
3804.837916	0.014599226
3806.766369	0.014597681
3808.694822	0.014559054
3810.623275	0.014194646
3812.551728	0.013654008
3814.480182	0.013025578
3816.408635	0.012238286
3818.337088	0.011723568
3820.265541	0.011986363
3822.193994	0.012780807
3824.122447	0.013223900
3826.050900	0.013289480
3827.979353	0.013560992
3829.907806	0.013964448
3831.836259	0.013823148
3833.764712	0.013035522
3835.693165	0.012501078
3837.621618	0.012889236
3839.550071	0.013637357
3841.478525	0.013562622
3843.406978	0.012853586
3845.335431	0.012354970
3847.263884	0.012298970
3849.192337	0.012649781
3851.120790	0.013299257
3853.049243	0.013987124
3854.977696	0.014207440
3856.906149	0.013705621
3858.834602	0.012886639
3860.763055	0.012348165
3862.691508	0.012290992
3864.619961	0.012497227
3866.548415	0.012787335
3868.476868	0.012891782
3870.405321	0.012367139
3872.333774	0.011475339
3874.262227	0.010919251
3876.190680	0.011052518
3878.119133	0.012008783
3880.047586	0.013457044
3881.976039	0.014527241
3883.904492	0.014725774
3885.832945	0.014181457
3887.761398	0.013072075
3889.689851	0.011711978
3891.618305	0.010822708
3893.546758	0.010893726
3895.475211	0.011610542
3897.403664	0.012669779
3899.332117	0.013744843
3901.260570	0.013692781
3903.189023	0.012395256
3905.117476	0.011461342
3907.045929	0.011375909
3908.974382	0.011498705
3910.902835	0.011650091
3912.831288	0.011892660
3914.759741	0.011878648
3916.688194	0.011582999
3918.616648	0.011721697
3920.545101	0.012323609
3922.473554	0.012571475
3924.402007	0.012291968
3926.330460	0.012097951
3928.258913	0.012485000
3930.187366	0.013161113
3932.115819	0.013284868
3934.044272	0.012716939
3935.972725	0.012147636
3937.901178	0.011971242
3939.829631	0.011972168
3941.758084	0.011695945
3943.686538	0.011014482
3945.614991	0.010340548
3947.543444	0.010196246
3949.471897	0.010656719
3951.400350	0.011278996
3953.328803	0.011348777
3955.257256	0.010517017
3957.185709	0.009398353
3959.114162	0.009026350
3961.042615	0.009533532
3962.971068	0.010067158
3964.899521	0.010262042
3966.827974	0.010398547
3968.756427	0.010498225
3970.684881	0.010454779
3972.613334	0.010441561
3974.541787	0.010627611
3976.470240	0.011005862
3978.398693	0.011343074
3980.327146	0.011390516
3982.255599	0.011123346
3984.184052	0.010697412
3986.112505	0.010705143
3988.040958	0.011279111
3989.969411	0.011578144
3991.897864	0.011194802
3993.826317	0.010954171
3995.754771	0.011065817
3997.683224	0.010722202
3999.611677	0.009806409
4001.540130	0.009096256
4003.468583	0.009133899
4005.397036	0.009638931
4007.325489	0.010155908
4009.253942	0.010494964
4011.182395	0.010353569
4013.110848	0.009488337
4015.039301	0.008762589
4016.967754	0.009070171
4018.896207	0.009676210
4020.824661	0.009768995
4022.753114	0.009607334
4024.681567	0.009402839
4026.610020	0.009590025
4028.538473	0.010050242
4030.466926	0.009979201
4032.395379	0.009822832
4034.323832	0.009953563
4036.252285	0.009815050
4038.180738	0.009543992
4040.109191	0.009732393
4042.037644	0.009833303
4043.966097	0.009782845
4045.894550	0.009719450
4047.823004	0.009031214
4049.751457	0.008151694
4051.679910	0.007850462
4053.608363	0.008029046
4055.536816	0.008344782
4057.465269	0.008433052
4059.393722	0.008543914
4061.322175	0.008731896
4063.250628	0.008611086
4065.179081	0.008384294
4067.107534	0.008390784
4069.035987	0.008530249
4070.964440	0.008610979
4072.892894	0.008474702
4074.821347	0.008453169
4076.749800	0.008547075
4078.678253	0.008126620
4080.606706	0.007318300
4082.535159	0.007148736
4084.463612	0.007760218
4086.392065	0.008273276
4088.320518	0.008410952
4090.248971	0.008604150
4092.177424	0.008729966
4094.105877	0.008499069
4096.034330	0.008400662
4097.962783	0.008279361
4099.891237	0.007898282
4101.819690	0.007463885
4103.748143	0.007437718
4105.676596	0.008021996
4107.605049	0.008575495
4109.533502	0.008634860
4111.461955	0.008650782
4113.390408	0.008974711
4115.318861	0.009137115
4117.247314	0.008585396
4119.175767	0.007792320
4121.104220	0.007388475
4123.032673	0.007303305
4124.961127	0.006985611
4126.889580	0.006775978
4128.818033	0.007221539
4130.746486	0.007731260
4132.674939	0.007590575
4134.603392	0.006866516
4136.531845	0.006196872
4138.460298	0.006200666
4140.388751	0.006922864
4142.317204	0.007487993
4144.245657	0.007452280
4146.174110	0.007685254
4148.102563	0.008399125
4150.031017	0.008421231
4151.959470	0.007625198
4153.887923	0.006832585
4155.816376	0.006267767
4157.744829	0.006276934
4159.673282	0.007126531
4161.601735	0.007793262
4163.530188	0.007835424
4165.458641	0.007748369
4167.387094	0.007441814
4169.315547	0.007426999
4171.244000	0.007847590
4173.172453	0.008102387
4175.100906	0.008103323
4177.029360	0.007897196
4178.957813	0.007593606
4180.886266	0.007073747
4182.814719	0.006718206
4184.743172	0.007001371
4186.671625	0.007481341
4188.600078	0.007345494
4190.528531	0.006753399
4192.456984	0.006324522
4194.385437	0.006074833
4196.313890	0.006068125
4198.242343	0.006771025
4200.170796	0.007439506
4202.099250	0.007316739
4204.027703	0.007065221
4205.956156	0.006861261
4207.884609	0.006387191
4209.813062	0.005722149
4211.741515	0.005603582
4213.669968	0.006138489
4215.598421	0.006681636
4217.526874	0.006833349
4219.455327	0.006486076
4221.383780	0.006058373
4223.312233	0.006066530
4225.240686	0.006415265
4227.169139	0.006635022
4229.097593	0.006754083
4231.026046	0.006936349
4232.954499	0.006937867
4234.882952	0.006898743
4236.811405	0.007233802
4238.739858	0.007465172
4240.668311	0.007135467
4242.596764	0.006788249
4244.525217	0.007002078
4246.453670	0.007290046
4248.382123	0.007090635
4250.310576	0.006983295
4252.239029	0.007446488
4254.167483	0.007814056
4256.095936	0.007493884
4258.024389	0.006374024
4259.952842	0.005211081
4261.881295	0.005057864
4263.809748	0.005799531
4265.738201	0.006056106
4267.666654	0.005717470
4269.595107	0.005821726
4271.523560	0.006255463
4273.452013	0.006583085
4275.380466	0.006711472
4277.308919	0.006614149
4279.237373	0.006324667
4281.165826	0.006290559
4283.094279	0.005841388
4285.022732	0.005393205
4286.951185	0.005689851
4288.879638	0.005762269
4290.808091	0.004891534
4292.736544	0.004459536
4294.664997	0.005384965
4296.593450	0.006231314
4298.521903	0.005943072
4300.450356	0.005557681
4302.378809	0.005601867
4304.307262	0.006130245
4306.235716	0.006789846
4308.164169	0.006957760
4310.092622	0.007248180
4312.021075	0.007882250
4313.949528	0.007692778
4315.877981	0.006101515
4317.806434	0.004734803
4319.734887	0.005144191
4321.663340	0.006294898
4323.591793	0.006155626
4325.520246	0.005648981
4327.448699	0.005830322
4329.377152	0.006012843
4331.305606	0.005894533
4333.234059	0.005719730
4335.162512	0.005692204
4337.090965	0.006144271
4339.019418	0.006091503
4340.947871	0.005197291
4342.876324	0.005046221
4344.804777	0.005651780
4346.733230	0.006383473
4348.661683	0.007118997
4350.590136	0.007738161
4352.518589	0.007416878
4354.447042	0.005855054
4356.375495	0.003852365
4358.303949	0.002808890
4360.232402	0.003910205
4362.160855	0.005679841
4364.089308	0.006706032
4366.017761	0.006757532
4367.946214	0.006028066
4369.874667	0.004996551
4371.803120	0.004992109
4373.731573	0.006074174
4375.660026	0.007185395
4377.588479	0.007449803
4379.516932	0.007094038
4381.445385	0.006991185
4383.373839	0.007128065
4385.302292	0.007138158
4387.230745	0.006655540
4389.159198	0.006018221
4391.087651	0.006316382
4393.016104	0.007384314
4394.944557	0.007545379
4396.873010	0.006625637
4398.801463	0.006104007
4400.729916	0.006567029
4402.658369	0.006929046
4404.586822	0.006270892
4406.515275	0.005196669
4408.443729	0.005001590
4410.372182	0.005937159
4412.300635	0.006708443
4414.229088	0.007349173
4416.157541	0.007796900
4418.085994	0.007301366
4420.014447	0.006302856
4421.942900	0.005722362
4423.871353	0.005784416
4425.799806	0.005911737
4427.728259	0.005599139
4429.656712	0.005359809
4431.585165	0.005519027
4433.513618	0.006161941
4435.442072	0.006908535
4437.370525	0.006796640
4439.298978	0.005758241
4441.227431	0.005190355
4443.155884	0.005239523
4445.084337	0.004987561
4447.012790	0.004356120
4448.941243	0.004617324
4450.869696	0.005625982
4452.798149	0.006464810
4454.726602	0.006619315
4456.655055	0.006468426
4458.583508	0.006066127
4460.511962	0.005923161
4462.440415	0.006325099
4464.368868	0.006958081
4466.297321	0.007597405
4468.225774	0.007952438
4470.154227	0.007981123
4472.082680	0.007662823
4474.011133	0.006815717
4475.939586	0.006326792
4477.868039	0.006887686
4479.796492	0.007559285
4481.724945	0.007617694
4483.653398	0.007203723
4485.581851	0.006973277
4487.510305	0.007499571
4489.438758	0.007869528
4491.367211	0.007950703
4493.295664	0.008478788
4495.224117	0.008677386
4497.152570	0.007197759
4499.081023	0.005210648
4501.009476	0.004513806
4502.937929	0.005127309
4504.866382	0.006202779
4506.794835	0.006767324
4508.723288	0.006429930
4510.651741	0.005971746
4512.580195	0.006178472
4514.508648	0.007080210
4516.437101	0.008220101
4518.365554	0.008662140
4520.294007	0.007874865
4522.222460	0.006420854
4524.150913	0.005361085
4526.079366	0.005703792
4528.007819	0.006492012
4529.936272	0.006626030
4531.864725	0.006590783
4533.793178	0.006977309
4535.721631	0.006766139
4537.650084	0.005555032
4539.578538	0.005029141
4541.506991	0.005789176
4543.435444	0.006552738
4545.363897	0.006516919
4547.292350	0.006308607
4549.220803	0.006372784
4551.149256	0.006199169
4553.077709	0.006108036
4555.006162	0.007028874
4556.934615	0.008043691
4558.863068	0.008214548
4560.791521	0.007891533
4562.719974	0.007525184
4564.648428	0.007165379
4566.576881	0.006528842
4568.505334	0.006098340
4570.433787	0.006309770
4572.362240	0.006264389
4574.290693	0.005708252
4576.219146	0.005756569
4578.147599	0.006671292
4580.076052	0.007105361
4582.004505	0.006952199
4583.932958	0.006854036
4585.861411	0.006636508
4587.789864	0.005969688
4589.718318	0.005788666
4591.646771	0.006212364
4593.575224	0.005801866
4595.503677	0.004877220
4597.432130	0.004621761
4599.360583	0.005179593
4601.289036	0.005800426
4603.217489	0.005818229
[truncated: 1,501 more rows]
