# Supplementary material for: Adaptive Method for Quantitative Estimation of Glucose and Fructose Concentrations in Aqueous Solutions Based on Infrared Nanoantenna Optics
Source: Sensors (Basel). 2019 Jul 11;19(14):3053. doi: 10.3390/s19143053 (PMC6678705; doi:10.3390/s19143053)
Supplement: Supplementary file 1 [file sensors-19-03053-s001.zip › 00_Measurement_Data/Fructose cycles/3 water/res4 sc50_50 ap100x100/3 water.16.txt]

748.239793	0.017233700
750.168246	0.014523237
752.096699	0.014562692
754.025152	0.010637280
755.953605	0.019533275
757.882058	0.019123541
759.810511	0.016110981
761.738964	0.022116315
763.667418	0.024505137
765.595871	0.022098478
767.524324	0.020365827
769.452777	0.030794581
771.381230	0.037963547
773.309683	0.040867373
775.238136	0.043853395
777.166589	0.037639052
779.095042	0.029322587
781.023495	0.028368367
782.951948	0.032344852
784.880401	0.038828366
786.808854	0.034357689
788.737308	0.020161124
790.665761	0.021685278
792.594214	0.022666076
794.522667	0.031056317
796.451120	0.032252584
798.379573	0.024474148
800.308026	0.019928629
802.236479	0.027916728
804.164932	0.035333700
806.093385	0.027397683
808.021838	0.021582842
809.950291	0.030638948
811.878744	0.034126241
813.807197	0.028081415
815.735651	0.023499653
817.664104	0.027383434
819.592557	0.026984263
821.521010	0.025975050
823.449463	0.026177533
825.377916	0.023599716
827.306369	0.014620845
829.234822	0.015056725
831.163275	0.018270068
833.091728	0.015715303
835.020181	0.013450410
836.948634	0.020403391
838.877087	0.009939863
840.805541	0.014111353
842.733994	0.015253047
844.662447	0.015314146
846.590900	0.017449684
848.519353	0.014148516
850.447806	0.008343784
852.376259	0.006630633
854.304712	0.012509432
856.233165	0.015164752
858.161618	0.012668204
860.090071	0.013554334
862.018524	0.018715063
863.946977	0.025004651
865.875430	0.027664127
867.803884	0.028157758
869.732337	0.028736854
871.660790	0.031169431
873.589243	0.034457847
875.517696	0.035059817
877.446149	0.033899672
879.374602	0.033951811
881.303055	0.033667244
883.231508	0.034019027
885.159961	0.038063578
887.088414	0.043453038
889.016867	0.045316886
890.945320	0.044328380
892.873774	0.045334306
894.802227	0.048714735
896.730680	0.051391371
898.659133	0.054059632
900.587586	0.057704862
902.516039	0.061658029
904.444492	0.066790581
906.372945	0.072686739
908.301398	0.077615820
910.229851	0.081670485
912.158304	0.085111164
914.086757	0.087197199
916.015210	0.088678867
917.943664	0.091981433
919.872117	0.097824141
921.800570	0.104819864
923.729023	0.110470422
925.657476	0.113254756
927.585929	0.114769310
929.514382	0.117737971
931.442835	0.124016084
933.371288	0.132123828
935.299741	0.137996122
937.228194	0.142680973
939.156647	0.148981586
941.085100	0.154858977
943.013553	0.159728572
944.942007	0.166214764
946.870460	0.174349219
948.798913	0.181581438
950.727366	0.187227756
952.655819	0.192783713
954.584272	0.198397845
956.512725	0.203704715
958.441178	0.209365532
960.369631	0.215468884
962.298084	0.221540302
964.226537	0.228070393
966.154990	0.235460103
968.083443	0.242355138
970.011897	0.248384610
971.940350	0.254795194
973.868803	0.261278778
975.797256	0.267475992
977.725709	0.273939818
979.654162	0.280507594
981.582615	0.286960572
983.511068	0.292951912
985.439521	0.298711568
987.367974	0.305349290
989.296427	0.312049836
991.224880	0.317138106
993.153333	0.321378738
995.081786	0.326813132
997.010240	0.333494335
998.938693	0.339747936
1000.867146	0.345492452
1002.795599	0.351158291
1004.724052	0.355820388
1006.652505	0.360117674
1008.580958	0.365381449
1010.509411	0.370171577
1012.437864	0.373511046
1014.366317	0.377180874
1016.294770	0.381432831
1018.223223	0.384716660
1020.151676	0.387314945
1022.080130	0.390173346
1024.008583	0.393402070
1025.937036	0.396968991
1027.865489	0.400231391
1029.793942	0.402417660
1031.722395	0.403949112
1033.650848	0.405723661
1035.579301	0.407543391
1037.507754	0.408932030
1039.436207	0.410137475
1041.364660	0.411070198
1043.293113	0.411609560
1045.221566	0.412213087
1047.150019	0.413102716
1049.078473	0.414185017
1051.006926	0.415039927
1052.935379	0.414800763
1054.863832	0.413319290
1056.792285	0.411827862
1058.720738	0.411146909
1060.649191	0.410488665
1062.577644	0.409253657
1064.506097	0.408274889
1066.434550	0.407964230
1068.363003	0.407112747
1070.291456	0.405065864
1072.219909	0.402591377
1074.148363	0.400305480
1076.076816	0.398850203
1078.005269	0.398656279
1079.933722	0.398919642
1081.862175	0.398960918
1083.790628	0.398803890
1085.719081	0.397852689
1087.647534	0.395402431
1089.575987	0.392311126
1091.504440	0.390195012
1093.432893	0.388718635
1095.361346	0.386330366
1097.289799	0.383277237
1099.218253	0.380621910
1101.146706	0.378423423
1103.075159	0.376351267
1105.003612	0.373838156
1106.932065	0.371144742
1108.860518	0.369327366
1110.788971	0.367684454
1112.717424	0.364895225
1114.645877	0.361690164
1116.574330	0.359187901
1118.502783	0.356756806
1120.431236	0.353670269
1122.359689	0.350671768
1124.288142	0.348279297
1126.216596	0.345951289
1128.145049	0.343157291
1130.073502	0.339984566
1132.001955	0.337191671
1133.930408	0.335037023
1135.858861	0.332790613
1137.787314	0.330260038
1139.715767	0.327685088
1141.644220	0.325038850
1143.572673	0.322643906
1145.501126	0.320296317
1147.429579	0.317381501
1149.358032	0.314193130
1151.286486	0.310988545
1153.214939	0.307917237
1155.143392	0.305212140
1157.071845	0.302564979
1159.000298	0.300091118
1160.928751	0.297855526
1162.857204	0.295108169
1164.785657	0.291913360
1166.714110	0.288910091
1168.642563	0.286054403
1170.571016	0.283480793
1172.499469	0.281388402
1174.427922	0.279162109
1176.356375	0.276335269
1178.284829	0.273257315
1180.213282	0.270206660
1182.141735	0.267226040
1184.070188	0.264793068
1185.998641	0.262943715
1187.927094	0.260726601
1189.855547	0.257718116
1191.784000	0.254595608
1193.712453	0.252153873
1195.640906	0.250213385
1197.569359	0.248053521
1199.497812	0.245695189
1201.426265	0.243159905
1203.354719	0.240525752
1205.283172	0.237545967
1207.211625	0.234592900
1209.140078	0.231974840
1211.068531	0.229909256
1212.996984	0.228274807
1214.925437	0.226473778
1216.853890	0.224240169
1218.782343	0.221770078
1220.710796	0.219091013
1222.639249	0.216287613
1224.567702	0.213707328
1226.496155	0.211671442
1228.424609	0.210130110
1230.353062	0.208522797
1232.281515	0.206488296
1234.209968	0.204360962
1236.138421	0.202526867
1238.066874	0.200891644
1239.995327	0.199102983
1241.923780	0.197137818
1243.852233	0.195358858
1245.780686	0.193749100
1247.709139	0.192296997
1249.637592	0.191130742
1251.566045	0.189615339
1253.494498	0.187347189
1255.422952	0.185159460
1257.351405	0.183405071
1259.279858	0.181518033
1261.208311	0.179620609
1263.136764	0.178042963
1265.065217	0.176638737
1266.993670	0.175324827
1268.922123	0.173689455
1270.850576	0.171499595
1272.779029	0.169519126
1274.707482	0.168003246
1276.635935	0.166405931
1278.564388	0.164645821
1280.492842	0.163175270
1282.421295	0.162332445
1284.349748	0.161689147
1286.278201	0.160271034
1288.206654	0.158014670
1290.135107	0.155721396
1292.063560	0.153874800
1293.992013	0.152558342
1295.920466	0.151486591
1297.848919	0.150257036
1299.777372	0.148827180
1301.705825	0.147315472
1303.634278	0.145811871
1305.562731	0.144397914
1307.491185	0.143170461
1309.419638	0.142134905
1311.348091	0.141002730
1313.276544	0.139993489
1315.204997	0.139227077
1317.133450	0.138019934
1319.061903	0.136473596
1320.990356	0.135095388
1322.918809	0.133701190
1324.847262	0.132232770
1326.775715	0.130844086
1328.704168	0.129457667
1330.632621	0.128173888
1332.561075	0.127496004
1334.489528	0.127425388
1336.417981	0.126836821
1338.346434	0.124967299
1340.274887	0.123247400
1342.203340	0.122227795
1344.131793	0.120646231
1346.060246	0.118715420
1347.988699	0.117274508
1349.917152	0.116280168
1351.845605	0.115141004
1353.774058	0.113606699
1355.702511	0.112542845
1357.630965	0.112483524
1359.559418	0.112108752
1361.487871	0.110249028
1363.416324	0.108639553
1365.344777	0.108297855
1367.273230	0.107621558
1369.201683	0.106770270
1371.130136	0.106223881
1373.058589	0.105097681
1374.987042	0.103970632
1376.915495	0.103083894
1378.843948	0.101644397
1380.772401	0.100489698
1382.700854	0.100285731
1384.629308	0.099683978
1386.557761	0.097840928
1388.486214	0.096699990
1390.414667	0.097121827
1392.343120	0.097041763
1394.271573	0.096130349
1396.200026	0.095301099
1398.128479	0.094018020
1400.056932	0.093000956
1401.985385	0.092383198
1403.913838	0.090749770
1405.842291	0.089141719
1407.770744	0.088252701
1409.699198	0.087211043
1411.627651	0.086517788
1413.556104	0.086927384
1415.484557	0.087203324
1417.413010	0.085613295
1419.341463	0.084099405
1421.269916	0.084379889
1423.198369	0.083843768
1425.126822	0.082115710
1427.055275	0.080470696
1428.983728	0.079097927
1430.912181	0.079275101
1432.840634	0.080256015
1434.769087	0.078882769
1436.697541	0.076444551
1438.625994	0.076507971
1440.554447	0.077121072
1442.482900	0.076480217
1444.411353	0.075517364
1446.339806	0.074392244
1448.268259	0.073668189
1450.196712	0.074201211
1452.125165	0.075537056
1454.053618	0.075639375
1455.982071	0.072826259
1457.910524	0.070218027
1459.838977	0.070774242
1461.767431	0.070830002
1463.695884	0.068418965
1465.624337	0.066705324
1467.552790	0.067683145
1469.481243	0.068544134
1471.409696	0.067289524
1473.338149	0.065981470
1475.266602	0.065575428
1477.195055	0.065228716
1479.123508	0.064852990
1481.051961	0.064603910
1482.980414	0.064984962
1484.908867	0.065704361
1486.837321	0.065752573
1488.765774	0.064670011
1490.694227	0.063628450
1492.622680	0.063780770
1494.551133	0.063439772
1496.479586	0.062009450
1498.408039	0.060866699
1500.336492	0.060755141
1502.264945	0.061441779
1504.193398	0.061046615
1506.121851	0.059316702
1508.050304	0.059435826
1509.978757	0.060243059
1511.907210	0.059657574
1513.835664	0.058940418
1515.764117	0.058806386
1517.692570	0.059349112
1519.621023	0.059106585
1521.549476	0.057535671
1523.477929	0.056628115
1525.406382	0.055704113
1527.334835	0.054727893
1529.263288	0.054610528
1531.191741	0.053865679
1533.120194	0.052768704
1535.048647	0.053999685
1536.977100	0.055607840
1538.905554	0.054839600
1540.834007	0.053902306
1542.762460	0.053040106
1544.690913	0.051409163
1546.619366	0.050474450
1548.547819	0.050090373
1550.476272	0.050129570
1552.404725	0.050768476
1554.333178	0.051421408
1556.261631	0.050692014
1558.190084	0.047880277
1560.118537	0.047065727
1562.046990	0.048776004
1563.975443	0.049295317
1565.903897	0.048748668
1567.832350	0.047597460
1569.760803	0.046729442
1571.689256	0.047777988
1573.617709	0.048369206
1575.546162	0.047007158
1577.474615	0.046397898
1579.403068	0.046826635
1581.331521	0.046736032
1583.259974	0.046632294
1585.188427	0.046840440
1587.116880	0.046850745
1589.045333	0.046666715
1590.973787	0.046664774
1592.902240	0.046769395
1594.830693	0.046859439
1596.759146	0.047102679
1598.687599	0.047395770
1600.616052	0.047579698
1602.544505	0.047795631
1604.472958	0.048194785
1606.401411	0.048709795
1608.329864	0.049147882
1610.258317	0.049640018
1612.186770	0.050364953
1614.115223	0.050407726
1616.043677	0.049759768
1617.972130	0.050746817
1619.900583	0.052651670
1621.829036	0.052715298
1623.757489	0.052419331
1625.685942	0.052842729
1627.614395	0.052760515
1629.542848	0.053159371
1631.471301	0.054596119
1633.399754	0.054951441
1635.328207	0.054074254
1637.256660	0.054786883
1639.185113	0.056463957
1641.113566	0.057451293
1643.042020	0.057875250
1644.970473	0.057273597
1646.898926	0.056919336
1648.827379	0.058627881
1650.755832	0.057740085
1652.684285	0.052967098
1654.612738	0.051550325
1656.541191	0.053755943
1658.469644	0.054951310
1660.398097	0.054318264
1662.326550	0.053372830
1664.255003	0.053776771
1666.183456	0.054333083
1668.111910	0.053269427
1670.040363	0.052486707
1671.968816	0.052789886
1673.897269	0.051784333
1675.825722	0.050424941
1677.754175	0.050690372
1679.682628	0.051153120
1681.611081	0.049824551
1683.539534	0.046878163
1685.467987	0.045396104
1687.396440	0.045417435
1689.324893	0.044821996
1691.253346	0.044555716
1693.181799	0.044442181
1695.110253	0.043619946
1697.038706	0.043167859
1698.967159	0.042246286
1700.895612	0.041276351
1702.824065	0.041594673
1704.752518	0.041001257
1706.680971	0.039623491
1708.609424	0.038847312
1710.537877	0.038674057
1712.466330	0.038877565
1714.394783	0.038828868
1716.323236	0.037810069
1718.251689	0.036594626
1720.180143	0.035984419
1722.108596	0.035221573
1724.037049	0.034443833
1725.965502	0.034342844
1727.893955	0.034740075
1729.822408	0.035399377
1731.750861	0.035364084
1733.679314	0.034358103
1735.607767	0.034267522
1737.536220	0.034449209
1739.464673	0.033869956
1741.393126	0.033651773
1743.321579	0.033926539
1745.250032	0.034018662
1747.178486	0.033780307
1749.106939	0.033340048
1751.035392	0.033227954
1752.963845	0.033552028
1754.892298	0.033634841
1756.820751	0.033478655
1758.749204	0.033471435
1760.677657	0.033224192
1762.606110	0.033285152
1764.534563	0.033974227
1766.463016	0.034389798
1768.391469	0.034658164
1770.319922	0.034891836
1772.248376	0.034839995
1774.176829	0.035187196
1776.105282	0.035807382
1778.033735	0.036018781
1779.962188	0.036064312
1781.890641	0.036263838
1783.819094	0.036254719
1785.747547	0.036269799
1787.676000	0.036992762
1789.604453	0.037869591
1791.532906	0.038331829
1793.461359	0.038971361
1795.389812	0.039688464
1797.318266	0.039586764
1799.246719	0.038733087
1801.175172	0.038127169
1803.103625	0.038402047
1805.032078	0.039122429
1806.960531	0.039760917
1808.888984	0.040097408
1810.817437	0.040191125
1812.745890	0.040264469
1814.674343	0.040115986
1816.602796	0.039753448
1818.531249	0.039806906
1820.459702	0.040418994
1822.388155	0.041054051
1824.316609	0.041490991
1826.245062	0.041913237
1828.173515	0.041741956
1830.101968	0.041161578
1832.030421	0.041111007
1833.958874	0.041097891
1835.887327	0.040881384
1837.815780	0.041033465
1839.744233	0.041534573
1841.672686	0.041534614
1843.601139	0.040940698
1845.529592	0.040818125
1847.458045	0.040868696
1849.386499	0.040424004
1851.314952	0.039835583
1853.243405	0.039369635
1855.171858	0.039084848
1857.100311	0.038959969
1859.028764	0.038811930
1860.957217	0.038611304
1862.885670	0.038715426
1864.814123	0.039238296
1866.742576	0.039357521
1868.671029	0.038607672
1870.599482	0.037800759
1872.527935	0.037302613
1874.456388	0.036873624
1876.384842	0.036534045
1878.313295	0.036244318
1880.241748	0.036043260
1882.170201	0.036012013
1884.098654	0.036094747
1886.027107	0.036013097
1887.955560	0.035328038
1889.884013	0.034581065
1891.812466	0.034468241
1893.740919	0.034278482
1895.669372	0.033767264
1897.597825	0.033474490
1899.526278	0.033297338
1901.454732	0.032893091
1903.383185	0.032351933
1905.311638	0.032010313
1907.240091	0.031831164
1909.168544	0.031589318
1911.096997	0.031370558
1913.025450	0.031238800
1914.953903	0.031042472
1916.882356	0.030694233
1918.810809	0.030449251
1920.739262	0.030204317
1922.667715	0.029884640
1924.596168	0.029827483
1926.524622	0.029529305
1928.453075	0.028705277
1930.381528	0.028037995
1932.309981	0.027811404
1934.238434	0.027621793
1936.166887	0.027204039
1938.095340	0.026856314
1940.023793	0.026737079
1941.952246	0.026732406
1943.880699	0.026858164
1945.809152	0.026729757
1947.737605	0.026208000
1949.666058	0.025853820
1951.594511	0.025720162
1953.522965	0.025480399
1955.451418	0.025200408
1957.379871	0.024990670
1959.308324	0.024737203
1961.236777	0.024544470
1963.165230	0.024543623
1965.093683	0.024408603
1967.022136	0.023954241
1968.950589	0.023553353
1970.879042	0.023261661
1972.807495	0.022967933
1974.735948	0.022900628
1976.664401	0.022975074
1978.592855	0.022759302
1980.521308	0.022215717
1982.449761	0.021733910
1984.378214	0.021577137
1986.306667	0.021606792
1988.235120	0.021521466
1990.163573	0.021197017
1992.092026	0.020838667
1994.020479	0.020684406
1995.948932	0.020573664
1997.877385	0.020365855
1999.805838	0.020264808
2001.734291	0.020457428
2003.662744	0.020653719
2005.591198	0.020406097
2007.519651	0.019878278
2009.448104	0.019512951
2011.376557	0.019417802
2013.305010	0.019474378
2015.233463	0.019392762
2017.161916	0.019035105
2019.090369	0.018599952
2021.018822	0.018254319
2022.947275	0.018141154
2024.875728	0.018233320
2026.804181	0.018291207
2028.732634	0.018085359
2030.661088	0.017615234
2032.589541	0.017269587
2034.517994	0.017237153
2036.446447	0.017208192
2038.374900	0.017021030
2040.303353	0.016992293
2042.231806	0.017343311
2044.160259	0.017632196
2046.088712	0.017404275
2048.017165	0.016897202
2049.945618	0.016546082
2051.874071	0.016414117
2053.802524	0.016287399
2055.730978	0.016046803
2057.659431	0.015849978
2059.587884	0.015887285
2061.516337	0.016071523
2063.444790	0.016098574
2065.373243	0.015895948
2067.301696	0.015696103
2069.230149	0.015575213
2071.158602	0.015506762
2073.087055	0.015471767
2075.015508	0.015343622
2076.943961	0.015247094
2078.872414	0.015338789
2080.800867	0.015371799
2082.729321	0.015182573
2084.657774	0.014873556
2086.586227	0.014655075
2088.514680	0.014660355
2090.443133	0.014732327
2092.371586	0.014709917
2094.300039	0.014614731
2096.228492	0.014498491
2098.156945	0.014419270
2100.085398	0.014395876
2102.013851	0.014453562
2103.942304	0.014670379
2105.870757	0.014859298
2107.799211	0.014655228
2109.727664	0.014068139
2111.656117	0.013536249
2113.584570	0.013338786
2115.513023	0.013320350
2117.441476	0.013300256
2119.369929	0.013288307
2121.298382	0.013349069
2123.226835	0.013428727
2125.155288	0.013403644
2127.083741	0.013315470
2129.012194	0.013377219
2130.940647	0.013601983
2132.869100	0.013587908
2134.797554	0.013275042
2136.726007	0.012990782
2138.654460	0.012798327
2140.582913	0.012648461
2142.511366	0.012575814
2144.439819	0.012591919
2146.368272	0.012637849
2148.296725	0.012592540
2150.225178	0.012432623
2152.153631	0.012318204
2154.082084	0.012348202
2156.010537	0.012452936
2157.938990	0.012536791
2159.867444	0.012416806
2161.795897	0.012176362
2163.724350	0.012190952
2165.652803	0.012234485
2167.581256	0.011958226
2169.509709	0.011687621
2171.438162	0.011697469
2173.366615	0.011769583
2175.295068	0.011824041
2177.223521	0.012033605
2179.151974	0.012329483
2181.080427	0.012348542
2183.008880	0.011879114
2184.937334	0.011281061
2186.865787	0.010996123
2188.794240	0.010963054
2190.722693	0.011057499
2192.651146	0.011236001
2194.579599	0.011447985
2196.508052	0.011687319
2198.436505	0.011841120
2200.364958	0.011735825
2202.293411	0.011445573
2204.221864	0.011223903
2206.150317	0.010943566
2208.078770	0.010564525
2210.007223	0.010595583
2211.935677	0.010983782
2213.864130	0.011083364
2215.792583	0.010804846
2217.721036	0.010468361
2219.649489	0.010231839
2221.577942	0.010208881
2223.506395	0.010355680
2225.434848	0.010323573
2227.363301	0.010069241
2229.291754	0.010037320
2231.220207	0.010318489
2233.148660	0.010477746
2235.077113	0.010321875
2237.005567	0.010081187
2238.934020	0.009859129
2240.862473	0.009717925
2242.790926	0.009969495
2244.719379	0.010543792
2246.647832	0.010839690
2248.576285	0.010613937
2250.504738	0.010227941
2252.433191	0.009876711
2254.361644	0.009658404
2256.290097	0.009598804
2258.218550	0.009634197
2260.147003	0.009617645
2262.075456	0.009604697
2264.003910	0.009670480
2265.932363	0.009597519
2267.860816	0.009252883
2269.789269	0.008989075
2271.717722	0.009053943
2273.646175	0.009213014
2275.574628	0.009234352
2277.503081	0.009146176
2279.431534	0.009063899
2281.359987	0.009089874
2283.288440	0.009193179
2285.216893	0.009164639
2287.145346	0.008833609
2289.073800	0.008344617
2291.002253	0.008149780
2292.930706	0.008394151
2294.859159	0.008610492
2296.787612	0.008524454
2298.716065	0.008433136
2300.644518	0.008531940
2302.572971	0.008681095
2304.501424	0.008612722
2306.429877	0.008220751
2308.358330	0.007859720
2310.286783	0.007923544
2312.215236	0.008236774
2314.143690	0.008382905
2316.072143	0.008331362
2318.000596	0.008330954
2319.929049	0.008558845
2321.857502	0.008921307
2323.785955	0.009147867
2325.714408	0.009202735
2327.642861	0.009221270
2329.571314	0.009088903
2331.499767	0.008724832
2333.428220	0.008233965
2335.356673	0.008080201
2337.285126	0.008266986
2339.213579	0.008011549
2341.142033	0.007401170
2343.070486	0.007203427
2344.998939	0.007193675
2346.927392	0.007076452
2348.855845	0.007273533
2350.784298	0.007829782
2352.712751	0.008144958
2354.641204	0.008180977
2356.569657	0.008333659
2358.498110	0.008377112
2360.426563	0.007685573
2362.355016	0.006268878
2364.283469	0.005130138
2366.211923	0.005094200
2368.140376	0.005818156
2370.068829	0.006351337
2371.997282	0.006504384
2373.925735	0.006628728
2375.854188	0.006605347
2377.782641	0.006417738
2379.711094	0.006399930
2381.639547	0.006592079
2383.568000	0.006799620
2385.496453	0.006904310
2387.424906	0.006832842
2389.353359	0.006548326
2391.281812	0.006212815
2393.210266	0.006079472
2395.138719	0.006216211
2397.067172	0.006511507
2398.995625	0.006733505
2400.924078	0.006634005
2402.852531	0.006238692
2404.780984	0.006004942
2406.709437	0.006099037
2408.637890	0.006283770
2410.566343	0.006275043
2412.494796	0.006036496
2414.423249	0.005700562
2416.351702	0.005506798
2418.280156	0.005558175
2420.208609	0.005643560
2422.137062	0.005672366
2424.065515	0.005632308
2425.993968	0.005478814
2427.922421	0.005281365
2429.850874	0.005136414
2431.779327	0.005099977
2433.707780	0.005093926
2435.636233	0.005186776
2437.564686	0.005566890
2439.493139	0.005965128
2441.421592	0.006026467
2443.350045	0.005838519
2445.278499	0.005589170
2447.206952	0.005403398
2449.135405	0.005320478
2451.063858	0.005309619
2452.992311	0.005390116
2454.920764	0.005493417
2456.849217	0.005594020
2458.777670	0.005749418
2460.706123	0.005910436
2462.634576	0.006039957
2464.563029	0.006301850
2466.491482	0.006557511
2468.419935	0.006385061
2470.348389	0.005999195
2472.276842	0.005790371
2474.205295	0.005800701
2476.133748	0.005957054
2478.062201	0.006178602
2479.990654	0.006603533
2481.919107	0.007155994
2483.847560	0.007229584
2485.776013	0.006831556
2487.704466	0.006751879
2489.632919	0.007147565
2491.561372	0.007504734
2493.489825	0.007665017
2495.418279	0.007679076
2497.346732	0.007529801
2499.275185	0.007449226
2501.203638	0.007513490
2503.132091	0.007439153
2505.060544	0.007327816
2506.988997	0.007472912
2508.917450	0.007727303
2510.845903	0.008023490
2512.774356	0.008411203
2514.702809	0.008693942
2516.631262	0.008710572
2518.559715	0.008506168
2520.488168	0.008386212
2522.416622	0.008682309
2524.345075	0.009295883
2526.273528	0.009863935
2528.201981	0.010231202
2530.130434	0.010329330
2532.058887	0.010197296
2533.987340	0.010147907
2535.915793	0.010320172
2537.844246	0.010632012
2539.772699	0.010942887
2541.701152	0.011185488
2543.629605	0.011550395
2545.558058	0.012110374
2547.486512	0.012598279
2549.414965	0.012814874
2551.343418	0.012768800
2553.271871	0.012641066
2555.200324	0.012618547
2557.128777	0.012773082
2559.057230	0.013154550
2560.985683	0.013717071
2562.914136	0.014183667
2564.842589	0.014372488
2566.771042	0.014523399
2568.699495	0.014905016
2570.627948	0.015324363
2572.556401	0.015576405
2574.484855	0.015792428
2576.413308	0.015976030
2578.341761	0.016041949
2580.270214	0.015971722
2582.198667	0.015846828
2584.127120	0.015822846
2586.055573	0.015984399
2587.984026	0.016357763
2589.912479	0.016835960
2591.840932	0.017100893
2593.769385	0.016995424
2595.697838	0.016818393
2597.626291	0.016994206
2599.554745	0.017412122
2601.483198	0.017677663
2603.411651	0.017798053
2605.340104	0.017844891
2607.268557	0.017774565
2609.197010	0.017817210
2611.125463	0.018153686
2613.053916	0.018438891
2614.982369	0.018407600
2616.910822	0.018431924
2618.839275	0.018752284
2620.767728	0.018935103
2622.696181	0.018698052
2624.624635	0.018322026
2626.553088	0.018117314
2628.481541	0.018264316
2630.409994	0.018661538
2632.338447	0.018948823
2634.266900	0.019025095
2636.195353	0.018968390
2638.123806	0.018755224
2640.052259	0.018375497
2641.980712	0.017925089
2643.909165	0.017649921
2645.837618	0.017734949
2647.766071	0.017948337
2649.694524	0.017756829
2651.622978	0.017306039
2653.551431	0.017306304
2655.479884	0.017491685
2657.408337	0.017362224
2659.336790	0.017294211
2661.265243	0.017524522
2663.193696	0.017720442
2665.122149	0.017645719
2667.050602	0.017326729
2668.979055	0.016878549
2670.907508	0.016510483
2672.835961	0.016353177
2674.764414	0.016323853
2676.692868	0.016246194
2678.621321	0.016045306
2680.549774	0.015819624
2682.478227	0.015780360
2684.406680	0.015902361
2686.335133	0.015985301
2688.263586	0.015946882
2690.192039	0.015764046
2692.120492	0.015455748
2694.048945	0.015211669
2695.977398	0.015248644
2697.905851	0.015445908
2699.834304	0.015621509
2701.762757	0.015645228
2703.691211	0.015263624
2705.619664	0.014768772
2707.548117	0.014850484
2709.476570	0.015222608
2711.405023	0.015031922
2713.333476	0.014457024
2715.261929	0.014177375
2717.190382	0.014200665
2719.118835	0.014379999
2721.047288	0.014586392
2722.975741	0.014558898
2724.904194	0.014345103
2726.832647	0.014167126
2728.761101	0.014139269
2730.689554	0.014186939
2732.618007	0.014003690
2734.546460	0.013714477
2736.474913	0.013744820
2738.403366	0.013870340
2740.331819	0.013700281
2742.260272	0.013369703
2744.188725	0.013010022
2746.117178	0.012651549
2748.045631	0.012545196
2749.974084	0.012676616
2751.902537	0.012856813
2753.830991	0.013069177
2755.759444	0.013238057
2757.687897	0.013258598
2759.616350	0.013227665
2761.544803	0.013265529
2763.473256	0.013309265
2765.401709	0.013330707
2767.330162	0.013265217
2769.258615	0.013159484
2771.187068	0.013186885
2773.115521	0.013213005
2775.043974	0.012934328
2776.972427	0.012399727
2778.900880	0.011953751
2780.829334	0.011618984
2782.757787	0.011147903
2784.686240	0.010904128
2786.614693	0.011246828
2788.543146	0.011706628
2790.471599	0.012043130
2792.400052	0.012411034
2794.328505	0.012682061
2796.256958	0.012794401
2798.185411	0.012690163
2800.113864	0.012358751
2802.042317	0.012020500
2803.970770	0.011899106
2805.899224	0.012066420
2807.827677	0.012276608
2809.756130	0.012326346
2811.684583	0.012197231
2813.613036	0.011686269
2815.541489	0.011066449
2817.469942	0.010858796
2819.398395	0.011010557
2821.326848	0.011227499
2823.255301	0.011281508
2825.183754	0.011165041
2827.112207	0.011016276
2829.040660	0.010921717
2830.969113	0.010909677
2832.897567	0.011026409
2834.826020	0.011128459
2836.754473	0.011021196
2838.682926	0.010849933
2840.611379	0.010687011
2842.539832	0.010631608
2844.468285	0.010999095
2846.396738	0.011607445
2848.325191	0.012002097
2850.253644	0.011948783
2852.182097	0.011588637
2854.110550	0.011470012
2856.039003	0.011673583
2857.967457	0.011749091
2859.895910	0.011425680
2861.824363	0.010862410
2863.752816	0.010515273
2865.681269	0.010556925
2867.609722	0.010648792
2869.538175	0.010643063
2871.466628	0.010678633
2873.395081	0.010543819
2875.323534	0.010213946
2877.251987	0.010176856
2879.180440	0.010417948
2881.108893	0.010631450
2883.037347	0.010775100
2884.965800	0.010907037
2886.894253	0.011163103
2888.822706	0.011376079
2890.751159	0.011216981
2892.679612	0.010791852
2894.608065	0.010479854
2896.536518	0.010417696
2898.464971	0.010454888
2900.393424	0.010537729
2902.321877	0.010624160
2904.250330	0.010570992
2906.178783	0.010397197
2908.107236	0.010232821
2910.035690	0.010149772
2911.964143	0.010202576
2913.892596	0.010411634
2915.821049	0.010374057
2917.749502	0.009921324
2919.677955	0.009650141
2921.606408	0.009902408
2923.534861	0.010142656
2925.463314	0.009988174
2927.391767	0.009944658
2929.320220	0.010204652
2931.248673	0.010114919
2933.177126	0.009840767
2935.105580	0.009822653
2937.034033	0.009760276
2938.962486	0.009795911
2940.890939	0.010298922
2942.819392	0.010949940
2944.747845	0.011369102
2946.676298	0.011419521
2948.604751	0.010986953
2950.533204	0.010340244
2952.461657	0.010128467
2954.390110	0.010362090
2956.318563	0.010576870
2958.247016	0.010717005
2960.175469	0.010836954
2962.103923	0.010835974
2964.032376	0.010705168
2965.960829	0.010698194
2967.889282	0.011020243
2969.817735	0.011441978
2971.746188	0.011635990
2973.674641	0.011659396
2975.603094	0.011804005
2977.531547	0.011984338
2979.460000	0.011862072
2981.388453	0.011405983
2983.316906	0.010859760
2985.245359	0.010600656
2987.173813	0.010798665
2989.102266	0.011235979
2991.030719	0.011587171
2992.959172	0.011739395
2994.887625	0.011756340
2996.816078	0.011625255
2998.744531	0.011573636
3000.672984	0.011720752
3002.601437	0.011875194
3004.529890	0.012153341
3006.458343	0.012636245
3008.386796	0.013067318
3010.315249	0.013189851
3012.243703	0.012870710
3014.172156	0.012373781
3016.100609	0.012196057
3018.029062	0.012321553
3019.957515	0.012497315
3021.885968	0.012768574
3023.814421	0.013050471
3025.742874	0.013045306
3027.671327	0.012723744
3029.599780	0.012396941
3031.528233	0.012226678
3033.456686	0.012068013
3035.385139	0.012014852
3037.313592	0.012395180
3039.242046	0.013031657
3041.170499	0.013358801
3043.098952	0.013307894
3045.027405	0.013273221
3046.955858	0.013423758
3048.884311	0.013634451
3050.812764	0.013676770
3052.741217	0.013586458
3054.669670	0.013668248
3056.598123	0.013755696
3058.526576	0.013584958
3060.455029	0.013524253
3062.383482	0.013760537
3064.311936	0.013965341
3066.240389	0.014132953
3068.168842	0.014580023
3070.097295	0.015043397
3072.025748	0.015072611
3073.954201	0.014976128
3075.882654	0.015153159
3077.811107	0.015417839
3079.739560	0.015481845
3081.668013	0.015357153
3083.596466	0.015307824
3085.524919	0.015543679
3087.453372	0.015850153
3089.381825	0.015999926
3091.310279	0.016158948
3093.238732	0.016281871
3095.167185	0.016116116
3097.095638	0.015845705
3099.024091	0.015808638
3100.952544	0.015996259
3102.880997	0.016025443
3104.809450	0.015788032
3106.737903	0.015821183
3108.666356	0.016343657
3110.594809	0.016681101
3112.523262	0.016554322
3114.451715	0.016602309
3116.380169	0.017263431
3118.308622	0.017985202
3120.237075	0.017966235
3122.165528	0.017463583
3124.093981	0.017266266
3126.022434	0.017613886
3127.950887	0.018337084
3129.879340	0.019039538
3131.807793	0.019434305
3133.736246	0.019682961
3135.664699	0.019703366
3137.593152	0.019178830
3139.521605	0.018541118
3141.450058	0.018453537
3143.378512	0.018849351
3145.306965	0.019371241
3147.235418	0.020000719
3149.163871	0.020624952
3151.092324	0.020864077
3153.020777	0.020938426
3154.949230	0.021370282
3156.877683	0.021883251
3158.806136	0.021952843
3160.734589	0.021594964
3162.663042	0.021049498
3164.591495	0.020705700
3166.519948	0.020811405
3168.448402	0.021163099
3170.376855	0.021452138
3172.305308	0.021478334
3174.233761	0.021475546
3176.162214	0.021799419
3178.090667	0.022214444
3180.019120	0.022418033
3181.947573	0.022630226
3183.876026	0.023071714
3185.804479	0.023518682
3187.732932	0.023675136
3189.661385	0.023637781
3191.589838	0.023757216
3193.518292	0.024183957
3195.446745	0.024634982
3197.375198	0.024750942
3199.303651	0.024717443
3201.232104	0.024890628
3203.160557	0.025208360
3205.089010	0.025527043
3207.017463	0.025741307
3208.945916	0.025741570
3210.874369	0.025428394
3212.802822	0.024870696
3214.731275	0.024644012
3216.659728	0.024940534
3218.588181	0.025502676
3220.516635	0.026388057
3222.445088	0.027101472
3224.373541	0.026844740
3226.301994	0.026078168
3228.230447	0.025845094
3230.158900	0.026203025
3232.087353	0.026549209
3234.015806	0.026854998
3235.944259	0.027351189
3237.872712	0.027783532
3239.801165	0.027884822
3241.729618	0.027888600
3243.658071	0.027916448
3245.586525	0.027840549
3247.514978	0.027965385
3249.443431	0.028370034
3251.371884	0.028278477
3253.300337	0.027650027
3255.228790	0.027788773
3257.157243	0.028926872
3259.085696	0.029843986
3261.014149	0.030054994
3262.942602	0.029819485
3264.871055	0.029357107
3266.799508	0.029038046
3268.727961	0.028926222
3270.656414	0.028871423
3272.584868	0.028991986
3274.513321	0.029294251
3276.441774	0.029595112
3278.370227	0.029725350
3280.298680	0.029621502
3282.227133	0.029378640
3284.155586	0.029026723
3286.084039	0.028554441
3288.012492	0.028321246
3289.940945	0.028686672
3291.869398	0.029397001
3293.797851	0.030072456
3295.726304	0.030427536
3297.654758	0.030169882
3299.583211	0.029496757
3301.511664	0.029185846
3303.440117	0.029711530
3305.368570	0.030794639
3307.297023	0.031994276
3309.225476	0.032782856
3311.153929	0.032643251
3313.082382	0.031864852
3315.010835	0.031278912
3316.939288	0.031449590
3318.867741	0.032237824
3320.796194	0.033000864
3322.724648	0.033388115
3324.653101	0.033168796
3326.581554	0.032459948
3328.510007	0.032007586
3330.438460	0.032118157
3332.366913	0.032546535
3334.295366	0.033010788
3336.223819	0.033174276
3338.152272	0.032891341
3340.080725	0.032411680
3342.009178	0.032433931
3343.937631	0.033381552
3345.866084	0.034473334
3347.794537	0.034588106
3349.722991	0.033880118
3351.651444	0.033623163
3353.579897	0.034290083
3355.508350	0.034999859
3357.436803	0.035212155
3359.365256	0.035261523
3361.293709	0.035306670
3363.222162	0.035172757
3365.150615	0.034872934
3367.079068	0.034542128
3369.007521	0.034134123
3370.935974	0.033968769
3372.864427	0.034654535
3374.792881	0.035806626
3376.721334	0.036383778
3378.649787	0.036340438
3380.578240	0.036428824
3382.506693	0.036870915
3384.435146	0.037178889
3386.363599	0.037005376
3388.292052	0.036468305
3390.220505	0.035804361
3392.148958	0.035534635
3394.077411	0.036176380
3396.005864	0.037266899
3397.934317	0.038204718
3399.862770	0.039004251
3401.791224	0.039328501
3403.719677	0.038582690
3405.648130	0.037661914
3407.576583	0.037420426
3409.505036	0.037809543
3411.433489	0.038300194
3413.361942	0.038496573
3415.290395	0.038455065
3417.218848	0.038499523
3419.147301	0.038654536
3421.075754	0.038633589
3423.004207	0.038189113
3424.932660	0.037490968
3426.861114	0.037013717
3428.789567	0.037025817
3430.718020	0.037336368
3432.646473	0.037537985
3434.574926	0.037679709
3436.503379	0.037955180
3438.431832	0.038071983
3440.360285	0.038064025
3442.288738	0.038283072
3444.217191	0.038333282
3446.145644	0.037826426
3448.074097	0.037415192
3450.002550	0.037360564
3451.931004	0.037272323
3453.859457	0.037149966
3455.787910	0.036966383
3457.716363	0.036676552
3459.644816	0.036571126
3461.573269	0.036629014
3463.501722	0.036434636
3465.430175	0.035919361
3467.358628	0.035362367
3469.287081	0.035079550
3471.215534	0.035180021
3473.143987	0.035342112
3475.072440	0.035342187
3477.000893	0.035409972
3478.929347	0.035615839
3480.857800	0.035904236
3482.786253	0.036345802
3484.714706	0.036379941
3486.643159	0.035482347
3488.571612	0.034391854
3490.500065	0.033958860
3492.428518	0.034229688
3494.356971	0.034861188
3496.285424	0.035242174
3498.213877	0.034898374
3500.142330	0.034187231
3502.070783	0.033860855
3503.999237	0.034076143
3505.927690	0.034164581
3507.856143	0.033400852
3509.784596	0.032316849
3511.713049	0.031782869
3513.641502	0.031540103
3515.569955	0.031106291
3517.498408	0.030723549
3519.426861	0.030837437
3521.355314	0.031202668
3523.283767	0.031450652
3525.212220	0.031820636
3527.140673	0.032151386
3529.069126	0.031781882
3530.997580	0.030946033
3532.926033	0.030407570
3534.854486	0.030139336
3536.782939	0.029965259
3538.711392	0.030136231
3540.639845	0.030431176
3542.568298	0.030134661
3544.496751	0.029027278
3546.425204	0.027955664
3548.353657	0.027776107
3550.282110	0.027944941
3552.210563	0.027649524
3554.139016	0.027164556
3556.067470	0.026863795
3557.995923	0.026628425
3559.924376	0.026439361
3561.852829	0.026370579
3563.781282	0.026123021
3565.709735	0.025522090
3567.638188	0.025301410
3569.566641	0.025694031
3571.495094	0.025741257
3573.423547	0.025090005
3575.352000	0.024369987
3577.280453	0.024102230
3579.208906	0.024382817
3581.137360	0.025088431
3583.065813	0.025625641
3584.994266	0.025041996
3586.922719	0.023545744
3588.851172	0.022742335
3590.779625	0.022929005
3592.708078	0.022881027
3594.636531	0.022314399
3596.564984	0.021910144
3598.493437	0.021622082
3600.421890	0.021240506
3602.350343	0.021251656
3604.278796	0.021461738
3606.207249	0.021025607
3608.135703	0.020327825
3610.064156	0.020230494
3611.992609	0.020346623
3613.921062	0.020289300
3615.849515	0.020247152
3617.777968	0.020050535
3619.706421	0.019613428
3621.634874	0.019256691
3623.563327	0.019043917
3625.491780	0.018526789
3627.420233	0.017501416
3629.348686	0.017127221
3631.277139	0.017785305
3633.205593	0.017888242
3635.134046	0.017065376
3637.062499	0.016206922
3638.990952	0.015858918
3640.919405	0.016243583
3642.847858	0.017180724
3644.776311	0.017981583
3646.704764	0.017632550
3648.633217	0.016056590
3650.561670	0.014933452
3652.490123	0.015076241
3654.418576	0.015066760
3656.347029	0.014187441
3658.275482	0.013316792
3660.203936	0.012900049
3662.132389	0.012773622
3664.060842	0.012997610
3665.989295	0.013430277
3667.917748	0.013338299
3669.846201	0.012710964
3671.774654	0.012535671
3673.703107	0.012523452
3675.631560	0.012220012
3677.560013	0.012163328
3679.488466	0.012246026
3681.416919	0.012303694
3683.345372	0.012544941
3685.273826	0.012901399
3687.202279	0.012909464
3689.130732	0.012242912
3691.059185	0.011419408
3692.987638	0.011141859
3694.916091	0.011215561
3696.844544	0.011272172
3698.772997	0.011407244
3700.701450	0.011645660
3702.629903	0.011712981
3704.558356	0.011467295
3706.486809	0.011053396
3708.415262	0.010649588
3710.343716	0.010499557
3712.272169	0.010839080
3714.200622	0.011289774
3716.129075	0.011278417
3718.057528	0.010966925
3719.985981	0.010887773
3721.914434	0.011196706
3723.842887	0.011644390
3725.771340	0.012098086
3727.699793	0.012565494
3729.628246	0.012779724
3731.556699	0.012512824
3733.485152	0.011977138
3735.413605	0.011483241
3737.342059	0.011524747
3739.270512	0.012270130
3741.198965	0.013060028
3743.127418	0.013381990
3745.055871	0.013960607
3746.984324	0.015171599
3748.912777	0.015866641
3750.841230	0.015319327
3752.769683	0.014272860
3754.698136	0.013586379
3756.626589	0.013117772
3758.555042	0.012634541
3760.483495	0.012602772
3762.411949	0.013160267
3764.340402	0.013641441
3766.268855	0.013758846
3768.197308	0.013661201
3770.125761	0.013531935
3772.054214	0.013479562
3773.982667	0.013457099
3775.911120	0.013560071
3777.839573	0.013528508
3779.768026	0.013054361
3781.696479	0.012502062
3783.624932	0.012186814
3785.553385	0.012105030
3787.481838	0.012265782
3789.410292	0.012764875
3791.338745	0.013318840
3793.267198	0.013241489
3795.195651	0.012612365
3797.124104	0.012451942
3799.052557	0.013038199
3800.981010	0.013659502
3802.909463	0.013884855
3804.837916	0.013436017
3806.766369	0.012824665
3808.694822	0.013119472
3810.623275	0.013765910
3812.551728	0.013485282
3814.480182	0.012278756
3816.408635	0.011366069
3818.337088	0.011343189
3820.265541	0.011696149
3822.193994	0.012434215
3824.122447	0.013337277
3826.050900	0.013595759
3827.979353	0.013527235
3829.907806	0.013471548
3831.836259	0.013068353
3833.764712	0.012606632
3835.693165	0.012797950
3837.621618	0.013554561
3839.550071	0.014250566
3841.478525	0.014407803
3843.406978	0.013735444
3845.335431	0.012736026
3847.263884	0.012442810
3849.192337	0.013119604
3851.120790	0.013757914
3853.049243	0.013538379
3854.977696	0.013146738
3856.906149	0.012822717
3858.834602	0.012382356
3860.763055	0.012209831
3862.691508	0.012394819
3864.619961	0.012619086
3866.548415	0.012380794
3868.476868	0.011268909
3870.405321	0.010093094
3872.333774	0.009789223
3874.262227	0.010153768
3876.190680	0.011061462
3878.119133	0.012451535
3880.047586	0.013721899
3881.976039	0.014215064
3883.904492	0.013596548
3885.832945	0.012638395
3887.761398	0.012268638
3889.689851	0.012086530
3891.618305	0.011786913
3893.546758	0.011733646
3895.475211	0.011812562
3897.403664	0.011640659
3899.332117	0.011193307
3901.260570	0.010882796
3903.189023	0.011169888
3905.117476	0.011880442
3907.045929	0.012405990
3908.974382	0.012378064
3910.902835	0.011816423
3912.831288	0.011092267
3914.759741	0.010659407
3916.688194	0.010519831
3918.616648	0.010244643
3920.545101	0.009778461
3922.473554	0.009550746
3924.402007	0.009988518
3926.330460	0.011302765
3928.258913	0.012741446
3930.187366	0.013138784
3932.115819	0.012398276
3934.044272	0.011191023
3935.972725	0.010251268
3937.901178	0.010080137
3939.829631	0.010370024
3941.758084	0.010456053
3943.686538	0.010647707
3945.614991	0.011481019
3947.543444	0.012195925
3949.471897	0.011750446
3951.400350	0.010667006
3953.328803	0.010206515
3955.257256	0.010583689
3957.185709	0.011219964
3959.114162	0.011768448
3961.042615	0.011976920
3962.971068	0.011633683
3964.899521	0.011153281
3966.827974	0.010915984
3968.756427	0.010627883
3970.684881	0.010145280
3972.613334	0.009885870
3974.541787	0.010081111
3976.470240	0.010342618
3978.398693	0.010416375
3980.327146	0.010607322
3982.255599	0.011018327
3984.184052	0.011144124
3986.112505	0.010717898
3988.040958	0.010302569
3989.969411	0.010483787
3991.897864	0.011098876
3993.826317	0.011444847
3995.754771	0.011185417
3997.683224	0.010731835
3999.611677	0.010367476
4001.540130	0.009856917
4003.468583	0.009181696
4005.397036	0.008824757
4007.325489	0.008770828
4009.253942	0.008633479
4011.182395	0.008570746
4013.110848	0.008907853
4015.039301	0.009618169
4016.967754	0.010195497
4018.896207	0.010431731
4020.824661	0.010620931
4022.753114	0.010687580
4024.681567	0.010443749
4026.610020	0.009872996
4028.538473	0.009045433
4030.466926	0.008208647
4032.395379	0.007989013
4034.323832	0.008792583
4036.252285	0.009956165
4038.180738	0.010322805
4040.109191	0.009718128
4042.037644	0.009236569
4043.966097	0.009599853
4045.894550	0.010135648
4047.823004	0.010294076
4049.751457	0.010109343
4051.679910	0.009688046
4053.608363	0.009271925
4055.536816	0.009020177
4057.465269	0.008908108
4059.393722	0.008926189
4061.322175	0.009201315
4063.250628	0.009556116
4065.179081	0.009216775
4067.107534	0.008517754
4069.035987	0.008459071
4070.964440	0.008919231
4072.892894	0.009286803
4074.821347	0.009369083
4076.749800	0.009094600
4078.678253	0.008776459
4080.606706	0.008883688
4082.535159	0.009222457
4084.463612	0.009089222
4086.392065	0.008641277
4088.320518	0.008293078
4090.248971	0.007914619
4092.177424	0.007852848
4094.105877	0.007982151
4096.034330	0.007862990
4097.962783	0.007651199
4099.891237	0.007553806
4101.819690	0.007530188
4103.748143	0.007680721
4105.676596	0.007982834
4107.605049	0.008308314
4109.533502	0.008413250
4111.461955	0.008419841
4113.390408	0.008415286
4115.318861	0.008009428
4117.247314	0.007347299
4119.175767	0.006931962
4121.104220	0.007005948
4123.032673	0.007498400
4124.961127	0.007816579
4126.889580	0.007775305
4128.818033	0.007978292
4130.746486	0.008299264
4132.674939	0.008152738
4134.603392	0.007914740
4136.531845	0.007735272
4138.460298	0.007429678
4140.388751	0.007472497
4142.317204	0.007743068
4144.245657	0.007600455
4146.174110	0.007173943
4148.102563	0.006958557
4150.031017	0.007252741
4151.959470	0.008004310
4153.887923	0.008464988
4155.816376	0.007881115
4157.744829	0.007153054
4159.673282	0.007117542
4161.601735	0.007263915
4163.530188	0.007337648
4165.458641	0.007502192
4167.387094	0.007505682
4169.315547	0.007476951
4171.244000	0.007473294
4173.172453	0.007338252
4175.100906	0.007401588
4177.029360	0.007788609
4178.957813	0.007905981
4180.886266	0.007307938
4182.814719	0.006524724
4184.743172	0.006390926
4186.671625	0.006995715
4188.600078	0.007252627
4190.528531	0.006715364
4192.456984	0.006191393
4194.385437	0.006057375
4196.313890	0.005979130
4198.242343	0.005900328
4200.170796	0.006135726
4202.099250	0.006624399
4204.027703	0.007212631
4205.956156	0.007649399
4207.884609	0.007455528
4209.813062	0.006462133
4211.741515	0.005621742
4213.669968	0.005708244
4215.598421	0.006186021
4217.526874	0.006505744
4219.455327	0.006800761
4221.383780	0.006898319
4223.312233	0.006759906
4225.240686	0.006958927
4227.169139	0.006962289
4229.097593	0.006705306
4231.026046	0.006861257
4232.954499	0.006513913
4234.882952	0.006383463
4236.811405	0.007007934
4238.739858	0.007755328
4240.668311	0.007870912
4242.596764	0.007275220
4244.525217	0.006764386
4246.453670	0.006523587
4248.382123	0.006090224
4250.310576	0.005512899
4252.239029	0.005161385
4254.167483	0.005225109
4256.095936	0.005662824
4258.024389	0.006393184
4259.952842	0.007184212
4261.881295	0.007802947
4263.809748	0.008108188
4265.738201	0.008041876
4267.666654	0.007064914
4269.595107	0.005670474
4271.523560	0.004932135
4273.452013	0.004912690
4275.380466	0.005333190
4277.308919	0.005608479
4279.237373	0.005105107
4281.165826	0.004234956
4283.094279	0.004077915
4285.022732	0.005275621
4286.951185	0.007163910
4288.879638	0.007965421
4290.808091	0.007389061
4292.736544	0.007229393
4294.664997	0.007229503
4296.593450	0.006597943
4298.521903	0.006305697
4300.450356	0.006810503
4302.378809	0.007298731
4304.307262	0.007007354
4306.235716	0.005889758
4308.164169	0.005504743
4310.092622	0.005956369
4312.021075	0.006084790
4313.949528	0.005821430
4315.877981	0.005395398
4317.806434	0.005295129
4319.734887	0.005495153
4321.663340	0.005883482
4323.591793	0.006413484
4325.520246	0.006812031
4327.448699	0.006899783
4329.377152	0.006903875
4331.305606	0.006513193
4333.234059	0.005644210
4335.162512	0.004951856
4337.090965	0.004722830
4339.019418	0.005184678
4340.947871	0.006134402
4342.876324	0.006404976
4344.804777	0.005604960
4346.733230	0.005311939
4348.661683	0.006289492
4350.590136	0.007865323
4352.518589	0.008622130
4354.447042	0.007791506
4356.375495	0.005767162
4358.303949	0.004369111
4360.232402	0.004612678
4362.160855	0.005757565
4364.089308	0.006513593
4366.017761	0.006452102
4367.946214	0.005820200
4369.874667	0.005377580
4371.803120	0.005338205
4373.731573	0.005763931
4375.660026	0.006630048
4377.588479	0.006818222
4379.516932	0.006196714
4381.445385	0.005880246
4383.373839	0.006215262
4385.302292	0.006444117
4387.230745	0.005861686
4389.159198	0.005053630
4391.087651	0.004955965
4393.016104	0.005394219
4394.944557	0.005505299
4396.873010	0.005040154
4398.801463	0.004817671
4400.729916	0.004999166
4402.658369	0.005014683
4404.586822	0.004517649
4406.515275	0.004095646
4408.443729	0.004702042
4410.372182	0.005273310
4412.300635	0.005629952
4414.229088	0.006171352
4416.157541	0.006736371
4418.085994	0.006558290
4420.014447	0.005916387
4421.942900	0.005612914
4423.871353	0.005507205
4425.799806	0.005573032
4427.728259	0.005918568
4429.656712	0.005939080
4431.585165	0.005526227
4433.513618	0.005365942
4435.442072	0.005878798
4437.370525	0.006675713
4439.298978	0.007174737
4441.227431	0.007661943
4443.155884	0.008044227
4445.084337	0.007821228
4447.012790	0.007655950
4448.941243	0.007780413
4450.869696	0.007840092
4452.798149	0.007917471
4454.726602	0.008421160
4456.655055	0.008823725
4458.583508	0.008111520
4460.511962	0.007016531
4462.440415	0.006429110
4464.368868	0.006647754
4466.297321	0.006555787
4468.225774	0.006353245
4470.154227	0.006628185
4472.082680	0.006456103
4474.011133	0.005682603
4475.939586	0.005615230
4477.868039	0.006255193
4479.796492	0.006751434
4481.724945	0.006853340
4483.653398	0.006698650
4485.581851	0.006658984
4487.510305	0.006921934
4489.438758	0.007047729
4491.367211	0.006807460
4493.295664	0.006281100
4495.224117	0.005988527
4497.152570	0.006322930
4499.081023	0.006494457
4501.009476	0.006059754
4502.937929	0.005936053
4504.866382	0.006599762
4506.794835	0.007194661
4508.723288	0.007487901
4510.651741	0.007430701
4512.580195	0.007018997
4514.508648	0.006936521
4516.437101	0.007039719
4518.365554	0.006797495
4520.294007	0.006280412
4522.222460	0.005308869
4524.150913	0.004355018
4526.079366	0.004383032
4528.007819	0.005511456
4529.936272	0.007131894
4531.864725	0.008790822
4533.793178	0.009622005
4535.721631	0.008933061
4537.650084	0.007109253
4539.578538	0.005405965
4541.506991	0.005016402
4543.435444	0.005937869
4545.363897	0.006992813
4547.292350	0.007461089
4549.220803	0.007270639
4551.149256	0.007073375
4553.077709	0.007011305
4555.006162	0.007126749
4556.934615	0.007015007
4558.863068	0.006341617
4560.791521	0.005244096
4562.719974	0.004845698
4564.648428	0.005690898
4566.576881	0.006470895
4568.505334	0.006951204
4570.433787	0.007488078
4572.362240	0.007371253
4574.290693	0.006643152
4576.219146	0.006169947
4578.147599	0.005998514
4580.076052	0.006067950
4582.004505	0.006166259
4583.932958	0.005739289
4585.861411	0.005525330
4587.789864	0.005730099
4589.718318	0.005686544
4591.646771	0.005970958
4593.575224	0.006757898
4595.503677	0.007720364
4597.432130	0.008929828
4599.360583	0.009486631
4601.289036	0.008957134
4603.217489	0.007945618
[truncated: 1,501 more rows]
