# Supplementary material for: Adaptive Method for Quantitative Estimation of Glucose and Fructose Concentrations in Aqueous Solutions Based on Infrared Nanoantenna Optics
Source: Sensors (Basel). 2019 Jul 11;19(14):3053. doi: 10.3390/s19143053 (PMC6678705; doi:10.3390/s19143053)
Supplement: Supplementary file 1 [file sensors-19-03053-s001.zip › 00_Measurement_Data/Fructose cycles/3 water/res4 sc50_50 ap100x100/3 water.17.txt]

748.239793	0.024569707
750.168246	0.013463080
752.096699	0.013146866
754.025152	0.020919519
755.953605	0.020179495
757.882058	0.019043656
759.810511	0.014113467
761.738964	0.014431673
763.667418	0.030775441
765.595871	0.038361691
767.524324	0.034599923
769.452777	0.024785910
771.381230	0.027183438
773.309683	0.018715667
775.238136	0.021259347
777.166589	0.025722854
779.095042	0.016195625
781.023495	0.011967016
782.951948	0.019322045
784.880401	0.017618852
786.808854	0.014510677
788.737308	0.016145786
790.665761	0.015064216
792.594214	0.023647966
794.522667	0.032044016
796.451120	0.026510878
798.379573	0.021997632
800.308026	0.022731991
802.236479	0.028637126
804.164932	0.023817705
806.093385	0.031999305
808.021838	0.042690903
809.950291	0.039925873
811.878744	0.034483962
813.807197	0.047313176
815.735651	0.059294160
817.664104	0.060835347
819.592557	0.045396257
821.521010	0.028244596
823.449463	0.038665392
825.377916	0.043447357
827.306369	0.034652669
829.234822	0.019965557
831.163275	0.023285644
833.091728	0.044152010
835.020181	0.039946795
836.948634	0.024068072
838.877087	0.022211740
840.805541	0.023366120
842.733994	0.020545362
844.662447	0.032550886
846.590900	0.031214295
848.519353	0.023791509
850.447806	0.018156363
852.376259	0.012556236
854.304712	0.015256263
856.233165	0.024470797
858.161618	0.021898106
860.090071	0.012772830
862.018524	0.008812993
863.946977	0.009102448
865.875430	0.014262798
867.803884	0.017172672
869.732337	0.019619823
871.660790	0.025235299
873.589243	0.031613003
875.517696	0.034021221
877.446149	0.036149990
879.374602	0.038952440
881.303055	0.040809624
883.231508	0.042007126
885.159961	0.043526422
887.088414	0.046211004
889.016867	0.049691189
890.945320	0.050888654
892.873774	0.049401712
894.802227	0.049211614
896.730680	0.051717442
898.659133	0.056832671
900.587586	0.063386716
902.516039	0.068776429
904.444492	0.072831661
906.372945	0.075679265
908.301398	0.076866738
910.229851	0.078172185
912.158304	0.080677211
914.086757	0.083378084
916.015210	0.087525696
917.943664	0.093141854
919.872117	0.097346909
921.800570	0.102010682
923.729023	0.108757101
925.657476	0.114367515
927.585929	0.118631840
929.514382	0.123697557
931.442835	0.129400447
933.371288	0.134737536
935.299741	0.138952002
937.228194	0.142806605
939.156647	0.148250118
941.085100	0.154916793
943.013553	0.160751477
944.942007	0.166387215
946.870460	0.173003390
948.798913	0.179531589
950.727366	0.185588673
952.655819	0.191977307
954.584272	0.198889777
956.512725	0.205756307
958.441178	0.212241307
960.369631	0.218490645
962.298084	0.224800393
964.226537	0.231421873
966.154990	0.237496480
968.083443	0.242542297
970.011897	0.248304486
971.940350	0.256079763
973.868803	0.264393389
975.797256	0.271216273
977.725709	0.276871264
979.654162	0.282879174
981.582615	0.289542675
983.511068	0.296068251
985.439521	0.302182525
987.367974	0.308230817
989.296427	0.313948333
991.224880	0.318893343
993.153333	0.323545158
995.081786	0.328986645
997.010240	0.335127562
998.938693	0.340937555
1000.867146	0.346282214
1002.795599	0.350938052
1004.724052	0.354711294
1006.652505	0.358584076
1008.580958	0.362939775
1010.509411	0.367343873
1012.437864	0.372040421
1014.366317	0.377016664
1016.294770	0.380971730
1018.223223	0.383819312
1020.151676	0.387172937
1022.080130	0.390383482
1024.008583	0.392107069
1025.937036	0.394331753
1027.865489	0.398281962
1029.793942	0.401583672
1031.722395	0.403368592
1033.650848	0.405457705
1035.579301	0.408149183
1037.507754	0.410275429
1039.436207	0.411539823
1041.364660	0.412401736
1043.293113	0.413102597
1045.221566	0.413408428
1047.150019	0.413461089
1049.078473	0.413983792
1051.006926	0.414923489
1052.935379	0.415349483
1054.863832	0.414893895
1056.792285	0.413575709
1058.720738	0.411742032
1060.649191	0.410513401
1062.577644	0.409896523
1064.506097	0.409071714
1066.434550	0.408319980
1068.363003	0.407472759
1070.291456	0.405687153
1072.219909	0.403659463
1074.148363	0.402611494
1076.076816	0.402481169
1078.005269	0.402464807
1079.933722	0.401617676
1081.862175	0.399788201
1083.790628	0.397994071
1085.719081	0.396830678
1087.647534	0.395581037
1089.575987	0.393262506
1091.504440	0.390109807
1093.432893	0.387277722
1095.361346	0.385370493
1097.289799	0.383748770
1099.218253	0.381455988
1101.146706	0.378725499
1103.075159	0.376097053
1105.003612	0.373598218
1106.932065	0.371640235
1108.860518	0.370388269
1110.788971	0.368863285
1112.717424	0.366283774
1114.645877	0.363097489
1116.574330	0.359721929
1118.502783	0.356392801
1120.431236	0.353582770
1122.359689	0.350948513
1124.288142	0.348069102
1126.216596	0.345541924
1128.145049	0.343479753
1130.073502	0.341000080
1132.001955	0.338015437
1133.930408	0.335097551
1135.858861	0.332408518
1137.787314	0.330215722
1139.715767	0.328299761
1141.644220	0.325950891
1143.572673	0.323188961
1145.501126	0.320145160
1147.429579	0.316749156
1149.358032	0.313558042
1151.286486	0.311277092
1153.214939	0.309423923
1155.143392	0.306884229
1157.071845	0.303584635
1159.000298	0.300304890
1160.928751	0.297545165
1162.857204	0.295017004
1164.785657	0.292079240
1166.714110	0.288797408
1168.642563	0.285931617
1170.571016	0.283544898
1172.499469	0.280899882
1174.427922	0.278042436
1176.356375	0.275667042
1178.284829	0.273621917
1180.213282	0.271202087
1182.141735	0.268380702
1184.070188	0.265594244
1185.998641	0.262990564
1187.927094	0.260430187
1189.855547	0.257724822
1191.784000	0.254980117
1193.712453	0.252505898
1195.640906	0.250330776
1197.569359	0.247933626
1199.497812	0.244975448
1201.426265	0.241851985
1203.354719	0.238957092
1205.283172	0.236269593
1207.211625	0.233992383
1209.140078	0.231955007
1211.068531	0.229838893
1212.996984	0.227476969
1214.925437	0.225150228
1216.853890	0.223243356
1218.782343	0.221314117
1220.710796	0.218997657
1222.639249	0.216713011
1224.567702	0.214595497
1226.496155	0.212368116
1228.424609	0.210150465
1230.353062	0.208133116
1232.281515	0.206262529
1234.209968	0.204524651
1236.138421	0.202803597
1238.066874	0.200951621
1239.995327	0.198929548
1241.923780	0.196809992
1243.852233	0.194968045
1245.780686	0.193457007
1247.709139	0.191862434
1249.637592	0.190051094
1251.566045	0.188268259
1253.494498	0.186657920
1255.422952	0.185257807
1257.351405	0.183900192
1259.279858	0.182292864
1261.208311	0.180562034
1263.136764	0.178824827
1265.065217	0.176998302
1266.993670	0.175106481
1268.922123	0.173133388
1270.850576	0.171299279
1272.779029	0.169893414
1274.707482	0.168504864
1276.635935	0.166871071
1278.564388	0.165262938
1280.492842	0.163691431
1282.421295	0.162181735
1284.349748	0.160835832
1286.278201	0.159429848
1288.206654	0.158008993
1290.135107	0.156630829
1292.063560	0.155006111
1293.992013	0.153216243
1295.920466	0.151500806
1297.848919	0.149905652
1299.777372	0.148446351
1301.705825	0.147091851
1303.634278	0.145893157
1305.562731	0.144781515
1307.491185	0.143618807
1309.419638	0.142612174
1311.348091	0.141600594
1313.276544	0.140716761
1315.204997	0.140230060
1317.133450	0.139247060
1319.061903	0.137497604
1320.990356	0.135637850
1322.918809	0.133773595
1324.847262	0.131934658
1326.775715	0.130219370
1328.704168	0.128501758
1330.632621	0.126859844
1332.561075	0.125784010
1334.489528	0.125587553
1336.417981	0.125638008
1338.346434	0.124920294
1340.274887	0.123910390
1342.203340	0.122737378
1344.131793	0.120656230
1346.060246	0.118471257
1347.988699	0.116940565
1349.917152	0.115910418
1351.845605	0.114988483
1353.774058	0.113878578
1355.702511	0.113144554
1357.630965	0.113189682
1359.559418	0.112960503
1361.487871	0.111611925
1363.416324	0.110600993
1365.344777	0.110132433
1367.273230	0.108710743
1369.201683	0.107637428
1371.130136	0.107469395
1373.058589	0.106427573
1374.987042	0.105034530
1376.915495	0.103833973
1378.843948	0.102084123
1380.772401	0.100712113
1382.700854	0.100307651
1384.629308	0.099493116
1386.557761	0.097661570
1388.486214	0.096973784
1390.414667	0.097839102
1392.343120	0.097649544
1394.271573	0.096609324
1396.200026	0.096231952
1398.128479	0.095255814
1400.056932	0.093896456
1401.985385	0.092678532
1403.913838	0.090660967
1405.842291	0.089188777
1407.770744	0.088494204
1409.699198	0.087364674
1411.627651	0.086711377
1413.556104	0.087348647
1415.484557	0.087735079
1417.413010	0.086192720
1419.341463	0.084828854
1421.269916	0.085081920
1423.198369	0.084444270
1425.126822	0.083347172
1427.055275	0.082689092
1428.983728	0.081468947
1430.912181	0.081054255
1432.840634	0.081417784
1434.769087	0.079567611
1436.697541	0.076851562
1438.625994	0.076657481
1440.554447	0.076644383
1442.482900	0.075601302
1444.411353	0.074798919
1446.339806	0.073836267
1448.268259	0.073132485
1450.196712	0.073803760
1452.125165	0.075440422
1454.053618	0.076118261
1455.982071	0.074363992
1457.910524	0.073202267
1459.838977	0.074342124
1461.767431	0.073555790
1463.695884	0.070295833
1465.624337	0.068726093
1467.552790	0.070082247
1469.481243	0.070820212
1471.409696	0.069517069
1473.338149	0.068669520
1475.266602	0.068279326
1477.195055	0.067066744
1479.123508	0.065444529
1481.051961	0.063996933
1482.980414	0.063813150
1484.908867	0.064784288
1486.837321	0.065472618
1488.765774	0.065179527
1490.694227	0.064960711
1492.622680	0.065148167
1494.551133	0.063496061
1496.479586	0.060750175
1498.408039	0.059950173
1500.336492	0.061295200
1502.264945	0.063055523
1504.193398	0.062770516
1506.121851	0.060931049
1508.050304	0.061784573
1509.978757	0.062906019
1511.907210	0.061727270
1513.835664	0.060627442
1515.764117	0.060615297
1517.692570	0.061441366
1519.621023	0.061294563
1521.549476	0.060099635
1523.477929	0.060115956
1525.406382	0.059425645
1527.334835	0.057786625
1529.263288	0.056713719
1531.191741	0.054999270
1533.120194	0.053587280
1535.048647	0.055501420
1536.977100	0.057637643
1538.905554	0.056748416
1540.834007	0.056498941
1542.762460	0.056934308
1544.690913	0.055491887
1546.619366	0.053649906
1548.547819	0.051930115
1550.476272	0.051012941
1552.404725	0.051560104
1554.333178	0.052784223
1556.261631	0.052461226
1558.190084	0.049555857
1560.118537	0.049327876
1562.046990	0.051468953
1563.975443	0.051269054
1565.903897	0.049931437
1567.832350	0.048648212
1569.760803	0.048104607
1571.689256	0.049543548
1573.617709	0.050000019
1575.546162	0.048004773
1577.474615	0.046981629
1579.403068	0.047181103
1581.331521	0.046684403
1583.259974	0.046187881
1585.188427	0.046430212
1587.116880	0.046953209
1589.045333	0.047167663
1590.973787	0.047064174
1592.902240	0.047002092
1594.830693	0.047184311
1596.759146	0.047454771
1598.687599	0.047476042
1600.616052	0.047276296
1602.544505	0.047340885
1604.472958	0.047874000
1606.401411	0.048431721
1608.329864	0.048811562
1610.258317	0.049460992
1612.186770	0.050408535
1614.115223	0.050541829
1616.043677	0.050044082
1617.972130	0.051365498
1619.900583	0.053376857
1621.829036	0.053236239
1623.757489	0.053038191
1625.685942	0.053856988
1627.614395	0.054047503
1629.542848	0.054672975
1631.471301	0.056200508
1633.399754	0.056272462
1635.328207	0.055131622
1637.256660	0.055909030
1639.185113	0.057168804
1641.113566	0.057356402
1643.042020	0.057270624
1644.970473	0.056776479
1646.898926	0.057870198
1648.827379	0.062222775
1650.755832	0.062733300
1652.684285	0.057341516
1654.612738	0.055068523
1656.541191	0.055874437
1658.469644	0.055189297
1660.398097	0.053414062
1662.326550	0.052371327
1664.255003	0.053161498
1666.183456	0.054091565
1668.111910	0.053487945
1670.040363	0.053301062
1671.968816	0.053594101
1673.897269	0.051774547
1675.825722	0.049927857
1677.754175	0.050610948
1679.682628	0.052030966
1681.611081	0.051726278
1683.539534	0.049502350
1685.467987	0.048500232
1687.396440	0.048374821
1689.324893	0.047088776
1691.253346	0.046251673
1693.181799	0.045511484
1695.110253	0.044104420
1697.038706	0.043815117
1698.967159	0.043183133
1700.895612	0.041985158
1702.824065	0.041966513
1704.752518	0.041198086
1706.680971	0.040157843
1708.609424	0.039740767
1710.537877	0.039319966
1712.466330	0.038959127
1714.394783	0.038632527
1716.323236	0.037838288
1718.251689	0.037104722
1720.180143	0.036888517
1722.108596	0.036232173
1724.037049	0.035393037
1725.965502	0.035221081
1727.893955	0.035455815
1729.822408	0.035824575
1731.750861	0.035556868
1733.679314	0.034821637
1735.607767	0.035525542
1737.536220	0.035764921
1739.464673	0.034225460
1741.393126	0.033382595
1743.321579	0.034010179
1745.250032	0.034977168
1747.178486	0.035316113
1749.106939	0.034530509
1751.035392	0.033617504
1752.963845	0.033609830
1754.892298	0.033798624
1756.820751	0.033887967
1758.749204	0.034184497
1760.677657	0.033939030
1762.606110	0.033652540
1764.534563	0.034023985
1766.463016	0.034446783
1768.391469	0.035101797
1770.319922	0.035736505
1772.248376	0.035785049
1774.176829	0.035876244
1776.105282	0.035850231
1778.033735	0.035438575
1779.962188	0.035266470
1781.890641	0.035612486
1783.819094	0.036021098
1785.747547	0.036643900
1787.676000	0.037725609
1789.604453	0.038226806
1791.532906	0.038022898
1793.461359	0.038521536
1795.389812	0.039451338
1797.318266	0.039592773
1799.246719	0.039201081
1801.175172	0.039177395
1803.103625	0.039661769
1805.032078	0.040040087
1806.960531	0.040194139
1808.888984	0.040375177
1810.817437	0.040616143
1812.745890	0.040698327
1814.674343	0.040284298
1816.602796	0.039799679
1818.531249	0.040100668
1820.459702	0.040951319
1822.388155	0.041437756
1824.316609	0.041619156
1826.245062	0.042232577
1828.173515	0.042425424
1830.101968	0.041770082
1832.030421	0.041344400
1833.958874	0.040999647
1835.887327	0.040570360
1837.815780	0.040589869
1839.744233	0.041074596
1841.672686	0.041183069
1843.601139	0.040869251
1845.529592	0.041131880
1847.458045	0.041122518
1849.386499	0.040169250
1851.314952	0.039277237
1853.243405	0.038948461
1855.171858	0.038926594
1857.100311	0.038938180
1859.028764	0.038970336
1860.957217	0.039066020
1862.885670	0.039217420
1864.814123	0.039314725
1866.742576	0.038986292
1868.671029	0.038438804
1870.599482	0.038244687
1872.527935	0.038002636
1874.456388	0.037484977
1876.384842	0.037084352
1878.313295	0.036737684
1880.241748	0.036339104
1882.170201	0.035977561
1884.098654	0.035745412
1886.027107	0.035615191
1887.955560	0.035177369
1889.884013	0.034642931
1891.812466	0.034450214
1893.740919	0.034177084
1895.669372	0.033915803
1897.597825	0.033806186
1899.526278	0.033439182
1901.454732	0.032882560
1903.383185	0.032446325
1905.311638	0.032153200
1907.240091	0.031837448
1909.168544	0.031538006
1911.096997	0.031466071
1913.025450	0.031539083
1914.953903	0.031374045
1916.882356	0.030829759
1918.810809	0.030558810
1920.739262	0.030455181
1922.667715	0.029931210
1924.596168	0.029538332
1926.524622	0.029356014
1928.453075	0.029047746
1930.381528	0.028736658
1932.309981	0.028399587
1934.238434	0.027989997
1936.166887	0.027673261
1938.095340	0.027619136
1940.023793	0.027626140
1941.952246	0.027440051
1943.880699	0.027247390
1945.809152	0.027012346
1947.737605	0.026646962
1949.666058	0.026301788
1951.594511	0.025927901
1953.522965	0.025594238
1955.451418	0.025477318
1957.379871	0.025375973
1959.308324	0.024974160
1961.236777	0.024550924
1963.165230	0.024474159
1965.093683	0.024499115
1967.022136	0.024267305
1968.950589	0.023853770
1970.879042	0.023482289
1972.807495	0.023202779
1974.735948	0.022920450
1976.664401	0.022712631
1978.592855	0.022721021
1980.521308	0.022720119
1982.449761	0.022474168
1984.378214	0.022150764
1986.306667	0.021999065
1988.235120	0.022016015
1990.163573	0.022003954
1992.092026	0.021863651
1994.020479	0.021541154
1995.948932	0.020985838
1997.877385	0.020440420
1999.805838	0.020087464
2001.734291	0.019952914
2003.662744	0.019931028
2005.591198	0.019747104
2007.519651	0.019486817
2009.448104	0.019466605
2011.376557	0.019577453
2013.305010	0.019544732
2015.233463	0.019292107
2017.161916	0.018972063
2019.090369	0.018818377
2021.018822	0.018690186
2022.947275	0.018448280
2024.875728	0.018406231
2026.804181	0.018607056
2028.732634	0.018748024
2030.661088	0.018733621
2032.589541	0.018441031
2034.517994	0.017795460
2036.446447	0.017231453
2038.374900	0.017117368
2040.303353	0.017331667
2042.231806	0.017621361
2044.160259	0.017631104
2046.088712	0.017258240
2048.017165	0.016892480
2049.945618	0.016760627
2051.874071	0.016715162
2053.802524	0.016604137
2055.730978	0.016373832
2057.659431	0.016012846
2059.587884	0.015737846
2061.516337	0.015818058
2063.444790	0.016080156
2065.373243	0.016290119
2067.301696	0.016466266
2069.230149	0.016450502
2071.158602	0.016050417
2073.087055	0.015502224
2075.015508	0.015271243
2076.943961	0.015466794
2078.872414	0.015666036
2080.800867	0.015472514
2082.729321	0.015044225
2084.657774	0.014813449
2086.586227	0.014901293
2088.514680	0.014953548
2090.443133	0.014696273
2092.371586	0.014415485
2094.300039	0.014377086
2096.228492	0.014493236
2098.156945	0.014652272
2100.085398	0.014715568
2102.013851	0.014575928
2103.942304	0.014294438
2105.870757	0.013966953
2107.799211	0.013735216
2109.727664	0.013646868
2111.656117	0.013700442
2113.584570	0.013879878
2115.513023	0.014092554
2117.441476	0.014313468
2119.369929	0.014390262
2121.298382	0.014099488
2123.226835	0.013660812
2125.155288	0.013438172
2127.083741	0.013450855
2129.012194	0.013552087
2130.940647	0.013558757
2132.869100	0.013308526
2134.797554	0.012920790
2136.726007	0.012688171
2138.654460	0.012665519
2140.582913	0.012726913
2142.511366	0.012754224
2144.439819	0.012660195
2146.368272	0.012614313
2148.296725	0.012729859
2150.225178	0.012765384
2152.153631	0.012653843
2154.082084	0.012546724
2156.010537	0.012463839
2157.938990	0.012469768
2159.867444	0.012483176
2161.795897	0.012173429
2163.724350	0.011680311
2165.652803	0.011444721
2167.581256	0.011504863
2169.509709	0.011758656
2171.438162	0.012074066
2173.366615	0.012210350
2175.295068	0.012151897
2177.223521	0.012037485
2179.151974	0.011933654
2181.080427	0.011908440
2183.008880	0.012040585
2184.937334	0.012239837
2186.865787	0.012314667
2188.794240	0.012218509
2190.722693	0.012091164
2192.651146	0.011968780
2194.579599	0.011808378
2196.508052	0.011698170
2198.436505	0.011623070
2200.364958	0.011443463
2202.293411	0.011140832
2204.221864	0.010910152
2206.150317	0.010863619
2208.078770	0.010794938
2210.007223	0.010563517
2211.935677	0.010499050
2213.864130	0.010810575
2215.792583	0.011065763
2217.721036	0.010979846
2219.649489	0.010923125
2221.577942	0.011017744
2223.506395	0.010900441
2225.434848	0.010663380
2227.363301	0.010586853
2229.291754	0.010524060
2231.220207	0.010468385
2233.148660	0.010685860
2235.077113	0.011088915
2237.005567	0.011206497
2238.934020	0.010868900
2240.862473	0.010271952
2242.790926	0.009710613
2244.719379	0.009611901
2246.647832	0.010004140
2248.576285	0.010326029
2250.504738	0.010490401
2252.433191	0.010598988
2254.361644	0.010650537
2256.290097	0.010514151
2258.218550	0.010198468
2260.147003	0.009914239
2262.075456	0.009739249
2264.003910	0.009587075
2265.932363	0.009398759
2267.860816	0.009148838
2269.789269	0.008939788
2271.717722	0.008867963
2273.646175	0.008901887
2275.574628	0.009048352
2277.503081	0.009372969
2279.431534	0.009699776
2281.359987	0.009631226
2283.288440	0.009156784
2285.216893	0.008803382
2287.145346	0.008876169
2289.073800	0.009016490
2291.002253	0.008683034
2292.930706	0.008019807
2294.859159	0.007724904
2296.787612	0.008018437
2298.716065	0.008460260
2300.644518	0.008668860
2302.572971	0.008633577
2304.501424	0.008488172
2306.429877	0.008392994
2308.358330	0.008399578
2310.286783	0.008448439
2312.215236	0.008424474
2314.143690	0.008294154
2316.072143	0.008178478
2318.000596	0.008087286
2319.929049	0.007947746
2321.857502	0.007976806
2323.785955	0.008445898
2325.714408	0.009106344
2327.642861	0.009300404
2329.571314	0.008746489
2331.499767	0.008057526
2333.428220	0.007936759
2335.356673	0.008062082
2337.285126	0.007694063
2339.213579	0.007009049
2341.142033	0.006545400
2343.070486	0.006413516
2344.998939	0.006589971
2346.927392	0.006997253
2348.855845	0.007458831
2350.784298	0.007799779
2352.712751	0.007822852
2354.641204	0.007678150
2356.569657	0.007708906
2358.498110	0.007881547
2360.426563	0.007910764
2362.355016	0.007625037
2364.283469	0.007354725
2366.211923	0.007561268
2368.140376	0.007903947
2370.068829	0.007618458
2371.997282	0.006805253
2373.925735	0.006247780
2375.854188	0.006304231
2377.782641	0.006509933
2379.711094	0.006523188
2381.639547	0.006600902
2383.568000	0.006744974
2385.496453	0.006563008
2387.424906	0.006138881
2389.353359	0.005973902
2391.281812	0.006161599
2393.210266	0.006307865
2395.138719	0.006197074
2397.067172	0.006104281
2398.995625	0.006290463
2400.924078	0.006604563
2402.852531	0.006685467
2404.780984	0.006607952
2406.709437	0.006469667
2408.637890	0.006386774
2410.566343	0.006334200
2412.494796	0.005891189
2414.423249	0.005144460
2416.351702	0.004865088
2418.280156	0.005256960
2420.208609	0.005792276
2422.137062	0.006175940
2424.065515	0.006323696
2425.993968	0.006158239
2427.922421	0.006003211
2429.850874	0.006083952
2431.779327	0.006189618
2433.707780	0.006372581
2435.636233	0.006725360
2437.564686	0.006805737
2439.493139	0.006406626
2441.421592	0.005865372
2443.350045	0.005590208
2445.278499	0.005726831
2447.206952	0.005847443
2449.135405	0.005649276
2451.063858	0.005512731
2452.992311	0.005697379
2454.920764	0.006018489
2456.849217	0.006052706
2458.777670	0.005788735
2460.706123	0.005623326
2462.634576	0.005651452
2464.563029	0.005616473
2466.491482	0.005550463
2468.419935	0.005680303
2470.348389	0.005894517
2472.276842	0.005985669
2474.205295	0.006086630
2476.133748	0.006222793
2478.062201	0.006563743
2479.990654	0.007008601
2481.919107	0.007079561
2483.847560	0.006821143
2485.776013	0.006714161
2487.704466	0.006857750
2489.632919	0.006894005
2491.561372	0.006583612
2493.489825	0.006357415
2495.418279	0.006540314
2497.346732	0.006891728
2499.275185	0.007197105
2501.203638	0.007365892
2503.132091	0.007393417
2505.060544	0.007457962
2506.988997	0.007804816
2508.917450	0.008404396
2510.845903	0.008749071
2512.774356	0.008620556
2514.702809	0.008365018
2516.631262	0.008450377
2518.559715	0.008859240
2520.488168	0.009042475
2522.416622	0.009068476
2524.345075	0.009440854
2526.273528	0.009917816
2528.201981	0.010136371
2530.130434	0.010083114
2532.058887	0.009939247
2533.987340	0.009970803
2535.915793	0.010122075
2537.844246	0.010295818
2539.772699	0.010622553
2541.701152	0.011066900
2543.629605	0.011344654
2545.558058	0.011314811
2547.486512	0.011345356
2549.414965	0.011792556
2551.343418	0.012283984
2553.271871	0.012422630
2555.200324	0.012542089
2557.128777	0.012969569
2559.057230	0.013501683
2560.985683	0.013875370
2562.914136	0.014107068
2564.842589	0.014203575
2566.771042	0.014169707
2568.699495	0.014310059
2570.627948	0.014765528
2572.556401	0.015271340
2574.484855	0.015582044
2576.413308	0.015678905
2578.341761	0.015740462
2580.270214	0.016013011
2582.198667	0.016537495
2584.127120	0.017004829
2586.055573	0.017134590
2587.984026	0.017094668
2589.912479	0.017224487
2591.840932	0.017418649
2593.769385	0.017365374
2595.697838	0.017231410
2597.626291	0.017265502
2599.554745	0.017603591
2601.483198	0.018227864
2603.411651	0.018573523
2605.340104	0.018393388
2607.268557	0.018268090
2609.197010	0.018416025
2611.125463	0.018498939
2613.053916	0.018442983
2614.982369	0.018367954
2616.910822	0.018254422
2618.839275	0.018120570
2620.767728	0.018183297
2622.696181	0.018544627
2624.624635	0.018790461
2626.553088	0.018576132
2628.481541	0.018129611
2630.409994	0.017774900
2632.338447	0.017642781
2634.266900	0.017719178
2636.195353	0.017847160
2638.123806	0.017925112
2640.052259	0.017990889
2641.980712	0.018094612
2643.909165	0.018117819
2645.837618	0.017982235
2647.766071	0.017980071
2649.694524	0.018130211
2651.622978	0.017911755
2653.551431	0.017383328
2655.479884	0.017060440
2657.408337	0.016763510
2659.336790	0.016263908
2661.265243	0.016106397
2663.193696	0.016507428
2665.122149	0.016901061
2667.050602	0.016854305
2668.979055	0.016387533
2670.907508	0.015954183
2672.835961	0.015936190
2674.764414	0.016198860
2676.692868	0.016551875
2678.621321	0.016637072
2680.549774	0.016143713
2682.478227	0.015474727
2684.406680	0.015318311
2686.335133	0.015719490
2688.263586	0.016118405
2690.192039	0.016209923
2692.120492	0.016168261
2694.048945	0.015932806
2695.977398	0.015353484
2697.905851	0.014785777
2699.834304	0.014662260
2701.762757	0.014996939
2703.691211	0.015528059
2705.619664	0.015964270
2707.548117	0.016016647
2709.476570	0.015587145
2711.405023	0.014890075
2713.333476	0.014436902
2715.261929	0.014392655
2717.190382	0.014264298
2719.118835	0.013889378
2721.047288	0.013624393
2722.975741	0.013562402
2724.904194	0.013717388
2726.832647	0.013995420
2728.761101	0.013843427
2730.689554	0.013246897
2732.618007	0.012940303
2734.546460	0.013247686
2736.474913	0.013700956
2738.403366	0.013670508
2740.331819	0.013341143
2742.260272	0.013467934
2744.188725	0.013855848
2746.117178	0.013759377
2748.045631	0.013499911
2749.974084	0.013472084
2751.902537	0.013360322
2753.830991	0.013346590
2755.759444	0.013555993
2757.687897	0.013528465
2759.616350	0.013361732
2761.544803	0.013360283
2763.473256	0.013217909
2765.401709	0.012851539
2767.330162	0.012698405
2769.258615	0.012665101
2771.187068	0.012372741
2773.115521	0.012083746
2775.043974	0.012053007
2776.972427	0.012177430
2778.900880	0.012256055
2780.829334	0.012144529
2782.757787	0.012134263
2784.686240	0.012307489
2786.614693	0.012287855
2788.543146	0.012122805
2790.471599	0.011992892
2792.400052	0.011938625
2794.328505	0.012047181
2796.256958	0.012140069
2798.185411	0.012043055
2800.113864	0.011948687
2802.042317	0.012061740
2803.970770	0.012231461
2805.899224	0.012224262
2807.827677	0.012156744
2809.756130	0.012177183
2811.684583	0.012070959
2813.613036	0.011854344
2815.541489	0.011809775
2817.469942	0.011826566
2819.398395	0.011539608
2821.326848	0.011117161
2823.255301	0.011122348
2825.183754	0.011443691
2827.112207	0.011526155
2829.040660	0.011468524
2830.969113	0.011312909
2832.897567	0.010852745
2834.826020	0.010486910
2836.754473	0.010503957
2838.682926	0.010680752
2840.611379	0.010953574
2842.539832	0.011377235
2844.468285	0.011752142
2846.396738	0.011933113
2848.325191	0.012018914
2850.253644	0.011922970
2852.182097	0.011537359
2854.110550	0.011179506
2856.039003	0.011213097
2857.967457	0.011514377
2859.895910	0.011484346
2861.824363	0.011095692
2863.752816	0.010869814
2865.681269	0.010936913
2867.609722	0.011186722
2869.538175	0.011266580
2871.466628	0.010971919
2873.395081	0.010653015
2875.323534	0.010679468
2877.251987	0.010986096
2879.180440	0.011201981
2881.108893	0.011147420
2883.037347	0.010972048
2884.965800	0.010863346
2886.894253	0.011058534
2888.822706	0.011386408
2890.751159	0.011270862
2892.679612	0.010797407
2894.608065	0.010649974
2896.536518	0.010786863
2898.464971	0.010800896
2900.393424	0.010899977
2902.321877	0.011149152
2904.250330	0.011216476
2906.178783	0.011104034
2908.107236	0.010944145
2910.035690	0.010688432
2911.964143	0.010440540
2913.892596	0.010386990
2915.821049	0.010437472
2917.749502	0.010635953
2919.677955	0.010825016
2921.606408	0.010666414
2923.534861	0.010590921
2925.463314	0.010951879
2927.391767	0.011176764
2929.320220	0.011029751
2931.248673	0.011029764
2933.177126	0.011152203
2935.105580	0.011081383
2937.034033	0.010879638
2938.962486	0.010488266
2940.890939	0.010083846
2942.819392	0.010069512
2944.747845	0.010251123
2946.676298	0.010442791
2948.604751	0.010718773
2950.533204	0.010867693
2952.461657	0.010800583
2954.390110	0.010789748
2956.318563	0.010966461
2958.247016	0.011258221
2960.175469	0.011664458
2962.103923	0.012096958
2964.032376	0.012318837
2965.960829	0.012169876
2967.889282	0.011773356
2969.817735	0.011363504
2971.746188	0.011052631
2973.674641	0.011037768
2975.603094	0.011275649
2977.531547	0.011357357
2979.460000	0.011303795
2981.388453	0.011378760
2983.316906	0.011503241
2985.245359	0.011580985
2987.173813	0.011684460
2989.102266	0.011517432
2991.030719	0.011043245
2992.959172	0.010969193
2994.887625	0.011360200
2996.816078	0.011648567
2998.744531	0.011858213
3000.672984	0.011991599
3002.601437	0.011993375
3004.529890	0.012026277
3006.458343	0.012057570
3008.386796	0.012009095
3010.315249	0.012033530
3012.243703	0.012149074
3014.172156	0.012179608
3016.100609	0.012021290
3018.029062	0.011891136
3019.957515	0.011965986
3021.885968	0.012133040
3023.814421	0.012424289
3025.742874	0.012738045
3027.671327	0.012868951
3029.599780	0.013104510
3031.528233	0.013576767
3033.456686	0.013713309
3035.385139	0.013268516
3037.313592	0.012801936
3039.242046	0.012763610
3041.170499	0.012981999
3043.098952	0.013116824
3045.027405	0.013168423
3046.955858	0.013219264
3048.884311	0.013195449
3050.812764	0.013068591
3052.741217	0.012943750
3054.669670	0.012968389
3056.598123	0.013220794
3058.526576	0.013636015
3060.455029	0.013824371
3062.383482	0.013752289
3064.311936	0.013881824
3066.240389	0.014179078
3068.168842	0.014426040
3070.097295	0.014613662
3072.025748	0.014574181
3073.954201	0.014582781
3075.882654	0.014978957
3077.811107	0.015314146
3079.739560	0.015170952
3081.668013	0.014847528
3083.596466	0.014894913
3085.524919	0.015418980
3087.453372	0.015907137
3089.381825	0.016145986
3091.310279	0.016444268
3093.238732	0.016766116
3095.167185	0.016790681
3097.095638	0.016682819
3099.024091	0.016931720
3100.952544	0.017294098
3102.880997	0.016951887
3104.809450	0.016285701
3106.737903	0.016449261
3108.666356	0.017212212
3110.594809	0.017690932
3112.523262	0.017845783
3114.451715	0.017882286
3116.380169	0.017884417
3118.308622	0.017982798
3120.237075	0.017989926
3122.165528	0.017826196
3124.093981	0.017941380
3126.022434	0.018385865
3127.950887	0.018703122
3129.879340	0.018774495
3131.807793	0.018750347
3133.736246	0.018789640
3135.664699	0.018794391
3137.593152	0.018583145
3139.521605	0.018395180
3141.450058	0.018534871
3143.378512	0.019054078
3145.306965	0.019961208
3147.235418	0.020805744
3149.163871	0.020888127
3151.092324	0.020665435
3153.020777	0.020965515
3154.949230	0.021446511
3156.877683	0.021498824
3158.806136	0.021360813
3160.734589	0.021389237
3162.663042	0.021367118
3164.591495	0.021237921
3166.519948	0.021237500
3168.448402	0.021485370
3170.376855	0.021940181
3172.305308	0.022100097
3174.233761	0.021753734
3176.162214	0.021429637
3178.090667	0.021659082
3180.019120	0.022568537
3181.947573	0.023491796
3183.876026	0.023703633
3185.804479	0.023749135
3187.732932	0.024042385
3189.661385	0.023693616
3191.589838	0.022905355
3193.518292	0.023005873
3195.446745	0.023689926
3197.375198	0.023930997
3199.303651	0.023909232
3201.232104	0.024229698
3203.160557	0.024776341
3205.089010	0.024889551
3207.017463	0.024526235
3208.945916	0.024359077
3210.874369	0.024857160
3212.802822	0.025807895
3214.731275	0.026451340
3216.659728	0.026471380
3218.588181	0.026433248
3220.516635	0.026582565
3222.445088	0.026428983
3224.373541	0.026094593
3226.301994	0.026123749
3228.230447	0.026175179
3230.158900	0.025841484
3232.087353	0.025734477
3234.015806	0.026048876
3235.944259	0.026185479
3237.872712	0.026252763
3239.801165	0.026780657
3241.729618	0.027408473
3243.658071	0.027471256
3245.586525	0.027243573
3247.514978	0.027118387
3249.443431	0.026936889
3251.371884	0.026721826
3253.300337	0.026746890
3255.228790	0.027156549
3257.157243	0.027788172
3259.085696	0.028195953
3261.014149	0.028154491
3262.942602	0.027928762
3264.871055	0.027616952
3266.799508	0.027380984
3268.727961	0.027812563
3270.656414	0.028739758
3272.584868	0.029306632
3274.513321	0.029277913
3276.441774	0.029235555
3278.370227	0.029608916
3280.298680	0.029832045
3282.227133	0.029550754
3284.155586	0.029292135
3286.084039	0.029081829
3288.012492	0.028863570
3289.940945	0.029083695
3291.869398	0.029638309
3293.797851	0.029918458
3295.726304	0.029717773
3297.654758	0.029489560
3299.583211	0.029608516
3301.511664	0.030030984
3303.440117	0.030615380
3305.368570	0.031124419
3307.297023	0.031398710
3309.225476	0.031595852
3311.153929	0.031716805
3313.082382	0.031550921
3315.010835	0.031578708
3316.939288	0.032185487
3318.867741	0.032643858
3320.796194	0.032492332
3322.724648	0.032291722
3324.653101	0.032420870
3326.581554	0.032436982
3328.510007	0.032162063
3330.438460	0.032158893
3332.366913	0.032448791
3334.295366	0.032691561
3336.223819	0.032934908
3338.152272	0.032993380
3340.080725	0.032863796
3342.009178	0.032973278
3343.937631	0.033410866
3345.866084	0.033887073
3347.794537	0.033976696
3349.722991	0.033545326
3351.651444	0.033099029
3353.579897	0.033238836
3355.508350	0.033930555
3357.436803	0.034703359
3359.365256	0.035166342
3361.293709	0.035324048
3363.222162	0.035542864
3365.150615	0.035802457
3367.079068	0.035864130
3369.007521	0.035826471
3370.935974	0.035898231
3372.864427	0.036253054
3374.792881	0.036747385
3376.721334	0.037094750
3378.649787	0.037077878
3380.578240	0.036757071
3382.506693	0.036659312
3384.435146	0.036830768
3386.363599	0.036874935
3388.292052	0.036929268
3390.220505	0.036930665
3392.148958	0.036734257
3394.077411	0.036840569
3396.005864	0.037145983
3397.934317	0.037214354
3399.862770	0.037401561
3401.791224	0.037911769
3403.719677	0.037992731
3405.648130	0.037439372
3407.576583	0.036870867
3409.505036	0.037032381
3411.433489	0.037789069
3413.361942	0.038646564
3415.290395	0.039127529
3417.218848	0.038913112
3419.147301	0.038274329
3421.075754	0.037605777
3423.004207	0.036977541
3424.932660	0.036580570
3426.861114	0.036943104
3428.789567	0.037948348
3430.718020	0.038502727
3432.646473	0.038177062
3434.574926	0.037594371
3436.503379	0.037181217
3438.431832	0.037108336
3440.360285	0.037508722
3442.288738	0.038364083
3444.217191	0.039178245
3446.145644	0.039076604
3448.074097	0.038301777
3450.002550	0.037674189
3451.931004	0.037237514
3453.859457	0.036713872
3455.787910	0.036263827
3457.716363	0.036162537
3459.644816	0.036048539
3461.573269	0.035883754
3463.501722	0.036007714
3465.430175	0.035911705
3467.358628	0.035359647
3469.287081	0.035300594
3471.215534	0.036156099
3473.143987	0.036921557
3475.072440	0.036605734
3477.000893	0.035750378
3478.929347	0.035349570
3480.857800	0.035256688
3482.786253	0.034998905
3484.714706	0.034799192
3486.643159	0.034968000
3488.571612	0.035321087
3490.500065	0.035306655
3492.428518	0.034944698
3494.356971	0.034704134
3496.285424	0.034567621
3498.213877	0.034305103
3500.142330	0.033953957
3502.070783	0.033636842
3503.999237	0.033380717
3505.927690	0.033136100
3507.856143	0.032734409
3509.784596	0.032401066
3511.713049	0.032407470
3513.641502	0.032626640
3515.569955	0.033010390
3517.498408	0.033198692
3519.426861	0.032472014
3521.355314	0.030910153
3523.283767	0.029702567
3525.212220	0.029639419
3527.140673	0.030054376
3529.069126	0.030060582
3530.997580	0.029639827
3532.926033	0.029161593
3534.854486	0.028914914
3536.782939	0.028929966
3538.711392	0.028839599
3540.639845	0.028460344
3542.568298	0.028153064
3544.496751	0.028190868
3546.425204	0.028552085
3548.353657	0.029013295
3550.282110	0.029008100
3552.210563	0.028357264
3554.139016	0.027595993
3556.067470	0.026978191
3557.995923	0.026387403
3559.924376	0.025990799
3561.852829	0.026122067
3563.781282	0.026354145
3565.709735	0.025797393
3567.638188	0.025060980
3569.566641	0.025112469
3571.495094	0.025307732
3573.423547	0.025119796
3575.352000	0.024844132
3577.280453	0.024555333
3579.208906	0.024255577
3581.137360	0.024186358
3583.065813	0.024234837
3584.994266	0.023994517
3586.922719	0.023673169
3588.851172	0.023789886
3590.779625	0.023815800
3592.708078	0.023202844
3594.636531	0.022612976
3596.564984	0.022554211
3598.493437	0.022447746
3600.421890	0.022157928
3602.350343	0.022356577
3604.278796	0.022662215
3606.207249	0.021808043
3608.135703	0.020145910
3610.064156	0.019352771
3611.992609	0.019956674
3613.921062	0.021326873
3615.849515	0.022072006
3617.777968	0.021032108
3619.706421	0.019256724
3621.634874	0.018432206
3623.563327	0.018501980
3625.491780	0.018420657
3627.420233	0.017603878
3629.348686	0.017038928
3631.277139	0.017278118
3633.205593	0.017280314
3635.134046	0.017000496
3637.062499	0.016990455
3638.990952	0.017317945
3640.919405	0.018079212
3642.847858	0.019091729
3644.776311	0.019497022
3646.704764	0.018493939
3648.633217	0.016537713
3650.561670	0.015092191
3652.490123	0.014794692
3654.418576	0.014584987
3656.347029	0.014086033
3658.275482	0.014121613
3660.203936	0.014583036
3662.132389	0.014754392
3664.060842	0.014474347
3665.989295	0.013917790
3667.917748	0.013412612
3669.846201	0.013687599
3671.774654	0.014790337
3673.703107	0.014824645
3675.631560	0.013560492
3677.560013	0.013051970
3679.488466	0.013128644
3681.416919	0.012729441
3683.345372	0.012148577
3685.273826	0.012248949
3687.202279	0.013197619
3689.130732	0.014086656
3691.059185	0.013714977
3692.987638	0.012379237
3694.916091	0.011204015
3696.844544	0.010751270
3698.772997	0.010892463
3700.701450	0.011049453
3702.629903	0.010996876
3704.558356	0.010799347
3706.486809	0.010370523
3708.415262	0.009885924
3710.343716	0.009719514
3712.272169	0.009957903
3714.200622	0.010330689
3716.129075	0.010624887
3718.057528	0.011365797
3719.985981	0.012826462
3721.914434	0.013875284
3723.842887	0.013459733
3725.771340	0.012739462
3727.699793	0.013222305
3729.628246	0.014504586
3731.556699	0.015070183
3733.485152	0.014401539
3735.413605	0.013447915
3737.342059	0.013335237
3739.270512	0.014038537
3741.198965	0.014648933
3743.127418	0.014437681
3745.055871	0.014261984
3746.984324	0.014646491
3748.912777	0.014062250
3750.841230	0.012599906
3752.769683	0.012142695
3754.698136	0.012837586
3756.626589	0.013736630
3758.555042	0.014053466
3760.483495	0.013818771
3762.411949	0.013681442
3764.340402	0.013866936
3766.268855	0.014066384
3768.197308	0.013532304
3770.125761	0.012449617
3772.054214	0.012067096
3773.982667	0.012524623
3775.911120	0.013260866
3777.839573	0.013978589
3779.768026	0.014792621
3781.696479	0.015454282
3783.624932	0.014914474
3785.553385	0.013519701
3787.481838	0.012641425
3789.410292	0.012425298
3791.338745	0.012517778
3793.267198	0.013008093
3795.195651	0.013855149
3797.124104	0.014638108
3799.052557	0.014709771
3800.981010	0.013979823
3802.909463	0.013566479
3804.837916	0.013633578
3806.766369	0.013609901
3808.694822	0.013405321
3810.623275	0.012979987
3812.551728	0.012600733
3814.480182	0.012680457
3816.408635	0.013554043
3818.337088	0.014520358
3820.265541	0.013948122
3822.193994	0.012925019
3824.122447	0.012788515
3826.050900	0.012839444
3827.979353	0.012737439
3829.907806	0.012386830
3831.836259	0.011993764
3833.764712	0.012067114
3835.693165	0.012403238
3837.621618	0.012628865
3839.550071	0.013044158
3841.478525	0.013586590
3843.406978	0.013616095
3845.335431	0.013265221
3847.263884	0.013243142
3849.192337	0.013720392
3851.120790	0.013957795
3853.049243	0.013338424
3854.977696	0.012830174
3856.906149	0.013298898
3858.834602	0.013985145
3860.763055	0.013907968
3862.691508	0.012877619
3864.619961	0.012079910
3866.548415	0.012374329
3868.476868	0.012882465
3870.405321	0.013080889
3872.333774	0.013304933
3874.262227	0.013189935
3876.190680	0.012491952
3878.119133	0.011368188
3880.047586	0.010663166
3881.976039	0.011380604
3883.904492	0.012858059
3885.832945	0.013634712
3887.761398	0.013390953
3889.689851	0.012309354
3891.618305	0.011277216
3893.546758	0.011082245
3895.475211	0.011008487
3897.403664	0.010285791
3899.332117	0.009411333
3901.260570	0.009451337
3903.189023	0.010706915
3905.117476	0.012298229
3907.045929	0.012870894
3908.974382	0.012171962
3910.902835	0.011220831
3912.831288	0.010724638
3914.759741	0.010455142
3916.688194	0.010370407
3918.616648	0.010914305
3920.545101	0.011859772
3922.473554	0.012415878
3924.402007	0.012445296
3926.330460	0.012312530
3928.258913	0.011801404
3930.187366	0.010794074
3932.115819	0.009985632
3934.044272	0.009901592
3935.972725	0.010265048
3937.901178	0.010713402
3939.829631	0.010983661
3941.758084	0.010824644
3943.686538	0.010838106
3945.614991	0.011320494
3947.543444	0.011182996
3949.471897	0.010181187
3951.400350	0.009623680
3953.328803	0.010024303
3955.257256	0.010823007
3957.185709	0.011540818
3959.114162	0.012045538
3961.042615	0.012219686
3962.971068	0.011917108
3964.899521	0.011321639
3966.827974	0.010850835
3968.756427	0.010706197
3970.684881	0.010697450
3972.613334	0.010592832
3974.541787	0.010480721
3976.470240	0.010381470
3978.398693	0.010188475
3980.327146	0.010009541
3982.255599	0.010047712
3984.184052	0.010333961
3986.112505	0.010357211
3988.040958	0.009806915
3989.969411	0.009407310
3991.897864	0.009674162
3993.826317	0.010199021
3995.754771	0.010607690
3997.683224	0.010699064
3999.611677	0.010541237
4001.540130	0.010705856
4003.468583	0.011096697
4005.397036	0.010695974
4007.325489	0.009821836
4009.253942	0.009544974
4011.182395	0.009591477
4013.110848	0.009538182
4015.039301	0.009822216
4016.967754	0.010302140
4018.896207	0.010241511
4020.824661	0.009934307
4022.753114	0.009994718
4024.681567	0.010104424
4026.610020	0.009599203
4028.538473	0.009128728
4030.466926	0.009482417
4032.395379	0.010036209
4034.323832	0.009951442
4036.252285	0.009440689
4038.180738	0.009538731
4040.109191	0.010085019
4042.037644	0.009882065
4043.966097	0.008973631
4045.894550	0.008443759
4047.823004	0.008760087
4049.751457	0.009351427
4051.679910	0.009685121
4053.608363	0.010092122
4055.536816	0.010563948
4057.465269	0.010517959
4059.393722	0.009770603
4061.322175	0.008887346
4063.250628	0.008742728
4065.179081	0.009281876
4067.107534	0.010176565
4069.035987	0.010784009
4070.964440	0.010276549
4072.892894	0.009177675
4074.821347	0.008735706
4076.749800	0.008898657
4078.678253	0.008825881
4080.606706	0.008664179
4082.535159	0.009117185
4084.463612	0.009836556
4086.392065	0.009961236
4088.320518	0.009219429
4090.248971	0.008077909
4092.177424	0.007309683
4094.105877	0.006973505
4096.034330	0.006822668
4097.962783	0.007131567
4099.891237	0.007694627
4101.819690	0.007940276
4103.748143	0.007752554
4105.676596	0.007514196
4107.605049	0.007713948
4109.533502	0.008044409
4111.461955	0.008266266
4113.390408	0.008971562
4115.318861	0.009846291
4117.247314	0.010056562
4119.175767	0.008986345
4121.104220	0.007715499
4123.032673	0.007997207
4124.961127	0.009421568
4126.889580	0.009970442
4128.818033	0.009306136
4130.746486	0.008628597
4132.674939	0.008397036
4134.603392	0.008458470
4136.531845	0.008712443
4138.460298	0.008661585
4140.388751	0.007964266
4142.317204	0.007598145
4144.245657	0.007985018
4146.174110	0.008040198
4148.102563	0.007532955
4150.031017	0.007912973
4151.959470	0.008865571
4153.887923	0.009132845
4155.816376	0.009067314
4157.744829	0.008747017
4159.673282	0.007807627
4161.601735	0.007295948
4163.530188	0.007744090
4165.458641	0.007985147
4167.387094	0.007378534
4169.315547	0.006899779
4171.244000	0.007016839
4173.172453	0.007361844
4175.100906	0.007867384
4177.029360	0.007864704
4178.957813	0.007593750
4180.886266	0.007748577
4182.814719	0.007768005
4184.743172	0.007733931
4186.671625	0.008127368
4188.600078	0.007791796
4190.528531	0.006455120
4192.456984	0.005613107
4194.385437	0.006093624
4196.313890	0.006465569
4198.242343	0.006352292
4200.170796	0.006089346
4202.099250	0.006109156
4204.027703	0.006614092
4205.956156	0.006571980
4207.884609	0.006187725
4209.813062	0.006492539
4211.741515	0.007417554
4213.669968	0.007999138
4215.598421	0.007388209
4217.526874	0.006074279
4219.455327	0.005359588
4221.383780	0.005751054
4223.312233	0.006380231
4225.240686	0.006238883
4227.169139	0.005878566
4229.097593	0.006439247
4231.026046	0.007194407
4232.954499	0.007148814
4234.882952	0.006810630
4236.811405	0.006761270
4238.739858	0.006880740
4240.668311	0.007051749
4242.596764	0.007077085
4244.525217	0.006711840
4246.453670	0.006571541
4248.382123	0.006688545
4250.310576	0.006418890
4252.239029	0.005829476
4254.167483	0.005550837
4256.095936	0.005838027
4258.024389	0.006230627
4259.952842	0.006113481
4261.881295	0.005935483
4263.809748	0.006316806
4265.738201	0.006999320
4267.666654	0.007128034
4269.595107	0.006680274
4271.523560	0.006728617
4273.452013	0.007309207
4275.380466	0.007472386
4277.308919	0.007043404
4279.237373	0.006969129
4281.165826	0.007490774
4283.094279	0.007893738
4285.022732	0.007682842
4286.951185	0.007228367
4288.879638	0.006942857
4290.808091	0.007019239
4292.736544	0.007043458
4294.664997	0.006640326
4296.593450	0.005864294
4298.521903	0.005515873
4300.450356	0.005846356
4302.378809	0.006421639
4304.307262	0.006989509
4306.235716	0.007237390
4308.164169	0.006467401
4310.092622	0.005341541
4312.021075	0.005222864
4313.949528	0.005655106
4315.877981	0.005884349
4317.806434	0.005632048
4319.734887	0.005135848
4321.663340	0.005069901
4323.591793	0.005399614
4325.520246	0.005974596
4327.448699	0.006191198
4329.377152	0.005959366
4331.305606	0.005967787
4333.234059	0.006464025
4335.162512	0.006885041
4337.090965	0.006861284
4339.019418	0.006776574
4340.947871	0.006789279
4342.876324	0.007100503
4344.804777	0.007215815
4346.733230	0.006584397
4348.661683	0.006135001
4350.590136	0.006423722
4352.518589	0.006550852
4354.447042	0.006202376
4356.375495	0.006011369
4358.303949	0.006228759
4360.232402	0.005203591
4362.160855	0.004079870
4364.089308	0.004355380
4366.017761	0.005118346
4367.946214	0.005682031
4369.874667	0.005695759
4371.803120	0.005552497
4373.731573	0.006026817
4375.660026	0.006475510
4377.588479	0.006088099
4379.516932	0.005983708
4381.445385	0.007030499
4383.373839	0.007979674
4385.302292	0.007900517
4387.230745	0.007165175
4389.159198	0.006602998
4391.087651	0.006409686
4393.016104	0.006583073
4394.944557	0.006854522
4396.873010	0.006545360
4398.801463	0.005726350
4400.729916	0.005284047
4402.658369	0.005317406
4404.586822	0.005486246
4406.515275	0.005355044
4408.443729	0.004875065
4410.372182	0.004959135
4412.300635	0.006175546
4414.229088	0.008037962
4416.157541	0.008903022
4418.085994	0.008157358
4420.014447	0.007193200
4421.942900	0.006871934
4423.871353	0.006673306
4425.799806	0.006651163
4427.728259	0.007365944
4429.656712	0.008216813
4431.585165	0.008608280
4433.513618	0.008189606
4435.442072	0.006989860
4437.370525	0.005965741
4439.298978	0.005799585
4441.227431	0.006004750
4443.155884	0.005948337
4445.084337	0.006244024
4447.012790	0.006795522
4448.941243	0.007216315
4450.869696	0.007750193
4452.798149	0.007366413
4454.726602	0.005396199
4456.655055	0.004129230
4458.583508	0.004560652
4460.511962	0.005664439
4462.440415	0.006917547
4464.368868	0.007842950
4466.297321	0.007651306
4468.225774	0.006701706
4470.154227	0.006264097
4472.082680	0.006299190
4474.011133	0.006212518
4475.939586	0.006070236
4477.868039	0.005525117
4479.796492	0.005286545
4481.724945	0.005709798
4483.653398	0.006302083
4485.581851	0.007093715
4487.510305	0.007920723
4489.438758	0.008599996
4491.367211	0.008966470
4493.295664	0.008481284
4495.224117	0.007283683
4497.152570	0.006504305
4499.081023	0.006821101
4501.009476	0.007420806
4502.937929	0.007402042
4504.866382	0.007152760
4506.794835	0.007433173
4508.723288	0.008011885
4510.651741	0.007771430
4512.580195	0.006824417
4514.508648	0.006700953
4516.437101	0.007554437
4518.365554	0.007353992
4520.294007	0.005748702
4522.222460	0.004906128
4524.150913	0.005242352
4526.079366	0.005849360
4528.007819	0.007032122
4529.936272	0.007770981
4531.864725	0.006513814
4533.793178	0.005021113
4535.721631	0.005117474
4537.650084	0.006231942
4539.578538	0.006631814
4541.506991	0.005992853
4543.435444	0.005444595
4545.363897	0.006050116
4547.292350	0.006947275
4549.220803	0.007364334
4551.149256	0.007669833
4553.077709	0.007790568
4555.006162	0.007826368
4556.934615	0.007927403
4558.863068	0.007354853
4560.791521	0.007012583
4562.719974	0.007398726
4564.648428	0.007042090
4566.576881	0.006242950
4568.505334	0.006061797
4570.433787	0.006474011
4572.362240	0.006286322
4574.290693	0.005855561
4576.219146	0.006517769
4578.147599	0.007610970
4580.076052	0.007886086
4582.004505	0.007440655
4583.932958	0.007334528
4585.861411	0.007723053
4587.789864	0.007669709
4589.718318	0.006688531
4591.646771	0.005738927
4593.575224	0.005851914
4595.503677	0.006666448
4597.432130	0.006643268
4599.360583	0.006026683
4601.289036	0.006188971
4603.217489	0.006652817
[truncated: 1,501 more rows]
