# Supplementary material for: Adaptive Method for Quantitative Estimation of Glucose and Fructose Concentrations in Aqueous Solutions Based on Infrared Nanoantenna Optics
Source: Sensors (Basel). 2019 Jul 11;19(14):3053. doi: 10.3390/s19143053 (PMC6678705; doi:10.3390/s19143053)
Supplement: Supplementary file 1 [file sensors-19-03053-s001.zip › 00_Measurement_Data/Fructose cycles/3 water/res4 sc50_50 ap100x100/3 water.18.txt]

748.239793	0.013560619
750.168246	0.015365022
752.096699	0.015698045
754.025152	0.019459760
755.953605	0.024274079
757.882058	0.019597765
759.810511	0.016950708
761.738964	0.019574871
763.667418	0.013453037
765.595871	0.009251006
767.524324	0.009433500
769.452777	0.021824779
771.381230	0.028598357
773.309683	0.025809376
775.238136	0.029693000
777.166589	0.031868950
779.095042	0.027799720
781.023495	0.025219407
782.951948	0.024610344
784.880401	0.026617402
786.808854	0.023026261
788.737308	0.025071643
790.665761	0.025981938
792.594214	0.018103253
794.522667	0.018768039
796.451120	0.024580033
798.379573	0.031772096
800.308026	0.036531098
802.236479	0.029858833
804.164932	0.014759972
806.093385	0.006990424
808.021838	0.019428423
809.950291	0.031520545
811.878744	0.023052523
813.807197	0.033308964
815.735651	0.048969261
817.664104	0.048907377
819.592557	0.036002811
821.521010	0.017920032
823.449463	0.024997856
825.377916	0.027622752
827.306369	0.017195569
829.234822	0.012151883
831.163275	0.023073768
833.091728	0.038463350
835.020181	0.037127972
836.948634	0.028180741
838.877087	0.022647284
840.805541	0.025399415
842.733994	0.027862005
844.662447	0.024334593
846.590900	0.014480932
848.519353	0.010400929
850.447806	0.019242786
852.376259	0.029844392
854.304712	0.029310169
856.233165	0.021081597
858.161618	0.015600352
860.090071	0.017420599
862.018524	0.023367461
863.946977	0.030873585
865.875430	0.032571316
867.803884	0.027898043
869.732337	0.023299849
871.660790	0.021641517
873.589243	0.023722414
875.517696	0.029695328
877.446149	0.036070760
879.374602	0.037989553
881.303055	0.038814019
883.231508	0.041759506
885.159961	0.043370299
887.088414	0.042567395
889.016867	0.042282104
890.945320	0.043393489
892.873774	0.046078026
894.802227	0.049559340
896.730680	0.051726423
898.659133	0.053121980
900.587586	0.056289393
902.516039	0.060444310
904.444492	0.064260162
906.372945	0.069085047
908.301398	0.076214269
910.229851	0.082169682
912.158304	0.083807215
914.086757	0.084736690
916.015210	0.088768966
917.943664	0.093954444
919.872117	0.098149434
921.800570	0.103024773
923.729023	0.108698227
925.657476	0.113199122
927.585929	0.118312195
929.514382	0.125022501
931.442835	0.130450085
933.371288	0.134055078
935.299741	0.137520432
937.228194	0.142095432
939.156647	0.148073047
941.085100	0.154603571
943.013553	0.161516920
944.942007	0.168382078
946.870460	0.174328044
948.798913	0.179392263
950.727366	0.184359357
952.655819	0.190409437
954.584272	0.196589440
956.512725	0.201068699
958.441178	0.205514431
960.369631	0.212378293
962.298084	0.220570654
964.226537	0.227256104
966.154990	0.232520342
968.083443	0.238702729
970.011897	0.246321306
971.940350	0.254685700
973.868803	0.263077170
975.797256	0.270061284
977.725709	0.275262982
979.654162	0.280330300
981.582615	0.286450386
983.511068	0.292988211
985.439521	0.299224913
987.367974	0.305157036
989.296427	0.310621411
991.224880	0.316126019
993.153333	0.322140813
995.081786	0.327849716
997.010240	0.333289474
998.938693	0.338966966
1000.867146	0.344264030
1002.795599	0.348886013
1004.724052	0.353708059
1006.652505	0.359349012
1008.580958	0.364541262
1010.509411	0.368512064
1012.437864	0.372348964
1014.366317	0.376024604
1016.294770	0.379343867
1018.223223	0.383379489
1020.151676	0.387893498
1022.080130	0.391414225
1024.008583	0.393894255
1025.937036	0.396527737
1027.865489	0.399412066
1029.793942	0.401753008
1031.722395	0.403729200
1033.650848	0.405484200
1035.579301	0.406424105
1037.507754	0.407572716
1039.436207	0.410308033
1041.364660	0.412919998
1043.293113	0.413322657
1045.221566	0.412701666
1047.150019	0.413059413
1049.078473	0.414342940
1051.006926	0.415190309
1052.935379	0.414725304
1054.863832	0.413569212
1056.792285	0.412743300
1058.720738	0.412158251
1060.649191	0.411150664
1062.577644	0.409628451
1064.506097	0.408442736
1066.434550	0.408081889
1068.363003	0.407385647
1070.291456	0.405412853
1072.219909	0.403301209
1074.148363	0.402365506
1076.076816	0.402211994
1078.005269	0.401401967
1079.933722	0.399185091
1081.862175	0.397093475
1083.790628	0.396590203
1085.719081	0.396384120
1087.647534	0.395200133
1089.575987	0.393204272
1091.504440	0.390631109
1093.432893	0.387838185
1095.361346	0.385099620
1097.289799	0.382573038
1099.218253	0.380509943
1101.146706	0.378819376
1103.075159	0.376949340
1105.003612	0.374177486
1106.932065	0.370967209
1108.860518	0.368832886
1110.788971	0.367594391
1112.717424	0.365627140
1114.645877	0.362434149
1116.574330	0.358920455
1118.502783	0.356154293
1120.431236	0.354087353
1122.359689	0.351917773
1124.288142	0.349484801
1126.216596	0.346978515
1128.145049	0.344228864
1130.073502	0.341240883
1132.001955	0.338307738
1133.930408	0.335371822
1135.858861	0.332219899
1137.787314	0.329004973
1139.715767	0.326276511
1141.644220	0.324190617
1143.572673	0.321950048
1145.501126	0.319132596
1147.429579	0.316395968
1149.358032	0.314147055
1151.286486	0.311884165
1153.214939	0.309161633
1155.143392	0.306107461
1157.071845	0.303038955
1159.000298	0.300271809
1160.928751	0.297706634
1162.857204	0.295047998
1164.785657	0.292289644
1166.714110	0.289496541
1168.642563	0.286825269
1170.571016	0.284128577
1172.499469	0.281153411
1174.427922	0.278130054
1176.356375	0.275216579
1178.284829	0.272488207
1180.213282	0.270009577
1182.141735	0.267531633
1184.070188	0.264943838
1185.998641	0.262419134
1187.927094	0.259891331
1189.855547	0.257184863
1191.784000	0.254589438
1193.712453	0.252346873
1195.640906	0.250154823
1197.569359	0.247708425
1199.497812	0.245017201
1201.426265	0.242149949
1203.354719	0.239739046
1205.283172	0.237408668
1207.211625	0.235004470
1209.140078	0.232576221
1211.068531	0.230215549
1212.996984	0.227885664
1214.925437	0.225602284
1216.853890	0.223417267
1218.782343	0.221214682
1220.710796	0.218856826
1222.639249	0.216606811
1224.567702	0.214799941
1226.496155	0.213119805
1228.424609	0.211177737
1230.353062	0.209134370
1232.281515	0.207027584
1234.209968	0.204794228
1236.138421	0.202854440
1238.066874	0.201283067
1239.995327	0.199594215
1241.923780	0.197761044
1243.852233	0.195962638
1245.780686	0.194078445
1247.709139	0.192346230
1249.637592	0.190877542
1251.566045	0.189223275
1253.494498	0.187364787
1255.422952	0.185860544
1257.351405	0.184711009
1259.279858	0.183285072
1261.208311	0.181419179
1263.136764	0.179409549
1265.065217	0.177205145
1266.993670	0.174862370
1268.922123	0.172910303
1270.850576	0.171309024
1272.779029	0.169660553
1274.707482	0.168068454
1276.635935	0.166731954
1278.564388	0.165412411
1280.492842	0.164033994
1282.421295	0.162872270
1284.349748	0.161949649
1286.278201	0.160817146
1288.206654	0.159140348
1290.135107	0.157044828
1292.063560	0.154926822
1293.992013	0.153143808
1295.920466	0.151637450
1297.848919	0.150074363
1299.777372	0.148408115
1301.705825	0.146728784
1303.634278	0.145081535
1305.562731	0.143706501
1307.491185	0.142851785
1309.419638	0.142407641
1311.348091	0.141744986
1313.276544	0.140657797
1315.204997	0.139652729
1317.133450	0.138719961
1319.061903	0.137374163
1320.990356	0.135602653
1322.918809	0.133785054
1324.847262	0.132092789
1326.775715	0.130394801
1328.704168	0.128676921
1330.632621	0.127154186
1332.561075	0.126196340
1334.489528	0.126243293
1336.417981	0.127292320
1338.346434	0.127718195
1340.274887	0.125776410
1342.203340	0.122296423
1344.131793	0.119324453
1346.060246	0.117569052
1347.988699	0.116643883
1349.917152	0.116009623
1351.845605	0.115215749
1353.774058	0.114205703
1355.702511	0.113383822
1357.630965	0.113076262
1359.559418	0.113164596
1361.487871	0.112692572
1363.416324	0.111117028
1365.344777	0.109244980
1367.273230	0.107761100
1369.201683	0.107126907
1371.130136	0.107474051
1373.058589	0.107890964
1374.987042	0.107218914
1376.915495	0.105081432
1378.843948	0.102390580
1380.772401	0.100387104
1382.700854	0.099561952
1384.629308	0.099679142
1386.557761	0.099584803
1388.486214	0.098538235
1390.414667	0.097536795
1392.343120	0.097658619
1394.271573	0.098612107
1396.200026	0.098800264
1398.128479	0.096980929
1400.056932	0.094404399
1401.985385	0.092492037
1403.913838	0.090963989
1405.842291	0.089595139
1407.770744	0.088330097
1409.699198	0.087163642
1411.627651	0.086420812
1413.556104	0.086580575
1415.484557	0.087720402
1417.413010	0.088491164
1419.341463	0.087844014
1421.269916	0.086494066
1423.198369	0.084779643
1425.126822	0.083179310
1427.055275	0.082164295
1428.983728	0.081428714
1430.912181	0.081209548
1432.840634	0.081673585
1434.769087	0.081584945
1436.697541	0.080033846
1438.625994	0.078027748
1440.554447	0.076212831
1442.482900	0.075189993
1444.411353	0.075389378
1446.339806	0.075764053
1448.268259	0.075249925
1450.196712	0.074313290
1452.125165	0.074561670
1454.053618	0.076653399
1455.982071	0.078571603
1457.910524	0.077723294
1459.838977	0.074866973
1461.767431	0.072358340
1463.695884	0.070854947
1465.624337	0.069949947
1467.552790	0.069738105
1469.481243	0.070583381
1471.409696	0.071850032
1473.338149	0.071804322
1475.266602	0.069523700
1477.195055	0.066734940
1479.123508	0.065074585
1481.051961	0.064390086
1482.980414	0.064503334
1484.908867	0.065597385
1486.837321	0.067387484
1488.765774	0.068221025
1490.694227	0.066736571
1492.622680	0.064705409
1494.551133	0.063607760
1496.479586	0.062875137
1498.408039	0.061637182
1500.336492	0.060582682
1502.264945	0.061441954
1504.193398	0.064508177
1506.121851	0.067830369
1508.050304	0.068063296
1509.978757	0.064637139
1511.907210	0.061174672
1513.835664	0.059872657
1515.764117	0.060246136
1517.692570	0.061563998
1519.621023	0.062753364
1521.549476	0.062690422
1523.477929	0.061506566
1525.406382	0.059395239
1527.334835	0.057259753
1529.263288	0.056299124
1531.191741	0.056144375
1533.120194	0.055942647
1535.048647	0.056502882
1536.977100	0.058555901
1538.905554	0.061641794
1540.834007	0.063639395
1542.762460	0.061183792
1544.690913	0.056254078
1546.619366	0.052666023
1548.547819	0.051108755
1550.476272	0.050974872
1552.404725	0.051821288
1554.333178	0.053683922
1556.261631	0.055888440
1558.190084	0.055540670
1560.118537	0.052738138
1562.046990	0.050656777
1563.975443	0.049462292
1565.903897	0.049119417
1567.832350	0.049097218
1569.760803	0.048901573
1571.689256	0.049143866
1573.617709	0.049500518
1575.546162	0.049030732
1577.474615	0.047852729
1579.403068	0.046740055
1581.331521	0.046213564
1583.259974	0.046281349
1585.188427	0.046367541
1587.116880	0.046410445
1589.045333	0.046657756
1590.973787	0.047045153
1592.902240	0.047421247
1594.830693	0.047517009
1596.759146	0.047183648
1598.687599	0.046799947
1600.616052	0.046733070
1602.544505	0.046924729
1604.472958	0.047325663
1606.401411	0.048023157
1608.329864	0.048820306
1610.258317	0.049421567
1612.186770	0.050149109
1614.115223	0.051225826
1616.043677	0.052060418
1617.972130	0.052531648
1619.900583	0.053080190
1621.829036	0.053638652
1623.757489	0.054278910
1625.685942	0.054579053
1627.614395	0.054134723
1629.542848	0.053869288
1631.471301	0.054889712
1633.399754	0.057004437
1635.328207	0.058662511
1637.256660	0.058231719
1639.185113	0.056270752
1641.113566	0.055274051
1643.042020	0.056616042
1644.970473	0.059142347
1646.898926	0.061054911
1648.827379	0.062419608
1650.755832	0.063003212
1652.684285	0.061451517
1654.612738	0.058543410
1656.541191	0.055899687
1658.469644	0.054262448
1660.398097	0.053714760
1662.326550	0.053425174
1664.255003	0.053417005
1666.183456	0.054094106
1668.111910	0.054912694
1670.040363	0.055214852
1671.968816	0.054624166
1673.897269	0.052907448
1675.825722	0.050922655
1677.754175	0.050202157
1679.682628	0.051340871
1681.611081	0.053490281
1683.539534	0.053906694
1685.467987	0.051550094
1687.396440	0.048432663
1689.324893	0.045809831
1691.253346	0.044610865
1693.181799	0.044869684
1695.110253	0.046019409
1697.038706	0.047609426
1698.967159	0.047471493
1700.895612	0.045461167
1702.824065	0.043996867
1704.752518	0.042665172
1706.680971	0.040958114
1708.609424	0.039369937
1710.537877	0.038589939
1712.466330	0.039094031
1714.394783	0.040444944
1716.323236	0.040871121
1718.251689	0.039273046
1720.180143	0.037255626
1722.108596	0.035857484
1724.037049	0.035037484
1725.965502	0.034916345
1727.893955	0.035513956
1729.822408	0.036566209
1731.750861	0.037137236
1733.679314	0.036518019
1735.607767	0.035771493
1737.536220	0.035362743
1739.464673	0.034870341
1741.393126	0.034463782
1743.321579	0.034394078
1745.250032	0.034847409
1747.178486	0.035642959
1749.106939	0.035861537
1751.035392	0.035049409
1752.963845	0.034097400
1754.892298	0.033654399
1756.820751	0.033730146
1758.749204	0.034171861
1760.677657	0.034367613
1762.606110	0.034237295
1764.534563	0.034311473
1766.463016	0.034898117
1768.391469	0.036146112
1770.319922	0.037247043
1772.248376	0.037022453
1774.176829	0.036149617
1776.105282	0.035823967
1778.033735	0.035976216
1779.962188	0.036043834
1781.890641	0.035892393
1783.819094	0.035784055
1785.747547	0.036026284
1787.676000	0.036774147
1789.604453	0.037780527
1791.532906	0.038509663
1793.461359	0.038789932
1795.389812	0.039070114
1797.318266	0.039579961
1799.246719	0.039946396
1801.175172	0.039857376
1803.103625	0.039646666
1805.032078	0.039782040
1806.960531	0.040370438
1808.888984	0.040990259
1810.817437	0.041123368
1812.745890	0.040771496
1814.674343	0.040320896
1816.602796	0.040213127
1818.531249	0.040607430
1820.459702	0.041178796
1822.388155	0.041608490
1824.316609	0.041939069
1826.245062	0.042482547
1828.173515	0.042901140
1830.101968	0.042637784
1832.030421	0.041989643
1833.958874	0.041356008
1835.887327	0.040925268
1837.815780	0.040847238
1839.744233	0.041197564
1841.672686	0.041779310
1843.601139	0.042190548
1845.529592	0.042123172
1847.458045	0.041343275
1849.386499	0.040235870
1851.314952	0.039480884
1853.243405	0.039284676
1855.171858	0.039400410
1857.100311	0.039446611
1859.028764	0.039242964
1860.957217	0.038932607
1862.885670	0.038905751
1864.814123	0.039375480
1866.742576	0.039815363
1868.671029	0.039471053
1870.599482	0.038498480
1872.527935	0.037571263
1874.456388	0.037076335
1876.384842	0.037041496
1878.313295	0.037018895
1880.241748	0.036569566
1882.170201	0.035901610
1884.098654	0.035548925
1886.027107	0.035616323
1887.955560	0.035703912
1889.884013	0.035560872
1891.812466	0.035248958
1893.740919	0.034819607
1895.669372	0.034376953
1897.597825	0.033833515
1899.526278	0.033143234
1901.454732	0.032629397
1903.383185	0.032450277
1905.311638	0.032495040
1907.240091	0.032568622
1909.168544	0.032397412
1911.096997	0.031914048
1913.025450	0.031438559
1914.953903	0.031217970
1916.882356	0.031031502
1918.810809	0.030851532
1920.739262	0.030793367
1922.667715	0.030633276
1924.596168	0.030201267
1926.524622	0.029472644
1928.453075	0.028733037
1930.381528	0.028268471
1932.309981	0.028047277
1934.238434	0.027906589
1936.166887	0.027640143
1938.095340	0.027298806
1940.023793	0.027189203
1941.952246	0.027275318
1943.880699	0.027166275
1945.809152	0.026611794
1947.737605	0.026021121
1949.666058	0.025929587
1951.594511	0.026107736
1953.522965	0.026005927
1955.451418	0.025568007
1957.379871	0.025074206
1959.308324	0.024667479
1961.236777	0.024351265
1963.165230	0.024158575
1965.093683	0.024082566
1967.022136	0.024004556
1968.950589	0.023853159
1970.879042	0.023562128
1972.807495	0.023243649
1974.735948	0.023124091
1976.664401	0.023051344
1978.592855	0.022749936
1980.521308	0.022233717
1982.449761	0.021710129
1984.378214	0.021442715
1986.306667	0.021478960
1988.235120	0.021523807
1990.163573	0.021363588
1992.092026	0.021205064
1994.020479	0.021214454
1995.948932	0.021166947
1997.877385	0.020892005
1999.805838	0.020408388
2001.734291	0.019978803
2003.662744	0.019858988
2005.591198	0.019846328
2007.519651	0.019717293
2009.448104	0.019608403
2011.376557	0.019642197
2013.305010	0.019610407
2015.233463	0.019302445
2017.161916	0.018837871
2019.090369	0.018390050
2021.018822	0.018098982
2022.947275	0.018091643
2024.875728	0.018137159
2026.804181	0.018004743
2028.732634	0.017863940
2030.661088	0.017806223
2032.589541	0.017742239
2034.517994	0.017803799
2036.446447	0.018128380
2038.374900	0.018373055
2040.303353	0.018129610
2042.231806	0.017716069
2044.160259	0.017592566
2046.088712	0.017445872
2048.017165	0.016924096
2049.945618	0.016375601
2051.874071	0.016195573
2053.802524	0.016270299
2055.730978	0.016292432
2057.659431	0.016142998
2059.587884	0.016009368
2061.516337	0.016113397
2063.444790	0.016289841
2065.373243	0.016263029
2067.301696	0.016115224
2069.230149	0.015920797
2071.158602	0.015658716
2073.087055	0.015520092
2075.015508	0.015570025
2076.943961	0.015554989
2078.872414	0.015322086
2080.800867	0.015060440
2082.729321	0.015033543
2084.657774	0.015120443
2086.586227	0.014940221
2088.514680	0.014491905
2090.443133	0.014261426
2092.371586	0.014565764
2094.300039	0.015056694
2096.228492	0.015182442
2098.156945	0.014925682
2100.085398	0.014572917
2102.013851	0.014233296
2103.942304	0.013942736
2105.870757	0.013738059
2107.799211	0.013568141
2109.727664	0.013378154
2111.656117	0.013186555
2113.584570	0.013257590
2115.513023	0.013650806
2117.441476	0.013791053
2119.369929	0.013642250
2121.298382	0.013659675
2123.226835	0.013606558
2125.155288	0.013298403
2127.083741	0.013064217
2129.012194	0.012947069
2130.940647	0.012835022
2132.869100	0.012756930
2134.797554	0.012851954
2136.726007	0.013131485
2138.654460	0.013333910
2140.582913	0.013419443
2142.511366	0.013470393
2144.439819	0.013414591
2146.368272	0.013359865
2148.296725	0.013377833
2150.225178	0.013208380
2152.153631	0.012768775
2154.082084	0.012441972
2156.010537	0.012511146
2157.938990	0.012579601
2159.867444	0.012245717
2161.795897	0.011883939
2163.724350	0.011924150
2165.652803	0.012098302
2167.581256	0.012100411
2169.509709	0.012039410
2171.438162	0.011800705
2173.366615	0.011286110
2175.295068	0.010932487
2177.223521	0.010982642
2179.151974	0.011293503
2181.080427	0.011760850
2183.008880	0.012109819
2184.937334	0.011988186
2186.865787	0.011502001
2188.794240	0.011032332
2190.722693	0.010778557
2192.651146	0.010772372
2194.579599	0.010891417
2196.508052	0.010947521
2198.436505	0.010975098
2200.364958	0.011005786
2202.293411	0.011002069
2204.221864	0.011062246
2206.150317	0.011025296
2208.078770	0.010615507
2210.007223	0.010184359
2211.935677	0.010242888
2213.864130	0.010572276
2215.792583	0.010640280
2217.721036	0.010490904
2219.649489	0.010576057
2221.577942	0.010883610
2223.506395	0.010892758
2225.434848	0.010450010
2227.363301	0.010066194
2229.291754	0.010133625
2231.220207	0.010410348
2233.148660	0.010581528
2235.077113	0.010655751
2237.005567	0.010652252
2238.934020	0.010559729
2240.862473	0.010379782
2242.790926	0.010105615
2244.719379	0.009844435
2246.647832	0.009739049
2248.576285	0.009741158
2250.504738	0.009864696
2252.433191	0.009975724
2254.361644	0.009949828
2256.290097	0.009897004
2258.218550	0.009948917
2260.147003	0.009938850
2262.075456	0.009792638
2264.003910	0.009496498
2265.932363	0.008963184
2267.860816	0.008500349
2269.789269	0.008454523
2271.717722	0.008697025
2273.646175	0.008965525
2275.574628	0.009130561
2277.503081	0.009156407
2279.431534	0.009084870
2281.359987	0.008967524
2283.288440	0.008836712
2285.216893	0.008734117
2287.145346	0.008695849
2289.073800	0.008650226
2291.002253	0.008449478
2292.930706	0.008110443
2294.859159	0.007872086
2296.787612	0.007910424
2298.716065	0.008147309
2300.644518	0.008401239
2302.572971	0.008496644
2304.501424	0.008343127
2306.429877	0.008118266
2308.358330	0.008009365
2310.286783	0.007924434
2312.215236	0.007787100
2314.143690	0.007759186
2316.072143	0.007940040
2318.000596	0.008126390
2319.929049	0.008029313
2321.857502	0.007650021
2323.785955	0.007323963
2325.714408	0.007331812
2327.642861	0.007607607
2329.571314	0.007860789
2331.499767	0.007824541
2333.428220	0.007477182
2335.356673	0.007217429
2337.285126	0.007284985
2339.213579	0.007198041
2341.142033	0.006642399
2343.070486	0.006090724
2344.998939	0.006056968
2346.927392	0.006552540
2348.855845	0.007153199
2350.784298	0.007654405
2352.712751	0.008123205
2354.641204	0.008130060
2356.569657	0.007076323
2358.498110	0.006011743
2360.426563	0.006197173
2362.355016	0.007328007
2364.283469	0.008720552
2366.211923	0.009774293
2368.140376	0.009617065
2370.068829	0.008196640
2371.997282	0.006840191
2373.925735	0.006253852
2375.854188	0.006283727
2377.782641	0.006567069
2379.711094	0.006706814
2381.639547	0.006640358
2383.568000	0.006493519
2385.496453	0.006291914
2387.424906	0.006091972
2389.353359	0.006001947
2391.281812	0.006006654
2393.210266	0.006047542
2395.138719	0.006109796
2397.067172	0.006056655
2398.995625	0.005746023
2400.924078	0.005379254
2402.852531	0.005321444
2404.780984	0.005562913
2406.709437	0.005798708
2408.637890	0.005977691
2410.566343	0.006050725
2412.494796	0.005809663
2414.423249	0.005486677
2416.351702	0.005591837
2418.280156	0.006006342
2420.208609	0.006274286
2422.137062	0.006255016
2424.065515	0.006297184
2425.993968	0.006427010
2427.922421	0.006125512
2429.850874	0.005583121
2431.779327	0.005437191
2433.707780	0.005457351
2435.636233	0.005171850
2437.564686	0.004767636
2439.493139	0.004575706
2441.421592	0.004838908
2443.350045	0.005567640
2445.278499	0.006220079
2447.206952	0.006344188
2449.135405	0.006125777
2451.063858	0.005880617
2452.992311	0.005744237
2454.920764	0.005645209
2456.849217	0.005625577
2458.777670	0.005665642
2460.706123	0.005588487
2462.634576	0.005672430
2464.563029	0.005983016
2466.491482	0.006063858
2468.419935	0.005980527
2470.348389	0.006095328
2472.276842	0.006354280
2474.205295	0.006468059
2476.133748	0.006441048
2478.062201	0.006489421
2479.990654	0.006522933
2481.919107	0.006531489
2483.847560	0.006629399
2485.776013	0.006652575
2487.704466	0.006508967
2489.632919	0.006432912
2491.561372	0.006547232
2493.489825	0.006737772
2495.418279	0.006856537
2497.346732	0.006829522
2499.275185	0.006782080
2501.203638	0.006904090
2503.132091	0.007047068
2505.060544	0.007099657
2506.988997	0.007135037
2508.917450	0.007290128
2510.845903	0.007650206
2512.774356	0.007940552
2514.702809	0.008060505
2516.631262	0.008310022
2518.559715	0.008625364
2520.488168	0.008853353
2522.416622	0.009201078
2524.345075	0.009577370
2526.273528	0.009585014
2528.201981	0.009369083
2530.130434	0.009488601
2532.058887	0.009907461
2533.987340	0.010240569
2535.915793	0.010398557
2537.844246	0.010432046
2539.772699	0.010445536
2541.701152	0.010655240
2543.629605	0.011198753
2545.558058	0.011861372
2547.486512	0.012162220
2549.414965	0.012059310
2551.343418	0.012075065
2553.271871	0.012561473
2555.200324	0.013285218
2557.128777	0.013775405
2559.057230	0.013875226
2560.985683	0.013801300
2562.914136	0.013800841
2564.842589	0.013959916
2566.771042	0.014322059
2568.699495	0.014770243
2570.627948	0.015070689
2572.556401	0.015244807
2574.484855	0.015378103
2576.413308	0.015466843
2578.341761	0.015742946
2580.270214	0.016147206
2582.198667	0.016197236
2584.127120	0.016046776
2586.055573	0.016079808
2587.984026	0.016214315
2589.912479	0.016607363
2591.840932	0.017246956
2593.769385	0.017609939
2595.697838	0.017582437
2597.626291	0.017498586
2599.554745	0.017537326
2601.483198	0.017582929
2603.411651	0.017637707
2605.340104	0.017876340
2607.268557	0.018194754
2609.197010	0.018448327
2611.125463	0.018708332
2613.053916	0.018966019
2614.982369	0.019035382
2616.910822	0.018812895
2618.839275	0.018508626
2620.767728	0.018479606
2622.696181	0.018648734
2624.624635	0.018591439
2626.553088	0.018185306
2628.481541	0.017759878
2630.409994	0.017765144
2632.338447	0.018193834
2634.266900	0.018619187
2636.195353	0.018743303
2638.123806	0.018559175
2640.052259	0.018205900
2641.980712	0.017759647
2643.909165	0.017429866
2645.837618	0.017436167
2647.766071	0.017630717
2649.694524	0.017834907
2651.622978	0.017897114
2653.551431	0.017686009
2655.479884	0.017394273
2657.408337	0.017281048
2659.336790	0.017335968
2661.265243	0.017396888
2663.193696	0.017384816
2665.122149	0.017271085
2667.050602	0.016991450
2668.979055	0.016697060
2670.907508	0.016678642
2672.835961	0.016886137
2674.764414	0.017089725
2676.692868	0.017056551
2678.621321	0.016680161
2680.549774	0.016288532
2682.478227	0.016146407
2684.406680	0.016098274
2686.335133	0.015998220
2688.263586	0.015853826
2690.192039	0.015683293
2692.120492	0.015611805
2694.048945	0.015813686
2695.977398	0.016044874
2697.905851	0.015844496
2699.834304	0.015300341
2701.762757	0.014889432
2703.691211	0.014866479
2705.619664	0.015070713
2707.548117	0.015115034
2709.476570	0.014904568
2711.405023	0.014738500
2713.333476	0.014765065
2715.261929	0.014699679
2717.190382	0.014298396
2719.118835	0.013882768
2721.047288	0.013887563
2722.975741	0.014160905
2724.904194	0.014260019
2726.832647	0.014135511
2728.761101	0.014019799
2730.689554	0.014027259
2732.618007	0.014199441
2734.546460	0.014332818
2736.474913	0.014254493
2738.403366	0.014087973
2740.331819	0.013778348
2742.260272	0.013360953
2744.188725	0.013273051
2746.117178	0.013548456
2748.045631	0.013760428
2749.974084	0.013652638
2751.902537	0.013032081
2753.830991	0.012171897
2755.759444	0.011932988
2757.687897	0.012619445
2759.616350	0.013388429
2761.544803	0.013450217
2763.473256	0.013066069
2765.401709	0.012786669
2767.330162	0.012647820
2769.258615	0.012489081
2771.187068	0.012362972
2773.115521	0.012480374
2775.043974	0.012832046
2776.972427	0.012988599
2778.900880	0.012686542
2780.829334	0.012204840
2782.757787	0.011958221
2784.686240	0.012080061
2786.614693	0.012292768
2788.543146	0.012403620
2790.471599	0.012366526
2792.400052	0.012074985
2794.328505	0.011634763
2796.256958	0.011363423
2798.185411	0.011638024
2800.113864	0.012250348
2802.042317	0.012371806
2803.970770	0.011824954
2805.899224	0.011293981
2807.827677	0.011015436
2809.756130	0.010997038
2811.684583	0.011303932
2813.613036	0.011766477
2815.541489	0.012057690
2817.469942	0.011921841
2819.398395	0.011438441
2821.326848	0.011101190
2823.255301	0.011279724
2825.183754	0.011624901
2827.112207	0.011636810
2829.040660	0.011527297
2830.969113	0.011529679
2832.897567	0.011329969
2834.826020	0.010991883
2836.754473	0.011082327
2838.682926	0.011548673
2840.611379	0.011837586
2842.539832	0.011849379
2844.468285	0.011740580
2846.396738	0.011513148
2848.325191	0.011089647
2850.253644	0.010686981
2852.182097	0.010739765
2854.110550	0.010926483
2856.039003	0.010781225
2857.967457	0.010615484
2859.895910	0.010673647
2861.824363	0.010833651
2863.752816	0.011043134
2865.681269	0.011148133
2867.609722	0.011072018
2869.538175	0.011027082
2871.466628	0.011138674
2873.395081	0.011313226
2875.323534	0.011365826
2877.251987	0.011161525
2879.180440	0.010908475
2881.108893	0.010799762
2883.037347	0.010755991
2884.965800	0.010925320
2886.894253	0.011273456
2888.822706	0.011255260
2890.751159	0.010788881
2892.679612	0.010489281
2894.608065	0.010735445
2896.536518	0.011331967
2898.464971	0.011806548
2900.393424	0.011818544
2902.321877	0.011416834
2904.250330	0.010661499
2906.178783	0.010023164
2908.107236	0.010066125
2910.035690	0.010610154
2911.964143	0.011136600
2913.892596	0.011370545
2915.821049	0.011318493
2917.749502	0.011257763
2919.677955	0.011487861
2921.606408	0.011840497
2923.534861	0.011801965
2925.463314	0.011418132
2927.391767	0.011020148
2929.320220	0.010628489
2931.248673	0.010407591
2933.177126	0.010599853
2935.105580	0.010925140
2937.034033	0.010963618
2938.962486	0.010863355
2940.890939	0.010868814
2942.819392	0.010771854
2944.747845	0.010624165
2946.676298	0.010808877
2948.604751	0.011125449
2950.533204	0.011380083
2952.461657	0.011758309
2954.390110	0.012063181
2956.318563	0.011913729
2958.247016	0.011532475
2960.175469	0.011212535
2962.103923	0.011129485
2964.032376	0.011348241
2965.960829	0.011332387
2967.889282	0.010810697
2969.817735	0.010519044
2971.746188	0.010851974
2973.674641	0.011374479
2975.603094	0.011678230
2977.531547	0.011639585
2979.460000	0.011441273
2981.388453	0.011285307
2983.316906	0.011273913
2985.245359	0.011513124
2987.173813	0.011961563
2989.102266	0.012383147
2991.030719	0.012493328
2992.959172	0.012403647
2994.887625	0.012389641
2996.816078	0.012292937
2998.744531	0.012017406
3000.672984	0.011715145
3002.601437	0.011577524
3004.529890	0.011661306
3006.458343	0.011694868
3008.386796	0.011665117
3010.315249	0.011872387
3012.243703	0.012364664
3014.172156	0.012767856
3016.100609	0.012758722
3018.029062	0.012396168
3019.957515	0.012068167
3021.885968	0.012089328
3023.814421	0.012330258
3025.742874	0.012608408
3027.671327	0.012808100
3029.599780	0.012812275
3031.528233	0.012782040
3033.456686	0.012886440
3035.385139	0.013020286
3037.313592	0.013162737
3039.242046	0.013205180
3041.170499	0.013033760
3043.098952	0.012987241
3045.027405	0.013262269
3046.955858	0.013646265
3048.884311	0.013920254
3050.812764	0.013956080
3052.741217	0.013924301
3054.669670	0.013915624
3056.598123	0.013734936
3058.526576	0.013515724
3060.455029	0.013584438
3062.383482	0.013903362
3064.311936	0.014210781
3066.240389	0.014340284
3068.168842	0.014374786
3070.097295	0.014677995
3072.025748	0.015339088
3073.954201	0.015779050
3075.882654	0.015521486
3077.811107	0.014983830
3079.739560	0.014789861
3081.668013	0.015000375
3083.596466	0.015439880
3085.524919	0.015821632
3087.453372	0.015901003
3089.381825	0.015860816
3091.310279	0.015949879
3093.238732	0.016080888
3095.167185	0.016109044
3097.095638	0.016193738
3099.024091	0.016381791
3100.952544	0.016393671
3102.880997	0.016264951
3104.809450	0.016427809
3106.737903	0.016907886
3108.666356	0.017203752
3110.594809	0.017177086
3112.523262	0.017155716
3114.451715	0.017264090
3116.380169	0.017489100
3118.308622	0.017844062
3120.237075	0.018252976
3122.165528	0.018614788
3124.093981	0.018664138
3126.022434	0.018270694
3127.950887	0.018043887
3129.879340	0.018513700
3131.807793	0.019231539
3133.736246	0.019554900
3135.664699	0.019543128
3137.593152	0.019474216
3139.521605	0.019377034
3141.450058	0.019412635
3143.378512	0.019818347
3145.306965	0.020333959
3147.235418	0.020556239
3149.163871	0.020600680
3151.092324	0.020803099
3153.020777	0.021201797
3154.949230	0.021553311
3156.877683	0.021487666
3158.806136	0.021117391
3160.734589	0.020899680
3162.663042	0.020682516
3164.591495	0.020514034
3166.519948	0.020813098
3168.448402	0.021109311
3170.376855	0.021059770
3172.305308	0.021282976
3174.233761	0.022099307
3176.162214	0.022963718
3178.090667	0.023113813
3180.019120	0.022667093
3181.947573	0.022419777
3183.876026	0.022525467
3185.804479	0.022729518
3187.732932	0.023157928
3189.661385	0.023653802
3191.589838	0.023906795
3193.518292	0.024147244
3195.446745	0.024223873
3197.375198	0.023995437
3199.303651	0.024182521
3201.232104	0.024675509
3203.160557	0.024522202
3205.089010	0.024045415
3207.017463	0.024203815
3208.945916	0.024941090
3210.874369	0.025576595
3212.802822	0.025706306
3214.731275	0.025562732
3216.659728	0.025567075
3218.588181	0.025820732
3220.516635	0.026226083
3222.445088	0.026368596
3224.373541	0.026008347
3226.301994	0.025684107
3228.230447	0.025725039
3230.158900	0.025893513
3232.087353	0.026217220
3234.015806	0.026615314
3235.944259	0.026584871
3237.872712	0.026156530
3239.801165	0.025958169
3241.729618	0.026541473
3243.658071	0.027705647
3245.586525	0.028395092
3247.514978	0.028148938
3249.443431	0.027782036
3251.371884	0.027913131
3253.300337	0.028227240
3255.228790	0.028578263
3257.157243	0.029029135
3259.085696	0.029118909
3261.014149	0.028718933
3262.942602	0.028551009
3264.871055	0.028686728
3266.799508	0.028651511
3268.727961	0.028759541
3270.656414	0.029355211
3272.584868	0.029943835
3274.513321	0.030006476
3276.441774	0.029780168
3278.370227	0.029756127
3280.298680	0.029746322
3282.227133	0.029401455
3284.155586	0.029083518
3286.084039	0.029048989
3288.012492	0.029105388
3289.940945	0.029218150
3291.869398	0.029343441
3293.797851	0.029389078
3295.726304	0.029415620
3297.654758	0.029509731
3299.583211	0.029658806
3301.511664	0.029811049
3303.440117	0.030082947
3305.368570	0.030632695
3307.297023	0.031344663
3309.225476	0.031862892
3311.153929	0.032209925
3313.082382	0.032749068
3315.010835	0.033176012
3316.939288	0.032893445
3318.867741	0.032289691
3320.796194	0.031980790
3322.724648	0.032026205
3324.653101	0.032384016
3326.581554	0.032807466
3328.510007	0.032840189
3330.438460	0.032627407
3332.366913	0.032594882
3334.295366	0.032653175
3336.223819	0.032711271
3338.152272	0.032896809
3340.080725	0.033280574
3342.009178	0.033800166
3343.937631	0.034150187
3345.866084	0.034326967
3347.794537	0.034524471
3349.722991	0.034432009
3351.651444	0.033958308
3353.579897	0.033670008
3355.508350	0.033793241
3357.436803	0.033973746
3359.365256	0.034069508
3361.293709	0.034304973
3363.222162	0.034796353
3365.150615	0.035314143
3367.079068	0.035478368
3369.007521	0.035235826
3370.935974	0.035016529
3372.864427	0.035358049
3374.792881	0.036168229
3376.721334	0.036704931
3378.649787	0.036758471
3380.578240	0.036729533
3382.506693	0.036620565
3384.435146	0.036279794
3386.363599	0.035985477
3388.292052	0.036082774
3390.220505	0.036433045
3392.148958	0.036713943
3394.077411	0.036788821
3396.005864	0.036536053
3397.934317	0.036253609
3399.862770	0.036362153
3401.791224	0.036790933
3403.719677	0.037070420
3405.648130	0.037095744
3407.576583	0.036648899
3409.505036	0.036486860
3411.433489	0.037203815
3413.361942	0.038056996
3415.290395	0.038355988
3417.218848	0.038490850
3419.147301	0.038702197
3421.075754	0.038633570
3423.004207	0.038261734
3424.932660	0.037867714
3426.861114	0.037622124
3428.789567	0.037673324
3430.718020	0.037786432
3432.646473	0.037731640
3434.574926	0.037862752
3436.503379	0.038280446
3438.431832	0.038595140
3440.360285	0.038705684
3442.288738	0.038810860
3444.217191	0.038824756
3446.145644	0.038340632
3448.074097	0.037564822
3450.002550	0.037119042
3451.931004	0.036771044
3453.859457	0.035975132
3455.787910	0.035099499
3457.716363	0.034979593
3459.644816	0.035769112
3461.573269	0.036636215
3463.501722	0.036768243
3465.430175	0.036487017
3467.358628	0.036190946
3469.287081	0.035637502
3471.215534	0.035051141
3473.143987	0.035180375
3475.072440	0.036164459
3477.000893	0.037219588
3478.929347	0.037544876
3480.857800	0.037044447
3482.786253	0.036198001
3484.714706	0.035613514
3486.643159	0.035457831
3488.571612	0.035325501
3490.500065	0.034742828
3492.428518	0.033887845
3494.356971	0.033432033
3496.285424	0.033513155
3498.213877	0.033581939
3500.142330	0.033361115
3502.070783	0.033059038
3503.999237	0.032892194
3505.927690	0.032979488
3507.856143	0.033282116
3509.784596	0.033503823
3511.713049	0.033322554
3513.641502	0.032701220
3515.569955	0.031881679
3517.498408	0.031174000
3519.426861	0.030729420
3521.355314	0.030551074
3523.283767	0.030529717
3525.212220	0.030243916
3527.140673	0.029899392
3529.069126	0.030295381
3530.997580	0.031046864
3532.926033	0.031275645
3534.854486	0.030998280
3536.782939	0.030405333
3538.711392	0.029697860
3540.639845	0.029381359
3542.568298	0.029539652
3544.496751	0.029545637
3546.425204	0.028982637
3548.353657	0.028134162
3550.282110	0.027353469
3552.210563	0.026850447
3554.139016	0.026741929
3556.067470	0.026772738
3557.995923	0.026677690
3559.924376	0.026682179
3561.852829	0.027211396
3563.781282	0.028147073
3565.709735	0.028589439
3567.638188	0.028048543
3569.566641	0.027093040
3571.495094	0.026021918
3573.423547	0.024991978
3575.352000	0.024467790
3577.280453	0.024507610
3579.208906	0.024660295
3581.137360	0.024740776
3583.065813	0.025018478
3584.994266	0.025366124
3586.922719	0.024995314
3588.851172	0.023851704
3590.779625	0.022926802
3592.708078	0.022769099
3594.636531	0.023251155
3596.564984	0.023826070
3598.493437	0.024007320
3600.421890	0.023848398
3602.350343	0.023423795
3604.278796	0.022619888
3606.207249	0.021639908
3608.135703	0.020886734
3610.064156	0.020558897
3611.992609	0.020623034
3613.921062	0.020855004
3615.849515	0.020964732
3617.777968	0.020831306
3619.706421	0.020466510
3621.634874	0.019973939
3623.563327	0.019567182
3625.491780	0.019472333
3627.420233	0.019707400
3629.348686	0.020034326
3631.277139	0.019940168
3633.205593	0.019308280
3635.134046	0.018648343
3637.062499	0.018209925
3638.990952	0.017771436
3640.919405	0.017341552
3642.847858	0.017396336
3644.776311	0.018309981
3646.704764	0.019705135
3648.633217	0.020093134
3650.561670	0.018298330
3652.490123	0.015940139
3654.418576	0.014236434
3656.347029	0.013307213
3658.275482	0.013331844
3660.203936	0.013894080
3662.132389	0.014264189
3664.060842	0.014355855
3665.989295	0.014558956
3667.917748	0.014594318
3669.846201	0.013726984
3671.774654	0.012453815
3673.703107	0.011852018
3675.631560	0.012146838
3677.560013	0.012400264
3679.488466	0.011741097
3681.416919	0.010844860
3683.345372	0.010468387
3685.273826	0.010690402
3687.202279	0.011225566
3689.130732	0.011558868
3691.059185	0.011451408
3692.987638	0.011412246
3694.916091	0.011672455
3696.844544	0.012036376
3698.772997	0.012333496
3700.701450	0.012501561
3702.629903	0.012627586
3704.558356	0.012614126
3706.486809	0.012062513
3708.415262	0.011219194
3710.343716	0.011027519
3712.272169	0.011735313
3714.200622	0.012454526
3716.129075	0.012846261
3718.057528	0.013226321
3719.985981	0.013720036
3721.914434	0.014064335
3723.842887	0.014027516
3725.771340	0.013715074
3727.699793	0.013518415
3729.628246	0.013358233
3731.556699	0.012859352
3733.485152	0.012283535
3735.413605	0.012183080
3737.342059	0.012459000
3739.270512	0.012535674
3741.198965	0.012202629
3743.127418	0.011969566
3745.055871	0.012909167
3746.984324	0.014823065
3748.912777	0.015823780
3750.841230	0.015134507
3752.769683	0.014043579
3754.698136	0.013753192
3756.626589	0.014067675
3758.555042	0.014373940
3760.483495	0.014395067
3762.411949	0.014335082
3764.340402	0.014262063
3766.268855	0.014166440
3768.197308	0.014159692
3770.125761	0.014212525
3772.054214	0.014055258
3773.982667	0.013704839
3775.911120	0.013609491
3777.839573	0.013750102
3779.768026	0.013717068
3781.696479	0.013439557
3783.624932	0.013177807
3785.553385	0.013244480
3787.481838	0.013515996
3789.410292	0.013603083
3791.338745	0.013592714
3793.267198	0.013717988
3795.195651	0.013909838
3797.124104	0.014100392
3799.052557	0.014228762
3800.981010	0.014363437
3802.909463	0.014873740
3804.837916	0.015451595
3806.766369	0.015289658
3808.694822	0.014613723
3810.623275	0.014242688
3812.551728	0.014387976
3814.480182	0.014641675
3816.408635	0.014845805
3818.337088	0.015149496
3820.265541	0.015063790
3822.193994	0.014512619
3824.122447	0.014056626
3826.050900	0.013611751
3827.979353	0.013120051
3829.907806	0.012881413
3831.836259	0.013304907
3833.764712	0.014528945
3835.693165	0.015840339
3837.621618	0.016179776
3839.550071	0.015442884
3841.478525	0.014412607
3843.406978	0.013691520
3845.335431	0.013331233
3847.263884	0.013044392
3849.192337	0.012829490
3851.120790	0.012724292
3853.049243	0.012600768
3854.977696	0.012767592
3856.906149	0.013442665
3858.834602	0.014079433
3860.763055	0.014501136
3862.691508	0.014862804
3864.619961	0.015078139
3866.548415	0.015147855
3868.476868	0.015086615
3870.405321	0.014742588
3872.333774	0.013961157
3874.262227	0.012826943
3876.190680	0.011863923
3878.119133	0.011210224
3880.047586	0.010807320
3881.976039	0.011018614
3883.904492	0.011718686
3885.832945	0.012162684
3887.761398	0.012155046
3889.689851	0.011990510
3891.618305	0.011869314
3893.546758	0.011831106
3895.475211	0.011792545
3897.403664	0.011806119
3899.332117	0.012068499
3901.260570	0.012532732
3903.189023	0.012814156
3905.117476	0.012821916
3907.045929	0.012745736
3908.974382	0.012530462
3910.902835	0.012156160
3912.831288	0.011700857
3914.759741	0.011064143
3916.688194	0.010474856
3918.616648	0.010709539
3920.545101	0.011885956
3922.473554	0.012925268
3924.402007	0.013032054
3926.330460	0.012775063
3928.258913	0.012806304
3930.187366	0.012987120
3932.115819	0.013024228
3934.044272	0.012848681
3935.972725	0.012458008
3937.901178	0.011951846
3939.829631	0.011577132
3941.758084	0.011441471
3943.686538	0.011350705
3945.614991	0.011083741
3947.543444	0.010744430
3949.471897	0.010580629
3951.400350	0.010670819
3953.328803	0.010892190
3955.257256	0.010846009
3957.185709	0.010285643
3959.114162	0.009711767
3961.042615	0.009885828
3962.971068	0.010651686
3964.899521	0.011126453
3966.827974	0.011168434
3968.756427	0.011407200
3970.684881	0.011575618
3972.613334	0.010860876
3974.541787	0.009710724
3976.470240	0.009210416
3978.398693	0.009427444
3980.327146	0.009708339
3982.255599	0.009876359
3984.184052	0.010261822
3986.112505	0.010809693
3988.040958	0.010978317
3989.969411	0.010424782
3991.897864	0.009558061
3993.826317	0.009099988
3995.754771	0.009377094
3997.683224	0.010166588
3999.611677	0.010448372
4001.540130	0.009804827
4003.468583	0.009151168
4005.397036	0.008940393
4007.325489	0.008800860
4009.253942	0.009278743
4011.182395	0.010232179
4013.110848	0.010589179
4015.039301	0.010543109
4016.967754	0.010691011
4018.896207	0.010545074
4020.824661	0.009614067
4022.753114	0.008538222
4024.681567	0.008154290
4026.610020	0.008444507
4028.538473	0.008955255
4030.466926	0.009371732
4032.395379	0.009831242
4034.323832	0.010487507
4036.252285	0.010687940
4038.180738	0.010397895
4040.109191	0.010399449
4042.037644	0.010315286
4043.966097	0.009444951
4045.894550	0.008469384
4047.823004	0.008118680
4049.751457	0.008202836
4051.679910	0.008222176
4053.608363	0.007895610
4055.536816	0.007821224
4057.465269	0.008305443
4059.393722	0.008545764
4061.322175	0.008375172
4063.250628	0.008540236
4065.179081	0.009385431
4067.107534	0.010139849
4069.035987	0.010018516
4070.964440	0.009481404
4072.892894	0.009023436
4074.821347	0.008847627
4076.749800	0.008644246
4078.678253	0.007924897
4080.606706	0.007467489
4082.535159	0.008141748
4084.463612	0.008973121
4086.392065	0.009035455
4088.320518	0.008551515
4090.248971	0.008033103
4092.177424	0.008093037
4094.105877	0.008958684
4096.034330	0.009362306
4097.962783	0.008531393
4099.891237	0.007561087
4101.819690	0.007638240
4103.748143	0.008058813
4105.676596	0.007772774
4107.605049	0.007643538
4109.533502	0.008368356
4111.461955	0.009112863
4113.390408	0.009046730
4115.318861	0.008120505
4117.247314	0.007162204
4119.175767	0.007081668
4121.104220	0.007669974
4123.032673	0.008003468
4124.961127	0.008163418
4126.889580	0.008545186
4128.818033	0.009017219
4130.746486	0.009552776
4132.674939	0.009895658
4134.603392	0.009485971
4136.531845	0.008631286
4138.460298	0.008184383
4140.388751	0.008060353
4142.317204	0.007785425
4144.245657	0.007850746
4146.174110	0.008399985
4148.102563	0.008091804
4150.031017	0.006834682
4151.959470	0.006115591
4153.887923	0.006634681
4155.816376	0.007915566
4157.744829	0.008476699
4159.673282	0.007724428
4161.601735	0.007282816
4163.530188	0.008001545
4165.458641	0.008786091
4167.387094	0.008730302
4169.315547	0.007960615
4171.244000	0.007006319
4173.172453	0.006649886
4175.100906	0.007309054
4177.029360	0.008327307
4178.957813	0.008816709
4180.886266	0.009137140
4182.814719	0.008852979
4184.743172	0.007559124
4186.671625	0.006311680
4188.600078	0.005933380
4190.528531	0.006043849
4192.456984	0.006528249
4194.385437	0.006811083
4196.313890	0.006635774
4198.242343	0.006622487
4200.170796	0.007166751
4202.099250	0.007773225
4204.027703	0.007889405
4205.956156	0.007939824
4207.884609	0.008698148
4209.813062	0.009348716
4211.741515	0.008705143
4213.669968	0.007478739
4215.598421	0.006973476
4217.526874	0.007235792
4219.455327	0.007442592
4221.383780	0.007171909
4223.312233	0.006896240
4225.240686	0.006688743
4227.169139	0.006464730
4229.097593	0.006277061
4231.026046	0.006318212
4232.954499	0.006818502
4234.882952	0.007196968
4236.811405	0.006737190
4238.739858	0.005709042
4240.668311	0.005275505
4242.596764	0.006103078
4244.525217	0.007360198
4246.453670	0.008001707
4248.382123	0.008155470
4250.310576	0.007932073
4252.239029	0.006992150
4254.167483	0.005994606
4256.095936	0.005858530
4258.024389	0.006133380
4259.952842	0.006501546
4261.881295	0.006595306
4263.809748	0.006104395
4265.738201	0.005537031
4267.666654	0.005844880
4269.595107	0.006692212
4271.523560	0.006941110
4273.452013	0.006351307
4275.380466	0.005585415
4277.308919	0.005163926
4279.237373	0.005208261
4281.165826	0.005074065
4283.094279	0.004803127
4285.022732	0.004751618
4286.951185	0.004796766
4288.879638	0.005006312
4290.808091	0.005299608
4292.736544	0.005275262
4294.664997	0.005220843
4296.593450	0.005666004
4298.521903	0.005956677
4300.450356	0.005956563
4302.378809	0.006251554
4304.307262	0.006785614
4306.235716	0.006914019
4308.164169	0.006430624
4310.092622	0.005702411
4312.021075	0.005100710
4313.949528	0.004879787
4315.877981	0.005079458
4317.806434	0.005132090
4319.734887	0.004782662
4321.663340	0.004681564
4323.591793	0.005414243
4325.520246	0.006106738
4327.448699	0.005914310
4329.377152	0.005647507
4331.305606	0.005874701
4333.234059	0.005780256
4335.162512	0.005146562
4337.090965	0.004991083
4339.019418	0.005582938
4340.947871	0.006123416
4342.876324	0.006177821
4344.804777	0.006070946
4346.733230	0.006660020
4348.661683	0.007711397
4350.590136	0.007581727
4352.518589	0.005744148
4354.447042	0.003790151
4356.375495	0.003700077
4358.303949	0.005681755
4360.232402	0.007420050
4362.160855	0.007656546
4364.089308	0.007063314
4366.017761	0.005564122
4367.946214	0.004076820
4369.874667	0.003652462
4371.803120	0.003936118
4373.731573	0.004739595
4375.660026	0.005994414
4377.588479	0.007017894
4379.516932	0.007424359
4381.445385	0.007432378
4383.373839	0.007169432
4385.302292	0.006555655
4387.230745	0.005931233
4389.159198	0.005718654
4391.087651	0.005899992
4393.016104	0.006292601
4394.944557	0.007051064
4396.873010	0.007613539
4398.801463	0.007492782
4400.729916	0.007264037
4402.658369	0.007235820
4404.586822	0.006894177
4406.515275	0.005949948
4408.443729	0.005031865
4410.372182	0.005202931
4412.300635	0.005346454
4414.229088	0.005211874
4416.157541	0.005143048
4418.085994	0.005165570
4420.014447	0.005535638
4421.942900	0.005809961
4423.871353	0.005514151
4425.799806	0.005555841
4427.728259	0.006092482
4429.656712	0.006354061
4431.585165	0.006845444
4433.513618	0.007267815
4435.442072	0.007035309
4437.370525	0.006658386
4439.298978	0.006211520
4441.227431	0.006054546
4443.155884	0.006527783
4445.084337	0.006790554
4447.012790	0.007214944
4448.941243	0.007827959
4450.869696	0.007092340
4452.798149	0.005152901
4454.726602	0.004469610
4456.655055	0.005740717
4458.583508	0.006617603
4460.511962	0.006454063
4462.440415	0.006369944
4464.368868	0.006532009
4466.297321	0.006414621
4468.225774	0.005832243
4470.154227	0.005094067
4472.082680	0.005151796
4474.011133	0.006113107
4475.939586	0.006816113
4477.868039	0.006787802
4479.796492	0.006344553
4481.724945	0.005494332
4483.653398	0.004764360
4485.581851	0.004507618
4487.510305	0.004701596
4489.438758	0.004526888
4491.367211	0.004643027
4493.295664	0.005942515
4495.224117	0.007091491
4497.152570	0.007099901
4499.081023	0.007241813
4501.009476	0.008149885
4502.937929	0.008919434
4504.866382	0.008822886
4506.794835	0.007848956
4508.723288	0.006299178
4510.651741	0.004666890
4512.580195	0.004321654
4514.508648	0.005576148
4516.437101	0.006705394
4518.365554	0.006688725
4520.294007	0.006372970
4522.222460	0.006119485
4524.150913	0.006245569
4526.079366	0.007183645
4528.007819	0.007811592
4529.936272	0.007301932
4531.864725	0.006627465
4533.793178	0.006576399
4535.721631	0.006917001
4537.650084	0.007011234
4539.578538	0.006496226
4541.506991	0.006689463
4543.435444	0.008605659
4545.363897	0.010044483
4547.292350	0.008947190
4549.220803	0.006642452
4551.149256	0.005571625
4553.077709	0.006389756
4555.006162	0.007785557
4556.934615	0.008600813
4558.863068	0.008878416
4560.791521	0.008704194
4562.719974	0.007563222
4564.648428	0.006576038
4566.576881	0.007459626
4568.505334	0.008461786
4570.433787	0.008210375
4572.362240	0.007280117
4574.290693	0.006662061
4576.219146	0.007055879
4578.147599	0.007804518
4580.076052	0.007931126
4582.004505	0.007284774
4583.932958	0.007239675
4585.861411	0.007863289
4587.789864	0.008237598
4589.718318	0.007797570
4591.646771	0.007174731
4593.575224	0.007422365
4595.503677	0.007612490
4597.432130	0.006968427
4599.360583	0.006159654
4601.289036	0.006173493
4603.217489	0.007207686
[truncated: 1,501 more rows]
