# Supplementary material for: Adaptive Method for Quantitative Estimation of Glucose and Fructose Concentrations in Aqueous Solutions Based on Infrared Nanoantenna Optics
Source: Sensors (Basel). 2019 Jul 11;19(14):3053. doi: 10.3390/s19143053 (PMC6678705; doi:10.3390/s19143053)
Supplement: Supplementary file 1 [file sensors-19-03053-s001.zip › 00_Measurement_Data/Fructose cycles/3 water/res4 sc50_50 ap100x100/3 water.19.txt]

748.239793	0.046976525
750.168246	0.043696307
752.096699	0.030811546
754.025152	0.024882829
755.953605	0.022783568
757.882058	0.012057312
759.810511	0.015509406
761.738964	0.022048634
763.667418	0.023292052
765.595871	0.033483565
767.524324	0.029348800
769.452777	0.040710997
771.381230	0.032316417
773.309683	0.030974913
775.238136	0.037160736
777.166589	0.032676183
779.095042	0.026496131
781.023495	0.026246188
782.951948	0.037317824
784.880401	0.037305821
786.808854	0.027252138
788.737308	0.031908661
790.665761	0.043802883
792.594214	0.034140199
794.522667	0.012028291
796.451120	0.012641029
798.379573	0.019572452
800.308026	0.019362772
802.236479	0.013430022
804.164932	0.010297091
806.093385	0.012867332
808.021838	0.018224504
809.950291	0.031161087
811.878744	0.036021855
813.807197	0.029689183
815.735651	0.023436952
817.664104	0.022008393
819.592557	0.019975416
821.521010	0.029897701
823.449463	0.045521531
825.377916	0.051055104
827.306369	0.037704382
829.234822	0.018266344
831.163275	0.011801564
833.091728	0.016343512
835.020181	0.017030651
836.948634	0.020782022
838.877087	0.018766714
840.805541	0.026121698
842.733994	0.029022643
844.662447	0.025081521
846.590900	0.018868374
848.519353	0.009575169
850.447806	0.010199382
852.376259	0.014566606
854.304712	0.019473949
856.233165	0.023632720
858.161618	0.018416392
860.090071	0.011076159
862.018524	0.010033621
863.946977	0.013245865
865.875430	0.016375309
867.803884	0.018624641
869.732337	0.022881266
871.660790	0.024595197
873.589243	0.019736908
875.517696	0.016531246
877.446149	0.023614559
879.374602	0.031026551
881.303055	0.035861876
883.231508	0.038670771
885.159961	0.037675228
887.088414	0.036559485
889.016867	0.038823985
890.945320	0.041762237
892.873774	0.042616915
894.802227	0.044960208
896.730680	0.050496656
898.659133	0.055257212
900.587586	0.057422280
902.516039	0.059770223
904.444492	0.064452358
906.372945	0.070641197
908.301398	0.076797687
910.229851	0.082216792
912.158304	0.086182043
914.086757	0.088617444
916.015210	0.091271892
917.943664	0.096178897
919.872117	0.101677239
921.800570	0.104853630
923.729023	0.108186610
925.657476	0.114140935
927.585929	0.119488016
929.514382	0.123158023
931.442835	0.127708375
933.371288	0.133589730
935.299741	0.139528811
937.228194	0.145354971
939.156647	0.151691779
941.085100	0.158219486
943.013553	0.163966328
944.942007	0.168610662
946.870460	0.172919899
948.798913	0.177871838
950.727366	0.183647454
952.655819	0.190309674
954.584272	0.197819799
956.512725	0.205085516
958.441178	0.211387768
960.369631	0.218275800
962.298084	0.226418331
964.226537	0.233565554
966.154990	0.239009142
968.083443	0.244436964
970.011897	0.250423282
971.940350	0.256696165
973.868803	0.263517171
975.797256	0.270819932
977.725709	0.277336687
979.654162	0.282638997
981.582615	0.288077205
983.511068	0.293859661
985.439521	0.299854666
987.367974	0.306819379
989.296427	0.314151078
991.224880	0.320737928
993.153333	0.326163441
995.081786	0.330715984
997.010240	0.335388839
998.938693	0.340312600
1000.867146	0.344808877
1002.795599	0.348669291
1004.724052	0.352387697
1006.652505	0.357038170
1008.580958	0.362924010
1010.509411	0.368662834
1012.437864	0.373115510
1014.366317	0.376951814
1016.294770	0.381308883
1018.223223	0.386098266
1020.151676	0.389738917
1022.080130	0.391528904
1024.008583	0.392954499
1025.937036	0.394974858
1027.865489	0.397313267
1029.793942	0.399901241
1031.722395	0.402917773
1033.650848	0.405790091
1035.579301	0.407152295
1037.507754	0.407749176
1039.436207	0.409614801
1041.364660	0.411538213
1043.293113	0.411782235
1045.221566	0.411945701
1047.150019	0.412903488
1049.078473	0.413560450
1051.006926	0.413940847
1052.935379	0.413768202
1054.863832	0.412379354
1056.792285	0.410981268
1058.720738	0.410478711
1060.649191	0.410010636
1062.577644	0.409159124
1064.506097	0.408257067
1066.434550	0.407080263
1068.363003	0.405496746
1070.291456	0.404147506
1072.219909	0.403461397
1074.148363	0.403082639
1076.076816	0.402529359
1078.005269	0.401551336
1079.933722	0.400262684
1081.862175	0.399160147
1083.790628	0.397836000
1085.719081	0.395552158
1087.647534	0.392898232
1089.575987	0.390733957
1091.504440	0.389374316
1093.432893	0.388385564
1095.361346	0.386755139
1097.289799	0.384259075
1099.218253	0.381633848
1101.146706	0.379611284
1103.075159	0.377722412
1105.003612	0.375034332
1106.932065	0.372374743
1108.860518	0.370641232
1110.788971	0.368745059
1112.717424	0.365887880
1114.645877	0.362544626
1116.574330	0.359159976
1118.502783	0.356192052
1120.431236	0.353943139
1122.359689	0.351944864
1124.288142	0.349520832
1126.216596	0.346688271
1128.145049	0.343899280
1130.073502	0.341200560
1132.001955	0.338434964
1133.930408	0.335794181
1135.858861	0.333340228
1137.787314	0.330617189
1139.715767	0.327459097
1141.644220	0.324356169
1143.572673	0.321730286
1145.501126	0.319505394
1147.429579	0.317234874
1149.358032	0.314690650
1151.286486	0.312149942
1153.214939	0.309784353
1155.143392	0.307370424
1157.071845	0.304575384
1159.000298	0.301495701
1160.928751	0.298829079
1162.857204	0.296547890
1164.785657	0.293721914
1166.714110	0.290258378
1168.642563	0.286897510
1170.571016	0.284135580
1172.499469	0.281626821
1174.427922	0.278611124
1176.356375	0.275421858
1178.284829	0.272647351
1180.213282	0.269958973
1182.141735	0.267309636
1184.070188	0.264882833
1185.998641	0.262556106
1187.927094	0.260242939
1189.855547	0.257689953
1191.784000	0.254734397
1193.712453	0.251567334
1195.640906	0.248650163
1197.569359	0.246534601
1199.497812	0.244798794
1201.426265	0.242442176
1203.354719	0.239846110
1205.283172	0.237342611
1207.211625	0.234584406
1209.140078	0.231604338
1211.068531	0.228992864
1212.996984	0.226923347
1214.925437	0.225017026
1216.853890	0.223019645
1218.782343	0.221005261
1220.710796	0.218963534
1222.639249	0.216867223
1224.567702	0.214820430
1226.496155	0.212909997
1228.424609	0.211126968
1230.353062	0.209173337
1232.281515	0.206982985
1234.209968	0.205016181
1236.138421	0.203320071
1238.066874	0.201465473
1239.995327	0.199314415
1241.923780	0.197143808
1243.852233	0.195379421
1245.780686	0.193970531
1247.709139	0.192408279
1249.637592	0.190519348
1251.566045	0.188574702
1253.494498	0.186636046
1255.422952	0.184799522
1257.351405	0.183380619
1259.279858	0.182203934
1261.208311	0.180864930
1263.136764	0.179229036
1265.065217	0.177244186
1266.993670	0.175082788
1268.922123	0.173084423
1270.850576	0.171205610
1272.779029	0.169346079
1274.707482	0.167724416
1276.635935	0.166540042
1278.564388	0.165590286
1280.492842	0.164448053
1282.421295	0.162889645
1284.349748	0.161279872
1286.278201	0.159938946
1288.206654	0.158530191
1290.135107	0.156740516
1292.063560	0.154749915
1293.992013	0.152873412
1295.920466	0.151207790
1297.848919	0.149599969
1299.777372	0.148094833
1301.705825	0.146832108
1303.634278	0.145597041
1305.562731	0.144252971
1307.491185	0.142989025
1309.419638	0.141953558
1311.348091	0.141038358
1313.276544	0.140234560
1315.204997	0.139443398
1317.133450	0.138280407
1319.061903	0.136702627
1320.990356	0.134933457
1322.918809	0.133218288
1324.847262	0.131727681
1326.775715	0.130252615
1328.704168	0.128737360
1330.632621	0.127496898
1332.561075	0.126608878
1334.489528	0.125877142
1336.417981	0.125213027
1338.346434	0.124226660
1340.274887	0.122653767
1342.203340	0.120798782
1344.131793	0.119080804
1346.060246	0.117612869
1347.988699	0.116247438
1349.917152	0.115004078
1351.845605	0.113998838
1353.774058	0.113060579
1355.702511	0.112160161
1357.630965	0.111548074
1359.559418	0.111242004
1361.487871	0.110889181
1363.416324	0.110240199
1365.344777	0.108975157
1367.273230	0.107226469
1369.201683	0.106088102
1371.130136	0.105709627
1373.058589	0.105133466
1374.987042	0.104197323
1376.915495	0.102837257
1378.843948	0.100972004
1380.772401	0.099343531
1382.700854	0.098570906
1384.629308	0.098324306
1386.557761	0.097744688
1388.486214	0.096911587
1390.414667	0.096395090
1392.343120	0.095933989
1394.271573	0.095422521
1396.200026	0.094906524
1398.128479	0.093769640
1400.056932	0.092415631
1401.985385	0.091353752
1403.913838	0.089996167
1405.842291	0.088552587
1407.770744	0.087397166
1409.699198	0.086472608
1411.627651	0.085973941
1413.556104	0.085957922
1415.484557	0.085845307
1417.413010	0.084906943
1419.341463	0.084013857
1421.269916	0.083911367
1423.198369	0.083283655
1425.126822	0.082171030
1427.055275	0.081294216
1428.983728	0.080268942
1430.912181	0.079356343
1432.840634	0.078822859
1434.769087	0.077876516
1436.697541	0.076751597
1438.625994	0.076563232
1440.554447	0.076470204
1442.482900	0.075951830
1444.411353	0.075445995
1446.339806	0.074847102
1448.268259	0.074354433
1450.196712	0.074227192
1452.125165	0.074265517
1454.053618	0.074028648
1455.982071	0.072998226
1457.910524	0.071873978
1459.838977	0.071237653
1461.767431	0.070167825
1463.695884	0.068461642
1465.624337	0.067368388
1467.552790	0.067627855
1469.481243	0.068215489
1471.409696	0.068157971
1473.338149	0.067748316
1475.266602	0.067138731
1477.195055	0.066306151
1479.123508	0.065453835
1481.051961	0.064571083
1482.980414	0.064002581
1484.908867	0.064030737
1486.837321	0.064541206
1488.765774	0.064823583
1490.694227	0.064256139
1492.622680	0.063346572
1494.551133	0.062228691
1496.479586	0.061023775
1498.408039	0.060072962
1500.336492	0.059529372
1502.264945	0.059919585
1504.193398	0.061149012
1506.121851	0.062488079
1508.050304	0.062726177
1509.978757	0.060735408
1511.907210	0.058301851
1513.835664	0.057264648
1515.764117	0.057444632
1517.692570	0.058247279
1519.621023	0.058717668
1521.549476	0.058233876
1523.477929	0.057322647
1525.406382	0.055966176
1527.334835	0.054680668
1529.263288	0.054104194
1531.191741	0.053694878
1533.120194	0.053283971
1535.048647	0.053616442
1536.977100	0.054164741
1538.905554	0.054644246
1540.834007	0.055665448
1542.762460	0.055399947
1544.690913	0.053340510
1546.619366	0.051398128
1548.547819	0.050290629
1550.476272	0.049961496
1552.404725	0.050189532
1554.333178	0.050860893
1556.261631	0.051543698
1558.190084	0.051019341
1560.118537	0.050104365
1562.046990	0.049626108
1563.975443	0.048831202
1565.903897	0.048204046
1567.832350	0.047780540
1569.760803	0.047500595
1571.689256	0.047977269
1573.617709	0.048341636
1575.546162	0.047861226
1577.474615	0.047314305
1579.403068	0.046828642
1581.331521	0.046196587
1583.259974	0.045814466
1585.188427	0.045712288
1587.116880	0.045794722
1589.045333	0.046159327
1590.973787	0.046695061
1592.902240	0.047039472
1594.830693	0.047085252
1596.759146	0.047100712
1598.687599	0.047215898
1600.616052	0.047298707
1602.544505	0.047364093
1604.472958	0.047684971
1606.401411	0.048278227
1608.329864	0.048790425
1610.258317	0.049122814
1612.186770	0.049628686
1614.115223	0.050279826
1616.043677	0.050852500
1617.972130	0.051720548
1619.900583	0.052516211
1621.829036	0.052576084
1623.757489	0.052748103
1625.685942	0.053207222
1627.614395	0.053189445
1629.542848	0.053253394
1631.471301	0.054094907
1633.399754	0.055095695
1635.328207	0.055596039
1637.256660	0.055763669
1639.185113	0.055519726
1641.113566	0.055172775
1643.042020	0.055216789
1644.970473	0.055389769
1646.898926	0.055886552
1648.827379	0.057046689
1650.755832	0.057069998
1652.684285	0.055254690
1654.612738	0.053955920
1656.541191	0.053575531
1658.469644	0.053131223
1660.398097	0.052560154
1662.326550	0.052116085
1664.255003	0.052401710
1666.183456	0.053044699
1668.111910	0.053057585
1670.040363	0.052665614
1671.968816	0.052073952
1673.897269	0.050687034
1675.825722	0.049429320
1677.754175	0.049417146
1679.682628	0.049805209
1681.611081	0.049532436
1683.539534	0.048495993
1685.467987	0.047743283
1687.396440	0.046904262
1689.324893	0.045200638
1691.253346	0.043795943
1693.181799	0.043221593
1695.110253	0.043159198
1697.038706	0.043527447
1698.967159	0.042777713
1700.895612	0.041172341
1702.824065	0.040411841
1704.752518	0.039530151
1706.680971	0.038500644
1708.609424	0.038064193
1710.537877	0.038085606
1712.466330	0.038376413
1714.394783	0.038736079
1716.323236	0.038371094
1718.251689	0.037004750
1720.180143	0.035703648
1722.108596	0.034827866
1724.037049	0.034322739
1725.965502	0.034209792
1727.893955	0.034153122
1729.822408	0.033958063
1731.750861	0.033484459
1733.679314	0.033024978
1735.607767	0.033311419
1737.536220	0.033560373
1739.464673	0.033303220
1741.393126	0.033291891
1743.321579	0.033562057
1745.250032	0.033854913
1747.178486	0.034127403
1749.106939	0.034122285
1751.035392	0.033891641
1752.963845	0.033754796
1754.892298	0.033599585
1756.820751	0.033448502
1758.749204	0.033531822
1760.677657	0.033584047
1762.606110	0.033609778
1764.534563	0.033619024
1766.463016	0.033398986
1768.391469	0.033433840
1770.319922	0.034088470
1772.248376	0.034997359
1774.176829	0.035703875
1776.105282	0.036024209
1778.033735	0.036223624
1779.962188	0.036472455
1781.890641	0.036531884
1783.819094	0.036329210
1785.747547	0.036308512
1787.676000	0.036706883
1789.604453	0.037244644
1791.532906	0.037879907
1793.461359	0.038705770
1795.389812	0.039199982
1797.318266	0.038963955
1799.246719	0.038421329
1801.175172	0.038225506
1803.103625	0.038466793
1805.032078	0.038879346
1806.960531	0.039456412
1808.888984	0.040066879
1810.817437	0.040431667
1812.745890	0.040532812
1814.674343	0.040391035
1816.602796	0.040185712
1818.531249	0.040315472
1820.459702	0.040746022
1822.388155	0.041040998
1824.316609	0.041106269
1826.245062	0.041344214
1828.173515	0.041629907
1830.101968	0.041677792
1832.030421	0.041598588
1833.958874	0.041337911
1835.887327	0.041077472
1837.815780	0.041134819
1839.744233	0.041440386
1841.672686	0.041547403
1843.601139	0.041327782
1845.529592	0.041203000
1847.458045	0.041016832
1849.386499	0.040508986
1851.314952	0.039930355
1853.243405	0.039463282
1855.171858	0.039144590
1857.100311	0.038971916
1859.028764	0.038865898
1860.957217	0.038792063
1862.885670	0.038827196
1864.814123	0.038945086
1866.742576	0.038905215
1868.671029	0.038653735
1870.599482	0.038367212
1872.527935	0.037974417
1874.456388	0.037430257
1876.384842	0.036846884
1878.313295	0.036316328
1880.241748	0.036045920
1882.170201	0.035941634
1884.098654	0.035527293
1886.027107	0.034781024
1887.955560	0.034223109
1889.884013	0.034255076
1891.812466	0.034533001
1893.740919	0.034465961
1895.669372	0.034214567
1897.597825	0.033934999
1899.526278	0.033477370
1901.454732	0.033033717
1903.383185	0.032692850
1905.311638	0.032283757
1907.240091	0.031820826
1909.168544	0.031463012
1911.096997	0.031280760
1913.025450	0.031134740
1914.953903	0.030833310
1916.882356	0.030442694
1918.810809	0.030363783
1920.739262	0.030382117
1922.667715	0.029915618
1924.596168	0.029228587
1926.524622	0.028678251
1928.453075	0.028212218
1930.381528	0.027846415
1932.309981	0.027663494
1934.238434	0.027476430
1936.166887	0.027065830
1938.095340	0.026727421
1940.023793	0.026705805
1941.952246	0.026642134
1943.880699	0.026403170
1945.809152	0.026242098
1947.737605	0.026092716
1949.666058	0.025701743
1951.594511	0.025184246
1953.522965	0.024863310
1955.451418	0.024750946
1957.379871	0.024675779
1959.308324	0.024550254
1961.236777	0.024374586
1963.165230	0.024192540
1965.093683	0.024009645
1967.022136	0.023827037
1968.950589	0.023705771
1970.879042	0.023494873
1972.807495	0.023067193
1974.735948	0.022692561
1976.664401	0.022545172
1978.592855	0.022386536
1980.521308	0.022073485
1982.449761	0.021861052
1984.378214	0.021806816
1986.306667	0.021634083
1988.235120	0.021421170
1990.163573	0.021356745
1992.092026	0.021319078
1994.020479	0.021287728
1995.948932	0.021224281
1997.877385	0.020959327
1999.805838	0.020397795
2001.734291	0.019647319
2003.662744	0.019150335
2005.591198	0.019196540
2007.519651	0.019435521
2009.448104	0.019457256
2011.376557	0.019281790
2013.305010	0.019002598
2015.233463	0.018562092
2017.161916	0.018150646
2019.090369	0.018179709
2021.018822	0.018422214
2022.947275	0.018327203
2024.875728	0.018015718
2026.804181	0.017850526
2028.732634	0.017794827
2030.661088	0.017826447
2032.589541	0.018016882
2034.517994	0.018070532
2036.446447	0.017800739
2038.374900	0.017547315
2040.303353	0.017507164
2042.231806	0.017405488
2044.160259	0.017035201
2046.088712	0.016737264
2048.017165	0.016807601
2049.945618	0.016983094
2051.874071	0.017110683
2053.802524	0.017279666
2055.730978	0.017231401
2057.659431	0.016702717
2059.587884	0.016030628
2061.516337	0.015704636
2063.444790	0.015737515
2065.373243	0.015834622
2067.301696	0.015780909
2069.230149	0.015561034
2071.158602	0.015338400
2073.087055	0.015203840
2075.015508	0.015072928
2076.943961	0.014955717
2078.872414	0.014899185
2080.800867	0.014896763
2082.729321	0.015034405
2084.657774	0.015201703
2086.586227	0.015106213
2088.514680	0.014814326
2090.443133	0.014600993
2092.371586	0.014473484
2094.300039	0.014401530
2096.228492	0.014425163
2098.156945	0.014369166
2100.085398	0.014182516
2102.013851	0.013975021
2103.942304	0.013789974
2105.870757	0.013869179
2107.799211	0.014074259
2109.727664	0.014064153
2111.656117	0.014011505
2113.584570	0.014073911
2115.513023	0.014201779
2117.441476	0.014259513
2119.369929	0.014028894
2121.298382	0.013721248
2123.226835	0.013633319
2125.155288	0.013524837
2127.083741	0.013323184
2129.012194	0.013205101
2130.940647	0.013117236
2132.869100	0.013147844
2134.797554	0.013300185
2136.726007	0.013361058
2138.654460	0.013344289
2140.582913	0.013289949
2142.511366	0.013046986
2144.439819	0.012588895
2146.368272	0.012205772
2148.296725	0.012140759
2150.225178	0.012331568
2152.153631	0.012505596
2154.082084	0.012510876
2156.010537	0.012440167
2157.938990	0.012354347
2159.867444	0.012302941
2161.795897	0.012405102
2163.724350	0.012639593
2165.652803	0.012779452
2167.581256	0.012548100
2169.509709	0.012047735
2171.438162	0.011800415
2173.366615	0.011812778
2175.295068	0.011769044
2177.223521	0.011723216
2179.151974	0.011670659
2181.080427	0.011544339
2183.008880	0.011521566
2184.937334	0.011653543
2186.865787	0.011786893
2188.794240	0.011737985
2190.722693	0.011478506
2192.651146	0.011335048
2194.579599	0.011354343
2196.508052	0.011370904
2198.436505	0.011463012
2200.364958	0.011529730
2202.293411	0.011525899
2204.221864	0.011567049
2206.150317	0.011322000
2208.078770	0.010764391
2210.007223	0.010450236
2211.935677	0.010495986
2213.864130	0.010688752
2215.792583	0.010873304
2217.721036	0.010966715
2219.649489	0.010908418
2221.577942	0.010671360
2223.506395	0.010328690
2225.434848	0.010022055
2227.363301	0.009958706
2229.291754	0.010094630
2231.220207	0.010264153
2233.148660	0.010435950
2235.077113	0.010291887
2237.005567	0.009758295
2238.934020	0.009522104
2240.862473	0.009894415
2242.790926	0.010068823
2244.719379	0.009687258
2246.647832	0.009561962
2248.576285	0.009957308
2250.504738	0.010186818
2252.433191	0.009908956
2254.361644	0.009557517
2256.290097	0.009540813
2258.218550	0.009597349
2260.147003	0.009391636
2262.075456	0.009243029
2264.003910	0.009353819
2265.932363	0.009352075
2267.860816	0.009010853
2269.789269	0.008672763
2271.717722	0.008741042
2273.646175	0.009139572
2275.574628	0.009557707
2277.503081	0.009725781
2279.431534	0.009618125
2281.359987	0.009413224
2283.288440	0.009158867
2285.216893	0.008824459
2287.145346	0.008470663
2289.073800	0.008270123
2291.002253	0.008428944
2292.930706	0.008788705
2294.859159	0.008943287
2296.787612	0.008855162
2298.716065	0.008662076
2300.644518	0.008361196
2302.572971	0.008130661
2304.501424	0.008145351
2306.429877	0.008188731
2308.358330	0.008130596
2310.286783	0.008177325
2312.215236	0.008383569
2314.143690	0.008551316
2316.072143	0.008475399
2318.000596	0.008046460
2319.929049	0.007449144
2321.857502	0.007138770
2323.785955	0.007386032
2325.714408	0.007990379
2327.642861	0.008441163
2329.571314	0.008335097
2331.499767	0.007933051
2333.428220	0.008011045
2335.356673	0.008533753
2337.285126	0.008511066
2339.213579	0.007971327
2341.142033	0.007723785
2343.070486	0.007743008
2344.998939	0.007723227
2346.927392	0.007628278
2348.855845	0.007258762
2350.784298	0.006526744
2352.712751	0.006049418
2354.641204	0.006498943
2356.569657	0.007643175
2358.498110	0.008525789
2360.426563	0.007923281
2362.355016	0.006223519
2364.283469	0.005288316
2366.211923	0.005619920
2368.140376	0.006232395
2370.068829	0.006251863
2371.997282	0.005912654
2373.925735	0.005836978
2375.854188	0.006313698
2377.782641	0.006885641
2379.711094	0.006863692
2381.639547	0.006334699
2383.568000	0.005849076
2385.496453	0.005660476
2387.424906	0.005641547
2389.353359	0.005665832
2391.281812	0.005721007
2393.210266	0.005726274
2395.138719	0.005684528
2397.067172	0.005772868
2398.995625	0.005995232
2400.924078	0.006165306
2402.852531	0.006207114
2404.780984	0.006217542
2406.709437	0.006258338
2408.637890	0.006294706
2410.566343	0.006175589
2412.494796	0.005980192
2414.423249	0.005744053
2416.351702	0.005614199
2418.280156	0.005796999
2420.208609	0.005973689
2422.137062	0.005880702
2424.065515	0.005768678
2425.993968	0.005850293
2427.922421	0.006016787
2429.850874	0.006134963
2431.779327	0.006123820
2433.707780	0.005879317
2435.636233	0.005533031
2437.564686	0.005366785
2439.493139	0.005305502
2441.421592	0.005246298
2443.350045	0.005434005
2445.278499	0.005922047
2447.206952	0.006430535
2449.135405	0.006592278
2451.063858	0.006124808
2452.992311	0.005435027
2454.920764	0.005282647
2456.849217	0.005726021
2458.777670	0.006048612
2460.706123	0.006070155
2462.634576	0.006237624
2464.563029	0.006462156
2466.491482	0.006365528
2468.419935	0.006235132
2470.348389	0.006374460
2472.276842	0.006413834
2474.205295	0.006208036
2476.133748	0.006101254
2478.062201	0.006040434
2479.990654	0.005962768
2481.919107	0.006018009
2483.847560	0.006108710
2485.776013	0.006279917
2487.704466	0.006710503
2489.632919	0.007176792
2491.561372	0.007359091
2493.489825	0.007271331
2495.418279	0.007282653
2497.346732	0.007487817
2499.275185	0.007565471
2501.203638	0.007490156
2503.132091	0.007498065
2505.060544	0.007679924
2506.988997	0.008008532
2508.917450	0.008278389
2510.845903	0.008182111
2512.774356	0.007945068
2514.702809	0.008009261
2516.631262	0.008286376
2518.559715	0.008510030
2520.488168	0.008600817
2522.416622	0.008680120
2524.345075	0.008900555
2526.273528	0.009202908
2528.201981	0.009489819
2530.130434	0.009795061
2532.058887	0.010123823
2533.987340	0.010437027
2535.915793	0.010817306
2537.844246	0.011198756
2539.772699	0.011355118
2541.701152	0.011329331
2543.629605	0.011195580
2545.558058	0.011092483
2547.486512	0.011431749
2549.414965	0.012054809
2551.343418	0.012443811
2553.271871	0.012563542
2555.200324	0.012451871
2557.128777	0.012261520
2559.057230	0.012423832
2560.985683	0.013005289
2562.914136	0.013657816
2564.842589	0.014113857
2566.771042	0.014397501
2568.699495	0.014639069
2570.627948	0.014748842
2572.556401	0.014711267
2574.484855	0.014858920
2576.413308	0.015412032
2578.341761	0.016122613
2580.270214	0.016591916
2582.198667	0.016671561
2584.127120	0.016623603
2586.055573	0.016875187
2587.984026	0.017426804
2589.912479	0.017782265
2591.840932	0.017783841
2593.769385	0.017867792
2595.697838	0.018167226
2597.626291	0.018235143
2599.554745	0.017833583
2601.483198	0.017446442
2603.411651	0.017554704
2605.340104	0.017995898
2607.268557	0.018435691
2609.197010	0.018682094
2611.125463	0.018841187
2613.053916	0.019134369
2614.982369	0.019261310
2616.910822	0.018937297
2618.839275	0.018618576
2620.767728	0.018644596
2622.696181	0.018873656
2624.624635	0.019175796
2626.553088	0.019257428
2628.481541	0.018960144
2630.409994	0.018674145
2632.338447	0.018626677
2634.266900	0.018675055
2636.195353	0.018689003
2638.123806	0.018672947
2640.052259	0.018657213
2641.980712	0.018535918
2643.909165	0.018300882
2645.837618	0.018010555
2647.766071	0.017755501
2649.694524	0.017551297
2651.622978	0.017441215
2653.551431	0.017484928
2655.479884	0.017621562
2657.408337	0.017858069
2659.336790	0.017937964
2661.265243	0.017601959
2663.193696	0.017318550
2665.122149	0.017313510
2667.050602	0.017074199
2668.979055	0.016503323
2670.907508	0.016240809
2672.835961	0.016487468
2674.764414	0.016759783
2676.692868	0.016814038
2678.621321	0.016791003
2680.549774	0.016807990
2682.478227	0.016846128
2684.406680	0.016832773
2686.335133	0.016668193
2688.263586	0.016333405
2690.192039	0.015894590
2692.120492	0.015527967
2694.048945	0.015373708
2695.977398	0.015320663
2697.905851	0.015106172
2699.834304	0.014701257
2701.762757	0.014529748
2703.691211	0.014823897
2705.619664	0.015249531
2707.548117	0.015358347
2709.476570	0.015300545
2711.405023	0.015457083
2713.333476	0.015423098
2715.261929	0.014909522
2717.190382	0.014589595
2719.118835	0.014683717
2721.047288	0.014669442
2722.975741	0.014382778
2724.904194	0.014205683
2726.832647	0.014267907
2728.761101	0.014279468
2730.689554	0.014214056
2732.618007	0.014042727
2734.546460	0.013751724
2736.474913	0.013773088
2738.403366	0.014049935
2740.331819	0.014149770
2742.260272	0.014064899
2744.188725	0.013784720
2746.117178	0.013473433
2748.045631	0.013440484
2749.974084	0.013532445
2751.902537	0.013564724
2753.830991	0.013416701
2755.759444	0.013051050
2757.687897	0.012772312
2759.616350	0.012716520
2761.544803	0.012624855
2763.473256	0.012405515
2765.401709	0.012190009
2767.330162	0.012126432
2769.258615	0.012221457
2771.187068	0.012349768
2773.115521	0.012708510
2775.043974	0.013218684
2776.972427	0.013155691
2778.900880	0.012580456
2780.829334	0.012320633
2782.757787	0.012524734
2784.686240	0.012711360
2786.614693	0.012672542
2788.543146	0.012572731
2790.471599	0.012484035
2792.400052	0.012342244
2794.328505	0.012248516
2796.256958	0.012433404
2798.185411	0.012692639
2800.113864	0.012614066
2802.042317	0.012402996
2803.970770	0.012277413
2805.899224	0.012134369
2807.827677	0.012112050
2809.756130	0.012237615
2811.684583	0.012263324
2813.613036	0.012143091
2815.541489	0.011982818
2817.469942	0.011745265
2819.398395	0.011319041
2821.326848	0.010982194
2823.255301	0.011161683
2825.183754	0.011545549
2827.112207	0.011525026
2829.040660	0.011209398
2830.969113	0.010974519
2832.897567	0.010836783
2834.826020	0.010831534
2836.754473	0.011144975
2838.682926	0.011530502
2840.611379	0.011478057
2842.539832	0.011179343
2844.468285	0.011283903
2846.396738	0.011582000
2848.325191	0.011447956
2850.253644	0.011074522
2852.182097	0.010955770
2854.110550	0.011069181
2856.039003	0.011220394
2857.967457	0.011299936
2859.895910	0.011241930
2861.824363	0.011166506
2863.752816	0.011268612
2865.681269	0.011461630
2867.609722	0.011472499
2869.538175	0.011231702
2871.466628	0.011067719
2873.395081	0.011213537
2875.323534	0.011378086
2877.251987	0.011426203
2879.180440	0.011404407
2881.108893	0.011206474
2883.037347	0.010813755
2884.965800	0.010348760
2886.894253	0.010271579
2888.822706	0.010638241
2890.751159	0.010886742
2892.679612	0.010920805
2894.608065	0.011132164
2896.536518	0.011359063
2898.464971	0.011281763
2900.393424	0.011237049
2902.321877	0.011364339
2904.250330	0.011308574
2906.178783	0.011135088
2908.107236	0.011125082
2910.035690	0.011189807
2911.964143	0.011296299
2913.892596	0.011467190
2915.821049	0.011513066
2917.749502	0.011457840
2919.677955	0.011430346
2921.606408	0.011250108
2923.534861	0.010847702
2925.463314	0.010627895
2927.391767	0.010878358
2929.320220	0.011136538
2931.248673	0.011015293
2933.177126	0.010749809
2935.105580	0.010403712
2937.034033	0.010140009
2938.962486	0.010357618
2940.890939	0.010914944
2942.819392	0.011075280
2944.747845	0.010717216
2946.676298	0.010560029
2948.604751	0.010628563
2950.533204	0.010520776
2952.461657	0.010641635
2954.390110	0.011174289
2956.318563	0.011456265
2958.247016	0.011336359
2960.175469	0.011160119
2962.103923	0.011058086
2964.032376	0.011068961
2965.960829	0.011074209
2967.889282	0.011071103
2969.817735	0.011198886
2971.746188	0.011319521
2973.674641	0.011314225
2975.603094	0.011361483
2977.531547	0.011487734
2979.460000	0.011447882
2981.388453	0.011354395
2983.316906	0.011456738
2985.245359	0.011416136
2987.173813	0.011108788
2989.102266	0.011087492
2991.030719	0.011467651
2992.959172	0.011760637
2994.887625	0.011715662
2996.816078	0.011491796
2998.744531	0.011416610
3000.672984	0.011575524
3002.601437	0.011748897
3004.529890	0.011796921
3006.458343	0.011788071
3008.386796	0.011795067
3010.315249	0.011932733
3012.243703	0.012064576
3014.172156	0.011933114
3016.100609	0.011850948
3018.029062	0.012192653
3019.957515	0.012656847
3021.885968	0.012755617
3023.814421	0.012514087
3025.742874	0.012324305
3027.671327	0.012371502
3029.599780	0.012542977
3031.528233	0.012733968
3033.456686	0.012838321
3035.385139	0.012803645
3037.313592	0.012807450
3039.242046	0.012975362
3041.170499	0.013123861
3043.098952	0.013063142
3045.027405	0.012977247
3046.955858	0.013184143
3048.884311	0.013643018
3050.812764	0.013970774
3052.741217	0.014049596
3054.669670	0.014233650
3056.598123	0.014642060
3058.526576	0.014844438
3060.455029	0.014582294
3062.383482	0.014183773
3064.311936	0.014145206
3066.240389	0.014408356
3068.168842	0.014490806
3070.097295	0.014349128
3072.025748	0.014317652
3073.954201	0.014339730
3075.882654	0.014335054
3077.811107	0.014588763
3079.739560	0.014991891
3081.668013	0.015101727
3083.596466	0.014946554
3085.524919	0.014740363
3087.453372	0.014633804
3089.381825	0.014876871
3091.310279	0.015461097
3093.238732	0.016082158
3095.167185	0.016561422
3097.095638	0.016735867
3099.024091	0.016463524
3100.952544	0.016087215
3102.880997	0.016139777
3104.809450	0.016605183
3106.737903	0.016942466
3108.666356	0.016734039
3110.594809	0.016328435
3112.523262	0.016439354
3114.451715	0.017106421
3116.380169	0.017839517
3118.308622	0.018371971
3120.237075	0.018613251
3122.165528	0.018478189
3124.093981	0.018235043
3126.022434	0.018297404
3127.950887	0.018657576
3129.879340	0.018953528
3131.807793	0.018840615
3133.736246	0.018613813
3135.664699	0.018771503
3137.593152	0.019088631
3139.521605	0.019144164
3141.450058	0.018933143
3143.378512	0.018841293
3145.306965	0.019142173
3147.235418	0.019646637
3149.163871	0.020125298
3151.092324	0.020508243
3153.020777	0.020631557
3154.949230	0.020611612
3156.877683	0.020718697
3158.806136	0.020751707
3160.734589	0.020710111
3162.663042	0.020893920
3164.591495	0.021008501
3166.519948	0.020846253
3168.448402	0.020923605
3170.376855	0.021429291
3172.305308	0.022071535
3174.233761	0.022819551
3176.162214	0.023346921
3178.090667	0.023166155
3180.019120	0.022727666
3181.947573	0.022839276
3183.876026	0.023488184
3185.804479	0.024007246
3187.732932	0.023969576
3189.661385	0.023622345
3191.589838	0.023346899
3193.518292	0.023333276
3195.446745	0.023652039
3197.375198	0.024234112
3199.303651	0.024858352
3201.232104	0.025452277
3203.160557	0.025998164
3205.089010	0.026217712
3207.017463	0.026153058
3208.945916	0.025951777
3210.874369	0.025425928
3212.802822	0.024886429
3214.731275	0.024961120
3216.659728	0.025442922
3218.588181	0.025652882
3220.516635	0.025427412
3222.445088	0.025162024
3224.373541	0.025591075
3226.301994	0.026796058
3228.230447	0.027589886
3230.158900	0.027443215
3232.087353	0.027251180
3234.015806	0.027396526
3235.944259	0.027441811
3237.872712	0.027303912
3239.801165	0.027160319
3241.729618	0.026989764
3243.658071	0.026932895
3245.586525	0.027174728
3247.514978	0.027761467
3249.443431	0.028398842
3251.371884	0.028381824
3253.300337	0.027848629
3255.228790	0.027681420
3257.157243	0.027917732
3259.085696	0.028058521
3261.014149	0.027980747
3262.942602	0.027842326
3264.871055	0.027975572
3266.799508	0.028546598
3268.727961	0.029007139
3270.656414	0.028912671
3272.584868	0.028734218
3274.513321	0.028776718
3276.441774	0.028715907
3278.370227	0.028712045
3280.298680	0.029170187
3282.227133	0.029763203
3284.155586	0.029920813
3286.084039	0.029575342
3288.012492	0.029117916
3289.940945	0.029089373
3291.869398	0.029556254
3293.797851	0.030002227
3295.726304	0.030250749
3297.654758	0.030797290
3299.583211	0.031711649
3301.511664	0.032164585
3303.440117	0.031794030
3305.368570	0.031337343
3307.297023	0.031472016
3309.225476	0.031792160
3311.153929	0.031567760
3313.082382	0.031047659
3315.010835	0.030882366
3316.939288	0.031111341
3318.867741	0.031351704
3320.796194	0.031418890
3322.724648	0.031584729
3324.653101	0.031910684
3326.581554	0.032059263
3328.510007	0.032053553
3330.438460	0.032112781
3332.366913	0.032095082
3334.295366	0.032019660
3336.223819	0.032182079
3338.152272	0.032463010
3340.080725	0.032621779
3342.009178	0.032682266
3343.937631	0.032714177
3345.866084	0.033052150
3347.794537	0.033715148
3349.722991	0.034032729
3351.651444	0.034101419
3353.579897	0.034689270
3355.508350	0.035474300
3357.436803	0.035472840
3359.365256	0.034953211
3361.293709	0.034849249
3363.222162	0.034994531
3365.150615	0.034843955
3367.079068	0.034679376
3369.007521	0.034898672
3370.935974	0.035426307
3372.864427	0.035993919
3374.792881	0.036512237
3376.721334	0.036968563
3378.649787	0.037049334
3380.578240	0.036542181
3382.506693	0.035933319
3384.435146	0.035914298
3386.363599	0.036542591
3388.292052	0.037157442
3390.220505	0.037252124
3392.148958	0.037046134
3394.077411	0.036871381
3396.005864	0.036863100
3397.934317	0.037156370
3399.862770	0.037382577
3401.791224	0.037202049
3403.719677	0.036956526
3405.648130	0.037133522
3407.576583	0.037356067
3409.505036	0.037784960
3411.433489	0.038532875
3413.361942	0.038768269
3415.290395	0.038341779
3417.218848	0.038211700
3419.147301	0.038649246
3421.075754	0.038904805
3423.004207	0.038484782
3424.932660	0.037694436
3426.861114	0.037179563
3428.789567	0.037286431
3430.718020	0.037694219
3432.646473	0.037971258
3434.574926	0.037903141
3436.503379	0.037585642
3438.431832	0.037623316
3440.360285	0.037928514
3442.288738	0.037999209
3444.217191	0.038034134
3446.145644	0.038175888
3448.074097	0.038109772
3450.002550	0.037639622
3451.931004	0.037253693
3453.859457	0.037449449
3455.787910	0.037791681
3457.716363	0.037674773
3459.644816	0.037071131
3461.573269	0.036258228
3463.501722	0.035871826
3465.430175	0.036164593
3467.358628	0.036358520
3469.287081	0.036105305
3471.215534	0.035640415
3473.143987	0.035067957
3475.072440	0.034789052
3477.000893	0.034804154
3478.929347	0.034462005
3480.857800	0.033917163
3482.786253	0.034005634
3484.714706	0.034573372
3486.643159	0.034741554
3488.571612	0.034427796
3490.500065	0.034208037
3492.428518	0.034275047
3494.356971	0.034357384
3496.285424	0.034285452
3498.213877	0.034224536
3500.142330	0.034030035
3502.070783	0.033277072
3503.999237	0.032474741
3505.927690	0.032367662
3507.856143	0.032596979
3509.784596	0.032719601
3511.713049	0.032577239
3513.641502	0.032125488
3515.569955	0.031802438
3517.498408	0.031900708
3519.426861	0.032005902
3521.355314	0.031767681
3523.283767	0.031419411
3525.212220	0.031149311
3527.140673	0.030885318
3529.069126	0.030643182
3530.997580	0.030447718
3532.926033	0.030207505
3534.854486	0.029750073
3536.782939	0.029128795
3538.711392	0.028670909
3540.639845	0.028523989
3542.568298	0.028571116
3544.496751	0.028514488
3546.425204	0.028252056
3548.353657	0.028132109
3550.282110	0.028261449
3552.210563	0.028242785
3554.139016	0.027794119
3556.067470	0.027187619
3557.995923	0.026905132
3559.924376	0.027082412
3561.852829	0.027500527
3563.781282	0.027680360
3565.709735	0.027295552
3567.638188	0.026840497
3569.566641	0.026533082
3571.495094	0.025699422
3573.423547	0.024311675
3575.352000	0.023259487
3577.280453	0.023204982
3579.208906	0.023826715
3581.137360	0.024225758
3583.065813	0.023971349
3584.994266	0.023129117
3586.922719	0.021969352
3588.851172	0.021217113
3590.779625	0.021269597
3592.708078	0.021939158
3594.636531	0.022825545
3596.564984	0.023081327
3598.493437	0.022435930
3600.421890	0.021880379
3602.350343	0.022001622
3604.278796	0.022098692
3606.207249	0.021489082
3608.135703	0.020791480
3610.064156	0.020906257
3611.992609	0.021211255
3613.921062	0.020583006
3615.849515	0.019254036
3617.777968	0.018298728
3619.706421	0.018192237
3621.634874	0.018302836
3623.563327	0.018214583
3625.491780	0.018515317
3627.420233	0.019188134
3629.348686	0.019202111
3631.277139	0.018384904
3633.205593	0.017667161
3635.134046	0.017511709
3637.062499	0.017628109
3638.990952	0.017448910
3640.919405	0.016730493
3642.847858	0.015893266
3644.776311	0.015654983
3646.704764	0.016351616
3648.633217	0.017585488
3650.561670	0.018074650
3652.490123	0.017399799
3654.418576	0.016124990
3656.347029	0.014719053
3658.275482	0.013716824
3660.203936	0.013342775
3662.132389	0.013505906
3664.060842	0.013659196
3665.989295	0.012991686
3667.917748	0.011737713
3669.846201	0.011419142
3671.774654	0.012686545
3673.703107	0.014196069
3675.631560	0.014846286
3677.560013	0.014627848
3679.488466	0.013806571
3681.416919	0.012933937
3683.345372	0.012317549
3685.273826	0.011857960
3687.202279	0.011655802
3689.130732	0.011942195
3691.059185	0.012208394
3692.987638	0.011778596
3694.916091	0.011006891
3696.844544	0.010493561
3698.772997	0.010553516
3700.701450	0.011312064
3702.629903	0.012477872
3704.558356	0.013007675
3706.486809	0.012447019
3708.415262	0.011545187
3710.343716	0.011392640
3712.272169	0.012447710
3714.200622	0.013339755
3716.129075	0.012687630
3718.057528	0.011339170
3719.985981	0.010747297
3721.914434	0.010892593
3723.842887	0.010887561
3725.771340	0.010557440
3727.699793	0.010445599
3729.628246	0.010822751
3731.556699	0.011647528
3733.485152	0.013004213
3735.413605	0.014282189
3737.342059	0.014013195
3739.270512	0.012523750
3741.198965	0.011363175
3743.127418	0.010939290
3745.055871	0.011128844
3746.984324	0.012115262
3748.912777	0.013371206
3750.841230	0.013409587
3752.769683	0.012426261
3754.698136	0.012186486
3756.626589	0.012825639
3758.555042	0.013216343
3760.483495	0.012897501
3762.411949	0.012557724
3764.340402	0.012618517
3766.268855	0.012886754
3768.197308	0.012937957
3770.125761	0.012725719
3772.054214	0.012657630
3773.982667	0.012856127
3775.911120	0.013076929
3777.839573	0.013025131
3779.768026	0.012803156
3781.696479	0.012834109
3783.624932	0.013115385
3785.553385	0.013300200
3787.481838	0.013269911
3789.410292	0.013220632
3791.338745	0.013238692
3793.267198	0.013224560
3795.195651	0.013253487
3797.124104	0.013706774
3799.052557	0.014507323
3800.981010	0.014845441
3802.909463	0.014457977
3804.837916	0.013707302
3806.766369	0.013027612
3808.694822	0.012795752
3810.623275	0.012724580
3812.551728	0.012594976
3814.480182	0.012629058
3816.408635	0.013067544
3818.337088	0.013406704
3820.265541	0.012863718
3822.193994	0.012190139
3824.122447	0.012201015
3826.050900	0.012535327
3827.979353	0.012804847
3829.907806	0.013016740
3831.836259	0.013425576
3833.764712	0.013648040
3835.693165	0.012798784
3837.621618	0.011418201
3839.550071	0.010983957
3841.478525	0.011659374
3843.406978	0.012422458
3845.335431	0.012705995
3847.263884	0.012844978
3849.192337	0.013270603
3851.120790	0.013736737
3853.049243	0.013507722
3854.977696	0.012747757
3856.906149	0.012395541
3858.834602	0.012570956
3860.763055	0.012548868
3862.691508	0.011883379
3864.619961	0.011415095
3866.548415	0.011623756
3868.476868	0.011576639
3870.405321	0.010844531
3872.333774	0.010559628
3874.262227	0.011297613
3876.190680	0.012460309
3878.119133	0.012913785
3880.047586	0.012252514
3881.976039	0.011388958
3883.904492	0.011285997
3885.832945	0.011880352
3887.761398	0.012250021
3889.689851	0.011700862
3891.618305	0.011060829
3893.546758	0.011434942
3895.475211	0.012263742
3897.403664	0.012204461
3899.332117	0.011489735
3901.260570	0.011475645
3903.189023	0.012206007
3905.117476	0.012823421
3907.045929	0.012948336
3908.974382	0.012657220
3910.902835	0.012032491
3912.831288	0.011206639
3914.759741	0.010568956
3916.688194	0.010401068
3918.616648	0.010643633
3920.545101	0.011320927
3922.473554	0.012181147
3924.402007	0.012414701
3926.330460	0.012032951
3928.258913	0.011803912
3930.187366	0.011710636
3932.115819	0.011311359
3934.044272	0.010743258
3935.972725	0.010487410
3937.901178	0.010706447
3939.829631	0.011089840
3941.758084	0.011432209
3943.686538	0.011850341
3945.614991	0.012229789
3947.543444	0.012067500
3949.471897	0.011233089
3951.400350	0.010280773
3953.328803	0.009786276
3955.257256	0.009894497
3957.185709	0.010566902
3959.114162	0.011442132
3961.042615	0.011754708
3962.971068	0.011249616
3964.899521	0.010309242
3966.827974	0.009176198
3968.756427	0.008202050
3970.684881	0.007871052
3972.613334	0.008430771
3974.541787	0.009555244
3976.470240	0.010610006
3978.398693	0.011250219
3980.327146	0.011270060
3982.255599	0.010865766
3984.184052	0.010535854
3986.112505	0.010144084
3988.040958	0.009338245
3989.969411	0.008428670
3991.897864	0.007957301
3993.826317	0.007952335
3995.754771	0.007994119
3997.683224	0.007885277
3999.611677	0.008256699
4001.540130	0.009330184
4003.468583	0.010202384
4005.397036	0.010320568
4007.325489	0.010047357
4009.253942	0.009547333
4011.182395	0.008837412
4013.110848	0.008703496
4015.039301	0.009539232
4016.967754	0.010396689
4018.896207	0.010639999
4020.824661	0.010408101
4022.753114	0.010072211
4024.681567	0.010159133
4026.610020	0.010226753
4028.538473	0.009725409
4030.466926	0.009449106
4032.395379	0.009472253
4034.323832	0.009245544
4036.252285	0.008851568
4038.180738	0.008744239
4040.109191	0.009109322
4042.037644	0.009415016
4043.966097	0.008999012
4045.894550	0.008106040
4047.823004	0.007689192
4049.751457	0.008321794
4051.679910	0.009346830
4053.608363	0.009918220
4055.536816	0.010104054
4057.465269	0.009779798
4059.393722	0.008903016
4061.322175	0.008461266
4063.250628	0.008721541
4065.179081	0.008450927
4067.107534	0.007198396
4069.035987	0.006633949
4070.964440	0.007508627
4072.892894	0.008596395
4074.821347	0.009252510
4076.749800	0.009389631
4078.678253	0.009126348
4080.606706	0.008679115
4082.535159	0.008525827
4084.463612	0.008618061
4086.392065	0.008627353
4088.320518	0.008523229
4090.248971	0.008322030
4092.177424	0.007899367
4094.105877	0.007629389
4096.034330	0.007910625
4097.962783	0.008377594
4099.891237	0.008849447
4101.819690	0.009319791
4103.748143	0.009694545
4105.676596	0.009780430
4107.605049	0.009429444
4109.533502	0.009094878
4111.461955	0.008972983
4113.390408	0.008615582
4115.318861	0.007842005
4117.247314	0.007481782
4119.175767	0.007523350
4121.104220	0.007427673
4123.032673	0.007434153
4124.961127	0.007547366
4126.889580	0.007482441
4128.818033	0.007344306
4130.746486	0.007390880
4132.674939	0.007360505
4134.603392	0.007141381
4136.531845	0.007464977
4138.460298	0.008526783
4140.388751	0.009566513
4142.317204	0.009783800
4144.245657	0.008713648
4146.174110	0.007212850
4148.102563	0.006644387
4150.031017	0.006953576
4151.959470	0.007842647
4153.887923	0.009097130
4155.816376	0.009878996
4157.744829	0.009515403
4159.673282	0.008029824
4161.601735	0.006726431
4163.530188	0.006621131
4165.458641	0.007172026
4167.387094	0.008106008
4169.315547	0.009180912
4171.244000	0.009218188
4173.172453	0.008450657
4175.100906	0.007688828
4177.029360	0.007191303
4178.957813	0.007007325
4180.886266	0.006919578
4182.814719	0.006643967
4184.743172	0.006002873
4186.671625	0.005485816
4188.600078	0.005939614
4190.528531	0.006859167
4192.456984	0.006740202
4194.385437	0.006066483
4196.313890	0.006499014
4198.242343	0.007603085
4200.170796	0.008463940
4202.099250	0.008970065
4204.027703	0.009204879
4205.956156	0.008833660
4207.884609	0.007848719
4209.813062	0.007088209
4211.741515	0.006748868
4213.669968	0.006417108
4215.598421	0.005774415
4217.526874	0.005245884
4219.455327	0.005086064
4221.383780	0.005234927
4223.312233	0.005336693
4225.240686	0.005757851
4227.169139	0.006316516
4229.097593	0.006507536
4231.026046	0.006562144
4232.954499	0.007035119
4234.882952	0.007426190
4236.811405	0.007141833
4238.739858	0.006674564
4240.668311	0.006398635
4242.596764	0.005835927
4244.525217	0.005371408
4246.453670	0.005738674
4248.382123	0.006435413
4250.310576	0.006754269
4252.239029	0.006797233
4254.167483	0.007044520
4256.095936	0.006926700
4258.024389	0.006480661
4259.952842	0.006748786
4261.881295	0.007313821
4263.809748	0.007173996
4265.738201	0.006563857
4267.666654	0.006333079
4269.595107	0.006654371
4271.523560	0.007391389
4273.452013	0.008192540
4275.380466	0.008204276
4277.308919	0.007661376
4279.237373	0.007269646
4281.165826	0.006685594
4283.094279	0.006170038
4285.022732	0.006444666
4286.951185	0.006987165
4288.879638	0.006842310
4290.808091	0.006271111
4292.736544	0.006079881
4294.664997	0.005815231
4296.593450	0.005246224
4298.521903	0.005094522
4300.450356	0.005417495
4302.378809	0.005687489
4304.307262	0.005586069
4306.235716	0.005289619
4308.164169	0.005505331
4310.092622	0.006219300
4312.021075	0.006812584
4313.949528	0.007209869
4315.877981	0.006987571
4317.806434	0.006110119
4319.734887	0.005938666
4321.663340	0.006837701
4323.591793	0.007555509
4325.520246	0.007091055
4327.448699	0.006367434
4329.377152	0.006083526
4331.305606	0.006159516
4333.234059	0.006436702
4335.162512	0.006985676
4337.090965	0.007258076
4339.019418	0.006687320
4340.947871	0.005752513
4342.876324	0.005144140
4344.804777	0.005740182
4346.733230	0.006662988
4348.661683	0.006668867
4350.590136	0.005976315
4352.518589	0.005430523
4354.447042	0.005234433
4356.375495	0.005243891
4358.303949	0.005562245
4360.232402	0.005939916
4362.160855	0.006163720
4364.089308	0.006183031
4366.017761	0.006239669
4367.946214	0.006321088
4369.874667	0.006572331
4371.803120	0.007332877
4373.731573	0.007532581
4375.660026	0.006862057
4377.588479	0.006473020
4379.516932	0.006551596
4381.445385	0.006829739
4383.373839	0.006574241
4385.302292	0.005208798
4387.230745	0.003977389
4389.159198	0.004365127
4391.087651	0.005675969
4393.016104	0.006048607
4394.944557	0.005661999
4396.873010	0.005592469
4398.801463	0.006157561
4400.729916	0.007124445
4402.658369	0.007843792
4404.586822	0.007967439
4406.515275	0.007736096
4408.443729	0.007284752
4410.372182	0.006623642
4412.300635	0.005747281
4414.229088	0.004866127
4416.157541	0.004905449
4418.085994	0.005974527
4420.014447	0.006951091
4421.942900	0.006627737
4423.871353	0.005484062
4425.799806	0.005230891
4427.728259	0.006019932
4429.656712	0.006499160
4431.585165	0.006303519
4433.513618	0.005716459
4435.442072	0.005134460
4437.370525	0.005034178
4439.298978	0.005394311
4441.227431	0.005943697
4443.155884	0.006140201
4445.084337	0.006365725
4447.012790	0.006754015
4448.941243	0.006374879
4450.869696	0.006220726
4452.798149	0.007239485
4454.726602	0.008254638
4456.655055	0.008427169
4458.583508	0.008347510
4460.511962	0.008253268
4462.440415	0.008047263
4464.368868	0.007595396
4466.297321	0.006727897
4468.225774	0.005852256
4470.154227	0.005695124
4472.082680	0.006334157
4474.011133	0.006515644
4475.939586	0.005882803
4477.868039	0.005640126
4479.796492	0.006657796
4481.724945	0.007457708
4483.653398	0.007465669
4485.581851	0.007704638
4487.510305	0.008336585
4489.438758	0.008734279
4491.367211	0.008347351
4493.295664	0.007368499
4495.224117	0.006600660
4497.152570	0.006167180
4499.081023	0.006027869
4501.009476	0.006175775
4502.937929	0.006075886
4504.866382	0.006575081
4506.794835	0.006378386
4508.723288	0.005768011
4510.651741	0.006145862
4512.580195	0.007107222
4514.508648	0.008321658
4516.437101	0.009264610
4518.365554	0.008808905
4520.294007	0.007586211
4522.222460	0.006883185
4524.150913	0.006612248
4526.079366	0.006700372
4528.007819	0.007125675
4529.936272	0.006787632
4531.864725	0.005800222
4533.793178	0.005356415
4535.721631	0.005357702
4537.650084	0.005894140
4539.578538	0.006661750
4541.506991	0.006981270
4543.435444	0.007912787
4545.363897	0.008790988
4547.292350	0.007990259
4549.220803	0.006036770
4551.149256	0.005244256
4553.077709	0.006065715
4555.006162	0.006708323
4556.934615	0.005956995
4558.863068	0.005120354
4560.791521	0.005572602
4562.719974	0.005564342
4564.648428	0.005161987
4566.576881	0.005334496
4568.505334	0.005647279
4570.433787	0.006413997
4572.362240	0.007528875
4574.290693	0.008599591
4576.219146	0.009546316
4578.147599	0.009695130
4580.076052	0.008830122
4582.004505	0.008007394
4583.932958	0.007893953
4585.861411	0.008403269
4587.789864	0.008949229
4589.718318	0.008958192
4591.646771	0.008099375
4593.575224	0.007266790
4595.503677	0.007334186
4597.432130	0.007633633
4599.360583	0.007655758
4601.289036	0.007504562
4603.217489	0.007347642
[truncated: 1,501 more rows]
