# Supplementary material for: Adaptive Method for Quantitative Estimation of Glucose and Fructose Concentrations in Aqueous Solutions Based on Infrared Nanoantenna Optics
Source: Sensors (Basel). 2019 Jul 11;19(14):3053. doi: 10.3390/s19143053 (PMC6678705; doi:10.3390/s19143053)
Supplement: Supplementary file 1 [file sensors-19-03053-s001.zip › 00_Measurement_Data/Fructose cycles/3 water/res4 sc50_50 ap100x100/3 water.2.txt]

748.239793	0.026518596
750.168246	0.040923342
752.096699	0.038545370
754.025152	0.025882617
755.953605	0.014488169
757.882058	0.008780334
759.810511	0.013795465
761.738964	0.024289059
763.667418	0.029797405
765.595871	0.023520233
767.524324	0.020811781
769.452777	0.028740197
771.381230	0.033483811
773.309683	0.038098045
775.238136	0.029145986
777.166589	0.025345556
779.095042	0.024164317
781.023495	0.019499000
782.951948	0.016138317
784.880401	0.012546110
786.808854	0.016236955
788.737308	0.022765633
790.665761	0.035665140
792.594214	0.051574823
794.522667	0.049332026
796.451120	0.037023772
798.379573	0.013322389
800.308026	0.014801483
802.236479	0.029418636
804.164932	0.026683224
806.093385	0.019118004
808.021838	0.030555135
809.950291	0.031918541
811.878744	0.021184785
813.807197	0.030042734
815.735651	0.037957177
817.664104	0.033273250
819.592557	0.035127521
821.521010	0.034804236
823.449463	0.041449714
825.377916	0.049684234
827.306369	0.037677389
829.234822	0.014175124
831.163275	0.008768900
833.091728	0.014065980
835.020181	0.027781229
836.948634	0.028356012
838.877087	0.015656259
840.805541	0.014153863
842.733994	0.015914796
844.662447	0.007623900
846.590900	0.007174807
848.519353	0.009323219
850.447806	0.015734999
852.376259	0.022436956
854.304712	0.022218486
856.233165	0.016951231
858.161618	0.012306282
860.090071	0.010317720
862.018524	0.011457780
863.946977	0.015940322
865.875430	0.017011886
867.803884	0.020321425
869.732337	0.030413676
871.660790	0.037854105
873.589243	0.037612122
875.517696	0.034569588
877.446149	0.032631107
879.374602	0.032558296
881.303055	0.036468893
883.231508	0.041274905
885.159961	0.042593498
887.088414	0.043651756
889.016867	0.044269875
890.945320	0.044834390
892.873774	0.048489716
894.802227	0.053672262
896.730680	0.057652555
898.659133	0.060515873
900.587586	0.060841784
902.516039	0.061781731
904.444492	0.066075116
906.372945	0.069680952
908.301398	0.072054148
910.229851	0.076488204
912.158304	0.081752837
914.086757	0.085368983
916.015210	0.088299796
917.943664	0.092360012
919.872117	0.098204590
921.800570	0.104416192
923.729023	0.108779274
925.657476	0.112506978
927.585929	0.117552638
929.514382	0.122213565
931.442835	0.125986367
933.371288	0.131432205
935.299741	0.138559371
937.228194	0.145365790
939.156647	0.151379317
941.085100	0.156785041
943.013553	0.161801711
944.942007	0.166770071
946.870460	0.172783718
948.798913	0.180407673
950.727366	0.187964231
952.655819	0.194418147
954.584272	0.199743509
956.512725	0.204612926
958.441178	0.211102650
960.369631	0.219067276
962.298084	0.226167113
964.226537	0.231928930
966.154990	0.237707064
968.083443	0.244471326
970.011897	0.251590878
971.940350	0.257744193
973.868803	0.262690037
975.797256	0.267602533
977.725709	0.273738325
979.654162	0.280890077
981.582615	0.287867963
983.511068	0.294064015
985.439521	0.299766660
987.367974	0.305762321
989.296427	0.312258899
991.224880	0.318294168
993.153333	0.323605269
995.081786	0.329515666
997.010240	0.336260289
998.938693	0.342344850
1000.867146	0.346895456
1002.795599	0.349787921
1004.724052	0.352191716
1006.652505	0.356447935
1008.580958	0.362531573
1010.509411	0.368359655
1012.437864	0.373238802
1014.366317	0.377418995
1016.294770	0.380657703
1018.223223	0.383463681
1020.151676	0.386721224
1022.080130	0.390024573
1024.008583	0.393349886
1025.937036	0.397107422
1027.865489	0.400076270
1029.793942	0.401252091
1031.722395	0.402430534
1033.650848	0.405286252
1035.579301	0.407566905
1037.507754	0.407370925
1039.436207	0.407154322
1041.364660	0.408985674
1043.293113	0.411303192
1045.221566	0.412393391
1047.150019	0.412776858
1049.078473	0.413157731
1051.006926	0.413615346
1052.935379	0.414207101
1054.863832	0.414567083
1056.792285	0.414216012
1058.720738	0.413003832
1060.649191	0.411315501
1062.577644	0.410037786
1064.506097	0.409703225
1066.434550	0.409637153
1068.363003	0.408729285
1070.291456	0.407100171
1072.219909	0.405531824
1074.148363	0.403858989
1076.076816	0.401860774
1078.005269	0.400174648
1079.933722	0.398917675
1081.862175	0.397990942
1083.790628	0.397589207
1085.719081	0.396835715
1087.647534	0.395095348
1089.575987	0.392848819
1091.504440	0.390402079
1093.432893	0.388071060
1095.361346	0.386028320
1097.289799	0.384099156
1099.218253	0.382140845
1101.146706	0.379925877
1103.075159	0.377323210
1105.003612	0.374443769
1106.932065	0.371755004
1108.860518	0.369679719
1110.788971	0.367906898
1112.717424	0.365677953
1114.645877	0.362602144
1116.574330	0.359352797
1118.502783	0.356869012
1120.431236	0.354932219
1122.359689	0.352610320
1124.288142	0.349595010
1126.216596	0.346482933
1128.145049	0.343514591
1130.073502	0.340410978
1132.001955	0.337510228
1133.930408	0.335081190
1135.858861	0.332829475
1137.787314	0.330518126
1139.715767	0.327988625
1141.644220	0.325090617
1143.572673	0.321859419
1145.501126	0.318944931
1147.429579	0.316828936
1149.358032	0.314840645
1151.286486	0.312416762
1153.214939	0.309840262
1155.143392	0.307175845
1157.071845	0.304120719
1159.000298	0.300699681
1160.928751	0.297268271
1162.857204	0.294275582
1164.785657	0.291783392
1166.714110	0.289258987
1168.642563	0.286539823
1170.571016	0.283940822
1172.499469	0.281300813
1174.427922	0.278262913
1176.356375	0.275085390
1178.284829	0.272246599
1180.213282	0.269736975
1182.141735	0.267271459
1184.070188	0.264580816
1185.998641	0.261837214
1187.927094	0.259757489
1189.855547	0.258173466
1191.784000	0.256026447
1193.712453	0.253285557
1195.640906	0.250562608
1197.569359	0.247910947
1199.497812	0.245440006
1201.426265	0.242917717
1203.354719	0.240227103
1205.283172	0.237134010
1207.211625	0.234221458
1209.140078	0.231807962
1211.068531	0.229864627
1212.996984	0.227919430
1214.925437	0.225557417
1216.853890	0.223114848
1218.782343	0.220897555
1220.710796	0.218640238
1222.639249	0.216475978
1224.567702	0.214860082
1226.496155	0.213405952
1228.424609	0.211359590
1230.353062	0.208967999
1232.281515	0.206927106
1234.209968	0.205018625
1236.138421	0.202880099
1238.066874	0.200807154
1239.995327	0.198889762
1241.923780	0.196907535
1243.852233	0.195096210
1245.780686	0.193756908
1247.709139	0.192496061
1249.637592	0.190758273
1251.566045	0.188806683
1253.494498	0.186889887
1255.422952	0.184932604
1257.351405	0.183283255
1259.279858	0.182035893
1261.208311	0.180622533
1263.136764	0.178596899
1265.065217	0.176308259
1266.993670	0.174393728
1268.922123	0.172680706
1270.850576	0.170593947
1272.779029	0.168376178
1274.707482	0.166603252
1276.635935	0.165404677
1278.564388	0.164410308
1280.492842	0.163243711
1282.421295	0.161982015
1284.349748	0.160827458
1286.278201	0.159475595
1288.206654	0.157681838
1290.135107	0.155788302
1292.063560	0.154053763
1293.992013	0.152470917
1295.920466	0.151090190
1297.848919	0.149806544
1299.777372	0.148392588
1301.705825	0.146832213
1303.634278	0.145196021
1305.562731	0.143547758
1307.491185	0.142150640
1309.419638	0.141196221
1311.348091	0.140376493
1313.276544	0.139728665
1315.204997	0.139414087
1317.133450	0.138783798
1319.061903	0.137393102
1320.990356	0.135457814
1322.918809	0.133264273
1324.847262	0.131229639
1326.775715	0.129586726
1328.704168	0.128116071
1330.632621	0.126802757
1332.561075	0.126087010
1334.489528	0.126079783
1336.417981	0.126430899
1338.346434	0.126326650
1340.274887	0.124993138
1342.203340	0.122518785
1344.131793	0.120045528
1346.060246	0.118451521
1347.988699	0.117424913
1349.917152	0.116432846
1351.845605	0.115394592
1353.774058	0.114245541
1355.702511	0.113118514
1357.630965	0.112497434
1359.559418	0.112442359
1361.487871	0.111973546
1363.416324	0.110583559
1365.344777	0.108923927
1367.273230	0.107514426
1369.201683	0.106808133
1371.130136	0.106710874
1373.058589	0.106375873
1374.987042	0.105520450
1376.915495	0.104095615
1378.843948	0.102166303
1380.772401	0.100570723
1382.700854	0.099960692
1384.629308	0.099788725
1386.557761	0.098894618
1388.486214	0.097559422
1390.414667	0.096867971
1392.343120	0.096926227
1394.271573	0.097553097
1396.200026	0.097815156
1398.128479	0.096101940
1400.056932	0.093493991
1401.985385	0.091900729
1403.913838	0.090912215
1405.842291	0.089870542
1407.770744	0.088526785
1409.699198	0.087008141
1411.627651	0.086070962
1413.556104	0.086343668
1415.484557	0.087432161
1417.413010	0.087657049
1419.341463	0.086561181
1421.269916	0.085318431
1423.198369	0.083809853
1425.126822	0.082352646
1427.055275	0.081515029
1428.983728	0.080924943
1430.912181	0.080835827
1432.840634	0.081295900
1434.769087	0.080837101
1436.697541	0.078902319
1438.625994	0.077013597
1440.554447	0.075390354
1442.482900	0.074236229
1444.411353	0.074119225
1446.339806	0.074227758
1448.268259	0.073874153
1450.196712	0.073560014
1452.125165	0.074349388
1454.053618	0.076439910
1455.982071	0.077591419
1457.910524	0.075889483
1459.838977	0.073110379
1461.767431	0.070896439
1463.695884	0.069271743
1465.624337	0.068338238
1467.552790	0.068568505
1469.481243	0.069708817
1471.409696	0.070772640
1473.338149	0.070607573
1475.266602	0.068659373
1477.195055	0.066238701
1479.123508	0.064572684
1481.051961	0.063584924
1482.980414	0.063644506
1484.908867	0.065145545
1486.837321	0.067251027
1488.765774	0.067685455
1490.694227	0.065597981
1492.622680	0.063472636
1494.551133	0.062552407
1496.479586	0.062378049
1498.408039	0.062051509
1500.336492	0.061435182
1502.264945	0.062020130
1504.193398	0.064008124
1506.121851	0.065493166
1508.050304	0.064904772
1509.978757	0.062440604
1511.907210	0.059985641
1513.835664	0.058985878
1515.764117	0.059310559
1517.692570	0.060654584
1519.621023	0.061682094
1521.549476	0.061222091
1523.477929	0.060052786
1525.406382	0.058230300
1527.334835	0.056422118
1529.263288	0.055931300
1531.191741	0.056158442
1533.120194	0.055959504
1535.048647	0.056173913
1536.977100	0.057448551
1538.905554	0.059427168
1540.834007	0.061083071
1542.762460	0.059476182
1544.690913	0.055353038
1546.619366	0.052164234
1548.547819	0.050692614
1550.476272	0.050503276
1552.404725	0.051328257
1554.333178	0.053213235
1556.261631	0.055562701
1558.190084	0.055632681
1560.118537	0.053284708
1562.046990	0.051019419
1563.975443	0.049125068
1565.903897	0.048259560
1567.832350	0.048187383
1569.760803	0.048201654
1571.689256	0.048816897
1573.617709	0.049737472
1575.546162	0.049846437
1577.474615	0.048911612
1579.403068	0.047505770
1581.331521	0.046320233
1583.259974	0.045806173
1585.188427	0.045807943
1587.116880	0.046104703
1589.045333	0.046452381
1590.973787	0.046709817
1592.902240	0.046922218
1594.830693	0.046977110
1596.759146	0.046859063
1598.687599	0.046864767
1600.616052	0.047164779
1602.544505	0.047674645
1604.472958	0.048280898
1606.401411	0.048817772
1608.329864	0.049069453
1610.258317	0.049199522
1612.186770	0.049858011
1614.115223	0.051018193
1616.043677	0.051868591
1617.972130	0.052433603
1619.900583	0.052955199
1621.829036	0.053161025
1623.757489	0.053498458
1625.685942	0.053693403
1627.614395	0.053165745
1629.542848	0.053028896
1631.471301	0.054315850
1633.399754	0.056323439
1635.328207	0.057612669
1637.256660	0.057435550
1639.185113	0.056149058
1641.113566	0.055497557
1643.042020	0.056637693
1644.970473	0.058435012
1646.898926	0.059702124
1648.827379	0.061137065
1650.755832	0.061841499
1652.684285	0.060503457
1654.612738	0.058635358
1656.541191	0.056935500
1658.469644	0.055591416
1660.398097	0.054980766
1662.326550	0.054422908
1664.255003	0.053981047
1666.183456	0.054141279
1668.111910	0.054451425
1670.040363	0.054464258
1671.968816	0.053767070
1673.897269	0.051841121
1675.825722	0.049858503
1677.754175	0.049402080
1679.682628	0.050392117
1681.611081	0.051769171
1683.539534	0.051629376
1685.467987	0.049840815
1687.396440	0.047669873
1689.324893	0.045665957
1691.253346	0.044749729
1693.181799	0.044919848
1695.110253	0.045837078
1697.038706	0.047326002
1698.967159	0.046974376
1700.895612	0.044693429
1702.824065	0.042892400
1704.752518	0.041057892
1706.680971	0.039250027
1708.609424	0.038081046
1710.537877	0.037782796
1712.466330	0.038549833
1714.394783	0.039604966
1716.323236	0.039259169
1718.251689	0.037479445
1720.180143	0.036010928
1722.108596	0.035135984
1724.037049	0.034563217
1725.965502	0.034354482
1727.893955	0.034609765
1729.822408	0.035564516
1731.750861	0.036555767
1733.679314	0.036341429
1735.607767	0.035485689
1737.536220	0.034640454
1739.464673	0.033923622
1741.393126	0.033811785
1743.321579	0.034257408
1745.250032	0.034968171
1747.178486	0.035462372
1749.106939	0.035048392
1751.035392	0.034029622
1752.963845	0.033446901
1754.892298	0.033390123
1756.820751	0.033529062
1758.749204	0.033884097
1760.677657	0.034129862
1762.606110	0.034173034
1764.534563	0.034291726
1766.463016	0.034721568
1768.391469	0.035843559
1770.319922	0.037142225
1772.248376	0.037436206
1774.176829	0.036765613
1776.105282	0.035999678
1778.033735	0.035712704
1779.962188	0.035934430
1781.890641	0.036236055
1783.819094	0.036206286
1785.747547	0.036194965
1787.676000	0.036841139
1789.604453	0.038014833
1791.532906	0.039071150
1793.461359	0.039492171
1795.389812	0.039255615
1797.318266	0.038906351
1799.246719	0.038819157
1801.175172	0.038909923
1803.103625	0.039108694
1805.032078	0.039399996
1806.960531	0.039796267
1808.888984	0.040208288
1810.817437	0.040455054
1812.745890	0.040419336
1814.674343	0.040116001
1816.602796	0.039903492
1818.531249	0.040195636
1820.459702	0.040818058
1822.388155	0.041355517
1824.316609	0.041787472
1826.245062	0.042348269
1828.173515	0.042562600
1830.101968	0.041988056
1832.030421	0.041053765
1833.958874	0.040192559
1835.887327	0.039743017
1837.815780	0.039845489
1839.744233	0.040380344
1841.672686	0.040954217
1843.601139	0.041212641
1845.529592	0.041357607
1847.458045	0.041307665
1849.386499	0.040850427
1851.314952	0.040159736
1853.243405	0.039481465
1855.171858	0.039032407
1857.100311	0.038812265
1859.028764	0.038632076
1860.957217	0.038431074
1862.885670	0.038387045
1864.814123	0.038604848
1866.742576	0.038683437
1868.671029	0.038204465
1870.599482	0.037450306
1872.527935	0.036762506
1874.456388	0.036262516
1876.384842	0.035997920
1878.313295	0.035720002
1880.241748	0.035311017
1882.170201	0.035011351
1884.098654	0.034952704
1886.027107	0.035023648
1887.955560	0.034982957
1889.884013	0.034795176
1891.812466	0.034619510
1893.740919	0.034322925
1895.669372	0.033879951
1897.597825	0.033469085
1899.526278	0.033096813
1901.454732	0.032633062
1903.383185	0.032106340
1905.311638	0.031858400
1907.240091	0.031950805
1909.168544	0.031903211
1911.096997	0.031388260
1913.025450	0.030683855
1914.953903	0.030313024
1916.882356	0.030444320
1918.810809	0.030769827
1920.739262	0.030653037
1922.667715	0.030161310
1924.596168	0.029895229
1926.524622	0.029609278
1928.453075	0.028993044
1930.381528	0.028285356
1932.309981	0.027750434
1934.238434	0.027301149
1936.166887	0.026741540
1938.095340	0.026435034
1940.023793	0.026690625
1941.952246	0.027012359
1943.880699	0.026949761
1945.809152	0.026577294
1947.737605	0.026096463
1949.666058	0.025651449
1951.594511	0.025340552
1953.522965	0.025249982
1955.451418	0.025283227
1957.379871	0.025152985
1959.308324	0.024756735
1961.236777	0.024364743
1963.165230	0.024233710
1965.093683	0.024270248
1967.022136	0.024176398
1968.950589	0.023859622
1970.879042	0.023547752
1972.807495	0.023464337
1974.735948	0.023413427
1976.664401	0.023112746
1978.592855	0.022707939
1980.521308	0.022352211
1982.449761	0.022144625
1984.378214	0.022254907
1986.306667	0.022443680
1988.235120	0.022354890
1990.163573	0.022072831
1992.092026	0.021682777
1994.020479	0.021132089
1995.948932	0.020628454
1997.877385	0.020427888
1999.805838	0.020342335
2001.734291	0.020046676
2003.662744	0.019622825
2005.591198	0.019401204
2007.519651	0.019451803
2009.448104	0.019575544
2011.376557	0.019648977
2013.305010	0.019558102
2015.233463	0.019110762
2017.161916	0.018529061
2019.090369	0.018169269
2021.018822	0.018004391
2022.947275	0.018042222
2024.875728	0.018209459
2026.804181	0.018240640
2028.732634	0.018081544
2030.661088	0.017861910
2032.589541	0.017699510
2034.517994	0.017514201
2036.446447	0.017249228
2038.374900	0.017090481
2040.303353	0.017092064
2042.231806	0.017131260
2044.160259	0.017103544
2046.088712	0.016932130
2048.017165	0.016617006
2049.945618	0.016333826
2051.874071	0.016218059
2053.802524	0.016113224
2055.730978	0.015926588
2057.659431	0.015826616
2059.587884	0.015871560
2061.516337	0.015862394
2063.444790	0.015687682
2065.373243	0.015573103
2067.301696	0.015644286
2069.230149	0.015734393
2071.158602	0.015776558
2073.087055	0.015759265
2075.015508	0.015569196
2076.943961	0.015238705
2078.872414	0.014981263
2080.800867	0.014950061
2082.729321	0.015070696
2084.657774	0.015146236
2086.586227	0.015016705
2088.514680	0.014619770
2090.443133	0.014140856
2092.371586	0.013995421
2094.300039	0.014335268
2096.228492	0.014755895
2098.156945	0.014840688
2100.085398	0.014707163
2102.013851	0.014658139
2103.942304	0.014698101
2105.870757	0.014631698
2107.799211	0.014387479
2109.727664	0.014188176
2111.656117	0.014158431
2113.584570	0.014142066
2115.513023	0.014007770
2117.441476	0.013793119
2119.369929	0.013547731
2121.298382	0.013296743
2123.226835	0.013185207
2125.155288	0.013293227
2127.083741	0.013459388
2129.012194	0.013418510
2130.940647	0.013107629
2132.869100	0.012899112
2134.797554	0.013026165
2136.726007	0.013031499
2138.654460	0.012658035
2140.582913	0.012388070
2142.511366	0.012424336
2144.439819	0.012534322
2146.368272	0.012759805
2148.296725	0.013032226
2150.225178	0.012972478
2152.153631	0.012654020
2154.082084	0.012401018
2156.010537	0.012208050
2157.938990	0.012109770
2159.867444	0.012119576
2161.795897	0.012027871
2163.724350	0.011809572
2165.652803	0.011695955
2167.581256	0.011735947
2169.509709	0.011749806
2171.438162	0.011742116
2173.366615	0.011720496
2175.295068	0.011493937
2177.223521	0.011193654
2179.151974	0.011159248
2181.080427	0.011270355
2183.008880	0.011306146
2184.937334	0.011328587
2186.865787	0.011337804
2188.794240	0.011220067
2190.722693	0.011045401
2192.651146	0.011149479
2194.579599	0.011571027
2196.508052	0.011897152
2198.436505	0.011953066
2200.364958	0.011834930
2202.293411	0.011599623
2204.221864	0.011251999
2206.150317	0.010870860
2208.078770	0.010650182
2210.007223	0.010683004
2211.935677	0.010914584
2213.864130	0.011177204
2215.792583	0.011127761
2217.721036	0.010704219
2219.649489	0.010331842
2221.577942	0.010242344
2223.506395	0.010214599
2225.434848	0.010129683
2227.363301	0.010093513
2229.291754	0.010213053
2231.220207	0.010468233
2233.148660	0.010654412
2235.077113	0.010577979
2237.005567	0.010311325
2238.934020	0.010062216
2240.862473	0.009980406
2242.790926	0.009922788
2244.719379	0.009734129
2246.647832	0.009627080
2248.576285	0.009748328
2250.504738	0.009817604
2252.433191	0.009639279
2254.361644	0.009577588
2256.290097	0.009757662
2258.218550	0.009927638
2260.147003	0.010048901
2262.075456	0.010209277
2264.003910	0.010299617
2265.932363	0.010151641
2267.860816	0.009793158
2269.789269	0.009417806
2271.717722	0.009165568
2273.646175	0.009029536
2275.574628	0.009033752
2277.503081	0.009270339
2279.431534	0.009558405
2281.359987	0.009487468
2283.288440	0.009045667
2285.216893	0.008646576
2287.145346	0.008481579
2289.073800	0.008370308
2291.002253	0.008198891
2292.930706	0.008157030
2294.859159	0.008320854
2296.787612	0.008495291
2298.716065	0.008621247
2300.644518	0.008738138
2302.572971	0.008668620
2304.501424	0.008345739
2306.429877	0.008197962
2308.358330	0.008644421
2310.286783	0.009398176
2312.215236	0.009741052
2314.143690	0.009431605
2316.072143	0.008814000
2318.000596	0.008397811
2319.929049	0.008567446
2321.857502	0.009259089
2323.785955	0.009725420
2325.714408	0.009355740
2327.642861	0.008739558
2329.571314	0.008452321
2331.499767	0.008727330
2333.428220	0.009709634
2335.356673	0.010565282
2337.285126	0.010592086
2339.213579	0.010136274
2341.142033	0.009129698
2343.070486	0.007840049
2344.998939	0.007165997
2346.927392	0.007178265
2348.855845	0.007614274
2350.784298	0.008558958
2352.712751	0.009926100
2354.641204	0.010842105
2356.569657	0.010199067
2358.498110	0.008078173
2360.426563	0.005929372
2362.355016	0.004612577
2364.283469	0.004053378
2366.211923	0.004561667
2368.140376	0.005661959
2370.068829	0.006482824
2371.997282	0.006701795
2373.925735	0.006486158
2375.854188	0.005968166
2377.782641	0.005480056
2379.711094	0.005491854
2381.639547	0.006026478
2383.568000	0.006568691
2385.496453	0.006666141
2387.424906	0.006387303
2389.353359	0.006161526
2391.281812	0.006210431
2393.210266	0.006327310
2395.138719	0.006370152
2397.067172	0.006372503
2398.995625	0.006236074
2400.924078	0.006004799
2402.852531	0.005942916
2404.780984	0.006051194
2406.709437	0.006097795
2408.637890	0.006095632
2410.566343	0.006239015
2412.494796	0.006518729
2414.423249	0.006625683
2416.351702	0.006366060
2418.280156	0.005795298
2420.208609	0.005244120
2422.137062	0.005148035
2424.065515	0.005380433
2425.993968	0.005527520
2427.922421	0.005587925
2429.850874	0.005704839
2431.779327	0.005799513
2433.707780	0.006002078
2435.636233	0.006221636
2437.564686	0.006049025
2439.493139	0.005637523
2441.421592	0.005480709
2443.350045	0.005703839
2445.278499	0.006068105
2447.206952	0.006330172
2449.135405	0.006477020
2451.063858	0.006419726
2452.992311	0.006080601
2454.920764	0.005635464
2456.849217	0.005407202
2458.777670	0.005547428
2460.706123	0.005958567
2462.634576	0.006302360
2464.563029	0.006323370
2466.491482	0.006127412
2468.419935	0.005981197
2470.348389	0.006049823
2472.276842	0.006223757
2474.205295	0.006221638
2476.133748	0.006173714
2478.062201	0.006402350
2479.990654	0.006730746
2481.919107	0.006777228
2483.847560	0.006654301
2485.776013	0.006660706
2487.704466	0.006703255
2489.632919	0.006711210
2491.561372	0.006682457
2493.489825	0.006593568
2495.418279	0.006648907
2497.346732	0.007047987
2499.275185	0.007577135
2501.203638	0.007931425
2503.132091	0.008027921
2505.060544	0.007968993
2506.988997	0.007915562
2508.917450	0.007855088
2510.845903	0.007774450
2512.774356	0.007831585
2514.702809	0.008078122
2516.631262	0.008478284
2518.559715	0.008846647
2520.488168	0.008971616
2522.416622	0.008969214
2524.345075	0.009134224
2526.273528	0.009563979
2528.201981	0.009963364
2530.130434	0.010091576
2532.058887	0.010152297
2533.987340	0.010402050
2535.915793	0.010711818
2537.844246	0.010942713
2539.772699	0.011290068
2541.701152	0.011695502
2543.629605	0.011832812
2545.558058	0.011870257
2547.486512	0.012068953
2549.414965	0.012243235
2551.343418	0.012255148
2553.271871	0.012203726
2555.200324	0.012235073
2557.128777	0.012415752
2559.057230	0.012658085
2560.985683	0.013010151
2562.914136	0.013529565
2564.842589	0.013956808
2566.771042	0.014095543
2568.699495	0.014132966
2570.627948	0.014257675
2572.556401	0.014564225
2574.484855	0.015020098
2576.413308	0.015449073
2578.341761	0.015812056
2580.270214	0.016117100
2582.198667	0.016423468
2584.127120	0.016812282
2586.055573	0.017161699
2587.984026	0.017290175
2589.912479	0.017261392
2591.840932	0.017265670
2593.769385	0.017349774
2595.697838	0.017502006
2597.626291	0.017764475
2599.554745	0.017915467
2601.483198	0.017720437
2603.411651	0.017516311
2605.340104	0.017666699
2607.268557	0.017804585
2609.197010	0.017648285
2611.125463	0.017569609
2613.053916	0.017756494
2614.982369	0.018062489
2616.910822	0.018362904
2618.839275	0.018324865
2620.767728	0.018021518
2622.696181	0.018023798
2624.624635	0.018413397
2626.553088	0.018763132
2628.481541	0.018775329
2630.409994	0.018690391
2632.338447	0.018747821
2634.266900	0.018631797
2636.195353	0.018360371
2638.123806	0.018286819
2640.052259	0.018273110
2641.980712	0.018226463
2643.909165	0.018209293
2645.837618	0.018069712
2647.766071	0.017813444
2649.694524	0.017621187
2651.622978	0.017454226
2653.551431	0.017187886
2655.479884	0.016879706
2657.408337	0.016699350
2659.336790	0.016725615
2661.265243	0.016976712
2663.193696	0.017152831
2665.122149	0.016817123
2667.050602	0.016190453
2668.979055	0.015742689
2670.907508	0.015594218
2672.835961	0.015769128
2674.764414	0.016177967
2676.692868	0.016506797
2678.621321	0.016562430
2680.549774	0.016414057
2682.478227	0.016288588
2684.406680	0.016362336
2686.335133	0.016534451
2688.263586	0.016463889
2690.192039	0.016100887
2692.120492	0.015773693
2694.048945	0.015559289
2695.977398	0.015355909
2697.905851	0.015339684
2699.834304	0.015493323
2701.762757	0.015442765
2703.691211	0.015129375
2705.619664	0.014820796
2707.548117	0.014596221
2709.476570	0.014407122
2711.405023	0.014379307
2713.333476	0.014573759
2715.261929	0.014855647
2717.190382	0.014860496
2719.118835	0.014332572
2721.047288	0.013733247
2722.975741	0.013651776
2724.904194	0.013887548
2726.832647	0.014043161
2728.761101	0.014079286
2730.689554	0.014003362
2732.618007	0.013889951
2734.546460	0.013766838
2736.474913	0.013470108
2738.403366	0.013119398
2740.331819	0.012958406
2742.260272	0.013009834
2744.188725	0.013175751
2746.117178	0.013240536
2748.045631	0.013154345
2749.974084	0.013169022
2751.902537	0.013208569
2753.830991	0.013071219
2755.759444	0.012935176
2757.687897	0.012845743
2759.616350	0.012747249
2761.544803	0.012821069
2763.473256	0.012981997
2765.401709	0.012930441
2767.330162	0.012699340
2769.258615	0.012426390
2771.187068	0.012213569
2773.115521	0.012180516
2775.043974	0.012279023
2776.972427	0.012342864
2778.900880	0.012216891
2780.829334	0.012016764
2782.757787	0.011987014
2784.686240	0.011982500
2786.614693	0.011926027
2788.543146	0.012008091
2790.471599	0.011996902
2792.400052	0.011751860
2794.328505	0.011547070
2796.256958	0.011529196
2798.185411	0.011655168
2800.113864	0.011820803
2802.042317	0.011945083
2803.970770	0.011810225
2805.899224	0.011260840
2807.827677	0.010759864
2809.756130	0.010837082
2811.684583	0.011260387
2813.613036	0.011449898
2815.541489	0.011319476
2817.469942	0.011287985
2819.398395	0.011464718
2821.326848	0.011761522
2823.255301	0.012116925
2825.183754	0.012202054
2827.112207	0.011923376
2829.040660	0.011599467
2830.969113	0.011450118
2832.897567	0.011409888
2834.826020	0.011241833
2836.754473	0.011036185
2838.682926	0.011183779
2840.611379	0.011492683
2842.539832	0.011404938
2844.468285	0.011057204
2846.396738	0.011079088
2848.325191	0.011455628
2850.253644	0.011521307
2852.182097	0.011058432
2854.110550	0.010690282
2856.039003	0.010700061
2857.967457	0.010728696
2859.895910	0.010729287
2861.824363	0.010819714
2863.752816	0.010981076
2865.681269	0.011203581
2867.609722	0.011319456
2869.538175	0.011174963
2871.466628	0.010761688
2873.395081	0.010221370
2875.323534	0.009962967
2877.251987	0.010303327
2879.180440	0.011024904
2881.108893	0.011516016
2883.037347	0.011407692
2884.965800	0.010857492
2886.894253	0.010233600
2888.822706	0.010050332
2890.751159	0.010567782
2892.679612	0.011155597
2894.608065	0.011105990
2896.536518	0.010780961
2898.464971	0.010672880
2900.393424	0.010676540
2902.321877	0.010752830
2904.250330	0.011050861
2906.178783	0.011384501
2908.107236	0.011317818
2910.035690	0.010765091
2911.964143	0.010337213
2913.892596	0.010551642
2915.821049	0.011162047
2917.749502	0.011539843
2919.677955	0.011400915
2921.606408	0.010912282
2923.534861	0.010584414
2925.463314	0.010739139
2927.391767	0.011024279
2929.320220	0.011062386
2931.248673	0.010867362
2933.177126	0.010731068
2935.105580	0.010656318
2937.034033	0.010510773
2938.962486	0.010784339
2940.890939	0.011311102
2942.819392	0.011278789
2944.747845	0.011036084
2946.676298	0.011064665
2948.604751	0.010879221
2950.533204	0.010429695
2952.461657	0.010293151
2954.390110	0.010362145
2956.318563	0.010253817
2958.247016	0.010302447
2960.175469	0.010847907
2962.103923	0.011294324
2964.032376	0.011043997
2965.960829	0.010686074
2967.889282	0.010924988
2969.817735	0.011452895
2971.746188	0.011742639
2973.674641	0.011755566
2975.603094	0.011628657
2977.531547	0.011383426
2979.460000	0.011262020
2981.388453	0.011564574
2983.316906	0.011960643
2985.245359	0.011881556
2987.173813	0.011515083
2989.102266	0.011472125
2991.030719	0.011593351
2992.959172	0.011449144
2994.887625	0.011227656
2996.816078	0.011270694
2998.744531	0.011287582
3000.672984	0.011225170
3002.601437	0.011557141
3004.529890	0.011869750
3006.458343	0.011771911
3008.386796	0.011981228
3010.315249	0.012533115
3012.243703	0.012574554
3014.172156	0.012124524
3016.100609	0.011828114
3018.029062	0.011770587
3019.957515	0.011692021
3021.885968	0.011803405
3023.814421	0.012344028
3025.742874	0.012774938
3027.671327	0.012617026
3029.599780	0.012407324
3031.528233	0.012660141
3033.456686	0.012923313
3035.385139	0.012827102
3037.313592	0.012707655
3039.242046	0.012610701
3041.170499	0.012392282
3043.098952	0.012441882
3045.027405	0.012884988
3046.955858	0.013224104
3048.884311	0.013143915
3050.812764	0.012844886
3052.741217	0.012799288
3054.669670	0.013236102
3056.598123	0.013798470
3058.526576	0.014023786
3060.455029	0.013943645
3062.383482	0.014025061
3064.311936	0.014408497
3066.240389	0.014680144
3068.168842	0.014689145
3070.097295	0.014571827
3072.025748	0.014407109
3073.954201	0.014363213
3075.882654	0.014654716
3077.811107	0.015224220
3079.739560	0.015533743
3081.668013	0.015317023
3083.596466	0.015208902
3085.524919	0.015584779
3087.453372	0.015829412
3089.381825	0.015571487
3091.310279	0.015242576
3093.238732	0.015222399
3095.167185	0.015501153
3097.095638	0.015832724
3099.024091	0.016031059
3100.952544	0.016313067
3102.880997	0.016870875
3104.809450	0.017404802
3106.737903	0.017532211
3108.666356	0.017355783
3110.594809	0.017253118
3112.523262	0.017269192
3114.451715	0.017239604
3116.380169	0.017140476
3118.308622	0.017050086
3120.237075	0.017160054
3122.165528	0.017409572
3124.093981	0.017475542
3126.022434	0.017510194
3127.950887	0.017861666
3129.879340	0.018401699
3131.807793	0.018773556
3133.736246	0.019049307
3135.664699	0.019591060
3137.593152	0.020229906
3139.521605	0.020466939
3141.450058	0.020236652
3143.378512	0.019778104
3145.306965	0.019471072
3147.235418	0.019513678
3149.163871	0.019794488
3151.092324	0.020030864
3153.020777	0.019893715
3154.949230	0.019659419
3156.877683	0.019944502
3158.806136	0.020494090
3160.734589	0.020615084
3162.663042	0.020417692
3164.591495	0.020377483
3166.519948	0.020543916
3168.448402	0.020881878
3170.376855	0.021419214
3172.305308	0.021958686
3174.233761	0.022393195
3176.162214	0.022959638
3178.090667	0.023507800
3180.019120	0.023372089
3181.947573	0.022553951
3183.876026	0.022057386
3185.804479	0.022451809
3187.732932	0.023105863
3189.661385	0.023503888
3191.589838	0.023767546
3193.518292	0.023816131
3195.446745	0.023489393
3197.375198	0.022957994
3199.303651	0.022640387
3201.232104	0.022889193
3203.160557	0.023617219
3205.089010	0.024411583
3207.017463	0.024954194
3208.945916	0.025104949
3210.874369	0.024920978
3212.802822	0.024722436
3214.731275	0.024751652
3216.659728	0.024805304
3218.588181	0.024772676
3220.516635	0.025130134
3222.445088	0.025986332
3224.373541	0.026732575
3226.301994	0.027117522
3228.230447	0.027322199
3230.158900	0.027458794
3232.087353	0.027713338
3234.015806	0.028015198
3235.944259	0.027980886
3237.872712	0.027962022
3239.801165	0.028232710
3241.729618	0.028314073
3243.658071	0.028023558
3245.586525	0.027495846
3247.514978	0.027114276
3249.443431	0.027425075
3251.371884	0.027961871
3253.300337	0.027832132
3255.228790	0.027420649
3257.157243	0.027493637
3259.085696	0.028077647
3261.014149	0.028827719
3262.942602	0.029240664
3264.871055	0.029068051
3266.799508	0.028637623
3268.727961	0.028275998
3270.656414	0.027941963
3272.584868	0.027603885
3274.513321	0.027454440
3276.441774	0.027885117
3278.370227	0.029052692
3280.298680	0.030091956
3282.227133	0.029877501
3284.155586	0.028795052
3286.084039	0.028325969
3288.012492	0.029215641
3289.940945	0.030571226
3291.869398	0.031032972
3293.797851	0.030644050
3295.726304	0.030392855
3297.654758	0.030547781
3299.583211	0.030477552
3301.511664	0.029845646
3303.440117	0.029349649
3305.368570	0.029727081
3307.297023	0.030727159
3309.225476	0.031637140
3311.153929	0.032102197
3313.082382	0.032122128
3315.010835	0.031920295
3316.939288	0.031573251
3318.867741	0.031105876
3320.796194	0.030961264
3322.724648	0.031370640
3324.653101	0.031788465
3326.581554	0.031681489
3328.510007	0.031378563
3330.438460	0.031528942
3332.366913	0.032163229
3334.295366	0.032630142
3336.223819	0.032589797
3338.152272	0.032568064
3340.080725	0.032920823
3342.009178	0.033517506
3343.937631	0.033941634
3345.866084	0.033635970
3347.794537	0.032851275
3349.722991	0.032361746
3351.651444	0.032539427
3353.579897	0.033326875
3355.508350	0.034290202
3357.436803	0.034915607
3359.365256	0.035090934
3361.293709	0.035189554
3363.222162	0.035407357
3365.150615	0.035619069
3367.079068	0.035878070
3369.007521	0.036022600
3370.935974	0.035697758
3372.864427	0.035382476
3374.792881	0.035548829
3376.721334	0.035517987
3378.649787	0.035071511
3380.578240	0.035204254
3382.506693	0.036143992
3384.435146	0.036967572
3386.363599	0.037151061
3388.292052	0.037022542
3390.220505	0.037057828
3392.148958	0.037037607
3394.077411	0.036523763
3396.005864	0.035989493
3397.934317	0.036067117
3399.862770	0.036539458
3401.791224	0.037113655
3403.719677	0.037412010
3405.648130	0.037658505
3407.576583	0.037714072
3409.505036	0.037246421
3411.433489	0.036521491
3413.361942	0.036156226
3415.290395	0.036356419
3417.218848	0.036864813
3419.147301	0.037455674
3421.075754	0.037960760
3423.004207	0.037983049
3424.932660	0.037566707
3426.861114	0.037286386
3428.789567	0.037369061
3430.718020	0.037762690
3432.646473	0.038152210
3434.574926	0.037921295
3436.503379	0.037208550
3438.431832	0.036648888
3440.360285	0.036424536
3442.288738	0.036616236
3444.217191	0.036929879
3446.145644	0.036871292
3448.074097	0.036752094
3450.002550	0.036693312
3451.931004	0.036400836
3453.859457	0.036313616
3455.787910	0.036679715
3457.716363	0.036721308
3459.644816	0.036138203
3461.573269	0.035700373
3463.501722	0.035756521
3465.430175	0.035861507
3467.358628	0.035770446
3469.287081	0.035810623
3471.215534	0.036020461
3473.143987	0.036039487
3475.072440	0.035938222
3477.000893	0.035778571
3478.929347	0.035134960
3480.857800	0.034113515
3482.786253	0.033757955
3484.714706	0.034450270
3486.643159	0.035161145
3488.571612	0.035088513
3490.500065	0.034490440
3492.428518	0.033982694
3494.356971	0.034008060
3496.285424	0.034553178
3498.213877	0.034999542
3500.142330	0.034833260
3502.070783	0.034399353
3503.999237	0.034122437
3505.927690	0.033666518
3507.856143	0.032872841
3509.784596	0.032319486
3511.713049	0.032076903
3513.641502	0.031614285
3515.569955	0.031116052
3517.498408	0.031128412
3519.426861	0.031488083
3521.355314	0.031563710
3523.283767	0.031296175
3525.212220	0.031237237
3527.140673	0.031427175
3529.069126	0.031259473
3530.997580	0.030594110
3532.926033	0.029729830
3534.854486	0.028838288
3536.782939	0.028283652
3538.711392	0.028435934
3540.639845	0.029169219
3542.568298	0.029883221
3544.496751	0.029903043
3546.425204	0.029250111
3548.353657	0.028565235
3550.282110	0.028250974
3552.210563	0.028284077
3554.139016	0.028394783
3556.067470	0.028299462
3557.995923	0.027976098
3559.924376	0.027753690
3561.852829	0.028138679
3563.781282	0.029040670
3565.709735	0.029292164
3567.638188	0.028158009
3569.566641	0.026684295
3571.495094	0.025816813
3573.423547	0.025289671
3575.352000	0.024462676
3577.280453	0.023364889
3579.208906	0.022701299
3581.137360	0.022914534
3583.065813	0.023919459
3584.994266	0.025032705
3586.922719	0.025194738
3588.851172	0.024372835
3590.779625	0.023493173
3592.708078	0.022835946
3594.636531	0.022283681
3596.564984	0.021980440
3598.493437	0.021936961
3600.421890	0.021747900
3602.350343	0.021363420
3604.278796	0.021154590
3606.207249	0.021123247
3608.135703	0.021130815
3610.064156	0.021347782
3611.992609	0.021698186
3613.921062	0.021781566
3615.849515	0.021615842
3617.777968	0.021500554
3619.706421	0.021166177
3621.634874	0.020383462
3623.563327	0.019974306
3625.491780	0.020331629
3627.420233	0.020585001
3629.348686	0.020324636
3631.277139	0.020076660
3633.205593	0.019562084
3635.134046	0.018590374
3637.062499	0.017596090
3638.990952	0.016978487
3640.919405	0.016748214
3642.847858	0.016709104
3644.776311	0.016836004
3646.704764	0.016967276
3648.633217	0.016397107
3650.561670	0.015066441
3652.490123	0.014349780
3654.418576	0.014267122
3656.347029	0.014169401
3658.275482	0.014137628
3660.203936	0.014151991
3662.132389	0.013875451
3664.060842	0.013378400
3665.989295	0.013018193
3667.917748	0.012898332
3669.846201	0.013076783
3671.774654	0.013572357
3673.703107	0.013535501
3675.631560	0.012863020
3677.560013	0.012584923
3679.488466	0.012524859
3681.416919	0.012246528
3683.345372	0.012070901
3685.273826	0.012454231
3687.202279	0.013120486
3689.130732	0.013018832
3691.059185	0.012015328
3692.987638	0.011378430
3694.916091	0.011398396
3696.844544	0.011561094
3698.772997	0.011793469
3700.701450	0.012252933
3702.629903	0.012690723
3704.558356	0.012679910
3706.486809	0.012137821
3708.415262	0.011363843
3710.343716	0.010994853
3712.272169	0.011589740
3714.200622	0.012627659
3716.129075	0.013042788
3718.057528	0.012640069
3719.985981	0.011978001
3721.914434	0.011617368
3723.842887	0.011840669
3725.771340	0.012402026
3727.699793	0.012769233
3729.628246	0.012698159
3731.556699	0.012428689
3733.485152	0.012606808
3735.413605	0.013394987
3737.342059	0.013813136
3739.270512	0.013646186
3741.198965	0.013532894
3743.127418	0.013202657
3745.055871	0.012518020
3746.984324	0.012020835
3748.912777	0.012010152
3750.841230	0.012845494
3752.769683	0.013967521
3754.698136	0.014307596
3756.626589	0.013988282
3758.555042	0.013415191
3760.483495	0.012809582
3762.411949	0.012624101
3764.340402	0.013014925
3766.268855	0.013703614
3768.197308	0.014387073
3770.125761	0.014799131
3772.054214	0.014428110
3773.982667	0.013266735
3775.911120	0.012396366
3777.839573	0.012541543
3779.768026	0.013136149
3781.696479	0.013167735
3783.624932	0.012548868
3785.553385	0.012000572
3787.481838	0.011982293
3789.410292	0.012249567
3791.338745	0.012533098
3793.267198	0.012919563
3795.195651	0.013378016
3797.124104	0.013757650
3799.052557	0.013811487
3800.981010	0.013450785
3802.909463	0.013317414
3804.837916	0.013619872
3806.766369	0.013932359
3808.694822	0.014080608
3810.623275	0.014032065
3812.551728	0.013896690
3814.480182	0.013997178
3816.408635	0.014673678
3818.337088	0.015397063
3820.265541	0.014897170
3822.193994	0.013610141
3824.122447	0.012850002
3826.050900	0.012789760
3827.979353	0.013148884
3829.907806	0.013364688
3831.836259	0.013320060
3833.764712	0.013684372
3835.693165	0.014943874
3837.621618	0.016403340
3839.550071	0.016481562
3841.478525	0.014800943
3843.406978	0.012777826
3845.335431	0.011649595
3847.263884	0.011371413
3849.192337	0.011434662
3851.120790	0.011186587
3853.049243	0.010292517
3854.977696	0.009880731
3856.906149	0.010641086
3858.834602	0.012059920
3860.763055	0.013612840
3862.691508	0.014657676
3864.619961	0.014931152
3866.548415	0.014836891
3868.476868	0.014179338
3870.405321	0.012878972
3872.333774	0.011883679
3874.262227	0.011901085
3876.190680	0.012891829
3878.119133	0.014071606
3880.047586	0.014457409
3881.976039	0.013919869
3883.904492	0.013240562
3885.832945	0.013192315
3887.761398	0.013648113
3889.689851	0.013808073
3891.618305	0.013497409
3893.546758	0.012998710
3895.475211	0.012419160
3897.403664	0.012091436
3899.332117	0.012457580
3901.260570	0.013091932
3903.189023	0.012862955
3905.117476	0.012235725
3907.045929	0.012269897
3908.974382	0.012472563
3910.902835	0.012197918
3912.831288	0.011911850
3914.759741	0.012207096
3916.688194	0.012682477
3918.616648	0.012498690
3920.545101	0.011889597
3922.473554	0.011326143
3924.402007	0.010612163
3926.330460	0.010246456
3928.258913	0.010776156
3930.187366	0.011369337
3932.115819	0.011355570
3934.044272	0.011452772
3935.972725	0.011863719
3937.901178	0.012032650
3939.829631	0.011734084
3941.758084	0.011069183
3943.686538	0.010551031
3945.614991	0.010770689
3947.543444	0.011497755
3949.471897	0.011677332
3951.400350	0.010860296
3953.328803	0.010035428
3955.257256	0.009920320
3957.185709	0.010060970
3959.114162	0.009969980
3961.042615	0.010041886
3962.971068	0.010181176
3964.899521	0.009512523
3966.827974	0.008660281
3968.756427	0.009037462
3970.684881	0.010242793
3972.613334	0.010720499
3974.541787	0.010292997
3976.470240	0.009883525
3978.398693	0.010016473
3980.327146	0.010577964
3982.255599	0.011107032
3984.184052	0.011274815
3986.112505	0.010819343
3988.040958	0.009974436
3989.969411	0.009401892
3991.897864	0.009145743
3993.826317	0.009064524
3995.754771	0.009482261
3997.683224	0.010195597
3999.611677	0.010553985
4001.540130	0.010501252
4003.468583	0.010268229
4005.397036	0.010225109
4007.325489	0.010467960
4009.253942	0.010232532
4011.182395	0.009504987
4013.110848	0.009380731
4015.039301	0.009851436
4016.967754	0.009961417
4018.896207	0.009606558
4020.824661	0.009291410
4022.753114	0.008930456
4024.681567	0.008677426
4026.610020	0.009100811
4028.538473	0.009807386
4030.466926	0.009732904
4032.395379	0.009062057
4034.323832	0.008453750
4036.252285	0.008115429
4038.180738	0.008178504
4040.109191	0.008364172
4042.037644	0.007917280
4043.966097	0.007219602
4045.894550	0.007351723
4047.823004	0.008043737
4049.751457	0.008532290
4051.679910	0.008668839
4053.608363	0.008526653
4055.536816	0.008157535
4057.465269	0.007943016
4059.393722	0.008287963
4061.322175	0.008785738
4063.250628	0.008965909
4065.179081	0.009383746
4067.107534	0.009811910
4069.035987	0.009408888
4070.964440	0.008982887
4072.892894	0.009114155
4074.821347	0.008958759
4076.749800	0.008461456
4078.678253	0.008444601
4080.606706	0.008925287
4082.535159	0.009309729
4084.463612	0.009248166
4086.392065	0.008858639
4088.320518	0.008567167
4090.248971	0.008398956
4092.177424	0.008300869
4094.105877	0.008651963
4096.034330	0.009394070
4097.962783	0.009577709
4099.891237	0.008912643
4101.819690	0.008227422
4103.748143	0.008176362
4105.676596	0.008421945
4107.605049	0.008381433
4109.533502	0.008467299
4111.461955	0.008808670
4113.390408	0.008601336
4115.318861	0.008211313
4117.247314	0.008410880
4119.175767	0.008706485
4121.104220	0.008486247
4123.032673	0.007828157
4124.961127	0.007615403
4126.889580	0.008195007
4128.818033	0.008534833
4130.746486	0.008358587
4132.674939	0.008402039
4134.603392	0.008541663
4136.531845	0.008432591
4138.460298	0.008257623
4140.388751	0.007768075
4142.317204	0.007019328
4144.245657	0.006591932
4146.174110	0.006377800
4148.102563	0.006328164
4150.031017	0.006616685
4151.959470	0.007091993
4153.887923	0.007164856
4155.816376	0.006816873
4157.744829	0.006791270
4159.673282	0.007371991
4161.601735	0.008071207
4163.530188	0.008200758
4165.458641	0.007982820
4167.387094	0.007797530
4169.315547	0.007567072
4171.244000	0.007448007
4173.172453	0.007638815
4175.100906	0.008170392
4177.029360	0.008906038
4178.957813	0.009118130
4180.886266	0.008599861
4182.814719	0.007998841
4184.743172	0.007671608
4186.671625	0.007243774
4188.600078	0.006773958
4190.528531	0.006895564
4192.456984	0.007270550
4194.385437	0.007182542
4196.313890	0.006856197
4198.242343	0.007011225
4200.170796	0.007530721
4202.099250	0.007471952
4204.027703	0.006924752
4205.956156	0.006665165
4207.884609	0.006925299
4209.813062	0.007022128
4211.741515	0.006813852
4213.669968	0.006809959
4215.598421	0.007175350
4217.526874	0.007496911
4219.455327	0.007444472
4221.383780	0.007421036
4223.312233	0.007969078
4225.240686	0.008576689
4227.169139	0.008154688
4229.097593	0.007033562
4231.026046	0.006334233
4232.954499	0.006289632
4234.882952	0.006384167
4236.811405	0.006510695
4238.739858	0.007339027
4240.668311	0.008154357
4242.596764	0.007953808
4244.525217	0.007130962
4246.453670	0.006529332
4248.382123	0.006191573
4250.310576	0.006163202
4252.239029	0.006245158
4254.167483	0.006187174
4256.095936	0.006015433
4258.024389	0.005532202
4259.952842	0.005102249
4261.881295	0.005497782
4263.809748	0.006026568
4265.738201	0.005994224
4267.666654	0.006271764
4269.595107	0.007102011
4271.523560	0.007704379
4273.452013	0.007478624
4275.380466	0.006791895
4277.308919	0.006258088
4279.237373	0.006137267
4281.165826	0.005962567
4283.094279	0.005614106
4285.022732	0.005046399
4286.951185	0.004489809
4288.879638	0.004861414
4290.808091	0.005573956
4292.736544	0.005432257
4294.664997	0.004822862
4296.593450	0.005142507
4298.521903	0.005848143
4300.450356	0.005874206
4302.378809	0.005521616
4304.307262	0.005635415
4306.235716	0.006149976
4308.164169	0.006691396
4310.092622	0.006900743
4312.021075	0.006452022
4313.949528	0.005738197
4315.877981	0.005555642
4317.806434	0.005694347
4319.734887	0.005525218
4321.663340	0.005073525
4323.591793	0.004854432
4325.520246	0.005025207
4327.448699	0.005068528
4329.377152	0.005234898
4331.305606	0.005615446
4333.234059	0.005375414
4335.162512	0.005105870
4337.090965	0.005443505
4339.019418	0.006214298
4340.947871	0.006506253
4342.876324	0.005933427
4344.804777	0.005796892
4346.733230	0.006451697
4348.661683	0.006814375
4350.590136	0.006302649
4352.518589	0.005797969
4354.447042	0.005915974
4356.375495	0.006169443
4358.303949	0.006051748
4360.232402	0.005512277
4362.160855	0.005104908
4364.089308	0.004877299
4366.017761	0.004761844
4367.946214	0.005029027
4369.874667	0.005191656
4371.803120	0.004655978
4373.731573	0.004413848
4375.660026	0.005152401
4377.588479	0.005704261
4379.516932	0.005282221
4381.445385	0.004700588
4383.373839	0.004970267
4385.302292	0.005786202
4387.230745	0.005862721
4389.159198	0.005445071
4391.087651	0.006013709
4393.016104	0.007326192
4394.944557	0.008385742
4396.873010	0.008530033
4398.801463	0.008203231
4400.729916	0.008253200
4402.658369	0.008418356
4404.586822	0.008153092
4406.515275	0.007576875
4408.443729	0.007138363
4410.372182	0.006479325
4412.300635	0.005498753
4414.229088	0.004972385
4416.157541	0.004552510
4418.085994	0.004921703
4420.014447	0.005852980
4421.942900	0.006126903
4423.871353	0.005687869
4425.799806	0.005329187
4427.728259	0.005630603
4429.656712	0.006098212
4431.585165	0.006235457
4433.513618	0.006718832
4435.442072	0.007824861
4437.370525	0.008293141
4439.298978	0.007666930
4441.227431	0.007020762
4443.155884	0.006584012
4445.084337	0.006041807
4447.012790	0.006142816
4448.941243	0.007064712
4450.869696	0.008060372
4452.798149	0.008519052
4454.726602	0.008250369
4456.655055	0.007619972
4458.583508	0.007239555
4460.511962	0.007583695
4462.440415	0.008196343
4464.368868	0.008137379
4466.297321	0.007416807
4468.225774	0.006993686
4470.154227	0.007055198
4472.082680	0.007695444
4474.011133	0.008148141
4475.939586	0.007855914
4477.868039	0.007742797
4479.796492	0.008167602
4481.724945	0.007946697
4483.653398	0.007214041
4485.581851	0.007247304
4487.510305	0.007509876
4489.438758	0.006961450
4491.367211	0.005691251
4493.295664	0.004483012
4495.224117	0.004099002
4497.152570	0.005061142
4499.081023	0.006753737
4501.009476	0.008066734
4502.937929	0.008994396
4504.866382	0.008852178
4506.794835	0.007484333
4508.723288	0.006038712
4510.651741	0.005576068
4512.580195	0.005928426
4514.508648	0.006724248
4516.437101	0.007313232
4518.365554	0.006974734
4520.294007	0.006622813
4522.222460	0.007149417
4524.150913	0.007720486
4526.079366	0.007173421
4528.007819	0.005777055
4529.936272	0.004793421
4531.864725	0.004859547
4533.793178	0.006137533
4535.721631	0.007683454
4537.650084	0.007820672
4539.578538	0.006602257
4541.506991	0.005944259
4543.435444	0.006311952
4545.363897	0.006696361
4547.292350	0.006601995
4549.220803	0.006234622
4551.149256	0.006156201
4553.077709	0.006069508
4555.006162	0.006503670
4556.934615	0.007708543
4558.863068	0.008432291
4560.791521	0.008440766
4562.719974	0.008252602
4564.648428	0.007821037
4566.576881	0.006829121
4568.505334	0.006186697
4570.433787	0.006020594
4572.362240	0.006291140
4574.290693	0.007184510
4576.219146	0.008299422
4578.147599	0.009007093
4580.076052	0.008424244
4582.004505	0.007126141
4583.932958	0.006280825
4585.861411	0.006185624
4587.789864	0.006434141
4589.718318	0.006647993
4591.646771	0.006587329
4593.575224	0.006159082
4595.503677	0.005881311
4597.432130	0.005379776
4599.360583	0.005280700
4601.289036	0.005502859
4603.217489	0.005188160
[truncated: 1,501 more rows]
