# Supplementary material for: Adaptive Method for Quantitative Estimation of Glucose and Fructose Concentrations in Aqueous Solutions Based on Infrared Nanoantenna Optics
Source: Sensors (Basel). 2019 Jul 11;19(14):3053. doi: 10.3390/s19143053 (PMC6678705; doi:10.3390/s19143053)
Supplement: Supplementary file 1 [file sensors-19-03053-s001.zip › 00_Measurement_Data/Fructose cycles/3 water/res4 sc50_50 ap100x100/3 water.20.txt]

748.239793	0.026967697
750.168246	0.014510247
752.096699	0.006677171
754.025152	0.019265458
755.953605	0.028879257
757.882058	0.025823012
759.810511	0.025494948
761.738964	0.036363520
763.667418	0.035126533
765.595871	0.025587739
767.524324	0.031634729
769.452777	0.025064351
771.381230	0.014361897
773.309683	0.024330478
775.238136	0.033396203
777.166589	0.031754125
779.095042	0.024457326
781.023495	0.032355208
782.951948	0.033777967
784.880401	0.022162652
786.808854	0.009927211
788.737308	0.008811503
790.665761	0.017155584
792.594214	0.032254584
794.522667	0.045359336
796.451120	0.047811929
798.379573	0.046175811
800.308026	0.049086306
802.236479	0.040510785
804.164932	0.032100901
806.093385	0.039783031
808.021838	0.027560050
809.950291	0.012913069
811.878744	0.015977466
813.807197	0.032398149
815.735651	0.041169409
817.664104	0.031226190
819.592557	0.021016667
821.521010	0.023581570
823.449463	0.012978341
825.377916	0.018065492
827.306369	0.038913622
829.234822	0.032852869
831.163275	0.020451536
833.091728	0.016632393
835.020181	0.016919890
836.948634	0.017556962
838.877087	0.019958278
840.805541	0.023523346
842.733994	0.028578416
844.662447	0.025653977
846.590900	0.021168206
848.519353	0.015692504
850.447806	0.013210194
852.376259	0.018487466
854.304712	0.017281177
856.233165	0.014261858
858.161618	0.009269929
860.090071	0.008435570
862.018524	0.017840162
863.946977	0.016756952
865.875430	0.017666275
867.803884	0.024580965
869.732337	0.029587235
871.660790	0.029121045
873.589243	0.025845557
875.517696	0.026009960
877.446149	0.031172676
879.374602	0.034986347
881.303055	0.035197660
883.231508	0.036199134
885.159961	0.040193431
887.088414	0.045654260
889.016867	0.049046714
890.945320	0.048015345
892.873774	0.045568585
894.802227	0.045233045
896.730680	0.049205869
898.659133	0.055710312
900.587586	0.060843188
902.516039	0.064137563
904.444492	0.067345485
906.372945	0.071262099
908.301398	0.074874982
910.229851	0.077960379
912.158304	0.081907667
914.086757	0.086625785
916.015210	0.091233082
917.943664	0.095792323
919.872117	0.099409498
921.800570	0.102233395
923.729023	0.107073158
925.657476	0.113181025
927.585929	0.117906436
929.514382	0.123961106
931.442835	0.132912368
933.371288	0.139890119
935.299741	0.142996475
937.228194	0.146022379
939.156647	0.150667548
941.085100	0.156095713
943.013553	0.162665755
944.942007	0.169556260
946.870460	0.174605727
948.798913	0.178821951
950.727366	0.184322715
952.655819	0.190617323
954.584272	0.196414843
956.512725	0.201784983
958.441178	0.208317563
960.369631	0.216144115
962.298084	0.223487288
964.226537	0.229959324
966.154990	0.236338511
968.083443	0.242937908
970.011897	0.249718800
971.940350	0.256507009
973.868803	0.263413221
975.797256	0.271007061
977.725709	0.278531909
979.654162	0.284570694
981.582615	0.289855808
983.511068	0.295502573
985.439521	0.301368594
987.367974	0.307488143
989.296427	0.313547969
991.224880	0.318679541
993.153333	0.323669702
995.081786	0.330048829
997.010240	0.336689204
998.938693	0.341918737
1000.867146	0.346200258
1002.795599	0.350019515
1004.724052	0.354005486
1006.652505	0.359226912
1008.580958	0.365141183
1010.509411	0.370011687
1012.437864	0.373229176
1014.366317	0.376194924
1016.294770	0.380066544
1018.223223	0.383861989
1020.151676	0.386539906
1022.080130	0.388930529
1024.008583	0.392065227
1025.937036	0.395928800
1027.865489	0.400006592
1029.793942	0.403236449
1031.722395	0.404928029
1033.650848	0.405692637
1035.579301	0.406407297
1037.507754	0.407827616
1039.436207	0.410144269
1041.364660	0.412199438
1043.293113	0.413081944
1045.221566	0.413163543
1047.150019	0.413128108
1049.078473	0.413422734
1051.006926	0.413691431
1052.935379	0.413485527
1054.863832	0.412988901
1056.792285	0.411912471
1058.720738	0.410301298
1060.649191	0.409270346
1062.577644	0.409266770
1064.506097	0.409798026
1066.434550	0.410152912
1068.363003	0.409308076
1070.291456	0.407053500
1072.219909	0.404563993
1074.148363	0.402653128
1076.076816	0.401405245
1078.005269	0.400570929
1079.933722	0.399347723
1081.862175	0.397953361
1083.790628	0.397497475
1085.719081	0.397407055
1087.647534	0.396395028
1089.575987	0.394415319
1091.504440	0.391778529
1093.432893	0.389119893
1095.361346	0.387095302
1097.289799	0.385098249
1099.218253	0.382609576
1101.146706	0.379929662
1103.075159	0.377210766
1105.003612	0.374776036
1106.932065	0.372806191
1108.860518	0.370820284
1110.788971	0.368480563
1112.717424	0.365696818
1114.645877	0.362453878
1116.574330	0.359095991
1118.502783	0.356148303
1120.431236	0.353898227
1122.359689	0.351701260
1124.288142	0.348698795
1126.216596	0.345468998
1128.145049	0.342800856
1130.073502	0.340310544
1132.001955	0.337600470
1133.930408	0.335004807
1135.858861	0.332941175
1137.787314	0.331217557
1139.715767	0.329154164
1141.644220	0.326399922
1143.572673	0.323397279
1145.501126	0.320448101
1147.429579	0.317260891
1149.358032	0.314026952
1151.286486	0.311178982
1153.214939	0.308606327
1155.143392	0.306023777
1157.071845	0.303290755
1159.000298	0.300432801
1160.928751	0.297492683
1162.857204	0.294597119
1164.785657	0.291984946
1166.714110	0.289483994
1168.642563	0.286752611
1170.571016	0.284017444
1172.499469	0.281622082
1174.427922	0.279160738
1176.356375	0.276140392
1178.284829	0.272959232
1180.213282	0.269938380
1182.141735	0.266867101
1184.070188	0.263911694
1185.998641	0.261231810
1187.927094	0.258832306
1189.855547	0.256892920
1191.784000	0.254991174
1193.712453	0.252521217
1195.640906	0.249980032
1197.569359	0.247998193
1199.497812	0.245992318
1201.426265	0.243240595
1203.354719	0.240407556
1205.283172	0.237940893
1207.211625	0.235563487
1209.140078	0.232767925
1211.068531	0.229688525
1212.996984	0.226908654
1214.925437	0.224650860
1216.853890	0.222919762
1218.782343	0.221493825
1220.710796	0.219655022
1222.639249	0.217029527
1224.567702	0.214194760
1226.496155	0.211962730
1228.424609	0.210343048
1230.353062	0.208784282
1232.281515	0.207041591
1234.209968	0.204884291
1236.138421	0.202354252
1238.066874	0.200181320
1239.995327	0.198678419
1241.923780	0.197336823
1243.852233	0.195668355
1245.780686	0.193608746
1247.709139	0.191673264
1249.637592	0.190319121
1251.566045	0.188993737
1253.494498	0.186954945
1255.422952	0.184941486
1257.351405	0.183767229
1259.279858	0.182642564
1261.208311	0.180907667
1263.136764	0.178903028
1265.065217	0.177049205
1266.993670	0.175557509
1268.922123	0.174174726
1270.850576	0.172281399
1272.779029	0.169873595
1274.707482	0.167624161
1276.635935	0.165995002
1278.564388	0.164721221
1280.492842	0.163335145
1282.421295	0.161935523
1284.349748	0.160888091
1286.278201	0.159852982
1288.206654	0.158249304
1290.135107	0.156279013
1292.063560	0.154519692
1293.992013	0.153037161
1295.920466	0.151538730
1297.848919	0.149987742
1299.777372	0.148409516
1301.705825	0.146806970
1303.634278	0.145451844
1305.562731	0.144370571
1307.491185	0.143330976
1309.419638	0.142376274
1311.348091	0.141339198
1313.276544	0.140335962
1315.204997	0.139552459
1317.133450	0.138342202
1319.061903	0.136561424
1320.990356	0.134705156
1322.918809	0.132903248
1324.847262	0.131316945
1326.775715	0.130069315
1328.704168	0.128874362
1330.632621	0.127599195
1332.561075	0.126671970
1334.489528	0.126461104
1336.417981	0.126500845
1338.346434	0.125821456
1340.274887	0.124587990
1342.203340	0.122847535
1344.131793	0.120239891
1346.060246	0.117786378
1347.988699	0.116286233
1349.917152	0.115341507
1351.845605	0.114322096
1353.774058	0.113143079
1355.702511	0.112580806
1357.630965	0.113007307
1359.559418	0.113236494
1361.487871	0.112124927
1363.416324	0.110773027
1365.344777	0.109736927
1367.273230	0.108203754
1369.201683	0.107168697
1371.130136	0.106850147
1373.058589	0.105832644
1374.987042	0.104577862
1376.915495	0.103454605
1378.843948	0.101828076
1380.772401	0.100422546
1382.700854	0.099912390
1384.629308	0.099518798
1386.557761	0.098424241
1388.486214	0.097640209
1390.414667	0.097802319
1392.343120	0.097690359
1394.271573	0.097423360
1396.200026	0.097367644
1398.128479	0.096216463
1400.056932	0.094735727
1401.985385	0.093661167
1403.913838	0.091836639
1405.842291	0.090077199
1407.770744	0.088908799
1409.699198	0.087627083
1411.627651	0.086870991
1413.556104	0.087327510
1415.484557	0.087886713
1417.413010	0.086994104
1419.341463	0.086064041
1421.269916	0.086145595
1423.198369	0.085107453
1425.126822	0.083460353
1427.055275	0.082448915
1428.983728	0.081527039
1430.912181	0.081561670
1432.840634	0.082269162
1434.769087	0.080959231
1436.697541	0.078418501
1438.625994	0.077650256
1440.554447	0.077165075
1442.482900	0.076029219
1444.411353	0.075324647
1446.339806	0.074715748
1448.268259	0.074132651
1450.196712	0.074284770
1452.125165	0.075465955
1454.053618	0.076736286
1455.982071	0.076317549
1457.910524	0.075336948
1459.838977	0.075265497
1461.767431	0.073608309
1463.695884	0.070117131
1465.624337	0.068153232
1467.552790	0.069089860
1469.481243	0.070052408
1471.409696	0.069340855
1473.338149	0.068742536
1475.266602	0.068632461
1477.195055	0.067969203
1479.123508	0.066713177
1481.051961	0.065286100
1482.980414	0.064819939
1484.908867	0.065420084
1486.837321	0.065875471
1488.765774	0.065285906
1490.694227	0.064368226
1492.622680	0.064040802
1494.551133	0.063115902
1496.479586	0.061646361
1498.408039	0.060987569
1500.336492	0.061337981
1502.264945	0.062491748
1504.193398	0.062915213
1506.121851	0.061981197
1508.050304	0.062505342
1509.978757	0.063218892
1511.907210	0.062213432
1513.835664	0.061148163
1515.764117	0.060973141
1517.692570	0.061757121
1519.621023	0.061759043
1521.549476	0.060270380
1523.477929	0.059142429
1525.406382	0.057591882
1527.334835	0.055902973
1529.263288	0.055345677
1531.191741	0.054717708
1533.120194	0.054166906
1535.048647	0.056046337
1536.977100	0.058590323
1538.905554	0.059139241
1540.834007	0.059256904
1542.762460	0.058408134
1544.690913	0.055635139
1546.619366	0.053127296
1548.547819	0.051529635
1550.476272	0.051100463
1552.404725	0.051994406
1554.333178	0.053634297
1556.261631	0.054422658
1558.190084	0.052681796
1560.118537	0.051615119
1562.046990	0.051739953
1563.975443	0.050393790
1565.903897	0.048825130
1567.832350	0.047805972
1569.760803	0.047613919
1571.689256	0.048923358
1573.617709	0.049480181
1575.546162	0.048489094
1577.474615	0.048213672
1579.403068	0.048035692
1581.331521	0.046802234
1583.259974	0.045910899
1585.188427	0.046066999
1587.116880	0.046524480
1589.045333	0.046702422
1590.973787	0.046859365
1592.902240	0.047167692
1594.830693	0.047306210
1596.759146	0.047221228
1598.687599	0.047183387
1600.616052	0.047289427
1602.544505	0.047475636
1604.472958	0.047754679
1606.401411	0.048069261
1608.329864	0.048372444
1610.258317	0.048997596
1612.186770	0.050029278
1614.115223	0.050475236
1616.043677	0.050331410
1617.972130	0.051541861
1619.900583	0.053169653
1621.829036	0.053000182
1623.757489	0.052793384
1625.685942	0.053402860
1627.614395	0.053535245
1629.542848	0.054135203
1631.471301	0.055807985
1633.399754	0.056825161
1635.328207	0.056806765
1637.256660	0.057382677
1639.185113	0.057662021
1641.113566	0.057297815
1643.042020	0.057181146
1644.970473	0.056954507
1646.898926	0.057872240
1648.827379	0.061078254
1650.755832	0.061024278
1652.684285	0.056384727
1654.612738	0.054582275
1656.541191	0.055607155
1658.469644	0.055640224
1660.398097	0.054700244
1662.326550	0.053976450
1664.255003	0.054510441
1666.183456	0.055138573
1668.111910	0.054314166
1670.040363	0.053659961
1671.968816	0.053701382
1673.897269	0.052231379
1675.825722	0.050614554
1677.754175	0.051022165
1679.682628	0.051971644
1681.611081	0.051208746
1683.539534	0.048685722
1685.467987	0.047471326
1687.396440	0.047267728
1689.324893	0.046020415
1691.253346	0.045162454
1693.181799	0.045007318
1695.110253	0.044957142
1697.038706	0.045498408
1698.967159	0.044745341
1700.895612	0.043269303
1702.824065	0.043179289
1704.752518	0.042364791
1706.680971	0.040756319
1708.609424	0.039571159
1710.537877	0.038958941
1712.466330	0.039174311
1714.394783	0.039964255
1716.323236	0.040064275
1718.251689	0.039042644
1720.180143	0.037719328
1722.108596	0.036182981
1724.037049	0.034837529
1725.965502	0.034332018
1727.893955	0.034498628
1729.822408	0.035160638
1731.750861	0.035603952
1733.679314	0.035360854
1735.607767	0.035581671
1737.536220	0.035564847
1739.464673	0.034804992
1741.393126	0.034561437
1743.321579	0.034885395
1745.250032	0.035186093
1747.178486	0.035205193
1749.106939	0.034649484
1751.035392	0.034024209
1752.963845	0.033815831
1754.892298	0.033564426
1756.820751	0.033442743
1758.749204	0.033870820
1760.677657	0.034005415
1762.606110	0.033935227
1764.534563	0.034246419
1766.463016	0.034608960
1768.391469	0.035205979
1770.319922	0.035759479
1772.248376	0.035805158
1774.176829	0.036010783
1776.105282	0.036283996
1778.033735	0.036257178
1779.962188	0.036357760
1781.890641	0.036773190
1783.819094	0.037011970
1785.747547	0.037140340
1787.676000	0.037669722
1789.604453	0.038265333
1791.532906	0.038711555
1793.461359	0.039401058
1795.389812	0.039934400
1797.318266	0.039755344
1799.246719	0.039253306
1801.175172	0.039157782
1803.103625	0.039656479
1805.032078	0.040201541
1806.960531	0.040476993
1808.888984	0.040594861
1810.817437	0.040719636
1812.745890	0.040793128
1814.674343	0.040508658
1816.602796	0.040124893
1818.531249	0.040362973
1820.459702	0.041165669
1822.388155	0.041816898
1824.316609	0.042130068
1826.245062	0.042592768
1828.173515	0.042733133
1830.101968	0.042168185
1832.030421	0.041587107
1833.958874	0.041087132
1835.887327	0.040742986
1837.815780	0.040921520
1839.744233	0.041458257
1841.672686	0.041576371
1843.601139	0.041281153
1845.529592	0.041443355
1847.458045	0.041489743
1849.386499	0.040888306
1851.314952	0.040183004
1853.243405	0.039697733
1855.171858	0.039438907
1857.100311	0.039160404
1859.028764	0.038755842
1860.957217	0.038569991
1862.885670	0.038829174
1864.814123	0.039228987
1866.742576	0.039100412
1868.671029	0.038474262
1870.599482	0.038014878
1872.527935	0.037533145
1874.456388	0.036834337
1876.384842	0.036368947
1878.313295	0.036215480
1880.241748	0.036116298
1882.170201	0.035996933
1884.098654	0.036012083
1886.027107	0.036037587
1887.955560	0.035546109
1889.884013	0.034878939
1891.812466	0.034659173
1893.740919	0.034355730
1895.669372	0.033773117
1897.597825	0.033351533
1899.526278	0.033104859
1901.454732	0.032849383
1903.383185	0.032677334
1905.311638	0.032733575
1907.240091	0.032677475
1909.168544	0.032203522
1911.096997	0.031666402
1913.025450	0.031414140
1914.953903	0.031208573
1916.882356	0.030771900
1918.810809	0.030554660
1920.739262	0.030540990
1922.667715	0.030240152
1924.596168	0.029893896
1926.524622	0.029536394
1928.453075	0.029065762
1930.381528	0.028638145
1932.309981	0.028251013
1934.238434	0.027895445
1936.166887	0.027602086
1938.095340	0.027435469
1940.023793	0.027303401
1941.952246	0.027139289
1943.880699	0.027125057
1945.809152	0.027022285
1947.737605	0.026652802
1949.666058	0.026252769
1951.594511	0.025859036
1953.522965	0.025526017
1955.451418	0.025384454
1957.379871	0.025306594
1959.308324	0.025043916
1961.236777	0.024713183
1963.165230	0.024488673
1965.093683	0.024168398
1967.022136	0.023735994
1968.950589	0.023493549
1970.879042	0.023404682
1972.807495	0.023254897
1974.735948	0.022876838
1976.664401	0.022266127
1978.592855	0.021768183
1980.521308	0.021693321
1982.449761	0.021880632
1984.378214	0.021830698
1986.306667	0.021583509
1988.235120	0.021583976
1990.163573	0.021563951
1992.092026	0.021288287
1994.020479	0.021108029
1995.948932	0.020854698
1997.877385	0.020425877
1999.805838	0.020166112
2001.734291	0.020108705
2003.662744	0.020111298
2005.591198	0.020080175
2007.519651	0.019791303
2009.448104	0.019250773
2011.376557	0.018959532
2013.305010	0.019116942
2015.233463	0.019260755
2017.161916	0.019162098
2019.090369	0.019022778
2021.018822	0.018810945
2022.947275	0.018418107
2024.875728	0.018082494
2026.804181	0.018075757
2028.732634	0.018323187
2030.661088	0.018527091
2032.589541	0.018318567
2034.517994	0.017683795
2036.446447	0.017225677
2038.374900	0.017255804
2040.303353	0.017367646
2042.231806	0.017345669
2044.160259	0.017356735
2046.088712	0.017371695
2048.017165	0.017249193
2049.945618	0.016974593
2051.874071	0.016688203
2053.802524	0.016585767
2055.730978	0.016625563
2057.659431	0.016513940
2059.587884	0.016288500
2061.516337	0.016165059
2063.444790	0.016021367
2065.373243	0.015974406
2067.301696	0.016204353
2069.230149	0.016280631
2071.158602	0.015999198
2073.087055	0.015782867
2075.015508	0.015777921
2076.943961	0.015635727
2078.872414	0.015291071
2080.800867	0.015072374
2082.729321	0.014982734
2084.657774	0.014833673
2086.586227	0.014747458
2088.514680	0.014797745
2090.443133	0.014768416
2092.371586	0.014623629
2094.300039	0.014599660
2096.228492	0.014723797
2098.156945	0.014758769
2100.085398	0.014579182
2102.013851	0.014289033
2103.942304	0.014005564
2105.870757	0.013873228
2107.799211	0.013999655
2109.727664	0.014039483
2111.656117	0.013801844
2113.584570	0.013699224
2115.513023	0.013760692
2117.441476	0.013696528
2119.369929	0.013636339
2121.298382	0.013630336
2123.226835	0.013591614
2125.155288	0.013523824
2127.083741	0.013266186
2129.012194	0.012907485
2130.940647	0.012786273
2132.869100	0.012959682
2134.797554	0.013249684
2136.726007	0.013316525
2138.654460	0.013058048
2140.582913	0.012883378
2142.511366	0.013004446
2144.439819	0.013117750
2146.368272	0.013067812
2148.296725	0.013078543
2150.225178	0.013160799
2152.153631	0.013217744
2154.082084	0.013223452
2156.010537	0.012991070
2157.938990	0.012442864
2159.867444	0.011862068
2161.795897	0.011552220
2163.724350	0.011462527
2165.652803	0.011354097
2167.581256	0.011260355
2169.509709	0.011424878
2171.438162	0.011904228
2173.366615	0.012321378
2175.295068	0.012231606
2177.223521	0.011852608
2179.151974	0.011594707
2181.080427	0.011472733
2183.008880	0.011443178
2184.937334	0.011434896
2186.865787	0.011453205
2188.794240	0.011643713
2190.722693	0.011824227
2192.651146	0.011661077
2194.579599	0.011363596
2196.508052	0.011304107
2198.436505	0.011290956
2200.364958	0.011129955
2202.293411	0.011066917
2204.221864	0.011168055
2206.150317	0.011230503
2208.078770	0.011093636
2210.007223	0.010778515
2211.935677	0.010561355
2213.864130	0.010599452
2215.792583	0.010810954
2217.721036	0.011001253
2219.649489	0.010950735
2221.577942	0.010812350
2223.506395	0.010784183
2225.434848	0.010576823
2227.363301	0.010148902
2229.291754	0.010108128
2231.220207	0.010458541
2233.148660	0.010432615
2235.077113	0.010079132
2237.005567	0.009888980
2238.934020	0.009747590
2240.862473	0.009753984
2242.790926	0.010164953
2244.719379	0.010433871
2246.647832	0.010159364
2248.576285	0.009885334
2250.504738	0.009979010
2252.433191	0.010074591
2254.361644	0.010141665
2256.290097	0.010214304
2258.218550	0.010067863
2260.147003	0.009735853
2262.075456	0.009515325
2264.003910	0.009506791
2265.932363	0.009566418
2267.860816	0.009613537
2269.789269	0.009609338
2271.717722	0.009372608
2273.646175	0.008968848
2275.574628	0.008751262
2277.503081	0.008746374
2279.431534	0.008750332
2281.359987	0.008782006
2283.288440	0.008807026
2285.216893	0.008690191
2287.145346	0.008589578
2289.073800	0.008686721
2291.002253	0.008799745
2292.930706	0.008713346
2294.859159	0.008505688
2296.787612	0.008341718
2298.716065	0.008266323
2300.644518	0.008234823
2302.572971	0.008183842
2304.501424	0.008205013
2306.429877	0.008477045
2308.358330	0.008817869
2310.286783	0.008775990
2312.215236	0.008298329
2314.143690	0.007809843
2316.072143	0.007621694
2318.000596	0.007599039
2319.929049	0.007457540
2321.857502	0.007334403
2323.785955	0.007549321
2325.714408	0.007744444
2327.642861	0.007449966
2329.571314	0.007050859
2331.499767	0.006916015
2333.428220	0.007047582
2335.356673	0.007709412
2337.285126	0.008753555
2339.213579	0.008932892
2341.142033	0.007916845
2343.070486	0.007202521
2344.998939	0.007461905
2346.927392	0.007937432
2348.855845	0.008018317
2350.784298	0.007926332
2352.712751	0.007969138
2354.641204	0.008103288
2356.569657	0.007906994
2358.498110	0.007171245
2360.426563	0.006947216
2362.355016	0.007951620
2364.283469	0.008437412
2366.211923	0.007457021
2368.140376	0.006431303
2370.068829	0.006359466
2371.997282	0.007225323
2373.925735	0.008091341
2375.854188	0.007874927
2377.782641	0.006921668
2379.711094	0.006248071
2381.639547	0.006136417
2383.568000	0.006259533
2385.496453	0.006312867
2387.424906	0.006328221
2389.353359	0.006332889
2391.281812	0.006137523
2393.210266	0.005810603
2395.138719	0.005746881
2397.067172	0.006048088
2398.995625	0.006414057
2400.924078	0.006570591
2402.852531	0.006518637
2404.780984	0.006469814
2406.709437	0.006342642
2408.637890	0.006099842
2410.566343	0.005950376
2412.494796	0.005856801
2414.423249	0.005778478
2416.351702	0.005744173
2418.280156	0.005622710
2420.208609	0.005647540
2422.137062	0.006024027
2424.065515	0.006476291
2425.993968	0.006642839
2427.922421	0.006408015
2429.850874	0.006035022
2431.779327	0.005703179
2433.707780	0.005406279
2435.636233	0.005304484
2437.564686	0.005489885
2439.493139	0.005664672
2441.421592	0.005486744
2443.350045	0.005215715
2445.278499	0.005287985
2447.206952	0.005409722
2449.135405	0.005407151
2451.063858	0.005579244
2452.992311	0.005842052
2454.920764	0.006051696
2456.849217	0.006332839
2458.777670	0.006613441
2460.706123	0.006565354
2462.634576	0.006233059
2464.563029	0.005988505
2466.491482	0.005809918
2468.419935	0.005595481
2470.348389	0.005542576
2472.276842	0.005699554
2474.205295	0.005868040
2476.133748	0.005950528
2478.062201	0.006065346
2479.990654	0.006206978
2481.919107	0.006386536
2483.847560	0.006550804
2485.776013	0.006497817
2487.704466	0.006243043
2489.632919	0.006249047
2491.561372	0.006681872
2493.489825	0.006976072
2495.418279	0.006897649
2497.346732	0.006821032
2499.275185	0.006911650
2501.203638	0.007120722
2503.132091	0.007331623
2505.060544	0.007437554
2506.988997	0.007642192
2508.917450	0.008237639
2510.845903	0.008910153
2512.774356	0.009085177
2514.702809	0.008849923
2516.631262	0.008689044
2518.559715	0.008873779
2520.488168	0.009056112
2522.416622	0.008973953
2524.345075	0.009066438
2526.273528	0.009454533
2528.201981	0.009730170
2530.130434	0.009575359
2532.058887	0.009298291
2533.987340	0.009468617
2535.915793	0.009983403
2537.844246	0.010493222
2539.772699	0.010979983
2541.701152	0.011288673
2543.629605	0.011200970
2545.558058	0.011085359
2547.486512	0.011423694
2549.414965	0.012065561
2551.343418	0.012615905
2553.271871	0.012960938
2555.200324	0.013195192
2557.128777	0.013365588
2559.057230	0.013506281
2560.985683	0.013698983
2562.914136	0.014000792
2564.842589	0.014364180
2566.771042	0.014611875
2568.699495	0.014790094
2570.627948	0.015005613
2572.556401	0.015132111
2574.484855	0.015277019
2576.413308	0.015653519
2578.341761	0.016080949
2580.270214	0.016315224
2582.198667	0.016352233
2584.127120	0.016427826
2586.055573	0.016702434
2587.984026	0.017086552
2589.912479	0.017476743
2591.840932	0.017711932
2593.769385	0.017620256
2595.697838	0.017324623
2597.626291	0.017169546
2599.554745	0.017291328
2601.483198	0.017563064
2603.411651	0.017838534
2605.340104	0.017978825
2607.268557	0.018142721
2609.197010	0.018647540
2611.125463	0.019149372
2613.053916	0.019207191
2614.982369	0.019058347
2616.910822	0.019065250
2618.839275	0.019244507
2620.767728	0.019353986
2622.696181	0.019222179
2624.624635	0.018972972
2626.553088	0.018952418
2628.481541	0.019137096
2630.409994	0.019067790
2632.338447	0.018769169
2634.266900	0.018689442
2636.195353	0.018832861
2638.123806	0.018913813
2640.052259	0.018675584
2641.980712	0.018077090
2643.909165	0.017653931
2645.837618	0.017701710
2647.766071	0.017809449
2649.694524	0.017718717
2651.622978	0.017560257
2653.551431	0.017320888
2655.479884	0.016853634
2657.408337	0.016363744
2659.336790	0.016363092
2661.265243	0.016726151
2663.193696	0.016854281
2665.122149	0.016889829
2667.050602	0.017177850
2668.979055	0.017427260
2670.907508	0.017316069
2672.835961	0.017061058
2674.764414	0.017048625
2676.692868	0.017128464
2678.621321	0.016871611
2680.549774	0.016216649
2682.478227	0.015532761
2684.406680	0.015220074
2686.335133	0.015203740
2688.263586	0.015309419
2690.192039	0.015587894
2692.120492	0.015936347
2694.048945	0.016059861
2695.977398	0.015871344
2697.905851	0.015635010
2699.834304	0.015481369
2701.762757	0.015277987
2703.691211	0.015104323
2705.619664	0.015047631
2707.548117	0.014904020
2709.476570	0.014695147
2711.405023	0.014658281
2713.333476	0.014634282
2715.261929	0.014588413
2717.190382	0.014696163
2719.118835	0.014787488
2721.047288	0.014635586
2722.975741	0.014447933
2724.904194	0.014644793
2726.832647	0.015079518
2728.761101	0.015119793
2730.689554	0.014817821
2732.618007	0.014791015
2734.546460	0.014963453
2736.474913	0.014813346
2738.403366	0.014363985
2740.331819	0.013906355
2742.260272	0.013585348
2744.188725	0.013357574
2746.117178	0.013174066
2748.045631	0.013180814
2749.974084	0.013291357
2751.902537	0.013278728
2753.830991	0.013096146
2755.759444	0.012775999
2757.687897	0.012717847
2759.616350	0.012980127
2761.544803	0.013096524
2763.473256	0.013094530
2765.401709	0.013085723
2767.330162	0.012908690
2769.258615	0.012638362
2771.187068	0.012436391
2773.115521	0.012396777
2775.043974	0.012516579
2776.972427	0.012728014
2778.900880	0.012953848
2780.829334	0.013025268
2782.757787	0.012909768
2784.686240	0.012726466
2786.614693	0.012571947
2788.543146	0.012314746
2790.471599	0.011795606
2792.400052	0.011458281
2794.328505	0.011713579
2796.256958	0.012019197
2798.185411	0.011928502
2800.113864	0.011712749
2802.042317	0.011608065
2803.970770	0.011454401
2805.899224	0.011239241
2807.827677	0.011322319
2809.756130	0.011650373
2811.684583	0.011718047
2813.613036	0.011642452
2815.541489	0.011749821
2817.469942	0.011791018
2819.398395	0.011461697
2821.326848	0.011143053
2823.255301	0.011229457
2825.183754	0.011454068
2827.112207	0.011454404
2829.040660	0.011159496
2830.969113	0.010942825
2832.897567	0.011000005
2834.826020	0.011103871
2836.754473	0.011200910
2838.682926	0.011549650
2840.611379	0.012009528
2842.539832	0.012039651
2844.468285	0.011624436
2846.396738	0.011239797
2848.325191	0.010983966
2850.253644	0.010831936
2852.182097	0.010965765
2854.110550	0.011143693
2856.039003	0.011219283
2857.967457	0.011287216
2859.895910	0.011356803
2861.824363	0.011326929
2863.752816	0.011221779
2865.681269	0.011281693
2867.609722	0.011278298
2869.538175	0.010887883
2871.466628	0.010522585
2873.395081	0.010524288
2875.323534	0.010746050
2877.251987	0.010954857
2879.180440	0.010904877
2881.108893	0.010821638
2883.037347	0.010936831
2884.965800	0.010890260
2886.894253	0.010711659
2888.822706	0.010943292
2890.751159	0.011418969
2892.679612	0.011314793
2894.608065	0.010807955
2896.536518	0.010679695
2898.464971	0.010939083
2900.393424	0.011095259
2902.321877	0.010982103
2904.250330	0.010900022
2906.178783	0.011053684
2908.107236	0.011304611
2910.035690	0.011317709
2911.964143	0.011059980
2913.892596	0.010875915
2915.821049	0.010808963
2917.749502	0.011057759
2919.677955	0.011665937
2921.606408	0.011832218
2923.534861	0.011299278
2925.463314	0.010914305
2927.391767	0.010911312
2929.320220	0.010806466
2931.248673	0.010703593
2933.177126	0.010846961
2935.105580	0.010938535
2937.034033	0.010850856
2938.962486	0.010711459
2940.890939	0.010445157
2942.819392	0.010242907
2944.747845	0.010476075
2946.676298	0.010822041
2948.604751	0.010904027
2950.533204	0.010987160
2952.461657	0.011218390
2954.390110	0.011471055
2956.318563	0.011575762
2958.247016	0.011431998
2960.175469	0.011271494
2962.103923	0.011342733
2964.032376	0.011577112
2965.960829	0.011681139
2967.889282	0.011639589
2969.817735	0.011609145
2971.746188	0.011566214
2973.674641	0.011386624
2975.603094	0.011062314
2977.531547	0.011054157
2979.460000	0.011482242
2981.388453	0.011723292
2983.316906	0.011668446
2985.245359	0.011548664
2987.173813	0.011335989
2989.102266	0.011326788
2991.030719	0.011543094
2992.959172	0.011443001
2994.887625	0.011206594
2996.816078	0.011301008
2998.744531	0.011502603
3000.672984	0.011714527
3002.601437	0.012042521
3004.529890	0.012266031
3006.458343	0.012322342
3008.386796	0.012341970
3010.315249	0.012255870
3012.243703	0.012201639
3014.172156	0.012350750
3016.100609	0.012428644
3018.029062	0.012338648
3019.957515	0.012453344
3021.885968	0.012819823
3023.814421	0.012879594
3025.742874	0.012518883
3027.671327	0.012233809
3029.599780	0.012262922
3031.528233	0.012561605
3033.456686	0.012900953
3035.385139	0.013072039
3037.313592	0.013003055
3039.242046	0.012834839
3041.170499	0.012845059
3043.098952	0.013071152
3045.027405	0.013368856
3046.955858	0.013583772
3048.884311	0.013692581
3050.812764	0.013681849
3052.741217	0.013417066
3054.669670	0.013133070
3056.598123	0.013212076
3058.526576	0.013335248
3060.455029	0.013123421
3062.383482	0.013101800
3064.311936	0.013592009
3066.240389	0.014103842
3068.168842	0.014456687
3070.097295	0.014860052
3072.025748	0.015115530
3073.954201	0.015029043
3075.882654	0.015014964
3077.811107	0.015195304
3079.739560	0.015146391
3081.668013	0.015050630
3083.596466	0.015241300
3085.524919	0.015368701
3087.453372	0.015256338
3089.381825	0.015213598
3091.310279	0.015439838
3093.238732	0.015710045
3095.167185	0.015857933
3097.095638	0.016190246
3099.024091	0.016602501
3100.952544	0.016638018
3102.880997	0.016444301
3104.809450	0.016464906
3106.737903	0.016828060
3108.666356	0.017154159
3110.594809	0.017111151
3112.523262	0.016980918
3114.451715	0.016996440
3116.380169	0.017106943
3118.308622	0.017514015
3120.237075	0.018277399
3122.165528	0.018640326
3124.093981	0.018173156
3126.022434	0.017922599
3127.950887	0.018600415
3129.879340	0.019334879
3131.807793	0.019514501
3133.736246	0.019593323
3135.664699	0.019637423
3137.593152	0.019472077
3139.521605	0.019447871
3141.450058	0.019758601
3143.378512	0.020302329
3145.306965	0.020715846
3147.235418	0.020619303
3149.163871	0.020380983
3151.092324	0.020324050
3153.020777	0.020100785
3154.949230	0.019816419
3156.877683	0.019987594
3158.806136	0.020495616
3160.734589	0.020866534
3162.663042	0.021008061
3164.591495	0.021334145
3166.519948	0.021977689
3168.448402	0.022376213
3170.376855	0.022415398
3172.305308	0.022691913
3174.233761	0.023131572
3176.162214	0.023251789
3178.090667	0.023352575
3180.019120	0.023678703
3181.947573	0.023913654
3183.876026	0.023993822
3185.804479	0.023798563
3187.732932	0.023391696
3189.661385	0.023240166
3191.589838	0.023292391
3193.518292	0.023515083
3195.446745	0.024226621
3197.375198	0.024975298
3199.303651	0.025037767
3201.232104	0.024763260
3203.160557	0.024925908
3205.089010	0.025536139
3207.017463	0.026152762
3208.945916	0.026329763
3210.874369	0.025801107
3212.802822	0.025108011
3214.731275	0.025188398
3216.659728	0.025931723
3218.588181	0.026450792
3220.516635	0.026559846
3222.445088	0.026496144
3224.373541	0.026262240
3226.301994	0.025885932
3228.230447	0.025755389
3230.158900	0.025974162
3232.087353	0.026217522
3234.015806	0.026340768
3235.944259	0.026316281
3237.872712	0.026288159
3239.801165	0.026541617
3241.729618	0.026858825
3243.658071	0.026872959
3245.586525	0.026952758
3247.514978	0.027750500
3249.443431	0.028848177
3251.371884	0.029012125
3253.300337	0.028207926
3255.228790	0.027836658
3257.157243	0.028380990
3259.085696	0.028917784
3261.014149	0.028882558
3262.942602	0.028534681
3264.871055	0.028117262
3266.799508	0.027812716
3268.727961	0.028026804
3270.656414	0.028626138
3272.584868	0.028979640
3274.513321	0.029177230
3276.441774	0.029436188
3278.370227	0.029397674
3280.298680	0.029089849
3282.227133	0.028917708
3284.155586	0.029043933
3286.084039	0.029564587
3288.012492	0.030104583
3289.940945	0.030010326
3291.869398	0.029693799
3293.797851	0.029829783
3295.726304	0.030211909
3297.654758	0.030686630
3299.583211	0.031027662
3301.511664	0.030814920
3303.440117	0.030438913
3305.368570	0.030550698
3307.297023	0.030970115
3309.225476	0.031122820
3311.153929	0.031177267
3313.082382	0.031380918
3315.010835	0.031415135
3316.939288	0.031261217
3318.867741	0.031220935
3320.796194	0.031312790
3322.724648	0.031175949
3324.653101	0.030882580
3326.581554	0.031120278
3328.510007	0.031887863
3330.438460	0.032453697
3332.366913	0.032514323
3334.295366	0.032271001
3336.223819	0.032098498
3338.152272	0.032386776
3340.080725	0.032948684
3342.009178	0.033208225
3343.937631	0.033128649
3345.866084	0.033194840
3347.794537	0.033483777
3349.722991	0.033578698
3351.651444	0.033551402
3353.579897	0.033702079
3355.508350	0.033889063
3357.436803	0.034080945
3359.365256	0.034288283
3361.293709	0.034480438
3363.222162	0.034562323
3365.150615	0.034216017
3367.079068	0.033811044
3369.007521	0.034129750
3370.935974	0.035026841
3372.864427	0.035600614
3374.792881	0.035440095
3376.721334	0.035073049
3378.649787	0.034929525
3380.578240	0.034981988
3382.506693	0.035319004
3384.435146	0.036031470
3386.363599	0.037005108
3388.292052	0.037798550
3390.220505	0.037729103
3392.148958	0.037071440
3394.077411	0.036804531
3396.005864	0.036937959
3397.934317	0.037231497
3399.862770	0.037602503
3401.791224	0.037674278
3403.719677	0.037446756
3405.648130	0.037845686
3407.576583	0.038529389
3409.505036	0.038553856
3411.433489	0.038060185
3413.361942	0.037713092
3415.290395	0.037578046
3417.218848	0.037571825
3419.147301	0.037827414
3421.075754	0.038491867
3423.004207	0.038827885
3424.932660	0.038217627
3426.861114	0.037815865
3428.789567	0.038466319
3430.718020	0.039236303
3432.646473	0.039367475
3434.574926	0.039298888
3436.503379	0.039193902
3438.431832	0.038704161
3440.360285	0.038186844
3442.288738	0.038092144
3444.217191	0.037986785
3446.145644	0.037577510
3448.074097	0.037519723
3450.002550	0.037922721
3451.931004	0.038052112
3453.859457	0.037564047
3455.787910	0.036714803
3457.716363	0.036227401
3459.644816	0.036164735
3461.573269	0.035922356
3463.501722	0.035751741
3465.430175	0.036054943
3467.358628	0.036315683
3469.287081	0.036278687
3471.215534	0.036330938
3473.143987	0.036434785
3475.072440	0.036178786
3477.000893	0.035839248
3478.929347	0.035754699
3480.857800	0.035468660
3482.786253	0.034748208
3484.714706	0.033982571
3486.643159	0.033497583
3488.571612	0.033489637
3490.500065	0.033779263
3492.428518	0.033834483
3494.356971	0.033438336
3496.285424	0.032797884
3498.213877	0.032412432
3500.142330	0.032773636
3502.070783	0.033657920
3503.999237	0.034137879
3505.927690	0.033653669
3507.856143	0.032518249
3509.784596	0.031750880
3511.713049	0.031776510
3513.641502	0.031904869
3515.569955	0.031889167
3517.498408	0.032206934
3519.426861	0.032807816
3521.355314	0.032961231
3523.283767	0.032634307
3525.212220	0.032427471
3527.140673	0.032320142
3529.069126	0.032135215
3530.997580	0.031776510
3532.926033	0.030945159
3534.854486	0.029772514
3536.782939	0.028874664
3538.711392	0.028467359
3540.639845	0.028297627
3542.568298	0.028230675
3544.496751	0.028262833
3546.425204	0.028467461
3548.353657	0.028666515
3550.282110	0.028338540
3552.210563	0.027559657
3554.139016	0.026940556
3556.067470	0.026739106
3557.995923	0.026814748
3559.924376	0.026869403
3561.852829	0.026872389
3563.781282	0.026859935
3565.709735	0.026606094
3567.638188	0.026528109
3569.566641	0.027051084
3571.495094	0.027386524
3573.423547	0.026737828
3575.352000	0.025511928
3577.280453	0.024661154
3579.208906	0.024416251
3581.137360	0.024342110
3583.065813	0.024245199
3584.994266	0.024221411
3586.922719	0.024309060
3588.851172	0.024346279
3590.779625	0.023821888
3592.708078	0.022692163
3594.636531	0.021826811
3596.564984	0.021844981
3598.493437	0.022203105
3600.421890	0.022180002
3602.350343	0.021993227
3604.278796	0.021989537
3606.207249	0.021934986
3608.135703	0.021767788
3610.064156	0.021565856
3611.992609	0.021116465
3613.921062	0.020896344
3615.849515	0.021207312
3617.777968	0.020897131
3619.706421	0.019804111
3621.634874	0.019325521
3623.563327	0.019660113
3625.491780	0.019932007
3627.420233	0.019600058
3629.348686	0.019352032
3631.277139	0.019102041
3633.205593	0.018031063
3635.134046	0.017078303
3637.062499	0.017064994
3638.990952	0.017601360
3640.919405	0.018173272
3642.847858	0.018321978
3644.776311	0.017762618
3646.704764	0.016769838
3648.633217	0.015972264
3650.561670	0.015760142
3652.490123	0.015870119
3654.418576	0.015274578
3656.347029	0.014028230
3658.275482	0.013357713
3660.203936	0.013502444
3662.132389	0.013861945
3664.060842	0.013925523
3665.989295	0.013467486
3667.917748	0.012861780
3669.846201	0.013022551
3671.774654	0.013792044
3673.703107	0.013506833
3675.631560	0.012618131
3677.560013	0.012735442
3679.488466	0.013007686
3681.416919	0.012711381
3683.345372	0.012390166
3685.273826	0.012256167
3687.202279	0.012061864
3689.130732	0.011902170
3691.059185	0.011852866
3692.987638	0.011949955
3694.916091	0.012306060
3696.844544	0.012545224
3698.772997	0.012302500
3700.701450	0.011721441
3702.629903	0.011339030
3704.558356	0.011483923
3706.486809	0.012386439
3708.415262	0.013997989
3710.343716	0.015045752
3712.272169	0.014458507
3714.200622	0.013476213
3716.129075	0.013069285
3718.057528	0.012978162
3719.985981	0.012748526
3721.914434	0.012370851
3723.842887	0.012211104
3725.771340	0.012255337
3727.699793	0.012071410
3729.628246	0.011355695
3731.556699	0.010470555
3733.485152	0.010159318
3735.413605	0.010538752
3737.342059	0.011211361
3739.270512	0.011906661
3741.198965	0.012395265
3743.127418	0.012245771
3745.055871	0.011937904
3746.984324	0.012009348
3748.912777	0.012180192
3750.841230	0.012465128
3752.769683	0.013102485
3754.698136	0.013422124
3756.626589	0.013009863
3758.555042	0.012520461
3760.483495	0.012687760
3762.411949	0.012990786
3764.340402	0.012626398
3766.268855	0.012338771
3768.197308	0.012854263
3770.125761	0.013481908
3772.054214	0.013794282
3773.982667	0.014096322
3775.911120	0.014295283
3777.839573	0.013880647
3779.768026	0.013153977
3781.696479	0.012972930
3783.624932	0.013248124
3785.553385	0.013350292
3787.481838	0.012982255
3789.410292	0.012499136
3791.338745	0.012561710
3793.267198	0.013121803
3795.195651	0.013235889
3797.124104	0.012801135
3799.052557	0.012699720
3800.981010	0.013112419
3802.909463	0.013808392
3804.837916	0.013983003
3806.766369	0.013318688
3808.694822	0.012910816
3810.623275	0.013282423
3812.551728	0.014103892
3814.480182	0.014875701
3816.408635	0.015560995
3818.337088	0.016211396
3820.265541	0.015841922
3822.193994	0.014719455
3824.122447	0.013963988
3826.050900	0.013386957
3827.979353	0.013106102
3829.907806	0.013219975
3831.836259	0.013451681
3833.764712	0.013589785
3835.693165	0.013284717
3837.621618	0.012898196
3839.550071	0.013376929
3841.478525	0.014071342
3843.406978	0.013866793
3845.335431	0.013426924
3847.263884	0.013599185
3849.192337	0.013995284
3851.120790	0.013713279
3853.049243	0.012791888
3854.977696	0.012226503
3856.906149	0.012257411
3858.834602	0.012470753
3860.763055	0.012738659
3862.691508	0.013010142
3864.619961	0.013210656
3866.548415	0.013268698
3868.476868	0.012565010
3870.405321	0.011381911
3872.333774	0.010916918
3874.262227	0.011413204
3876.190680	0.012298351
3878.119133	0.012816675
3880.047586	0.013051725
3881.976039	0.013597061
3883.904492	0.013730198
3885.832945	0.012913487
3887.761398	0.012097203
3889.689851	0.011740923
3891.618305	0.011782859
3893.546758	0.011922786
3895.475211	0.011599591
3897.403664	0.010933661
3899.332117	0.010853919
3901.260570	0.011846177
3903.189023	0.012960811
3905.117476	0.013005775
3907.045929	0.012229419
3908.974382	0.011468377
3910.902835	0.011305277
3912.831288	0.011808131
3914.759741	0.012311905
3916.688194	0.012233770
3918.616648	0.011885117
3920.545101	0.011966595
3922.473554	0.012604805
3924.402007	0.013145477
3926.330460	0.013185280
3928.258913	0.012806046
3930.187366	0.011794725
3932.115819	0.010447025
3934.044272	0.009816487
3935.972725	0.010159778
3937.901178	0.011060709
3939.829631	0.012164181
3941.758084	0.012901022
3943.686538	0.012972796
3945.614991	0.012718342
3947.543444	0.012402017
3949.471897	0.012134434
3951.400350	0.011971598
3953.328803	0.011953106
3955.257256	0.011932054
3957.185709	0.011632305
3959.114162	0.011114551
3961.042615	0.010654246
3962.971068	0.010362743
3964.899521	0.010355911
3966.827974	0.010800552
3968.756427	0.011415342
3970.684881	0.011691502
3972.613334	0.011368012
3974.541787	0.010554234
3976.470240	0.009811488
3978.398693	0.009276807
3980.327146	0.008959679
3982.255599	0.009432631
3984.184052	0.010259456
3986.112505	0.010111847
3988.040958	0.009394404
3989.969411	0.009426197
3991.897864	0.010032434
3993.826317	0.010533063
3995.754771	0.010719382
3997.683224	0.010554302
3999.611677	0.010312686
4001.540130	0.010129385
4003.468583	0.009808830
4005.397036	0.009745419
4007.325489	0.009736249
4009.253942	0.009399332
4011.182395	0.009573189
4013.110848	0.010105559
4015.039301	0.009620328
4016.967754	0.008788252
4018.896207	0.009263726
4020.824661	0.010489170
4022.753114	0.010617162
4024.681567	0.010083185
4026.610020	0.009998357
4028.538473	0.009711753
4030.466926	0.009193772
4032.395379	0.009486291
4034.323832	0.009934221
4036.252285	0.009793600
4038.180738	0.009544044
4040.109191	0.009141287
4042.037644	0.008772949
4043.966097	0.009360888
4045.894550	0.010232852
4047.823004	0.009994254
4049.751457	0.009060023
4051.679910	0.008364780
4053.608363	0.008007113
4055.536816	0.008080769
4057.465269	0.008304814
4059.393722	0.008008321
4061.322175	0.007688046
4063.250628	0.007993647
4065.179081	0.008552647
4067.107534	0.008834613
4069.035987	0.008795793
4070.964440	0.008189516
4072.892894	0.007623195
4074.821347	0.007961418
4076.749800	0.008708013
4078.678253	0.009064060
4080.606706	0.008901940
4082.535159	0.008770499
4084.463612	0.008748530
4086.392065	0.008615987
4088.320518	0.008527309
4090.248971	0.008452907
4092.177424	0.007994479
4094.105877	0.007393315
4096.034330	0.007241639
4097.962783	0.007450608
4099.891237	0.007541429
4101.819690	0.007538762
4103.748143	0.007731369
4105.676596	0.008001718
4107.605049	0.008336894
4109.533502	0.008508503
4111.461955	0.008250424
4113.390408	0.008151526
4115.318861	0.008759565
4117.247314	0.009694039
4119.175767	0.009949449
4121.104220	0.009505190
4123.032673	0.009211382
4124.961127	0.009065047
4126.889580	0.008704362
4128.818033	0.008428236
4130.746486	0.007990482
4132.674939	0.006985499
4134.603392	0.005803719
4136.531845	0.005333825
4138.460298	0.006007955
4140.388751	0.007261812
4142.317204	0.008501787
4144.245657	0.009342354
4146.174110	0.009148821
4148.102563	0.008165357
4150.031017	0.007448120
4151.959470	0.007280135
4153.887923	0.007077721
4155.816376	0.006681005
4157.744829	0.007152281
4159.673282	0.008275363
4161.601735	0.008736494
4163.530188	0.008567067
4165.458641	0.008209880
4167.387094	0.007690438
4169.315547	0.007271547
4171.244000	0.007257774
4173.172453	0.007195973
4175.100906	0.006897990
4177.029360	0.007049544
4178.957813	0.007392294
4180.886266	0.007237104
4182.814719	0.007149897
4184.743172	0.007234558
4186.671625	0.006751814
4188.600078	0.005865718
4190.528531	0.005669616
4192.456984	0.006663905
4194.385437	0.007763539
4196.313890	0.007742546
4198.242343	0.007152166
4200.170796	0.006761851
4202.099250	0.006447402
4204.027703	0.005971920
4205.956156	0.005736020
4207.884609	0.006033003
4209.813062	0.006444138
4211.741515	0.006589350
4213.669968	0.006739654
4215.598421	0.006622267
4217.526874	0.006377503
4219.455327	0.006604132
4221.383780	0.007297396
4223.312233	0.007292535
4225.240686	0.006412365
4227.169139	0.005822717
4229.097593	0.006158200
4231.026046	0.006631112
4232.954499	0.006915136
4234.882952	0.007644494
4236.811405	0.008010479
4238.739858	0.007368754
4240.668311	0.006612826
4242.596764	0.006557432
4244.525217	0.006955058
4246.453670	0.007076650
4248.382123	0.006646317
4250.310576	0.005931860
4252.239029	0.005456826
4254.167483	0.005718822
4256.095936	0.006561735
4258.024389	0.006914762
4259.952842	0.006692855
4261.881295	0.006710568
4263.809748	0.006998911
4265.738201	0.007053790
4267.666654	0.006753587
4269.595107	0.006236643
4271.523560	0.005837134
4273.452013	0.005506336
4275.380466	0.005364516
4277.308919	0.005665349
4279.237373	0.005892831
4281.165826	0.005614653
4283.094279	0.005478754
4285.022732	0.006240422
4286.951185	0.006771154
4288.879638	0.006251436
4290.808091	0.005904459
4292.736544	0.006310513
4294.664997	0.006744525
4296.593450	0.006314554
4298.521903	0.005308493
4300.450356	0.004807641
4302.378809	0.005423039
4304.307262	0.006480628
4306.235716	0.007443210
4308.164169	0.007549820
4310.092622	0.006849186
4312.021075	0.006383059
4313.949528	0.006428873
4315.877981	0.006587571
4317.806434	0.006605064
4319.734887	0.006539414
4321.663340	0.006999752
4323.591793	0.007596464
4325.520246	0.007190979
4327.448699	0.006600631
4329.377152	0.006528442
4331.305606	0.005997295
4333.234059	0.005272117
4335.162512	0.005290654
4337.090965	0.005776925
4339.019418	0.006111271
4340.947871	0.006446501
4342.876324	0.007104685
4344.804777	0.007422104
4346.733230	0.006965043
4348.661683	0.006121643
4350.590136	0.005401908
4352.518589	0.005415844
4354.447042	0.005953930
4356.375495	0.006341228
4358.303949	0.006416190
4360.232402	0.006937519
4362.160855	0.008224013
4364.089308	0.008651047
4366.017761	0.007126414
4367.946214	0.005442419
4369.874667	0.005100862
4371.803120	0.005315747
4373.731573	0.005455701
4375.660026	0.005765532
4377.588479	0.005742022
4379.516932	0.005691409
4381.445385	0.006359965
4383.373839	0.007470097
4385.302292	0.007978600
4387.230745	0.007891260
4389.159198	0.007701830
4391.087651	0.007467738
4393.016104	0.006990145
4394.944557	0.005923181
4396.873010	0.005075418
4398.801463	0.005098211
4400.729916	0.005590701
4402.658369	0.005880854
4404.586822	0.006101809
4406.515275	0.006048301
4408.443729	0.005937032
4410.372182	0.006225817
4412.300635	0.006338576
4414.229088	0.006242736
4416.157541	0.005986338
4418.085994	0.005913153
4420.014447	0.006523855
4421.942900	0.006929473
4423.871353	0.006332771
4425.799806	0.005656349
4427.728259	0.005566067
4429.656712	0.005582470
4431.585165	0.006189947
4433.513618	0.007619822
4435.442072	0.008581536
4437.370525	0.008566665
4439.298978	0.008043715
4441.227431	0.007466103
4443.155884	0.007041271
4445.084337	0.006784522
4447.012790	0.006582035
4448.941243	0.006562138
4450.869696	0.006792708
4452.798149	0.006814516
4454.726602	0.006669725
4456.655055	0.006459770
4458.583508	0.006551514
4460.511962	0.007023054
4462.440415	0.007115214
4464.368868	0.006199494
4466.297321	0.005327760
4468.225774	0.004704713
4470.154227	0.004106332
4472.082680	0.003762006
4474.011133	0.004182122
4475.939586	0.005369855
4477.868039	0.006016256
4479.796492	0.005910338
4481.724945	0.005986116
4483.653398	0.006129364
4485.581851	0.006033989
4487.510305	0.006260382
4489.438758	0.007388535
4491.367211	0.008183986
4493.295664	0.007447483
4495.224117	0.006351372
4497.152570	0.005616826
4499.081023	0.005262183
4501.009476	0.005647756
4502.937929	0.006471427
4504.866382	0.006970863
4506.794835	0.007110431
4508.723288	0.007284139
4510.651741	0.007381404
4512.580195	0.007288664
4514.508648	0.007284549
4516.437101	0.006983011
4518.365554	0.006311168
4520.294007	0.005992907
4522.222460	0.006736473
4524.150913	0.008045629
4526.079366	0.008284689
4528.007819	0.007511332
4529.936272	0.006941361
4531.864725	0.006952272
4533.793178	0.007325344
4535.721631	0.007494900
4537.650084	0.007274339
4539.578538	0.006740379
4541.506991	0.006185099
4543.435444	0.005650655
4545.363897	0.005125962
4547.292350	0.005135593
4549.220803	0.005340353
4551.149256	0.005137820
4553.077709	0.005449304
4555.006162	0.005534028
4556.934615	0.005508895
4558.863068	0.006152788
4560.791521	0.006907659
4562.719974	0.007149957
4564.648428	0.007102135
4566.576881	0.007235851
4568.505334	0.007533424
4570.433787	0.006927145
4572.362240	0.006004137
4574.290693	0.006080622
4576.219146	0.006401887
4578.147599	0.006496955
4580.076052	0.006563302
4582.004505	0.006970565
4583.932958	0.007155401
4585.861411	0.006902607
4587.789864	0.006788993
4589.718318	0.006645582
4591.646771	0.006533328
4593.575224	0.007184159
4595.503677	0.007826986
4597.432130	0.007353080
4599.360583	0.006932219
4601.289036	0.006920096
4603.217489	0.008416365
[truncated: 1,501 more rows]
