# Supplementary material for: Adaptive Method for Quantitative Estimation of Glucose and Fructose Concentrations in Aqueous Solutions Based on Infrared Nanoantenna Optics
Source: Sensors (Basel). 2019 Jul 11;19(14):3053. doi: 10.3390/s19143053 (PMC6678705; doi:10.3390/s19143053)
Supplement: Supplementary file 1 [file sensors-19-03053-s001.zip › 00_Measurement_Data/Fructose cycles/3 water/res4 sc50_50 ap100x100/3 water.21.txt]

748.239793	0.039758332
750.168246	0.030455714
752.096699	0.027820315
754.025152	0.021642340
755.953605	0.017258959
757.882058	0.022843732
759.810511	0.024785804
761.738964	0.021248344
763.667418	0.014781604
765.595871	0.020918002
767.524324	0.020125484
769.452777	0.022833595
771.381230	0.036528070
773.309683	0.046278477
775.238136	0.037663501
777.166589	0.024531102
779.095042	0.025291743
781.023495	0.024645293
782.951948	0.026749998
784.880401	0.024758965
786.808854	0.010480599
788.737308	0.010432744
790.665761	0.017609851
792.594214	0.013520988
794.522667	0.013862504
796.451120	0.022439053
798.379573	0.019100724
800.308026	0.014827904
802.236479	0.032162782
804.164932	0.035271108
806.093385	0.034970883
808.021838	0.037880711
809.950291	0.045128051
811.878744	0.033723451
813.807197	0.028113026
815.735651	0.041161962
817.664104	0.047727447
819.592557	0.033644736
821.521010	0.008772168
823.449463	0.019228175
825.377916	0.024821885
827.306369	0.024060817
829.234822	0.014808356
831.163275	0.014873384
833.091728	0.026083762
835.020181	0.031101098
836.948634	0.029395910
838.877087	0.031556502
840.805541	0.033257477
842.733994	0.022488054
844.662447	0.017903544
846.590900	0.028438216
848.519353	0.039252989
850.447806	0.033072840
852.376259	0.019715702
854.304712	0.011843166
856.233165	0.009553304
858.161618	0.017310644
860.090071	0.020234464
862.018524	0.021840433
863.946977	0.025744837
865.875430	0.029693395
867.803884	0.030081145
869.732337	0.029971903
871.660790	0.032239508
873.589243	0.033883817
875.517696	0.035955478
877.446149	0.039316662
879.374602	0.041040987
881.303055	0.039480671
883.231508	0.037371352
885.159961	0.039315946
887.088414	0.043848090
889.016867	0.047109883
890.945320	0.049446020
892.873774	0.053773213
894.802227	0.057968460
896.730680	0.058681142
898.659133	0.058158651
900.587586	0.058494084
902.516039	0.059810080
904.444492	0.062722839
906.372945	0.067039341
908.301398	0.072488159
910.229851	0.078492701
912.158304	0.082652144
914.086757	0.085006505
916.015210	0.088378578
917.943664	0.092961334
919.872117	0.097347014
921.800570	0.101506278
923.729023	0.106656514
925.657476	0.113100179
927.585929	0.119126387
929.514382	0.123271301
931.442835	0.126559287
933.371288	0.131682038
935.299741	0.138805494
937.228194	0.145338848
939.156647	0.150006711
941.085100	0.154575616
943.013553	0.160821244
944.942007	0.167623177
946.870460	0.174222454
948.798913	0.181569159
950.727366	0.189068615
952.655819	0.195188344
954.584272	0.199842811
956.512725	0.204055563
958.441178	0.209682673
960.369631	0.218138471
962.298084	0.227627099
964.226537	0.234766588
966.154990	0.238930210
968.083443	0.242608488
970.011897	0.248147726
971.940350	0.255204707
973.868803	0.261992574
975.797256	0.268228471
977.725709	0.274600118
979.654162	0.281044930
981.582615	0.287758976
983.511068	0.294622451
985.439521	0.300658315
987.367974	0.306248903
989.296427	0.312172443
991.224880	0.317858666
993.153333	0.322861344
995.081786	0.327921957
997.010240	0.333826542
998.938693	0.340116203
1000.867146	0.346103758
1002.795599	0.351397723
1004.724052	0.355847001
1006.652505	0.360395998
1008.580958	0.365437001
1010.509411	0.370196819
1012.437864	0.374455541
1014.366317	0.377858341
1016.294770	0.380547583
1018.223223	0.383875936
1020.151676	0.387648523
1022.080130	0.390632808
1024.008583	0.393240809
1025.937036	0.396308988
1027.865489	0.399183422
1029.793942	0.400990576
1031.722395	0.402429730
1033.650848	0.404138207
1035.579301	0.405647337
1037.507754	0.407367557
1039.436207	0.410113305
1041.364660	0.412887901
1043.293113	0.413877487
1045.221566	0.413276523
1047.150019	0.412713766
1049.078473	0.412563920
1051.006926	0.412601024
1052.935379	0.413373679
1054.863832	0.414315343
1056.792285	0.413732231
1058.720738	0.412335634
1060.649191	0.411960453
1062.577644	0.411779553
1064.506097	0.410685539
1066.434550	0.409305573
1068.363003	0.407730311
1070.291456	0.405558139
1072.219909	0.403420478
1074.148363	0.402081400
1076.076816	0.401237041
1078.005269	0.400269300
1079.933722	0.399420232
1081.862175	0.399065882
1083.790628	0.398039520
1085.719081	0.395377159
1087.647534	0.392504275
1089.575987	0.390555024
1091.504440	0.389102340
1093.432893	0.387580991
1095.361346	0.385414779
1097.289799	0.382958233
1099.218253	0.380743980
1101.146706	0.378295302
1103.075159	0.375869811
1105.003612	0.374051183
1106.932065	0.372362554
1108.860518	0.370448142
1110.788971	0.368369788
1112.717424	0.365711331
1114.645877	0.362349570
1116.574330	0.359156460
1118.502783	0.356592476
1120.431236	0.354087919
1122.359689	0.351284802
1124.288142	0.348554939
1126.216596	0.346189976
1128.145049	0.343731761
1130.073502	0.340617448
1132.001955	0.337185860
1133.930408	0.334123582
1135.858861	0.331483483
1137.787314	0.329189122
1139.715767	0.327308178
1141.644220	0.325517148
1143.572673	0.323311627
1145.501126	0.320451379
1147.429579	0.317261130
1149.358032	0.314394474
1151.286486	0.311999947
1153.214939	0.309669673
1155.143392	0.306959152
1157.071845	0.303786993
1159.000298	0.300751418
1160.928751	0.298344254
1162.857204	0.295988023
1164.785657	0.293250233
1166.714110	0.290473789
1168.642563	0.287704885
1170.571016	0.284898430
1172.499469	0.282028735
1174.427922	0.278839529
1176.356375	0.275506556
1178.284829	0.272537678
1180.213282	0.270054132
1182.141735	0.267881989
1184.070188	0.265831381
1185.998641	0.263348550
1187.927094	0.260213912
1189.855547	0.257379979
1191.784000	0.255165040
1193.712453	0.252623558
1195.640906	0.249676391
1197.569359	0.246999502
1199.497812	0.244598478
1201.426265	0.242322847
1203.354719	0.240590110
1205.283172	0.238748103
1207.211625	0.236525297
1209.140078	0.233982474
1211.068531	0.231193662
1212.996984	0.228172719
1214.925437	0.225120381
1216.853890	0.222467408
1218.782343	0.220211864
1220.710796	0.218170553
1222.639249	0.216504976
1224.567702	0.214966461
1226.496155	0.213008761
1228.424609	0.210695356
1230.353062	0.208466962
1232.281515	0.206602961
1234.209968	0.204952732
1236.138421	0.203168362
1238.066874	0.201280028
1239.995327	0.199485511
1241.923780	0.197767451
1243.852233	0.196042433
1245.780686	0.194252416
1247.709139	0.192574427
1249.637592	0.190925732
1251.566045	0.188750878
1253.494498	0.186216146
1255.422952	0.184277043
1257.351405	0.183162183
1259.279858	0.182126328
1261.208311	0.180525377
1263.136764	0.178385496
1265.065217	0.176242426
1266.993670	0.174600899
1268.922123	0.173285887
1270.850576	0.171740651
1272.779029	0.170029640
1274.707482	0.168470889
1276.635935	0.167000920
1278.564388	0.165485904
1280.492842	0.163968563
1282.421295	0.162561104
1284.349748	0.161195233
1286.278201	0.159602121
1288.206654	0.157781541
1290.135107	0.156019881
1292.063560	0.154449716
1293.992013	0.152982593
1295.920466	0.151512817
1297.848919	0.150069863
1299.777372	0.148733363
1301.705825	0.147399321
1303.634278	0.145876884
1305.562731	0.144274622
1307.491185	0.143013507
1309.419638	0.142199889
1311.348091	0.141308203
1313.276544	0.140200913
1315.204997	0.138858199
1317.133450	0.136946902
1319.061903	0.135129362
1320.990356	0.134130627
1322.918809	0.133464783
1324.847262	0.132569224
1326.775715	0.131305456
1328.704168	0.129715860
1330.632621	0.128063351
1332.561075	0.126692668
1334.489528	0.125741407
1336.417981	0.124864139
1338.346434	0.123564094
1340.274887	0.122322626
1342.203340	0.121295862
1344.131793	0.119855933
1346.060246	0.118308887
1347.988699	0.117097147
1349.917152	0.116092786
1351.845605	0.115046605
1353.774058	0.113884978
1355.702511	0.113012239
1357.630965	0.112613983
1359.559418	0.111926235
1361.487871	0.110346138
1363.416324	0.108887047
1365.344777	0.107978016
1367.273230	0.106749289
1369.201683	0.105714895
1371.130136	0.105041750
1373.058589	0.103709117
1374.987042	0.102392726
1376.915495	0.101789653
1378.843948	0.101137668
1380.772401	0.100439087
1382.700854	0.099955909
1384.629308	0.098993421
1386.557761	0.097243339
1388.486214	0.096222579
1390.414667	0.096421167
1392.343120	0.095920324
1394.271573	0.094480477
1396.200026	0.093410335
1398.128479	0.092544280
1400.056932	0.091895819
1401.985385	0.091208041
1403.913838	0.089561321
1405.842291	0.088052787
1407.770744	0.087349124
1409.699198	0.086663723
1411.627651	0.086232714
1413.556104	0.086467251
1415.484557	0.086394556
1417.413010	0.084989510
1419.341463	0.083799414
1421.269916	0.083946101
1423.198369	0.083641179
1425.126822	0.082744569
1427.055275	0.081799969
1428.983728	0.080458567
1430.912181	0.079865940
1432.840634	0.080209285
1434.769087	0.079326876
1436.697541	0.077452071
1438.625994	0.076892130
1440.554447	0.076817088
1442.482900	0.076313548
1444.411353	0.075714268
1446.339806	0.074647069
1448.268259	0.073414229
1450.196712	0.072976694
1452.125165	0.073527150
1454.053618	0.073874287
1455.982071	0.072406828
1457.910524	0.070735395
1459.838977	0.071088843
1461.767431	0.071093880
1463.695884	0.069391429
1465.624337	0.068096817
1467.552790	0.068592556
1469.481243	0.068898715
1471.409696	0.067586333
1473.338149	0.066250071
1475.266602	0.065762594
1477.195055	0.065208890
1479.123508	0.064278789
1481.051961	0.063363113
1482.980414	0.063258179
1484.908867	0.063656367
1486.837321	0.063177854
1488.765774	0.061587274
1490.694227	0.060806047
1492.622680	0.061582949
1494.551133	0.061682541
1496.479586	0.060462181
1498.408039	0.059603907
1500.336492	0.059988666
1502.264945	0.061182935
1504.193398	0.061501734
1506.121851	0.060077842
1508.050304	0.059081808
1509.978757	0.058821779
1511.907210	0.058193348
1513.835664	0.057652019
1515.764117	0.057444591
1517.692570	0.057607707
1519.621023	0.057189990
1521.549476	0.056118697
1523.477929	0.055781052
1525.406382	0.055308759
1527.334835	0.054582145
1529.263288	0.054425862
1531.191741	0.053906050
1533.120194	0.053156622
1535.048647	0.053896744
1536.977100	0.054558042
1538.905554	0.053336319
1540.834007	0.052487198
1542.762460	0.052516274
1544.690913	0.051756516
1546.619366	0.050792098
1548.547819	0.049950637
1550.476272	0.049680233
1552.404725	0.050386626
1554.333178	0.051520582
1556.261631	0.051435146
1558.190084	0.048911083
1560.118537	0.047408681
1562.046990	0.048051927
1563.975443	0.048171174
1565.903897	0.047942143
1567.832350	0.047575571
1569.760803	0.047216985
1571.689256	0.047805589
1573.617709	0.047796812
1575.546162	0.046396479
1577.474615	0.045889601
1579.403068	0.046505917
1581.331521	0.046656065
1583.259974	0.046391107
1585.188427	0.046255831
1587.116880	0.046392024
1589.045333	0.046672404
1590.973787	0.046912853
1592.902240	0.047073260
1594.830693	0.047223791
1596.759146	0.047405310
1598.687599	0.047505401
1600.616052	0.047391903
1602.544505	0.047219753
1604.472958	0.047293346
1606.401411	0.047659714
1608.329864	0.048224706
1610.258317	0.049027655
1612.186770	0.050025225
1614.115223	0.050532125
1616.043677	0.050376825
1617.972130	0.050916497
1619.900583	0.051854804
1621.829036	0.051853213
1623.757489	0.052129876
1625.685942	0.053100102
1627.614395	0.053564336
1629.542848	0.054147255
1631.471301	0.055358708
1633.399754	0.055711381
1635.328207	0.054804023
1637.256660	0.054586191
1639.185113	0.055139400
1641.113566	0.055738319
1643.042020	0.056251008
1644.970473	0.055852965
1646.898926	0.055592816
1648.827379	0.057346068
1650.755832	0.057563007
1652.684285	0.054593254
1654.612738	0.053566985
1656.541191	0.054861162
1658.469644	0.055242840
1660.398097	0.054236669
1662.326550	0.052931733
1664.255003	0.052783042
1666.183456	0.053248268
1668.111910	0.052862000
1670.040363	0.052324418
1671.968816	0.052101467
1673.897269	0.050937906
1675.825722	0.049580902
1677.754175	0.049316797
1679.682628	0.049309101
1681.611081	0.048308227
1683.539534	0.046386287
1685.467987	0.045583691
1687.396440	0.045504082
1689.324893	0.044610683
1691.253346	0.043994043
1693.181799	0.043700911
1695.110253	0.043039180
1697.038706	0.042559501
1698.967159	0.041403066
1700.895612	0.040081546
1702.824065	0.039962817
1704.752518	0.039445937
1706.680971	0.038472034
1708.609424	0.037936263
1710.537877	0.037750632
1712.466330	0.037808549
1714.394783	0.037678834
1716.323236	0.036709316
1718.251689	0.035599314
1720.180143	0.035134405
1722.108596	0.034556072
1724.037049	0.033847265
1725.965502	0.033768747
1727.893955	0.034259859
1729.822408	0.034828652
1731.750861	0.034694307
1733.679314	0.033844203
1735.607767	0.033710334
1737.536220	0.033880625
1739.464673	0.033632852
1741.393126	0.033549137
1743.321579	0.033592492
1745.250032	0.033482745
1747.178486	0.033296157
1749.106939	0.033034850
1751.035392	0.032910641
1752.963845	0.032980207
1754.892298	0.032928310
1756.820751	0.032958861
1758.749204	0.033373252
1760.677657	0.033579364
1762.606110	0.033559762
1764.534563	0.033633541
1766.463016	0.033643559
1768.391469	0.033894610
1770.319922	0.034311291
1772.248376	0.034546580
1774.176829	0.034940362
1776.105282	0.035440736
1778.033735	0.035765026
1779.962188	0.035984550
1781.890641	0.036160924
1783.819094	0.036195226
1785.747547	0.036358021
1787.676000	0.036875580
1789.604453	0.037078094
1791.532906	0.036852788
1793.461359	0.037248932
1795.389812	0.038250193
1797.318266	0.038776167
1799.246719	0.038562320
1801.175172	0.038351078
1803.103625	0.038748793
1805.032078	0.039407521
1806.960531	0.039855104
1808.888984	0.039969143
1810.817437	0.039946418
1812.745890	0.040138893
1814.674343	0.040344715
1816.602796	0.040258884
1818.531249	0.040243503
1820.459702	0.040515259
1822.388155	0.040640056
1824.316609	0.040457167
1826.245062	0.040434025
1828.173515	0.040372699
1830.101968	0.040228873
1832.030421	0.040561095
1833.958874	0.040937472
1835.887327	0.040909033
1837.815780	0.040819623
1839.744233	0.040959351
1841.672686	0.040903319
1843.601139	0.040401097
1845.529592	0.040088415
1847.458045	0.040045269
1849.386499	0.039889202
1851.314952	0.039520252
1853.243405	0.039086483
1855.171858	0.038944509
1857.100311	0.039096124
1859.028764	0.039143033
1860.957217	0.038914219
1862.885670	0.038629830
1864.814123	0.038321663
1866.742576	0.037702531
1868.671029	0.037131261
1870.599482	0.037198599
1872.527935	0.037335075
1874.456388	0.036938984
1876.384842	0.036327690
1878.313295	0.035896137
1880.241748	0.035641115
1882.170201	0.035357978
1884.098654	0.035092361
1886.027107	0.035018876
1887.955560	0.034936696
1889.884013	0.034805235
1891.812466	0.034728769
1893.740919	0.034412283
1895.669372	0.033874329
1897.597825	0.033360451
1899.526278	0.033020686
1901.454732	0.032973103
1903.383185	0.032968465
1905.311638	0.032704514
1907.240091	0.032260280
1909.168544	0.031859525
1911.096997	0.031545699
1913.025450	0.031250857
1914.953903	0.030933386
1916.882356	0.030576698
1918.810809	0.030397808
1920.739262	0.030250128
1922.667715	0.029828781
1924.596168	0.029461013
1926.524622	0.029196601
1928.453075	0.028805034
1930.381528	0.028381910
1932.309981	0.028055128
1934.238434	0.027821472
1936.166887	0.027691966
1938.095340	0.027727116
1940.023793	0.027624553
1941.952246	0.027057463
1943.880699	0.026502009
1945.809152	0.026369832
1947.737605	0.026321955
1949.666058	0.026083346
1951.594511	0.025672330
1953.522965	0.025127370
1955.451418	0.024613110
1957.379871	0.024385676
1959.308324	0.024424251
1961.236777	0.024577677
1963.165230	0.024632273
1965.093683	0.024295678
1967.022136	0.023780040
1968.950589	0.023601782
1970.879042	0.023576962
1972.807495	0.023309812
1974.735948	0.022843309
1976.664401	0.022405859
1978.592855	0.022227267
1980.521308	0.022255417
1982.449761	0.022184597
1984.378214	0.021848146
1986.306667	0.021383166
1988.235120	0.021125842
1990.163573	0.021115785
1992.092026	0.021137852
1994.020479	0.021117199
1995.948932	0.020965457
1997.877385	0.020791465
1999.805838	0.020784732
2001.734291	0.020761142
2003.662744	0.020490550
2005.591198	0.020026190
2007.519651	0.019549290
2009.448104	0.019163668
2011.376557	0.018919494
2013.305010	0.018941492
2015.233463	0.019127985
2017.161916	0.019171039
2019.090369	0.019008849
2021.018822	0.018724076
2022.947275	0.018525742
2024.875728	0.018581588
2026.804181	0.018636577
2028.732634	0.018499324
2030.661088	0.018325696
2032.589541	0.018107394
2034.517994	0.017644288
2036.446447	0.017091338
2038.374900	0.016982213
2040.303353	0.017325634
2042.231806	0.017524002
2044.160259	0.017401153
2046.088712	0.017201575
2048.017165	0.017033946
2049.945618	0.016941251
2051.874071	0.016894981
2053.802524	0.016813770
2055.730978	0.016673982
2057.659431	0.016463548
2059.587884	0.016249640
2061.516337	0.016084919
2063.444790	0.015910707
2065.373243	0.015817773
2067.301696	0.015845872
2069.230149	0.015750583
2071.158602	0.015553392
2073.087055	0.015512964
2075.015508	0.015575136
2076.943961	0.015557358
2078.872414	0.015450496
2080.800867	0.015276040
2082.729321	0.015018018
2084.657774	0.014786563
2086.586227	0.014751451
2088.514680	0.014775650
2090.443133	0.014645909
2092.371586	0.014603782
2094.300039	0.014752445
2096.228492	0.014711668
2098.156945	0.014351165
2100.085398	0.013993784
2102.013851	0.013856119
2103.942304	0.013837173
2105.870757	0.013887439
2107.799211	0.013949187
2109.727664	0.013823303
2111.656117	0.013538614
2113.584570	0.013285249
2115.513023	0.013127527
2117.441476	0.013177433
2119.369929	0.013396803
2121.298382	0.013457931
2123.226835	0.013358816
2125.155288	0.013374257
2127.083741	0.013477868
2129.012194	0.013527449
2130.940647	0.013463561
2132.869100	0.013269405
2134.797554	0.013066703
2136.726007	0.012949909
2138.654460	0.012849591
2140.582913	0.012772082
2142.511366	0.012739329
2144.439819	0.012661534
2146.368272	0.012601498
2148.296725	0.012596064
2150.225178	0.012600003
2152.153631	0.012806067
2154.082084	0.012963593
2156.010537	0.012623723
2157.938990	0.012248297
2159.867444	0.012294728
2161.795897	0.012464901
2163.724350	0.012520940
2165.652803	0.012510736
2167.581256	0.012537716
2169.509709	0.012580608
2171.438162	0.012474263
2173.366615	0.012297549
2175.295068	0.012166330
2177.223521	0.011937859
2179.151974	0.011635349
2181.080427	0.011527800
2183.008880	0.011678453
2184.937334	0.011840872
2186.865787	0.011805805
2188.794240	0.011649583
2190.722693	0.011469810
2192.651146	0.011243775
2194.579599	0.011170696
2196.508052	0.011382462
2198.436505	0.011552057
2200.364958	0.011494276
2202.293411	0.011326368
2204.221864	0.011217465
2206.150317	0.011305302
2208.078770	0.011438658
2210.007223	0.011393796
2211.935677	0.011217197
2213.864130	0.011037021
2215.792583	0.010854130
2217.721036	0.010817209
2219.649489	0.011114072
2221.577942	0.011528560
2223.506395	0.011557597
2225.434848	0.011013034
2227.363301	0.010384106
2229.291754	0.010155715
2231.220207	0.010090534
2233.148660	0.010053675
2235.077113	0.010356387
2237.005567	0.010837469
2238.934020	0.011067658
2240.862473	0.010985845
2242.790926	0.010788106
2244.719379	0.010563277
2246.647832	0.010218773
2248.576285	0.009798883
2250.504738	0.009606599
2252.433191	0.009602560
2254.361644	0.009795785
2256.290097	0.010125462
2258.218550	0.010235720
2260.147003	0.009872682
2262.075456	0.009386506
2264.003910	0.009237329
2265.932363	0.009368288
2267.860816	0.009382025
2269.789269	0.009137938
2271.717722	0.008926655
2273.646175	0.009005101
2275.574628	0.009226466
2277.503081	0.009371221
2279.431534	0.009360166
2281.359987	0.009103669
2283.288440	0.008738859
2285.216893	0.008553100
2287.145346	0.008528062
2289.073800	0.008527052
2291.002253	0.008519338
2292.930706	0.008486046
2294.859159	0.008452369
2296.787612	0.008385482
2298.716065	0.008299112
2300.644518	0.008409966
2302.572971	0.008763989
2304.501424	0.009072037
2306.429877	0.009134154
2308.358330	0.009057712
2310.286783	0.008947006
2312.215236	0.008739534
2314.143690	0.008331842
2316.072143	0.007866928
2318.000596	0.007751751
2319.929049	0.008170884
2321.857502	0.008962359
2323.785955	0.009613012
2325.714408	0.009478041
2327.642861	0.008710479
2329.571314	0.008253973
2331.499767	0.008738644
2333.428220	0.009941678
2335.356673	0.010998007
2337.285126	0.011038464
2339.213579	0.010155187
2341.142033	0.009140271
2343.070486	0.008484792
2344.998939	0.008230713
2346.927392	0.008436512
2348.855845	0.008989681
2350.784298	0.009455387
2352.712751	0.009569666
2354.641204	0.009705857
2356.569657	0.010065289
2358.498110	0.009619817
2360.426563	0.007785792
2362.355016	0.006235158
2364.283469	0.006093589
2366.211923	0.007314323
2368.140376	0.009083056
2370.068829	0.009703453
2371.997282	0.008969887
2373.925735	0.007921443
2375.854188	0.007070603
2377.782641	0.006491014
2379.711094	0.006232687
2381.639547	0.006284255
2383.568000	0.006535882
2385.496453	0.006810029
2387.424906	0.006956999
2389.353359	0.006906658
2391.281812	0.006693110
2393.210266	0.006475965
2395.138719	0.006436530
2397.067172	0.006636355
2398.995625	0.006878447
2400.924078	0.006832321
2402.852531	0.006440796
2404.780984	0.006029135
2406.709437	0.005718937
2408.637890	0.005640392
2410.566343	0.005824064
2412.494796	0.005994968
2414.423249	0.006014833
2416.351702	0.005949063
2418.280156	0.005775824
2420.208609	0.005566025
2422.137062	0.005407196
2424.065515	0.005399035
2425.993968	0.005705856
2427.922421	0.005962504
2429.850874	0.005934130
2431.779327	0.005845514
2433.707780	0.005849404
2435.636233	0.005923056
2437.564686	0.005903496
2439.493139	0.005735778
2441.421592	0.005610192
2443.350045	0.005504329
2445.278499	0.005124080
2447.206952	0.004836803
2449.135405	0.005199904
2451.063858	0.005724189
2452.992311	0.005709646
2454.920764	0.005388704
2456.849217	0.005311757
2458.777670	0.005753065
2460.706123	0.006441258
2462.634576	0.006734197
2464.563029	0.006494180
2466.491482	0.006116166
2468.419935	0.005902925
2470.348389	0.005983720
2472.276842	0.006108168
2474.205295	0.006093699
2476.133748	0.006156528
2478.062201	0.006311063
2479.990654	0.006336348
2481.919107	0.006196661
2483.847560	0.006138016
2485.776013	0.006210952
2487.704466	0.006195689
2489.632919	0.006149319
2491.561372	0.006443603
2493.489825	0.007124670
2495.418279	0.007665514
2497.346732	0.007824576
2499.275185	0.007955509
2501.203638	0.008063613
2503.132091	0.008015871
2505.060544	0.007958857
2506.988997	0.007957128
2508.917450	0.007860180
2510.845903	0.007605299
2512.774356	0.007471909
2514.702809	0.007504703
2516.631262	0.007626028
2518.559715	0.008119194
2520.488168	0.008805537
2522.416622	0.009058214
2524.345075	0.009065656
2526.273528	0.009402736
2528.201981	0.009929582
2530.130434	0.010199761
2532.058887	0.010294399
2533.987340	0.010468780
2535.915793	0.010505839
2537.844246	0.010289658
2539.772699	0.010276776
2541.701152	0.010804635
2543.629605	0.011479366
2545.558058	0.011757671
2547.486512	0.011762688
2549.414965	0.011822120
2551.343418	0.011881365
2553.271871	0.011971563
2555.200324	0.012356924
2557.128777	0.012900999
2559.057230	0.013249138
2560.985683	0.013381988
2562.914136	0.013493981
2564.842589	0.013656922
2566.771042	0.013793196
2568.699495	0.013962820
2570.627948	0.014232330
2572.556401	0.014383917
2574.484855	0.014441340
2576.413308	0.014772903
2578.341761	0.015319285
2580.270214	0.015676802
2582.198667	0.015853211
2584.127120	0.016086718
2586.055573	0.016471842
2587.984026	0.016910331
2589.912479	0.017232981
2591.840932	0.017305901
2593.769385	0.017200654
2595.697838	0.017358897
2597.626291	0.017961644
2599.554745	0.018450677
2601.483198	0.018455405
2603.411651	0.018147411
2605.340104	0.017830385
2607.268557	0.017739508
2609.197010	0.017838072
2611.125463	0.018116746
2613.053916	0.018522957
2614.982369	0.018810190
2616.910822	0.018907305
2618.839275	0.018866116
2620.767728	0.018794158
2622.696181	0.018776257
2624.624635	0.018652722
2626.553088	0.018291220
2628.481541	0.017896930
2630.409994	0.017812626
2632.338447	0.017936271
2634.266900	0.017914943
2636.195353	0.017988762
2638.123806	0.018463619
2640.052259	0.018739128
2641.980712	0.018360076
2643.909165	0.017860342
2645.837618	0.017723545
2647.766071	0.017832076
2649.694524	0.017917801
2651.622978	0.017945463
2653.551431	0.017932916
2655.479884	0.017877221
2657.408337	0.017918568
2659.336790	0.017953493
2661.265243	0.017809905
2663.193696	0.017640140
2665.122149	0.017574286
2667.050602	0.017564915
2668.979055	0.017402228
2670.907508	0.016980328
2672.835961	0.016459223
2674.764414	0.016097063
2676.692868	0.016044455
2678.621321	0.016230255
2680.549774	0.016612511
2682.478227	0.016892029
2684.406680	0.016538043
2686.335133	0.015830414
2688.263586	0.015453030
2690.192039	0.015435077
2692.120492	0.015515856
2694.048945	0.015571715
2695.977398	0.015581492
2697.905851	0.015633056
2699.834304	0.015571288
2701.762757	0.015120135
2703.691211	0.014547425
2705.619664	0.014472888
2707.548117	0.014953360
2709.476570	0.015238295
2711.405023	0.014866035
2713.333476	0.014240002
2715.261929	0.013878926
2717.190382	0.013946462
2719.118835	0.014103778
2721.047288	0.013888416
2722.975741	0.013553642
2724.904194	0.013627991
2726.832647	0.014019302
2728.761101	0.014350194
2730.689554	0.014549010
2732.618007	0.014523154
2734.546460	0.014171247
2736.474913	0.014015676
2738.403366	0.014333851
2740.331819	0.014480859
2742.260272	0.014148072
2744.188725	0.013769054
2746.117178	0.013536996
2748.045631	0.013280275
2749.974084	0.013102327
2751.902537	0.013286504
2753.830991	0.013626334
2755.759444	0.013538799
2757.687897	0.013109990
2759.616350	0.013026468
2761.544803	0.013261251
2763.473256	0.013305142
2765.401709	0.013217726
2767.330162	0.013210048
2769.258615	0.013065663
2771.187068	0.012734424
2773.115521	0.012548226
2775.043974	0.012524755
2776.972427	0.012420981
2778.900880	0.012225452
2780.829334	0.011992194
2782.757787	0.011870831
2784.686240	0.012014199
2786.614693	0.012339491
2788.543146	0.012634498
2790.471599	0.012635485
2792.400052	0.012196314
2794.328505	0.011686314
2796.256958	0.011469842
2798.185411	0.011345927
2800.113864	0.011180437
2802.042317	0.011214064
2803.970770	0.011439376
2805.899224	0.011556295
2807.827677	0.011746950
2809.756130	0.012208342
2811.684583	0.012458185
2813.613036	0.012310665
2815.541489	0.012159404
2817.469942	0.012075791
2819.398395	0.011836519
2821.326848	0.011393037
2823.255301	0.010909168
2825.183754	0.010805802
2827.112207	0.011132307
2829.040660	0.011134764
2830.969113	0.010850526
2832.897567	0.010959189
2834.826020	0.011247718
2836.754473	0.011490525
2838.682926	0.011804546
2840.611379	0.011964026
2842.539832	0.011828085
2844.468285	0.011697060
2846.396738	0.011769089
2848.325191	0.011768818
2850.253644	0.011533549
2852.182097	0.011345019
2854.110550	0.011202714
2856.039003	0.011022079
2857.967457	0.010869192
2859.895910	0.010652742
2861.824363	0.010437370
2863.752816	0.010439709
2865.681269	0.010709632
2867.609722	0.011060180
2869.538175	0.011276369
2871.466628	0.011456391
2873.395081	0.011752566
2875.323534	0.011818017
2877.251987	0.011569356
2879.180440	0.011365290
2881.108893	0.011105456
2883.037347	0.010729088
2884.965800	0.010641130
2886.894253	0.010931755
2888.822706	0.011246150
2890.751159	0.011206917
2892.679612	0.010823302
2894.608065	0.010485277
2896.536518	0.010597326
2898.464971	0.011154496
2900.393424	0.011659961
2902.321877	0.011579418
2904.250330	0.011015825
2906.178783	0.010503820
2908.107236	0.010262344
2910.035690	0.010342335
2911.964143	0.010473924
2913.892596	0.010464848
2915.821049	0.010861352
2917.749502	0.011593832
2919.677955	0.011769396
2921.606408	0.011462105
2923.534861	0.011458673
2925.463314	0.011665041
2927.391767	0.011537468
2929.320220	0.011112038
2931.248673	0.010626691
2933.177126	0.010291941
2935.105580	0.010271808
2937.034033	0.010569412
2938.962486	0.011105661
2940.890939	0.011344763
2942.819392	0.011028113
2944.747845	0.010790256
2946.676298	0.010982324
2948.604751	0.011176285
2950.533204	0.011315149
2952.461657	0.011569894
2954.390110	0.011688087
2956.318563	0.011498687
2958.247016	0.011003208
2960.175469	0.010541826
2962.103923	0.010609641
2964.032376	0.011094544
2965.960829	0.011478308
2967.889282	0.011392551
2969.817735	0.011123917
2971.746188	0.011265971
2973.674641	0.011778816
2975.603094	0.012286982
2977.531547	0.012355363
2979.460000	0.011723779
2981.388453	0.011174659
2983.316906	0.011418462
2985.245359	0.011716199
2987.173813	0.011410975
2989.102266	0.011047153
2991.030719	0.011176726
2992.959172	0.011697366
2994.887625	0.012129336
2996.816078	0.012347926
2998.744531	0.012325344
3000.672984	0.012054360
3002.601437	0.011834187
3004.529890	0.011858925
3006.458343	0.012156317
3008.386796	0.012560258
3010.315249	0.012926239
3012.243703	0.013196237
3014.172156	0.013039668
3016.100609	0.012527290
3018.029062	0.012220267
3019.957515	0.012080267
3021.885968	0.011834929
3023.814421	0.011661722
3025.742874	0.011549027
3027.671327	0.011548089
3029.599780	0.012035095
3031.528233	0.012811923
3033.456686	0.013271078
3035.385139	0.013264810
3037.313592	0.013184525
3039.242046	0.013436013
3041.170499	0.013849712
3043.098952	0.013892576
3045.027405	0.013522002
3046.955858	0.013268036
3048.884311	0.013454830
3050.812764	0.013767904
3052.741217	0.013844595
3054.669670	0.013767334
3056.598123	0.013524611
3058.526576	0.013060019
3060.455029	0.012996163
3062.383482	0.013743576
3064.311936	0.014668090
3066.240389	0.015201034
3068.168842	0.015264402
3070.097295	0.015132286
3072.025748	0.015355669
3073.954201	0.015675029
3075.882654	0.015464090
3077.811107	0.015009726
3079.739560	0.014654091
3081.668013	0.014371697
3083.596466	0.014522477
3085.524919	0.015150896
3087.453372	0.015518395
3089.381825	0.015472663
3091.310279	0.015563671
3093.238732	0.015905079
3095.167185	0.016303021
3097.095638	0.016768683
3099.024091	0.017066812
3100.952544	0.016829180
3102.880997	0.016415169
3104.809450	0.016374765
3106.737903	0.016715132
3108.666356	0.017111819
3110.594809	0.017202172
3112.523262	0.017037155
3114.451715	0.016878076
3116.380169	0.016773731
3118.308622	0.016973782
3120.237075	0.017713869
3122.165528	0.018490553
3124.093981	0.018616801
3126.022434	0.018498586
3127.950887	0.018796906
3129.879340	0.019113291
3131.807793	0.019173959
3133.736246	0.019333120
3135.664699	0.019519592
3137.593152	0.019353593
3139.521605	0.019033322
3141.450058	0.019154111
3143.378512	0.019590372
3145.306965	0.019628981
3147.235418	0.019324783
3149.163871	0.019197507
3151.092324	0.019362310
3153.020777	0.019837456
3154.949230	0.020547442
3156.877683	0.021094214
3158.806136	0.021144819
3160.734589	0.020861495
3162.663042	0.020800255
3164.591495	0.021285560
3166.519948	0.021773726
3168.448402	0.021691661
3170.376855	0.021425413
3172.305308	0.021367416
3174.233761	0.021476414
3176.162214	0.021933708
3178.090667	0.022617862
3180.019120	0.022989554
3181.947573	0.023188839
3183.876026	0.023660364
3185.804479	0.024207814
3187.732932	0.024409601
3189.661385	0.024228234
3191.589838	0.024038736
3193.518292	0.024259673
3195.446745	0.024732560
3197.375198	0.024938731
3199.303651	0.024968037
3201.232104	0.025191659
3203.160557	0.025330015
3205.089010	0.025167942
3207.017463	0.025095236
3208.945916	0.025299521
3210.874369	0.025734404
3212.802822	0.026116345
3214.731275	0.026011147
3216.659728	0.025689173
3218.588181	0.025737541
3220.516635	0.025923936
3222.445088	0.025721874
3224.373541	0.025557520
3226.301994	0.025897479
3228.230447	0.026091140
3230.158900	0.025656115
3232.087353	0.025282770
3234.015806	0.025523741
3235.944259	0.026117353
3237.872712	0.026696118
3239.801165	0.027167417
3241.729618	0.027559886
3243.658071	0.027751626
3245.586525	0.027730746
3247.514978	0.027808690
3249.443431	0.028092736
3251.371884	0.028435303
3253.300337	0.028512165
3255.228790	0.028098779
3257.157243	0.027736967
3259.085696	0.027906116
3261.014149	0.028338661
3262.942602	0.028749885
3264.871055	0.029083934
3266.799508	0.029438317
3268.727961	0.029820507
3270.656414	0.029936928
3272.584868	0.029648956
3274.513321	0.029272215
3276.441774	0.029440586
3278.370227	0.030538637
3280.298680	0.031642821
3282.227133	0.031369362
3284.155586	0.030048586
3286.084039	0.029159129
3288.012492	0.029447963
3289.940945	0.030367076
3291.869398	0.030795472
3293.797851	0.030407706
3295.726304	0.029827872
3297.654758	0.029759564
3299.583211	0.030357616
3301.511664	0.030957958
3303.440117	0.030830979
3305.368570	0.030285954
3307.297023	0.030193422
3309.225476	0.030624626
3311.153929	0.030846078
3313.082382	0.030462645
3315.010835	0.030080881
3316.939288	0.030567141
3318.867741	0.031740699
3320.796194	0.032472052
3322.724648	0.032470744
3324.653101	0.032490861
3326.581554	0.032735400
3328.510007	0.032786585
3330.438460	0.032722015
3332.366913	0.032907981
3334.295366	0.033365510
3336.223819	0.033875760
3338.152272	0.034143161
3340.080725	0.034036994
3342.009178	0.033759486
3343.937631	0.033561263
3345.866084	0.033690237
3347.794537	0.034166873
3349.722991	0.034626432
3351.651444	0.035016537
3353.579897	0.035255130
3355.508350	0.035040911
3357.436803	0.034706537
3359.365256	0.034493756
3361.293709	0.034264080
3363.222162	0.034339525
3365.150615	0.034914024
3367.079068	0.035575200
3369.007521	0.035974376
3370.935974	0.036146093
3372.864427	0.036126155
3374.792881	0.035968866
3376.721334	0.035953805
3378.649787	0.036083095
3380.578240	0.036062960
3382.506693	0.035942417
3384.435146	0.035916932
3386.363599	0.036268957
3388.292052	0.037218355
3390.220505	0.038104370
3392.148958	0.037979528
3394.077411	0.037124094
3396.005864	0.036459822
3397.934317	0.036268566
3399.862770	0.036364522
3401.791224	0.036765039
3403.719677	0.037213951
3405.648130	0.037438076
3407.576583	0.037451055
3409.505036	0.037483919
3411.433489	0.037469339
3413.361942	0.037623286
3415.290395	0.038248915
3417.218848	0.038677946
3419.147301	0.038091499
3421.075754	0.037048917
3423.004207	0.036548123
3424.932660	0.036899600
3426.861114	0.037847482
3428.789567	0.038625110
3430.718020	0.038629737
3432.646473	0.038107168
3434.574926	0.037710994
3436.503379	0.037752897
3438.431832	0.038123604
3440.360285	0.038369954
3442.288738	0.037977975
3444.217191	0.037286006
3446.145644	0.037149072
3448.074097	0.037644796
3450.002550	0.037908610
3451.931004	0.037430488
3453.859457	0.036848433
3455.787910	0.036967520
3457.716363	0.037513170
3459.644816	0.037539702
3461.573269	0.036958352
3463.501722	0.036336776
3465.430175	0.035754252
3467.358628	0.035470236
3469.287081	0.035928622
3471.215534	0.036383182
3473.143987	0.036107644
3475.072440	0.035797041
3477.000893	0.035904068
3478.929347	0.035912693
3480.857800	0.035546619
3482.786253	0.035119895
3484.714706	0.034789871
3486.643159	0.034369152
3488.571612	0.033877373
3490.500065	0.033499267
3492.428518	0.033384398
3494.356971	0.033448998
3496.285424	0.033432160
3498.213877	0.033343218
3500.142330	0.033101950
3502.070783	0.032506432
3503.999237	0.031968124
3505.927690	0.031820092
3507.856143	0.031676963
3509.784596	0.031353291
3511.713049	0.031172302
3513.641502	0.031487100
3515.569955	0.032128312
3517.498408	0.032507956
3519.426861	0.032352190
3521.355314	0.031584844
3523.283767	0.030479735
3525.212220	0.029758623
3527.140673	0.029649341
3529.069126	0.029723909
3530.997580	0.029650826
3532.926033	0.029512798
3534.854486	0.029445656
3536.782939	0.029434413
3538.711392	0.029399911
3540.639845	0.029237010
3542.568298	0.028841153
3544.496751	0.028191645
3546.425204	0.027708597
3548.353657	0.027929222
3550.282110	0.028493924
3552.210563	0.028618474
3554.139016	0.028251551
3556.067470	0.027873185
3557.995923	0.027745653
3559.924376	0.027737588
3561.852829	0.027503002
3563.781282	0.026677741
3565.709735	0.025171109
3567.638188	0.023717083
3569.566641	0.023215044
3571.495094	0.023479374
3573.423547	0.023746172
3575.352000	0.023609836
3577.280453	0.023147510
3579.208906	0.022683436
3581.137360	0.022700217
3583.065813	0.023485798
3584.994266	0.024485465
3586.922719	0.024633361
3588.851172	0.023926279
3590.779625	0.023261217
3592.708078	0.022895701
3594.636531	0.022720275
3596.564984	0.022613987
3598.493437	0.022022985
3600.421890	0.020836314
3602.350343	0.020168878
3604.278796	0.020615386
3606.207249	0.021351712
3608.135703	0.021661118
3610.064156	0.021536836
3611.992609	0.021164276
3613.921062	0.021181498
3615.849515	0.021674208
3617.777968	0.021348696
3619.706421	0.019875852
3621.634874	0.018798228
3623.563327	0.018715832
3625.491780	0.018896973
3627.420233	0.018682679
3629.348686	0.018299073
3631.277139	0.018085711
3633.205593	0.017676322
3635.134046	0.017289726
3637.062499	0.017549291
3638.990952	0.018203272
3640.919405	0.018370928
3642.847858	0.017965488
3644.776311	0.017391639
3646.704764	0.016271941
3648.633217	0.014827719
3650.561670	0.014542028
3652.490123	0.015202577
3654.418576	0.015297683
3656.347029	0.014832902
3658.275482	0.014586110
3660.203936	0.014258165
3662.132389	0.013526210
3664.060842	0.013065680
3665.989295	0.013456669
3667.917748	0.014008586
3669.846201	0.013701052
3671.774654	0.013063253
3673.703107	0.012870573
3675.631560	0.013124040
3677.560013	0.013419565
3679.488466	0.013306804
3681.416919	0.012971073
3683.345372	0.012478611
3685.273826	0.011722094
3687.202279	0.010934320
3689.130732	0.010479586
3691.059185	0.010534469
3692.987638	0.010987043
3694.916091	0.011422699
3696.844544	0.011702013
3698.772997	0.011857875
3700.701450	0.011795528
3702.629903	0.011683398
3704.558356	0.011590956
3706.486809	0.011408221
3708.415262	0.011360546
3710.343716	0.011638329
3712.272169	0.011898464
3714.200622	0.011577996
3716.129075	0.010975906
3718.057528	0.011029670
3719.985981	0.011890098
3721.914434	0.012628155
3723.842887	0.012542471
3725.771340	0.012055566
3727.699793	0.011862941
3729.628246	0.011840035
3731.556699	0.011546104
3733.485152	0.011293863
3735.413605	0.011541186
3737.342059	0.011906716
3739.270512	0.011934539
3741.198965	0.011748977
3743.127418	0.011509581
3745.055871	0.011764580
3746.984324	0.012547459
3748.912777	0.012474030
3750.841230	0.011600961
3752.769683	0.011773491
3754.698136	0.012694466
3756.626589	0.012746380
3758.555042	0.012152070
3760.483495	0.012049067
3762.411949	0.012462022
3764.340402	0.012776336
3766.268855	0.012910236
3768.197308	0.012903034
3770.125761	0.012527420
3772.054214	0.012119908
3773.982667	0.012398209
3775.911120	0.013432478
3777.839573	0.014379544
3779.768026	0.014655063
3781.696479	0.014575138
3783.624932	0.014263232
3785.553385	0.013735727
3787.481838	0.013276750
3789.410292	0.013125949
3791.338745	0.013439899
3793.267198	0.013857428
3795.195651	0.013777982
3797.124104	0.013559767
3799.052557	0.013652127
3800.981010	0.013611847
3802.909463	0.013373207
3804.837916	0.012963354
3806.766369	0.012439733
3808.694822	0.012429398
3810.623275	0.013015974
3812.551728	0.013692923
3814.480182	0.013848765
3816.408635	0.013479202
3818.337088	0.013536263
3820.265541	0.014330368
3822.193994	0.015009271
3824.122447	0.014981030
3826.050900	0.014471534
3827.979353	0.013890127
3829.907806	0.013389888
3831.836259	0.013086266
3833.764712	0.012954238
3835.693165	0.012917212
3837.621618	0.013112825
3839.550071	0.013438191
3841.478525	0.013444912
3843.406978	0.013086103
3845.335431	0.012625867
3847.263884	0.012220678
3849.192337	0.012215909
3851.120790	0.012682780
3853.049243	0.013205236
3854.977696	0.013527030
3856.906149	0.013673865
3858.834602	0.013667350
3860.763055	0.013614733
3862.691508	0.013575121
3864.619961	0.013775227
3866.548415	0.014116644
3868.476868	0.013765970
3870.405321	0.012811377
3872.333774	0.012392852
3874.262227	0.012760181
3876.190680	0.013337553
3878.119133	0.013565985
3880.047586	0.013553522
3881.976039	0.013589086
3883.904492	0.013142771
3885.832945	0.012134634
3887.761398	0.011492525
3889.689851	0.011373080
3891.618305	0.011354235
3893.546758	0.011387438
3895.475211	0.011478165
3897.403664	0.011680298
3899.332117	0.012246407
3901.260570	0.013207962
3903.189023	0.014044607
3905.117476	0.013763419
3907.045929	0.012460187
3908.974382	0.011183323
3910.902835	0.010422472
3912.831288	0.010106494
3914.759741	0.010139769
3916.688194	0.010363277
3918.616648	0.010505024
3920.545101	0.010326984
3922.473554	0.009849430
3924.402007	0.009549879
3926.330460	0.009923979
3928.258913	0.010507176
3930.187366	0.010636306
3932.115819	0.010859137
3934.044272	0.011659645
3935.972725	0.012316884
3937.901178	0.012341009
3939.829631	0.012091031
3941.758084	0.011850731
3943.686538	0.011533601
3945.614991	0.011244780
3947.543444	0.011240961
3949.471897	0.011474102
3951.400350	0.011558091
3953.328803	0.011394728
3955.257256	0.011470352
3957.185709	0.011884907
3959.114162	0.011855071
3961.042615	0.011049015
3962.971068	0.010289926
3964.899521	0.010213528
3966.827974	0.010472129
3968.756427	0.010521642
3970.684881	0.010464340
3972.613334	0.010468287
3974.541787	0.010344237
3976.470240	0.010072655
3978.398693	0.009896106
3980.327146	0.010002253
3982.255599	0.010395061
3984.184052	0.010942815
3986.112505	0.011363158
3988.040958	0.011554084
3989.969411	0.011421872
3991.897864	0.010746324
3993.826317	0.009748466
3995.754771	0.009232584
3997.683224	0.009667607
3999.611677	0.010723100
4001.540130	0.011613272
4003.468583	0.011786700
4005.397036	0.011702858
4007.325489	0.011329543
4009.253942	0.010367149
4011.182395	0.009610531
4013.110848	0.009512633
4015.039301	0.009346066
4016.967754	0.009154637
4018.896207	0.009461055
4020.824661	0.009622816
4022.753114	0.009238935
4024.681567	0.009179714
4026.610020	0.009891326
4028.538473	0.010714185
4030.466926	0.010823482
4032.395379	0.010194318
4034.323832	0.009805867
4036.252285	0.010141379
4038.180738	0.010137741
4040.109191	0.009062705
4042.037644	0.008026521
4043.966097	0.008280864
4045.894550	0.009186220
4047.823004	0.009749078
4049.751457	0.009972829
4051.679910	0.009856719
4053.608363	0.009944971
4055.536816	0.009891101
4057.465269	0.008941989
4059.393722	0.008123969
4061.322175	0.008541927
4063.250628	0.009524782
4065.179081	0.010167528
4067.107534	0.010212826
4069.035987	0.009618343
4070.964440	0.008555299
4072.892894	0.007608932
4074.821347	0.007496231
4076.749800	0.007880086
4078.678253	0.008116531
4080.606706	0.008040046
4082.535159	0.008093580
4084.463612	0.009091646
4086.392065	0.010671164
4088.320518	0.011306837
4090.248971	0.010252796
4092.177424	0.008652360
4094.105877	0.008055938
4096.034330	0.008085416
4097.962783	0.007691201
4099.891237	0.007454522
4101.819690	0.007925103
4103.748143	0.008316839
4105.676596	0.007997633
4107.605049	0.007135801
4109.533502	0.006499704
4111.461955	0.006828128
4113.390408	0.008072888
4115.318861	0.009222334
4117.247314	0.009472704
4119.175767	0.009077355
4121.104220	0.008668547
4123.032673	0.008430771
4124.961127	0.008138867
4126.889580	0.007503856
4128.818033	0.007138541
4130.746486	0.007917846
4132.674939	0.008828586
4134.603392	0.008735211
4136.531845	0.008119151
4138.460298	0.007722307
4140.388751	0.007704081
4142.317204	0.008103994
4144.245657	0.008646300
4146.174110	0.008859538
4148.102563	0.008676063
4150.031017	0.008436160
4151.959470	0.008328444
4153.887923	0.008081978
4155.816376	0.007833512
4157.744829	0.007866147
4159.673282	0.007894292
4161.601735	0.007338853
4163.530188	0.006695142
4165.458641	0.007045051
4167.387094	0.007969531
4169.315547	0.008132450
4171.244000	0.007880830
4173.172453	0.008291007
4175.100906	0.008909000
4177.029360	0.009035437
4178.957813	0.008983961
4180.886266	0.008635512
4182.814719	0.007828276
4184.743172	0.007688969
4186.671625	0.008212075
4188.600078	0.007820951
4190.528531	0.006789512
4192.456984	0.006777577
4194.385437	0.007601322
4196.313890	0.008003823
4198.242343	0.007984220
4200.170796	0.008039463
4202.099250	0.007782953
4204.027703	0.007285664
4205.956156	0.007816749
4207.884609	0.008940832
4209.813062	0.008869998
4211.741515	0.007780456
4213.669968	0.007079504
4215.598421	0.006849932
4217.526874	0.006609213
4219.455327	0.006271712
4221.383780	0.005650025
4223.312233	0.005187616
4225.240686	0.005581600
4227.169139	0.006276404
4229.097593	0.006414207
4231.026046	0.006321658
4232.954499	0.006395220
4234.882952	0.006315950
4236.811405	0.006021031
4238.739858	0.006053889
4240.668311	0.006377880
4242.596764	0.006582682
4244.525217	0.006951337
4246.453670	0.007289987
4248.382123	0.007168233
4250.310576	0.006778218
4252.239029	0.006056517
4254.167483	0.005903324
4256.095936	0.006676758
4258.024389	0.007275644
4259.952842	0.007352746
4261.881295	0.007616263
4263.809748	0.007954215
4265.738201	0.007836497
4267.666654	0.007091895
4269.595107	0.005972912
4271.523560	0.005032327
4273.452013	0.004291866
4275.380466	0.003949802
4277.308919	0.004755358
4279.237373	0.006020207
4281.165826	0.006477702
4283.094279	0.006326826
4285.022732	0.006163718
4286.951185	0.005892989
4288.879638	0.005760171
4290.808091	0.006134087
4292.736544	0.006582219
4294.664997	0.006612539
4296.593450	0.006946155
4298.521903	0.007301080
4300.450356	0.006776817
4302.378809	0.006146190
4304.307262	0.006520024
4306.235716	0.006785304
4308.164169	0.006086028
4310.092622	0.005680030
4312.021075	0.006248441
4313.949528	0.006531419
4315.877981	0.006371914
4317.806434	0.006294672
4319.734887	0.006485458
4321.663340	0.006781965
4323.591793	0.006891948
4325.520246	0.007005028
4327.448699	0.007330900
4329.377152	0.007513383
4331.305606	0.007442707
4333.234059	0.007222914
4335.162512	0.006581311
4337.090965	0.005616605
4339.019418	0.004835050
4340.947871	0.004655745
4342.876324	0.004903865
4344.804777	0.004648508
4346.733230	0.004362090
4348.661683	0.004342999
4350.590136	0.003912104
4352.518589	0.003786711
4354.447042	0.004142044
4356.375495	0.004960542
4358.303949	0.006463111
4360.232402	0.007488171
4362.160855	0.007026504
4364.089308	0.005923106
4366.017761	0.005428054
4367.946214	0.006024776
4369.874667	0.007061922
4371.803120	0.007162636
4373.731573	0.006282622
4375.660026	0.005443006
4377.588479	0.005350119
4379.516932	0.005361922
4381.445385	0.004477738
4383.373839	0.003540055
4385.302292	0.004290427
4387.230745	0.004697805
4389.159198	0.003993896
4391.087651	0.003018494
4393.016104	0.003340024
4394.944557	0.004720800
4396.873010	0.006099024
4398.801463	0.006015567
4400.729916	0.005249137
4402.658369	0.005241110
4404.586822	0.005816624
4406.515275	0.006472590
4408.443729	0.007053688
4410.372182	0.007397358
4412.300635	0.006942988
4414.229088	0.005963796
4416.157541	0.005702009
4418.085994	0.006396522
4420.014447	0.007189441
4421.942900	0.007232151
4423.871353	0.006723790
4425.799806	0.006529805
4427.728259	0.006819093
4429.656712	0.007042144
4431.585165	0.006809549
4433.513618	0.006288187
4435.442072	0.006078611
4437.370525	0.006372528
4439.298978	0.006778798
4441.227431	0.007255636
4443.155884	0.007543485
4445.084337	0.007516888
4447.012790	0.007788534
4448.941243	0.008172810
4450.869696	0.007903543
4452.798149	0.007264677
4454.726602	0.007013255
4456.655055	0.007503927
4458.583508	0.008103782
4460.511962	0.007826530
4462.440415	0.006942831
4464.368868	0.006972343
4466.297321	0.007949785
4468.225774	0.008347625
4470.154227	0.007940807
4472.082680	0.007324565
4474.011133	0.006871696
4475.939586	0.006778818
4477.868039	0.006816640
4479.796492	0.006514636
4481.724945	0.005586045
4483.653398	0.004824073
4485.581851	0.004721541
4487.510305	0.005539446
4489.438758	0.006946011
4491.367211	0.007774512
4493.295664	0.007624276
4495.224117	0.007072771
4497.152570	0.006666623
4499.081023	0.007149964
4501.009476	0.007810752
4502.937929	0.007483368
4504.866382	0.007093037
4506.794835	0.007305003
4508.723288	0.007671176
4510.651741	0.007961387
4512.580195	0.007681700
4514.508648	0.006876411
4516.437101	0.006590099
4518.365554	0.006624421
4520.294007	0.006388115
4522.222460	0.006416330
4524.150913	0.006077087
4526.079366	0.005316678
4528.007819	0.005651338
4529.936272	0.006494260
4531.864725	0.006462022
4533.793178	0.006240583
4535.721631	0.005958872
4537.650084	0.005348437
4539.578538	0.005120439
4541.506991	0.005255852
4543.435444	0.005549541
4545.363897	0.006520090
4547.292350	0.007501072
4549.220803	0.007729760
4551.149256	0.007211481
4553.077709	0.006303257
4555.006162	0.005783059
4556.934615	0.006075201
4558.863068	0.006203531
4560.791521	0.006224982
4562.719974	0.006447126
4564.648428	0.006609972
4566.576881	0.006629516
4568.505334	0.006786849
4570.433787	0.006648928
4572.362240	0.006062401
4574.290693	0.005626726
4576.219146	0.005538781
4578.147599	0.005673992
4580.076052	0.006704124
4582.004505	0.008118252
4583.932958	0.008563960
4585.861411	0.007767016
4587.789864	0.006057995
4589.718318	0.004965490
4591.646771	0.005727436
4593.575224	0.007278107
4595.503677	0.007812406
4597.432130	0.007219194
4599.360583	0.006288574
4601.289036	0.006256668
4603.217489	0.006947157
[truncated: 1,501 more rows]
