# Supplementary material for: Adaptive Method for Quantitative Estimation of Glucose and Fructose Concentrations in Aqueous Solutions Based on Infrared Nanoantenna Optics
Source: Sensors (Basel). 2019 Jul 11;19(14):3053. doi: 10.3390/s19143053 (PMC6678705; doi:10.3390/s19143053)
Supplement: Supplementary file 1 [file sensors-19-03053-s001.zip › 00_Measurement_Data/Fructose cycles/3 water/res4 sc50_50 ap100x100/3 water.22.txt]

748.239793	0.028861593
750.168246	0.022681741
752.096699	0.031925447
754.025152	0.037990686
755.953605	0.045419402
757.882058	0.039361376
759.810511	0.028491797
761.738964	0.026771035
763.667418	0.023159385
765.595871	0.024078162
767.524324	0.025969211
769.452777	0.009128111
771.381230	0.014078337
773.309683	0.019993838
775.238136	0.017946614
777.166589	0.018237922
779.095042	0.033838514
781.023495	0.031451248
782.951948	0.024478441
784.880401	0.012952602
786.808854	0.009273881
788.737308	0.015489699
790.665761	0.030284287
792.594214	0.045692708
794.522667	0.034403641
796.451120	0.012758969
798.379573	0.005181844
800.308026	0.001448347
802.236479	0.011397928
804.164932	0.019032860
806.093385	0.025648715
808.021838	0.039722223
809.950291	0.032505210
811.878744	0.024306886
813.807197	0.013281905
815.735651	0.014360690
817.664104	0.035948165
819.592557	0.038899701
821.521010	0.029459488
823.449463	0.022468159
825.377916	0.043180779
827.306369	0.054031253
829.234822	0.046636019
831.163275	0.030918088
833.091728	0.017389361
835.020181	0.020937547
836.948634	0.029140595
838.877087	0.029667364
840.805541	0.026210053
842.733994	0.019432079
844.662447	0.018501183
846.590900	0.025288956
848.519353	0.031848874
850.447806	0.032865159
852.376259	0.031138880
854.304712	0.032598399
856.233165	0.031200383
858.161618	0.030166309
860.090071	0.032679930
862.018524	0.031935558
863.946977	0.026314575
865.875430	0.020631518
867.803884	0.019040557
869.732337	0.020337563
871.660790	0.022132773
873.589243	0.023885395
875.517696	0.027472533
877.446149	0.031000488
879.374602	0.032627672
881.303055	0.033900920
883.231508	0.036159866
885.159961	0.038237732
887.088414	0.039856583
889.016867	0.041779261
890.945320	0.044977490
892.873774	0.049573902
894.802227	0.052589558
896.730680	0.053718463
898.659133	0.057189215
900.587586	0.062944837
902.516039	0.067160979
904.444492	0.069490992
906.372945	0.071946561
908.301398	0.075476743
910.229851	0.079669647
912.158304	0.084202766
914.086757	0.088699900
916.015210	0.092447035
917.943664	0.095889911
919.872117	0.099969752
921.800570	0.104666993
923.729023	0.109208062
925.657476	0.113514133
927.585929	0.118037045
929.514382	0.122636430
931.442835	0.126618490
933.371288	0.130848393
935.299741	0.136097148
937.228194	0.141508564
939.156647	0.147803992
941.085100	0.154649973
943.013553	0.160082087
944.942007	0.165550679
946.870460	0.171969146
948.798913	0.177917078
950.727366	0.184139475
952.655819	0.191292942
954.584272	0.197797611
956.512725	0.203467712
958.441178	0.209981129
960.369631	0.217314437
962.298084	0.224390343
964.226537	0.231218264
966.154990	0.237549737
968.083443	0.243342921
970.011897	0.249591470
971.940350	0.256461233
973.868803	0.262858540
975.797256	0.268522054
977.725709	0.274550319
979.654162	0.281536043
981.582615	0.288484007
983.511068	0.293936461
985.439521	0.298496753
987.367974	0.304180413
989.296427	0.311368614
991.224880	0.318585336
993.153333	0.324077070
995.081786	0.328387290
997.010240	0.333835304
998.938693	0.340406269
1000.867146	0.346237808
1002.795599	0.350969702
1004.724052	0.355696619
1006.652505	0.360968560
1008.580958	0.366056591
1010.509411	0.370246023
1012.437864	0.373931706
1014.366317	0.377876908
1016.294770	0.381774276
1018.223223	0.385181934
1020.151676	0.388600379
1022.080130	0.391939551
1024.008583	0.395019740
1025.937036	0.398389786
1027.865489	0.401352525
1029.793942	0.402538180
1031.722395	0.402676314
1033.650848	0.403640330
1035.579301	0.405778885
1037.507754	0.408743918
1039.436207	0.411886394
1041.364660	0.413321048
1043.293113	0.412822813
1045.221566	0.412396193
1047.150019	0.412949711
1049.078473	0.413930893
1051.006926	0.414167672
1052.935379	0.413117021
1054.863832	0.411811471
1056.792285	0.411143363
1058.720738	0.411057919
1060.649191	0.411249399
1062.577644	0.411296666
1064.506097	0.411047399
1066.434550	0.410228193
1068.363003	0.408357292
1070.291456	0.406070650
1072.219909	0.403900683
1074.148363	0.401580632
1076.076816	0.399989218
1078.005269	0.399681926
1079.933722	0.399399191
1081.862175	0.398107618
1083.790628	0.396279961
1085.719081	0.395061195
1087.647534	0.394209117
1089.575987	0.392383188
1091.504440	0.389826030
1093.432893	0.387746274
1095.361346	0.386009812
1097.289799	0.383792400
1099.218253	0.381092638
1101.146706	0.378583670
1103.075159	0.376883596
1105.003612	0.375740021
1106.932065	0.373871982
1108.860518	0.370707601
1110.788971	0.367407203
1112.717424	0.364990652
1114.645877	0.362967640
1116.574330	0.360511422
1118.502783	0.357590944
1120.431236	0.354764134
1122.359689	0.352194637
1124.288142	0.349540710
1126.216596	0.346747130
1128.145049	0.343826741
1130.073502	0.340841919
1132.001955	0.338105142
1133.930408	0.335583866
1135.858861	0.333036453
1137.787314	0.330429941
1139.715767	0.327801168
1141.644220	0.325293779
1143.572673	0.322856039
1145.501126	0.320036352
1147.429579	0.317041218
1149.358032	0.314544618
1151.286486	0.312284052
1153.214939	0.309760988
1155.143392	0.307027996
1157.071845	0.304087728
1159.000298	0.300870866
1160.928751	0.297631502
1162.857204	0.294746429
1164.785657	0.292076856
1166.714110	0.289307117
1168.642563	0.286614537
1170.571016	0.284060955
1172.499469	0.281333297
1174.427922	0.278333485
1176.356375	0.275364190
1178.284829	0.272901088
1180.213282	0.270787358
1182.141735	0.268248320
1184.070188	0.265274644
1185.998641	0.262548447
1187.927094	0.260187715
1189.855547	0.257747740
1191.784000	0.255162656
1193.712453	0.252686143
1195.640906	0.250205457
1197.569359	0.247667462
1199.497812	0.245177045
1201.426265	0.242607296
1203.354719	0.240531340
1205.283172	0.238415822
1207.211625	0.235781834
1209.140078	0.232852548
1211.068531	0.230194509
1212.996984	0.227779791
1214.925437	0.225245908
1216.853890	0.222794503
1218.782343	0.220922366
1220.710796	0.219411358
1222.639249	0.217558101
1224.567702	0.215191185
1226.496155	0.212684810
1228.424609	0.210414141
1230.353062	0.208483830
1232.281515	0.206684932
1234.209968	0.204732344
1236.138421	0.202610731
1238.066874	0.200601354
1239.995327	0.198911548
1241.923780	0.197404444
1243.852233	0.195956916
1245.780686	0.194490895
1247.709139	0.192866951
1249.637592	0.191053435
1251.566045	0.189163908
1253.494498	0.187228769
1255.422952	0.185412109
1257.351405	0.184024572
1259.279858	0.182848021
1261.208311	0.181311652
1263.136764	0.179261625
1265.065217	0.177070558
1266.993670	0.175305441
1268.922123	0.174065724
1270.850576	0.172606364
1272.779029	0.170624346
1274.707482	0.168692887
1276.635935	0.167113975
1278.564388	0.165547743
1280.492842	0.163862929
1282.421295	0.162316933
1284.349748	0.160984442
1286.278201	0.159752369
1288.206654	0.158553839
1290.135107	0.157056227
1292.063560	0.155114368
1293.992013	0.153161556
1295.920466	0.151470706
1297.848919	0.149890631
1299.777372	0.148261607
1301.705825	0.146748006
1303.634278	0.145616829
1305.562731	0.144691914
1307.491185	0.143750340
1309.419638	0.142955229
1311.348091	0.142041996
1313.276544	0.140949875
1315.204997	0.140044838
1317.133450	0.138973862
1319.061903	0.137398362
1320.990356	0.135449484
1322.918809	0.133228317
1324.847262	0.131073013
1326.775715	0.129412249
1328.704168	0.128268391
1330.632621	0.127346829
1332.561075	0.126657471
1334.489528	0.126564920
1336.417981	0.127064824
1338.346434	0.127093166
1340.274887	0.125860691
1342.203340	0.123372503
1344.131793	0.120307758
1346.060246	0.117966406
1347.988699	0.116727993
1349.917152	0.115954585
1351.845605	0.115119174
1353.774058	0.114073940
1355.702511	0.113245904
1357.630965	0.112932451
1359.559418	0.112620682
1361.487871	0.111804031
1363.416324	0.111037143
1365.344777	0.110271595
1367.273230	0.108799674
1369.201683	0.107642077
1371.130136	0.107419439
1373.058589	0.106997207
1374.987042	0.105912305
1376.915495	0.104123488
1378.843948	0.101768784
1380.772401	0.099833354
1382.700854	0.099020585
1384.629308	0.098914064
1386.557761	0.098595954
1388.486214	0.098206609
1390.414667	0.097944669
1392.343120	0.097280852
1394.271573	0.096850879
1396.200026	0.096919984
1398.128479	0.095931321
1400.056932	0.094141722
1401.985385	0.092453837
1403.913838	0.090736642
1405.842291	0.089879990
1407.770744	0.089555725
1409.699198	0.088562667
1411.627651	0.087405205
1413.556104	0.087000892
1415.484557	0.087103210
1417.413010	0.086733013
1419.341463	0.086384110
1421.269916	0.086299315
1423.198369	0.084960990
1425.126822	0.083149083
1427.055275	0.081965037
1428.983728	0.080921538
1430.912181	0.080516122
1432.840634	0.080568045
1434.769087	0.079560965
1436.697541	0.078053646
1438.625994	0.077437229
1440.554447	0.076452397
1442.482900	0.075182922
1444.411353	0.074836902
1446.339806	0.074879080
1448.268259	0.074727178
1450.196712	0.074487746
1452.125165	0.074582338
1454.053618	0.075076886
1455.982071	0.075379334
1457.910524	0.075687006
1459.838977	0.075548679
1461.767431	0.073767476
1463.695884	0.071111895
1465.624337	0.069490559
1467.552790	0.069288425
1469.481243	0.069175757
1471.409696	0.069059886
1473.338149	0.069785506
1475.266602	0.069641575
1477.195055	0.067718320
1479.123508	0.065601759
1481.051961	0.064197652
1482.980414	0.063875549
1484.908867	0.064500488
1486.837321	0.065608352
1488.765774	0.066431351
1490.694227	0.066296883
1492.622680	0.065368824
1494.551133	0.063505188
1496.479586	0.061788265
1498.408039	0.061325815
1500.336492	0.061305624
1502.264945	0.061430167
1504.193398	0.061804727
1506.121851	0.063021302
1508.050304	0.065190904
1509.978757	0.064828657
1511.907210	0.062192433
1513.835664	0.060178187
1515.764117	0.059513517
1517.692570	0.060218833
1519.621023	0.061268274
1521.549476	0.061844844
1523.477929	0.061875228
1525.406382	0.059814557
1527.334835	0.056980692
1529.263288	0.055588480
1531.191741	0.054810893
1533.120194	0.054304898
1535.048647	0.055352196
1536.977100	0.056616813
1538.905554	0.057476025
1540.834007	0.059586152
1542.762460	0.059735317
1544.690913	0.056495383
1546.619366	0.053442203
1548.547819	0.051848628
1550.476272	0.051617853
1552.404725	0.052458595
1554.333178	0.053616311
1556.261631	0.053394381
1558.190084	0.050529070
1560.118537	0.048776589
1562.046990	0.049193460
1563.975443	0.049027432
1565.903897	0.048730053
1567.832350	0.048485100
1569.760803	0.048119392
1571.689256	0.048408691
1573.617709	0.048211046
1575.546162	0.047332082
1577.474615	0.047561731
1579.403068	0.048146416
1581.331521	0.047799066
1583.259974	0.047251578
1585.188427	0.046910334
1587.116880	0.046671264
1589.045333	0.046668664
1590.973787	0.046986885
1592.902240	0.047340199
1594.830693	0.047440693
1596.759146	0.047350653
1598.687599	0.047261730
1600.616052	0.047436368
1602.544505	0.048009064
1604.472958	0.048656944
1606.401411	0.048957851
1608.329864	0.048978839
1610.258317	0.049148489
1612.186770	0.049683738
1614.115223	0.050192054
1616.043677	0.050725069
1617.972130	0.052239574
1619.900583	0.053890117
1621.829036	0.054317862
1623.757489	0.054556176
1625.685942	0.054549217
1627.614395	0.053595312
1629.542848	0.053244680
1631.471301	0.054203942
1633.399754	0.055231281
1635.328207	0.056154326
1637.256660	0.057515241
1639.185113	0.057748586
1641.113566	0.056961656
1643.042020	0.056871936
1644.970473	0.057771593
1646.898926	0.059825342
1648.827379	0.062408373
1650.755832	0.061679311
1652.684285	0.057912473
1654.612738	0.056270152
1656.541191	0.055988405
1658.469644	0.054849498
1660.398097	0.053655419
1662.326550	0.053135429
1664.255003	0.053491853
1666.183456	0.053836711
1668.111910	0.053541396
1670.040363	0.053641867
1671.968816	0.053581309
1673.897269	0.051793411
1675.825722	0.050146472
1677.754175	0.050272819
1679.682628	0.050696898
1681.611081	0.050184619
1683.539534	0.049023692
1685.467987	0.048770793
1687.396440	0.048574056
1689.324893	0.047145020
1691.253346	0.045921281
1693.181799	0.045079775
1695.110253	0.044375829
1697.038706	0.044734254
1698.967159	0.044529278
1700.895612	0.043660253
1702.824065	0.043490011
1704.752518	0.042249732
1706.680971	0.040365487
1708.609424	0.039051179
1710.537877	0.038231589
1712.466330	0.038069740
1714.394783	0.038655195
1716.323236	0.039100748
1718.251689	0.038583312
1720.180143	0.037568633
1722.108596	0.036294088
1724.037049	0.035138287
1725.965502	0.034636136
1727.893955	0.034564804
1729.822408	0.034699559
1731.750861	0.034693848
1733.679314	0.034490410
1735.607767	0.034771450
1737.536220	0.034631703
1739.464673	0.033780389
1741.393126	0.033494759
1743.321579	0.033954807
1745.250032	0.034757756
1747.178486	0.035544883
1749.106939	0.035470009
1751.035392	0.034527328
1752.963845	0.033728760
1754.892298	0.033237774
1756.820751	0.033065256
1758.749204	0.033396732
1760.677657	0.033588860
1762.606110	0.033707667
1764.534563	0.034086652
1766.463016	0.034453053
1768.391469	0.035193115
1770.319922	0.036177486
1772.248376	0.036579855
1774.176829	0.036479324
1776.105282	0.036195397
1778.033735	0.036045972
1779.962188	0.036310121
1781.890641	0.036642261
1783.819094	0.036584094
1785.747547	0.036615133
1787.676000	0.037200999
1789.604453	0.037783690
1791.532906	0.038221423
1793.461359	0.039055414
1795.389812	0.039827377
1797.318266	0.039988846
1799.246719	0.039901979
1801.175172	0.039876740
1803.103625	0.039897051
1805.032078	0.039950036
1806.960531	0.040161487
1808.888984	0.040514596
1810.817437	0.040885802
1812.745890	0.041080207
1814.674343	0.040816672
1816.602796	0.040378656
1818.531249	0.040439963
1820.459702	0.041005969
1822.388155	0.041553173
1824.316609	0.041940991
1826.245062	0.042539258
1828.173515	0.042845052
1830.101968	0.042376488
1832.030421	0.041748300
1833.958874	0.041258384
1835.887327	0.040929552
1837.815780	0.040828712
1839.744233	0.041016098
1841.672686	0.041312758
1843.601139	0.041578941
1845.529592	0.041877910
1847.458045	0.041502159
1849.386499	0.040433224
1851.314952	0.039668128
1853.243405	0.039483514
1855.171858	0.039375000
1857.100311	0.039046083
1859.028764	0.038714781
1860.957217	0.038582105
1862.885670	0.038698923
1864.814123	0.039075732
1866.742576	0.039383881
1868.671029	0.039317045
1870.599482	0.038963761
1872.527935	0.038293656
1874.456388	0.037433304
1876.384842	0.036791045
1878.313295	0.036362004
1880.241748	0.035971206
1882.170201	0.035630550
1884.098654	0.035379823
1886.027107	0.035240166
1887.955560	0.035197187
1889.884013	0.035345245
1891.812466	0.035475630
1893.740919	0.035134342
1895.669372	0.034534872
1897.597825	0.033866636
1899.526278	0.033078052
1901.454732	0.032446790
1903.383185	0.032120835
1905.311638	0.032008473
1907.240091	0.032018855
1909.168544	0.031988062
1911.096997	0.031753127
1913.025450	0.031353395
1914.953903	0.030865777
1916.882356	0.030411797
1918.810809	0.030478816
1920.739262	0.030752264
1922.667715	0.030432217
1924.596168	0.029832480
1926.524622	0.029398324
1928.453075	0.029066507
1930.381528	0.028671203
1932.309981	0.028204294
1934.238434	0.027832825
1936.166887	0.027639838
1938.095340	0.027595278
1940.023793	0.027536657
1941.952246	0.027403403
1943.880699	0.027328618
1945.809152	0.027143748
1947.737605	0.026757088
1949.666058	0.026328944
1951.594511	0.025879648
1953.522965	0.025402235
1955.451418	0.024939928
1957.379871	0.024556527
1959.308324	0.024304563
1961.236777	0.024218628
1963.165230	0.024180198
1965.093683	0.024027541
1967.022136	0.023858063
1968.950589	0.023808964
1970.879042	0.023682287
1972.807495	0.023394339
1974.735948	0.023089912
1976.664401	0.022779070
1978.592855	0.022538302
1980.521308	0.022561727
1982.449761	0.022695249
1984.378214	0.022476610
1986.306667	0.021877203
1988.235120	0.021402286
1990.163573	0.021289354
1992.092026	0.021320032
1994.020479	0.021181958
1995.948932	0.020769680
1997.877385	0.020479586
1999.805838	0.020461908
2001.734291	0.020317912
2003.662744	0.020074125
2005.591198	0.020089829
2007.519651	0.020242753
2009.448104	0.020203905
2011.376557	0.019999236
2013.305010	0.019786483
2015.233463	0.019513030
2017.161916	0.019136826
2019.090369	0.018715417
2021.018822	0.018268883
2022.947275	0.017949464
2024.875728	0.017977571
2026.804181	0.018249689
2028.732634	0.018400315
2030.661088	0.018126843
2032.589541	0.017466400
2034.517994	0.016953625
2036.446447	0.016922740
2038.374900	0.017041083
2040.303353	0.016978655
2042.231806	0.016836643
2044.160259	0.016728858
2046.088712	0.016628511
2048.017165	0.016543418
2049.945618	0.016508874
2051.874071	0.016483776
2053.802524	0.016382290
2055.730978	0.016297415
2057.659431	0.016404727
2059.587884	0.016524518
2061.516337	0.016435936
2063.444790	0.016362472
2065.373243	0.016468970
2067.301696	0.016425416
2069.230149	0.016052166
2071.158602	0.015691372
2073.087055	0.015642468
2075.015508	0.015856218
2076.943961	0.015920267
2078.872414	0.015444221
2080.800867	0.014835261
2082.729321	0.014716479
2084.657774	0.014898114
2086.586227	0.014896767
2088.514680	0.014698094
2090.443133	0.014569586
2092.371586	0.014612822
2094.300039	0.014707778
2096.228492	0.014703868
2098.156945	0.014498182
2100.085398	0.014170251
2102.013851	0.013914698
2103.942304	0.013923607
2105.870757	0.014320950
2107.799211	0.014795766
2109.727664	0.014853225
2111.656117	0.014400383
2113.584570	0.013659080
2115.513023	0.013187514
2117.441476	0.013393991
2119.369929	0.013809640
2121.298382	0.013847230
2123.226835	0.013678893
2125.155288	0.013590679
2127.083741	0.013476237
2129.012194	0.013322768
2130.940647	0.013278591
2132.869100	0.013348074
2134.797554	0.013359307
2136.726007	0.013276264
2138.654460	0.013195958
2140.582913	0.013097238
2142.511366	0.013000044
2144.439819	0.012958118
2146.368272	0.012847528
2148.296725	0.012602660
2150.225178	0.012253064
2152.153631	0.012033293
2154.082084	0.012290865
2156.010537	0.012737148
2157.938990	0.012938939
2159.867444	0.012960954
2161.795897	0.012878220
2163.724350	0.012654655
2165.652803	0.012366922
2167.581256	0.012091617
2169.509709	0.011912070
2171.438162	0.011874611
2173.366615	0.012006305
2175.295068	0.012264947
2177.223521	0.012332820
2179.151974	0.011950151
2181.080427	0.011478353
2183.008880	0.011281639
2184.937334	0.011111356
2186.865787	0.010952981
2188.794240	0.011131682
2190.722693	0.011508340
2192.651146	0.011754355
2194.579599	0.011895120
2196.508052	0.011956073
2198.436505	0.011696066
2200.364958	0.011334345
2202.293411	0.011214678
2204.221864	0.011100678
2206.150317	0.010941284
2208.078770	0.011030247
2210.007223	0.011209221
2211.935677	0.011129408
2213.864130	0.010962243
2215.792583	0.010950143
2217.721036	0.010980879
2219.649489	0.010918395
2221.577942	0.010737776
2223.506395	0.010519015
2225.434848	0.010423613
2227.363301	0.010596750
2229.291754	0.010808003
2231.220207	0.010604648
2233.148660	0.010184522
2235.077113	0.009978807
2237.005567	0.009934827
2238.934020	0.009914546
2240.862473	0.009886156
2242.790926	0.009846381
2244.719379	0.009687665
2246.647832	0.009323259
2248.576285	0.009032059
2250.504738	0.008945731
2252.433191	0.008973435
2254.361644	0.009209495
2256.290097	0.009513536
2258.218550	0.009730387
2260.147003	0.009950940
2262.075456	0.010159980
2264.003910	0.010148922
2265.932363	0.009778292
2267.860816	0.009234493
2269.789269	0.008863753
2271.717722	0.008841601
2273.646175	0.009089553
2275.574628	0.009250406
2277.503081	0.009178724
2279.431534	0.009098698
2281.359987	0.009179440
2283.288440	0.009327078
2285.216893	0.009275730
2287.145346	0.008967524
2289.073800	0.008742852
2291.002253	0.008727881
2292.930706	0.008654984
2294.859159	0.008437417
2296.787612	0.008330095
2298.716065	0.008518795
2300.644518	0.008760508
2302.572971	0.008698815
2304.501424	0.008348553
2306.429877	0.008018023
2308.358330	0.007832473
2310.286783	0.007659914
2312.215236	0.007563291
2314.143690	0.007711769
2316.072143	0.007870519
2318.000596	0.007718728
2319.929049	0.007550364
2321.857502	0.007834759
2323.785955	0.008339351
2325.714408	0.008559033
2327.642861	0.008435061
2329.571314	0.008005998
2331.499767	0.007519619
2333.428220	0.007434939
2335.356673	0.007718970
2337.285126	0.008076352
2339.213579	0.008228947
2341.142033	0.007903650
2343.070486	0.007264803
2344.998939	0.006913772
2346.927392	0.006859715
2348.855845	0.006844404
2350.784298	0.006804365
2352.712751	0.006717134
2354.641204	0.006794387
2356.569657	0.007142906
2358.498110	0.007127014
2360.426563	0.006477664
2362.355016	0.005987969
2364.283469	0.005890646
2366.211923	0.005919908
2368.140376	0.006176850
2370.068829	0.006696620
2371.997282	0.007178558
2373.925735	0.007330662
2375.854188	0.007222035
2377.782641	0.007151279
2379.711094	0.007175105
2381.639547	0.007158906
2383.568000	0.006990103
2385.496453	0.006683721
2387.424906	0.006406578
2389.353359	0.006193093
2391.281812	0.005914840
2393.210266	0.005680240
2395.138719	0.005721903
2397.067172	0.006021706
2398.995625	0.006309168
2400.924078	0.006296592
2402.852531	0.005917381
2404.780984	0.005493754
2406.709437	0.005397066
2408.637890	0.005595754
2410.566343	0.005812882
2412.494796	0.005944422
2414.423249	0.005982446
2416.351702	0.006092809
2418.280156	0.006344802
2420.208609	0.006389692
2422.137062	0.006170688
2424.065515	0.006018237
2425.993968	0.005971608
2427.922421	0.006045818
2429.850874	0.006214065
2431.779327	0.006191798
2433.707780	0.006036735
2435.636233	0.005994698
2437.564686	0.005964593
2439.493139	0.005981700
2441.421592	0.006181478
2443.350045	0.006219285
2445.278499	0.005899779
2447.206952	0.005606449
2449.135405	0.005545148
2451.063858	0.005592800
2452.992311	0.005524858
2454.920764	0.005364852
2456.849217	0.005382017
2458.777670	0.005479661
2460.706123	0.005624660
2462.634576	0.005957554
2464.563029	0.006289801
2466.491482	0.006273389
2468.419935	0.006037503
2470.348389	0.006032848
2472.276842	0.006175756
2474.205295	0.006177116
2476.133748	0.006279097
2478.062201	0.006661190
2479.990654	0.007008386
2481.919107	0.007068304
2483.847560	0.006926660
2485.776013	0.006688456
2487.704466	0.006584050
2489.632919	0.006677163
2491.561372	0.006856762
2493.489825	0.007013553
2495.418279	0.007117321
2497.346732	0.007317516
2499.275185	0.007642168
2501.203638	0.007864487
2503.132091	0.008045103
2505.060544	0.008389960
2506.988997	0.008501733
2508.917450	0.008204334
2510.845903	0.008076387
2512.774356	0.008200443
2514.702809	0.008340474
2516.631262	0.008651387
2518.559715	0.009096184
2520.488168	0.009392320
2522.416622	0.009628911
2524.345075	0.009914220
2526.273528	0.010151943
2528.201981	0.010312206
2530.130434	0.010281860
2532.058887	0.009986592
2533.987340	0.009911152
2535.915793	0.010359609
2537.844246	0.010949012
2539.772699	0.011284396
2541.701152	0.011375866
2543.629605	0.011483910
2545.558058	0.011716667
2547.486512	0.012039681
2549.414965	0.012411105
2551.343418	0.012682271
2553.271871	0.012708059
2555.200324	0.012654943
2557.128777	0.012790743
2559.057230	0.013141429
2560.985683	0.013636372
2562.914136	0.014017868
2564.842589	0.014076219
2566.771042	0.014039053
2568.699495	0.014239223
2570.627948	0.014580324
2572.556401	0.014767164
2574.484855	0.014809804
2576.413308	0.014841298
2578.341761	0.015138920
2580.270214	0.015733866
2582.198667	0.016266713
2584.127120	0.016623527
2586.055573	0.016929371
2587.984026	0.017161753
2589.912479	0.017274493
2591.840932	0.017298937
2593.769385	0.017254019
2595.697838	0.017125780
2597.626291	0.016958546
2599.554745	0.016891722
2601.483198	0.017245973
2603.411651	0.018049402
2605.340104	0.018676881
2607.268557	0.018699013
2609.197010	0.018410040
2611.125463	0.018140040
2613.053916	0.017883828
2614.982369	0.017833496
2616.910822	0.018205520
2618.839275	0.018743705
2620.767728	0.019091103
2622.696181	0.019152148
2624.624635	0.019026721
2626.553088	0.018915750
2628.481541	0.018815001
2630.409994	0.018501207
2632.338447	0.018173274
2634.266900	0.018213578
2636.195353	0.018415669
2638.123806	0.018311342
2640.052259	0.018066324
2641.980712	0.018097345
2643.909165	0.018318223
2645.837618	0.018450094
2647.766071	0.018354593
2649.694524	0.017967869
2651.622978	0.017597342
2653.551431	0.017667934
2655.479884	0.017917167
2657.408337	0.017851805
2659.336790	0.017511576
2661.265243	0.017260628
2663.193696	0.017206186
2665.122149	0.017097585
2667.050602	0.016852375
2668.979055	0.016813470
2670.907508	0.017008251
2672.835961	0.017000001
2674.764414	0.016614737
2676.692868	0.016215285
2678.621321	0.016205501
2680.549774	0.016406124
2682.478227	0.016470306
2684.406680	0.016397687
2686.335133	0.016205914
2688.263586	0.015910428
2690.192039	0.015861148
2692.120492	0.016116450
2694.048945	0.016197726
2695.977398	0.015818117
2697.905851	0.015348173
2699.834304	0.015086459
2701.762757	0.014913857
2703.691211	0.014839749
2705.619664	0.015017281
2707.548117	0.015305626
2709.476570	0.015314966
2711.405023	0.014899658
2713.333476	0.014380954
2715.261929	0.014195628
2717.190382	0.014390523
2719.118835	0.014710041
2721.047288	0.014854514
2722.975741	0.014659841
2724.904194	0.014287746
2726.832647	0.014091305
2728.761101	0.014249685
2730.689554	0.014471725
2732.618007	0.014301888
2734.546460	0.013826947
2736.474913	0.013443644
2738.403366	0.013168374
2740.331819	0.012885120
2742.260272	0.012667017
2744.188725	0.012738976
2746.117178	0.013021582
2748.045631	0.013022577
2749.974084	0.012802898
2751.902537	0.012721832
2753.830991	0.012614205
2755.759444	0.012532148
2757.687897	0.012834106
2759.616350	0.013248737
2761.544803	0.013378239
2763.473256	0.013200817
2765.401709	0.012713382
2767.330162	0.012309405
2769.258615	0.012415017
2771.187068	0.012761258
2773.115521	0.013019962
2775.043974	0.013068430
2776.972427	0.012866211
2778.900880	0.012607598
2780.829334	0.012471406
2782.757787	0.012405819
2784.686240	0.012399766
2786.614693	0.012423620
2788.543146	0.012347467
2790.471599	0.012086404
2792.400052	0.011569680
2794.328505	0.011039682
2796.256958	0.010905239
2798.185411	0.011298764
2800.113864	0.011899381
2802.042317	0.012202048
2803.970770	0.012024689
2805.899224	0.011558445
2807.827677	0.011284387
2809.756130	0.011378592
2811.684583	0.011426156
2813.613036	0.011339645
2815.541489	0.011411149
2817.469942	0.011430321
2819.398395	0.011359044
2821.326848	0.011544751
2823.255301	0.011746594
2825.183754	0.011671306
2827.112207	0.011597322
2829.040660	0.011623559
2830.969113	0.011522878
2832.897567	0.011312124
2834.826020	0.011340393
2836.754473	0.011726930
2838.682926	0.011892844
2840.611379	0.011492442
2842.539832	0.010952132
2844.468285	0.010828761
2846.396738	0.011163548
2848.325191	0.011575760
2850.253644	0.011825618
2852.182097	0.011940077
2854.110550	0.011804621
2856.039003	0.011230808
2857.967457	0.010610091
2859.895910	0.010490424
2861.824363	0.010659781
2863.752816	0.010846525
2865.681269	0.010969034
2867.609722	0.010919606
2869.538175	0.010996963
2871.466628	0.011363419
2873.395081	0.011602242
2875.323534	0.011393432
2877.251987	0.010949179
2879.180440	0.010848223
2881.108893	0.011188998
2883.037347	0.011305743
2884.965800	0.010962078
2886.894253	0.010645458
2888.822706	0.010380037
2890.751159	0.009936943
2892.679612	0.009660884
2894.608065	0.009891058
2896.536518	0.010356955
2898.464971	0.010692860
2900.393424	0.010795035
2902.321877	0.010881726
2904.250330	0.011212952
2906.178783	0.011616577
2908.107236	0.011745209
2910.035690	0.011671918
2911.964143	0.011593713
2913.892596	0.011349974
2915.821049	0.010812939
2917.749502	0.010249468
2919.677955	0.010045324
2921.606408	0.010277351
2923.534861	0.010774632
2925.463314	0.011373486
2927.391767	0.011728763
2929.320220	0.011521868
2931.248673	0.011089231
2933.177126	0.010905802
2935.105580	0.010788431
2937.034033	0.010502478
2938.962486	0.010447060
2940.890939	0.010557727
2942.819392	0.010540808
2944.747845	0.010837845
2946.676298	0.011511880
2948.604751	0.011916646
2950.533204	0.011842871
2952.461657	0.011668790
2954.390110	0.011544018
2956.318563	0.011378324
2958.247016	0.011325526
2960.175469	0.011576008
2962.103923	0.011941503
2964.032376	0.011985444
2965.960829	0.011647987
2967.889282	0.011463664
2969.817735	0.011573092
2971.746188	0.011690618
2973.674641	0.011628397
2975.603094	0.011446031
2977.531547	0.011477106
2979.460000	0.011612865
2981.388453	0.011408930
2983.316906	0.011139948
2985.245359	0.011305555
2987.173813	0.011591570
2989.102266	0.011450645
2991.030719	0.011249013
2992.959172	0.011505039
2994.887625	0.011941195
2996.816078	0.012065595
2998.744531	0.011943867
3000.672984	0.011933005
3002.601437	0.011903531
3004.529890	0.011764496
3006.458343	0.011905756
3008.386796	0.012310310
3010.315249	0.012418504
3012.243703	0.011994032
3014.172156	0.011462013
3016.100609	0.011400931
3018.029062	0.011725671
3019.957515	0.011962069
3021.885968	0.012193131
3023.814421	0.012578841
3025.742874	0.012836313
3027.671327	0.012850423
3029.599780	0.012745311
3031.528233	0.012607069
3033.456686	0.012547291
3035.385139	0.012599991
3037.313592	0.012767326
3039.242046	0.013114038
3041.170499	0.013428084
3043.098952	0.013382016
3045.027405	0.013128422
3046.955858	0.013011702
3048.884311	0.013002154
3050.812764	0.012961925
3052.741217	0.013074031
3054.669670	0.013523500
3056.598123	0.014081132
3058.526576	0.014369528
3060.455029	0.014458009
3062.383482	0.014497341
3064.311936	0.014372954
3066.240389	0.014155926
3068.168842	0.014070448
3070.097295	0.014131531
3072.025748	0.014200027
3073.954201	0.014151831
3075.882654	0.014180822
3077.811107	0.014577867
3079.739560	0.015062982
3081.668013	0.015262458
3083.596466	0.015259801
3085.524919	0.015133005
3087.453372	0.015030257
3089.381825	0.015178784
3091.310279	0.015322216
3093.238732	0.015279970
3095.167185	0.015412429
3097.095638	0.015834108
3099.024091	0.016144317
3100.952544	0.016294861
3102.880997	0.016545383
3104.809450	0.016729299
3106.737903	0.016671689
3108.666356	0.016641736
3110.594809	0.016777057
3112.523262	0.017077150
3114.451715	0.017625814
3116.380169	0.018162576
3118.308622	0.018309740
3120.237075	0.018071681
3122.165528	0.017849434
3124.093981	0.018157400
3126.022434	0.018745298
3127.950887	0.018866573
3129.879340	0.018606318
3131.807793	0.018456435
3133.736246	0.018408453
3135.664699	0.018547449
3137.593152	0.018961763
3139.521605	0.019245962
3141.450058	0.019377654
3143.378512	0.019637927
3145.306965	0.019896381
3147.235418	0.019961474
3149.163871	0.019799409
3151.092324	0.019720133
3153.020777	0.020203166
3154.949230	0.020979693
3156.877683	0.021171615
3158.806136	0.020866973
3160.734589	0.021103855
3162.663042	0.021987246
3164.591495	0.022583365
3166.519948	0.022587135
3168.448402	0.022409640
3170.376855	0.022101719
3172.305308	0.021589430
3174.233761	0.021213837
3176.162214	0.021432320
3178.090667	0.022244493
3180.019120	0.023025544
3181.947573	0.023504052
3183.876026	0.024098396
3185.804479	0.024565734
3187.732932	0.024107408
3189.661385	0.023073530
3191.589838	0.022602221
3193.518292	0.022946455
3195.446745	0.023555394
3197.375198	0.024130065
3199.303651	0.024600001
3201.232104	0.024916898
3203.160557	0.025111744
3205.089010	0.025137201
3207.017463	0.024916902
3208.945916	0.024687236
3210.874369	0.024860658
3212.802822	0.025307821
3214.731275	0.025560744
3216.659728	0.025629122
3218.588181	0.025811177
3220.516635	0.026075358
3222.445088	0.026211184
3224.373541	0.026290394
3226.301994	0.026432289
3228.230447	0.026572471
3230.158900	0.026721459
3232.087353	0.026899217
3234.015806	0.026825275
3235.944259	0.026419524
3237.872712	0.026251739
3239.801165	0.026700258
3241.729618	0.027245395
3243.658071	0.027268214
3245.586525	0.026934827
3247.514978	0.026912598
3249.443431	0.027477330
3251.371884	0.028054915
3253.300337	0.027915847
3255.228790	0.027576024
3257.157243	0.027984269
3259.085696	0.028895332
3261.014149	0.029410865
3262.942602	0.029226365
3264.871055	0.028848333
3266.799508	0.028870564
3268.727961	0.029263595
3270.656414	0.029607516
3272.584868	0.029713545
3274.513321	0.029832147
3276.441774	0.029953020
3278.370227	0.029480420
3280.298680	0.028726792
3282.227133	0.028948102
3284.155586	0.030149521
3286.084039	0.030958129
3288.012492	0.030621307
3289.940945	0.029697822
3291.869398	0.029176123
3293.797851	0.029471559
3295.726304	0.030009326
3297.654758	0.030043503
3299.583211	0.029591151
3301.511664	0.029315522
3303.440117	0.029539306
3305.368570	0.030099839
3307.297023	0.030816996
3309.225476	0.031329572
3311.153929	0.031419605
3313.082382	0.031425741
3315.010835	0.031646468
3316.939288	0.031945474
3318.867741	0.032238759
3320.796194	0.032509346
3322.724648	0.032644000
3324.653101	0.032787472
3326.581554	0.033013266
3328.510007	0.032739673
3330.438460	0.031993002
3332.366913	0.031835992
3334.295366	0.032374050
3336.223819	0.032835856
3338.152272	0.033285681
3340.080725	0.033990338
3342.009178	0.034502771
3343.937631	0.034257267
3345.866084	0.033515528
3347.794537	0.033354107
3349.722991	0.033901684
3351.651444	0.034227442
3353.579897	0.034470458
3355.508350	0.035082042
3357.436803	0.035173751
3359.365256	0.034264024
3361.293709	0.033385687
3363.222162	0.033510495
3365.150615	0.034391716
3367.079068	0.035019435
3369.007521	0.035134837
3370.935974	0.035300441
3372.864427	0.035528149
3374.792881	0.035566397
3376.721334	0.035580404
3378.649787	0.035757929
3380.578240	0.035953391
3382.506693	0.035898302
3384.435146	0.035844158
3386.363599	0.036236878
3388.292052	0.036557402
3390.220505	0.036350761
3392.148958	0.036156110
3394.077411	0.036002990
3396.005864	0.035627734
3397.934317	0.035787504
3399.862770	0.036872622
3401.791224	0.038171049
3403.719677	0.038702402
3405.648130	0.038709261
3407.576583	0.038417980
3409.505036	0.038084779
3411.433489	0.038098697
3413.361942	0.038355671
3415.290395	0.038642280
3417.218848	0.039050292
3419.147301	0.039438356
3421.075754	0.039478783
3423.004207	0.038893957
3424.932660	0.038052302
3426.861114	0.037803508
3428.789567	0.038104523
3430.718020	0.038166046
3432.646473	0.037806533
3434.574926	0.037342723
3436.503379	0.036874570
3438.431832	0.036563281
3440.360285	0.036554698
3442.288738	0.036725674
3444.217191	0.037252661
3446.145644	0.038245674
3448.074097	0.039032586
3450.002550	0.038615741
3451.931004	0.037330732
3453.859457	0.036393736
3455.787910	0.036447041
3457.716363	0.037315607
3459.644816	0.037977032
3461.573269	0.037788507
3463.501722	0.037200436
3465.430175	0.036471013
3467.358628	0.035917480
3469.287081	0.036102567
3471.215534	0.036845658
3473.143987	0.037317980
3475.072440	0.036980525
3477.000893	0.036199208
3478.929347	0.035635382
3480.857800	0.035396621
3482.786253	0.035302218
3484.714706	0.035107888
3486.643159	0.034591056
3488.571612	0.033993434
3490.500065	0.033564232
3492.428518	0.033313274
3494.356971	0.033340208
3496.285424	0.033505052
3498.213877	0.033488613
3500.142330	0.033183482
3502.070783	0.032720406
3503.999237	0.032697212
3505.927690	0.033094298
3507.856143	0.032978892
3509.784596	0.032595698
3511.713049	0.032714549
3513.641502	0.032911092
3515.569955	0.032494016
3517.498408	0.031624570
3519.426861	0.031131407
3521.355314	0.031351373
3523.283767	0.031898554
3525.212220	0.032440025
3527.140673	0.032592982
3529.069126	0.031982001
3530.997580	0.030910842
3532.926033	0.029980376
3534.854486	0.029448861
3536.782939	0.029377270
3538.711392	0.029428812
3540.639845	0.029127339
3542.568298	0.028655363
3544.496751	0.028426005
3546.425204	0.028478645
3548.353657	0.028621318
3550.282110	0.028676610
3552.210563	0.028526030
3554.139016	0.028046107
3556.067470	0.027298473
3557.995923	0.026575377
3559.924376	0.026180292
3561.852829	0.026333768
3563.781282	0.026717082
3565.709735	0.026663901
3567.638188	0.026343826
3569.566641	0.026163947
3571.495094	0.025832888
3573.423547	0.025316037
3575.352000	0.024854863
3577.280453	0.024352945
3579.208906	0.023754327
3581.137360	0.023292180
3583.065813	0.023099521
3584.994266	0.023110412
3586.922719	0.023498386
3588.851172	0.024375362
3590.779625	0.024817938
3592.708078	0.024220333
3594.636531	0.023305975
3596.564984	0.022878602
3598.493437	0.022830395
3600.421890	0.022552600
3602.350343	0.021742141
3604.278796	0.020822221
3606.207249	0.020530289
3608.135703	0.020835444
3610.064156	0.020885790
3611.992609	0.020571832
3613.921062	0.020444706
3615.849515	0.020098185
3617.777968	0.019138096
3619.706421	0.018499251
3621.634874	0.018669646
3623.563327	0.019017186
3625.491780	0.019279929
3627.420233	0.019417023
3629.348686	0.019504381
3631.277139	0.019586265
3633.205593	0.019330632
3635.134046	0.018538974
3637.062499	0.017376265
3638.990952	0.016614366
3640.919405	0.016747406
3642.847858	0.017307768
3644.776311	0.017838398
3646.704764	0.018366093
3648.633217	0.018318625
3650.561670	0.016988838
3652.490123	0.015799971
3654.418576	0.015526894
3656.347029	0.015597872
3658.275482	0.015340442
3660.203936	0.014510488
3662.132389	0.013702642
3664.060842	0.013507321
3665.989295	0.013730086
3667.917748	0.013842855
3669.846201	0.013889898
3671.774654	0.013975035
3673.703107	0.013355527
3675.631560	0.012472404
3677.560013	0.012567896
3679.488466	0.013115467
3681.416919	0.013408419
3683.345372	0.013536498
3685.273826	0.013369582
3687.202279	0.012615603
3689.130732	0.011656269
3691.059185	0.011113811
3692.987638	0.011084986
3694.916091	0.011343686
3696.844544	0.011759604
3698.772997	0.012101573
3700.701450	0.011986408
3702.629903	0.011511939
3704.558356	0.011083201
3706.486809	0.010803864
3708.415262	0.010351943
3710.343716	0.009473632
3712.272169	0.009009240
3714.200622	0.009781653
3716.129075	0.010795659
3718.057528	0.011077129
3719.985981	0.011008154
3721.914434	0.011384194
3723.842887	0.012219530
3725.771340	0.012810241
3727.699793	0.012857212
3729.628246	0.012798397
3731.556699	0.013183888
3733.485152	0.013918221
3735.413605	0.014265543
3737.342059	0.014311581
3739.270512	0.014593299
3741.198965	0.014753408
3743.127418	0.014561916
3745.055871	0.014524581
3746.984324	0.014698401
3748.912777	0.014363901
3750.841230	0.013841335
3752.769683	0.013764855
3754.698136	0.013861660
3756.626589	0.014018537
3758.555042	0.014272958
3760.483495	0.014380990
3762.411949	0.014042270
3764.340402	0.013445212
3766.268855	0.013169837
3768.197308	0.013222912
3770.125761	0.013171431
3772.054214	0.013155309
3773.982667	0.013281105
3775.911120	0.013264174
3777.839573	0.013002559
3779.768026	0.012892151
3781.696479	0.013027857
3783.624932	0.012949830
3785.553385	0.012829540
3787.481838	0.013063877
3789.410292	0.013424302
3791.338745	0.013658555
3793.267198	0.013770156
3795.195651	0.013640497
3797.124104	0.013310502
3799.052557	0.012932762
3800.981010	0.012535687
3802.909463	0.012496327
3804.837916	0.012750478
3806.766369	0.012812831
3808.694822	0.012725428
3810.623275	0.012727681
3812.551728	0.013034163
3814.480182	0.013769866
3816.408635	0.014834454
3818.337088	0.015630687
3820.265541	0.015633833
3822.193994	0.015239243
3824.122447	0.014550459
3826.050900	0.013501090
3827.979353	0.013072032
3829.907806	0.013773187
3831.836259	0.014757932
3833.764712	0.014695748
3835.693165	0.013695212
3837.621618	0.013387398
3839.550071	0.014052742
3841.478525	0.014131118
3843.406978	0.013693762
3845.335431	0.014015742
3847.263884	0.014702276
3849.192337	0.014461806
3851.120790	0.013375194
3853.049243	0.013102055
3854.977696	0.014386004
3856.906149	0.015327669
3858.834602	0.014654130
3860.763055	0.013768116
3862.691508	0.013922876
3864.619961	0.014805567
3866.548415	0.015291338
3868.476868	0.014592033
3870.405321	0.013325799
3872.333774	0.012484224
3874.262227	0.012131742
3876.190680	0.012047546
3878.119133	0.012040258
3880.047586	0.012377925
3881.976039	0.013107917
3883.904492	0.013320102
3885.832945	0.012841608
3887.761398	0.012466555
3889.689851	0.012320030
3891.618305	0.012218623
3893.546758	0.012183192
3895.475211	0.012106049
3897.403664	0.011916876
3899.332117	0.011954276
3901.260570	0.012550711
3903.189023	0.013345125
3905.117476	0.013572518
3907.045929	0.013051210
3908.974382	0.012173691
3910.902835	0.011197616
3912.831288	0.010357098
3914.759741	0.010006509
3916.688194	0.010177754
3918.616648	0.010491268
3920.545101	0.010735744
3922.473554	0.011153356
3924.402007	0.011746406
3926.330460	0.011890519
3928.258913	0.011426259
3930.187366	0.011173669
3932.115819	0.011604986
3934.044272	0.012154693
3935.972725	0.011954539
3937.901178	0.011032907
3939.829631	0.010157518
3941.758084	0.009985294
3943.686538	0.010669373
3945.614991	0.011245583
3947.543444	0.010842069
3949.471897	0.010118718
3951.400350	0.009979513
3953.328803	0.010468346
3955.257256	0.011008508
3957.185709	0.011270466
3959.114162	0.011367386
3961.042615	0.011443176
3962.971068	0.011450688
3964.899521	0.011206751
3966.827974	0.010873480
3968.756427	0.010617077
3970.684881	0.010529120
3972.613334	0.010874425
3974.541787	0.011218818
3976.470240	0.010882734
3978.398693	0.010380638
3980.327146	0.010368079
3982.255599	0.010585684
3984.184052	0.010611045
3986.112505	0.010631301
3988.040958	0.010996204
3989.969411	0.011443039
3991.897864	0.011552115
3993.826317	0.011582806
3995.754771	0.011449882
3997.683224	0.010550612
3999.611677	0.009326987
4001.540130	0.008636571
4003.468583	0.008644855
4005.397036	0.009156437
4007.325489	0.010074636
4009.253942	0.010881274
4011.182395	0.010607758
4013.110848	0.009857423
4015.039301	0.009773465
4016.967754	0.009710462
4018.896207	0.009020953
4020.824661	0.008232416
4022.753114	0.007813290
4024.681567	0.007687731
4026.610020	0.008108824
4028.538473	0.008931407
4030.466926	0.009687461
4032.395379	0.010014782
4034.323832	0.010219470
4036.252285	0.010490389
4038.180738	0.010221492
4040.109191	0.009537844
4042.037644	0.009392029
4043.966097	0.009536647
4045.894550	0.009387225
4047.823004	0.009577953
4049.751457	0.010026386
4051.679910	0.009904498
4053.608363	0.009330659
4055.536816	0.008999958
4057.465269	0.009100663
4059.393722	0.009059933
4061.322175	0.008632188
4063.250628	0.008533235
4065.179081	0.008942093
4067.107534	0.009254723
4069.035987	0.009130166
4070.964440	0.008917130
4072.892894	0.008658617
4074.821347	0.008363290
4076.749800	0.008315302
4078.678253	0.008047159
4080.606706	0.007526631
4082.535159	0.007696935
4084.463612	0.008527499
4086.392065	0.008930101
4088.320518	0.008777894
4090.248971	0.008867217
4092.177424	0.009361260
4094.105877	0.009579644
4096.034330	0.009112121
4097.962783	0.008195273
4099.891237	0.007608599
4101.819690	0.007649063
4103.748143	0.007945209
4105.676596	0.008143006
4107.605049	0.008046728
4109.533502	0.008076881
4111.461955	0.008512367
4113.390408	0.008875033
4115.318861	0.008698123
4117.247314	0.008425375
4119.175767	0.008495522
4121.104220	0.008381077
4123.032673	0.008082438
4124.961127	0.008186926
4126.889580	0.008392282
4128.818033	0.008340831
4130.746486	0.008322692
4132.674939	0.008114380
4134.603392	0.007902556
4136.531845	0.008064838
4138.460298	0.008308711
4140.388751	0.008386770
4142.317204	0.008366620
4144.245657	0.008132807
4146.174110	0.007669621
4148.102563	0.007552007
4150.031017	0.008047813
4151.959470	0.008596717
4153.887923	0.008467497
4155.816376	0.007519387
4157.744829	0.006352379
4159.673282	0.005613067
4161.601735	0.005905588
4163.530188	0.006906029
4165.458641	0.007073801
4167.387094	0.006462535
4169.315547	0.006137106
4171.244000	0.006317127
4173.172453	0.006704743
4175.100906	0.007032125
4177.029360	0.007221438
4178.957813	0.007416476
4180.886266	0.007622663
4182.814719	0.007953577
4184.743172	0.008289020
4186.671625	0.008057268
4188.600078	0.007569770
4190.528531	0.007435805
4192.456984	0.007741634
4194.385437	0.008595289
4196.313890	0.009653869
4198.242343	0.009906430
4200.170796	0.009118623
4202.099250	0.008006974
4204.027703	0.006737315
4205.956156	0.005946447
4207.884609	0.006297650
4209.813062	0.006730083
4211.741515	0.006909466
4213.669968	0.007633647
4215.598421	0.007804385
4217.526874	0.006923086
4219.455327	0.006229477
4221.383780	0.006351780
4223.312233	0.007094009
4225.240686	0.007332623
4227.169139	0.006894406
4229.097593	0.006454170
4231.026046	0.006096891
4232.954499	0.005993129
4234.882952	0.006134828
4236.811405	0.006402485
4238.739858	0.006910401
4240.668311	0.007501188
4242.596764	0.007438242
4244.525217	0.006972287
4246.453670	0.007011302
4248.382123	0.007494899
4250.310576	0.007615258
4252.239029	0.006846440
4254.167483	0.005853133
4256.095936	0.005691531
4258.024389	0.006045569
4259.952842	0.005526435
4261.881295	0.004343643
4263.809748	0.003945414
4265.738201	0.004686870
4267.666654	0.005924021
4269.595107	0.006802939
4271.523560	0.006979232
4273.452013	0.006829867
4275.380466	0.006760596
4277.308919	0.006468092
4279.237373	0.006067669
4281.165826	0.005996858
4283.094279	0.006205771
4285.022732	0.006780296
4286.951185	0.007344135
4288.879638	0.007141583
4290.808091	0.006955084
4292.736544	0.007960225
4294.664997	0.008997378
4296.593450	0.008674285
4298.521903	0.007660489
4300.450356	0.006703332
4302.378809	0.005984028
4304.307262	0.005868572
4306.235716	0.005879851
4308.164169	0.005406671
4310.092622	0.004829023
4312.021075	0.005054437
4313.949528	0.005743908
4315.877981	0.006484938
4317.806434	0.006764713
4319.734887	0.006571214
4321.663340	0.006308681
4323.591793	0.005824518
4325.520246	0.005028688
4327.448699	0.004358664
4329.377152	0.004182831
4331.305606	0.004496868
4333.234059	0.004980208
4335.162512	0.005642002
4337.090965	0.006484889
4339.019418	0.007121739
4340.947871	0.007113336
4342.876324	0.007332185
4344.804777	0.007764189
4346.733230	0.007145007
4348.661683	0.006371083
4350.590136	0.006446774
4352.518589	0.006792726
4354.447042	0.007775719
4356.375495	0.009135161
4358.303949	0.009407273
4360.232402	0.008260874
4362.160855	0.007015128
4364.089308	0.006210158
4366.017761	0.005526455
4367.946214	0.005182081
4369.874667	0.005810787
4371.803120	0.006548844
4373.731573	0.006561911
4375.660026	0.006407113
4377.588479	0.005885135
4379.516932	0.005026893
4381.445385	0.004525055
4383.373839	0.004876603
4385.302292	0.005727018
4387.230745	0.006506019
4389.159198	0.006981282
4391.087651	0.006351134
4393.016104	0.005534761
4394.944557	0.005697876
4396.873010	0.005894260
4398.801463	0.005492342
4400.729916	0.004973438
4402.658369	0.004726824
4404.586822	0.004563694
4406.515275	0.004846178
4408.443729	0.005531064
4410.372182	0.006114083
4412.300635	0.006482425
4414.229088	0.006309115
4416.157541	0.005782146
4418.085994	0.006146354
4420.014447	0.006970644
4421.942900	0.007127594
4423.871353	0.006246448
4425.799806	0.005308816
4427.728259	0.005374960
4429.656712	0.006088823
4431.585165	0.006695301
4433.513618	0.006923513
4435.442072	0.006775373
4437.370525	0.006779581
4439.298978	0.006791022
4441.227431	0.006544194
4443.155884	0.006318270
4445.084337	0.006730772
4447.012790	0.007908980
4448.941243	0.008268197
4450.869696	0.007275080
4452.798149	0.005981971
4454.726602	0.005376721
4456.655055	0.006095571
4458.583508	0.007125353
4460.511962	0.007299211
4462.440415	0.006792338
4464.368868	0.006938016
4466.297321	0.007439188
4468.225774	0.007720761
4470.154227	0.008111790
4472.082680	0.008406107
4474.011133	0.007717036
4475.939586	0.005899448
4477.868039	0.004548676
4479.796492	0.004754904
4481.724945	0.005285920
4483.653398	0.005643195
4485.581851	0.006097090
4487.510305	0.006144169
4489.438758	0.005789369
4491.367211	0.005475867
4493.295664	0.005572123
4495.224117	0.005746964
4497.152570	0.005516817
4499.081023	0.005462182
4501.009476	0.006054417
4502.937929	0.006604540
4504.866382	0.007045305
4506.794835	0.007244229
4508.723288	0.007022105
4510.651741	0.006569636
4512.580195	0.006323618
4514.508648	0.006769356
4516.437101	0.007251828
4518.365554	0.007209774
4520.294007	0.007266512
4522.222460	0.007825209
4524.150913	0.007796212
4526.079366	0.006896893
4528.007819	0.006443803
4529.936272	0.006565596
4531.864725	0.005818948
4533.793178	0.005190397
4535.721631	0.005736104
4537.650084	0.006805858
4539.578538	0.007686791
4541.506991	0.007915117
4543.435444	0.007480118
4545.363897	0.006678464
4547.292350	0.006309951
4549.220803	0.006490753
4551.149256	0.006413904
4553.077709	0.006112186
4555.006162	0.006186794
4556.934615	0.006384421
4558.863068	0.006283117
4560.791521	0.005904742
4562.719974	0.006122086
4564.648428	0.007109341
4566.576881	0.007855710
4568.505334	0.007719366
4570.433787	0.007537485
4572.362240	0.008446909
4574.290693	0.009575706
4576.219146	0.009213550
4578.147599	0.007576904
4580.076052	0.006064259
4582.004505	0.005833397
4583.932958	0.006176840
4585.861411	0.006089500
4587.789864	0.006291934
4589.718318	0.006398544
4591.646771	0.006313771
4593.575224	0.006753878
4595.503677	0.007966680
4597.432130	0.009200148
4599.360583	0.009155785
4601.289036	0.008394002
4603.217489	0.008661539
[truncated: 1,501 more rows]
