# Supplementary material for: Adaptive Method for Quantitative Estimation of Glucose and Fructose Concentrations in Aqueous Solutions Based on Infrared Nanoantenna Optics
Source: Sensors (Basel). 2019 Jul 11;19(14):3053. doi: 10.3390/s19143053 (PMC6678705; doi:10.3390/s19143053)
Supplement: Supplementary file 1 [file sensors-19-03053-s001.zip › 00_Measurement_Data/Fructose cycles/3 water/res4 sc50_50 ap100x100/3 water.23.txt]

748.239793	0.036162887
750.168246	0.037390836
752.096699	0.023042666
754.025152	0.020154174
755.953605	0.014504158
757.882058	0.017366527
759.810511	0.022071531
761.738964	0.018718913
763.667418	0.015521009
765.595871	0.026812633
767.524324	0.031559464
769.452777	0.022701729
771.381230	0.012772768
773.309683	0.010216159
775.238136	0.013177392
777.166589	0.035519075
779.095042	0.041329443
781.023495	0.027317584
782.951948	0.012780239
784.880401	0.012681202
786.808854	0.017563604
788.737308	0.015563507
790.665761	0.011889721
792.594214	0.018136866
794.522667	0.030139064
796.451120	0.024379401
798.379573	0.008042312
800.308026	0.026688347
802.236479	0.023241846
804.164932	0.020053936
806.093385	0.034502394
808.021838	0.049863074
809.950291	0.051138580
811.878744	0.040465694
813.807197	0.026722683
815.735651	0.025836088
817.664104	0.028956397
819.592557	0.021062728
821.521010	0.024485761
823.449463	0.030384989
825.377916	0.023245832
827.306369	0.018902665
829.234822	0.016657429
831.163275	0.026805731
833.091728	0.032285467
835.020181	0.022755463
836.948634	0.016432831
838.877087	0.012404030
840.805541	0.010159280
842.733994	0.022853939
844.662447	0.026044520
846.590900	0.028277591
848.519353	0.019422447
850.447806	0.012524836
852.376259	0.013847999
854.304712	0.018484306
856.233165	0.020739933
858.161618	0.017315786
860.090071	0.018312376
862.018524	0.022360273
863.946977	0.022747250
865.875430	0.024034200
867.803884	0.027793581
869.732337	0.027413791
871.660790	0.024421545
873.589243	0.021844771
875.517696	0.021129245
877.446149	0.022937320
879.374602	0.026505323
881.303055	0.030233324
883.231508	0.034322742
885.159961	0.038097672
887.088414	0.042376187
889.016867	0.045749236
890.945320	0.046559922
892.873774	0.047300179
894.802227	0.048753031
896.730680	0.051315185
898.659133	0.054759450
900.587586	0.057088733
902.516039	0.060554884
904.444492	0.065733351
906.372945	0.069119513
908.301398	0.071316533
910.229851	0.075041689
912.158304	0.079891972
914.086757	0.084892295
916.015210	0.089847930
917.943664	0.094199359
919.872117	0.097693011
921.800570	0.100735091
923.729023	0.104233712
925.657476	0.108177848
927.585929	0.112042166
929.514382	0.117347300
931.442835	0.124788344
933.371288	0.132258311
935.299741	0.139024004
937.228194	0.146046668
939.156647	0.152387157
941.085100	0.157410413
943.013553	0.162648275
944.942007	0.168002233
946.870460	0.172894508
948.798913	0.178893983
950.727366	0.186809048
952.655819	0.194434002
954.584272	0.199633464
956.512725	0.204225555
958.441178	0.210550800
960.369631	0.218029782
962.298084	0.225780547
964.226537	0.233294606
966.154990	0.239517987
968.083443	0.244472578
970.011897	0.250052601
971.940350	0.257203221
973.868803	0.264540046
975.797256	0.270971864
977.725709	0.276608795
979.654162	0.282048345
981.582615	0.288370609
983.511068	0.295423567
985.439521	0.301991403
987.367974	0.308108836
989.296427	0.313609153
991.224880	0.317971587
993.153333	0.322674245
995.081786	0.328831911
997.010240	0.334991813
998.938693	0.340062767
1000.867146	0.344768107
1002.795599	0.349688232
1004.724052	0.354612797
1006.652505	0.359492183
1008.580958	0.364541739
1010.509411	0.369319588
1012.437864	0.373072177
1014.366317	0.376513243
1016.294770	0.380510777
1018.223223	0.384315312
1020.151676	0.387630999
1022.080130	0.390905768
1024.008583	0.393683910
1025.937036	0.396039099
1027.865489	0.398818642
1029.793942	0.401595742
1031.722395	0.403668284
1033.650848	0.405335128
1035.579301	0.407064587
1037.507754	0.408772051
1039.436207	0.409988135
1041.364660	0.410842389
1043.293113	0.411759168
1045.221566	0.412773222
1047.150019	0.413375378
1049.078473	0.413264066
1051.006926	0.413334072
1052.935379	0.413722515
1054.863832	0.413700223
1056.792285	0.413356423
1058.720738	0.412588269
1060.649191	0.411139995
1062.577644	0.409429580
1064.506097	0.408078611
1066.434550	0.407289952
1068.363003	0.406747997
1070.291456	0.405853599
1072.219909	0.404269636
1074.148363	0.402558237
1076.076816	0.401315480
1078.005269	0.400154054
1079.933722	0.398723811
1081.862175	0.397735476
1083.790628	0.397716552
1085.719081	0.397748142
1087.647534	0.396403819
1089.575987	0.393580079
1091.504440	0.390847147
1093.432893	0.388971359
1095.361346	0.386955380
1097.289799	0.384445220
1099.218253	0.382079303
1101.146706	0.379977465
1103.075159	0.377826184
1105.003612	0.375787109
1106.932065	0.374152809
1108.860518	0.372066706
1110.788971	0.368700743
1112.717424	0.365191102
1114.645877	0.362396359
1116.574330	0.359483331
1118.502783	0.356311232
1120.431236	0.353391916
1122.359689	0.350842029
1124.288142	0.348867595
1126.216596	0.346920699
1128.145049	0.343801767
1130.073502	0.340037584
1132.001955	0.337481707
1133.930408	0.335941166
1135.858861	0.333688498
1137.787314	0.330699533
1139.715767	0.327910721
1141.644220	0.325416088
1143.572673	0.323025674
1145.501126	0.320597500
1147.429579	0.318046927
1149.358032	0.315439075
1151.286486	0.312587410
1153.214939	0.309480041
1155.143392	0.306638211
1157.071845	0.304040462
1159.000298	0.301262766
1160.928751	0.298455775
1162.857204	0.295725554
1164.785657	0.292827308
1166.714110	0.289697021
1168.642563	0.286647797
1170.571016	0.284035653
1172.499469	0.281492651
1174.427922	0.278546214
1176.356375	0.275518596
1178.284829	0.272758603
1180.213282	0.270354450
1182.141735	0.268137276
1184.070188	0.265505612
1185.998641	0.262422591
1187.927094	0.259480923
1189.855547	0.256835699
1191.784000	0.254427463
1193.712453	0.252119511
1195.640906	0.249497667
1197.569359	0.246848539
1199.497812	0.244694471
1201.426265	0.242302880
1203.354719	0.239397183
1205.283172	0.236563250
1207.211625	0.234305456
1209.140078	0.232187882
1211.068531	0.229722127
1212.996984	0.227118194
1214.925437	0.224649012
1216.853890	0.222407177
1218.782343	0.220512867
1220.710796	0.218649626
1222.639249	0.216466367
1224.567702	0.214282915
1226.496155	0.212434694
1228.424609	0.210693121
1230.353062	0.208806798
1232.281515	0.206915393
1234.209968	0.205050990
1236.138421	0.202924713
1238.066874	0.200460374
1239.995327	0.198185459
1241.923780	0.196683094
1243.852233	0.195634872
1245.780686	0.194221377
1247.709139	0.192480952
1249.637592	0.190836117
1251.566045	0.189205661
1253.494498	0.187333673
1255.422952	0.185303956
1257.351405	0.183346450
1259.279858	0.181492910
1261.208311	0.179902434
1263.136764	0.178508312
1265.065217	0.176763013
1266.993670	0.174721628
1268.922123	0.172799826
1270.850576	0.170994431
1272.779029	0.169479445
1274.707482	0.168267697
1276.635935	0.167016670
1278.564388	0.165524408
1280.492842	0.163846910
1282.421295	0.162299797
1284.349748	0.160896197
1286.278201	0.159320056
1288.206654	0.157722741
1290.135107	0.156216457
1292.063560	0.154587865
1293.992013	0.152902052
1295.920466	0.151200965
1297.848919	0.149476230
1299.777372	0.147970453
1301.705825	0.146778882
1303.634278	0.145809069
1305.562731	0.144815058
1307.491185	0.143587977
1309.419638	0.142429084
1311.348091	0.141425371
1313.276544	0.140705526
1315.204997	0.140173361
1317.133450	0.138873383
1319.061903	0.136875659
1320.990356	0.135011330
1322.918809	0.133290112
1324.847262	0.131548285
1326.775715	0.129896551
1328.704168	0.128474116
1330.632621	0.127422541
1332.561075	0.126964167
1334.489528	0.127083600
1336.417981	0.127014339
1338.346434	0.125792846
1340.274887	0.124117956
1342.203340	0.122545689
1344.131793	0.120471910
1346.060246	0.118454836
1347.988699	0.117119595
1349.917152	0.116110854
1351.845605	0.114927500
1353.774058	0.113627061
1355.702511	0.113053203
1357.630965	0.113425165
1359.559418	0.113355592
1361.487871	0.111979596
1363.416324	0.110926405
1365.344777	0.110387526
1367.273230	0.108832203
1369.201683	0.107636012
1371.130136	0.107574135
1373.058589	0.106909163
1374.987042	0.105655320
1376.915495	0.104130656
1378.843948	0.102018654
1380.772401	0.100461811
1382.700854	0.099987403
1384.629308	0.099456862
1386.557761	0.098481968
1388.486214	0.098502293
1390.414667	0.099261783
1392.343120	0.098534249
1394.271573	0.096964642
1396.200026	0.096122906
1398.128479	0.094968461
1400.056932	0.093581051
1401.985385	0.092262544
1403.913838	0.090331294
1405.842291	0.089232862
1407.770744	0.089126594
1409.699198	0.088531740
1411.627651	0.087994330
1413.556104	0.088431671
1415.484557	0.088646062
1417.413010	0.087145910
1419.341463	0.086019069
1421.269916	0.086362377
1423.198369	0.085430153
1425.126822	0.083706394
1427.055275	0.082549870
1428.983728	0.081459045
1430.912181	0.081568696
1432.840634	0.082465328
1434.769087	0.081120670
1436.697541	0.078515276
1438.625994	0.077702165
1440.554447	0.076937050
1442.482900	0.075673059
1444.411353	0.075337343
1446.339806	0.075179234
1448.268259	0.074770153
1450.196712	0.074837692
1452.125165	0.075515136
1454.053618	0.075763106
1455.982071	0.074467629
1457.910524	0.073647439
1459.838977	0.074299648
1461.767431	0.072964489
1463.695884	0.069613807
1465.624337	0.068105601
1467.552790	0.069442250
1469.481243	0.070202537
1471.409696	0.069153547
1473.338149	0.068797760
1475.266602	0.068825476
1477.195055	0.067603953
1479.123508	0.065801434
1481.051961	0.064371862
1482.980414	0.064151883
1484.908867	0.064737856
1486.837321	0.064835526
1488.765774	0.064217903
1490.694227	0.064289071
1492.622680	0.065352768
1494.551133	0.064883038
1496.479586	0.062575847
1498.408039	0.060869087
1500.336492	0.061057724
1502.264945	0.062656656
1504.193398	0.063185208
1506.121851	0.061776839
1508.050304	0.061978422
1509.978757	0.062815525
1511.907210	0.062049426
1513.835664	0.061001010
1515.764117	0.060607977
1517.692570	0.061415415
1519.621023	0.061983872
1521.549476	0.061273288
1523.477929	0.060465541
1525.406382	0.058502335
1527.334835	0.056496788
1529.263288	0.056023825
1531.191741	0.055238310
1533.120194	0.054462377
1535.048647	0.056472357
1536.977100	0.058724068
1538.905554	0.058517944
1540.834007	0.058911704
1542.762460	0.059073471
1544.690913	0.056644347
1546.619366	0.053923197
1548.547819	0.051889163
1550.476272	0.051070001
1552.404725	0.051908024
1554.333178	0.053672094
1556.261631	0.053970367
1558.190084	0.051215805
1560.118537	0.050496832
1562.046990	0.052238733
1563.975443	0.052105866
1565.903897	0.050899450
1567.832350	0.049643874
1569.760803	0.049038086
1571.689256	0.050242573
1573.617709	0.050626684
1575.546162	0.048979469
1577.474615	0.048192378
1579.403068	0.048211880
1581.331521	0.047469422
1583.259974	0.046667881
1585.188427	0.046334129
1587.116880	0.046307448
1589.045333	0.046459205
1590.973787	0.046700791
1592.902240	0.046925820
1594.830693	0.047043208
1596.759146	0.047141418
1598.687599	0.047327008
1600.616052	0.047588918
1602.544505	0.047959559
1604.472958	0.048369117
1606.401411	0.048569243
1608.329864	0.048659649
1610.258317	0.049154248
1612.186770	0.050080337
1614.115223	0.050379496
1616.043677	0.050183617
1617.972130	0.051678032
1619.900583	0.053822488
1621.829036	0.053985294
1623.757489	0.053760286
1625.685942	0.053988941
1627.614395	0.053614553
1629.542848	0.053858854
1631.471301	0.055073526
1633.399754	0.055285219
1635.328207	0.054818716
1637.256660	0.055985726
1639.185113	0.057073016
1641.113566	0.057208579
1643.042020	0.057726040
1644.970473	0.058341935
1646.898926	0.059900358
1648.827379	0.063220024
1650.755832	0.062454127
1652.684285	0.057006385
1654.612738	0.055271562
1656.541191	0.056576245
1658.469644	0.056180071
1660.398097	0.054259732
1662.326550	0.052934445
1664.255003	0.053784836
1666.183456	0.055029321
1668.111910	0.054551929
1670.040363	0.054195948
1671.968816	0.054262031
1673.897269	0.052177917
1675.825722	0.049899992
1677.754175	0.050204456
1679.682628	0.051774714
1681.611081	0.052194361
1683.539534	0.050688230
1685.467987	0.049562939
1687.396440	0.048698679
1689.324893	0.046769492
1691.253346	0.045534670
1693.181799	0.044928301
1695.110253	0.044282969
1697.038706	0.044604715
1698.967159	0.044132922
1700.895612	0.043105446
1702.824065	0.043296009
1704.752518	0.042353451
1706.680971	0.040545978
1708.609424	0.039445236
1710.537877	0.039005067
1712.466330	0.039207630
1714.394783	0.039595399
1716.323236	0.038943436
1718.251689	0.037656974
1720.180143	0.036976412
1722.108596	0.036255941
1724.037049	0.035356749
1725.965502	0.034894187
1727.893955	0.034862414
1729.822408	0.035356097
1731.750861	0.035618953
1733.679314	0.035119575
1735.607767	0.035310082
1737.536220	0.035294577
1739.464673	0.034352843
1741.393126	0.034061793
1743.321579	0.034695815
1745.250032	0.035605654
1747.178486	0.036264483
1749.106939	0.035913415
1751.035392	0.035047270
1752.963845	0.034619287
1754.892298	0.034249827
1756.820751	0.033954646
1758.749204	0.034272451
1760.677657	0.034448434
1762.606110	0.034371927
1764.534563	0.034458790
1766.463016	0.034466609
1768.391469	0.034875393
1770.319922	0.035535190
1772.248376	0.035722319
1774.176829	0.035951953
1776.105282	0.036183815
1778.033735	0.035898659
1779.962188	0.035521921
1781.890641	0.035534050
1783.819094	0.035674699
1785.747547	0.036025461
1787.676000	0.036988363
1789.604453	0.037930779
1791.532906	0.038375944
1793.461359	0.038894419
1795.389812	0.039371576
1797.318266	0.039256860
1799.246719	0.038881395
1801.175172	0.038946182
1803.103625	0.039571278
1805.032078	0.040131904
1806.960531	0.040326111
1808.888984	0.040219244
1810.817437	0.039993048
1812.745890	0.039960638
1814.674343	0.039986741
1816.602796	0.039980117
1818.531249	0.040358435
1820.459702	0.041045323
1822.388155	0.041423131
1824.316609	0.041601349
1826.245062	0.042213604
1828.173515	0.042409576
1830.101968	0.041834582
1832.030421	0.041620906
1833.958874	0.041536175
1835.887327	0.041177135
1837.815780	0.041068267
1839.744233	0.041347314
1841.672686	0.041276705
1843.601139	0.040921807
1845.529592	0.041282210
1847.458045	0.041500323
1849.386499	0.040763304
1851.314952	0.039897282
1853.243405	0.039455663
1855.171858	0.039248604
1857.100311	0.038990796
1859.028764	0.038768299
1860.957217	0.038770016
1862.885670	0.038996257
1864.814123	0.039341819
1866.742576	0.039406307
1868.671029	0.039211899
1870.599482	0.039105996
1872.527935	0.038483642
1874.456388	0.037239123
1876.384842	0.036347166
1878.313295	0.036013197
1880.241748	0.035710506
1882.170201	0.035321582
1884.098654	0.035179142
1886.027107	0.035306152
1887.955560	0.035115942
1889.884013	0.034625940
1891.812466	0.034384571
1893.740919	0.034253705
1895.669372	0.034196921
1897.597825	0.034119766
1899.526278	0.033586182
1901.454732	0.032804057
1903.383185	0.032369096
1905.311638	0.032299887
1907.240091	0.032165598
1909.168544	0.031953640
1911.096997	0.031847462
1913.025450	0.031649411
1914.953903	0.031141076
1916.882356	0.030522304
1918.810809	0.030378617
1920.739262	0.030285582
1922.667715	0.029647335
1924.596168	0.029182456
1926.524622	0.029118452
1928.453075	0.029038744
1930.381528	0.028746597
1932.309981	0.028203016
1934.238434	0.027761679
1936.166887	0.027679633
1938.095340	0.027743129
1940.023793	0.027581038
1941.952246	0.027357578
1943.880699	0.027471438
1945.809152	0.027414884
1947.737605	0.026904549
1949.666058	0.026522461
1951.594511	0.026379663
1953.522965	0.026103618
1955.451418	0.025698699
1957.379871	0.025519161
1959.308324	0.025465760
1961.236777	0.025182199
1963.165230	0.024768079
1965.093683	0.024432011
1967.022136	0.024116881
1968.950589	0.023828622
1970.879042	0.023536865
1972.807495	0.023092734
1974.735948	0.022611195
1976.664401	0.022413988
1978.592855	0.022521105
1980.521308	0.022568723
1982.449761	0.022318222
1984.378214	0.021864405
1986.306667	0.021432882
1988.235120	0.021267485
1990.163573	0.021387761
1992.092026	0.021570383
1994.020479	0.021633334
1995.948932	0.021435628
1997.877385	0.021055002
1999.805838	0.020686429
2001.734291	0.020308798
2003.662744	0.019863326
2005.591198	0.019493697
2007.519651	0.019285792
2009.448104	0.019116394
2011.376557	0.019019911
2013.305010	0.019055599
2015.233463	0.018951667
2017.161916	0.018633857
2019.090369	0.018398028
2021.018822	0.018299289
2022.947275	0.018199867
2024.875728	0.018118829
2026.804181	0.018086845
2028.732634	0.018017961
2030.661088	0.017875250
2032.589541	0.017812492
2034.517994	0.017895427
2036.446447	0.017886750
2038.374900	0.017543329
2040.303353	0.016940916
2042.231806	0.016467720
2044.160259	0.016399607
2046.088712	0.016557932
2048.017165	0.016625734
2049.945618	0.016593711
2051.874071	0.016541095
2053.802524	0.016359700
2055.730978	0.016099956
2057.659431	0.016053608
2059.587884	0.016289527
2061.516337	0.016424576
2063.444790	0.016089689
2065.373243	0.015595828
2067.301696	0.015486096
2069.230149	0.015730279
2071.158602	0.015966253
2073.087055	0.015940661
2075.015508	0.015682930
2076.943961	0.015426008
2078.872414	0.015214720
2080.800867	0.015031627
2082.729321	0.014934754
2084.657774	0.014910853
2086.586227	0.014949148
2088.514680	0.014927942
2090.443133	0.014808152
2092.371586	0.014797760
2094.300039	0.014798530
2096.228492	0.014654496
2098.156945	0.014603927
2100.085398	0.014667456
2102.013851	0.014673808
2103.942304	0.014683380
2105.870757	0.014535885
2107.799211	0.014152594
2109.727664	0.013989895
2111.656117	0.014155939
2113.584570	0.014229154
2115.513023	0.014199150
2117.441476	0.014233090
2119.369929	0.014211518
2121.298382	0.014063046
2123.226835	0.013793232
2125.155288	0.013535903
2127.083741	0.013458434
2129.012194	0.013463589
2130.940647	0.013383402
2132.869100	0.013224097
2134.797554	0.013015656
2136.726007	0.012844648
2138.654460	0.012919052
2140.582913	0.013169593
2142.511366	0.013207414
2144.439819	0.012815090
2146.368272	0.012286361
2148.296725	0.012197861
2150.225178	0.012594081
2152.153631	0.012814765
2154.082084	0.012507573
2156.010537	0.012032801
2157.938990	0.011851816
2159.867444	0.012008157
2161.795897	0.012239671
2163.724350	0.012239810
2165.652803	0.011932160
2167.581256	0.011607639
2169.509709	0.011536060
2171.438162	0.011604802
2173.366615	0.011528037
2175.295068	0.011344555
2177.223521	0.011346498
2179.151974	0.011501966
2181.080427	0.011596130
2183.008880	0.011702730
2184.937334	0.011791120
2186.865787	0.011725511
2188.794240	0.011665656
2190.722693	0.011749354
2192.651146	0.011909002
2194.579599	0.012033662
2196.508052	0.011992673
2198.436505	0.011835299
2200.364958	0.011648244
2202.293411	0.011448713
2204.221864	0.011306047
2206.150317	0.011274709
2208.078770	0.011341545
2210.007223	0.011467963
2211.935677	0.011430286
2213.864130	0.011137654
2215.792583	0.010839810
2217.721036	0.010681487
2219.649489	0.010583193
2221.577942	0.010457145
2223.506395	0.010456274
2225.434848	0.010652160
2227.363301	0.010748723
2229.291754	0.010597675
2231.220207	0.010335831
2233.148660	0.010077899
2235.077113	0.009957049
2237.005567	0.010142689
2238.934020	0.010473197
2240.862473	0.010459076
2242.790926	0.010054231
2244.719379	0.009797905
2246.647832	0.009933460
2248.576285	0.010055438
2250.504738	0.009888423
2252.433191	0.009622910
2254.361644	0.009597078
2256.290097	0.009768473
2258.218550	0.009821068
2260.147003	0.009660334
2262.075456	0.009537142
2264.003910	0.009521924
2265.932363	0.009508872
2267.860816	0.009566883
2269.789269	0.009660330
2271.717722	0.009533428
2273.646175	0.009250673
2275.574628	0.009223470
2277.503081	0.009427686
2279.431534	0.009608542
2281.359987	0.009848197
2283.288440	0.009989185
2285.216893	0.009585905
2287.145346	0.008812646
2289.073800	0.008228940
2291.002253	0.007991206
2292.930706	0.008029594
2294.859159	0.008282078
2296.787612	0.008594164
2298.716065	0.008808909
2300.644518	0.008859845
2302.572971	0.008709325
2304.501424	0.008485742
2306.429877	0.008423629
2308.358330	0.008545283
2310.286783	0.008649734
2312.215236	0.008515323
2314.143690	0.008200885
2316.072143	0.007973961
2318.000596	0.007986292
2319.929049	0.008316973
2321.857502	0.008796814
2323.785955	0.008967304
2325.714408	0.008960492
2327.642861	0.009226812
2329.571314	0.009300077
2331.499767	0.008488461
2333.428220	0.006986308
2335.356673	0.005713657
2337.285126	0.005748800
2339.213579	0.007172196
2341.142033	0.008331183
2343.070486	0.008494201
2344.998939	0.008347411
2346.927392	0.008131464
2348.855845	0.007990247
2350.784298	0.008271223
2352.712751	0.009185124
2354.641204	0.010455187
2356.569657	0.011182388
2358.498110	0.010579864
2360.426563	0.008624872
2362.355016	0.006438893
2364.283469	0.005182303
2366.211923	0.005280713
2368.140376	0.006125975
2370.068829	0.006779206
2371.997282	0.006766047
2373.925735	0.006528793
2375.854188	0.006490218
2377.782641	0.006575839
2379.711094	0.006683859
2381.639547	0.006847323
2383.568000	0.006948549
2385.496453	0.006750764
2387.424906	0.006302373
2389.353359	0.005895048
2391.281812	0.005652694
2393.210266	0.005573430
2395.138719	0.005689546
2397.067172	0.005932523
2398.995625	0.006119809
2400.924078	0.006247518
2402.852531	0.006485499
2404.780984	0.006737268
2406.709437	0.006653488
2408.637890	0.006270154
2410.566343	0.005917021
2412.494796	0.005684745
2414.423249	0.005618609
2416.351702	0.005827261
2418.280156	0.005993677
2420.208609	0.005901157
2422.137062	0.005906122
2424.065515	0.006047522
2425.993968	0.006131034
2427.922421	0.006318768
2429.850874	0.006406799
2431.779327	0.006029601
2433.707780	0.005549294
2435.636233	0.005369049
2437.564686	0.005420125
2439.493139	0.005590420
2441.421592	0.005842112
2443.350045	0.006077616
2445.278499	0.006141649
2447.206952	0.006054051
2449.135405	0.005847543
2451.063858	0.005667189
2452.992311	0.005712038
2454.920764	0.005998695
2456.849217	0.006202631
2458.777670	0.006029336
2460.706123	0.005887020
2462.634576	0.006110511
2464.563029	0.006160826
2466.491482	0.005844189
2468.419935	0.005744508
2470.348389	0.006112194
2472.276842	0.006402741
2474.205295	0.006096413
2476.133748	0.005547573
2478.062201	0.005331880
2479.990654	0.005556690
2481.919107	0.005996900
2483.847560	0.006416393
2485.776013	0.006671388
2487.704466	0.006804665
2489.632919	0.006930402
2491.561372	0.007030529
2493.489825	0.007063630
2495.418279	0.007076272
2497.346732	0.007055652
2499.275185	0.006897377
2501.203638	0.006688093
2503.132091	0.006667424
2505.060544	0.007056304
2506.988997	0.007684510
2508.917450	0.008033874
2510.845903	0.008052354
2512.774356	0.007964154
2514.702809	0.008052997
2516.631262	0.008433311
2518.559715	0.008693036
2520.488168	0.008750474
2522.416622	0.008924007
2524.345075	0.009109099
2526.273528	0.009052474
2528.201981	0.008984565
2530.130434	0.009336559
2532.058887	0.010021432
2533.987340	0.010524882
2535.915793	0.010745242
2537.844246	0.011130325
2539.772699	0.011548367
2541.701152	0.011632644
2543.629605	0.011781499
2545.558058	0.012272936
2547.486512	0.012668518
2549.414965	0.012751866
2551.343418	0.012773587
2553.271871	0.012910428
2555.200324	0.013211577
2557.128777	0.013583936
2559.057230	0.013780382
2560.985683	0.013780858
2562.914136	0.013976563
2564.842589	0.014529807
2566.771042	0.014854761
2568.699495	0.014607132
2570.627948	0.014299716
2572.556401	0.014349209
2574.484855	0.014819922
2576.413308	0.015458111
2578.341761	0.015861206
2580.270214	0.016118173
2582.198667	0.016412973
2584.127120	0.016584154
2586.055573	0.016439348
2587.984026	0.016206449
2589.912479	0.016302167
2591.840932	0.016760591
2593.769385	0.017274544
2595.697838	0.017687188
2597.626291	0.017911881
2599.554745	0.017884679
2601.483198	0.017798631
2603.411651	0.017899865
2605.340104	0.018258866
2607.268557	0.018741159
2609.197010	0.018853189
2611.125463	0.018322809
2613.053916	0.017820247
2614.982369	0.017981164
2616.910822	0.018386481
2618.839275	0.018352397
2620.767728	0.018037694
2622.696181	0.018087946
2624.624635	0.018511692
2626.553088	0.018686084
2628.481541	0.018537456
2630.409994	0.018674154
2632.338447	0.019000148
2634.266900	0.018783141
2636.195353	0.018205926
2638.123806	0.018059952
2640.052259	0.018330229
2641.980712	0.018492084
2643.909165	0.018441165
2645.837618	0.018218096
2647.766071	0.017873904
2649.694524	0.017611539
2651.622978	0.017485209
2653.551431	0.017614542
2655.479884	0.017977940
2657.408337	0.018068047
2659.336790	0.017709132
2661.265243	0.017235816
2663.193696	0.016947933
2665.122149	0.016977327
2667.050602	0.017165355
2668.979055	0.017184149
2670.907508	0.016928604
2672.835961	0.016684828
2674.764414	0.016737081
2676.692868	0.016979391
2678.621321	0.016988570
2680.549774	0.016740512
2682.478227	0.016459556
2684.406680	0.016094891
2686.335133	0.015865661
2688.263586	0.016115999
2690.192039	0.016321495
2692.120492	0.016050920
2694.048945	0.015622786
2695.977398	0.015273397
2697.905851	0.014988239
2699.834304	0.014848522
2701.762757	0.014896802
2703.691211	0.015101383
2705.619664	0.015416447
2707.548117	0.015551364
2709.476570	0.015238291
2711.405023	0.014744774
2713.333476	0.014424801
2715.261929	0.014355658
2717.190382	0.014480246
2719.118835	0.014497644
2721.047288	0.014252300
2722.975741	0.014007359
2724.904194	0.013947760
2726.832647	0.013931654
2728.761101	0.014010787
2730.689554	0.014247083
2732.618007	0.014282666
2734.546460	0.014137220
2736.474913	0.014162442
2738.403366	0.014168254
2740.331819	0.013970240
2742.260272	0.013765975
2744.188725	0.013662785
2746.117178	0.013559062
2748.045631	0.013312936
2749.974084	0.013026007
2751.902537	0.012908117
2753.830991	0.013005867
2755.759444	0.013155045
2757.687897	0.013241075
2759.616350	0.013318682
2761.544803	0.013276286
2763.473256	0.013035407
2765.401709	0.012938987
2767.330162	0.013119404
2769.258615	0.013100318
2771.187068	0.012603185
2773.115521	0.012087421
2775.043974	0.011994054
2776.972427	0.012275090
2778.900880	0.012624630
2780.829334	0.012786530
2782.757787	0.012788888
2784.686240	0.012701252
2786.614693	0.012525403
2788.543146	0.012363310
2790.471599	0.012263871
2792.400052	0.012346828
2794.328505	0.012656108
2796.256958	0.012930618
2798.185411	0.012820401
2800.113864	0.012344767
2802.042317	0.011958333
2803.970770	0.011895029
2805.899224	0.011903353
2807.827677	0.011758757
2809.756130	0.011645873
2811.684583	0.011796476
2813.613036	0.011979334
2815.541489	0.011873317
2817.469942	0.011529417
2819.398395	0.011235843
2821.326848	0.011286357
2823.255301	0.011555203
2825.183754	0.011631681
2827.112207	0.011432700
2829.040660	0.011170624
2830.969113	0.011109702
2832.897567	0.011225014
2834.826020	0.011211706
2836.754473	0.011149220
2838.682926	0.011220289
2840.611379	0.011199305
2842.539832	0.011014584
2844.468285	0.011015543
2846.396738	0.011245411
2848.325191	0.011316811
2850.253644	0.011025468
2852.182097	0.010552765
2854.110550	0.010308336
2856.039003	0.010451383
2857.967457	0.010644727
2859.895910	0.010477656
2861.824363	0.010184027
2863.752816	0.010364074
2865.681269	0.010879307
2867.609722	0.011111542
2869.538175	0.011133257
2871.466628	0.011319404
2873.395081	0.011513496
2875.323534	0.011346201
2877.251987	0.010921319
2879.180440	0.010719580
2881.108893	0.010968102
2883.037347	0.011285481
2884.965800	0.011096768
2886.894253	0.010620832
2888.822706	0.010516890
2890.751159	0.010767712
2892.679612	0.011054958
2894.608065	0.011138648
2896.536518	0.011018404
2898.464971	0.010852834
2900.393424	0.010531623
2902.321877	0.010071331
2904.250330	0.010029342
2906.178783	0.010536332
2908.107236	0.010977601
2910.035690	0.010897378
2911.964143	0.010558637
2913.892596	0.010578909
2915.821049	0.011068965
2917.749502	0.011391556
2919.677955	0.011103806
2921.606408	0.010543830
2923.534861	0.010239029
2925.463314	0.010305739
2927.391767	0.010409746
2929.320220	0.010379286
2931.248673	0.010346553
2933.177126	0.010247379
2935.105580	0.010181452
2937.034033	0.010338657
2938.962486	0.010480986
2940.890939	0.010732750
2942.819392	0.011391927
2944.747845	0.011882250
2946.676298	0.011854728
2948.604751	0.011783049
2950.533204	0.011657513
2952.461657	0.011162596
2954.390110	0.010635355
2956.318563	0.010577947
2958.247016	0.010907233
2960.175469	0.011138069
2962.103923	0.011215118
2964.032376	0.011161635
2965.960829	0.010930035
2967.889282	0.010833236
2969.817735	0.011112402
2971.746188	0.011333808
2973.674641	0.011153910
2975.603094	0.011147958
2977.531547	0.011727619
2979.460000	0.012280514
2981.388453	0.012281389
2983.316906	0.011972827
2985.245359	0.011690165
2987.173813	0.011588410
2989.102266	0.011811324
2991.030719	0.012212376
2992.959172	0.012467269
2994.887625	0.012445102
2996.816078	0.012337161
2998.744531	0.012321596
3000.672984	0.012282048
3002.601437	0.012230042
3004.529890	0.012100128
3006.458343	0.011866618
3008.386796	0.011920497
3010.315249	0.012398801
3012.243703	0.012760233
3014.172156	0.012820253
3016.100609	0.012818008
3018.029062	0.012741618
3019.957515	0.012745794
3021.885968	0.012813792
3023.814421	0.012670206
3025.742874	0.012630089
3027.671327	0.012922071
3029.599780	0.013116502
3031.528233	0.012960315
3033.456686	0.012735161
3035.385139	0.012819644
3037.313592	0.013094841
3039.242046	0.013159623
3041.170499	0.013124974
3043.098952	0.013215031
3045.027405	0.013185826
3046.955858	0.012927588
3048.884311	0.012916386
3050.812764	0.013472666
3052.741217	0.014107136
3054.669670	0.014321912
3056.598123	0.014312809
3058.526576	0.014246631
3060.455029	0.013923517
3062.383482	0.013459153
3064.311936	0.013332454
3066.240389	0.013726034
3068.168842	0.014147422
3070.097295	0.014235471
3072.025748	0.014313136
3073.954201	0.014479849
3075.882654	0.014574789
3077.811107	0.014602073
3079.739560	0.014574645
3081.668013	0.014584129
3083.596466	0.014912184
3085.524919	0.015530873
3087.453372	0.015926421
3089.381825	0.016041329
3091.310279	0.016296620
3093.238732	0.016343482
3095.167185	0.015810046
3097.095638	0.015541711
3099.024091	0.016077271
3100.952544	0.016798303
3102.880997	0.017302340
3104.809450	0.017545387
3106.737903	0.017437022
3108.666356	0.017137336
3110.594809	0.016999511
3112.523262	0.017369341
3114.451715	0.018130107
3116.380169	0.018747332
3118.308622	0.018936304
3120.237075	0.018677855
3122.165528	0.018212216
3124.093981	0.017892871
3126.022434	0.017755706
3127.950887	0.017627900
3129.879340	0.017454349
3131.807793	0.017469253
3133.736246	0.017844206
3135.664699	0.018387197
3137.593152	0.018939679
3139.521605	0.019434109
3141.450058	0.019669797
3143.378512	0.019749526
3145.306965	0.020051332
3147.235418	0.020611493
3149.163871	0.021025935
3151.092324	0.021115940
3153.020777	0.021167949
3154.949230	0.021373529
3156.877683	0.021576431
3158.806136	0.021340927
3160.734589	0.020747999
3162.663042	0.020626560
3164.591495	0.021168508
3166.519948	0.021567343
3168.448402	0.021212613
3170.376855	0.020562157
3172.305308	0.020510117
3174.233761	0.021057319
3176.162214	0.021746341
3178.090667	0.022478690
3180.019120	0.022952769
3181.947573	0.023141900
3183.876026	0.023500439
3185.804479	0.023728468
3187.732932	0.023466103
3189.661385	0.023208989
3191.589838	0.023194207
3193.518292	0.023157051
3195.446745	0.023108140
3197.375198	0.023325177
3199.303651	0.023730243
3201.232104	0.024041861
3203.160557	0.024494171
3205.089010	0.025189316
3207.017463	0.025528885
3208.945916	0.025146905
3210.874369	0.024613993
3212.802822	0.024690837
3214.731275	0.025521846
3216.659728	0.026507806
3218.588181	0.026894657
3220.516635	0.026750207
3222.445088	0.026537171
3224.373541	0.026286652
3226.301994	0.026209662
3228.230447	0.026645046
3230.158900	0.027151911
3232.087353	0.026928717
3234.015806	0.026141338
3235.944259	0.025857210
3237.872712	0.026406817
3239.801165	0.026987769
3241.729618	0.027142767
3243.658071	0.027158469
3245.586525	0.027357075
3247.514978	0.027728738
3249.443431	0.027827613
3251.371884	0.027550399
3253.300337	0.027404619
3255.228790	0.027459098
3257.157243	0.027440423
3259.085696	0.027655648
3261.014149	0.028225403
3262.942602	0.028805394
3264.871055	0.029227166
3266.799508	0.029247627
3268.727961	0.029118646
3270.656414	0.029320203
3272.584868	0.029404765
3274.513321	0.029295780
3276.441774	0.029445041
3278.370227	0.029497759
3280.298680	0.029250572
3282.227133	0.029134609
3284.155586	0.029277951
3286.084039	0.029514816
3288.012492	0.029645115
3289.940945	0.029683726
3291.869398	0.029979303
3293.797851	0.030530237
3295.726304	0.030853309
3297.654758	0.030736547
3299.583211	0.030454054
3301.511664	0.030322958
3303.440117	0.030311169
3305.368570	0.030351250
3307.297023	0.030480266
3309.225476	0.030631281
3311.153929	0.030619761
3313.082382	0.030556554
3315.010835	0.030901512
3316.939288	0.031611044
3318.867741	0.032393996
3320.796194	0.032957669
3322.724648	0.032733798
3324.653101	0.031820334
3326.581554	0.031059995
3328.510007	0.031047460
3330.438460	0.031685662
3332.366913	0.032241151
3334.295366	0.032377660
3336.223819	0.032498151
3338.152272	0.032792456
3340.080725	0.033065204
3342.009178	0.033374567
3343.937631	0.033772208
3345.866084	0.033901278
3347.794537	0.033922572
3349.722991	0.034287874
3351.651444	0.034841198
3353.579897	0.035366155
3355.508350	0.035850279
3357.436803	0.036046658
3359.365256	0.035508011
3361.293709	0.034432359
3363.222162	0.033933520
3365.150615	0.034362938
3367.079068	0.034942821
3369.007521	0.035488296
3370.935974	0.036276843
3372.864427	0.036901038
3374.792881	0.036768619
3376.721334	0.036045332
3378.649787	0.035650581
3380.578240	0.036129847
3382.506693	0.036825653
3384.435146	0.037064783
3386.363599	0.036927048
3388.292052	0.036361992
3390.220505	0.035645753
3392.148958	0.035667729
3394.077411	0.036504865
3396.005864	0.037204463
3397.934317	0.037332416
3399.862770	0.037257195
3401.791224	0.037549354
3403.719677	0.038204663
3405.648130	0.038885091
3407.576583	0.038995340
3409.505036	0.038750902
3411.433489	0.038537670
3413.361942	0.038164869
3415.290395	0.037794009
3417.218848	0.037853289
3419.147301	0.038099416
3421.075754	0.038394451
3423.004207	0.038590137
3424.932660	0.038292814
3426.861114	0.037975155
3428.789567	0.038122837
3430.718020	0.038422573
3432.646473	0.038604829
3434.574926	0.038552623
3436.503379	0.038306043
3438.431832	0.038161501
3440.360285	0.038215261
3442.288738	0.038633242
3444.217191	0.039443355
3446.145644	0.039852377
3448.074097	0.039432317
3450.002550	0.038509317
3451.931004	0.037499133
3453.859457	0.037036121
3455.787910	0.037301410
3457.716363	0.037660036
3459.644816	0.037527222
3461.573269	0.037086766
3463.501722	0.036834221
3465.430175	0.036694255
3467.358628	0.036270536
3469.287081	0.035706572
3471.215534	0.035608768
3473.143987	0.036066804
3475.072440	0.036511708
3477.000893	0.036543783
3478.929347	0.036167696
3480.857800	0.035800833
3482.786253	0.035855770
3484.714706	0.035864644
3486.643159	0.035271760
3488.571612	0.034663320
3490.500065	0.034700375
3492.428518	0.034775004
3494.356971	0.034041710
3496.285424	0.032992456
3498.213877	0.032769252
3500.142330	0.033454414
3502.070783	0.033993974
3503.999237	0.033731248
3505.927690	0.033013962
3507.856143	0.032342948
3509.784596	0.032148484
3511.713049	0.032351296
3513.641502	0.032414079
3515.569955	0.032104753
3517.498408	0.031551246
3519.426861	0.030997356
3521.355314	0.030563744
3523.283767	0.030439040
3525.212220	0.030685641
3527.140673	0.031020315
3529.069126	0.031197710
3530.997580	0.031014662
3532.926033	0.030325493
3534.854486	0.029286657
3536.782939	0.028506400
3538.711392	0.028432989
3540.639845	0.028800605
3542.568298	0.029029226
3544.496751	0.028849354
3546.425204	0.028772520
3548.353657	0.029192742
3550.282110	0.029346073
3552.210563	0.028749382
3554.139016	0.028055323
3556.067470	0.027656529
3557.995923	0.027267443
3559.924376	0.026862521
3561.852829	0.026957497
3563.781282	0.027482670
3565.709735	0.027560106
3567.638188	0.027120253
3569.566641	0.026555782
3571.495094	0.025647171
3573.423547	0.024598897
3575.352000	0.023997115
3577.280453	0.023764404
3579.208906	0.023514844
3581.137360	0.023497656
3583.065813	0.024318162
3584.994266	0.025439106
3586.922719	0.025446303
3588.851172	0.024599554
3590.779625	0.023905534
3592.708078	0.023355374
3594.636531	0.023145968
3596.564984	0.023459697
3598.493437	0.023467019
3600.421890	0.022738671
3602.350343	0.022108376
3604.278796	0.022042077
3606.207249	0.022019560
3608.135703	0.021821350
3610.064156	0.021706704
3611.992609	0.021462604
3613.921062	0.021093594
3615.849515	0.020826800
3617.777968	0.020362563
3619.706421	0.019864505
3621.634874	0.019521741
3623.563327	0.019013358
3625.491780	0.018509082
3627.420233	0.018350367
3629.348686	0.018977810
3631.277139	0.019764733
3633.205593	0.019235466
3635.134046	0.018018072
3637.062499	0.017328521
3638.990952	0.017077094
3640.919405	0.017028788
3642.847858	0.017193228
3644.776311	0.017056512
3646.704764	0.016209807
3648.633217	0.015678696
3650.561670	0.016173281
3652.490123	0.016680246
3654.418576	0.016503302
3656.347029	0.015960123
3658.275482	0.015370663
3660.203936	0.014565544
3662.132389	0.013862558
3664.060842	0.013572352
3665.989295	0.013171683
3667.917748	0.012527335
3669.846201	0.012931289
3671.774654	0.014884138
3673.703107	0.015929054
3675.631560	0.015003947
3677.560013	0.014121218
3679.488466	0.013432764
3681.416919	0.012500372
3683.345372	0.011967800
3685.273826	0.012297659
3687.202279	0.013134606
3689.130732	0.013786838
3691.059185	0.013831394
3692.987638	0.013446727
3694.916091	0.013044174
3696.844544	0.012739038
3698.772997	0.012241900
3700.701450	0.011404064
3702.629903	0.010743698
3704.558356	0.010549889
3706.486809	0.010694919
3708.415262	0.011039386
3710.343716	0.011343304
3712.272169	0.011606572
3714.200622	0.011907128
3716.129075	0.012016283
3718.057528	0.012323848
3719.985981	0.013223954
3721.914434	0.013990373
3723.842887	0.013711737
3725.771340	0.012658273
3727.699793	0.011856253
3729.628246	0.011903315
3731.556699	0.012779843
3733.485152	0.013853452
3735.413605	0.014118606
3737.342059	0.013607430
3739.270512	0.013279258
3741.198965	0.013666779
3743.127418	0.014368182
3745.055871	0.014749637
3746.984324	0.014118753
3748.912777	0.012418004
3750.841230	0.011441729
3752.769683	0.012093858
3754.698136	0.012963428
3756.626589	0.013014841
3758.555042	0.012575363
3760.483495	0.012341154
3762.411949	0.012621450
3764.340402	0.013101762
3766.268855	0.013207071
3768.197308	0.012652992
3770.125761	0.012103268
3772.054214	0.012248431
3773.982667	0.012651277
3775.911120	0.012966208
3777.839573	0.013354869
3779.768026	0.013973429
3781.696479	0.014497591
3783.624932	0.014219904
3785.553385	0.013531181
3787.481838	0.013496601
3789.410292	0.014198173
3791.338745	0.014850502
3793.267198	0.014837603
3795.195651	0.014436533
3797.124104	0.014406248
3799.052557	0.014505738
3800.981010	0.014113963
3802.909463	0.014039022
3804.837916	0.014574894
3806.766369	0.014680240
3808.694822	0.014220950
3810.623275	0.013938261
3812.551728	0.014098264
3814.480182	0.014444922
3816.408635	0.015030148
3818.337088	0.015723571
3820.265541	0.015542329
3822.193994	0.014635631
3824.122447	0.013636813
3826.050900	0.012890319
3827.979353	0.012982297
3829.907806	0.013338610
3831.836259	0.013095111
3833.764712	0.012628427
3835.693165	0.012596210
3837.621618	0.013103409
3839.550071	0.013649137
3841.478525	0.013824934
3843.406978	0.013798972
3845.335431	0.013616200
3847.263884	0.013294116
3849.192337	0.012972303
3851.120790	0.012510998
3853.049243	0.012267422
3854.977696	0.012932967
3856.906149	0.013638058
3858.834602	0.013590458
3860.763055	0.013321251
3862.691508	0.013336906
3864.619961	0.013741863
3866.548415	0.014236562
3868.476868	0.014280133
3870.405321	0.013964652
3872.333774	0.013402070
3874.262227	0.012797879
3876.190680	0.012580341
3878.119133	0.012049773
3880.047586	0.011055710
3881.976039	0.010656672
3883.904492	0.010832925
3885.832945	0.011212772
3887.761398	0.011830935
3889.689851	0.012260993
3891.618305	0.012548662
3893.546758	0.013079761
3895.475211	0.013397249
3897.403664	0.013252808
3899.332117	0.013129979
3901.260570	0.012914561
3903.189023	0.012233547
3905.117476	0.011933602
3907.045929	0.012322062
3908.974382	0.012267556
3910.902835	0.011463550
3912.831288	0.010731887
3914.759741	0.010418454
3916.688194	0.010515117
3918.616648	0.011262169
3920.545101	0.012219342
3922.473554	0.011963204
3924.402007	0.010677304
3926.330460	0.010084969
3928.258913	0.010320754
3930.187366	0.010711456
3932.115819	0.011204700
3934.044272	0.011716221
3935.972725	0.011850955
3937.901178	0.011559461
3939.829631	0.011384586
3941.758084	0.011621105
3943.686538	0.011889099
3945.614991	0.011700667
3947.543444	0.011219298
3949.471897	0.010907480
3951.400350	0.010753481
3953.328803	0.010730916
3955.257256	0.011113444
3957.185709	0.011753780
3959.114162	0.012055561
3961.042615	0.011874785
3962.971068	0.011646110
3964.899521	0.011446858
3966.827974	0.010969570
3968.756427	0.010401208
3970.684881	0.010215102
3972.613334	0.010423940
3974.541787	0.010832627
3976.470240	0.011255926
3978.398693	0.011410598
3980.327146	0.011495406
3982.255599	0.011651052
3984.184052	0.011300432
3986.112505	0.010575546
3988.040958	0.010195927
3989.969411	0.010133023
3991.897864	0.010280653
3993.826317	0.010956515
3995.754771	0.011909524
3997.683224	0.012282606
3999.611677	0.011739003
4001.540130	0.010840799
4003.468583	0.010183601
4005.397036	0.009727500
4007.325489	0.008748176
4009.253942	0.007691744
4011.182395	0.007875150
4013.110848	0.008630412
4015.039301	0.009290056
4016.967754	0.010125554
4018.896207	0.010397994
4020.824661	0.009122402
4022.753114	0.007526571
4024.681567	0.007643941
4026.610020	0.009151894
4028.538473	0.010048521
4030.466926	0.009820771
4032.395379	0.009763131
4034.323832	0.009992926
4036.252285	0.009613229
4038.180738	0.009177948
4040.109191	0.009387201
4042.037644	0.009777152
4043.966097	0.009629253
4045.894550	0.009116861
4047.823004	0.008945973
4049.751457	0.009052712
4051.679910	0.008966316
4053.608363	0.008813707
4055.536816	0.008829745
4057.465269	0.009374313
4059.393722	0.010355449
4061.322175	0.010659813
4063.250628	0.009905830
4065.179081	0.008961987
4067.107534	0.008388249
4069.035987	0.008426158
4070.964440	0.008890704
4072.892894	0.009273019
4074.821347	0.009337445
4076.749800	0.009080861
4078.678253	0.008933766
4080.606706	0.008926730
4082.535159	0.008428541
4084.463612	0.008033710
4086.392065	0.008877196
4088.320518	0.010269359
4090.248971	0.010621189
4092.177424	0.009928929
4094.105877	0.009024295
4096.034330	0.008168402
4097.962783	0.007520493
4099.891237	0.007653358
4101.819690	0.008549151
4103.748143	0.009535927
4105.676596	0.009738666
4107.605049	0.009333217
4109.533502	0.009413345
4111.461955	0.009715021
4113.390408	0.009280714
4115.318861	0.008444255
4117.247314	0.008414191
4119.175767	0.009295455
4121.104220	0.009852231
4123.032673	0.009599430
4124.961127	0.008960145
4126.889580	0.008018153
4128.818033	0.007147844
4130.746486	0.006856725
4132.674939	0.006842303
4134.603392	0.006956430
4136.531845	0.007488511
4138.460298	0.008132710
4140.388751	0.008310778
4142.317204	0.007948811
4144.245657	0.007444008
4146.174110	0.007123700
4148.102563	0.007349995
4150.031017	0.008235857
4151.959470	0.008902485
4153.887923	0.008607737
4155.816376	0.007422240
4157.744829	0.006274104
4159.673282	0.006284572
4161.601735	0.006800049
4163.530188	0.006528803
4165.458641	0.006173466
4167.387094	0.006360077
4169.315547	0.006360643
4171.244000	0.006323724
4173.172453	0.007014119
4175.100906	0.008090221
4177.029360	0.008764796
4178.957813	0.008943541
4180.886266	0.008579591
4182.814719	0.007635316
4184.743172	0.007150988
4186.671625	0.007881748
4188.600078	0.008729563
4190.528531	0.008650775
4192.456984	0.008008470
4194.385437	0.007409967
4196.313890	0.006858622
4198.242343	0.006654350
4200.170796	0.006962006
4202.099250	0.007770166
4204.027703	0.008367872
4205.956156	0.007972579
4207.884609	0.007108216
4209.813062	0.006638230
4211.741515	0.006369443
4213.669968	0.006438501
4215.598421	0.006869708
4217.526874	0.007406319
4219.455327	0.007689546
4221.383780	0.007931616
4223.312233	0.008087650
4225.240686	0.007803853
4227.169139	0.007486535
4229.097593	0.007499029
4231.026046	0.007220586
4232.954499	0.006948401
4234.882952	0.007673644
4236.811405	0.008620337
4238.739858	0.008505052
4240.668311	0.007816451
4242.596764	0.007042547
4244.525217	0.006482126
4246.453670	0.006310774
4248.382123	0.005663176
4250.310576	0.004696743
4252.239029	0.004467797
4254.167483	0.005093459
4256.095936	0.006272625
4258.024389	0.006917366
4259.952842	0.006977030
4261.881295	0.006842942
4263.809748	0.006796261
4265.738201	0.007172863
4267.666654	0.007302965
4269.595107	0.006477902
4271.523560	0.005815451
4273.452013	0.006050191
4275.380466	0.006429072
4277.308919	0.006688901
4279.237373	0.006750986
4281.165826	0.006821628
4283.094279	0.007398255
4285.022732	0.007898374
4286.951185	0.007283913
4288.879638	0.005903945
4290.808091	0.004974140
4292.736544	0.005001313
4294.664997	0.005946837
4296.593450	0.007042915
4298.521903	0.007539907
4300.450356	0.007650855
4302.378809	0.007334812
4304.307262	0.006497125
4306.235716	0.005480290
4308.164169	0.005014183
4310.092622	0.005362263
4312.021075	0.005877638
4313.949528	0.006086409
4315.877981	0.006440133
4317.806434	0.006352004
4319.734887	0.005889772
4321.663340	0.005902182
4323.591793	0.005996132
4325.520246	0.006071291
4327.448699	0.005923571
4329.377152	0.005186678
4331.305606	0.004489234
4333.234059	0.005132009
4335.162512	0.006489332
4337.090965	0.006800535
4339.019418	0.006325591
4340.947871	0.005855165
4342.876324	0.005636903
4344.804777	0.005881991
4346.733230	0.006097088
4348.661683	0.005684335
4350.590136	0.005074554
4352.518589	0.004756948
4354.447042	0.004951764
4356.375495	0.005207287
4358.303949	0.005674162
4360.232402	0.006397879
4362.160855	0.006599223
4364.089308	0.006176018
4366.017761	0.005615461
4367.946214	0.005748315
4369.874667	0.006123994
4371.803120	0.006110514
4373.731573	0.006277333
4375.660026	0.006952326
4377.588479	0.007389116
4379.516932	0.007383125
4381.445385	0.007169026
4383.373839	0.007345687
4385.302292	0.007793560
4387.230745	0.007768349
4389.159198	0.007379657
4391.087651	0.006875631
4393.016104	0.006134267
4394.944557	0.005101789
4396.873010	0.004820114
4398.801463	0.005626701
4400.729916	0.005698860
4402.658369	0.005014994
4404.586822	0.005241736
4406.515275	0.006545704
4408.443729	0.007450705
4410.372182	0.007214281
4412.300635	0.006092593
4414.229088	0.005099586
4416.157541	0.005171202
4418.085994	0.005964372
4420.014447	0.006312748
4421.942900	0.006023127
4423.871353	0.005952351
4425.799806	0.006604613
4427.728259	0.007333519
4429.656712	0.007315027
4431.585165	0.007039766
4433.513618	0.007259748
4435.442072	0.007710528
4437.370525	0.007343470
4439.298978	0.006584805
4441.227431	0.006578506
4443.155884	0.006871514
4445.084337	0.006364500
4447.012790	0.005537909
4448.941243	0.005556173
4450.869696	0.006216560
4452.798149	0.006290201
4454.726602	0.005462572
4456.655055	0.004811187
4458.583508	0.005236409
4460.511962	0.006349074
4462.440415	0.007031240
4464.368868	0.006982575
4466.297321	0.006678105
4468.225774	0.006499607
4470.154227	0.005849210
4472.082680	0.005450577
4474.011133	0.005555030
4475.939586	0.005243670
4477.868039	0.004844451
4479.796492	0.005809008
4481.724945	0.007691756
4483.653398	0.008261696
4485.581851	0.007803605
4487.510305	0.006475182
4489.438758	0.006081080
4491.367211	0.007708207
4493.295664	0.009079053
4495.224117	0.008443865
4497.152570	0.007089591
4499.081023	0.006459085
4501.009476	0.006499961
4502.937929	0.006672184
4504.866382	0.006594081
4506.794835	0.006520818
4508.723288	0.007086848
4510.651741	0.008164814
4512.580195	0.008422490
4514.508648	0.007742018
4516.437101	0.006945977
4518.365554	0.006785198
4520.294007	0.007680574
4522.222460	0.008078478
4524.150913	0.007058488
4526.079366	0.005566250
4528.007819	0.004965200
4529.936272	0.005127696
4531.864725	0.005412990
4533.793178	0.005379954
4535.721631	0.004982614
4537.650084	0.004967273
4539.578538	0.005546001
4541.506991	0.006134228
4543.435444	0.006260591
4545.363897	0.006550626
4547.292350	0.007607706
4549.220803	0.008684444
4551.149256	0.008701503
4553.077709	0.007719196
4555.006162	0.006747248
4556.934615	0.006626284
4558.863068	0.007716374
4560.791521	0.008729194
4562.719974	0.008439807
4564.648428	0.007994820
4566.576881	0.008343522
4568.505334	0.008187655
4570.433787	0.007104469
4572.362240	0.006308566
4574.290693	0.005817651
4576.219146	0.005852444
4578.147599	0.006618551
4580.076052	0.007275037
4582.004505	0.007257916
4583.932958	0.006886046
4585.861411	0.006571137
4587.789864	0.006339740
4589.718318	0.006560138
4591.646771	0.006764207
4593.575224	0.006847965
4595.503677	0.007190077
4597.432130	0.006905064
4599.360583	0.006664305
4601.289036	0.007027845
4603.217489	0.007422583
[truncated: 1,501 more rows]
