# Supplementary material for: Adaptive Method for Quantitative Estimation of Glucose and Fructose Concentrations in Aqueous Solutions Based on Infrared Nanoantenna Optics
Source: Sensors (Basel). 2019 Jul 11;19(14):3053. doi: 10.3390/s19143053 (PMC6678705; doi:10.3390/s19143053)
Supplement: Supplementary file 1 [file sensors-19-03053-s001.zip › 00_Measurement_Data/Fructose cycles/3 water/res4 sc50_50 ap100x100/3 water.24.txt]

748.239793	0.017114520
750.168246	0.021978287
752.096699	0.024371961
754.025152	0.034245320
755.953605	0.036228191
757.882058	0.040596712
759.810511	0.039827306
761.738964	0.024971843
763.667418	0.024067234
765.595871	0.024749309
767.524324	0.018062435
769.452777	0.012997449
771.381230	0.019282624
773.309683	0.025112044
775.238136	0.030997168
777.166589	0.027072752
779.095042	0.014410015
781.023495	0.017734777
782.951948	0.033539500
784.880401	0.025034586
786.808854	0.032989424
788.737308	0.050989993
790.665761	0.051988844
792.594214	0.037400853
794.522667	0.024905100
796.451120	0.019363940
798.379573	0.023062009
800.308026	0.024155555
802.236479	0.026114359
804.164932	0.028650548
806.093385	0.034112405
808.021838	0.035290204
809.950291	0.041419707
811.878744	0.031134006
813.807197	0.013979734
815.735651	0.019235775
817.664104	0.029622104
819.592557	0.034725256
821.521010	0.032821536
823.449463	0.021747122
825.377916	0.027725102
827.306369	0.037857633
829.234822	0.036028191
831.163275	0.026886361
833.091728	0.023674501
835.020181	0.019600444
836.948634	0.021132229
838.877087	0.030333858
840.805541	0.026699021
842.733994	0.023966853
844.662447	0.023743629
846.590900	0.023425560
848.519353	0.016417012
850.447806	0.010175111
852.376259	0.015948728
854.304712	0.015661290
856.233165	0.015819252
858.161618	0.021933563
860.090071	0.029571841
862.018524	0.030569714
863.946977	0.027135322
865.875430	0.027816139
867.803884	0.028989177
869.732337	0.023434458
871.660790	0.016866706
873.589243	0.018291228
875.517696	0.026305227
877.446149	0.034663558
879.374602	0.038143195
881.303055	0.035276242
883.231508	0.032738805
885.159961	0.034819268
887.088414	0.036796078
889.016867	0.038984023
890.945320	0.045112900
892.873774	0.053140532
894.802227	0.057590615
896.730680	0.058299467
898.659133	0.059431423
900.587586	0.061283108
902.516039	0.062890992
904.444492	0.065502100
906.372945	0.069904603
908.301398	0.074902982
910.229851	0.079109788
912.158304	0.083239429
914.086757	0.087359257
916.015210	0.089761160
917.943664	0.091827393
919.872117	0.097283684
921.800570	0.104748175
923.729023	0.110563427
925.657476	0.115646526
927.585929	0.121458828
929.514382	0.126824006
931.442835	0.131126627
933.371288	0.134854466
935.299741	0.138999924
937.228194	0.144519389
939.156647	0.150886610
941.085100	0.156710774
943.013553	0.162242889
944.942007	0.168803364
946.870460	0.175512448
948.798913	0.180698946
950.727366	0.185877010
952.655819	0.192997992
954.584272	0.200429514
956.512725	0.206676692
958.441178	0.212642074
960.369631	0.218840852
962.298084	0.225279599
964.226537	0.232222438
966.154990	0.239188313
968.083443	0.245481297
970.011897	0.251806378
971.940350	0.258567452
973.868803	0.264549851
975.797256	0.270180255
977.725709	0.276996285
979.654162	0.284227341
981.582615	0.290594697
983.511068	0.296031088
985.439521	0.301192820
987.367974	0.307008237
989.296427	0.313223720
991.224880	0.318575621
993.153333	0.323088348
995.081786	0.328097731
997.010240	0.333822072
998.938693	0.339603364
1000.867146	0.345036954
1002.795599	0.349534959
1004.724052	0.353558451
1006.652505	0.358054996
1008.580958	0.363074541
1010.509411	0.368980050
1012.437864	0.375283152
1014.366317	0.379970372
1016.294770	0.382690787
1018.223223	0.385322839
1020.151676	0.388481021
1022.080130	0.391318500
1024.008583	0.393932402
1025.937036	0.396438301
1027.865489	0.398562372
1029.793942	0.400404215
1031.722395	0.402137965
1033.650848	0.404195487
1035.579301	0.406320035
1037.507754	0.407977015
1039.436207	0.409439057
1041.364660	0.410355210
1043.293113	0.410339028
1045.221566	0.410566092
1047.150019	0.411973149
1049.078473	0.413401425
1051.006926	0.413295120
1052.935379	0.412051827
1054.863832	0.411175787
1056.792285	0.411050946
1058.720738	0.410824060
1060.649191	0.409998447
1062.577644	0.409032047
1064.506097	0.408258826
1066.434550	0.407412082
1068.363003	0.406562448
1070.291456	0.405573636
1072.219909	0.403774738
1074.148363	0.401878804
1076.076816	0.400986493
1078.005269	0.400470138
1079.933722	0.399302810
1081.862175	0.397537738
1083.790628	0.396069765
1085.719081	0.395173550
1087.647534	0.393884718
1089.575987	0.391622424
1091.504440	0.389008850
1093.432893	0.386578381
1095.361346	0.384449720
1097.289799	0.383047312
1099.218253	0.381780267
1101.146706	0.379460543
1103.075159	0.376491576
1105.003612	0.373571843
1106.932065	0.370909750
1108.860518	0.368621856
1110.788971	0.366447836
1112.717424	0.364456922
1114.645877	0.362675399
1116.574330	0.360423118
1118.502783	0.357256263
1120.431236	0.354077816
1122.359689	0.351679057
1124.288142	0.349056333
1126.216596	0.345894724
1128.145049	0.343044847
1130.073502	0.340361267
1132.001955	0.337699831
1133.930408	0.335328430
1135.858861	0.332925856
1137.787314	0.330012202
1139.715767	0.326720655
1141.644220	0.323778063
1143.572673	0.321427912
1145.501126	0.319170356
1147.429579	0.316987246
1149.358032	0.315034956
1151.286486	0.312639326
1153.214939	0.309620440
1155.143392	0.306677103
1157.071845	0.303813875
1159.000298	0.300811082
1160.928751	0.297858745
1162.857204	0.295034766
1164.785657	0.292446136
1166.714110	0.290157914
1168.642563	0.287917018
1170.571016	0.285234600
1172.499469	0.282040209
1174.427922	0.278801799
1176.356375	0.275678903
1178.284829	0.272724211
1180.213282	0.269958615
1182.141735	0.267294437
1184.070188	0.265020072
1185.998641	0.263155162
1187.927094	0.261206627
1189.855547	0.258663744
1191.784000	0.255534232
1193.712453	0.252585709
1195.640906	0.250024885
1197.569359	0.247371778
1199.497812	0.244748846
1201.426265	0.242210031
1203.354719	0.239970505
1205.283172	0.237605959
1207.211625	0.235359788
1209.140078	0.233400673
1211.068531	0.231336951
1212.996984	0.228744909
1214.925437	0.225839913
1216.853890	0.223135635
1218.782343	0.220882609
1220.710796	0.218928650
1222.639249	0.217107013
1224.567702	0.215267912
1226.496155	0.213088855
1228.424609	0.210724026
1230.353062	0.208616540
1232.281515	0.206654668
1234.209968	0.204605609
1236.138421	0.202699661
1238.066874	0.200966284
1239.995327	0.199049696
1241.923780	0.197246090
1243.852233	0.196024314
1245.780686	0.194742635
1247.709139	0.192926064
1249.637592	0.190981448
1251.566045	0.189120591
1253.494498	0.187176213
1255.422952	0.185304523
1257.351405	0.183724910
1259.279858	0.182221115
1261.208311	0.180686548
1263.136764	0.178978294
1265.065217	0.176985085
1266.993670	0.175323099
1268.922123	0.174220249
1270.850576	0.172811091
1272.779029	0.170750856
1274.707482	0.168538645
1276.635935	0.166569993
1278.564388	0.164868891
1280.492842	0.163500309
1282.421295	0.162394494
1284.349748	0.161237791
1286.278201	0.159973294
1288.206654	0.158700451
1290.135107	0.157132342
1292.063560	0.155199036
1293.992013	0.153442532
1295.920466	0.152061641
1297.848919	0.150662139
1299.777372	0.149022520
1301.705825	0.147303596
1303.634278	0.145740584
1305.562731	0.144411042
1307.491185	0.143426269
1309.419638	0.142976403
1311.348091	0.142599791
1313.276544	0.141996130
1315.204997	0.141408190
1317.133450	0.140546128
1319.061903	0.138895541
1320.990356	0.136368662
1322.918809	0.133746058
1324.847262	0.131945848
1326.775715	0.130564421
1328.704168	0.128924116
1330.632621	0.127443194
1332.561075	0.126864001
1334.489528	0.127428174
1336.417981	0.128735214
1338.346434	0.129206508
1340.274887	0.127530620
1342.203340	0.124095432
1344.131793	0.120553702
1346.060246	0.118293338
1347.988699	0.117157951
1349.917152	0.116314486
1351.845605	0.115380459
1353.774058	0.114318080
1355.702511	0.113510467
1357.630965	0.113502480
1359.559418	0.113995284
1361.487871	0.113624074
1363.416324	0.112087995
1365.344777	0.110092379
1367.273230	0.108101755
1369.201683	0.107398212
1371.130136	0.108169295
1373.058589	0.108605646
1374.987042	0.107686594
1376.915495	0.105412908
1378.843948	0.102579623
1380.772401	0.100733139
1382.700854	0.100386001
1384.629308	0.100494072
1386.557761	0.099801108
1388.486214	0.098816566
1390.414667	0.098594464
1392.343120	0.098897487
1394.271573	0.099569932
1396.200026	0.099896125
1398.128479	0.098177709
1400.056932	0.095489874
1401.985385	0.093521066
1403.913838	0.091719359
1405.842291	0.090187818
1407.770744	0.089141674
1409.699198	0.088195167
1411.627651	0.087528870
1413.556104	0.087774836
1415.484557	0.088907368
1417.413010	0.089374296
1419.341463	0.088725075
1421.269916	0.087757990
1423.198369	0.085922107
1425.126822	0.084003121
1427.055275	0.082880042
1428.983728	0.082076766
1430.912181	0.082086980
1432.840634	0.082599312
1434.769087	0.081705049
1436.697541	0.079726830
1438.625994	0.078557916
1440.554447	0.077352427
1442.482900	0.076033577
1444.411353	0.075534478
1446.339806	0.075241551
1448.268259	0.074724019
1450.196712	0.074611448
1452.125165	0.075962089
1454.053618	0.078781672
1455.982071	0.080492802
1457.910524	0.079174288
1459.838977	0.076514654
1461.767431	0.073809519
1463.695884	0.071392789
1465.624337	0.070079915
1467.552790	0.070410080
1469.481243	0.071625702
1471.409696	0.072915569
1473.338149	0.073439248
1475.266602	0.071509324
1477.195055	0.068103701
1479.123508	0.065488532
1481.051961	0.064103998
1482.980414	0.064173833
1484.908867	0.065663576
1486.837321	0.067686640
1488.765774	0.068501242
1490.694227	0.067318290
1492.622680	0.065840736
1494.551133	0.064755313
1496.479586	0.063813023
1498.408039	0.062742487
1500.336492	0.061891731
1502.264945	0.062660299
1504.193398	0.064797170
1506.121851	0.066655174
1508.050304	0.067175560
1509.978757	0.065075599
1511.907210	0.062178452
1513.835664	0.061146520
1515.764117	0.061799962
1517.692570	0.063265800
1519.621023	0.064335532
1521.549476	0.064283058
1523.477929	0.063390777
1525.406382	0.060799696
1527.334835	0.057928078
1529.263288	0.056902293
1531.191741	0.056936335
1533.120194	0.057107013
1535.048647	0.058316339
1536.977100	0.059895732
1538.905554	0.061405066
1540.834007	0.063631110
1542.762460	0.062728666
1544.690913	0.057795405
1546.619366	0.053612828
1548.547819	0.051649410
1550.476272	0.051241223
1552.404725	0.052006181
1554.333178	0.054164201
1556.261631	0.056639556
1558.190084	0.055841219
1560.118537	0.053035956
1562.046990	0.051426828
1563.975443	0.050280206
1565.903897	0.049937766
1567.832350	0.049895070
1569.760803	0.049665321
1571.689256	0.050233264
1573.617709	0.050692532
1575.546162	0.049982470
1577.474615	0.048937298
1579.403068	0.047793280
1581.331521	0.046612009
1583.259974	0.046176106
1585.188427	0.046375308
1587.116880	0.046629127
1589.045333	0.046759270
1590.973787	0.046909582
1592.902240	0.047124356
1594.830693	0.047274780
1596.759146	0.047364030
1598.687599	0.047510702
1600.616052	0.047825594
1602.544505	0.048315592
1604.472958	0.048843671
1606.401411	0.049176164
1608.329864	0.049253367
1610.258317	0.049560260
1612.186770	0.050669961
1614.115223	0.052040160
1616.043677	0.052773140
1617.972130	0.053479757
1619.900583	0.054326575
1621.829036	0.054568812
1623.757489	0.055019349
1625.685942	0.055472944
1627.614395	0.054922588
1629.542848	0.054553390
1631.471301	0.055393133
1633.399754	0.056557477
1635.328207	0.057270635
1637.256660	0.057588849
1639.185113	0.056833722
1641.113566	0.056064706
1643.042020	0.056880299
1644.970473	0.058684438
1646.898926	0.060954686
1648.827379	0.063942134
1650.755832	0.064635500
1652.684285	0.061720282
1654.612738	0.058972269
1656.541191	0.057051715
1658.469644	0.055260252
1660.398097	0.054241501
1662.326550	0.053803682
1664.255003	0.054012630
1666.183456	0.054725509
1668.111910	0.055357095
1670.040363	0.056063741
1671.968816	0.056077991
1673.897269	0.054107368
1675.825722	0.051755339
1677.754175	0.051060498
1679.682628	0.051808804
1681.611081	0.052784722
1683.539534	0.052260976
1685.467987	0.050694082
1687.396440	0.048934851
1689.324893	0.046923701
1691.253346	0.045802452
1693.181799	0.045497753
1695.110253	0.045816585
1697.038706	0.047322005
1698.967159	0.047451813
1700.895612	0.045851327
1702.824065	0.044888038
1704.752518	0.043211501
1706.680971	0.040876504
1708.609424	0.039214622
1710.537877	0.038726952
1712.466330	0.039601207
1714.394783	0.041096125
1716.323236	0.041084040
1718.251689	0.039022695
1720.180143	0.037178207
1722.108596	0.036107961
1724.037049	0.035447843
1725.965502	0.035291504
1727.893955	0.035709091
1729.822408	0.036929075
1731.750861	0.038074959
1733.679314	0.037752558
1735.607767	0.036861315
1737.536220	0.035841703
1739.464673	0.034800522
1741.393126	0.034637544
1743.321579	0.035078157
1745.250032	0.035413958
1747.178486	0.035265122
1749.106939	0.034413129
1751.035392	0.033577610
1752.963845	0.033452656
1754.892298	0.033602264
1756.820751	0.033807293
1758.749204	0.034294359
1760.677657	0.034488667
1762.606110	0.034337483
1764.534563	0.034378082
1766.463016	0.034788553
1768.391469	0.035920840
1770.319922	0.037199229
1772.248376	0.037436035
1774.176829	0.036955658
1776.105282	0.036532689
1778.033735	0.036324475
1779.962188	0.036312152
1781.890641	0.036416389
1783.819094	0.036495131
1785.747547	0.036877606
1787.676000	0.037971515
1789.604453	0.039235808
1791.532906	0.039915223
1793.461359	0.040116936
1795.389812	0.040321928
1797.318266	0.040602386
1799.246719	0.040617350
1801.175172	0.040236145
1803.103625	0.039927840
1805.032078	0.039961327
1806.960531	0.040231206
1808.888984	0.040466342
1810.817437	0.040563881
1812.745890	0.040599175
1814.674343	0.040407576
1816.602796	0.040072963
1818.531249	0.040176664
1820.459702	0.040845536
1822.388155	0.041497365
1824.316609	0.041889708
1826.245062	0.042537309
1828.173515	0.042984124
1830.101968	0.042571809
1832.030421	0.041815676
1833.958874	0.041083116
1835.887327	0.040673319
1837.815780	0.040868837
1839.744233	0.041554835
1841.672686	0.042137038
1843.601139	0.042163089
1845.529592	0.041934658
1847.458045	0.041427683
1849.386499	0.040664058
1851.314952	0.040032178
1853.243405	0.039721981
1855.171858	0.039755780
1857.100311	0.039885208
1859.028764	0.039831154
1860.957217	0.039692774
1862.885670	0.039839908
1864.814123	0.040410347
1866.742576	0.040786263
1868.671029	0.040324215
1870.599482	0.039372940
1872.527935	0.038442977
1874.456388	0.037744403
1876.384842	0.037305664
1878.313295	0.036876235
1880.241748	0.036412507
1882.170201	0.036077205
1884.098654	0.035962004
1886.027107	0.035944626
1887.955560	0.035669781
1889.884013	0.035199959
1891.812466	0.034720577
1893.740919	0.034132488
1895.669372	0.033758186
1897.597825	0.033575244
1899.526278	0.033146460
1901.454732	0.032637313
1903.383185	0.032391373
1905.311638	0.032392643
1907.240091	0.032367203
1909.168544	0.032092944
1911.096997	0.031677391
1913.025450	0.031478267
1914.953903	0.031533811
1916.882356	0.031324517
1918.810809	0.030871436
1920.739262	0.030462880
1922.667715	0.030010264
1924.596168	0.029626902
1926.524622	0.029226273
1928.453075	0.028752292
1930.381528	0.028398788
1932.309981	0.028280107
1934.238434	0.028242750
1936.166887	0.028033495
1938.095340	0.027932439
1940.023793	0.028163392
1941.952246	0.028211072
1943.880699	0.027766006
1945.809152	0.027102370
1947.737605	0.026575807
1949.666058	0.026236996
1951.594511	0.025928842
1953.522965	0.025698587
1955.451418	0.025559278
1957.379871	0.025320750
1959.308324	0.024890684
1961.236777	0.024464235
1963.165230	0.024191283
1965.093683	0.024019413
1967.022136	0.023791444
1968.950589	0.023450105
1970.879042	0.023303086
1972.807495	0.023479793
1974.735948	0.023482621
1976.664401	0.023062153
1978.592855	0.022560447
1980.521308	0.022175826
1982.449761	0.021875886
1984.378214	0.021657571
1986.306667	0.021647312
1988.235120	0.021872565
1990.163573	0.021902947
1992.092026	0.021544514
1994.020479	0.021196900
1995.948932	0.020942245
1997.877385	0.020756640
1999.805838	0.020709556
2001.734291	0.020596135
2003.662744	0.020229686
2005.591198	0.019736657
2007.519651	0.019511167
2009.448104	0.019661140
2011.376557	0.019746276
2013.305010	0.019544272
2015.233463	0.019302791
2017.161916	0.019201739
2019.090369	0.019119687
2021.018822	0.018929111
2022.947275	0.018751388
2024.875728	0.018615937
2026.804181	0.018417561
2028.732634	0.018199598
2030.661088	0.018038724
2032.589541	0.017849104
2034.517994	0.017536560
2036.446447	0.017253356
2038.374900	0.017250316
2040.303353	0.017432505
2042.231806	0.017289413
2044.160259	0.016665636
2046.088712	0.016188355
2048.017165	0.016337717
2049.945618	0.016833398
2051.874071	0.017183969
2053.802524	0.017214907
2055.730978	0.016966533
2057.659431	0.016525030
2059.587884	0.016046371
2061.516337	0.015738184
2063.444790	0.015719105
2065.373243	0.015832892
2067.301696	0.015837254
2069.230149	0.015808973
2071.158602	0.015861262
2073.087055	0.015763486
2075.015508	0.015463348
2076.943961	0.015287315
2078.872414	0.015234848
2080.800867	0.014990464
2082.729321	0.014645291
2084.657774	0.014517106
2086.586227	0.014593313
2088.514680	0.014664731
2090.443133	0.014618180
2092.371586	0.014498014
2094.300039	0.014381996
2096.228492	0.014257141
2098.156945	0.014124675
2100.085398	0.014037425
2102.013851	0.013960843
2103.942304	0.013817438
2105.870757	0.013751803
2107.799211	0.013809729
2109.727664	0.013712218
2111.656117	0.013508229
2113.584570	0.013585343
2115.513023	0.013794129
2117.441476	0.013680150
2119.369929	0.013352936
2121.298382	0.013288630
2123.226835	0.013707019
2125.155288	0.014259090
2127.083741	0.014342697
2129.012194	0.013960877
2130.940647	0.013636299
2132.869100	0.013474871
2134.797554	0.013307309
2136.726007	0.013241497
2138.654460	0.013311160
2140.582913	0.013314527
2142.511366	0.013114267
2144.439819	0.012807355
2146.368272	0.012621044
2148.296725	0.012532207
2150.225178	0.012446621
2152.153631	0.012425195
2154.082084	0.012499637
2156.010537	0.012624708
2157.938990	0.012657515
2159.867444	0.012451554
2161.795897	0.012225801
2163.724350	0.012116491
2165.652803	0.011885062
2167.581256	0.011669012
2169.509709	0.011698066
2171.438162	0.011770969
2173.366615	0.011763250
2175.295068	0.011762834
2177.223521	0.011764317
2179.151974	0.011724952
2181.080427	0.011637451
2183.008880	0.011556210
2184.937334	0.011781001
2186.865787	0.012216437
2188.794240	0.012238228
2190.722693	0.011718863
2192.651146	0.011260819
2194.579599	0.011249595
2196.508052	0.011430220
2198.436505	0.011463333
2200.364958	0.011150002
2202.293411	0.010712746
2204.221864	0.010696229
2206.150317	0.010875478
2208.078770	0.010864420
2210.007223	0.010962860
2211.935677	0.011197660
2213.864130	0.011311457
2215.792583	0.011266869
2217.721036	0.011027326
2219.649489	0.010860855
2221.577942	0.011051302
2223.506395	0.011205714
2225.434848	0.011124642
2227.363301	0.011106698
2229.291754	0.011043519
2231.220207	0.010903922
2233.148660	0.010939231
2235.077113	0.010957206
2237.005567	0.010738040
2238.934020	0.010344372
2240.862473	0.009883784
2242.790926	0.009589962
2244.719379	0.009608251
2246.647832	0.009699628
2248.576285	0.009668777
2250.504738	0.009804288
2252.433191	0.010004235
2254.361644	0.009961297
2256.290097	0.009722255
2258.218550	0.009555086
2260.147003	0.009522871
2262.075456	0.009442696
2264.003910	0.009174255
2265.932363	0.008974105
2267.860816	0.009068803
2269.789269	0.009334754
2271.717722	0.009566690
2273.646175	0.009545621
2275.574628	0.009255080
2277.503081	0.008940461
2279.431534	0.008743613
2281.359987	0.008714803
2283.288440	0.008865438
2285.216893	0.009057483
2287.145346	0.009175154
2289.073800	0.009170719
2291.002253	0.008996502
2292.930706	0.008729654
2294.859159	0.008492048
2296.787612	0.008362891
2298.716065	0.008385446
2300.644518	0.008485848
2302.572971	0.008507090
2304.501424	0.008320306
2306.429877	0.007925040
2308.358330	0.007556416
2310.286783	0.007544453
2312.215236	0.007967044
2314.143690	0.008519173
2316.072143	0.008944836
2318.000596	0.009335433
2319.929049	0.009652878
2321.857502	0.009569667
2323.785955	0.008999862
2325.714408	0.008339318
2327.642861	0.007897944
2329.571314	0.007586682
2331.499767	0.007384680
2333.428220	0.007416130
2335.356673	0.007770561
2337.285126	0.008108726
2339.213579	0.008005481
2341.142033	0.007461956
2343.070486	0.006600727
2344.998939	0.005715645
2346.927392	0.005488048
2348.855845	0.006279055
2350.784298	0.007538310
2352.712751	0.007972488
2354.641204	0.007492405
2356.569657	0.007682768
2358.498110	0.008919094
2360.426563	0.009671359
2362.355016	0.008866146
2364.283469	0.007384414
2366.211923	0.006381053
2368.140376	0.005939945
2370.068829	0.005635027
2371.997282	0.005658577
2373.925735	0.006289532
2375.854188	0.006970328
2377.782641	0.007119816
2379.711094	0.006752347
2381.639547	0.006348636
2383.568000	0.006247177
2385.496453	0.006297817
2387.424906	0.006175224
2389.353359	0.005922480
2391.281812	0.005816845
2393.210266	0.005864421
2395.138719	0.005905263
2397.067172	0.005939117
2398.995625	0.006063851
2400.924078	0.006289703
2402.852531	0.006495021
2404.780984	0.006504038
2406.709437	0.006345833
2408.637890	0.006178093
2410.566343	0.006124038
2412.494796	0.006030725
2414.423249	0.005777257
2416.351702	0.005608121
2418.280156	0.005723792
2420.208609	0.005909693
2422.137062	0.005919099
2424.065515	0.005827362
2425.993968	0.005822373
2427.922421	0.005797214
2429.850874	0.005700974
2431.779327	0.005712875
2433.707780	0.005830514
2435.636233	0.005988932
2437.564686	0.006249702
2439.493139	0.006559467
2441.421592	0.006774247
2443.350045	0.006677813
2445.278499	0.006154046
2447.206952	0.005544588
2449.135405	0.005377735
2451.063858	0.005761796
2452.992311	0.006332844
2454.920764	0.006699586
2456.849217	0.006635746
2458.777670	0.006268471
2460.706123	0.005932588
2462.634576	0.005690122
2464.563029	0.005570333
2466.491482	0.005822726
2468.419935	0.006322587
2470.348389	0.006717421
2472.276842	0.006832803
2474.205295	0.006546835
2476.133748	0.006262112
2478.062201	0.006419142
2479.990654	0.006522470
2481.919107	0.006373923
2483.847560	0.006470758
2485.776013	0.006735642
2487.704466	0.006795927
2489.632919	0.006786581
2491.561372	0.006857801
2493.489825	0.006902918
2495.418279	0.006967040
2497.346732	0.007099246
2499.275185	0.007113778
2501.203638	0.007053650
2503.132091	0.007254154
2505.060544	0.007695509
2506.988997	0.007957730
2508.917450	0.007896313
2510.845903	0.007725660
2512.774356	0.007827662
2514.702809	0.008401661
2516.631262	0.008979559
2518.559715	0.009078615
2520.488168	0.008928183
2522.416622	0.009011433
2524.345075	0.009360840
2526.273528	0.009599863
2528.201981	0.009621250
2530.130434	0.009763700
2532.058887	0.010175096
2533.987340	0.010686895
2535.915793	0.011084407
2537.844246	0.011243369
2539.772699	0.011202019
2541.701152	0.011001836
2543.629605	0.010847268
2545.558058	0.011091730
2547.486512	0.011678551
2549.414965	0.012125699
2551.343418	0.012292108
2553.271871	0.012401586
2555.200324	0.012522811
2557.128777	0.012659346
2559.057230	0.013060722
2560.985683	0.013636038
2562.914136	0.013950686
2564.842589	0.014132979
2566.771042	0.014498695
2568.699495	0.014816119
2570.627948	0.014867554
2572.556401	0.014859905
2574.484855	0.015094249
2576.413308	0.015470990
2578.341761	0.015857028
2580.270214	0.016212309
2582.198667	0.016401591
2584.127120	0.016521219
2586.055573	0.016554561
2587.984026	0.016523002
2589.912479	0.016746325
2591.840932	0.017146770
2593.769385	0.017424095
2595.697838	0.017576855
2597.626291	0.017678436
2599.554745	0.017723190
2601.483198	0.017766645
2603.411651	0.017931562
2605.340104	0.018299965
2607.268557	0.018663226
2609.197010	0.018672734
2611.125463	0.018442513
2613.053916	0.018287417
2614.982369	0.018391196
2616.910822	0.018789450
2618.839275	0.019067233
2620.767728	0.018940559
2622.696181	0.018719979
2624.624635	0.018637476
2626.553088	0.018662075
2628.481541	0.018785994
2630.409994	0.018988706
2632.338447	0.018996932
2634.266900	0.018616976
2636.195353	0.018141620
2638.123806	0.017968051
2640.052259	0.018043229
2641.980712	0.018121514
2643.909165	0.018154884
2645.837618	0.018029977
2647.766071	0.017754776
2649.694524	0.017581452
2651.622978	0.017592628
2653.551431	0.017786317
2655.479884	0.018000318
2657.408337	0.017864220
2659.336790	0.017453006
2661.265243	0.017225266
2663.193696	0.017257560
2665.122149	0.017336540
2667.050602	0.017455202
2668.979055	0.017504441
2670.907508	0.017160840
2672.835961	0.016605163
2674.764414	0.016422596
2676.692868	0.016658453
2678.621321	0.016876720
2680.549774	0.016881598
2682.478227	0.016586006
2684.406680	0.015980052
2686.335133	0.015541196
2688.263586	0.015507760
2690.192039	0.015462304
2692.120492	0.015126085
2694.048945	0.014860656
2695.977398	0.014982467
2697.905851	0.015162714
2699.834304	0.015216443
2701.762757	0.015265917
2703.691211	0.015186680
2705.619664	0.015014332
2707.548117	0.014899389
2709.476570	0.014862698
2711.405023	0.014771728
2713.333476	0.014454240
2715.261929	0.014350771
2717.190382	0.014652772
2719.118835	0.014667266
2721.047288	0.014329349
2722.975741	0.014164461
2724.904194	0.014061819
2726.832647	0.013656540
2728.761101	0.013166223
2730.689554	0.013166745
2732.618007	0.013748676
2734.546460	0.014313276
2736.474913	0.014301741
2738.403366	0.013877564
2740.331819	0.013658653
2742.260272	0.013801244
2744.188725	0.013842970
2746.117178	0.013636870
2748.045631	0.013489451
2749.974084	0.013373066
2751.902537	0.013206566
2753.830991	0.013167440
2755.759444	0.013177412
2757.687897	0.013006058
2759.616350	0.012783123
2761.544803	0.012793692
2763.473256	0.013023318
2765.401709	0.013177458
2767.330162	0.013107030
2769.258615	0.013016145
2771.187068	0.013006068
2773.115521	0.013028120
2775.043974	0.013063822
2776.972427	0.012953518
2778.900880	0.012653917
2780.829334	0.012453019
2782.757787	0.012577176
2784.686240	0.012747308
2786.614693	0.012550184
2788.543146	0.012029835
2790.471599	0.011517700
2792.400052	0.011308043
2794.328505	0.011422430
2796.256958	0.011641214
2798.185411	0.011960269
2800.113864	0.012588819
2802.042317	0.013028379
2803.970770	0.012570444
2805.899224	0.011777337
2807.827677	0.011458931
2809.756130	0.011446970
2811.684583	0.011482783
2813.613036	0.011608771
2815.541489	0.011833177
2817.469942	0.011957534
2819.398395	0.011768591
2821.326848	0.011675663
2823.255301	0.011975084
2825.183754	0.012062868
2827.112207	0.011705583
2829.040660	0.011334262
2830.969113	0.011220467
2832.897567	0.011292697
2834.826020	0.011444909
2836.754473	0.011534310
2838.682926	0.011674719
2840.611379	0.012007384
2842.539832	0.012176572
2844.468285	0.012063787
2846.396738	0.012059364
2848.325191	0.012127402
2850.253644	0.011850781
2852.182097	0.011324935
2854.110550	0.011041530
2856.039003	0.011008554
2857.967457	0.010994557
2859.895910	0.011087507
2861.824363	0.011264438
2863.752816	0.011157957
2865.681269	0.010554578
2867.609722	0.009862848
2869.538175	0.009639472
2871.466628	0.009886355
2873.395081	0.010369094
2875.323534	0.010947781
2877.251987	0.011448586
2879.180440	0.011549300
2881.108893	0.011203534
2883.037347	0.011004883
2884.965800	0.011041575
2886.894253	0.010774611
2888.822706	0.010565235
2890.751159	0.010894503
2892.679612	0.011289089
2894.608065	0.011385914
2896.536518	0.011510587
2898.464971	0.011744357
2900.393424	0.011591485
2902.321877	0.010979221
2904.250330	0.010481885
2906.178783	0.010356650
2908.107236	0.010345922
2910.035690	0.010395928
2911.964143	0.010641128
2913.892596	0.011044492
2915.821049	0.011302291
2917.749502	0.011118909
2919.677955	0.010570126
2921.606408	0.010258798
2923.534861	0.010529062
2925.463314	0.010845185
2927.391767	0.010829989
2929.320220	0.010722439
2931.248673	0.010438266
2933.177126	0.010007428
2935.105580	0.009977406
2937.034033	0.010411697
2938.962486	0.010766540
2940.890939	0.010795045
2942.819392	0.010787372
2944.747845	0.011037851
2946.676298	0.011430863
2948.604751	0.011644779
2950.533204	0.011472262
2952.461657	0.011039939
2954.390110	0.010700270
2956.318563	0.010585148
2958.247016	0.010667085
2960.175469	0.010867073
2962.103923	0.011016242
2964.032376	0.011151630
2965.960829	0.011296712
2967.889282	0.011102100
2969.817735	0.010397644
2971.746188	0.009906732
2973.674641	0.010305622
2975.603094	0.011009457
2977.531547	0.011337063
2979.460000	0.011352187
2981.388453	0.011340049
2983.316906	0.011475394
2985.245359	0.011578320
2987.173813	0.011536100
2989.102266	0.011625632
2991.030719	0.011887115
2992.959172	0.012051703
2994.887625	0.012109911
2996.816078	0.012232991
2998.744531	0.012214894
3000.672984	0.011764635
3002.601437	0.011256945
3004.529890	0.011156783
3006.458343	0.011509203
3008.386796	0.011939548
3010.315249	0.012012928
3012.243703	0.011888253
3014.172156	0.012130898
3016.100609	0.012659851
3018.029062	0.012835247
3019.957515	0.012859273
3021.885968	0.013218071
3023.814421	0.013508254
3025.742874	0.013479056
3027.671327	0.013491634
3029.599780	0.013503194
3031.528233	0.013349173
3033.456686	0.013263634
3035.385139	0.013137744
3037.313592	0.012744971
3039.242046	0.012609863
3041.170499	0.013075126
3043.098952	0.013501864
3045.027405	0.013360210
3046.955858	0.013021285
3048.884311	0.013076160
3050.812764	0.013501182
3052.741217	0.013716276
3054.669670	0.013546223
3056.598123	0.013374330
3058.526576	0.013496222
3060.455029	0.013925817
3062.383482	0.014336234
3064.311936	0.014174318
3066.240389	0.013643904
3068.168842	0.013443531
3070.097295	0.013528979
3072.025748	0.013686994
3073.954201	0.014207007
3075.882654	0.014983539
3077.811107	0.015612673
3079.739560	0.015939128
3081.668013	0.015953431
3083.596466	0.015882915
3085.524919	0.015926475
3087.453372	0.016046712
3089.381825	0.016181801
3091.310279	0.016328394
3093.238732	0.016554851
3095.167185	0.016715860
3097.095638	0.016520279
3099.024091	0.016211668
3100.952544	0.016274909
3102.880997	0.016668808
3104.809450	0.017017042
3106.737903	0.017136358
3108.666356	0.017226767
3110.594809	0.017355734
3112.523262	0.017287802
3114.451715	0.017175397
3116.380169	0.017315969
3118.308622	0.017561294
3120.237075	0.017714452
3122.165528	0.017870791
3124.093981	0.018135276
3126.022434	0.018396240
3127.950887	0.018490203
3129.879340	0.018507082
3131.807793	0.018733047
3133.736246	0.019094897
3135.664699	0.019133251
3137.593152	0.018872304
3139.521605	0.018850325
3141.450058	0.019325387
3143.378512	0.020080104
3145.306965	0.020547278
3147.235418	0.020253677
3149.163871	0.019681420
3151.092324	0.019724242
3153.020777	0.020258047
3154.949230	0.020605220
3156.877683	0.020810992
3158.806136	0.021263376
3160.734589	0.021669351
3162.663042	0.021684000
3164.591495	0.021872986
3166.519948	0.022313451
3168.448402	0.022069424
3170.376855	0.021405449
3172.305308	0.021476023
3174.233761	0.022130681
3176.162214	0.022524178
3178.090667	0.022659635
3180.019120	0.022892391
3181.947573	0.023197712
3183.876026	0.023538908
3185.804479	0.023879731
3187.732932	0.023964368
3189.661385	0.023833470
3191.589838	0.023926500
3193.518292	0.024161855
3195.446745	0.024172263
3197.375198	0.024090802
3199.303651	0.024056721
3201.232104	0.024010224
3203.160557	0.024137316
3205.089010	0.024493730
3207.017463	0.024874900
3208.945916	0.025176993
3210.874369	0.025250463
3212.802822	0.025118606
3214.731275	0.025174413
3216.659728	0.025367256
3218.588181	0.025448002
3220.516635	0.025723880
3222.445088	0.026404826
3224.373541	0.027087133
3226.301994	0.027206430
3228.230447	0.026859535
3230.158900	0.026672732
3232.087353	0.026936749
3234.015806	0.027424796
3235.944259	0.027862526
3237.872712	0.028026823
3239.801165	0.027746271
3241.729618	0.027205711
3243.658071	0.026769478
3245.586525	0.026441840
3247.514978	0.026298909
3249.443431	0.026834983
3251.371884	0.027935045
3253.300337	0.028534437
3255.228790	0.028255923
3257.157243	0.027643954
3259.085696	0.027243190
3261.014149	0.027603332
3262.942602	0.028694436
3264.871055	0.029549461
3266.799508	0.029522752
3268.727961	0.029011844
3270.656414	0.028756790
3272.584868	0.028948929
3274.513321	0.029127890
3276.441774	0.028986229
3278.370227	0.028764408
3280.298680	0.028676292
3282.227133	0.028731754
3284.155586	0.029031172
3286.084039	0.029395735
3288.012492	0.029615244
3289.940945	0.029839171
3291.869398	0.030012982
3293.797851	0.029814946
3295.726304	0.029135766
3297.654758	0.028585309
3299.583211	0.028866863
3301.511664	0.029475659
3303.440117	0.029671412
3305.368570	0.029927565
3307.297023	0.030514443
3309.225476	0.030758595
3311.153929	0.030590286
3313.082382	0.030524824
3315.010835	0.030649520
3316.939288	0.030886760
3318.867741	0.031311676
3320.796194	0.031954646
3322.724648	0.032346435
3324.653101	0.032034472
3326.581554	0.031593528
3328.510007	0.031721424
3330.438460	0.032144569
3332.366913	0.032442197
3334.295366	0.032803964
3336.223819	0.033288926
3338.152272	0.033382084
3340.080725	0.032920696
3342.009178	0.032416731
3343.937631	0.032217462
3345.866084	0.032378145
3347.794537	0.032918550
3349.722991	0.033505529
3351.651444	0.033623148
3353.579897	0.033444844
3355.508350	0.033669088
3357.436803	0.034161873
3359.365256	0.034118384
3361.293709	0.033704516
3363.222162	0.033750415
3365.150615	0.034468472
3367.079068	0.035619546
3369.007521	0.036775202
3370.935974	0.037233196
3372.864427	0.036761828
3374.792881	0.036012121
3376.721334	0.035655178
3378.649787	0.035810728
3380.578240	0.036251768
3382.506693	0.036683410
3384.435146	0.037131980
3386.363599	0.037683588
3388.292052	0.037843931
3390.220505	0.037326556
3392.148958	0.036780421
3394.077411	0.036703426
3396.005864	0.036606099
3397.934317	0.036508288
3399.862770	0.037150163
3401.791224	0.038131267
3403.719677	0.038041014
3405.648130	0.037398279
3407.576583	0.036976773
3409.505036	0.037012223
3411.433489	0.037357941
3413.361942	0.037508123
3415.290395	0.037495144
3417.218848	0.037833452
3419.147301	0.038479250
3421.075754	0.039068248
3423.004207	0.039167535
3424.932660	0.038923055
3426.861114	0.038993064
3428.789567	0.039145507
3430.718020	0.038792353
3432.646473	0.038111538
3434.574926	0.037586614
3436.503379	0.037519172
3438.431832	0.037570115
3440.360285	0.037153024
3442.288738	0.036643405
3444.217191	0.036600124
3446.145644	0.036734633
3448.074097	0.036853865
3450.002550	0.036945127
3451.931004	0.037045278
3453.859457	0.037096757
3455.787910	0.036898151
3457.716363	0.036736567
3459.644816	0.036840085
3461.573269	0.036927000
3463.501722	0.036906611
3465.430175	0.036856961
3467.358628	0.036807016
3469.287081	0.036630783
3471.215534	0.036298055
3473.143987	0.036210481
3475.072440	0.036545597
3477.000893	0.036935885
3478.929347	0.036848452
3480.857800	0.036138903
3482.786253	0.035332739
3484.714706	0.034902599
3486.643159	0.034957487
3488.571612	0.035252649
3490.500065	0.035243660
3492.428518	0.035032380
3494.356971	0.035090454
3496.285424	0.035357792
3498.213877	0.035541691
3500.142330	0.035415106
3502.070783	0.034761276
3503.999237	0.033790801
3505.927690	0.033073220
3507.856143	0.032618288
3509.784596	0.032127514
3511.713049	0.031668395
3513.641502	0.031465642
3515.569955	0.031330127
3517.498408	0.031056605
3519.426861	0.031041738
3521.355314	0.031434979
3523.283767	0.031809200
3525.212220	0.031879332
3527.140673	0.031698685
3529.069126	0.031328730
3530.997580	0.030667180
3532.926033	0.029890435
3534.854486	0.029358771
3536.782939	0.029253596
3538.711392	0.029598290
3540.639845	0.030172795
3542.568298	0.030416695
3544.496751	0.029933855
3546.425204	0.029210141
3548.353657	0.028839301
3550.282110	0.028732248
3552.210563	0.028547268
3554.139016	0.028002637
3556.067470	0.027293352
3557.995923	0.026928551
3559.924376	0.026969373
3561.852829	0.027356174
3563.781282	0.028206138
3565.709735	0.028816527
3567.638188	0.028157584
3569.566641	0.026883204
3571.495094	0.026060138
3573.423547	0.025799153
3575.352000	0.025906118
3577.280453	0.026020288
3579.208906	0.025841972
3581.137360	0.025491664
3583.065813	0.025216816
3584.994266	0.024926316
3586.922719	0.024461182
3588.851172	0.023996346
3590.779625	0.023406407
3592.708078	0.022503676
3594.636531	0.021800369
3596.564984	0.021846429
3598.493437	0.022229280
3600.421890	0.022082778
3602.350343	0.021385605
3604.278796	0.020935707
3606.207249	0.021184297
3608.135703	0.021765677
3610.064156	0.021766003
3611.992609	0.020858325
3613.921062	0.019946495
3615.849515	0.019804131
3617.777968	0.020257484
3619.706421	0.020845067
3621.634874	0.021014336
3623.563327	0.020473676
3625.491780	0.019656887
3627.420233	0.018964104
3629.348686	0.018680565
3631.277139	0.018726349
3633.205593	0.018718623
3635.134046	0.018750101
3637.062499	0.018791480
3638.990952	0.018592974
3640.919405	0.018219484
3642.847858	0.018001853
3644.776311	0.018218864
3646.704764	0.018574644
3648.633217	0.018172190
3650.561670	0.016805377
3652.490123	0.015898319
3654.418576	0.015570518
3656.347029	0.015351694
3658.275482	0.015147287
3660.203936	0.014723653
3662.132389	0.014019717
3664.060842	0.013526884
3665.989295	0.013678007
3667.917748	0.014062646
3669.846201	0.014083820
3671.774654	0.013742542
3673.703107	0.012785977
3675.631560	0.011657941
3677.560013	0.011387416
3679.488466	0.011656760
3681.416919	0.011873981
3683.345372	0.011967706
3685.273826	0.011790433
3687.202279	0.011228519
3689.130732	0.010711329
3691.059185	0.010696100
3692.987638	0.011016809
3694.916091	0.011427349
3696.844544	0.011960873
3698.772997	0.012422598
3700.701450	0.012255090
3702.629903	0.011638257
3704.558356	0.011482376
3706.486809	0.012209164
3708.415262	0.013317776
3710.343716	0.013441449
3712.272169	0.012222385
3714.200622	0.011411163
3716.129075	0.011634115
3718.057528	0.012179117
3719.985981	0.012531225
3721.914434	0.012524376
3723.842887	0.012181674
3725.771340	0.011915089
3727.699793	0.012232785
3729.628246	0.012905212
3731.556699	0.013160745
3733.485152	0.012540932
3735.413605	0.011608157
3737.342059	0.011672269
3739.270512	0.012753777
3741.198965	0.013631578
3743.127418	0.013221360
3745.055871	0.012050694
3746.984324	0.011589075
3748.912777	0.012426591
3750.841230	0.013975920
3752.769683	0.014482956
3754.698136	0.013621302
3756.626589	0.012933115
3758.555042	0.013049748
3760.483495	0.013429282
3762.411949	0.013611084
3764.340402	0.013556669
3766.268855	0.013266474
3768.197308	0.012721986
3770.125761	0.012370592
3772.054214	0.012601525
3773.982667	0.012877169
3775.911120	0.012922716
3777.839573	0.013066626
3779.768026	0.013413503
3781.696479	0.013803331
3783.624932	0.014110933
3785.553385	0.014078951
3787.481838	0.013461761
3789.410292	0.012619448
3791.338745	0.012032144
3793.267198	0.011784513
3795.195651	0.012107544
3797.124104	0.013168794
3799.052557	0.014255968
3800.981010	0.014925065
3802.909463	0.015693828
3804.837916	0.015806716
3806.766369	0.014602225
3808.694822	0.013339665
3810.623275	0.012893430
3812.551728	0.012924970
3814.480182	0.012897060
3816.408635	0.013082675
3818.337088	0.014052900
3820.265541	0.015154045
3822.193994	0.015542579
3824.122447	0.015474256
3826.050900	0.015219661
3827.979353	0.014896209
3829.907806	0.014470016
3831.836259	0.013987149
3833.764712	0.013627947
3835.693165	0.013448172
3837.621618	0.013488638
3839.550071	0.013706841
3841.478525	0.013860824
3843.406978	0.013822671
3845.335431	0.013682941
3847.263884	0.013471104
3849.192337	0.013067594
3851.120790	0.011969832
3853.049243	0.010703128
3854.977696	0.011101854
3856.906149	0.012310114
3858.834602	0.012732147
3860.763055	0.012913547
3862.691508	0.013533626
3864.619961	0.014108436
3866.548415	0.014021641
3868.476868	0.013160429
3870.405321	0.012342300
3872.333774	0.012222753
3874.262227	0.012280467
3876.190680	0.012407891
3878.119133	0.012493849
3880.047586	0.012319582
3881.976039	0.012208586
3883.904492	0.012219076
3885.832945	0.012361606
3887.761398	0.012677072
3889.689851	0.012316310
3891.618305	0.011112520
3893.546758	0.010345609
3895.475211	0.010624273
3897.403664	0.011657035
3899.332117	0.013104467
3901.260570	0.014282704
3903.189023	0.014297608
3905.117476	0.013502315
3907.045929	0.012891693
3908.974382	0.012575783
3910.902835	0.012306678
3912.831288	0.012048349
3914.759741	0.011762942
3916.688194	0.011489546
3918.616648	0.011455208
3920.545101	0.011621642
3922.473554	0.011751970
3924.402007	0.011909706
3926.330460	0.012147798
3928.258913	0.012189524
3930.187366	0.011695298
3932.115819	0.011046833
3934.044272	0.010878827
3935.972725	0.010920540
3937.901178	0.010695152
3939.829631	0.010427766
3941.758084	0.010617469
3943.686538	0.011186399
3945.614991	0.011307762
3947.543444	0.010795801
3949.471897	0.010466265
3951.400350	0.010550267
3953.328803	0.010742513
3955.257256	0.011206483
3957.185709	0.011668925
3959.114162	0.011412134
3961.042615	0.010964082
3962.971068	0.011292525
3964.899521	0.012282803
3966.827974	0.013121108
3968.756427	0.012845552
3970.684881	0.011539321
3972.613334	0.010532279
3974.541787	0.010410068
3976.470240	0.010721800
3978.398693	0.010704959
3980.327146	0.010091803
3982.255599	0.009612884
3984.184052	0.009544156
3986.112505	0.009267740
3988.040958	0.008839154
3989.969411	0.008715725
3991.897864	0.008738078
3993.826317	0.008604061
3995.754771	0.008627219
3997.683224	0.009198286
3999.611677	0.009881968
4001.540130	0.010228496
4003.468583	0.010230881
4005.397036	0.010234279
4007.325489	0.010071673
4009.253942	0.009870049
4011.182395	0.010140717
4013.110848	0.010520991
4015.039301	0.010425891
4016.967754	0.009935345
4018.896207	0.009786994
4020.824661	0.010237893
4022.753114	0.010487274
4024.681567	0.010113943
4026.610020	0.009853939
4028.538473	0.009876972
4030.466926	0.009718479
4032.395379	0.009375626
4034.323832	0.008949621
4036.252285	0.008738699
4038.180738	0.008881061
4040.109191	0.009026004
4042.037644	0.008961276
4043.966097	0.008714938
4045.894550	0.008549549
4047.823004	0.008854262
4049.751457	0.009358149
4051.679910	0.009640243
4053.608363	0.009861539
4055.536816	0.010027225
4057.465269	0.009851004
4059.393722	0.009601135
4061.322175	0.009487113
4063.250628	0.009370250
4065.179081	0.009496030
4067.107534	0.010005860
4069.035987	0.010478003
4070.964440	0.010322620
4072.892894	0.009726803
4074.821347	0.009238621
4076.749800	0.008976408
4078.678253	0.008983648
4080.606706	0.009238162
4082.535159	0.009219664
4084.463612	0.008675351
4086.392065	0.008152382
4088.320518	0.008093066
4090.248971	0.008061940
4092.177424	0.007676838
4094.105877	0.007271562
4096.034330	0.007166690
4097.962783	0.007260582
4099.891237	0.007551369
4101.819690	0.007802913
4103.748143	0.007821625
4105.676596	0.007868270
4107.605049	0.008270136
4109.533502	0.008362940
4111.461955	0.007644628
4113.390408	0.007279351
4115.318861	0.007420541
4117.247314	0.007121001
4119.175767	0.006866802
4121.104220	0.007054027
4123.032673	0.007508019
4124.961127	0.007796031
4126.889580	0.007425694
4128.818033	0.007045284
4130.746486	0.007667244
4132.674939	0.008612166
4134.603392	0.009265997
4136.531845	0.009756599
4138.460298	0.009822973
4140.388751	0.009067219
4142.317204	0.008189320
4144.245657	0.007974185
4146.174110	0.008432098
4148.102563	0.008611314
4150.031017	0.007963473
4151.959470	0.007462571
4153.887923	0.007566030
4155.816376	0.007361178
4157.744829	0.006397800
4159.673282	0.005329302
4161.601735	0.004787845
4163.530188	0.004745210
4165.458641	0.005537395
4167.387094	0.006626970
4169.315547	0.007191571
4171.244000	0.007490771
4173.172453	0.007485153
4175.100906	0.006932186
4177.029360	0.006675601
4178.957813	0.007299287
4180.886266	0.008352847
4182.814719	0.008872765
4184.743172	0.008729432
4186.671625	0.007964410
4188.600078	0.006642994
4190.528531	0.005791708
4192.456984	0.005874312
4194.385437	0.006098189
4196.313890	0.006080848
4198.242343	0.006513488
4200.170796	0.007533660
4202.099250	0.007992569
4204.027703	0.007670788
4205.956156	0.007202714
4207.884609	0.007260634
4209.813062	0.008042794
4211.741515	0.008330685
4213.669968	0.007588459
4215.598421	0.006958797
4217.526874	0.007371099
4219.455327	0.008512231
4221.383780	0.009391234
4223.312233	0.009429056
4225.240686	0.008436541
4227.169139	0.007135490
4229.097593	0.006475974
4231.026046	0.006341926
4232.954499	0.006858029
4234.882952	0.007599802
4236.811405	0.007728528
4238.739858	0.007383134
4240.668311	0.007214677
4242.596764	0.006789645
4244.525217	0.005932675
4246.453670	0.005705399
4248.382123	0.006440220
4250.310576	0.006928333
4252.239029	0.006139862
4254.167483	0.004907475
4256.095936	0.004590931
4258.024389	0.005150338
4259.952842	0.005850635
4261.881295	0.006303623
4263.809748	0.006822733
4265.738201	0.007048166
4267.666654	0.006659282
4269.595107	0.006084154
4271.523560	0.005784256
4273.452013	0.005952150
4275.380466	0.006383079
4277.308919	0.006659647
4279.237373	0.006988337
4281.165826	0.006917535
4283.094279	0.006342494
4285.022732	0.006452649
4286.951185	0.007019644
4288.879638	0.006315450
4290.808091	0.005083730
4292.736544	0.004905719
4294.664997	0.005195676
4296.593450	0.005631167
4298.521903	0.006339779
4300.450356	0.006778751
4302.378809	0.006566961
4304.307262	0.006154110
4306.235716	0.006117348
4308.164169	0.006419422
4310.092622	0.006706107
4312.021075	0.006752259
4313.949528	0.005919013
4315.877981	0.004335868
4317.806434	0.003467442
4319.734887	0.004641882
4321.663340	0.006727614
4323.591793	0.007355722
4325.520246	0.006545737
4327.448699	0.005936331
4329.377152	0.006067942
4331.305606	0.006560344
4333.234059	0.006474678
4335.162512	0.005393315
4337.090965	0.004696816
4339.019418	0.005638306
4340.947871	0.007432853
4342.876324	0.008433187
4344.804777	0.007937592
4346.733230	0.007361341
4348.661683	0.007748649
4350.590136	0.008288769
4352.518589	0.008066908
4354.447042	0.007035961
4356.375495	0.005988369
4358.303949	0.006005697
4360.232402	0.007169610
4362.160855	0.008066042
4364.089308	0.007344736
4366.017761	0.005955373
4367.946214	0.005814158
4369.874667	0.006565433
4371.803120	0.006656769
4373.731573	0.006287075
4375.660026	0.006692430
4377.588479	0.007297176
4379.516932	0.007083540
4381.445385	0.006818215
4383.373839	0.007347247
4385.302292	0.008224322
4387.230745	0.008598844
4389.159198	0.008068958
4391.087651	0.006629002
4393.016104	0.005538921
4394.944557	0.005727892
4396.873010	0.005983678
4398.801463	0.005675378
4400.729916	0.005945107
4402.658369	0.006908915
4404.586822	0.007736565
4406.515275	0.008083583
4408.443729	0.007190671
4410.372182	0.005840532
4412.300635	0.005316771
4414.229088	0.005536708
4416.157541	0.005734195
4418.085994	0.006223299
4420.014447	0.007306651
4421.942900	0.008083373
4423.871353	0.007776690
4425.799806	0.007183351
4427.728259	0.006779379
4429.656712	0.006653708
4431.585165	0.006754548
4433.513618	0.006664836
4435.442072	0.006674699
4437.370525	0.006877194
4439.298978	0.007071675
4441.227431	0.007343706
4443.155884	0.008203663
4445.084337	0.008991826
4447.012790	0.008847945
4448.941243	0.008369930
4450.869696	0.008199410
4452.798149	0.007687635
4454.726602	0.006740883
4456.655055	0.006000896
4458.583508	0.005536526
4460.511962	0.005445940
4462.440415	0.005830611
4464.368868	0.006451244
4466.297321	0.006617059
4468.225774	0.006307371
4470.154227	0.006945285
4472.082680	0.008463840
4474.011133	0.009194884
4475.939586	0.008966379
4477.868039	0.008264479
4479.796492	0.007144049
4481.724945	0.005878366
4483.653398	0.005166348
4485.581851	0.005422149
4487.510305	0.006577963
4489.438758	0.007955223
4491.367211	0.008811758
4493.295664	0.009319184
4495.224117	0.009116135
4497.152570	0.007513203
4499.081023	0.005568923
4501.009476	0.004676300
4502.937929	0.004957418
4504.866382	0.005671902
4506.794835	0.006151441
4508.723288	0.006593653
4510.651741	0.006730028
4512.580195	0.007412615
4514.508648	0.008061803
4516.437101	0.007716096
4518.365554	0.007168009
4520.294007	0.007655400
4522.222460	0.008476332
4524.150913	0.008424676
4526.079366	0.007713092
4528.007819	0.007145959
4529.936272	0.006859089
4531.864725	0.006531056
4533.793178	0.006782525
4535.721631	0.007517118
4537.650084	0.007931004
4539.578538	0.008099303
4541.506991	0.007859891
4543.435444	0.006642339
4545.363897	0.005110758
4547.292350	0.004389306
4549.220803	0.005240286
4551.149256	0.006481097
4553.077709	0.006905030
4555.006162	0.006502191
4556.934615	0.005959617
4558.863068	0.005774171
4560.791521	0.006395367
4562.719974	0.007211468
4564.648428	0.007419845
4566.576881	0.007189871
4568.505334	0.006749223
4570.433787	0.006276176
4572.362240	0.006396238
4574.290693	0.006747575
4576.219146	0.007052705
4578.147599	0.007178553
4580.076052	0.007140684
4582.004505	0.006889737
4583.932958	0.006798564
4585.861411	0.007508789
4587.789864	0.008390058
4589.718318	0.008535899
4591.646771	0.007768051
4593.575224	0.006556615
4595.503677	0.005568972
4597.432130	0.005397379
4599.360583	0.005745636
4601.289036	0.006022475
4603.217489	0.005863947
[truncated: 1,501 more rows]
