# Supplementary material for: Adaptive Method for Quantitative Estimation of Glucose and Fructose Concentrations in Aqueous Solutions Based on Infrared Nanoantenna Optics
Source: Sensors (Basel). 2019 Jul 11;19(14):3053. doi: 10.3390/s19143053 (PMC6678705; doi:10.3390/s19143053)
Supplement: Supplementary file 1 [file sensors-19-03053-s001.zip › 00_Measurement_Data/Fructose cycles/3 water/res4 sc50_50 ap100x100/3 water.25.txt]

748.239793	0.029501854
750.168246	0.026540443
752.096699	0.017403642
754.025152	0.023579292
755.953605	0.021020040
757.882058	0.016520068
759.810511	0.019312948
761.738964	0.018222976
763.667418	0.026769165
765.595871	0.032050636
767.524324	0.031375207
769.452777	0.022293830
771.381230	0.019726224
773.309683	0.026886461
775.238136	0.027553888
777.166589	0.023680862
779.095042	0.028523237
781.023495	0.034880225
782.951948	0.031214014
784.880401	0.023110617
786.808854	0.027872471
788.737308	0.027375713
790.665761	0.028359570
792.594214	0.020362724
794.522667	0.014117844
796.451120	0.021941314
798.379573	0.020998547
800.308026	0.011897506
802.236479	0.026653225
804.164932	0.027279463
806.093385	0.018951671
808.021838	0.030193508
809.950291	0.041805074
811.878744	0.026147451
813.807197	0.023833727
815.735651	0.034081973
817.664104	0.027572554
819.592557	0.035765868
821.521010	0.040967241
823.449463	0.034872930
825.377916	0.025055734
827.306369	0.032418054
829.234822	0.034561720
831.163275	0.036194202
833.091728	0.028919350
835.020181	0.025586043
836.948634	0.017723786
838.877087	0.018788472
840.805541	0.024621885
842.733994	0.021770718
844.662447	0.012990022
846.590900	0.008161611
848.519353	0.010316894
850.447806	0.015745701
852.376259	0.016449986
854.304712	0.013517278
856.233165	0.015459605
858.161618	0.017666608
860.090071	0.019455975
862.018524	0.025326850
863.946977	0.028521607
865.875430	0.024602821
867.803884	0.021542732
869.732337	0.022125855
871.660790	0.021557929
873.589243	0.022582006
875.517696	0.028135624
877.446149	0.034117281
879.374602	0.036862575
881.303055	0.038225077
883.231508	0.040472634
885.159961	0.042715374
887.088414	0.043523472
889.016867	0.043991026
890.945320	0.046197671
892.873774	0.048224535
894.802227	0.050394773
896.730680	0.055758376
898.659133	0.060996056
900.587586	0.061933894
902.516039	0.060805924
904.444492	0.060570665
906.372945	0.063236102
908.301398	0.070521429
910.229851	0.078928128
912.158304	0.083874166
914.086757	0.086195379
916.015210	0.089707293
917.943664	0.095262900
919.872117	0.100402668
921.800570	0.104513161
923.729023	0.108690634
925.657476	0.112764463
927.585929	0.116982445
929.514382	0.123073027
931.442835	0.131068900
933.371288	0.137637228
935.299741	0.141656399
937.228194	0.145925507
939.156647	0.150671959
941.085100	0.154838532
943.013553	0.159725055
944.942007	0.165415943
946.870460	0.171485066
948.798913	0.178552002
950.727366	0.186066955
952.655819	0.192900673
954.584272	0.198464841
956.512725	0.202991888
958.441178	0.207961380
960.369631	0.214885831
962.298084	0.223588765
964.226537	0.231897995
966.154990	0.238470182
968.083443	0.243869931
970.011897	0.249045148
971.940350	0.255253136
973.868803	0.262184203
975.797256	0.268478572
977.725709	0.274471015
979.654162	0.280719936
981.582615	0.287301779
983.511068	0.294028044
985.439521	0.300230116
987.367974	0.306027442
989.296427	0.311913699
991.224880	0.318497092
993.153333	0.325810194
995.081786	0.332048208
997.010240	0.336690724
998.938693	0.341262400
1000.867146	0.345819592
1002.795599	0.349744827
1004.724052	0.353889853
1006.652505	0.358771622
1008.580958	0.363360226
1010.509411	0.367403269
1012.437864	0.372086823
1014.366317	0.377559811
1016.294770	0.382056445
1018.223223	0.384545892
1020.151676	0.386679590
1022.080130	0.389703631
1024.008583	0.393099517
1025.937036	0.396532714
1027.865489	0.398984373
1029.793942	0.399984151
1031.722395	0.401224077
1033.650848	0.403390348
1035.579301	0.405856937
1037.507754	0.408558637
1039.436207	0.410833955
1041.364660	0.412107944
1043.293113	0.413106948
1045.221566	0.413798958
1047.150019	0.413681626
1049.078473	0.413784444
1051.006926	0.414696664
1052.935379	0.414892495
1054.863832	0.413722187
1056.792285	0.412570447
1058.720738	0.411930829
1060.649191	0.411075234
1062.577644	0.409714580
1064.506097	0.408427477
1066.434550	0.407825530
1068.363003	0.406947047
1070.291456	0.404851556
1072.219909	0.402702451
1074.148363	0.401464909
1076.076816	0.400753796
1078.005269	0.400267631
1079.933722	0.399592996
1081.862175	0.398311257
1083.790628	0.396538794
1085.719081	0.394186676
1087.647534	0.391613245
1089.575987	0.389788032
1091.504440	0.388698041
1093.432893	0.387495220
1095.361346	0.385736793
1097.289799	0.383685946
1099.218253	0.381298691
1101.146706	0.378373325
1103.075159	0.375610560
1105.003612	0.373340845
1106.932065	0.371470273
1108.860518	0.370215893
1110.788971	0.368524760
1112.717424	0.365444094
1114.645877	0.362341702
1116.574330	0.360013455
1118.502783	0.357444286
1120.431236	0.354681611
1122.359689	0.352298200
1124.288142	0.349647611
1126.216596	0.346312493
1128.145049	0.342650443
1130.073502	0.339336425
1132.001955	0.337102801
1133.930408	0.335304201
1135.858861	0.332715839
1137.787314	0.329586267
1139.715767	0.326518089
1141.644220	0.323785424
1143.572673	0.321625739
1145.501126	0.319331855
1147.429579	0.316531122
1149.358032	0.314061344
1151.286486	0.311909407
1153.214939	0.309550762
1155.143392	0.307112128
1157.071845	0.304481536
1159.000298	0.301544696
1160.928751	0.298469931
1162.857204	0.295294493
1164.785657	0.292199284
1166.714110	0.289419472
1168.642563	0.286999702
1170.571016	0.284582675
1172.499469	0.281933397
1174.427922	0.279388040
1176.356375	0.276676267
1178.284829	0.273431122
1180.213282	0.270234555
1182.141735	0.267513186
1184.070188	0.265032917
1185.998641	0.262466490
1187.927094	0.259933501
1189.855547	0.257615656
1191.784000	0.255293459
1193.712453	0.252926946
1195.640906	0.250417322
1197.569359	0.247554064
1199.497812	0.244717568
1201.426265	0.242083654
1203.354719	0.239701197
1205.283172	0.237138793
1207.211625	0.234485894
1209.140078	0.231857345
1211.068531	0.229518652
1212.996984	0.227556258
1214.925437	0.225700125
1216.853890	0.223741591
1218.782343	0.221565798
1220.710796	0.219289243
1222.639249	0.217253685
1224.567702	0.215242192
1226.496155	0.212818280
1228.424609	0.210326493
1230.353062	0.208386719
1232.281515	0.206869423
1234.209968	0.204949379
1236.138421	0.202347338
1238.066874	0.199894160
1239.995327	0.198161915
1241.923780	0.196681812
1243.852233	0.195152327
1245.780686	0.193639845
1247.709139	0.191957667
1249.637592	0.190187082
1251.566045	0.188549906
1253.494498	0.186893404
1255.422952	0.185216054
1257.351405	0.183630839
1259.279858	0.182019159
1261.208311	0.180126831
1263.136764	0.177948058
1265.065217	0.175878346
1266.993670	0.174170896
1268.922123	0.172784001
1270.850576	0.171491921
1272.779029	0.170095578
1274.707482	0.168579325
1276.635935	0.166961655
1278.564388	0.165172294
1280.492842	0.163411066
1282.421295	0.161870807
1284.349748	0.160391763
1286.278201	0.158984378
1288.206654	0.157730430
1290.135107	0.156346813
1292.063560	0.154838368
1293.992013	0.153580531
1295.920466	0.152401850
1297.848919	0.150736362
1299.777372	0.148726299
1301.705825	0.146956116
1303.634278	0.145527020
1305.562731	0.144228086
1307.491185	0.142956600
1309.419638	0.141734093
1311.348091	0.140508309
1313.276544	0.139343664
1315.204997	0.138311371
1317.133450	0.137180209
1319.061903	0.135758385
1320.990356	0.134074956
1322.918809	0.132434934
1324.847262	0.131198570
1326.775715	0.130138606
1328.704168	0.128841132
1330.632621	0.127469897
1332.561075	0.126426771
1334.489528	0.125717863
1336.417981	0.125225991
1338.346434	0.124670662
1340.274887	0.123518154
1342.203340	0.121612646
1344.131793	0.119637214
1346.060246	0.118230313
1347.988699	0.117292747
1349.917152	0.116319709
1351.845605	0.115084939
1353.774058	0.113644451
1355.702511	0.112216398
1357.630965	0.111116596
1359.559418	0.110347703
1361.487871	0.109533682
1363.416324	0.108593993
1365.344777	0.107620202
1367.273230	0.106496930
1369.201683	0.105382040
1371.130136	0.104512617
1373.058589	0.103877328
1374.987042	0.103434384
1376.915495	0.102790222
1378.843948	0.101622052
1380.772401	0.100316003
1382.700854	0.099293277
1384.629308	0.098340482
1386.557761	0.097143240
1388.486214	0.096088290
1390.414667	0.095380597
1392.343120	0.094572142
1394.271573	0.093707375
1396.200026	0.093083568
1398.128479	0.092426389
1400.056932	0.091738202
1401.985385	0.090942964
1403.913838	0.089670517
1405.842291	0.088304400
1407.770744	0.087201476
1409.699198	0.086182781
1411.627651	0.085305139
1413.556104	0.084762171
1415.484557	0.084337175
1417.413010	0.083654225
1419.341463	0.083046712
1421.269916	0.082745932
1423.198369	0.082176812
1425.126822	0.081476845
1427.055275	0.080979057
1428.983728	0.080336727
1430.912181	0.079624481
1432.840634	0.079000734
1434.769087	0.077881902
1436.697541	0.076383486
1438.625994	0.075561002
1440.554447	0.075215027
1442.482900	0.074920557
1444.411353	0.074669808
1446.339806	0.074057594
1448.268259	0.073064469
1450.196712	0.072234526
1452.125165	0.071927078
1454.053618	0.072021313
1455.982071	0.072023936
1457.910524	0.071588814
1459.838977	0.070653439
1461.767431	0.069522321
1463.695884	0.068425477
1465.624337	0.067553222
1467.552790	0.066943981
1469.481243	0.066397630
1471.409696	0.066016771
1473.338149	0.066034801
1475.266602	0.065861337
1477.195055	0.065229446
1479.123508	0.064504184
1481.051961	0.063850790
1482.980414	0.063407987
1484.908867	0.063093066
1486.837321	0.062744074
1488.765774	0.062267918
1490.694227	0.061638393
1492.622680	0.061030921
1494.551133	0.060321804
1496.479586	0.059506800
1498.408039	0.058822673
1500.336492	0.058309089
1502.264945	0.057841796
1504.193398	0.057166405
1506.121851	0.056980945
1508.050304	0.057880912
1509.978757	0.057848278
1511.907210	0.056540944
1513.835664	0.055650715
1515.764117	0.055679794
1517.692570	0.055855982
1519.621023	0.055311274
1521.549476	0.054386936
1523.477929	0.053924832
1525.406382	0.053580329
1527.334835	0.053066671
1529.263288	0.052577496
1531.191741	0.052125230
1533.120194	0.051865328
1535.048647	0.052014049
1536.977100	0.052189711
1538.905554	0.052487541
1540.834007	0.053082641
1542.762460	0.052518763
1544.690913	0.050939880
1546.619366	0.049810424
1548.547819	0.049252484
1550.476272	0.048718292
1552.404725	0.048229471
1554.333178	0.048247136
1556.261631	0.048710983
1558.190084	0.048947137
1560.118537	0.048979029
1562.046990	0.048908431
1563.975443	0.048567764
1565.903897	0.048355084
1567.832350	0.048042014
1569.760803	0.047374222
1571.689256	0.046992227
1573.617709	0.046993412
1575.546162	0.047126461
1577.474615	0.047301959
1579.403068	0.047134463
1581.331521	0.046681799
1583.259974	0.046474863
1585.188427	0.046608463
1587.116880	0.046881132
1589.045333	0.047122255
1590.973787	0.047190707
1592.902240	0.047004823
1594.830693	0.046694260
1596.759146	0.046557661
1598.687599	0.046710830
1600.616052	0.047028314
1602.544505	0.047351886
1604.472958	0.047595277
1606.401411	0.047799911
1608.329864	0.048082363
1610.258317	0.048350621
1612.186770	0.048431687
1614.115223	0.048519477
1616.043677	0.049117614
1617.972130	0.050290253
1619.900583	0.051163923
1621.829036	0.051266167
1623.757489	0.051253509
1625.685942	0.051615126
1627.614395	0.052283250
1629.542848	0.053062920
1631.471301	0.053607911
1633.399754	0.053681117
1635.328207	0.053611796
1637.256660	0.053763963
1639.185113	0.053709872
1641.113566	0.053536586
1643.042020	0.053882513
1644.970473	0.054661233
1646.898926	0.055408739
1648.827379	0.055758886
1650.755832	0.055206869
1652.684285	0.054272734
1654.612738	0.054181870
1656.541191	0.054087512
1658.469644	0.053405035
1660.398097	0.052748606
1662.326550	0.052463416
1664.255003	0.052535433
1666.183456	0.052498609
1668.111910	0.051916286
1670.040363	0.051137675
1671.968816	0.050470643
1673.897269	0.049706854
1675.825722	0.049007565
1677.754175	0.048415437
1679.682628	0.047506358
1681.611081	0.046301134
1683.539534	0.045250192
1685.467987	0.044996656
1687.396440	0.045038018
1689.324893	0.044480763
1691.253346	0.043571409
1693.181799	0.042620532
1695.110253	0.041795570
1697.038706	0.041398838
1698.967159	0.040739074
1700.895612	0.039874084
1702.824065	0.039535567
1704.752518	0.039084207
1706.680971	0.038328502
1708.609424	0.037594900
1710.537877	0.037039042
1712.466330	0.036736876
1714.394783	0.036680207
1716.323236	0.036699835
1718.251689	0.036529336
1720.180143	0.036048897
1722.108596	0.035387468
1724.037049	0.034845766
1725.965502	0.034534812
1727.893955	0.034234785
1729.822408	0.033986613
1731.750861	0.033979300
1733.679314	0.034206066
1735.607767	0.034368418
1737.536220	0.033907298
1739.464673	0.033059146
1741.393126	0.032651767
1743.321579	0.032802470
1745.250032	0.033183828
1747.178486	0.033443067
1749.106939	0.033200920
1751.035392	0.032639805
1752.963845	0.032430887
1754.892298	0.032599133
1756.820751	0.032753095
1758.749204	0.032803081
1760.677657	0.032807365
1762.606110	0.032976005
1764.534563	0.033253111
1766.463016	0.033351038
1768.391469	0.033511851
1770.319922	0.034047700
1772.248376	0.034807112
1774.176829	0.035438962
1776.105282	0.035757173
1778.033735	0.035919540
1779.962188	0.036062282
1781.890641	0.036090091
1783.819094	0.035933815
1785.747547	0.035932764
1787.676000	0.036418736
1789.604453	0.037152443
1791.532906	0.037781220
1793.461359	0.038196780
1795.389812	0.038314119
1797.318266	0.038191646
1799.246719	0.038142927
1801.175172	0.038440667
1803.103625	0.038970269
1805.032078	0.039353356
1806.960531	0.039517842
1808.888984	0.039666314
1810.817437	0.039928272
1812.745890	0.040252600
1814.674343	0.040417913
1816.602796	0.040361263
1818.531249	0.040330339
1820.459702	0.040450975
1822.388155	0.040621914
1824.316609	0.040838357
1826.245062	0.041249350
1828.173515	0.041730300
1830.101968	0.042008851
1832.030421	0.041855790
1833.958874	0.041254345
1835.887327	0.040680289
1837.815780	0.040500492
1839.744233	0.040547904
1841.672686	0.040467680
1843.601139	0.040296208
1845.529592	0.040354263
1847.458045	0.040383182
1849.386499	0.040074360
1851.314952	0.039573643
1853.243405	0.039056886
1855.171858	0.038732477
1857.100311	0.038752202
1859.028764	0.038962681
1860.957217	0.039139677
1862.885670	0.039154090
1864.814123	0.038871083
1866.742576	0.038402256
1868.671029	0.038196299
1870.599482	0.038240429
1872.527935	0.037979074
1874.456388	0.037378266
1876.384842	0.036777478
1878.313295	0.036247678
1880.241748	0.035755195
1882.170201	0.035367418
1884.098654	0.035204910
1886.027107	0.035229225
1887.955560	0.035118394
1889.884013	0.034819197
1891.812466	0.034596663
1893.740919	0.034398399
1895.669372	0.034045320
1897.597825	0.033535462
1899.526278	0.033067286
1901.454732	0.032819457
1903.383185	0.032609362
1905.311638	0.032237850
1907.240091	0.031898089
1909.168544	0.031776402
1911.096997	0.031627472
1913.025450	0.031172590
1914.953903	0.030626440
1916.882356	0.030334847
1918.810809	0.030307597
1920.739262	0.030182432
1922.667715	0.029796787
1924.596168	0.029439418
1926.524622	0.029244933
1928.453075	0.028986886
1930.381528	0.028439699
1932.309981	0.027833169
1934.238434	0.027568629
1936.166887	0.027531900
1938.095340	0.027401790
1940.023793	0.027116237
1941.952246	0.026732836
1943.880699	0.026477152
1945.809152	0.026376881
1947.737605	0.026204281
1949.666058	0.025964411
1951.594511	0.025786925
1953.522965	0.025582395
1955.451418	0.025180187
1957.379871	0.024676319
1959.308324	0.024244927
1961.236777	0.023973729
1963.165230	0.023918236
1965.093683	0.023870692
1967.022136	0.023542039
1968.950589	0.023052583
1970.879042	0.022770265
1972.807495	0.022821544
1974.735948	0.022881595
1976.664401	0.022653192
1978.592855	0.022465037
1980.521308	0.022535691
1982.449761	0.022440111
1984.378214	0.022085829
1986.306667	0.021906378
1988.235120	0.021929564
1990.163573	0.021876823
1992.092026	0.021748822
1994.020479	0.021597769
1995.948932	0.021391837
1997.877385	0.021123702
1999.805838	0.020696718
2001.734291	0.020242430
2003.662744	0.020029936
2005.591198	0.019959539
2007.519651	0.019796275
2009.448104	0.019466095
2011.376557	0.019149154
2013.305010	0.019056452
2015.233463	0.019112973
2017.161916	0.019085787
2019.090369	0.018769983
2021.018822	0.018320780
2022.947275	0.018160699
2024.875728	0.018281452
2026.804181	0.018314870
2028.732634	0.018123571
2030.661088	0.017810682
2032.589541	0.017582536
2034.517994	0.017588802
2036.446447	0.017745366
2038.374900	0.017890688
2040.303353	0.017936133
2042.231806	0.017899055
2044.160259	0.017857131
2046.088712	0.017698994
2048.017165	0.017341241
2049.945618	0.016967015
2051.874071	0.016708031
2053.802524	0.016573537
2055.730978	0.016558323
2057.659431	0.016617112
2059.587884	0.016643185
2061.516337	0.016481275
2063.444790	0.016119476
2065.373243	0.015733588
2067.301696	0.015563909
2069.230149	0.015583714
2071.158602	0.015453415
2073.087055	0.015117827
2075.015508	0.014888242
2076.943961	0.014981059
2078.872414	0.015345547
2080.800867	0.015625648
2082.729321	0.015575467
2084.657774	0.015288820
2086.586227	0.014945402
2088.514680	0.014755191
2090.443133	0.014682800
2092.371586	0.014485629
2094.300039	0.014211982
2096.228492	0.014015417
2098.156945	0.013909646
2100.085398	0.013883981
2102.013851	0.013850520
2103.942304	0.013844340
2105.870757	0.013956781
2107.799211	0.013899473
2109.727664	0.013692168
2111.656117	0.013754557
2113.584570	0.013975009
2115.513023	0.014109099
2117.441476	0.014249801
2119.369929	0.014290139
2121.298382	0.014047103
2123.226835	0.013648423
2125.155288	0.013411357
2127.083741	0.013306520
2129.012194	0.013046477
2130.940647	0.012739828
2132.869100	0.012707544
2134.797554	0.012801279
2136.726007	0.012655134
2138.654460	0.012470991
2140.582913	0.012553737
2142.511366	0.012766997
2144.439819	0.012916824
2146.368272	0.012863792
2148.296725	0.012600082
2150.225178	0.012340444
2152.153631	0.012376538
2154.082084	0.012763144
2156.010537	0.013158207
2157.938990	0.013251590
2159.867444	0.012974990
2161.795897	0.012591206
2163.724350	0.012411453
2165.652803	0.012316361
2167.581256	0.012207244
2169.509709	0.012109500
2171.438162	0.012003164
2173.366615	0.011939094
2175.295068	0.012009918
2177.223521	0.012083855
2179.151974	0.011938459
2181.080427	0.011761186
2183.008880	0.011809760
2184.937334	0.011884049
2186.865787	0.011776178
2188.794240	0.011632917
2190.722693	0.011651707
2192.651146	0.011749734
2194.579599	0.011616145
2196.508052	0.011171076
2198.436505	0.010876746
2200.364958	0.011010177
2202.293411	0.011170542
2204.221864	0.011003319
2206.150317	0.010741196
2208.078770	0.010741831
2210.007223	0.010956808
2211.935677	0.011136677
2213.864130	0.011139547
2215.792583	0.011047196
2217.721036	0.011006434
2219.649489	0.010848575
2221.577942	0.010594306
2223.506395	0.010586692
2225.434848	0.010668808
2227.363301	0.010556322
2229.291754	0.010478116
2231.220207	0.010516264
2233.148660	0.010415139
2235.077113	0.010334064
2237.005567	0.010529019
2238.934020	0.010644381
2240.862473	0.010428282
2242.790926	0.010231871
2244.719379	0.010183455
2246.647832	0.009993788
2248.576285	0.009727803
2250.504738	0.009693050
2252.433191	0.009697122
2254.361644	0.009494200
2256.290097	0.009153674
2258.218550	0.009086150
2260.147003	0.009395680
2262.075456	0.009658855
2264.003910	0.009664734
2265.932363	0.009599410
2267.860816	0.009574651
2269.789269	0.009575474
2271.717722	0.009583684
2273.646175	0.009615703
2275.574628	0.009636589
2277.503081	0.009573057
2279.431534	0.009432255
2281.359987	0.009203776
2283.288440	0.008904944
2285.216893	0.008691928
2287.145346	0.008661012
2289.073800	0.008679702
2291.002253	0.008524370
2292.930706	0.008159542
2294.859159	0.007731929
2296.787612	0.007453417
2298.716065	0.007550256
2300.644518	0.008138271
2302.572971	0.008881466
2304.501424	0.009079362
2306.429877	0.008584508
2308.358330	0.007915830
2310.286783	0.007381284
2312.215236	0.006974385
2314.143690	0.006694130
2316.072143	0.006543733
2318.000596	0.006491499
2319.929049	0.006548292
2321.857502	0.006672307
2323.785955	0.006801452
2325.714408	0.007171483
2327.642861	0.007942175
2329.571314	0.008807917
2331.499767	0.009046849
2333.428220	0.008630021
2335.356673	0.008392153
2337.285126	0.008695750
2339.213579	0.009175289
2341.142033	0.009398740
2343.070486	0.009367895
2344.998939	0.009044483
2346.927392	0.008474614
2348.855845	0.008015199
2350.784298	0.007702364
2352.712751	0.007207324
2354.641204	0.006596409
2356.569657	0.006422278
2358.498110	0.007046522
2360.426563	0.007985869
2362.355016	0.008793457
2364.283469	0.009460026
2366.211923	0.009295573
2368.140376	0.008198627
2370.068829	0.007095580
2371.997282	0.006461080
2373.925735	0.006385276
2375.854188	0.006821650
2377.782641	0.007202786
2379.711094	0.007008601
2381.639547	0.006555330
2383.568000	0.006331238
2385.496453	0.006306686
2387.424906	0.006238888
2389.353359	0.006050566
2391.281812	0.005858536
2393.210266	0.005816081
2395.138719	0.005928196
2397.067172	0.006108898
2398.995625	0.006196766
2400.924078	0.006086486
2402.852531	0.005981829
2404.780984	0.006081474
2406.709437	0.005930991
2408.637890	0.005503137
2410.566343	0.005303212
2412.494796	0.005362967
2414.423249	0.005351488
2416.351702	0.005219822
2418.280156	0.005120655
2420.208609	0.005275905
2422.137062	0.005708477
2424.065515	0.006081059
2425.993968	0.006115298
2427.922421	0.006200778
2429.850874	0.006695635
2431.779327	0.006892396
2433.707780	0.006348586
2435.636233	0.005816578
2437.564686	0.005624491
2439.493139	0.005397952
2441.421592	0.005201196
2443.350045	0.005200304
2445.278499	0.005144895
2447.206952	0.005083383
2449.135405	0.005335623
2451.063858	0.005759113
2452.992311	0.005959759
2454.920764	0.005934588
2456.849217	0.005819764
2458.777670	0.005714303
2460.706123	0.005783151
2462.634576	0.005920507
2464.563029	0.006030514
2466.491482	0.006351994
2468.419935	0.006711170
2470.348389	0.006763893
2472.276842	0.006353242
2474.205295	0.005867142
2476.133748	0.005992908
2478.062201	0.006585428
2479.990654	0.006856308
2481.919107	0.006642331
2483.847560	0.006575954
2485.776013	0.006907823
2487.704466	0.007288910
2489.632919	0.007444655
2491.561372	0.007311751
2493.489825	0.007098609
2495.418279	0.007042435
2497.346732	0.007140267
2499.275185	0.007373341
2501.203638	0.007673432
2503.132091	0.007673188
2505.060544	0.007278664
2506.988997	0.007185796
2508.917450	0.007647571
2510.845903	0.008133695
2512.774356	0.008465176
2514.702809	0.008666487
2516.631262	0.008799026
2518.559715	0.008840867
2520.488168	0.008769604
2522.416622	0.008805002
2524.345075	0.008987959
2526.273528	0.009154039
2528.201981	0.009269401
2530.130434	0.009418365
2532.058887	0.009602750
2533.987340	0.009691902
2535.915793	0.009726611
2537.844246	0.010040106
2539.772699	0.010693998
2541.701152	0.011290198
2543.629605	0.011694619
2545.558058	0.011973595
2547.486512	0.012020222
2549.414965	0.012003829
2551.343418	0.012143696
2553.271871	0.012372449
2555.200324	0.012585424
2557.128777	0.012788930
2559.057230	0.013202560
2560.985683	0.013783989
2562.914136	0.014226393
2564.842589	0.014583529
2566.771042	0.014772624
2568.699495	0.014672739
2570.627948	0.014725303
2572.556401	0.015105577
2574.484855	0.015487817
2576.413308	0.015760379
2578.341761	0.015935354
2580.270214	0.016036037
2582.198667	0.016212989
2584.127120	0.016523592
2586.055573	0.016916869
2587.984026	0.017379563
2589.912479	0.017798541
2591.840932	0.017806705
2593.769385	0.017346529
2595.697838	0.016968416
2597.626291	0.017036095
2599.554745	0.017428521
2601.483198	0.017960859
2603.411651	0.018373044
2605.340104	0.018495232
2607.268557	0.018577196
2609.197010	0.018811004
2611.125463	0.018999757
2613.053916	0.018801896
2614.982369	0.018441360
2616.910822	0.018536458
2618.839275	0.018855769
2620.767728	0.018791320
2622.696181	0.018489974
2624.624635	0.018307965
2626.553088	0.018222757
2628.481541	0.018132923
2630.409994	0.018036397
2632.338447	0.017966388
2634.266900	0.017866701
2636.195353	0.017751792
2638.123806	0.017724989
2640.052259	0.017892988
2641.980712	0.018250501
2643.909165	0.018475151
2645.837618	0.018370120
2647.766071	0.018085517
2649.694524	0.017798629
2651.622978	0.017715780
2653.551431	0.017815746
2655.479884	0.017751411
2657.408337	0.017475350
2659.336790	0.017223420
2661.265243	0.017071247
2663.193696	0.016983280
2665.122149	0.016863054
2667.050602	0.016611176
2668.979055	0.016300334
2670.907508	0.016202178
2672.835961	0.016422667
2674.764414	0.016731681
2676.692868	0.017029470
2678.621321	0.017170383
2680.549774	0.016921228
2682.478227	0.016573153
2684.406680	0.016477551
2686.335133	0.016413452
2688.263586	0.016251070
2690.192039	0.016170526
2692.120492	0.016109789
2694.048945	0.015908279
2695.977398	0.015681764
2697.905851	0.015561998
2699.834304	0.015452627
2701.762757	0.015266679
2703.691211	0.015100505
2705.619664	0.015017960
2707.548117	0.014920627
2709.476570	0.014818592
2711.405023	0.014683383
2713.333476	0.014478737
2715.261929	0.014305674
2717.190382	0.014222112
2719.118835	0.014300934
2721.047288	0.014537956
2722.975741	0.014681445
2724.904194	0.014492930
2726.832647	0.014194417
2728.761101	0.014048246
2730.689554	0.013870114
2732.618007	0.013639556
2734.546460	0.013679553
2736.474913	0.013881367
2738.403366	0.013843355
2740.331819	0.013631736
2742.260272	0.013439276
2744.188725	0.013218160
2746.117178	0.012917127
2748.045631	0.012738820
2749.974084	0.012852456
2751.902537	0.012857690
2753.830991	0.012537394
2755.759444	0.012475896
2757.687897	0.012795784
2759.616350	0.012940051
2761.544803	0.012838605
2763.473256	0.012680761
2765.401709	0.012603510
2767.330162	0.012759290
2769.258615	0.012878997
2771.187068	0.012753816
2773.115521	0.012723391
2775.043974	0.012705766
2776.972427	0.012209936
2778.900880	0.011512776
2780.829334	0.011229249
2782.757787	0.011404143
2784.686240	0.011833165
2786.614693	0.012339867
2788.543146	0.012666631
2790.471599	0.012595251
2792.400052	0.012187632
2794.328505	0.012042499
2796.256958	0.012471318
2798.185411	0.012786906
2800.113864	0.012536758
2802.042317	0.012370164
2803.970770	0.012544943
2805.899224	0.012406104
2807.827677	0.011954604
2809.756130	0.011923012
2811.684583	0.012245429
2813.613036	0.012172950
2815.541489	0.011627275
2817.469942	0.011217803
2819.398395	0.011209936
2821.326848	0.011231632
2823.255301	0.011148801
2825.183754	0.011225130
2827.112207	0.011355910
2829.040660	0.011333192
2830.969113	0.011214673
2832.897567	0.011096304
2834.826020	0.010925925
2836.754473	0.010662778
2838.682926	0.010547657
2840.611379	0.010699158
2842.539832	0.011128592
2844.468285	0.011695694
2846.396738	0.011828620
2848.325191	0.011295930
2850.253644	0.010609290
2852.182097	0.010402803
2854.110550	0.010759073
2856.039003	0.011090727
2857.967457	0.011073348
2859.895910	0.010957464
2861.824363	0.010742486
2863.752816	0.010540156
2865.681269	0.010667488
2867.609722	0.010882373
2869.538175	0.010912174
2871.466628	0.010800821
2873.395081	0.010589498
2875.323534	0.010417766
2877.251987	0.010345585
2879.180440	0.010380676
2881.108893	0.010551400
2883.037347	0.010726291
2884.965800	0.010598413
2886.894253	0.010420613
2888.822706	0.010495400
2890.751159	0.010388862
2892.679612	0.010153712
2894.608065	0.010355349
2896.536518	0.010775382
2898.464971	0.010916067
2900.393424	0.010800262
2902.321877	0.010647034
2904.250330	0.010690087
2906.178783	0.011096717
2908.107236	0.011569302
2910.035690	0.011732403
2911.964143	0.011579979
2913.892596	0.011138650
2915.821049	0.010661550
2917.749502	0.010440379
2919.677955	0.010628575
2921.606408	0.011026224
2923.534861	0.011266113
2925.463314	0.011266409
2927.391767	0.011140384
2929.320220	0.011145166
2931.248673	0.011392592
2933.177126	0.011833377
2935.105580	0.012020991
2937.034033	0.011588008
2938.962486	0.011082596
2940.890939	0.010985097
2942.819392	0.011150791
2944.747845	0.011417952
2946.676298	0.011685059
2948.604751	0.011771984
2950.533204	0.011690383
2952.461657	0.011691988
2954.390110	0.011860939
2956.318563	0.011964334
2958.247016	0.011920534
2960.175469	0.011898852
2962.103923	0.011871761
2964.032376	0.011687816
2965.960829	0.011332770
2967.889282	0.010804662
2969.817735	0.010280648
2971.746188	0.010351485
2973.674641	0.010882864
2975.603094	0.011104940
2977.531547	0.011034115
2979.460000	0.011239783
2981.388453	0.011777242
2983.316906	0.012235049
2985.245359	0.012318381
2987.173813	0.012104871
2989.102266	0.011912815
2991.030719	0.011932747
2992.959172	0.011914426
2994.887625	0.011636629
2996.816078	0.011453389
2998.744531	0.011822749
3000.672984	0.012472571
3002.601437	0.012627226
3004.529890	0.012209729
3006.458343	0.011858227
3008.386796	0.011740948
3010.315249	0.011609883
3012.243703	0.011471940
3014.172156	0.011476766
3016.100609	0.011642586
3018.029062	0.011933422
3019.957515	0.012270777
3021.885968	0.012543338
3023.814421	0.012681823
3025.742874	0.012750914
3027.671327	0.012884205
3029.599780	0.013018371
3031.528233	0.012847003
3033.456686	0.012389895
3035.385139	0.012116109
3037.313592	0.012358290
3039.242046	0.012777238
3041.170499	0.012741360
3043.098952	0.012477479
3045.027405	0.012680701
3046.955858	0.013220246
3048.884311	0.013600597
3050.812764	0.013810260
3052.741217	0.013894809
3054.669670	0.013752415
3056.598123	0.013566566
3058.526576	0.013757098
3060.455029	0.014298175
3062.383482	0.014686065
3064.311936	0.014837220
3066.240389	0.015082868
3068.168842	0.015242196
3070.097295	0.015053584
3072.025748	0.014815338
3073.954201	0.014622609
3075.882654	0.014383248
3077.811107	0.014450545
3079.739560	0.014906893
3081.668013	0.015238110
3083.596466	0.015232845
3085.524919	0.015152208
3087.453372	0.015350747
3089.381825	0.015847091
3091.310279	0.016130030
3093.238732	0.015878450
3095.167185	0.015373020
3097.095638	0.015159991
3099.024091	0.015498323
3100.952544	0.016053827
3102.880997	0.016465090
3104.809450	0.016771846
3106.737903	0.017023530
3108.666356	0.017061343
3110.594809	0.016898070
3112.523262	0.016872857
3114.451715	0.017143285
3116.380169	0.017428774
3118.308622	0.017491888
3120.237075	0.017597731
3122.165528	0.017860582
3124.093981	0.017966792
3126.022434	0.017964827
3127.950887	0.018252723
3129.879340	0.018825103
3131.807793	0.019149128
3133.736246	0.018794242
3135.664699	0.018095575
3137.593152	0.017907672
3139.521605	0.018503685
3141.450058	0.019141404
3143.378512	0.019198017
3145.306965	0.019190637
3147.235418	0.019775502
3149.163871	0.020460784
3151.092324	0.020542534
3153.020777	0.020491319
3154.949230	0.020862332
3156.877683	0.021235317
3158.806136	0.021271423
3160.734589	0.021039236
3162.663042	0.020701563
3164.591495	0.020647872
3166.519948	0.020821834
3168.448402	0.021123214
3170.376855	0.022073288
3172.305308	0.023412194
3174.233761	0.024096126
3176.162214	0.023981769
3178.090667	0.023539031
3180.019120	0.022974912
3181.947573	0.022599002
3183.876026	0.022773379
3185.804479	0.023206959
3187.732932	0.023392368
3189.661385	0.023273099
3191.589838	0.023201331
3193.518292	0.023496296
3195.446745	0.023834523
3197.375198	0.023967221
3199.303651	0.024323633
3201.232104	0.024940059
3203.160557	0.025278611
3205.089010	0.025282023
3207.017463	0.025257001
3208.945916	0.025276670
3210.874369	0.025247050
3212.802822	0.025175428
3214.731275	0.025294321
3216.659728	0.025692813
3218.588181	0.026073592
3220.516635	0.026289187
3222.445088	0.026417222
3224.373541	0.026354125
3226.301994	0.026276374
3228.230447	0.026705220
3230.158900	0.027485697
3232.087353	0.028006306
3234.015806	0.028128043
3235.944259	0.027993791
3237.872712	0.027829507
3239.801165	0.027841594
3241.729618	0.027996503
3243.658071	0.028021377
3245.586525	0.027743800
3247.514978	0.027638828
3249.443431	0.027938195
3251.371884	0.028145043
3253.300337	0.027956678
3255.228790	0.027372638
3257.157243	0.026786992
3259.085696	0.026931260
3261.014149	0.027686631
3262.942602	0.028102003
3264.871055	0.027910162
3266.799508	0.027789406
3268.727961	0.028035101
3270.656414	0.028353099
3272.584868	0.028811146
3274.513321	0.029341878
3276.441774	0.029288508
3278.370227	0.028643506
3280.298680	0.028258031
3282.227133	0.028721487
3284.155586	0.029686317
3286.084039	0.030334404
3288.012492	0.030599710
3289.940945	0.030738737
3291.869398	0.030554948
3293.797851	0.030330667
3295.726304	0.030462489
3297.654758	0.030478597
3299.583211	0.030205939
3301.511664	0.030174596
3303.440117	0.030454053
3305.368570	0.030807845
3307.297023	0.031061543
3309.225476	0.030986194
3311.153929	0.030767558
3313.082382	0.030785097
3315.010835	0.031094005
3316.939288	0.031460468
3318.867741	0.031614631
3320.796194	0.031490259
3322.724648	0.031345151
3324.653101	0.031542875
3326.581554	0.032045621
3328.510007	0.032659166
3330.438460	0.033326015
3332.366913	0.033687014
3334.295366	0.033574510
3336.223819	0.033456106
3338.152272	0.033395503
3340.080725	0.033143297
3342.009178	0.033131216
3343.937631	0.033632431
3345.866084	0.034051072
3347.794537	0.033995531
3349.722991	0.033544444
3351.651444	0.032836437
3353.579897	0.032398876
3355.508350	0.032783132
3357.436803	0.033757497
3359.365256	0.034555607
3361.293709	0.034753144
3363.222162	0.034686711
3365.150615	0.034911036
3367.079068	0.035406638
3369.007521	0.035908327
3370.935974	0.036426593
3372.864427	0.036917366
3374.792881	0.037286814
3376.721334	0.037514087
3378.649787	0.037404284
3380.578240	0.036942732
3382.506693	0.036502715
3384.435146	0.036275666
3386.363599	0.036208674
3388.292052	0.036408167
3390.220505	0.036882371
3392.148958	0.037226573
3394.077411	0.037276965
3396.005864	0.036977712
3397.934317	0.036385212
3399.862770	0.036121856
3401.791224	0.036587253
3403.719677	0.037032854
3405.648130	0.036940411
3407.576583	0.036776915
3409.505036	0.037272278
3411.433489	0.037939422
3413.361942	0.038039636
3415.290395	0.037857197
3417.218848	0.037638009
3419.147301	0.037298206
3421.075754	0.037029509
3423.004207	0.037157655
3424.932660	0.037751220
3426.861114	0.038357001
3428.789567	0.038711064
3430.718020	0.039000235
3432.646473	0.039087854
3434.574926	0.038729481
3436.503379	0.038018160
3438.431832	0.037457079
3440.360285	0.037409462
3442.288738	0.037454315
3444.217191	0.037407927
3446.145644	0.037490908
3448.074097	0.037634626
3450.002550	0.037890691
3451.931004	0.038171075
3453.859457	0.037935916
3455.787910	0.037216950
3457.716363	0.036768809
3459.644816	0.036754370
3461.573269	0.036727473
3463.501722	0.036591291
3465.430175	0.036553875
3467.358628	0.036706060
3469.287081	0.036752816
3471.215534	0.036326550
3473.143987	0.035762724
3475.072440	0.035650678
3477.000893	0.035817016
3478.929347	0.035728797
3480.857800	0.035429120
3482.786253	0.035297256
3484.714706	0.035387926
3486.643159	0.035399057
3488.571612	0.035228908
3490.500065	0.035090584
3492.428518	0.034942396
3494.356971	0.034546223
3496.285424	0.033839282
3498.213877	0.033011314
3500.142330	0.032505453
3502.070783	0.032494221
3503.999237	0.032551579
3505.927690	0.032311048
3507.856143	0.032004774
3509.784596	0.032000002
3511.713049	0.032170966
3513.641502	0.032131203
3515.569955	0.031928301
3517.498408	0.031610467
3519.426861	0.030940622
3521.355314	0.030290922
3523.283767	0.030433113
3525.212220	0.031142233
3527.140673	0.031374138
3529.069126	0.030837545
3530.997580	0.030161632
3532.926033	0.029732170
3534.854486	0.029358612
3536.782939	0.028768459
3538.711392	0.028059168
3540.639845	0.027565306
3542.568298	0.027396429
3544.496751	0.027559044
3546.425204	0.028058276
3548.353657	0.028592188
3550.282110	0.028749410
3552.210563	0.028536420
3554.139016	0.028232774
3556.067470	0.027835384
3557.995923	0.027287548
3559.924376	0.026733508
3561.852829	0.026203047
3563.781282	0.025613317
3565.709735	0.024970787
3567.638188	0.024481034
3569.566641	0.024331896
3571.495094	0.024193652
3573.423547	0.023795921
3575.352000	0.023454923
3577.280453	0.023419177
3579.208906	0.023414489
3581.137360	0.023259355
3583.065813	0.023116667
3584.994266	0.023030337
3586.922719	0.022996787
3588.851172	0.022995321
3590.779625	0.022593204
3592.708078	0.021725051
3594.636531	0.021140983
3596.564984	0.021337539
3598.493437	0.021916518
3600.421890	0.022260820
3602.350343	0.021995869
3604.278796	0.021015951
3606.207249	0.019662390
3608.135703	0.018707821
3610.064156	0.018594144
3611.992609	0.018903276
3613.921062	0.019098427
3615.849515	0.019119397
3617.777968	0.019182978
3619.706421	0.019396326
3621.634874	0.019771641
3623.563327	0.020281568
3625.491780	0.020617517
3627.420233	0.020202016
3629.348686	0.018949749
3631.277139	0.017769828
3633.205593	0.017356247
3635.134046	0.017532092
3637.062499	0.017683527
3638.990952	0.017467512
3640.919405	0.017202960
3642.847858	0.017409291
3644.776311	0.018115530
3646.704764	0.018508120
3648.633217	0.017636368
3650.561670	0.016013855
3652.490123	0.014936204
3654.418576	0.014379106
3656.347029	0.014062027
3658.275482	0.014090435
3660.203936	0.014128844
3662.132389	0.013708710
3664.060842	0.012977001
3665.989295	0.012495496
3667.917748	0.012488242
3669.846201	0.012648971
3671.774654	0.012739442
3673.703107	0.012721566
3675.631560	0.012428445
3677.560013	0.011988615
3679.488466	0.012013765
3681.416919	0.012378477
3683.345372	0.012348078
3685.273826	0.011824749
3687.202279	0.011379412
3689.130732	0.011356614
3691.059185	0.011664269
3692.987638	0.012024348
3694.916091	0.012053913
3696.844544	0.011707175
3698.772997	0.011310481
3700.701450	0.010990804
3702.629903	0.010771656
3704.558356	0.010637947
3706.486809	0.010315997
3708.415262	0.009783029
3710.343716	0.009517082
3712.272169	0.009891675
3714.200622	0.010683750
3716.129075	0.011391222
3718.057528	0.011660649
3719.985981	0.011494477
3721.914434	0.011266829
3723.842887	0.011344540
3725.771340	0.011710839
3727.699793	0.011936564
3729.628246	0.011866315
3731.556699	0.011884916
3733.485152	0.012121658
3735.413605	0.012411518
3737.342059	0.012831639
3739.270512	0.013135526
3741.198965	0.013051602
3743.127418	0.012824315
3745.055871	0.012802432
3746.984324	0.012687674
3748.912777	0.012315803
3750.841230	0.012329637
3752.769683	0.012797065
3754.698136	0.012930558
3756.626589	0.012514289
3758.555042	0.012074077
3760.483495	0.012017390
3762.411949	0.012240125
3764.340402	0.012487788
3766.268855	0.012534630
3768.197308	0.012370766
3770.125761	0.012434447
3772.054214	0.012926588
3773.982667	0.013399007
3775.911120	0.013594439
3777.839573	0.013578085
3779.768026	0.013143896
3781.696479	0.012217875
3783.624932	0.011448192
3785.553385	0.011330104
3787.481838	0.011677408
3789.410292	0.012184056
3791.338745	0.012594234
3793.267198	0.012663386
3795.195651	0.012440696
3797.124104	0.012075134
3799.052557	0.011817698
3800.981010	0.012301206
3802.909463	0.013418959
3804.837916	0.013783498
3806.766369	0.013115878
3808.694822	0.012451682
3810.623275	0.012229875
3812.551728	0.012333168
3814.480182	0.012587613
3816.408635	0.012973927
3818.337088	0.013528001
3820.265541	0.013836588
3822.193994	0.013733734
3824.122447	0.013602698
3826.050900	0.013341255
3827.979353	0.012545321
3829.907806	0.011427017
3831.836259	0.010828498
3833.764712	0.011167974
3835.693165	0.011796812
3837.621618	0.011863366
3839.550071	0.011456526
3841.478525	0.011025406
3843.406978	0.010667029
3845.335431	0.010689191
3847.263884	0.011300498
3849.192337	0.011885943
3851.120790	0.011624815
3853.049243	0.010835289
3854.977696	0.010714805
3856.906149	0.011387095
3858.834602	0.012071722
3860.763055	0.012359377
3862.691508	0.012306123
3864.619961	0.012207170
3866.548415	0.012267095
3868.476868	0.012498102
3870.405321	0.012615975
3872.333774	0.012114064
3874.262227	0.011337850
3876.190680	0.011112154
3878.119133	0.011539539
3880.047586	0.012270153
3881.976039	0.012608335
3883.904492	0.012026362
3885.832945	0.011092221
3887.761398	0.010490729
3889.689851	0.010533319
3891.618305	0.011517794
3893.546758	0.012662468
3895.475211	0.012804130
3897.403664	0.012394008
3899.332117	0.012290427
3901.260570	0.012452233
3903.189023	0.012311474
3905.117476	0.011538207
3907.045929	0.010760466
3908.974382	0.010533646
3910.902835	0.010404420
3912.831288	0.010085431
3914.759741	0.010063110
3916.688194	0.010651228
3918.616648	0.011325400
3920.545101	0.011242296
3922.473554	0.010556499
3924.402007	0.010165543
3926.330460	0.010309486
3928.258913	0.010607298
3930.187366	0.010902730
3932.115819	0.010968146
3934.044272	0.010647666
3935.972725	0.010488883
3937.901178	0.010978336
3939.829631	0.011670125
3941.758084	0.011728621
3943.686538	0.011067635
3945.614991	0.010302475
3947.543444	0.010052281
3949.471897	0.010541605
3951.400350	0.011303839
3953.328803	0.011787085
3955.257256	0.011906337
3957.185709	0.011598187
3959.114162	0.011008364
3961.042615	0.010500575
3962.971068	0.010031968
3964.899521	0.009676091
3966.827974	0.009866943
3968.756427	0.010526876
3970.684881	0.010911093
3972.613334	0.010764595
3974.541787	0.010468178
3976.470240	0.010145887
3978.398693	0.010034434
3980.327146	0.010332733
3982.255599	0.010578113
3984.184052	0.010493285
3986.112505	0.010251211
3988.040958	0.009876926
3989.969411	0.009566104
3991.897864	0.009481972
3993.826317	0.009632562
3995.754771	0.010198741
3997.683224	0.010848087
3999.611677	0.010955662
4001.540130	0.010546017
4003.468583	0.009990185
4005.397036	0.009712672
4007.325489	0.009762617
4009.253942	0.009894815
4011.182395	0.009968417
4013.110848	0.010006469
4015.039301	0.009671698
4016.967754	0.009357446
4018.896207	0.009599812
4020.824661	0.009854170
4022.753114	0.010003258
4024.681567	0.010192445
4026.610020	0.009892856
4028.538473	0.009054435
4030.466926	0.008336750
4032.395379	0.008306959
4034.323832	0.008886256
4036.252285	0.009234400
4038.180738	0.008893021
4040.109191	0.008685339
4042.037644	0.008955108
4043.966097	0.009401090
4045.894550	0.009595879
4047.823004	0.009481790
4049.751457	0.009227496
4051.679910	0.008862480
4053.608363	0.008385277
4055.536816	0.008276970
4057.465269	0.008637725
4059.393722	0.009032649
4061.322175	0.009511543
4063.250628	0.010128564
4065.179081	0.010503969
4067.107534	0.010266697
4069.035987	0.009654782
4070.964440	0.009402351
4072.892894	0.009572282
4074.821347	0.009316636
4076.749800	0.008637983
4078.678253	0.008712555
4080.606706	0.009186958
4082.535159	0.009073983
4084.463612	0.008431588
4086.392065	0.007648777
4088.320518	0.007399284
4090.248971	0.007521547
4092.177424	0.007328483
4094.105877	0.007085773
4096.034330	0.007364671
4097.962783	0.007804646
4099.891237	0.007972051
4101.819690	0.008010275
4103.748143	0.008132860
4105.676596	0.008272933
4107.605049	0.008090237
4109.533502	0.007795885
4111.461955	0.007789287
4113.390408	0.007924671
4115.318861	0.007790036
4117.247314	0.007676018
4119.175767	0.008040780
4121.104220	0.008099853
4123.032673	0.007502103
4124.961127	0.007076066
4126.889580	0.007370635
4128.818033	0.007937918
4130.746486	0.008242578
4132.674939	0.008422091
4134.603392	0.008461519
4136.531845	0.008103610
4138.460298	0.007824749
4140.388751	0.007932500
4142.317204	0.007893087
4144.245657	0.007613863
4146.174110	0.007208006
4148.102563	0.006793899
4150.031017	0.007026915
4151.959470	0.006896713
4153.887923	0.006064225
4155.816376	0.005815363
4157.744829	0.006411049
4159.673282	0.006974649
4161.601735	0.006988784
4163.530188	0.006680442
4165.458641	0.006840511
4167.387094	0.007119960
4169.315547	0.006949037
4171.244000	0.006795817
4173.172453	0.007225316
4175.100906	0.007902738
4177.029360	0.007974802
4178.957813	0.007330843
4180.886266	0.006956380
4182.814719	0.006997856
4184.743172	0.006717245
4186.671625	0.006221218
4188.600078	0.006233476
4190.528531	0.006946196
4192.456984	0.007852872
4194.385437	0.007984387
4196.313890	0.007222592
4198.242343	0.006293946
4200.170796	0.005993494
4202.099250	0.006455408
4204.027703	0.007227537
4205.956156	0.007715711
4207.884609	0.007701449
4209.813062	0.007415153
4211.741515	0.007009060
4213.669968	0.006698047
4215.598421	0.006600162
4217.526874	0.006490205
4219.455327	0.006004096
4221.383780	0.005055585
4223.312233	0.004462784
4225.240686	0.004810537
4227.169139	0.005666695
4229.097593	0.006259093
4231.026046	0.006296883
4232.954499	0.005986076
4234.882952	0.005877675
4236.811405	0.006064407
4238.739858	0.006253489
4240.668311	0.006523125
4242.596764	0.006430455
4244.525217	0.006100045
4246.453670	0.006022097
4248.382123	0.006134215
4250.310576	0.006558210
4252.239029	0.007316160
4254.167483	0.007444253
4256.095936	0.006764875
4258.024389	0.006331263
4259.952842	0.006997719
4261.881295	0.008150636
4263.809748	0.008236842
4265.738201	0.007384820
4267.666654	0.006716962
4269.595107	0.006277702
4271.523560	0.006011165
4273.452013	0.006317018
4275.380466	0.006676555
4277.308919	0.006170763
4279.237373	0.005476567
4281.165826	0.005622878
4283.094279	0.006143725
4285.022732	0.006822974
4286.951185	0.007003664
4288.879638	0.006127368
4290.808091	0.005271430
4292.736544	0.005501314
4294.664997	0.005991153
4296.593450	0.006404192
4298.521903	0.007295689
4300.450356	0.007531138
4302.378809	0.006542217
4304.307262	0.005708897
4306.235716	0.005936371
4308.164169	0.006338534
4310.092622	0.006159922
4312.021075	0.005669446
4313.949528	0.005462588
4315.877981	0.005846827
4317.806434	0.006541509
4319.734887	0.006861124
4321.663340	0.006732129
4323.591793	0.006428401
4325.520246	0.006301968
4327.448699	0.006533101
4329.377152	0.007042475
4331.305606	0.007517588
4333.234059	0.007170436
4335.162512	0.005858885
4337.090965	0.004823652
4339.019418	0.004877608
4340.947871	0.005057923
4342.876324	0.005150131
4344.804777	0.005642318
4346.733230	0.006417907
4348.661683	0.006856802
4350.590136	0.006777961
4352.518589	0.006454020
4354.447042	0.006422752
4356.375495	0.006433045
4358.303949	0.005779446
4360.232402	0.005612191
4362.160855	0.006141274
4364.089308	0.005890884
4366.017761	0.005346252
4367.946214	0.005187940
4369.874667	0.006023825
4371.803120	0.007431797
4373.731573	0.007937142
4375.660026	0.007325028
4377.588479	0.006324316
4379.516932	0.005796578
4381.445385	0.006432772
4383.373839	0.007234301
4385.302292	0.006911380
4387.230745	0.006276411
4389.159198	0.005834178
4391.087651	0.005332279
4393.016104	0.005197845
4394.944557	0.006080792
4396.873010	0.007009584
4398.801463	0.007355534
4400.729916	0.007373003
4402.658369	0.007022053
4404.586822	0.006632953
4406.515275	0.006517425
4408.443729	0.006593972
4410.372182	0.006732586
4412.300635	0.006508633
4414.229088	0.005984388
4416.157541	0.006044004
4418.085994	0.006789147
4420.014447	0.007235222
4421.942900	0.006893947
4423.871353	0.006676645
4425.799806	0.007140073
4427.728259	0.007150338
4429.656712	0.005387173
4431.585165	0.003606937
4433.513618	0.003707389
4435.442072	0.004949136
4437.370525	0.006105318
4439.298978	0.006291922
4441.227431	0.006249927
4443.155884	0.006375618
4445.084337	0.006668977
4447.012790	0.007379743
4448.941243	0.007801894
4450.869696	0.007445059
4452.798149	0.006792781
4454.726602	0.006347293
4456.655055	0.005682124
4458.583508	0.004828368
4460.511962	0.003761650
4462.440415	0.003083330
4464.368868	0.003851626
4466.297321	0.005866798
4468.225774	0.007037345
4470.154227	0.006532191
4472.082680	0.005608147
4474.011133	0.005546709
4475.939586	0.006130704
4477.868039	0.006613197
4479.796492	0.006427636
4481.724945	0.005908169
4483.653398	0.006173831
4485.581851	0.006539186
4487.510305	0.006454860
4489.438758	0.007154588
4491.367211	0.008024836
4493.295664	0.007563666
4495.224117	0.006507760
4497.152570	0.006386349
4499.081023	0.007305959
4501.009476	0.008109301
4502.937929	0.008401947
4504.866382	0.008402259
4506.794835	0.007817748
4508.723288	0.006865598
4510.651741	0.006420207
4512.580195	0.005907428
4514.508648	0.005345972
4516.437101	0.006073714
4518.365554	0.007625520
4520.294007	0.008326155
4522.222460	0.007963022
4524.150913	0.007317932
4526.079366	0.006717673
4528.007819	0.006562389
4529.936272	0.006767933
4531.864725	0.006723496
4533.793178	0.006563585
4535.721631	0.006585134
4537.650084	0.007350950
4539.578538	0.008122389
4541.506991	0.008020815
4543.435444	0.007558247
4545.363897	0.007179063
4547.292350	0.007164824
4549.220803	0.007762825
4551.149256	0.008254519
4553.077709	0.008528942
4555.006162	0.008748951
4556.934615	0.007791776
4558.863068	0.006783108
4560.791521	0.007157354
4562.719974	0.008159206
4564.648428	0.008216853
4566.576881	0.007824405
4568.505334	0.007327465
4570.433787	0.006478203
4572.362240	0.006376924
4574.290693	0.007135987
4576.219146	0.007552393
4578.147599	0.007648096
4580.076052	0.008052764
4582.004505	0.008505571
4583.932958	0.007924533
4585.861411	0.006869142
4587.789864	0.006399575
4589.718318	0.006211223
4591.646771	0.005802299
4593.575224	0.006136596
4595.503677	0.006950944
4597.432130	0.007600505
4599.360583	0.008069882
4601.289036	0.008291140
4603.217489	0.008238601
[truncated: 1,501 more rows]
