# Supplementary material for: Adaptive Method for Quantitative Estimation of Glucose and Fructose Concentrations in Aqueous Solutions Based on Infrared Nanoantenna Optics
Source: Sensors (Basel). 2019 Jul 11;19(14):3053. doi: 10.3390/s19143053 (PMC6678705; doi:10.3390/s19143053)
Supplement: Supplementary file 1 [file sensors-19-03053-s001.zip › 00_Measurement_Data/Fructose cycles/3 water/res4 sc50_50 ap100x100/3 water.26.txt]

748.239793	0.023664862
750.168246	0.017279929
752.096699	0.021639774
754.025152	0.026046818
755.953605	0.019056264
757.882058	0.024014316
759.810511	0.023260469
761.738964	0.008248707
763.667418	0.008667864
765.595871	0.009950048
767.524324	0.014032063
769.452777	0.014765944
771.381230	0.018125124
773.309683	0.024140451
775.238136	0.023597818
777.166589	0.027390769
779.095042	0.025992889
781.023495	0.031285416
782.951948	0.031429712
784.880401	0.029641438
786.808854	0.021361543
788.737308	0.025745677
790.665761	0.040209748
792.594214	0.037998915
794.522667	0.018596468
796.451120	0.020596156
798.379573	0.029927600
800.308026	0.022214703
802.236479	0.018774960
804.164932	0.018157527
806.093385	0.013839763
808.021838	0.026304444
809.950291	0.038245145
811.878744	0.030041048
813.807197	0.025005266
815.735651	0.023211770
817.664104	0.019625703
819.592557	0.014336512
821.521010	0.021185296
823.449463	0.021794979
825.377916	0.032013841
827.306369	0.035854004
829.234822	0.023782201
831.163275	0.024140695
833.091728	0.025253413
835.020181	0.019400489
836.948634	0.015065008
838.877087	0.012584209
840.805541	0.014697545
842.733994	0.011499071
844.662447	0.018022146
846.590900	0.022593345
848.519353	0.018790239
850.447806	0.010554112
852.376259	0.010728876
854.304712	0.011834478
856.233165	0.015105976
858.161618	0.020662058
860.090071	0.019860955
862.018524	0.018390633
863.946977	0.020147810
865.875430	0.021430537
867.803884	0.022553030
869.732337	0.029542271
871.660790	0.034217440
873.589243	0.032876588
875.517696	0.032368861
877.446149	0.033374202
879.374602	0.034180347
881.303055	0.037045330
883.231508	0.041767970
885.159961	0.046084534
887.088414	0.049708705
889.016867	0.050073717
890.945320	0.049033161
892.873774	0.048668578
894.802227	0.047612187
896.730680	0.048080724
898.659133	0.053498641
900.587586	0.059306439
902.516039	0.062909111
904.444492	0.068339877
906.372945	0.075539052
908.301398	0.081684999
910.229851	0.086363927
912.158304	0.089700051
914.086757	0.092121437
916.015210	0.095052861
917.943664	0.098332256
919.872117	0.099971078
921.800570	0.100898191
923.729023	0.103107519
925.657476	0.107760660
927.585929	0.116239585
929.514382	0.126399845
931.442835	0.134226888
933.371288	0.139216706
935.299741	0.142617986
937.228194	0.145038158
939.156647	0.147945106
941.085100	0.152989939
943.013553	0.159521490
944.942007	0.165742159
946.870460	0.170935139
948.798913	0.176211253
950.727366	0.182722449
952.655819	0.189850703
954.584272	0.196494460
956.512725	0.202548131
958.441178	0.208966523
960.369631	0.216110885
962.298084	0.223339170
964.226537	0.230008408
966.154990	0.236287460
968.083443	0.242849842
970.011897	0.249367520
971.940350	0.256247222
973.868803	0.263949305
975.797256	0.270870179
977.725709	0.276336849
979.654162	0.281369388
981.582615	0.286590785
983.511068	0.291829735
985.439521	0.297316402
987.367974	0.303792804
989.296427	0.310858399
991.224880	0.317385763
993.153333	0.323444575
995.081786	0.329876631
997.010240	0.336077541
998.938693	0.340971470
1000.867146	0.345076263
1002.795599	0.349157572
1004.724052	0.353676200
1006.652505	0.359196872
1008.580958	0.365069568
1010.509411	0.369641274
1012.437864	0.372727066
1014.366317	0.375391990
1016.294770	0.378357172
1018.223223	0.382408589
1020.151676	0.387317717
1022.080130	0.391370118
1024.008583	0.394028872
1025.937036	0.396554470
1027.865489	0.399489790
1029.793942	0.401986152
1031.722395	0.403914660
1033.650848	0.405676574
1035.579301	0.407329082
1037.507754	0.409389824
1039.436207	0.411897123
1041.364660	0.414092153
1043.293113	0.415248871
1045.221566	0.414925724
1047.150019	0.414005011
1049.078473	0.413841099
1051.006926	0.414178878
1052.935379	0.414128631
1054.863832	0.413891822
1056.792285	0.413893163
1058.720738	0.413504362
1060.649191	0.412205040
1062.577644	0.410767436
1064.506097	0.409895450
1066.434550	0.409153849
1068.363003	0.407706201
1070.291456	0.405571848
1072.219909	0.403814375
1074.148363	0.402769625
1076.076816	0.401999205
1078.005269	0.401550382
1079.933722	0.400759518
1081.862175	0.398991466
1083.790628	0.397187114
1085.719081	0.395792574
1087.647534	0.394092828
1089.575987	0.391921908
1091.504440	0.389829338
1093.432893	0.387857109
1095.361346	0.385645658
1097.289799	0.383557916
1099.218253	0.381777078
1101.146706	0.379961461
1103.075159	0.378019422
1105.003612	0.375612676
1106.932065	0.372999936
1108.860518	0.370891958
1110.788971	0.368500799
1112.717424	0.365007609
1114.645877	0.361330539
1116.574330	0.358607173
1118.502783	0.356643677
1120.431236	0.354411185
1122.359689	0.351604342
1124.288142	0.348829210
1126.216596	0.346504867
1128.145049	0.344291687
1130.073502	0.341411620
1132.001955	0.337878883
1133.930408	0.334868819
1135.858861	0.332972735
1137.787314	0.331173718
1139.715767	0.328630000
1141.644220	0.326010942
1143.572673	0.323744953
1145.501126	0.321132421
1147.429579	0.318106115
1149.358032	0.315329820
1151.286486	0.312720180
1153.214939	0.309954733
1155.143392	0.307136357
1157.071845	0.304070055
1159.000298	0.300732553
1160.928751	0.297811627
1162.857204	0.295631438
1164.785657	0.293611705
1166.714110	0.290970147
1168.642563	0.287660152
1170.571016	0.284209430
1172.499469	0.280906081
1174.427922	0.277954966
1176.356375	0.275375217
1178.284829	0.272765040
1180.213282	0.270063579
1182.141735	0.267556250
1184.070188	0.265247107
1185.998641	0.262914658
1187.927094	0.260078490
1189.855547	0.256670296
1191.784000	0.253634393
1193.712453	0.251329929
1195.640906	0.249164149
1197.569359	0.246898726
1199.497812	0.244399324
1201.426265	0.241604507
1203.354719	0.239447385
1205.283172	0.237424850
1207.211625	0.234977603
1209.140078	0.232204601
1211.068531	0.229695737
1212.996984	0.227551147
1214.925437	0.225160301
1216.853890	0.222505361
1218.782343	0.220291689
1220.710796	0.218589514
1222.639249	0.216909468
1224.567702	0.215051785
1226.496155	0.213214964
1228.424609	0.211442515
1230.353062	0.209467679
1232.281515	0.207345709
1234.209968	0.205074355
1236.138421	0.202612773
1238.066874	0.200593665
1239.995327	0.199130893
1241.923780	0.197447583
1243.852233	0.195522472
1245.780686	0.193809018
1247.709139	0.192302406
1249.637592	0.190774038
1251.566045	0.189134195
1253.494498	0.187530518
1255.422952	0.186170429
1257.351405	0.184834912
1259.279858	0.183228314
1261.208311	0.181437090
1263.136764	0.179333642
1265.065217	0.177032277
1266.993670	0.175190449
1268.922123	0.173721656
1270.850576	0.172042951
1272.779029	0.170279831
1274.707482	0.168657884
1276.635935	0.167164758
1278.564388	0.165693372
1280.492842	0.164040506
1282.421295	0.162247613
1284.349748	0.160756767
1286.278201	0.159790725
1288.206654	0.158822998
1290.135107	0.157073960
1292.063560	0.154744133
1293.992013	0.152829319
1295.920466	0.151565239
1297.848919	0.150400564
1299.777372	0.149029851
1301.705825	0.147570252
1303.634278	0.146265715
1305.562731	0.145065993
1307.491185	0.143855810
1309.419638	0.142893165
1311.348091	0.142125428
1313.276544	0.141501963
1315.204997	0.140887409
1317.133450	0.139621913
1319.061903	0.137718752
1320.990356	0.135690212
1322.918809	0.133653432
1324.847262	0.131737933
1326.775715	0.130119488
1328.704168	0.128659800
1330.632621	0.127239063
1332.561075	0.126331106
1334.489528	0.126475349
1336.417981	0.127273858
1338.346434	0.127320677
1340.274887	0.125984102
1342.203340	0.123479620
1344.131793	0.120530955
1346.060246	0.118387662
1347.988699	0.117241710
1349.917152	0.116430551
1351.845605	0.115524426
1353.774058	0.114312075
1355.702511	0.113058276
1357.630965	0.112372965
1359.559418	0.112270921
1361.487871	0.111952238
1363.416324	0.111270651
1365.344777	0.110217750
1367.273230	0.108652323
1369.201683	0.107787602
1371.130136	0.107888043
1373.058589	0.107526496
1374.987042	0.106396578
1376.915495	0.104660466
1378.843948	0.102491997
1380.772401	0.100938201
1382.700854	0.100596808
1384.629308	0.100829937
1386.557761	0.100418895
1388.486214	0.099357218
1390.414667	0.098384820
1392.343120	0.097706646
1394.271573	0.097945377
1396.200026	0.098537251
1398.128479	0.097224139
1400.056932	0.094691873
1401.985385	0.092709169
1403.913838	0.091073528
1405.842291	0.089927956
1407.770744	0.088905409
1409.699198	0.087473497
1411.627651	0.086486816
1413.556104	0.086757183
1415.484557	0.087761238
1417.413010	0.088139243
1419.341463	0.088044539
1421.269916	0.087691054
1423.198369	0.085906215
1425.126822	0.083836570
1427.055275	0.082648650
1428.983728	0.081947215
1430.912181	0.082294181
1432.840634	0.083168812
1434.769087	0.082429923
1436.697541	0.080449782
1438.625994	0.079028495
1440.554447	0.077214293
1442.482900	0.075474426
1444.411353	0.075113110
1446.339806	0.075165220
1448.268259	0.074786380
1450.196712	0.074320860
1452.125165	0.074584261
1454.053618	0.076065756
1455.982071	0.077749304
1457.910524	0.078340672
1459.838977	0.077037439
1461.767431	0.074070320
1463.695884	0.071134351
1465.624337	0.069780186
1467.552790	0.070129976
1469.481243	0.071053766
1471.409696	0.072122157
1473.338149	0.073120281
1475.266602	0.072121494
1477.195055	0.069119401
1479.123508	0.066155694
1481.051961	0.064180702
1482.980414	0.063751578
1484.908867	0.064766414
1486.837321	0.066505820
1488.765774	0.067739017
1490.694227	0.067454599
1492.622680	0.066265546
1494.551133	0.064736798
1496.479586	0.063626260
1498.408039	0.063194640
1500.336492	0.062766418
1502.264945	0.062903464
1504.193398	0.063890666
1506.121851	0.065437347
1508.050304	0.067086399
1509.978757	0.065559216
1511.907210	0.061932668
1513.835664	0.060056567
1515.764117	0.060881954
1517.692570	0.063581251
1519.621023	0.065321751
1521.549476	0.064701185
1523.477929	0.063560054
1525.406382	0.061438814
1527.334835	0.058665819
1529.263288	0.056875460
1531.191741	0.055783220
1533.120194	0.055460446
1535.048647	0.057104349
1536.977100	0.059359897
1538.905554	0.061611257
1540.834007	0.064691946
1542.762460	0.063938357
1544.690913	0.058642663
1546.619366	0.054091208
1548.547819	0.051695891
1550.476272	0.050969653
1552.404725	0.051441800
1554.333178	0.052840646
1556.261631	0.054563791
1558.190084	0.054805223
1560.118537	0.054334823
1562.046990	0.053111963
1563.975443	0.050669499
1565.903897	0.049165249
1567.832350	0.048858695
1569.760803	0.049033735
1571.689256	0.049962956
1573.617709	0.050462227
1575.546162	0.049911324
1577.474615	0.049356449
1579.403068	0.048372373
1581.331521	0.046817146
1583.259974	0.046006288
1585.188427	0.046043672
1587.116880	0.046168484
1589.045333	0.046154909
1590.973787	0.046270877
1592.902240	0.046675682
1594.830693	0.047130350
1596.759146	0.047301978
1598.687599	0.047283780
1600.616052	0.047498655
1602.544505	0.048026923
1604.472958	0.048516650
1606.401411	0.048857674
1608.329864	0.049349599
1610.258317	0.050127994
1612.186770	0.051061649
1614.115223	0.051745027
1616.043677	0.052028570
1617.972130	0.052754402
1619.900583	0.053689457
1621.829036	0.054017972
1623.757489	0.054551568
1625.685942	0.054898880
1627.614395	0.054262511
1629.542848	0.053980287
1631.471301	0.054777015
1633.399754	0.055864289
1635.328207	0.057133708
1637.256660	0.058613993
1639.185113	0.058421783
1641.113566	0.057372417
1643.042020	0.057677221
1644.970473	0.059051566
1646.898926	0.060862623
1648.827379	0.063132465
1650.755832	0.063413985
1652.684285	0.061582141
1654.612738	0.060603973
1656.541191	0.058967672
1658.469644	0.056319106
1660.398097	0.054427546
1662.326550	0.053637054
1664.255003	0.054043155
1666.183456	0.054880008
1668.111910	0.055194549
1670.040363	0.055603925
1671.968816	0.055664267
1673.897269	0.053789098
1675.825722	0.051631823
1677.754175	0.051223692
1679.682628	0.052028157
1681.611081	0.053074822
1683.539534	0.053262860
1685.467987	0.052339751
1687.396440	0.049836487
1689.324893	0.046545025
1691.253346	0.044975381
1693.181799	0.045166168
1695.110253	0.046154093
1697.038706	0.047879070
1698.967159	0.047988970
1700.895612	0.046384979
1702.824065	0.045240376
1704.752518	0.043464657
1706.680971	0.041240655
1708.609424	0.039472215
1710.537877	0.038567189
1712.466330	0.038895074
1714.394783	0.039971605
1716.323236	0.040475022
1718.251689	0.039707430
1720.180143	0.038068607
1722.108596	0.036018305
1724.037049	0.034336541
1725.965502	0.033677906
1727.893955	0.034063775
1729.822408	0.035532638
1731.750861	0.037102494
1733.679314	0.037300903
1735.607767	0.036880460
1737.536220	0.036285549
1739.464673	0.035611954
1741.393126	0.035561439
1743.321579	0.035921875
1745.250032	0.036361221
1747.178486	0.036713578
1749.106939	0.036474962
1751.035392	0.035779238
1752.963845	0.035118934
1754.892298	0.034469079
1756.820751	0.034163974
1758.749204	0.034480821
1760.677657	0.034496590
1762.606110	0.034139294
1764.534563	0.034066215
1766.463016	0.034369580
1768.391469	0.035372257
1770.319922	0.036620364
1772.248376	0.037216473
1774.176829	0.037341271
1776.105282	0.037083723
1778.033735	0.036562707
1779.962188	0.036230639
1781.890641	0.036231644
1783.819094	0.036323611
1785.747547	0.036628354
1787.676000	0.037481200
1789.604453	0.038526468
1791.532906	0.039353464
1793.461359	0.040030472
1795.389812	0.040368550
1797.318266	0.040265787
1799.246719	0.040029593
1801.175172	0.039857447
1803.103625	0.039744262
1805.032078	0.039691813
1806.960531	0.040012196
1808.888984	0.040649522
1810.817437	0.041100990
1812.745890	0.041156456
1814.674343	0.040811025
1816.602796	0.040336490
1818.531249	0.040236436
1820.459702	0.040562175
1822.388155	0.041103311
1824.316609	0.041879769
1826.245062	0.042933505
1828.173515	0.043493871
1830.101968	0.043296333
1832.030421	0.042866342
1833.958874	0.042100247
1835.887327	0.041303761
1837.815780	0.041061420
1839.744233	0.041379511
1841.672686	0.041815735
1843.601139	0.042223480
1845.529592	0.042603720
1847.458045	0.042038795
1849.386499	0.040737670
1851.314952	0.039927788
1853.243405	0.039703291
1855.171858	0.039491609
1857.100311	0.039139301
1859.028764	0.038916666
1860.957217	0.038978972
1862.885670	0.039307710
1864.814123	0.039857130
1866.742576	0.040207129
1868.671029	0.039991263
1870.599482	0.039360229
1872.527935	0.038404610
1874.456388	0.037415482
1876.384842	0.036798973
1878.313295	0.036534619
1880.241748	0.036418952
1882.170201	0.036185279
1884.098654	0.035824526
1886.027107	0.035647228
1887.955560	0.035616159
1889.884013	0.035494201
1891.812466	0.035080001
1893.740919	0.034377385
1895.669372	0.033861931
1897.597825	0.033591002
1899.526278	0.033273317
1901.454732	0.032965675
1903.383185	0.032826692
1905.311638	0.032821912
1907.240091	0.032635868
1909.168544	0.032168880
1911.096997	0.031688951
1913.025450	0.031298038
1914.953903	0.031020746
1916.882356	0.030916207
1918.810809	0.031067792
1920.739262	0.031043844
1922.667715	0.030481394
1924.596168	0.029837785
1926.524622	0.029193381
1928.453075	0.028455259
1930.381528	0.027922314
1932.309981	0.027721487
1934.238434	0.027700044
1936.166887	0.027677249
1938.095340	0.027656095
1940.023793	0.027692612
1941.952246	0.027710447
1943.880699	0.027558109
1945.809152	0.027139658
1947.737605	0.026803631
1949.666058	0.026717953
1951.594511	0.026450520
1953.522965	0.025909217
1955.451418	0.025471058
1957.379871	0.025278902
1959.308324	0.025105963
1961.236777	0.024859959
1963.165230	0.024601119
1965.093683	0.024324689
1967.022136	0.024136389
1968.950589	0.024010735
1970.879042	0.023678211
1972.807495	0.023287579
1974.735948	0.023143465
1976.664401	0.023136089
1978.592855	0.023033949
1980.521308	0.022751428
1982.449761	0.022365298
1984.378214	0.022097457
1986.306667	0.022109298
1988.235120	0.022214882
1990.163573	0.022042515
1992.092026	0.021670951
1994.020479	0.021355169
1995.948932	0.020956976
1997.877385	0.020512339
1999.805838	0.020240441
2001.734291	0.020156715
2003.662744	0.020105146
2005.591198	0.019985750
2007.519651	0.019912431
2009.448104	0.019874506
2011.376557	0.019694241
2013.305010	0.019470770
2015.233463	0.019395074
2017.161916	0.019326542
2019.090369	0.019129330
2021.018822	0.018884860
2022.947275	0.018577283
2024.875728	0.018271985
2026.804181	0.018239232
2028.732634	0.018455155
2030.661088	0.018533347
2032.589541	0.018402070
2034.517994	0.018155854
2036.446447	0.017745785
2038.374900	0.017370654
2040.303353	0.017348941
2042.231806	0.017558401
2044.160259	0.017555565
2046.088712	0.017204728
2048.017165	0.016714435
2049.945618	0.016291514
2051.874071	0.016080251
2053.802524	0.016199542
2055.730978	0.016569786
2057.659431	0.016733881
2059.587884	0.016414028
2061.516337	0.015853195
2063.444790	0.015375231
2065.373243	0.015328759
2067.301696	0.015709177
2069.230149	0.016039077
2071.158602	0.016024789
2073.087055	0.015746126
2075.015508	0.015472603
2076.943961	0.015257729
2078.872414	0.014868866
2080.800867	0.014397814
2082.729321	0.014237511
2084.657774	0.014408782
2086.586227	0.014517285
2088.514680	0.014493632
2090.443133	0.014598425
2092.371586	0.014643250
2094.300039	0.014381664
2096.228492	0.014098371
2098.156945	0.013962358
2100.085398	0.013790395
2102.013851	0.013492336
2103.942304	0.013205639
2105.870757	0.013209305
2107.799211	0.013535704
2109.727664	0.013875341
2111.656117	0.014003325
2113.584570	0.013971569
2115.513023	0.014011231
2117.441476	0.014069712
2119.369929	0.013829527
2121.298382	0.013401994
2123.226835	0.013329957
2125.155288	0.013570032
2127.083741	0.013535507
2129.012194	0.013379020
2130.940647	0.013469682
2132.869100	0.013418745
2134.797554	0.013164754
2136.726007	0.013103486
2138.654460	0.013112298
2140.582913	0.013096229
2142.511366	0.013203911
2144.439819	0.013270383
2146.368272	0.013146310
2148.296725	0.013009514
2150.225178	0.012993678
2152.153631	0.012996428
2154.082084	0.012956135
2156.010537	0.012908782
2157.938990	0.012858702
2159.867444	0.012752120
2161.795897	0.012479993
2163.724350	0.012079644
2165.652803	0.011818973
2167.581256	0.011851490
2169.509709	0.011976617
2171.438162	0.011944765
2173.366615	0.011706970
2175.295068	0.011325241
2177.223521	0.011058389
2179.151974	0.011166419
2181.080427	0.011437179
2183.008880	0.011502859
2184.937334	0.011430022
2186.865787	0.011519552
2188.794240	0.011693369
2190.722693	0.011601281
2192.651146	0.011301754
2194.579599	0.011292052
2196.508052	0.011541393
2198.436505	0.011564883
2200.364958	0.011339117
2202.293411	0.011067402
2204.221864	0.011001316
2206.150317	0.011324828
2208.078770	0.011686430
2210.007223	0.011655712
2211.935677	0.011333404
2213.864130	0.011063190
2215.792583	0.010950813
2217.721036	0.010921624
2219.649489	0.010941969
2221.577942	0.010855975
2223.506395	0.010662374
2225.434848	0.010624222
2227.363301	0.010746738
2229.291754	0.010838987
2231.220207	0.010752740
2233.148660	0.010360382
2235.077113	0.009947888
2237.005567	0.009833930
2238.934020	0.009830131
2240.862473	0.009940038
2242.790926	0.010299684
2244.719379	0.010448216
2246.647832	0.010070038
2248.576285	0.009574896
2250.504738	0.009238810
2252.433191	0.009005606
2254.361644	0.009174813
2256.290097	0.009685405
2258.218550	0.010002511
2260.147003	0.009811275
2262.075456	0.009365981
2264.003910	0.009085751
2265.932363	0.009044275
2267.860816	0.009052114
2269.789269	0.009013644
2271.717722	0.009038839
2273.646175	0.009134373
2275.574628	0.009105492
2277.503081	0.009009094
2279.431534	0.009013254
2281.359987	0.008951184
2283.288440	0.008662734
2285.216893	0.008408072
2287.145346	0.008411219
2289.073800	0.008554545
2291.002253	0.008713647
2292.930706	0.008860032
2294.859159	0.009021983
2296.787612	0.009202790
2298.716065	0.009275160
2300.644518	0.009128815
2302.572971	0.008727201
2304.501424	0.008176557
2306.429877	0.007832943
2308.358330	0.007808363
2310.286783	0.007828685
2312.215236	0.007835290
2314.143690	0.008018209
2316.072143	0.008249857
2318.000596	0.008213710
2319.929049	0.007990626
2321.857502	0.007886672
2323.785955	0.007899532
2325.714408	0.007785534
2327.642861	0.007569185
2329.571314	0.007664731
2331.499767	0.008327630
2333.428220	0.009149613
2335.356673	0.009383049
2337.285126	0.008826043
2339.213579	0.008138450
2341.142033	0.007643388
2343.070486	0.007065857
2344.998939	0.006861459
2346.927392	0.007555086
2348.855845	0.008454785
2350.784298	0.008502533
2352.712751	0.007662133
2354.641204	0.006744860
2356.569657	0.006410453
2358.498110	0.006556270
2360.426563	0.006550124
2362.355016	0.006381256
2364.283469	0.006455493
2366.211923	0.006546829
2368.140376	0.006458733
2370.068829	0.006336626
2371.997282	0.006441328
2373.925735	0.006964125
2375.854188	0.007426341
2377.782641	0.007402838
2379.711094	0.007203016
2381.639547	0.007121410
2383.568000	0.007051056
2385.496453	0.006835261
2387.424906	0.006547950
2389.353359	0.006366850
2391.281812	0.006342210
2393.210266	0.006443836
2395.138719	0.006588654
2397.067172	0.006676865
2398.995625	0.006713337
2400.924078	0.006680214
2402.852531	0.006578701
2404.780984	0.006634840
2406.709437	0.006726207
2408.637890	0.006583961
2410.566343	0.006537930
2412.494796	0.006731558
2414.423249	0.006706930
2416.351702	0.006367146
2418.280156	0.005906920
2420.208609	0.005532893
2422.137062	0.005630520
2424.065515	0.005925383
2425.993968	0.005858161
2427.922421	0.005658989
2429.850874	0.005648364
2431.779327	0.005711257
2433.707780	0.005696457
2435.636233	0.005675970
2437.564686	0.005792523
2439.493139	0.005875542
2441.421592	0.005740699
2443.350045	0.005633565
2445.278499	0.005666904
2447.206952	0.005642302
2449.135405	0.005509458
2451.063858	0.005569091
2452.992311	0.005848361
2454.920764	0.005894177
2456.849217	0.005511119
2458.777670	0.005180254
2460.706123	0.005286460
2462.634576	0.005593213
2464.563029	0.005754849
2466.491482	0.005865794
2468.419935	0.006098895
2470.348389	0.006319624
2472.276842	0.006364082
2474.205295	0.006305713
2476.133748	0.006213852
2478.062201	0.006140135
2479.990654	0.006238323
2481.919107	0.006418392
2483.847560	0.006405034
2485.776013	0.006323006
2487.704466	0.006327241
2489.632919	0.006342544
2491.561372	0.006301955
2493.489825	0.006310040
2495.418279	0.006481354
2497.346732	0.006736225
2499.275185	0.006959027
2501.203638	0.007196839
2503.132091	0.007518321
2505.060544	0.007722526
2506.988997	0.007707485
2508.917450	0.007999279
2510.845903	0.008828949
2512.774356	0.009284436
2514.702809	0.009017433
2516.631262	0.008727574
2518.559715	0.008877876
2520.488168	0.009215225
2522.416622	0.009458995
2524.345075	0.009647886
2526.273528	0.009776365
2528.201981	0.009839952
2530.130434	0.010063707
2532.058887	0.010402100
2533.987340	0.010528949
2535.915793	0.010598012
2537.844246	0.010867211
2539.772699	0.011157521
2541.701152	0.011268585
2543.629605	0.011270021
2545.558058	0.011494963
2547.486512	0.012076818
2549.414965	0.012552088
2551.343418	0.012587657
2553.271871	0.012512441
2555.200324	0.012771573
2557.128777	0.013292713
2559.057230	0.013693827
2560.985683	0.013940944
2562.914136	0.014137296
2564.842589	0.014259034
2566.771042	0.014419994
2568.699495	0.014727799
2570.627948	0.015098036
2572.556401	0.015446243
2574.484855	0.015714010
2576.413308	0.015761398
2578.341761	0.015726520
2580.270214	0.016094770
2582.198667	0.016644685
2584.127120	0.016765038
2586.055573	0.016698627
2587.984026	0.016728129
2589.912479	0.016732730
2591.840932	0.016906170
2593.769385	0.017381256
2595.697838	0.017918834
2597.626291	0.018293487
2599.554745	0.018406399
2601.483198	0.018267656
2603.411651	0.018053943
2605.340104	0.017922478
2607.268557	0.017915424
2609.197010	0.018097011
2611.125463	0.018459884
2613.053916	0.018789630
2614.982369	0.018785432
2616.910822	0.018675372
2618.839275	0.018829316
2620.767728	0.018901292
2622.696181	0.018653927
2624.624635	0.018402644
2626.553088	0.018218493
2628.481541	0.018087152
2630.409994	0.018138988
2632.338447	0.018286278
2634.266900	0.018412195
2636.195353	0.018484665
2638.123806	0.018459866
2640.052259	0.018448161
2641.980712	0.018363666
2643.909165	0.018034723
2645.837618	0.017739790
2647.766071	0.017741403
2649.694524	0.017855894
2651.622978	0.017762056
2653.551431	0.017549992
2655.479884	0.017665992
2657.408337	0.017992390
2659.336790	0.018064115
2661.265243	0.017871941
2663.193696	0.017475966
2665.122149	0.016951559
2667.050602	0.016851919
2668.979055	0.017361179
2670.907508	0.017600911
2672.835961	0.017052885
2674.764414	0.016391734
2676.692868	0.016107386
2678.621321	0.015980931
2680.549774	0.015931090
2682.478227	0.016126011
2684.406680	0.016416332
2686.335133	0.016488709
2688.263586	0.016283043
2690.192039	0.015821991
2692.120492	0.015362557
2694.048945	0.015182571
2695.977398	0.015158002
2697.905851	0.015210467
2699.834304	0.015156763
2701.762757	0.014904244
2703.691211	0.014784024
2705.619664	0.014886601
2707.548117	0.014886880
2709.476570	0.014732547
2711.405023	0.014709235
2713.333476	0.014857220
2715.261929	0.014912740
2717.190382	0.014676502
2719.118835	0.014319503
2721.047288	0.014168974
2722.975741	0.014341637
2724.904194	0.014626332
2726.832647	0.014669965
2728.761101	0.014573381
2730.689554	0.014675738
2732.618007	0.014662794
2734.546460	0.014187678
2736.474913	0.013628699
2738.403366	0.013385222
2740.331819	0.013407518
2742.260272	0.013593446
2744.188725	0.013788858
2746.117178	0.013828617
2748.045631	0.013832580
2749.974084	0.013815571
2751.902537	0.013653557
2753.830991	0.013495257
2755.759444	0.013283632
2757.687897	0.012867216
2759.616350	0.012563013
2761.544803	0.012668719
2763.473256	0.012939967
2765.401709	0.013004811
2767.330162	0.012857503
2769.258615	0.012584352
2771.187068	0.012227317
2773.115521	0.011979539
2775.043974	0.012061105
2776.972427	0.012467983
2778.900880	0.012890585
2780.829334	0.013087656
2782.757787	0.012998406
2784.686240	0.012466214
2786.614693	0.011711442
2788.543146	0.011418746
2790.471599	0.011724886
2792.400052	0.012097472
2794.328505	0.012294357
2796.256958	0.012507694
2798.185411	0.012562360
2800.113864	0.012169506
2802.042317	0.011824486
2803.970770	0.011938073
2805.899224	0.012070608
2807.827677	0.011868467
2809.756130	0.011675345
2811.684583	0.011625632
2813.613036	0.011305783
2815.541489	0.010846764
2817.469942	0.010829576
2819.398395	0.011185601
2821.326848	0.011357061
2823.255301	0.011292652
2825.183754	0.011326235
2827.112207	0.011346603
2829.040660	0.011125324
2830.969113	0.010833433
2832.897567	0.010784504
2834.826020	0.011129319
2836.754473	0.011625038
2838.682926	0.012030776
2840.611379	0.012110200
2842.539832	0.011592519
2844.468285	0.010854338
2846.396738	0.010465818
2848.325191	0.010533195
2850.253644	0.010908308
2852.182097	0.011132118
2854.110550	0.010788950
2856.039003	0.010261720
2857.967457	0.010397855
2859.895910	0.010941129
2861.824363	0.011070482
2863.752816	0.010846809
2865.681269	0.010647482
2867.609722	0.010742756
2869.538175	0.011211491
2871.466628	0.011770402
2873.395081	0.011846409
2875.323534	0.011225799
2877.251987	0.010327116
2879.180440	0.009834126
2881.108893	0.009955496
2883.037347	0.010245144
2884.965800	0.010291210
2886.894253	0.010096410
2888.822706	0.009921920
2890.751159	0.010088820
2892.679612	0.010561161
2894.608065	0.011031456
2896.536518	0.011387107
2898.464971	0.011534115
2900.393424	0.011371002
2902.321877	0.011135183
2904.250330	0.011040429
2906.178783	0.011146193
2908.107236	0.011362162
2910.035690	0.011230207
2911.964143	0.010731474
2913.892596	0.010602234
2915.821049	0.011055895
2917.749502	0.011396166
2919.677955	0.011093230
2921.606408	0.010552092
2923.534861	0.010378534
2925.463314	0.010564065
2927.391767	0.010923941
2929.320220	0.011196469
2931.248673	0.010976488
2933.177126	0.010476979
2935.105580	0.010357476
2937.034033	0.010696974
2938.962486	0.011110068
2940.890939	0.011289285
2942.819392	0.011127502
2944.747845	0.010821029
2946.676298	0.010747570
2948.604751	0.011020876
2950.533204	0.011317568
2952.461657	0.011481737
2954.390110	0.011678582
2956.318563	0.011878858
2958.247016	0.011850616
2960.175469	0.011454785
2962.103923	0.011013622
2964.032376	0.011135013
2965.960829	0.011546948
2967.889282	0.011481121
2969.817735	0.011193901
2971.746188	0.011331202
2973.674641	0.011722968
2975.603094	0.011715832
2977.531547	0.011393027
2979.460000	0.011455967
2981.388453	0.011985801
2983.316906	0.012416609
2985.245359	0.012477172
2987.173813	0.012374079
2989.102266	0.012211689
2991.030719	0.011962400
2992.959172	0.011801564
2994.887625	0.011625879
2996.816078	0.011369569
2998.744531	0.011372306
3000.672984	0.011559195
3002.601437	0.011855287
3004.529890	0.012159956
3006.458343	0.012368642
3008.386796	0.012584317
3010.315249	0.012753892
3012.243703	0.012772431
3014.172156	0.012872821
3016.100609	0.013035813
3018.029062	0.012893265
3019.957515	0.012545072
3021.885968	0.012341270
3023.814421	0.012385408
3025.742874	0.012776997
3027.671327	0.013309002
3029.599780	0.013370208
3031.528233	0.012934052
3033.456686	0.012573365
3035.385139	0.012553629
3037.313592	0.012698327
3039.242046	0.012845146
3041.170499	0.013023746
3043.098952	0.013230367
3045.027405	0.013291840
3046.955858	0.013231172
3048.884311	0.013266349
3050.812764	0.013513084
3052.741217	0.013953826
3054.669670	0.014518524
3056.598123	0.014978218
3058.526576	0.014931419
3060.455029	0.014410427
3062.383482	0.014063329
3064.311936	0.014156344
3066.240389	0.014352590
3068.168842	0.014524966
3070.097295	0.014645261
3072.025748	0.014465170
3073.954201	0.014227432
3075.882654	0.014440639
3077.811107	0.014882890
3079.739560	0.015073277
3081.668013	0.015042237
3083.596466	0.015023676
3085.524919	0.015122646
3087.453372	0.015315442
3089.381825	0.015590268
3091.310279	0.015913839
3093.238732	0.016077973
3095.167185	0.016104611
3097.095638	0.016294142
3099.024091	0.016410608
3100.952544	0.016359789
3102.880997	0.016553007
3104.809450	0.016904803
3106.737903	0.017142814
3108.666356	0.017286131
3110.594809	0.017418468
3112.523262	0.017465003
3114.451715	0.017246919
3116.380169	0.016846161
3118.308622	0.016698048
3120.237075	0.017153671
3122.165528	0.017916063
3124.093981	0.018320819
3126.022434	0.018337376
3127.950887	0.018441414
3129.879340	0.018783182
3131.807793	0.019139243
3133.736246	0.019394986
3135.664699	0.019748824
3137.593152	0.020314023
3139.521605	0.020685013
3141.450058	0.020593066
3143.378512	0.020447478
3145.306965	0.020580979
3147.235418	0.020913806
3149.163871	0.021115886
3151.092324	0.020785246
3153.020777	0.020303473
3154.949230	0.020367568
3156.877683	0.020818859
3158.806136	0.021124210
3160.734589	0.021137208
3162.663042	0.021147173
3164.591495	0.021386636
3166.519948	0.021579674
3168.448402	0.021548042
3170.376855	0.021632023
3172.305308	0.021900011
3174.233761	0.022020748
3176.162214	0.021920802
3178.090667	0.021850221
3180.019120	0.022136936
3181.947573	0.022824330
3183.876026	0.023658587
3185.804479	0.024525220
3187.732932	0.025183879
3189.661385	0.025138205
3191.589838	0.024455894
3193.518292	0.023948085
3195.446745	0.024181968
3197.375198	0.024842050
3199.303651	0.025191700
3201.232104	0.025089452
3203.160557	0.025039740
3205.089010	0.025084054
3207.017463	0.024712758
3208.945916	0.023928942
3210.874369	0.023414850
3212.802822	0.023561910
3214.731275	0.024095166
3216.659728	0.024721358
3218.588181	0.025303496
3220.516635	0.025732195
3222.445088	0.026212947
3224.373541	0.026624093
3226.301994	0.026516626
3228.230447	0.026081746
3230.158900	0.025776692
3232.087353	0.025723096
3234.015806	0.025913123
3235.944259	0.026635716
3237.872712	0.028003393
3239.801165	0.029013135
3241.729618	0.028760182
3243.658071	0.028030863
3245.586525	0.027837643
3247.514978	0.028049253
3249.443431	0.028009469
3251.371884	0.027378708
3253.300337	0.026616655
3255.228790	0.026436999
3257.157243	0.026871584
3259.085696	0.027405370
3261.014149	0.027667934
3262.942602	0.028013643
3264.871055	0.028782787
3266.799508	0.029527845
3268.727961	0.029744726
3270.656414	0.029683685
3272.584868	0.029815951
3274.513321	0.030095771
3276.441774	0.030130137
3278.370227	0.029693149
3280.298680	0.029208055
3282.227133	0.029258329
3284.155586	0.029584708
3286.084039	0.029744213
3288.012492	0.029941933
3289.940945	0.030098272
3291.869398	0.029796461
3293.797851	0.029418999
3295.726304	0.029550657
3297.654758	0.030043919
3299.583211	0.030370722
3301.511664	0.030486437
3303.440117	0.030716909
3305.368570	0.031008793
3307.297023	0.031071048
3309.225476	0.031131439
3311.153929	0.031564821
3313.082382	0.031885613
3315.010835	0.031528927
3316.939288	0.030746873
3318.867741	0.030189445
3320.796194	0.030246312
3322.724648	0.030541359
3324.653101	0.030721650
3326.581554	0.031009499
3328.510007	0.031266283
3330.438460	0.031571373
3332.366913	0.032423109
3334.295366	0.033248253
3336.223819	0.033248559
3338.152272	0.033053115
3340.080725	0.033385895
3342.009178	0.033837698
3343.937631	0.034122299
3345.866084	0.034445927
3347.794537	0.034544051
3349.722991	0.034164917
3351.651444	0.033989903
3353.579897	0.034578525
3355.508350	0.035113283
3357.436803	0.034867611
3359.365256	0.034529556
3361.293709	0.034753390
3363.222162	0.035223737
3365.150615	0.035684101
3367.079068	0.036108449
3369.007521	0.036064494
3370.935974	0.035806730
3372.864427	0.036229752
3374.792881	0.036919907
3376.721334	0.036833789
3378.649787	0.036298461
3380.578240	0.036280625
3382.506693	0.036628813
3384.435146	0.036638875
3386.363599	0.036533162
3388.292052	0.036890984
3390.220505	0.037559308
3392.148958	0.037940420
3394.077411	0.037857000
3396.005864	0.037570156
3397.934317	0.037225600
3399.862770	0.037037175
3401.791224	0.037489686
3403.719677	0.037966251
3405.648130	0.038071416
3407.576583	0.038021985
3409.505036	0.037949163
3411.433489	0.037602693
3413.361942	0.037100319
3415.290395	0.036981504
3417.218848	0.037419681
3419.147301	0.038192537
3421.075754	0.038938340
3423.004207	0.038935855
3424.932660	0.038253192
3426.861114	0.037985802
3428.789567	0.038480114
3430.718020	0.038904130
3432.646473	0.038483225
3434.574926	0.037675150
3436.503379	0.037237469
3438.431832	0.036932930
3440.360285	0.036572978
3442.288738	0.036623400
3444.217191	0.036891468
3446.145644	0.036764901
3448.074097	0.036507018
3450.002550	0.036190428
3451.931004	0.035696287
3453.859457	0.035402518
3455.787910	0.035391811
3457.716363	0.035521552
3459.644816	0.035741735
3461.573269	0.036052000
3463.501722	0.036279544
3465.430175	0.035933308
3467.358628	0.035396349
3469.287081	0.035634559
3471.215534	0.036248092
3473.143987	0.036287718
3475.072440	0.036030240
3477.000893	0.035990022
3478.929347	0.035825007
3480.857800	0.035529740
3482.786253	0.035666648
3484.714706	0.035821196
3486.643159	0.035223160
3488.571612	0.034268413
3490.500065	0.033640753
3492.428518	0.033375785
3494.356971	0.033270363
3496.285424	0.033199824
3498.213877	0.033215780
3500.142330	0.033431742
3502.070783	0.033603303
3503.999237	0.033582024
3505.927690	0.033615906
3507.856143	0.033621524
3509.784596	0.033380963
3511.713049	0.032863826
3513.641502	0.032470603
3515.569955	0.032667056
3517.498408	0.033045392
3519.426861	0.032884438
3521.355314	0.032026805
3523.283767	0.031008555
3525.212220	0.030418793
3527.140673	0.030364767
3529.069126	0.030601511
3530.997580	0.030533358
3532.926033	0.029881498
3534.854486	0.029120630
3536.782939	0.028790124
3538.711392	0.028864123
3540.639845	0.029179338
3542.568298	0.029695282
3544.496751	0.029909706
3546.425204	0.029461801
3548.353657	0.028692838
3550.282110	0.027924782
3552.210563	0.027594347
3554.139016	0.027750267
3556.067470	0.027563822
3557.995923	0.026909366
3559.924376	0.026702872
3561.852829	0.027362304
3563.781282	0.028225064
3565.709735	0.028469937
3567.638188	0.027995113
3569.566641	0.026943702
3571.495094	0.025526550
3573.423547	0.024533808
3575.352000	0.024579164
3577.280453	0.025042163
3579.208906	0.024787292
3581.137360	0.023769146
3583.065813	0.022930009
3584.994266	0.022896297
3586.922719	0.023491332
3588.851172	0.023982627
3590.779625	0.023685135
3592.708078	0.022962958
3594.636531	0.022640364
3596.564984	0.022565875
3598.493437	0.022009030
3600.421890	0.021214249
3602.350343	0.020774320
3604.278796	0.020632764
3606.207249	0.020687634
3608.135703	0.021063132
3610.064156	0.021374501
3611.992609	0.021114662
3613.921062	0.020982780
3615.849515	0.021341270
3617.777968	0.021194307
3619.706421	0.020472063
3621.634874	0.020117227
3623.563327	0.020240461
3625.491780	0.020367874
3627.420233	0.019902963
3629.348686	0.018988330
3631.277139	0.018295778
3633.205593	0.018090202
3635.134046	0.018403420
3637.062499	0.018657759
3638.990952	0.018443158
3640.919405	0.018137824
3642.847858	0.018004851
3644.776311	0.017760359
3646.704764	0.017159099
3648.633217	0.016651116
3650.561670	0.016575776
3652.490123	0.016289264
3654.418576	0.015254471
3656.347029	0.014262469
3658.275482	0.014094602
3660.203936	0.014143962
3662.132389	0.013892847
3664.060842	0.013448858
3665.989295	0.012855097
3667.917748	0.012368425
3669.846201	0.012607343
3671.774654	0.013212155
3673.703107	0.012534462
3675.631560	0.011091723
3677.560013	0.010748472
3679.488466	0.011337382
3681.416919	0.011913565
3683.345372	0.011954130
3685.273826	0.011722421
3687.202279	0.011819985
3689.130732	0.012488149
3691.059185	0.013026375
3692.987638	0.012726387
3694.916091	0.012186546
3696.844544	0.012038268
3698.772997	0.011931753
3700.701450	0.011522737
3702.629903	0.011296091
3704.558356	0.011472446
3706.486809	0.011785464
3708.415262	0.012053823
3710.343716	0.012101720
3712.272169	0.011947640
3714.200622	0.011657105
3716.129075	0.011382138
3718.057528	0.011631638
3719.985981	0.012463043
3721.914434	0.013141136
3723.842887	0.013227485
3725.771340	0.013047017
3727.699793	0.012974738
3729.628246	0.013240281
3731.556699	0.013841614
3733.485152	0.014083987
3735.413605	0.013275926
3737.342059	0.012637737
3739.270512	0.012793805
3741.198965	0.012495634
3743.127418	0.011566533
3745.055871	0.012141716
3746.984324	0.014528830
3748.912777	0.015699856
3750.841230	0.014749434
3752.769683	0.013936238
3754.698136	0.014039256
3756.626589	0.014445636
3758.555042	0.014622469
3760.483495	0.014411201
3762.411949	0.013943595
3764.340402	0.013372065
3766.268855	0.013007593
3768.197308	0.013046649
3770.125761	0.013213079
3772.054214	0.013205633
3773.982667	0.012886124
3775.911120	0.012514616
3777.839573	0.012397288
3779.768026	0.012520629
3781.696479	0.012758422
3783.624932	0.013023163
3785.553385	0.013321765
3787.481838	0.013659445
3789.410292	0.013892677
3791.338745	0.013924547
3793.267198	0.013932506
3795.195651	0.014054881
3797.124104	0.014279463
3799.052557	0.014554462
3800.981010	0.015010233
3802.909463	0.015739731
3804.837916	0.015577454
3806.766369	0.014043327
3808.694822	0.012676680
3810.623275	0.012299694
3812.551728	0.012411396
3814.480182	0.012406212
3816.408635	0.012399327
3818.337088	0.012604598
3820.265541	0.012654183
3822.193994	0.012691364
3824.122447	0.012780048
3826.050900	0.013059800
3827.979353	0.013927621
3829.907806	0.014468700
3831.836259	0.013923978
3833.764712	0.013354068
3835.693165	0.013875458
3837.621618	0.015330284
3839.550071	0.016035020
3841.478525	0.014746090
3843.406978	0.012833170
3845.335431	0.011903201
3847.263884	0.011905576
3849.192337	0.012212696
3851.120790	0.012258168
3853.049243	0.011609496
3854.977696	0.011204245
3856.906149	0.011896043
3858.834602	0.012830371
3860.763055	0.013486192
3862.691508	0.014049013
3864.619961	0.014348273
3866.548415	0.013940564
3868.476868	0.013079522
3870.405321	0.012716447
3872.333774	0.012952762
3874.262227	0.013037781
3876.190680	0.013087038
3878.119133	0.013104932
3880.047586	0.012777261
3881.976039	0.012337249
3883.904492	0.011866923
3885.832945	0.011398784
3887.761398	0.011549770
3889.689851	0.012705418
3891.618305	0.014347522
3893.546758	0.014849925
3895.475211	0.013614066
3897.403664	0.012419633
3899.332117	0.012775255
3901.260570	0.014156388
3903.189023	0.014494491
3905.117476	0.013182105
3907.045929	0.011716760
3908.974382	0.011087894
3910.902835	0.011282279
3912.831288	0.011741687
3914.759741	0.011895890
3916.688194	0.012033950
3918.616648	0.012657258
3920.545101	0.013282481
3922.473554	0.013167714
3924.402007	0.012340779
3926.330460	0.011334279
3928.258913	0.010730475
3930.187366	0.011061384
3932.115819	0.012147094
3934.044272	0.013010815
3935.972725	0.013160519
3937.901178	0.012742809
3939.829631	0.012165732
3941.758084	0.011852232
3943.686538	0.011714363
3945.614991	0.011340964
3947.543444	0.011006160
3949.471897	0.011174690
3951.400350	0.011527663
3953.328803	0.011590401
3955.257256	0.011451462
3957.185709	0.011452080
3959.114162	0.011689772
3961.042615	0.011756050
3962.971068	0.011529536
3964.899521	0.011385070
3966.827974	0.011315327
3968.756427	0.011205760
3970.684881	0.011066408
3972.613334	0.010963880
3974.541787	0.010965823
3976.470240	0.011049557
3978.398693	0.011198056
3980.327146	0.011235747
3982.255599	0.010867140
3984.184052	0.010228864
3986.112505	0.009796383
3988.040958	0.009812209
3989.969411	0.009946238
3991.897864	0.009688959
3993.826317	0.009382017
3995.754771	0.009572967
3997.683224	0.009800640
3999.611677	0.009445564
4001.540130	0.008873167
4003.468583	0.008794673
4005.397036	0.009111013
4007.325489	0.009077480
4009.253942	0.009096221
4011.182395	0.009820723
4013.110848	0.010545492
4015.039301	0.010402124
4016.967754	0.009670339
4018.896207	0.009203015
4020.824661	0.009681678
4022.753114	0.010541581
4024.681567	0.010665364
4026.610020	0.010022346
4028.538473	0.009057727
4030.466926	0.008383504
4032.395379	0.008309978
4034.323832	0.008459229
4036.252285	0.009131943
4038.180738	0.009798471
4040.109191	0.009367510
4042.037644	0.008521234
4043.966097	0.008517422
4045.894550	0.008979621
4047.823004	0.009304166
4049.751457	0.009166093
4051.679910	0.008764668
4053.608363	0.008903123
4055.536816	0.009188768
4057.465269	0.009024248
4059.393722	0.008819037
4061.322175	0.009075181
4063.250628	0.009328479
4065.179081	0.009165919
4067.107534	0.009171430
4069.035987	0.009464351
4070.964440	0.009646819
4072.892894	0.009733369
4074.821347	0.009908061
4076.749800	0.010044973
4078.678253	0.009617865
4080.606706	0.008981750
4082.535159	0.008845085
4084.463612	0.009054852
4086.392065	0.008798319
4088.320518	0.008134075
4090.248971	0.007947542
4092.177424	0.008190024
4094.105877	0.008572190
4096.034330	0.008531881
4097.962783	0.007808548
4099.891237	0.007548920
4101.819690	0.008224672
4103.748143	0.008880573
4105.676596	0.009106401
4107.605049	0.009144125
4109.533502	0.008987820
4111.461955	0.008474478
4113.390408	0.008251201
4115.318861	0.008683918
4117.247314	0.009179398
4119.175767	0.009067751
4121.104220	0.008759242
4123.032673	0.009089394
4124.961127	0.009465223
4126.889580	0.008799047
4128.818033	0.007880067
4130.746486	0.007742754
4132.674939	0.007936657
4134.603392	0.008167996
4136.531845	0.008310488
4138.460298	0.007827836
4140.388751	0.007213653
4142.317204	0.007251004
4144.245657	0.007692935
4146.174110	0.007832498
4148.102563	0.007349198
4150.031017	0.007015793
4151.959470	0.007302244
4153.887923	0.007386012
4155.816376	0.007968296
4157.744829	0.008642611
4159.673282	0.008552552
4161.601735	0.007900323
4163.530188	0.006967407
4165.458641	0.006336391
4167.387094	0.006324099
4169.315547	0.006659793
4171.244000	0.006906630
4173.172453	0.007219271
4175.100906	0.007329855
4177.029360	0.007103028
4178.957813	0.006455092
4180.886266	0.005927735
4182.814719	0.006466923
4184.743172	0.007437361
4186.671625	0.007629902
4188.600078	0.006663215
4190.528531	0.005392978
4192.456984	0.005578818
4194.385437	0.006795702
4196.313890	0.007234653
4198.242343	0.007199343
4200.170796	0.007485383
4202.099250	0.007772475
4204.027703	0.007842124
4205.956156	0.007672825
4207.884609	0.007288109
4209.813062	0.007121304
4211.741515	0.007403417
4213.669968	0.008040712
4215.598421	0.008626001
4217.526874	0.008836635
4219.455327	0.008656049
4221.383780	0.007983039
4223.312233	0.007008332
4225.240686	0.006586707
4227.169139	0.006637375
4229.097593	0.006841309
4231.026046	0.007478928
4232.954499	0.007945139
4234.882952	0.007547204
4236.811405	0.006665897
4238.739858	0.005896857
4240.668311	0.005332323
4242.596764	0.005404738
4244.525217	0.005975795
4246.453670	0.006326639
4248.382123	0.006301292
4250.310576	0.006309657
4252.239029	0.007018626
4254.167483	0.007551526
4256.095936	0.007016966
4258.024389	0.006403341
4259.952842	0.006359835
4261.881295	0.006602397
4263.809748	0.006284375
4265.738201	0.005631531
4267.666654	0.005979060
4269.595107	0.007440241
4271.523560	0.008707640
4273.452013	0.008279648
4275.380466	0.006699532
4277.308919	0.006088189
4279.237373	0.006717886
4281.165826	0.007372051
4283.094279	0.007376429
4285.022732	0.006743649
4286.951185	0.006140934
4288.879638	0.006088189
4290.808091	0.006071975
4292.736544	0.005875444
4294.664997	0.005702026
4296.593450	0.005517896
4298.521903	0.004717972
4300.450356	0.004041731
4302.378809	0.004338365
4304.307262	0.005300881
4306.235716	0.005863110
4308.164169	0.005902638
4310.092622	0.005732703
4312.021075	0.006048370
4313.949528	0.007021158
4315.877981	0.007344791
4317.806434	0.006559744
4319.734887	0.005943126
4321.663340	0.006588510
4323.591793	0.007779695
4325.520246	0.008012883
4327.448699	0.007159738
4329.377152	0.006708645
4331.305606	0.007188926
4333.234059	0.006723679
4335.162512	0.005829276
4337.090965	0.005749087
4339.019418	0.006453964
4340.947871	0.007418243
4342.876324	0.007898725
4344.804777	0.007217277
4346.733230	0.006014544
4348.661683	0.005387330
4350.590136	0.005517766
4352.518589	0.005843884
4354.447042	0.006192315
4356.375495	0.006235164
4358.303949	0.005897024
4360.232402	0.005587411
4362.160855	0.005263968
4364.089308	0.005266541
4366.017761	0.005775055
4367.946214	0.006089381
4369.874667	0.005796135
4371.803120	0.005784115
4373.731573	0.006345911
4375.660026	0.006215238
4377.588479	0.005942922
4379.516932	0.006069539
4381.445385	0.006373029
4383.373839	0.006570787
4385.302292	0.006429701
4387.230745	0.006348454
4389.159198	0.006751016
4391.087651	0.007202597
4393.016104	0.007158815
4394.944557	0.006671293
4396.873010	0.006658770
4398.801463	0.007309178
4400.729916	0.007461401
4402.658369	0.006850493
4404.586822	0.006378382
4406.515275	0.006335864
4408.443729	0.006476505
4410.372182	0.006502099
4412.300635	0.006288842
4414.229088	0.006024281
4416.157541	0.006014578
4418.085994	0.006490950
4420.014447	0.007059876
4421.942900	0.006957211
4423.871353	0.006651978
4425.799806	0.007388817
4427.728259	0.008146021
4429.656712	0.007456097
4431.585165	0.006097663
4433.513618	0.005640341
4435.442072	0.006419272
4437.370525	0.007840063
4439.298978	0.008819228
4441.227431	0.009057765
4443.155884	0.008749397
4445.084337	0.007691710
4447.012790	0.006389910
4448.941243	0.006526798
4450.869696	0.007586381
4452.798149	0.007464947
4454.726602	0.006572743
4456.655055	0.006638728
4458.583508	0.007646806
4460.511962	0.008471825
4462.440415	0.007900140
4464.368868	0.007067931
4466.297321	0.007360744
4468.225774	0.007656772
4470.154227	0.007378790
4472.082680	0.007224894
4474.011133	0.006727440
4475.939586	0.005729483
4477.868039	0.005051115
4479.796492	0.005069321
4481.724945	0.005485687
4483.653398	0.005748232
4485.581851	0.006164324
4487.510305	0.006824970
4489.438758	0.006603500
4491.367211	0.005765357
4493.295664	0.005546343
4495.224117	0.006137328
4497.152570	0.006875952
4499.081023	0.007279190
4501.009476	0.007431241
4502.937929	0.007375667
4504.866382	0.007609704
4506.794835	0.008054051
4508.723288	0.008122577
4510.651741	0.008039674
4512.580195	0.007867605
4514.508648	0.007788102
4516.437101	0.007971717
4518.365554	0.007474467
4520.294007	0.006680555
4522.222460	0.007488505
4524.150913	0.008878646
4526.079366	0.008354861
4528.007819	0.006512386
4529.936272	0.005657264
4531.864725	0.006438626
4533.793178	0.007662490
4535.721631	0.008162395
4537.650084	0.007465621
4539.578538	0.006555078
4541.506991	0.006609914
4543.435444	0.006968936
4545.363897	0.006557559
4547.292350	0.006732710
4549.220803	0.007912979
4551.149256	0.008356469
4553.077709	0.007736336
4555.006162	0.007112612
4556.934615	0.006798029
4558.863068	0.006713951
4560.791521	0.006654080
4562.719974	0.006204016
4564.648428	0.006114747
4566.576881	0.006589205
4568.505334	0.007269023
4570.433787	0.007637318
4572.362240	0.007469602
4574.290693	0.007159235
4576.219146	0.007052957
4578.147599	0.007365727
4580.076052	0.007574475
4582.004505	0.007050550
4583.932958	0.006531659
4585.861411	0.006747566
4587.789864	0.006890322
4589.718318	0.006279936
4591.646771	0.005318601
4593.575224	0.005232219
4595.503677	0.006132700
4597.432130	0.006829096
4599.360583	0.007169483
4601.289036	0.007127017
4603.217489	0.006819026
[truncated: 1,501 more rows]
