# Supplementary material for: Adaptive Method for Quantitative Estimation of Glucose and Fructose Concentrations in Aqueous Solutions Based on Infrared Nanoantenna Optics
Source: Sensors (Basel). 2019 Jul 11;19(14):3053. doi: 10.3390/s19143053 (PMC6678705; doi:10.3390/s19143053)
Supplement: Supplementary file 1 [file sensors-19-03053-s001.zip › 00_Measurement_Data/Fructose cycles/3 water/res4 sc50_50 ap100x100/3 water.27.txt]

748.239793	0.022819484
750.168246	0.025217079
752.096699	0.017975183
754.025152	0.020408243
755.953605	0.034002692
757.882058	0.038717736
759.810511	0.025806958
761.738964	0.033135995
763.667418	0.037534188
765.595871	0.022421140
767.524324	0.014633378
769.452777	0.016383624
771.381230	0.022999153
773.309683	0.030831551
775.238136	0.029848691
777.166589	0.026477270
779.095042	0.023776878
781.023495	0.024583211
782.951948	0.018223047
784.880401	0.011095137
786.808854	0.018994924
788.737308	0.031750951
790.665761	0.032712318
792.594214	0.029162161
794.522667	0.027042879
796.451120	0.015838839
798.379573	0.015896555
800.308026	0.018569456
802.236479	0.029399736
804.164932	0.029506302
806.093385	0.021152763
808.021838	0.013116497
809.950291	0.018752076
811.878744	0.018075619
813.807197	0.016162651
815.735651	0.012874064
817.664104	0.011249264
819.592557	0.028995145
821.521010	0.044708438
823.449463	0.040862709
825.377916	0.035001647
827.306369	0.041773546
829.234822	0.019288290
831.163275	0.012942161
833.091728	0.021722194
835.020181	0.023689993
836.948634	0.020925291
838.877087	0.016897015
840.805541	0.021485161
842.733994	0.015996791
844.662447	0.016991025
846.590900	0.018356744
848.519353	0.017970717
850.447806	0.028368751
852.376259	0.039228842
854.304712	0.041010931
856.233165	0.032227144
858.161618	0.027427275
860.090071	0.027471336
862.018524	0.028347136
863.946977	0.030797705
865.875430	0.031281415
867.803884	0.028735317
869.732337	0.026514789
871.660790	0.027548641
873.589243	0.029186029
875.517696	0.027880566
877.446149	0.026079556
879.374602	0.028536296
881.303055	0.034905627
883.231508	0.038577002
885.159961	0.039262842
887.088414	0.042038448
889.016867	0.044533718
890.945320	0.044728182
892.873774	0.048316527
894.802227	0.055389851
896.730680	0.059728947
898.659133	0.060202926
900.587586	0.060959622
902.516039	0.063033864
904.444492	0.066313274
906.372945	0.071386464
908.301398	0.076645873
910.229851	0.079985343
912.158304	0.080864429
914.086757	0.082291700
916.015210	0.087964416
917.943664	0.096383706
919.872117	0.102307104
921.800570	0.104105912
923.729023	0.105862342
925.657476	0.110614702
927.585929	0.117305405
929.514382	0.122582421
931.442835	0.125305146
933.371288	0.128763884
935.299741	0.135862201
937.228194	0.144993424
939.156647	0.152334407
941.085100	0.157447249
943.013553	0.162515923
944.942007	0.168117642
946.870460	0.174353808
948.798913	0.180820078
950.727366	0.186656505
952.655819	0.191779613
954.584272	0.196408674
956.512725	0.201984182
958.441178	0.209677920
960.369631	0.217883468
962.298084	0.224781483
964.226537	0.230462164
966.154990	0.235836297
968.083443	0.241524190
970.011897	0.247961372
971.940350	0.255590022
973.868803	0.263504654
975.797256	0.270065039
977.725709	0.275513887
979.654162	0.281023502
981.582615	0.286729634
983.511068	0.292891979
985.439521	0.300010949
987.367974	0.307124138
989.296427	0.313016772
991.224880	0.318251967
993.153333	0.323712379
995.081786	0.329887062
997.010240	0.336929381
998.938693	0.342815250
1000.867146	0.345988393
1002.795599	0.348613799
1004.724052	0.352715462
1006.652505	0.357699215
1008.580958	0.362749249
1010.509411	0.367823899
1012.437864	0.372554868
1014.366317	0.376143843
1016.294770	0.378985554
1018.223223	0.382669181
1020.151676	0.387079328
1022.080130	0.390750170
1024.008583	0.394370645
1025.937036	0.398888022
1027.865489	0.402385384
1029.793942	0.403286070
1031.722395	0.403183997
1033.650848	0.404347926
1035.579301	0.406959534
1037.507754	0.409680188
1039.436207	0.411412060
1041.364660	0.412201226
1043.293113	0.413076967
1045.221566	0.414552629
1047.150019	0.416078895
1049.078473	0.416931629
1051.006926	0.416589111
1052.935379	0.415205568
1054.863832	0.413587153
1056.792285	0.412323058
1058.720738	0.411497384
1060.649191	0.410592645
1062.577644	0.409384727
1064.506097	0.408718675
1066.434550	0.408755124
1068.363003	0.408373833
1070.291456	0.406563878
1072.219909	0.403547138
1074.148363	0.401153952
1076.076816	0.400322109
1078.005269	0.399802685
1079.933722	0.398866355
1081.862175	0.397856116
1083.790628	0.396749586
1085.719081	0.395305306
1087.647534	0.393309146
1089.575987	0.390764832
1091.504440	0.388523489
1093.432893	0.387144446
1095.361346	0.385614961
1097.289799	0.383627832
1099.218253	0.382217199
1101.146706	0.381069779
1103.075159	0.379052550
1105.003612	0.375906318
1106.932065	0.372301191
1108.860518	0.369423419
1110.788971	0.367472231
1112.717424	0.365468681
1114.645877	0.362886101
1116.574330	0.360120624
1118.502783	0.357488632
1120.431236	0.354993999
1122.359689	0.352705717
1124.288142	0.350260258
1126.216596	0.347377926
1128.145049	0.344478965
1130.073502	0.341697782
1132.001955	0.338701725
1133.930408	0.335372686
1135.858861	0.331991524
1137.787314	0.329055041
1139.715767	0.326915145
1141.644220	0.325285047
1143.572673	0.323137820
1145.501126	0.319923401
1147.429579	0.316662818
1149.358032	0.314363718
1151.286486	0.312180281
1153.214939	0.309259415
1155.143392	0.306157947
1157.071845	0.303194970
1159.000298	0.300433069
1160.928751	0.298108339
1162.857204	0.295746446
1164.785657	0.293047607
1166.714110	0.290358365
1168.642563	0.287526488
1170.571016	0.284466118
1172.499469	0.281527162
1174.427922	0.278610647
1176.356375	0.275745660
1178.284829	0.273134381
1180.213282	0.270381480
1182.141735	0.267501384
1184.070188	0.264905006
1185.998641	0.262395203
1187.927094	0.259932995
1189.855547	0.257714093
1191.784000	0.255557507
1193.712453	0.253208429
1195.640906	0.250468194
1197.569359	0.247404635
1199.497812	0.244402602
1201.426265	0.241550162
1203.354719	0.239318252
1205.283172	0.237142652
1207.211625	0.234609619
1209.140078	0.231787100
1211.068531	0.229301602
1212.996984	0.227295071
1214.925437	0.225236207
1216.853890	0.222914204
1218.782343	0.220702440
1220.710796	0.218931302
1222.639249	0.217222780
1224.567702	0.215079367
1226.496155	0.212708592
1228.424609	0.210445851
1230.353062	0.208576813
1232.281515	0.207104608
1234.209968	0.205202147
1236.138421	0.202728838
1238.066874	0.200583592
1239.995327	0.198803484
1241.923780	0.196988001
1243.852233	0.195346966
1245.780686	0.193762958
1247.709139	0.192058668
1249.637592	0.190580875
1251.566045	0.189464137
1253.494498	0.188148469
1255.422952	0.186427727
1257.351405	0.184839159
1259.279858	0.183595568
1261.208311	0.182297781
1263.136764	0.180446208
1265.065217	0.178038567
1266.993670	0.175693244
1268.922123	0.173648626
1270.850576	0.171702430
1272.779029	0.169929415
1274.707482	0.168373033
1276.635935	0.166972816
1278.564388	0.165503532
1280.492842	0.163829997
1282.421295	0.162407711
1284.349748	0.161404908
1286.278201	0.160337418
1288.206654	0.159109056
1290.135107	0.157630309
1292.063560	0.155596048
1293.992013	0.153525993
1295.920466	0.151990220
1297.848919	0.150714397
1299.777372	0.149282426
1301.705825	0.147698581
1303.634278	0.146218345
1305.562731	0.144976571
1307.491185	0.144170314
1309.419638	0.143833160
1311.348091	0.143359423
1313.276544	0.143186748
1315.204997	0.143514156
1317.133450	0.142513156
1319.061903	0.140031174
1320.990356	0.137566045
1322.918809	0.135121971
1324.847262	0.132518008
1326.775715	0.130341411
1328.704168	0.128627405
1330.632621	0.127341866
1332.561075	0.127181515
1334.489528	0.128150761
1336.417981	0.128657490
1338.346434	0.127719373
1340.274887	0.126731426
1342.203340	0.125396833
1344.131793	0.122258447
1346.060246	0.119090460
1347.988699	0.117507167
1349.917152	0.116952583
1351.845605	0.116345242
1353.774058	0.115202188
1355.702511	0.114488468
1357.630965	0.114978246
1359.559418	0.114853404
1361.487871	0.112868629
1363.416324	0.111829385
1365.344777	0.112093315
1367.273230	0.111076720
1369.201683	0.110419042
1371.130136	0.110819981
1373.058589	0.109752111
1374.987042	0.108022206
1376.915495	0.106445834
1378.843948	0.103824362
1380.772401	0.101653963
1382.700854	0.101165205
1384.629308	0.100465991
1386.557761	0.098903120
1388.486214	0.099121332
1390.414667	0.100885287
1392.343120	0.100646891
1394.271573	0.099505745
1396.200026	0.099533685
1398.128479	0.098705918
1400.056932	0.097147748
1401.985385	0.095382474
1403.913838	0.092466280
1405.842291	0.090676174
1407.770744	0.090267792
1409.699198	0.089003526
1411.627651	0.088033326
1413.556104	0.088828228
1415.484557	0.089067467
1417.413010	0.087037116
1419.341463	0.086804867
1421.269916	0.089185201
1423.198369	0.089020751
1425.126822	0.086748943
1427.055275	0.084732212
1428.983728	0.082901441
1430.912181	0.083294950
1432.840634	0.084549040
1434.769087	0.081683002
1436.697541	0.077824332
1438.625994	0.078319311
1440.554447	0.079154134
1442.482900	0.077804238
1444.411353	0.076341189
1446.339806	0.075138867
1448.268259	0.074883789
1450.196712	0.076661937
1452.125165	0.079320021
1454.053618	0.079641141
1455.982071	0.076674588
1457.910524	0.076153375
1459.838977	0.079684392
1461.767431	0.078835130
1463.695884	0.072887383
1465.624337	0.069965795
1467.552790	0.072277404
1469.481243	0.073714614
1471.409696	0.071960457
1473.338149	0.071572945
1475.266602	0.072421044
1477.195055	0.071267396
1479.123508	0.068628512
1481.051961	0.066522278
1482.980414	0.066474162
1484.908867	0.067716233
1486.837321	0.068135247
1488.765774	0.067775674
1490.694227	0.068765551
1492.622680	0.070194662
1494.551133	0.067891106
1496.479586	0.063792378
1498.408039	0.062992625
1500.336492	0.065398313
1502.264945	0.067484774
1504.193398	0.065698795
1506.121851	0.062569030
1508.050304	0.065614983
1509.978757	0.070127413
1511.907210	0.069105916
1513.835664	0.065800987
1515.764117	0.064361423
1517.692570	0.065805376
1519.621023	0.067192249
1521.549476	0.067285046
1523.477929	0.067785665
1525.406382	0.065890908
1527.334835	0.062961459
1529.263288	0.061941411
1531.191741	0.060270119
1533.120194	0.058881532
1535.048647	0.061756276
1536.977100	0.064039245
1538.905554	0.062195595
1540.834007	0.063098080
1542.762460	0.065176599
1544.690913	0.062748469
1546.619366	0.058892582
1548.547819	0.055720154
1550.476272	0.054380901
1552.404725	0.055522989
1554.333178	0.057244193
1556.261631	0.055380773
1558.190084	0.050161030
1560.118537	0.050595928
1562.046990	0.055107161
1563.975443	0.055428237
1565.903897	0.052991804
1567.832350	0.050926257
1569.760803	0.050665680
1571.689256	0.052628137
1573.617709	0.052221559
1575.546162	0.048958875
1577.474615	0.048368420
1579.403068	0.049489710
1581.331521	0.048552245
1583.259974	0.046911206
1585.188427	0.046286687
1587.116880	0.046490971
1589.045333	0.047178295
1590.973787	0.048039425
1592.902240	0.048484255
1594.830693	0.048444632
1596.759146	0.048391134
1598.687599	0.048364192
1600.616052	0.048272379
1602.544505	0.048498407
1604.472958	0.049197152
1606.401411	0.049793568
1608.329864	0.050067145
1610.258317	0.050846327
1612.186770	0.052186545
1614.115223	0.052295607
1616.043677	0.051989794
1617.972130	0.054752294
1619.900583	0.057829015
1621.829036	0.056699805
1623.757489	0.055322386
1625.685942	0.055873245
1627.614395	0.056011181
1629.542848	0.056720681
1631.471301	0.058139298
1633.399754	0.057214856
1635.328207	0.055637132
1637.256660	0.058030948
1639.185113	0.061028842
1641.113566	0.061396994
1643.042020	0.060471755
1644.970473	0.059221547
1646.898926	0.061159860
1648.827379	0.067521572
1650.755832	0.066655770
1652.684285	0.058280818
1654.612738	0.056980766
1656.541191	0.060499150
1658.469644	0.060108110
1660.398097	0.056699079
1662.326550	0.054767914
1664.255003	0.056114871
1666.183456	0.057249244
1668.111910	0.055724468
1670.040363	0.055498198
1671.968816	0.056658033
1673.897269	0.054719128
1675.825722	0.052622326
1677.754175	0.053866714
1679.682628	0.055093646
1681.611081	0.052857000
1683.539534	0.049566902
1685.467987	0.049958054
1687.396440	0.051044285
1689.324893	0.049227517
1691.253346	0.047667116
1693.181799	0.046821155
1695.110253	0.045976836
1697.038706	0.046654973
1698.967159	0.046278767
1700.895612	0.045204945
1702.824065	0.045827802
1704.752518	0.044659156
1706.680971	0.042386107
1708.609424	0.041417442
1710.537877	0.041209344
1712.466330	0.041254051
1714.394783	0.040784884
1716.323236	0.039182365
1718.251689	0.038314037
1720.180143	0.038552787
1722.108596	0.037556753
1724.037049	0.035701998
1725.965502	0.034975674
1727.893955	0.035465810
1729.822408	0.036358319
1731.750861	0.036241651
1733.679314	0.035640661
1735.607767	0.037181277
1737.536220	0.038390741
1739.464673	0.037390228
1741.393126	0.036870308
1743.321579	0.037494466
1745.250032	0.038017474
1747.178486	0.037864868
1749.106939	0.036784574
1751.035392	0.035822947
1752.963845	0.035590228
1754.892298	0.035190184
1756.820751	0.034782760
1758.749204	0.034843687
1760.677657	0.034373228
1762.606110	0.034048900
1764.534563	0.034764234
1766.463016	0.035525873
1768.391469	0.036148850
1770.319922	0.036587425
1772.248376	0.036924265
1774.176829	0.037908155
1776.105282	0.038600214
1778.033735	0.038151454
1779.962188	0.037465546
1781.890641	0.037091274
1783.819094	0.036789570
1785.747547	0.036953054
1787.676000	0.037754837
1789.604453	0.038078450
1791.532906	0.038284570
1793.461359	0.040000480
1795.389812	0.041995112
1797.318266	0.041980062
1799.246719	0.040602915
1801.175172	0.039852284
1803.103625	0.040215679
1805.032078	0.040777054
1806.960531	0.040996201
1808.888984	0.040870830
1810.817437	0.040739775
1812.745890	0.040909253
1814.674343	0.040899742
1816.602796	0.040579494
1818.531249	0.040666610
1820.459702	0.041177116
1822.388155	0.041473538
1824.316609	0.041831441
1826.245062	0.042747818
1828.173515	0.042966843
1830.101968	0.042473506
1832.030421	0.042631637
1833.958874	0.042507172
1835.887327	0.041690432
1837.815780	0.041492581
1839.744233	0.042004008
1841.672686	0.041820921
1843.601139	0.041289009
1845.529592	0.042063739
1847.458045	0.042690087
1849.386499	0.041860513
1851.314952	0.040758122
1853.243405	0.040187463
1855.171858	0.040050529
1857.100311	0.039975766
1859.028764	0.039734215
1860.957217	0.039691161
1862.885670	0.040278133
1864.814123	0.041026011
1866.742576	0.040862072
1868.671029	0.040245347
1870.599482	0.040090669
1872.527935	0.039307520
1874.456388	0.037580170
1876.384842	0.036341801
1878.313295	0.036029022
1880.241748	0.036064334
1882.170201	0.036099482
1884.098654	0.036238868
1886.027107	0.036268897
1887.955560	0.035617780
1889.884013	0.034973513
1891.812466	0.034938097
1893.740919	0.034527052
1895.669372	0.033802923
1897.597825	0.033370230
1899.526278	0.032889392
1901.454732	0.032311887
1903.383185	0.032032959
1905.311638	0.032204788
1907.240091	0.032497108
1909.168544	0.032458868
1911.096997	0.032101955
1913.025450	0.031774670
1914.953903	0.031428758
1916.882356	0.030987680
1918.810809	0.031040452
1920.739262	0.031175010
1922.667715	0.030635495
1924.596168	0.030079821
1926.524622	0.029560391
1928.453075	0.028880354
1930.381528	0.028425690
1932.309981	0.028076373
1934.238434	0.027710682
1936.166887	0.027529659
1938.095340	0.027565192
1940.023793	0.027512571
1941.952246	0.027360613
1943.880699	0.027480740
1945.809152	0.027497951
1947.737605	0.027032057
1949.666058	0.026565112
1951.594511	0.026268795
1953.522965	0.025857074
1955.451418	0.025368441
1957.379871	0.025111340
1959.308324	0.025015349
1961.236777	0.024883447
1963.165230	0.024675811
1965.093683	0.024317304
1967.022136	0.023939326
1968.950589	0.023656297
1970.879042	0.023255708
1972.807495	0.022813089
1974.735948	0.022532659
1976.664401	0.022368265
1978.592855	0.022257995
1980.521308	0.022123013
1982.449761	0.021903511
1984.378214	0.021679023
1986.306667	0.021562304
1988.235120	0.021508867
1990.163573	0.021316936
1992.092026	0.021055615
1994.020479	0.020986317
1995.948932	0.020966444
1997.877385	0.020778790
1999.805838	0.020389406
2001.734291	0.019936463
2003.662744	0.019705568
2005.591198	0.019761510
2007.519651	0.019760938
2009.448104	0.019407885
2011.376557	0.018959036
2013.305010	0.018834628
2015.233463	0.018988421
2017.161916	0.019162701
2019.090369	0.019146364
2021.018822	0.018816739
2022.947275	0.018351957
2024.875728	0.018038807
2026.804181	0.017935397
2028.732634	0.017888693
2030.661088	0.017825924
2032.589541	0.017876001
2034.517994	0.018044189
2036.446447	0.018112784
2038.374900	0.017873963
2040.303353	0.017420907
2042.231806	0.017154930
2044.160259	0.017158860
2046.088712	0.016970867
2048.017165	0.016430909
2049.945618	0.016123645
2051.874071	0.016473303
2053.802524	0.016978549
2055.730978	0.016921667
2057.659431	0.016445527
2059.587884	0.016221005
2061.516337	0.016371211
2063.444790	0.016367789
2065.373243	0.015973426
2067.301696	0.015576919
2069.230149	0.015465716
2071.158602	0.015580272
2073.087055	0.015789533
2075.015508	0.015861886
2076.943961	0.015585271
2078.872414	0.015141880
2080.800867	0.014966064
2082.729321	0.015189675
2084.657774	0.015502472
2086.586227	0.015553799
2088.514680	0.015296206
2090.443133	0.014915423
2092.371586	0.014627246
2094.300039	0.014549140
2096.228492	0.014476947
2098.156945	0.014152940
2100.085398	0.013826885
2102.013851	0.013822143
2103.942304	0.013947783
2105.870757	0.013951622
2107.799211	0.013755910
2109.727664	0.013552711
2111.656117	0.013676875
2113.584570	0.013955005
2115.513023	0.014080362
2117.441476	0.014111477
2119.369929	0.014070039
2121.298382	0.013855857
2123.226835	0.013456524
2125.155288	0.013069015
2127.083741	0.012976388
2129.012194	0.013162551
2130.940647	0.013265451
2132.869100	0.013043161
2134.797554	0.012814843
2136.726007	0.012823676
2138.654460	0.012801195
2140.582913	0.012810179
2142.511366	0.013007559
2144.439819	0.013018381
2146.368272	0.012711234
2148.296725	0.012508733
2150.225178	0.012634576
2152.153631	0.012848702
2154.082084	0.012936829
2156.010537	0.012936556
2157.938990	0.012883057
2159.867444	0.012684272
2161.795897	0.012389061
2163.724350	0.012283755
2165.652803	0.012406498
2167.581256	0.012454597
2169.509709	0.012375079
2171.438162	0.012262103
2173.366615	0.011979629
2175.295068	0.011720952
2177.223521	0.011868341
2179.151974	0.012112421
2181.080427	0.012036847
2183.008880	0.011781343
2184.937334	0.011480938
2186.865787	0.011177324
2188.794240	0.011043186
2190.722693	0.011184071
2192.651146	0.011398480
2194.579599	0.011521592
2196.508052	0.011581817
2198.436505	0.011463721
2200.364958	0.010999444
2202.293411	0.010580991
2204.221864	0.010682408
2206.150317	0.011078864
2208.078770	0.011312778
2210.007223	0.011054467
2211.935677	0.010328154
2213.864130	0.009901902
2215.792583	0.010221519
2217.721036	0.010632795
2219.649489	0.010530542
2221.577942	0.010148211
2223.506395	0.010005174
2225.434848	0.010205081
2227.363301	0.010489963
2229.291754	0.010619516
2231.220207	0.010480347
2233.148660	0.010163096
2235.077113	0.009991587
2237.005567	0.010086356
2238.934020	0.010120927
2240.862473	0.009854522
2242.790926	0.009590978
2244.719379	0.009598413
2246.647832	0.009701528
2248.576285	0.009721018
2250.504738	0.009710616
2252.433191	0.009526313
2254.361644	0.009149045
2256.290097	0.008871675
2258.218550	0.009058101
2260.147003	0.009546885
2262.075456	0.009766246
2264.003910	0.009586360
2265.932363	0.009435208
2267.860816	0.009469567
2269.789269	0.009506171
2271.717722	0.009475829
2273.646175	0.009345446
2275.574628	0.009123099
2277.503081	0.009033336
2279.431534	0.009191427
2281.359987	0.009394685
2283.288440	0.009455300
2285.216893	0.009334387
2287.145346	0.009010142
2289.073800	0.008588343
2291.002253	0.008366222
2292.930706	0.008502234
2294.859159	0.008751593
2296.787612	0.008815016
2298.716065	0.008802290
2300.644518	0.008914599
2302.572971	0.009036354
2304.501424	0.009066422
2306.429877	0.009147731
2308.358330	0.009250014
2310.286783	0.009178367
2312.215236	0.008928091
2314.143690	0.008534491
2316.072143	0.008113430
2318.000596	0.007995840
2319.929049	0.008107449
2321.857502	0.007755421
2323.785955	0.006866981
2325.714408	0.006346378
2327.642861	0.006624331
2329.571314	0.006648135
2331.499767	0.005590687
2333.428220	0.004814298
2335.356673	0.005470125
2337.285126	0.006976041
2339.213579	0.008166644
2341.142033	0.008689766
2343.070486	0.008599636
2344.998939	0.008235648
2346.927392	0.007927760
2348.855845	0.007706439
2350.784298	0.007722348
2352.712751	0.008004134
2354.641204	0.008088955
2356.569657	0.007576562
2358.498110	0.007000625
2360.426563	0.007206521
2362.355016	0.007932065
2364.283469	0.007789677
2366.211923	0.006788225
2368.140376	0.006144269
2370.068829	0.006285241
2371.997282	0.006740406
2373.925735	0.006885361
2375.854188	0.006960473
2377.782641	0.007072340
2379.711094	0.007004612
2381.639547	0.006873006
2383.568000	0.006822625
2385.496453	0.006789268
2387.424906	0.006680236
2389.353359	0.006455848
2391.281812	0.006111059
2393.210266	0.005851122
2395.138719	0.005938371
2397.067172	0.006218465
2398.995625	0.006309123
2400.924078	0.006200495
2402.852531	0.006198325
2404.780984	0.006394057
2406.709437	0.006498820
2408.637890	0.006243161
2410.566343	0.005783197
2412.494796	0.005565849
2414.423249	0.005775741
2416.351702	0.006343279
2418.280156	0.006810905
2420.208609	0.006583766
2422.137062	0.005991387
2424.065515	0.005814552
2425.993968	0.006067017
2427.922421	0.006122243
2429.850874	0.005735978
2431.779327	0.005440561
2433.707780	0.005460218
2435.636233	0.005388113
2437.564686	0.005393543
2439.493139	0.005736296
2441.421592	0.005969441
2443.350045	0.005810652
2445.278499	0.005621759
2447.206952	0.005643266
2449.135405	0.005717946
2451.063858	0.005663861
2452.992311	0.005523609
2454.920764	0.005503003
2456.849217	0.005761715
2458.777670	0.006201743
2460.706123	0.006364468
2462.634576	0.006184988
2464.563029	0.006081051
2466.491482	0.005849157
2468.419935	0.005363143
2470.348389	0.005302316
2472.276842	0.005865144
2474.205295	0.006476514
2476.133748	0.006723844
2478.062201	0.006685728
2479.990654	0.006654059
2481.919107	0.006673764
2483.847560	0.006645674
2485.776013	0.006719066
2487.704466	0.006952030
2489.632919	0.007230985
2491.561372	0.007433443
2493.489825	0.007233674
2495.418279	0.006817248
2497.346732	0.006864134
2499.275185	0.007325367
2501.203638	0.007729079
2503.132091	0.007920179
2505.060544	0.007801380
2506.988997	0.007596805
2508.917450	0.007851915
2510.845903	0.008434913
2512.774356	0.008710543
2514.702809	0.008684463
2516.631262	0.008536590
2518.559715	0.008430659
2520.488168	0.008657619
2522.416622	0.009144017
2524.345075	0.009706526
2526.273528	0.010141972
2528.201981	0.010186716
2530.130434	0.010149878
2532.058887	0.010311957
2533.987340	0.010425883
2535.915793	0.010401220
2537.844246	0.010434981
2539.772699	0.010673105
2541.701152	0.011172417
2543.629605	0.011851466
2545.558058	0.012297781
2547.486512	0.012234212
2549.414965	0.012214907
2551.343418	0.012696771
2553.271871	0.013301389
2555.200324	0.013588030
2557.128777	0.013583118
2559.057230	0.013599949
2560.985683	0.013779916
2562.914136	0.014048796
2564.842589	0.014365452
2566.771042	0.014583562
2568.699495	0.014680159
2570.627948	0.015029814
2572.556401	0.015557286
2574.484855	0.015757469
2576.413308	0.015785478
2578.341761	0.016066125
2580.270214	0.016457932
2582.198667	0.016607894
2584.127120	0.016516918
2586.055573	0.016311886
2587.984026	0.015956758
2589.912479	0.015825041
2591.840932	0.016342496
2593.769385	0.017075092
2595.697838	0.017414926
2597.626291	0.017478632
2599.554745	0.017640766
2601.483198	0.017958032
2603.411651	0.018317780
2605.340104	0.018470533
2607.268557	0.018248251
2609.197010	0.017904388
2611.125463	0.017809261
2613.053916	0.018048514
2614.982369	0.018462304
2616.910822	0.018815756
2618.839275	0.018923704
2620.767728	0.018904814
2622.696181	0.018841455
2624.624635	0.018542197
2626.553088	0.018315772
2628.481541	0.018475661
2630.409994	0.018576207
2632.338447	0.018316895
2634.266900	0.018029820
2636.195353	0.017959766
2638.123806	0.018004138
2640.052259	0.018068034
2641.980712	0.018059652
2643.909165	0.018052571
2645.837618	0.018204546
2647.766071	0.018322719
2649.694524	0.018275475
2651.622978	0.018134054
2653.551431	0.017939784
2655.479884	0.017792135
2657.408337	0.017672813
2659.336790	0.017538302
2661.265243	0.017475074
2663.193696	0.017430522
2665.122149	0.017385911
2667.050602	0.017465305
2668.979055	0.017480269
2670.907508	0.017209422
2672.835961	0.016892539
2674.764414	0.016746532
2676.692868	0.016583405
2678.621321	0.016318943
2680.549774	0.016069787
2682.478227	0.015833352
2684.406680	0.015609073
2686.335133	0.015596618
2688.263586	0.015788902
2690.192039	0.015818901
2692.120492	0.015628602
2694.048945	0.015522562
2695.977398	0.015433163
2697.905851	0.015210038
2699.834304	0.015116788
2701.762757	0.015106055
2703.691211	0.014831424
2705.619664	0.014537493
2707.548117	0.014546803
2709.476570	0.014668388
2711.405023	0.014805651
2713.333476	0.014975751
2715.261929	0.015014980
2717.190382	0.015023516
2719.118835	0.015190376
2721.047288	0.015316422
2722.975741	0.015180094
2724.904194	0.014814998
2726.832647	0.014433679
2728.761101	0.014083914
2730.689554	0.013750682
2732.618007	0.013816193
2734.546460	0.014344946
2736.474913	0.014585702
2738.403366	0.014118452
2740.331819	0.013494907
2742.260272	0.013228816
2744.188725	0.013125853
2746.117178	0.012990781
2748.045631	0.012999567
2749.974084	0.013109735
2751.902537	0.013174289
2753.830991	0.013281342
2755.759444	0.013430524
2757.687897	0.013376341
2759.616350	0.013059419
2761.544803	0.012719920
2763.473256	0.012603304
2765.401709	0.012742202
2767.330162	0.012866397
2769.258615	0.012834415
2771.187068	0.012715129
2773.115521	0.012506367
2775.043974	0.012193008
2776.972427	0.011786632
2778.900880	0.011702351
2780.829334	0.012145018
2782.757787	0.012442677
2784.686240	0.012187215
2786.614693	0.011716168
2788.543146	0.011412534
2790.471599	0.011442189
2792.400052	0.011533104
2794.328505	0.011417109
2796.256958	0.011624938
2798.185411	0.012419860
2800.113864	0.012799400
2802.042317	0.012296748
2803.970770	0.011628356
2805.899224	0.011236697
2807.827677	0.011087336
2809.756130	0.011120570
2811.684583	0.011271928
2813.613036	0.011403253
2815.541489	0.011464691
2817.469942	0.011441251
2819.398395	0.011378191
2821.326848	0.011267045
2823.255301	0.011222071
2825.183754	0.011176729
2827.112207	0.010992113
2829.040660	0.011027585
2830.969113	0.011520773
2832.897567	0.011865241
2834.826020	0.011745712
2836.754473	0.011696881
2838.682926	0.011969642
2840.611379	0.012089289
2842.539832	0.011915697
2844.468285	0.011646917
2846.396738	0.011405298
2848.325191	0.011237487
2850.253644	0.011139149
2852.182097	0.011198117
2854.110550	0.011254583
2856.039003	0.011119797
2857.967457	0.011023344
2859.895910	0.011102059
2861.824363	0.011123408
2863.752816	0.010869998
2865.681269	0.010632978
2867.609722	0.010774778
2869.538175	0.011141817
2871.466628	0.011360299
2873.395081	0.011378977
2875.323534	0.011302602
2877.251987	0.011112652
2879.180440	0.011063766
2881.108893	0.011353183
2883.037347	0.011515678
2884.965800	0.011233366
2886.894253	0.010805698
2888.822706	0.010445868
2890.751159	0.010417560
2892.679612	0.010899285
2894.608065	0.011467949
2896.536518	0.011584827
2898.464971	0.011277274
2900.393424	0.010919277
2902.321877	0.010818198
2904.250330	0.010738765
2906.178783	0.010520140
2908.107236	0.010532693
2910.035690	0.010815111
2911.964143	0.010748951
2913.892596	0.010370169
2915.821049	0.010288789
2917.749502	0.010310620
2919.677955	0.010144662
2921.606408	0.010161180
2923.534861	0.010475614
2925.463314	0.010741562
2927.391767	0.010971535
2929.320220	0.011242975
2931.248673	0.011424331
2933.177126	0.011463449
2935.105580	0.011370590
2937.034033	0.011051915
2938.962486	0.010834794
2940.890939	0.011031317
2942.819392	0.011214097
2944.747845	0.011107611
2946.676298	0.011057001
2948.604751	0.011066092
2950.533204	0.010888157
2952.461657	0.010748116
2954.390110	0.011033596
2956.318563	0.011382393
2958.247016	0.011305560
2960.175469	0.011236778
2962.103923	0.011342371
2964.032376	0.011185875
2965.960829	0.011108896
2967.889282	0.011478660
2969.817735	0.011762762
2971.746188	0.011755018
2973.674641	0.011702328
2975.603094	0.011541166
2977.531547	0.011395233
2979.460000	0.011385093
2981.388453	0.011164512
2983.316906	0.010874950
2985.245359	0.011072623
2987.173813	0.011661154
2989.102266	0.012206047
2991.030719	0.012567865
2992.959172	0.012607130
2994.887625	0.012301493
2996.816078	0.012078010
2998.744531	0.012137100
3000.672984	0.012154514
3002.601437	0.011960268
3004.529890	0.011546793
3006.458343	0.011058504
3008.386796	0.010997348
3010.315249	0.011674362
3012.243703	0.012512078
3014.172156	0.012564419
3016.100609	0.011877434
3018.029062	0.011408244
3019.957515	0.011592353
3021.885968	0.011991594
3023.814421	0.012144709
3025.742874	0.012122220
3027.671327	0.012265498
3029.599780	0.012521948
3031.528233	0.012560799
3033.456686	0.012494753
3035.385139	0.012680177
3037.313592	0.012976403
3039.242046	0.013135040
3041.170499	0.013309497
3043.098952	0.013401539
3045.027405	0.013180644
3046.955858	0.013038301
3048.884311	0.013222623
3050.812764	0.013525060
3052.741217	0.013838394
3054.669670	0.014152115
3056.598123	0.014455301
3058.526576	0.014659620
3060.455029	0.014499058
3062.383482	0.014066960
3064.311936	0.013937228
3066.240389	0.014308489
3068.168842	0.014748289
3070.097295	0.014942064
3072.025748	0.015015891
3073.954201	0.015127344
3075.882654	0.015228990
3077.811107	0.015307451
3079.739560	0.015392620
3081.668013	0.015508774
3083.596466	0.015802978
3085.524919	0.016123066
3087.453372	0.016183902
3089.381825	0.016175253
3091.310279	0.016257765
3093.238732	0.016402006
3095.167185	0.016687978
3097.095638	0.017010944
3099.024091	0.017111797
3100.952544	0.016921939
3102.880997	0.016487112
3104.809450	0.016024265
3106.737903	0.015899615
3108.666356	0.016152482
3110.594809	0.016423456
3112.523262	0.016590549
3114.451715	0.017080531
3116.380169	0.017976241
3118.308622	0.018484637
3120.237075	0.018231083
3122.165528	0.017885217
3124.093981	0.018020479
3126.022434	0.018341580
3127.950887	0.018397072
3129.879340	0.018406063
3131.807793	0.018577745
3133.736246	0.018771846
3135.664699	0.018841762
3137.593152	0.018713295
3139.521605	0.018685346
3141.450058	0.019123746
3143.378512	0.019715400
3145.306965	0.020014035
3147.235418	0.020200750
3149.163871	0.020412991
3151.092324	0.020332316
3153.020777	0.020163607
3154.949230	0.020470342
3156.877683	0.020933162
3158.806136	0.021071598
3160.734589	0.021243742
3162.663042	0.021566719
3164.591495	0.021635329
3166.519948	0.021461332
3168.448402	0.021368889
3170.376855	0.021591622
3172.305308	0.022097776
3174.233761	0.022348683
3176.162214	0.022132969
3178.090667	0.022106670
3180.019120	0.022597073
3181.947573	0.023180967
3183.876026	0.023703966
3185.804479	0.024057887
3187.732932	0.023965316
3189.661385	0.023743270
3191.589838	0.023898963
3193.518292	0.024313031
3195.446745	0.024429124
3197.375198	0.024009492
3199.303651	0.023524182
3201.232104	0.023583919
3203.160557	0.024046613
3205.089010	0.024356660
3207.017463	0.024418339
3208.945916	0.024419215
3210.874369	0.024452675
3212.802822	0.024475636
3214.731275	0.024625177
3216.659728	0.025126906
3218.588181	0.025821649
3220.516635	0.026236165
3222.445088	0.026216483
3224.373541	0.026345700
3226.301994	0.026928099
3228.230447	0.027192449
3230.158900	0.026748683
3232.087353	0.026150113
3234.015806	0.025690902
3235.944259	0.025516111
3237.872712	0.025790093
3239.801165	0.026421268
3241.729618	0.027288575
3243.658071	0.028006619
3245.586525	0.028336331
3247.514978	0.028639263
3249.443431	0.028902352
3251.371884	0.028790152
3253.300337	0.028402565
3255.228790	0.028243402
3257.157243	0.028446715
3259.085696	0.028564092
3261.014149	0.028595462
3262.942602	0.028777447
3264.871055	0.028831298
3266.799508	0.028665226
3268.727961	0.028412616
3270.656414	0.028206676
3272.584868	0.028291555
3274.513321	0.028617768
3276.441774	0.029091645
3278.370227	0.029361028
3280.298680	0.029068321
3282.227133	0.028911235
3284.155586	0.029422304
3286.084039	0.030009748
3288.012492	0.030332962
3289.940945	0.030543890
3291.869398	0.030605925
3293.797851	0.030529121
3295.726304	0.030373584
3297.654758	0.030106343
3299.583211	0.030063407
3301.511664	0.030522136
3303.440117	0.031186573
3305.368570	0.031653531
3307.297023	0.031509828
3309.225476	0.031208856
3311.153929	0.031496234
3313.082382	0.031792797
3315.010835	0.031580947
3316.939288	0.031273987
3318.867741	0.031236468
3320.796194	0.031520061
3322.724648	0.031700984
3324.653101	0.031361286
3326.581554	0.030988036
3328.510007	0.031228792
3330.438460	0.031751547
3332.366913	0.031867005
3334.295366	0.031851210
3336.223819	0.032373261
3338.152272	0.033148166
3340.080725	0.033572588
3342.009178	0.033697397
3343.937631	0.033738486
3345.866084	0.033804331
3347.794537	0.033934228
3349.722991	0.033890441
3351.651444	0.033674825
3353.579897	0.033770457
3355.508350	0.034259479
3357.436803	0.034693308
3359.365256	0.034729686
3361.293709	0.034483574
3363.222162	0.034238156
3365.150615	0.034417413
3367.079068	0.035247989
3369.007521	0.036078494
3370.935974	0.036188856
3372.864427	0.035917036
3374.792881	0.035878211
3376.721334	0.035893753
3378.649787	0.035738427
3380.578240	0.036011204
3382.506693	0.036922313
3384.435146	0.037755676
3386.363599	0.038247555
3388.292052	0.038453601
3390.220505	0.038310125
3392.148958	0.038169425
3394.077411	0.037938803
3396.005864	0.037251718
3397.934317	0.036801644
3399.862770	0.036721807
3401.791224	0.036445215
3403.719677	0.036323175
3405.648130	0.037217453
3407.576583	0.038086180
3409.505036	0.038061656
3411.433489	0.037607256
3413.361942	0.037627161
3415.290395	0.038107984
3417.218848	0.038384698
3419.147301	0.038140692
3421.075754	0.037639845
3423.004207	0.037372373
3424.932660	0.037551891
3426.861114	0.038018547
3428.789567	0.038328901
3430.718020	0.038223155
3432.646473	0.037983723
3434.574926	0.037782859
3436.503379	0.037698925
3438.431832	0.037752304
3440.360285	0.037579648
3442.288738	0.037162941
3444.217191	0.036828227
3446.145644	0.036743339
3448.074097	0.037144411
3450.002550	0.037414428
3451.931004	0.037004523
3453.859457	0.036752596
3455.787910	0.037128855
3457.716363	0.037787825
3459.644816	0.038072683
3461.573269	0.037635468
3463.501722	0.037271712
3465.430175	0.037441202
3467.358628	0.037516631
3469.287081	0.037316903
3471.215534	0.036968097
3473.143987	0.036318231
3475.072440	0.035922352
3477.000893	0.036157835
3478.929347	0.035828136
3480.857800	0.034806632
3482.786253	0.034769010
3484.714706	0.035471138
3486.643159	0.035412077
3488.571612	0.035120912
3490.500065	0.035246398
3492.428518	0.034940906
3494.356971	0.034046523
3496.285424	0.033834726
3498.213877	0.034871083
3500.142330	0.035877753
3502.070783	0.035780117
3503.999237	0.035344265
3505.927690	0.035272334
3507.856143	0.034820531
3509.784596	0.033943277
3511.713049	0.033436462
3513.641502	0.033207092
3515.569955	0.032571863
3517.498408	0.031648800
3519.426861	0.031256128
3521.355314	0.031517651
3523.283767	0.031848218
3525.212220	0.031828783
3527.140673	0.031434320
3529.069126	0.030985069
3530.997580	0.030674733
3532.926033	0.030246301
3534.854486	0.029667770
3536.782939	0.029439766
3538.711392	0.029854296
3540.639845	0.030544892
3542.568298	0.030641554
3544.496751	0.029781174
3546.425204	0.029120853
3548.353657	0.029190676
3550.282110	0.028754339
3552.210563	0.027843384
3554.139016	0.027733741
3556.067470	0.028048979
3557.995923	0.027739657
3559.924376	0.027160916
3561.852829	0.027103066
3563.781282	0.027137727
3565.709735	0.026697207
3567.638188	0.026863316
3569.566641	0.027891664
3571.495094	0.028019805
3573.423547	0.026782218
3575.352000	0.025404852
3577.280453	0.024490424
3579.208906	0.024073007
3581.137360	0.024250573
3583.065813	0.024622442
3584.994266	0.024349444
3586.922719	0.023703316
3588.851172	0.023791714
3590.779625	0.024126275
3592.708078	0.023916062
3594.636531	0.023836663
3596.564984	0.024137894
3598.493437	0.023828287
3600.421890	0.022880558
3602.350343	0.022296790
3604.278796	0.022109449
3606.207249	0.021840645
3608.135703	0.021793894
3610.064156	0.022020066
3611.992609	0.022016771
3613.921062	0.022031486
3615.849515	0.021841407
3617.777968	0.020792294
3619.706421	0.019971790
3621.634874	0.020204302
3623.563327	0.020524260
3625.491780	0.020099703
3627.420233	0.019016966
3629.348686	0.018589340
3631.277139	0.019156041
3633.205593	0.019303123
3635.134046	0.018955754
3637.062499	0.018681293
3638.990952	0.018233523
3640.919405	0.017730126
3642.847858	0.017512461
3644.776311	0.017207429
3646.704764	0.016265824
3648.633217	0.015329703
3650.561670	0.015538497
3652.490123	0.016344709
3654.418576	0.015812077
3656.347029	0.014330224
3658.275482	0.013714225
3660.203936	0.013939396
3662.132389	0.014223427
3664.060842	0.014430412
3665.989295	0.014450232
3667.917748	0.014245735
3669.846201	0.014736129
3671.774654	0.016236633
3673.703107	0.016594626
3675.631560	0.015219063
3677.560013	0.013830866
3679.488466	0.012662406
3681.416919	0.012054385
3683.345372	0.012385334
3685.273826	0.012855086
3687.202279	0.012637785
3689.130732	0.012515933
3691.059185	0.013214504
3692.987638	0.013508983
3694.916091	0.012807129
3696.844544	0.012213979
3698.772997	0.011990964
3700.701450	0.011508969
3702.629903	0.011245157
3704.558356	0.011839219
3706.486809	0.012678524
3708.415262	0.012898345
3710.343716	0.012616928
3712.272169	0.012557648
3714.200622	0.012771017
3716.129075	0.012645497
3718.057528	0.012353871
3719.985981	0.012567702
3721.914434	0.013446417
3723.842887	0.014437855
3725.771340	0.014869651
3727.699793	0.014952423
3729.628246	0.014987537
3731.556699	0.014774779
3733.485152	0.014406076
3735.413605	0.014364922
3737.342059	0.015124303
3739.270512	0.015887693
3741.198965	0.015205555
3743.127418	0.013547667
3745.055871	0.013334247
3746.984324	0.014706011
3748.912777	0.014951264
3750.841230	0.014041069
3752.769683	0.013934268
3754.698136	0.013702130
3756.626589	0.012435930
3758.555042	0.011630329
3760.483495	0.012415680
3762.411949	0.013814929
3764.340402	0.014369039
3766.268855	0.014102801
3768.197308	0.013624678
3770.125761	0.013401379
3772.054214	0.013606047
3773.982667	0.013741494
3775.911120	0.013524427
3777.839573	0.013117333
3779.768026	0.012777288
3781.696479	0.012758712
3783.624932	0.013122387
3785.553385	0.013810556
3787.481838	0.014442981
3789.410292	0.014638551
3791.338745	0.014501333
3793.267198	0.014106941
3795.195651	0.013554765
3797.124104	0.013458997
3799.052557	0.013723002
3800.981010	0.013673482
3802.909463	0.013679143
3804.837916	0.013625967
3806.766369	0.013386955
3808.694822	0.013596337
3810.623275	0.013910658
3812.551728	0.013661771
3814.480182	0.013362130
3816.408635	0.013992370
3818.337088	0.015194505
3820.265541	0.015385609
3822.193994	0.014783926
3824.122447	0.013804250
3826.050900	0.012310886
3827.979353	0.011481052
3829.907806	0.011640796
3831.836259	0.012221008
3833.764712	0.013171585
3835.693165	0.014804193
3837.621618	0.016773956
3839.550071	0.017338766
3841.478525	0.015764274
3843.406978	0.014363836
3845.335431	0.014738661
3847.263884	0.016000574
3849.192337	0.016405612
3851.120790	0.015083412
3853.049243	0.013293298
3854.977696	0.012868977
3856.906149	0.013302458
3858.834602	0.012969486
3860.763055	0.012028307
3862.691508	0.011782423
3864.619961	0.012955952
3866.548415	0.014506294
3868.476868	0.014645555
3870.405321	0.014155512
3872.333774	0.014321293
3874.262227	0.014542422
3876.190680	0.014597448
3878.119133	0.014335399
3880.047586	0.013831072
3881.976039	0.013773682
3883.904492	0.013711702
3885.832945	0.013295825
3887.761398	0.013092740
3889.689851	0.012879342
3891.618305	0.012651497
3893.546758	0.012756901
3895.475211	0.012801100
3897.403664	0.012672978
3899.332117	0.012958272
3901.260570	0.013722572
3903.189023	0.014326881
3905.117476	0.014639131
3907.045929	0.014459853
3908.974382	0.013627777
3910.902835	0.012926464
3912.831288	0.012949242
3914.759741	0.013193826
3916.688194	0.013106032
3918.616648	0.012966667
3920.545101	0.012904470
3922.473554	0.012487971
3924.402007	0.011806867
3926.330460	0.011542563
3928.258913	0.011686396
3930.187366	0.011592203
3932.115819	0.011301488
3934.044272	0.011426227
3935.972725	0.011877515
3937.901178	0.012199976
3939.829631	0.012409491
3941.758084	0.012594629
3943.686538	0.012647630
3945.614991	0.012670884
3947.543444	0.012591213
3949.471897	0.012197086
3951.400350	0.011763624
3953.328803	0.011620038
3955.257256	0.011546476
3957.185709	0.011043957
3959.114162	0.010109514
3961.042615	0.009651599
3962.971068	0.010302486
3964.899521	0.010982049
3966.827974	0.010584828
3968.756427	0.009998995
3970.684881	0.010054144
3972.613334	0.010369875
3974.541787	0.010822492
3976.470240	0.011466555
3978.398693	0.011624916
3980.327146	0.010966307
3982.255599	0.010383715
3984.184052	0.010294764
3986.112505	0.010002394
3988.040958	0.009604036
3989.969411	0.009930308
3991.897864	0.010477043
3993.826317	0.010399757
3995.754771	0.010307120
3997.683224	0.010677508
3999.611677	0.010851259
4001.540130	0.010468579
4003.468583	0.010078494
4005.397036	0.010005306
4007.325489	0.009904113
4009.253942	0.010102805
4011.182395	0.011088941
4013.110848	0.011656128
4015.039301	0.010844730
4016.967754	0.009907342
4018.896207	0.009802691
4020.824661	0.009703801
4022.753114	0.009415268
4024.681567	0.009736205
4026.610020	0.010090689
4028.538473	0.009747952
4030.466926	0.009241125
4032.395379	0.009220214
4034.323832	0.009767344
4036.252285	0.010440854
4038.180738	0.010453528
4040.109191	0.009597714
4042.037644	0.008959850
4043.966097	0.009139838
4045.894550	0.009423705
4047.823004	0.009195444
4049.751457	0.008747932
4051.679910	0.008582052
4053.608363	0.008770208
4055.536816	0.008954823
4057.465269	0.008764250
4059.393722	0.008179035
4061.322175	0.007623261
4063.250628	0.007383279
4065.179081	0.007273804
4067.107534	0.007546521
4069.035987	0.008129545
4070.964440	0.008527620
4072.892894	0.008435974
4074.821347	0.008006568
4076.749800	0.007822906
4078.678253	0.008135296
4080.606706	0.008391924
4082.535159	0.008357763
4084.463612	0.008336597
4086.392065	0.008421157
4088.320518	0.008686744
4090.248971	0.009006074
4092.177424	0.009262822
4094.105877	0.009349832
4096.034330	0.009278064
4097.962783	0.009182354
4099.891237	0.008992645
4101.819690	0.008323148
4103.748143	0.007755090
4105.676596	0.007669074
4107.605049	0.007546652
4109.533502	0.007678472
4111.461955	0.008429400
4113.390408	0.009019750
4115.318861	0.009092635
4117.247314	0.008886515
4119.175767	0.008218536
4121.104220	0.007806301
4123.032673	0.008284008
4124.961127	0.008629216
4126.889580	0.008333250
4128.818033	0.008073488
4130.746486	0.007868352
4132.674939	0.007810109
4134.603392	0.008164430
4136.531845	0.008282313
4138.460298	0.007810095
4140.388751	0.007170059
4142.317204	0.007152396
4144.245657	0.007666251
4146.174110	0.007777668
4148.102563	0.007530299
4150.031017	0.007007654
4151.959470	0.006400077
4153.887923	0.006550292
4155.816376	0.007179364
4157.744829	0.007487314
4159.673282	0.007791684
4161.601735	0.008209442
4163.530188	0.008432186
4165.458641	0.008492107
4167.387094	0.008242222
4169.315547	0.007705273
4171.244000	0.007551279
4173.172453	0.007728777
4175.100906	0.007882133
4177.029360	0.008105062
4178.957813	0.008204967
4180.886266	0.008180262
4182.814719	0.007818731
4184.743172	0.007067525
4186.671625	0.006790508
4188.600078	0.007765262
4190.528531	0.009141237
4192.456984	0.009122437
4194.385437	0.007792694
4196.313890	0.006715414
4198.242343	0.006253846
4200.170796	0.006096348
4202.099250	0.006221848
4204.027703	0.006480060
4205.956156	0.006778672
4207.884609	0.006476928
4209.813062	0.005859093
4211.741515	0.005724167
4213.669968	0.005827646
4215.598421	0.006156090
4217.526874	0.007012364
4219.455327	0.007350106
4221.383780	0.007093690
4223.312233	0.007125733
4225.240686	0.006950778
4227.169139	0.006679977
4229.097593	0.006831696
4231.026046	0.007279660
4232.954499	0.006919478
4234.882952	0.006186035
4236.811405	0.006104246
4238.739858	0.006260845
4240.668311	0.006406089
4242.596764	0.006992241
4244.525217	0.007017690
4246.453670	0.006599791
4248.382123	0.007248214
4250.310576	0.007984912
4252.239029	0.007479260
4254.167483	0.006579711
4256.095936	0.006474276
4258.024389	0.006297951
4259.952842	0.005897531
4261.881295	0.005642873
4263.809748	0.005810775
4265.738201	0.005877848
4267.666654	0.005379070
4269.595107	0.004887220
4271.523560	0.005268448
4273.452013	0.006277017
4275.380466	0.006983873
4277.308919	0.006535497
4279.237373	0.005445773
4281.165826	0.004864995
4283.094279	0.005530504
4285.022732	0.006500017
4286.951185	0.006739569
4288.879638	0.006337144
4290.808091	0.005933670
4292.736544	0.005713294
4294.664997	0.005443566
4296.593450	0.005635257
4298.521903	0.006006415
4300.450356	0.005591205
4302.378809	0.004975248
4304.307262	0.005229075
4306.235716	0.005911401
4308.164169	0.005955947
4310.092622	0.005782106
4312.021075	0.005496074
4313.949528	0.005345467
4315.877981	0.006060179
4317.806434	0.006665359
4319.734887	0.006775292
4321.663340	0.007143015
4323.591793	0.007651500
4325.520246	0.007724047
4327.448699	0.007533626
4329.377152	0.007142572
4331.305606	0.006561845
4333.234059	0.005953384
4335.162512	0.005241440
4337.090965	0.004882148
4339.019418	0.005160050
4340.947871	0.005502767
4342.876324	0.005919127
4344.804777	0.006616786
4346.733230	0.007508869
4348.661683	0.007677733
4350.590136	0.007489132
4352.518589	0.007726596
4354.447042	0.007365524
4356.375495	0.006823040
4358.303949	0.006674891
4360.232402	0.007159880
4362.160855	0.007876328
4364.089308	0.008260150
4366.017761	0.007991694
4367.946214	0.007489198
4369.874667	0.007210444
4371.803120	0.006572475
4373.731573	0.006026079
4375.660026	0.006464506
4377.588479	0.006655617
4379.516932	0.005603135
4381.445385	0.004469469
4383.373839	0.004301910
4385.302292	0.004857463
4387.230745	0.005445719
4389.159198	0.005144579
4391.087651	0.003945721
4393.016104	0.003473080
4394.944557	0.004781921
4396.873010	0.006593584
4398.801463	0.007249116
4400.729916	0.006541882
4402.658369	0.005570007
4404.586822	0.005556196
4406.515275	0.006244953
4408.443729	0.007046377
4410.372182	0.007595621
4412.300635	0.007611844
4414.229088	0.007435298
4416.157541	0.007438826
4418.085994	0.007274487
4420.014447	0.007250067
4421.942900	0.008122916
4423.871353	0.009142809
4425.799806	0.008840974
4427.728259	0.007500819
4429.656712	0.006263204
4431.585165	0.006052918
4433.513618	0.006457226
4435.442072	0.006618925
4437.370525	0.006883415
4439.298978	0.007471586
4441.227431	0.007683909
4443.155884	0.007111235
4445.084337	0.006487452
4447.012790	0.006532017
4448.941243	0.006484799
4450.869696	0.006041116
4452.798149	0.005872805
4454.726602	0.005838062
4456.655055	0.005757645
4458.583508	0.006200681
4460.511962	0.007782879
4462.440415	0.008729254
4464.368868	0.008104815
4466.297321	0.006917415
4468.225774	0.006237828
4470.154227	0.006255418
4472.082680	0.006134277
4474.011133	0.005359406
4475.939586	0.004799100
4477.868039	0.005331914
4479.796492	0.006284295
4481.724945	0.006575522
4483.653398	0.006433253
4485.581851	0.006640182
4487.510305	0.006310450
4489.438758	0.005278320
4491.367211	0.004978844
4493.295664	0.005073100
4495.224117	0.004545464
4497.152570	0.004924778
4499.081023	0.006516547
4501.009476	0.007590611
4502.937929	0.006996202
4504.866382	0.005912762
4506.794835	0.005979931
4508.723288	0.006401308
4510.651741	0.006456268
4512.580195	0.006111646
4514.508648	0.006304658
4516.437101	0.007197191
4518.365554	0.007889730
4520.294007	0.007405633
4522.222460	0.006301773
4524.150913	0.005850564
4526.079366	0.006574402
4528.007819	0.006771452
4529.936272	0.006182738
4531.864725	0.005944414
4533.793178	0.006813208
4535.721631	0.008425626
4537.650084	0.008834225
4539.578538	0.007385188
4541.506991	0.005673815
4543.435444	0.005515884
4545.363897	0.006553052
4547.292350	0.006705442
4549.220803	0.005594824
4551.149256	0.004520059
4553.077709	0.004191602
4555.006162	0.005031481
4556.934615	0.006203305
4558.863068	0.006251898
4560.791521	0.005648386
4562.719974	0.005521021
4564.648428	0.005845677
4566.576881	0.005977675
4568.505334	0.006016317
4570.433787	0.006613606
4572.362240	0.007168039
4574.290693	0.006606515
4576.219146	0.005693511
4578.147599	0.005493044
4580.076052	0.006060408
4582.004505	0.006447187
4583.932958	0.006112176
4585.861411	0.005656900
4587.789864	0.005695940
4589.718318	0.005967027
4591.646771	0.006068208
4593.575224	0.006135039
4595.503677	0.006177500
4597.432130	0.006969418
4599.360583	0.007817732
4601.289036	0.007048059
4603.217489	0.006119092
[truncated: 1,501 more rows]
