# Supplementary material for: Adaptive Method for Quantitative Estimation of Glucose and Fructose Concentrations in Aqueous Solutions Based on Infrared Nanoantenna Optics
Source: Sensors (Basel). 2019 Jul 11;19(14):3053. doi: 10.3390/s19143053 (PMC6678705; doi:10.3390/s19143053)
Supplement: Supplementary file 1 [file sensors-19-03053-s001.zip › 00_Measurement_Data/Fructose cycles/3 water/res4 sc50_50 ap100x100/3 water.28.txt]

748.239793	0.010041222
750.168246	0.020902963
752.096699	0.026573073
754.025152	0.030674811
755.953605	0.042300265
757.882058	0.055829670
759.810511	0.044834893
761.738964	0.021143014
763.667418	0.019851090
765.595871	0.020438164
767.524324	0.026247669
769.452777	0.032705318
771.381230	0.030943010
773.309683	0.026897384
775.238136	0.026123699
777.166589	0.015086055
779.095042	0.005507855
781.023495	0.012011613
782.951948	0.013886188
784.880401	0.009312072
786.808854	0.015062721
788.737308	0.019481514
790.665761	0.022055915
792.594214	0.025636367
794.522667	0.020100605
796.451120	0.017474640
798.379573	0.026232295
800.308026	0.031188374
802.236479	0.040221866
804.164932	0.043050595
806.093385	0.032443922
808.021838	0.027866872
809.950291	0.026859179
811.878744	0.023895910
813.807197	0.030157842
815.735651	0.029425427
817.664104	0.016979717
819.592557	0.033343900
821.521010	0.025973139
823.449463	0.015761966
825.377916	0.031445272
827.306369	0.027403263
829.234822	0.025633508
831.163275	0.030077498
833.091728	0.025175761
835.020181	0.016435718
836.948634	0.019114384
838.877087	0.012961864
840.805541	0.015248054
842.733994	0.017371057
844.662447	0.014901112
846.590900	0.022621043
848.519353	0.020566463
850.447806	0.011824332
852.376259	0.012076028
854.304712	0.013653288
856.233165	0.013182697
858.161618	0.018026864
860.090071	0.022422742
862.018524	0.019703433
863.946977	0.017032806
865.875430	0.018429711
867.803884	0.017626550
869.732337	0.019575344
871.660790	0.023601260
873.589243	0.027272183
875.517696	0.029373920
877.446149	0.030848019
879.374602	0.032232590
881.303055	0.033385504
883.231508	0.035670046
885.159961	0.038422666
887.088414	0.040426727
889.016867	0.042642165
890.945320	0.046468031
892.873774	0.049524311
894.802227	0.051087875
896.730680	0.053375516
898.659133	0.057546262
900.587586	0.062278580
902.516039	0.066110216
904.444492	0.070110865
906.372945	0.074287772
908.301398	0.076756611
910.229851	0.079149425
912.158304	0.084148549
914.086757	0.089963302
916.015210	0.093356192
917.943664	0.094697662
919.872117	0.096886486
921.800570	0.100943781
923.729023	0.106188066
925.657476	0.111112118
927.585929	0.115183137
929.514382	0.119945794
931.442835	0.126177877
933.371288	0.132725909
935.299741	0.138071418
937.228194	0.142354622
939.156647	0.147099450
941.085100	0.153314129
943.013553	0.160365835
944.942007	0.166854888
946.870460	0.172358990
948.798913	0.177778184
950.727366	0.184066817
952.655819	0.191255361
954.584272	0.198231831
956.512725	0.203931361
958.441178	0.209102765
960.369631	0.215158269
962.298084	0.222029388
964.226537	0.228766680
966.154990	0.235438854
968.083443	0.242556408
970.011897	0.249666125
971.940350	0.256444275
973.868803	0.263370961
975.797256	0.270562381
977.725709	0.277401567
979.654162	0.283583373
981.582615	0.289678395
983.511068	0.295969099
985.439521	0.301829666
987.367974	0.307056159
989.296427	0.312448174
991.224880	0.318506688
993.153333	0.324417055
995.081786	0.329264671
997.010240	0.333746761
998.938693	0.339098275
1000.867146	0.344975144
1002.795599	0.350303531
1004.724052	0.354805499
1006.652505	0.359215379
1008.580958	0.364292681
1010.509411	0.369262367
1012.437864	0.373379350
1014.366317	0.376933604
1016.294770	0.379954696
1018.223223	0.383351207
1020.151676	0.387559056
1022.080130	0.390816003
1024.008583	0.392955035
1025.937036	0.395786196
1027.865489	0.399158388
1029.793942	0.401420742
1031.722395	0.402596325
1033.650848	0.403870195
1035.579301	0.405173302
1037.507754	0.406381369
1039.436207	0.408297122
1041.364660	0.410383016
1043.293113	0.411455959
1045.221566	0.412357897
1047.150019	0.414019227
1049.078473	0.415115148
1051.006926	0.414436698
1052.935379	0.412757605
1054.863832	0.411454082
1056.792285	0.410935134
1058.720738	0.410777807
1060.649191	0.410702646
1062.577644	0.410545081
1064.506097	0.410060078
1066.434550	0.409007221
1068.363003	0.407178968
1070.291456	0.405026227
1072.219909	0.403447777
1074.148363	0.402441323
1076.076816	0.401494235
1078.005269	0.400603920
1079.933722	0.399320006
1081.862175	0.397435248
1083.790628	0.396151602
1085.719081	0.395791650
1087.647534	0.395108610
1089.575987	0.392901719
1091.504440	0.389344066
1093.432893	0.386122823
1095.361346	0.384077936
1097.289799	0.382710546
1099.218253	0.381567270
1101.146706	0.379886687
1103.075159	0.377172619
1105.003612	0.374333739
1106.932065	0.372438431
1108.860518	0.370982111
1110.788971	0.368672341
1112.717424	0.365248382
1114.645877	0.361397356
1116.574330	0.357907981
1118.502783	0.355194300
1120.431236	0.353045791
1122.359689	0.351022393
1124.288142	0.348842114
1126.216596	0.346483886
1128.145049	0.343943119
1130.073502	0.341089219
1132.001955	0.337781698
1133.930408	0.334222972
1135.858861	0.331489712
1137.787314	0.329835624
1139.715767	0.327853262
1141.644220	0.325187832
1143.572673	0.322641432
1145.501126	0.320244640
1147.429579	0.317710847
1149.358032	0.315150797
1151.286486	0.312588871
1153.214939	0.309635758
1155.143392	0.306336761
1157.071845	0.303379625
1159.000298	0.300783843
1160.928751	0.298101366
1162.857204	0.295580953
1164.785657	0.293249398
1166.714110	0.290421039
1168.642563	0.287205786
1170.571016	0.284176409
1172.499469	0.281089216
1174.427922	0.277767897
1176.356375	0.274770826
1178.284829	0.272334576
1180.213282	0.269983590
1182.141735	0.267520249
1184.070188	0.264978319
1185.998641	0.262183905
1187.927094	0.259456068
1189.855547	0.257153183
1191.784000	0.254868507
1193.712453	0.252266228
1195.640906	0.249660775
1197.569359	0.247336805
1199.497812	0.245023102
1201.426265	0.242385641
1203.354719	0.240036160
1205.283172	0.237664595
1207.211625	0.235204741
1209.140078	0.232892752
1211.068531	0.230489999
1212.996984	0.227698833
1214.925437	0.225200832
1216.853890	0.223374233
1218.782343	0.221592411
1220.710796	0.219478801
1222.639249	0.217141703
1224.567702	0.214806885
1226.496155	0.212661639
1228.424609	0.210652336
1230.353062	0.208723783
1232.281515	0.206945613
1234.209968	0.205197081
1236.138421	0.203113973
1238.066874	0.200673983
1239.995327	0.198511586
1241.923780	0.196964428
1243.852233	0.195615724
1245.780686	0.194178179
1247.709139	0.192809224
1249.637592	0.191427752
1251.566045	0.189822793
1253.494498	0.187996268
1255.422952	0.186196357
1257.351405	0.184574991
1259.279858	0.182833597
1261.208311	0.180750713
1263.136764	0.178466856
1265.065217	0.176433370
1266.993670	0.174976543
1268.922123	0.173625469
1270.850576	0.171789199
1272.779029	0.169737563
1274.707482	0.168008059
1276.635935	0.166738227
1278.564388	0.165664390
1280.492842	0.164506316
1282.421295	0.163202673
1284.349748	0.161859095
1286.278201	0.160656646
1288.206654	0.159539968
1290.135107	0.157876387
1292.063560	0.155553281
1293.992013	0.153482944
1295.920466	0.151945755
1297.848919	0.150440753
1299.777372	0.148863092
1301.705825	0.147363096
1303.634278	0.146009788
1305.562731	0.144836947
1307.491185	0.143827647
1309.419638	0.142820135
1311.348091	0.141452774
1313.276544	0.140364453
1315.204997	0.140089959
1317.133450	0.139223278
1319.061903	0.137067646
1320.990356	0.134681359
1322.918809	0.132632211
1324.847262	0.130963624
1326.775715	0.129800439
1328.704168	0.128936812
1330.632621	0.128036737
1332.561075	0.127306774
1334.489528	0.127173662
1336.417981	0.127179757
1338.346434	0.126083463
1340.274887	0.124100186
1342.203340	0.122008584
1344.131793	0.119806223
1346.060246	0.118009649
1347.988699	0.116882980
1349.917152	0.116093241
1351.845605	0.115331300
1353.774058	0.114398204
1355.702511	0.113755412
1357.630965	0.113847718
1359.559418	0.113598771
1361.487871	0.111775361
1363.416324	0.110024258
1365.344777	0.109627046
1367.273230	0.109080248
1369.201683	0.108424336
1371.130136	0.108095549
1373.058589	0.106994651
1374.987042	0.105385169
1376.915495	0.103688121
1378.843948	0.101584293
1380.772401	0.099999458
1382.700854	0.099583723
1384.629308	0.099157467
1386.557761	0.097720109
1388.486214	0.096884750
1390.414667	0.097550288
1392.343120	0.097691029
1394.271573	0.096878454
1396.200026	0.096000694
1398.128479	0.094449796
1400.056932	0.093064383
1401.985385	0.092264175
1403.913838	0.090589821
1405.842291	0.089000508
1407.770744	0.088346124
1409.699198	0.087678239
1411.627651	0.087229751
1413.556104	0.087808266
1415.484557	0.088347949
1417.413010	0.086711697
1419.341463	0.084487669
1421.269916	0.084176891
1423.198369	0.083896033
1425.126822	0.083069533
1427.055275	0.082412496
1428.983728	0.081448540
1430.912181	0.081335485
1432.840634	0.082050785
1434.769087	0.080645949
1436.697541	0.077595450
1438.625994	0.076336972
1440.554447	0.075995468
1442.482900	0.075449720
1444.411353	0.075135782
1446.339806	0.074397430
1448.268259	0.073560856
1450.196712	0.073996656
1452.125165	0.075931020
1454.053618	0.077457115
1455.982071	0.075791270
1457.910524	0.072761320
1459.838977	0.072152637
1461.767431	0.071801223
1463.695884	0.069921531
1465.624337	0.068853989
1467.552790	0.070184834
1469.481243	0.071457423
1471.409696	0.070631057
1473.338149	0.068953611
1475.266602	0.067289941
1477.195055	0.065751113
1479.123508	0.064700320
1481.051961	0.064106278
1482.980414	0.064481728
1484.908867	0.065690674
1486.837321	0.066345625
1488.765774	0.065304719
1490.694227	0.063722387
1492.622680	0.063267879
1494.551133	0.062579289
1496.479586	0.061098333
1498.408039	0.060156841
1500.336492	0.060656019
1502.264945	0.062559091
1504.193398	0.063373551
1506.121851	0.061369490
1508.050304	0.060066264
1509.978757	0.060405195
1511.907210	0.060215440
1513.835664	0.059923258
1515.764117	0.060220387
1517.692570	0.061355636
1519.621023	0.061599642
1521.549476	0.060093574
1523.477929	0.058878601
1525.406382	0.057350237
1527.334835	0.055718802
1529.263288	0.055354584
1531.191741	0.054946736
1533.120194	0.054399189
1535.048647	0.056275379
1536.977100	0.058861505
1538.905554	0.058782857
1540.834007	0.057315912
1542.762460	0.055365507
1544.690913	0.053105131
1546.619366	0.051766563
1548.547819	0.050884068
1550.476272	0.050448302
1552.404725	0.051160842
1554.333178	0.053067140
1556.261631	0.054240972
1558.190084	0.051769651
1560.118537	0.049301330
1562.046990	0.049577218
1563.975443	0.049727250
1565.903897	0.049522199
1567.832350	0.048937034
1569.760803	0.048336200
1571.689256	0.049257379
1573.617709	0.049782146
1575.546162	0.048445739
1577.474615	0.047458064
1579.403068	0.047121804
1581.331521	0.046382591
1583.259974	0.045913588
1585.188427	0.046002608
1587.116880	0.046244435
1589.045333	0.046430867
1590.973787	0.046506412
1592.902240	0.046406519
1594.830693	0.046228923
1596.759146	0.046294618
1598.687599	0.046745576
1600.616052	0.047404524
1602.544505	0.048134945
1604.472958	0.048895974
1606.401411	0.049407639
1608.329864	0.049505562
1610.258317	0.049756933
1612.186770	0.050658874
1614.115223	0.051160775
1616.043677	0.050705422
1617.972130	0.051383048
1619.900583	0.052975867
1621.829036	0.053039361
1623.757489	0.052863881
1625.685942	0.053417284
1627.614395	0.053509872
1629.542848	0.054108292
1631.471301	0.055816758
1633.399754	0.056567769
1635.328207	0.055847872
1637.256660	0.055951856
1639.185113	0.056626707
1641.113566	0.057207808
1643.042020	0.058003902
1644.970473	0.058001176
1646.898926	0.058226656
1648.827379	0.060949519
1650.755832	0.061219819
1652.684285	0.056336243
1654.612738	0.053600885
1656.541191	0.054615505
1658.469644	0.055226851
1660.398097	0.054332480
1662.326550	0.053095344
1664.255003	0.053429954
1666.183456	0.054630328
1668.111910	0.054409806
1670.040363	0.053586300
1671.968816	0.053039186
1673.897269	0.051161826
1675.825722	0.049369201
1677.754175	0.049980830
1679.682628	0.051791143
1681.611081	0.052420273
1683.539534	0.050675586
1685.467987	0.048603885
1687.396440	0.047255874
1689.324893	0.045870546
1691.253346	0.045428734
1693.181799	0.045329787
1695.110253	0.044817705
1697.038706	0.045000415
1698.967159	0.044153813
1700.895612	0.042336196
1702.824065	0.041910991
1704.752518	0.041230027
1706.680971	0.040057380
1708.609424	0.039285544
1710.537877	0.038953595
1712.466330	0.039250579
1714.394783	0.039652206
1716.323236	0.038772736
1718.251689	0.036994286
1720.180143	0.035926465
1722.108596	0.035184801
1724.037049	0.034580193
1725.965502	0.034763910
1727.893955	0.035613317
1729.822408	0.036582042
1731.750861	0.036401726
1733.679314	0.034835991
1735.607767	0.034289334
1737.536220	0.034459285
1739.464673	0.033985749
1741.393126	0.033781055
1743.321579	0.034404941
1745.250032	0.035346854
1747.178486	0.035608105
1749.106939	0.034463160
1751.035392	0.033126805
1752.963845	0.032868192
1754.892298	0.032982022
1756.820751	0.033025622
1758.749204	0.033419490
1760.677657	0.033652019
1762.606110	0.033851560
1764.534563	0.034539875
1766.463016	0.035188701
1768.391469	0.035661284
1770.319922	0.035742640
1772.248376	0.035414193
1774.176829	0.035701945
1776.105282	0.036494605
1778.033735	0.036832042
1779.962188	0.036587328
1781.890641	0.036250655
1783.819094	0.036092620
1785.747547	0.036454033
1787.676000	0.037575897
1789.604453	0.038598292
1791.532906	0.038829040
1793.461359	0.038905121
1795.389812	0.039139103
1797.318266	0.039043456
1799.246719	0.038651232
1801.175172	0.038569678
1803.103625	0.039025001
1805.032078	0.039498322
1806.960531	0.039736979
1808.888984	0.039853182
1810.817437	0.040011741
1812.745890	0.040315483
1814.674343	0.040393390
1816.602796	0.040137436
1818.531249	0.040219195
1820.459702	0.040847823
1822.388155	0.041362286
1824.316609	0.041504707
1826.245062	0.041871756
1828.173515	0.042114086
1830.101968	0.041907087
1832.030421	0.041852556
1833.958874	0.041640252
1835.887327	0.041095924
1837.815780	0.040898554
1839.744233	0.041350432
1841.672686	0.041601952
1843.601139	0.041150156
1845.529592	0.040903214
1847.458045	0.040782921
1849.386499	0.040272761
1851.314952	0.039826881
1853.243405	0.039778672
1855.171858	0.039899420
1857.100311	0.039788160
1859.028764	0.039335880
1860.957217	0.038876768
1862.885670	0.038982838
1864.814123	0.039632909
1866.742576	0.039736405
1868.671029	0.038954541
1870.599482	0.038271118
1872.527935	0.037731174
1874.456388	0.037059359
1876.384842	0.036588028
1878.313295	0.036308732
1880.241748	0.036135625
1882.170201	0.036121506
1884.098654	0.036168203
1886.027107	0.036049724
1887.955560	0.035441000
1889.884013	0.034745239
1891.812466	0.034505710
1893.740919	0.034201719
1895.669372	0.033652820
1897.597825	0.033165082
1899.526278	0.032788459
1901.454732	0.032668859
1903.383185	0.032829370
1905.311638	0.032911334
1907.240091	0.032563884
1909.168544	0.031919327
1911.096997	0.031490996
1913.025450	0.031559858
1914.953903	0.031675026
1916.882356	0.031246547
1918.810809	0.030795896
1920.739262	0.030618358
1922.667715	0.030239219
1924.596168	0.029840693
1926.524622	0.029538412
1928.453075	0.029262494
1930.381528	0.029017476
1932.309981	0.028609527
1934.238434	0.028142530
1936.166887	0.027936464
1938.095340	0.027972918
1940.023793	0.027781956
1941.952246	0.027208874
1943.880699	0.026829220
1945.809152	0.026725795
1947.737605	0.026479520
1949.666058	0.026189938
1951.594511	0.026126532
1953.522965	0.026158832
1955.451418	0.025909074
1957.379871	0.025392039
1959.308324	0.024932152
1961.236777	0.024634995
1963.165230	0.024419192
1965.093683	0.024174312
1967.022136	0.023773866
1968.950589	0.023348182
1970.879042	0.023088405
1972.807495	0.022955233
1974.735948	0.022976710
1976.664401	0.023131454
1978.592855	0.022966269
1980.521308	0.022230320
1982.449761	0.021532524
1984.378214	0.021456895
1986.306667	0.021780087
1988.235120	0.021992765
1990.163573	0.021909237
1992.092026	0.021665407
1994.020479	0.021436675
1995.948932	0.021215547
1997.877385	0.020983901
1999.805838	0.020737089
2001.734291	0.020491023
2003.662744	0.020283893
2005.591198	0.020120483
2007.519651	0.019986184
2009.448104	0.019733567
2011.376557	0.019266890
2013.305010	0.018848503
2015.233463	0.018681414
2017.161916	0.018612739
2019.090369	0.018509079
2021.018822	0.018403230
2022.947275	0.018359674
2024.875728	0.018329479
2026.804181	0.018135030
2028.732634	0.017743351
2030.661088	0.017342564
2032.589541	0.017082851
2034.517994	0.016979702
2036.446447	0.017140146
2038.374900	0.017628642
2040.303353	0.018040383
2042.231806	0.018018825
2044.160259	0.017826634
2046.088712	0.017643599
2048.017165	0.017405340
2049.945618	0.017195581
2051.874071	0.016880196
2053.802524	0.016401621
2055.730978	0.016132899
2057.659431	0.016103154
2059.587884	0.016032912
2061.516337	0.015930524
2063.444790	0.015869305
2065.373243	0.015892079
2067.301696	0.015933363
2069.230149	0.015876586
2071.158602	0.015865048
2073.087055	0.015945056
2075.015508	0.015942918
2076.943961	0.015830399
2078.872414	0.015615233
2080.800867	0.015284640
2082.729321	0.015040572
2084.657774	0.015125168
2086.586227	0.015377297
2088.514680	0.015453363
2090.443133	0.015315068
2092.371586	0.015064322
2094.300039	0.014783654
2096.228492	0.014485614
2098.156945	0.014150355
2100.085398	0.014035560
2102.013851	0.014225390
2103.942304	0.014285932
2105.870757	0.014174235
2107.799211	0.014091346
2109.727664	0.013918748
2111.656117	0.013611203
2113.584570	0.013462706
2115.513023	0.013645783
2117.441476	0.013902680
2119.369929	0.013918718
2121.298382	0.013782519
2123.226835	0.013665965
2125.155288	0.013539334
2127.083741	0.013472705
2129.012194	0.013535459
2130.940647	0.013562615
2132.869100	0.013450812
2134.797554	0.013271813
2136.726007	0.013178197
2138.654460	0.013230313
2140.582913	0.013174318
2142.511366	0.012852963
2144.439819	0.012535021
2146.368272	0.012493662
2148.296725	0.012728105
2150.225178	0.013074205
2152.153631	0.013235242
2154.082084	0.013131926
2156.010537	0.012998963
2157.938990	0.012860437
2159.867444	0.012611714
2161.795897	0.012472471
2163.724350	0.012577728
2165.652803	0.012689740
2167.581256	0.012717585
2169.509709	0.012655648
2171.438162	0.012362719
2173.366615	0.011919431
2175.295068	0.011704755
2177.223521	0.011865195
2179.151974	0.012134738
2181.080427	0.012230682
2183.008880	0.012180633
2184.937334	0.012030278
2186.865787	0.011664515
2188.794240	0.011235155
2190.722693	0.011157644
2192.651146	0.011425332
2194.579599	0.011564907
2196.508052	0.011424317
2198.436505	0.011334380
2200.364958	0.011574159
2202.293411	0.011927172
2204.221864	0.011894956
2206.150317	0.011410144
2208.078770	0.010880446
2210.007223	0.010626013
2211.935677	0.010619383
2213.864130	0.010554097
2215.792583	0.010369106
2217.721036	0.010539247
2219.649489	0.011048784
2221.577942	0.011241629
2223.506395	0.011034640
2225.434848	0.010887993
2227.363301	0.010963216
2229.291754	0.010971176
2231.220207	0.010713412
2233.148660	0.010377027
2235.077113	0.010162815
2237.005567	0.010125535
2238.934020	0.010150294
2240.862473	0.010121780
2242.790926	0.010019681
2244.719379	0.009800270
2246.647832	0.009564885
2248.576285	0.009464060
2250.504738	0.009426868
2252.433191	0.009338977
2254.361644	0.009257619
2256.290097	0.009188266
2258.218550	0.009168987
2260.147003	0.009297486
2262.075456	0.009483282
2264.003910	0.009611697
2265.932363	0.009664758
2267.860816	0.009600073
2269.789269	0.009523643
2271.717722	0.009537487
2273.646175	0.009465717
2275.574628	0.009206378
2277.503081	0.008949446
2279.431534	0.008798079
2281.359987	0.008723866
2283.288440	0.008879876
2285.216893	0.009228683
2287.145346	0.009320517
2289.073800	0.009067245
2291.002253	0.008809193
2292.930706	0.008656207
2294.859159	0.008638565
2296.787612	0.008775262
2298.716065	0.008821339
2300.644518	0.008606610
2302.572971	0.008308557
2304.501424	0.008218904
2306.429877	0.008431617
2308.358330	0.008748783
2310.286783	0.008885724
2312.215236	0.008751701
2314.143690	0.008385336
2316.072143	0.007934359
2318.000596	0.007751480
2319.929049	0.007893569
2321.857502	0.007970722
2323.785955	0.007757304
2325.714408	0.007158322
2327.642861	0.006190069
2329.571314	0.005583948
2331.499767	0.006128264
2333.428220	0.007504846
2335.356673	0.008478411
2337.285126	0.008233454
2339.213579	0.007501927
2341.142033	0.007410002
2343.070486	0.007859251
2344.998939	0.007996133
2346.927392	0.007300632
2348.855845	0.006218054
2350.784298	0.005203319
2352.712751	0.004475162
2354.641204	0.004265884
2356.569657	0.004446242
2358.498110	0.004920423
2360.426563	0.005871638
2362.355016	0.006929535
2364.283469	0.007472133
2366.211923	0.007712525
2368.140376	0.007843266
2370.068829	0.007748939
2371.997282	0.007398473
2373.925735	0.006854166
2375.854188	0.006491090
2377.782641	0.006583733
2379.711094	0.006888196
2381.639547	0.007089625
2383.568000	0.007076653
2385.496453	0.006767085
2387.424906	0.006252917
2389.353359	0.005878169
2391.281812	0.005860343
2393.210266	0.006055715
2395.138719	0.006169475
2397.067172	0.006137833
2398.995625	0.006159494
2400.924078	0.006320764
2402.852531	0.006406841
2404.780984	0.006254779
2406.709437	0.006187128
2408.637890	0.006226453
2410.566343	0.006064618
2412.494796	0.005831642
2414.423249	0.005907078
2416.351702	0.006103423
2418.280156	0.006045961
2420.208609	0.005946267
2422.137062	0.006053244
2424.065515	0.006083538
2425.993968	0.005952877
2427.922421	0.005926409
2429.850874	0.005969200
2431.779327	0.005897861
2433.707780	0.005616551
2435.636233	0.005444209
2437.564686	0.005668064
2439.493139	0.005839907
2441.421592	0.005680637
2443.350045	0.005672984
2445.278499	0.005866799
2447.206952	0.005850388
2449.135405	0.005753727
2451.063858	0.005776845
2452.992311	0.005694834
2454.920764	0.005630727
2456.849217	0.005816881
2458.777670	0.005934181
2460.706123	0.005860364
2462.634576	0.005877350
2464.563029	0.005963546
2466.491482	0.005958552
2468.419935	0.006061255
2470.348389	0.006236325
2472.276842	0.006077020
2474.205295	0.005691049
2476.133748	0.005634876
2478.062201	0.006133788
2479.990654	0.006702529
2481.919107	0.006965754
2483.847560	0.007107689
2485.776013	0.007230180
2487.704466	0.007170124
2489.632919	0.007045954
2491.561372	0.007160169
2493.489825	0.007329470
2495.418279	0.007276500
2497.346732	0.007088399
2499.275185	0.006947479
2501.203638	0.006882003
2503.132091	0.007003528
2505.060544	0.007429516
2506.988997	0.007865960
2508.917450	0.008039757
2510.845903	0.008198815
2512.774356	0.008503456
2514.702809	0.008707546
2516.631262	0.008614400
2518.559715	0.008489019
2520.488168	0.008675749
2522.416622	0.009107329
2524.345075	0.009457392
2526.273528	0.009644349
2528.201981	0.009870981
2530.130434	0.010096861
2532.058887	0.010169660
2533.987340	0.010370370
2535.915793	0.010960562
2537.844246	0.011551584
2539.772699	0.011611905
2541.701152	0.011307702
2543.629605	0.011066165
2545.558058	0.011044502
2547.486512	0.011253083
2549.414965	0.011599158
2551.343418	0.011969745
2553.271871	0.012411518
2555.200324	0.012831252
2557.128777	0.012978727
2559.057230	0.013076589
2560.985683	0.013385982
2562.914136	0.013734678
2564.842589	0.014002384
2566.771042	0.014180114
2568.699495	0.014274808
2570.627948	0.014537595
2572.556401	0.015079186
2574.484855	0.015435256
2576.413308	0.015378070
2578.341761	0.015387923
2580.270214	0.015703646
2582.198667	0.016006501
2584.127120	0.016128197
2586.055573	0.016345207
2587.984026	0.016789746
2589.912479	0.017265163
2591.840932	0.017582402
2593.769385	0.017523751
2595.697838	0.017227050
2597.626291	0.017246900
2599.554745	0.017759942
2601.483198	0.018326012
2603.411651	0.018432951
2605.340104	0.018028717
2607.268557	0.017570673
2609.197010	0.017409597
2611.125463	0.017540541
2613.053916	0.017997738
2614.982369	0.018744459
2616.910822	0.019410899
2618.839275	0.019575059
2620.767728	0.019104332
2622.696181	0.018384850
2624.624635	0.017898275
2626.553088	0.017608749
2628.481541	0.017387643
2630.409994	0.017398264
2632.338447	0.017700346
2634.266900	0.018197488
2636.195353	0.018580113
2638.123806	0.018492376
2640.052259	0.018178791
2641.980712	0.018084528
2643.909165	0.017969426
2645.837618	0.017531916
2647.766071	0.017106937
2649.694524	0.017015619
2651.622978	0.017226961
2653.551431	0.017699594
2655.479884	0.017958151
2657.408337	0.017585069
2659.336790	0.017186115
2661.265243	0.017331630
2663.193696	0.017654119
2665.122149	0.017591443
2667.050602	0.017116172
2668.979055	0.016627289
2670.907508	0.016497750
2672.835961	0.016848322
2674.764414	0.017333562
2676.692868	0.017368419
2678.621321	0.016919915
2680.549774	0.016549477
2682.478227	0.016406987
2684.406680	0.016222505
2686.335133	0.016130194
2688.263586	0.016405914
2690.192039	0.016752385
2692.120492	0.016692370
2694.048945	0.016351011
2695.977398	0.016184263
2697.905851	0.016185071
2699.834304	0.015922561
2701.762757	0.015333820
2703.691211	0.014913557
2705.619664	0.014885483
2707.548117	0.014817598
2709.476570	0.014328976
2711.405023	0.013844658
2713.333476	0.014021210
2715.261929	0.014614427
2717.190382	0.014903823
2719.118835	0.014743231
2721.047288	0.014441154
2722.975741	0.014200022
2724.904194	0.014098886
2726.832647	0.014214396
2728.761101	0.014459560
2730.689554	0.014659883
2732.618007	0.014620574
2734.546460	0.014484738
2736.474913	0.014485146
2738.403366	0.014330908
2740.331819	0.013836809
2742.260272	0.013414981
2744.188725	0.013244813
2746.117178	0.013136618
2748.045631	0.013208151
2749.974084	0.013487449
2751.902537	0.013806210
2753.830991	0.014152689
2755.759444	0.014302602
2757.687897	0.014039812
2759.616350	0.013634100
2761.544803	0.013526811
2763.473256	0.013723072
2765.401709	0.013728306
2767.330162	0.013432805
2769.258615	0.013395885
2771.187068	0.013527198
2773.115521	0.013238633
2775.043974	0.012668528
2776.972427	0.012174807
2778.900880	0.011949603
2780.829334	0.012101441
2782.757787	0.012294665
2784.686240	0.012300312
2786.614693	0.012340654
2788.543146	0.012371742
2790.471599	0.012173687
2792.400052	0.012019776
2794.328505	0.012126764
2796.256958	0.012202792
2798.185411	0.012130863
2800.113864	0.011938838
2802.042317	0.011708078
2803.970770	0.011691310
2805.899224	0.011765281
2807.827677	0.011580626
2809.756130	0.011298016
2811.684583	0.011230862
2813.613036	0.011358675
2815.541489	0.011401640
2817.469942	0.011085686
2819.398395	0.010789029
2821.326848	0.011003919
2823.255301	0.011417108
2825.183754	0.011591450
2827.112207	0.011514068
2829.040660	0.011517362
2830.969113	0.011786193
2832.897567	0.012063134
2834.826020	0.012058008
2836.754473	0.011582318
2838.682926	0.011103977
2840.611379	0.011323255
2842.539832	0.011873314
2844.468285	0.011970597
2846.396738	0.011444720
2848.325191	0.010675167
2850.253644	0.010141206
2852.182097	0.010005045
2854.110550	0.010044062
2856.039003	0.010154578
2857.967457	0.010685066
2859.895910	0.011396404
2861.824363	0.011650390
2863.752816	0.011408028
2865.681269	0.011082731
2867.609722	0.011006861
2869.538175	0.011266392
2871.466628	0.011639011
2873.395081	0.011863250
2875.323534	0.011984602
2877.251987	0.012034714
2879.180440	0.011825541
2881.108893	0.011425037
2883.037347	0.011115413
2884.965800	0.011034220
2886.894253	0.011165680
2888.822706	0.011206470
2890.751159	0.010962460
2892.679612	0.010941254
2894.608065	0.011482617
2896.536518	0.012020954
2898.464971	0.011901254
2900.393424	0.011254755
2902.321877	0.010870386
2904.250330	0.011256598
2906.178783	0.011851746
2908.107236	0.011720465
2910.035690	0.011099453
2911.964143	0.010809287
2913.892596	0.010978010
2915.821049	0.011444291
2917.749502	0.011948600
2919.677955	0.011981638
2921.606408	0.011478444
2923.534861	0.010930186
2925.463314	0.010639911
2927.391767	0.010465205
2929.320220	0.010409933
2931.248673	0.010586111
2933.177126	0.010967638
2935.105580	0.011477015
2937.034033	0.011826018
2938.962486	0.011717971
2940.890939	0.011306724
2942.819392	0.010986624
2944.747845	0.011021690
2946.676298	0.011376311
2948.604751	0.011699357
2950.533204	0.011548966
2952.461657	0.010966664
2954.390110	0.010545895
2956.318563	0.010434777
2958.247016	0.010234479
2960.175469	0.010148300
2962.103923	0.010585366
2964.032376	0.011320634
2965.960829	0.011792223
2967.889282	0.011824102
2969.817735	0.011927488
2971.746188	0.012317277
2973.674641	0.012411953
2975.603094	0.011943612
2977.531547	0.011414303
2979.460000	0.011256167
2981.388453	0.011337074
2983.316906	0.011401603
2985.245359	0.011395203
2987.173813	0.011462283
2989.102266	0.011784181
2991.030719	0.012098351
2992.959172	0.012124939
2994.887625	0.012070208
2996.816078	0.012128178
2998.744531	0.012326570
3000.672984	0.012513132
3002.601437	0.012561014
3004.529890	0.012459680
3006.458343	0.012317590
3008.386796	0.012123650
3010.315249	0.011902696
3012.243703	0.011988112
3014.172156	0.012342659
3016.100609	0.012495733
3018.029062	0.012445400
3019.957515	0.012436741
3021.885968	0.012409871
3023.814421	0.012402548
3025.742874	0.012694511
3027.671327	0.013170346
3029.599780	0.013515428
3031.528233	0.013837626
3033.456686	0.014059346
3035.385139	0.013934796
3037.313592	0.013769453
3039.242046	0.013626129
3041.170499	0.013233989
3043.098952	0.012954438
3045.027405	0.013158325
3046.955858	0.013514278
3048.884311	0.013597816
3050.812764	0.013451383
3052.741217	0.013389598
3054.669670	0.013602195
3056.598123	0.013954264
3058.526576	0.014220998
3060.455029	0.014392789
3062.383482	0.014488206
3064.311936	0.014372435
3066.240389	0.014140141
3068.168842	0.014126632
3070.097295	0.014464136
3072.025748	0.014779583
3073.954201	0.014638143
3075.882654	0.014328441
3077.811107	0.014214524
3079.739560	0.014119685
3081.668013	0.014133468
3083.596466	0.014519418
3085.524919	0.014979254
3087.453372	0.015128362
3089.381825	0.015112877
3091.310279	0.015372906
3093.238732	0.015999524
3095.167185	0.016571373
3097.095638	0.016853388
3099.024091	0.016963584
3100.952544	0.016822379
3102.880997	0.016488986
3104.809450	0.016339146
3106.737903	0.016496079
3108.666356	0.016793279
3110.594809	0.017110813
3112.523262	0.017409505
3114.451715	0.017592181
3116.380169	0.017629078
3118.308622	0.017576391
3120.237075	0.017407801
3122.165528	0.017294595
3124.093981	0.017544352
3126.022434	0.018112596
3127.950887	0.018640187
3129.879340	0.018990509
3131.807793	0.019202920
3133.736246	0.019261997
3135.664699	0.019227764
3137.593152	0.019356167
3139.521605	0.019644886
3141.450058	0.019644385
3143.378512	0.019293053
3145.306965	0.019173369
3147.235418	0.019594464
3149.163871	0.020146824
3151.092324	0.020239025
3153.020777	0.019977679
3154.949230	0.020065200
3156.877683	0.020537902
3158.806136	0.020820905
3160.734589	0.020997461
3162.663042	0.021512330
3164.591495	0.022195905
3166.519948	0.022460645
3168.448402	0.022100225
3170.376855	0.021642130
3172.305308	0.021751503
3174.233761	0.022304347
3176.162214	0.022463799
3178.090667	0.022152239
3180.019120	0.022190189
3181.947573	0.022716094
3183.876026	0.023192773
3185.804479	0.023536082
3187.732932	0.024025615
3189.661385	0.024588728
3191.589838	0.024724089
3193.518292	0.024339810
3195.446745	0.023945231
3197.375198	0.023881014
3199.303651	0.024159603
3201.232104	0.024605494
3203.160557	0.025003700
3205.089010	0.025461463
3207.017463	0.025932023
3208.945916	0.026028372
3210.874369	0.025978321
3212.802822	0.026065759
3214.731275	0.026038390
3216.659728	0.025791990
3218.588181	0.025484396
3220.516635	0.025468472
3222.445088	0.025802394
3224.373541	0.026058329
3226.301994	0.026295993
3228.230447	0.026822062
3230.158900	0.027264055
3232.087353	0.027344024
3234.015806	0.027248343
3235.944259	0.027034651
3237.872712	0.026889145
3239.801165	0.027142301
3241.729618	0.027738973
3243.658071	0.028161103
3245.586525	0.028046481
3247.514978	0.027696509
3249.443431	0.027619498
3251.371884	0.027850714
3253.300337	0.027843408
3255.228790	0.027392745
3257.157243	0.027098047
3259.085696	0.027599467
3261.014149	0.028886510
3262.942602	0.030052954
3264.871055	0.030155962
3266.799508	0.029431885
3268.727961	0.028750271
3270.656414	0.028422317
3272.584868	0.028303524
3274.513321	0.028403709
3276.441774	0.028817272
3278.370227	0.029430378
3280.298680	0.030006910
3282.227133	0.030409722
3284.155586	0.030598324
3286.084039	0.030554047
3288.012492	0.030298298
3289.940945	0.029928019
3291.869398	0.029708954
3293.797851	0.029789124
3295.726304	0.030057151
3297.654758	0.030148027
3299.583211	0.029678276
3301.511664	0.029144116
3303.440117	0.029204244
3305.368570	0.029535320
3307.297023	0.029882999
3309.225476	0.030444659
3311.153929	0.031165905
3313.082382	0.031806726
3315.010835	0.032056339
3316.939288	0.031738393
3318.867741	0.031407427
3320.796194	0.031750549
3322.724648	0.032428436
3324.653101	0.032609805
3326.581554	0.032225717
3328.510007	0.031907227
3330.438460	0.032123286
3332.366913	0.032662656
3334.295366	0.032938369
3336.223819	0.032915603
3338.152272	0.033164836
3340.080725	0.033670306
3342.009178	0.033723518
3343.937631	0.033345979
3345.866084	0.033236161
3347.794537	0.033393361
3349.722991	0.033361685
3351.651444	0.033324383
3353.579897	0.033704706
3355.508350	0.034357991
3357.436803	0.034696683
3359.365256	0.034515273
3361.293709	0.034501951
3363.222162	0.035178985
3365.150615	0.035940200
3367.079068	0.036036361
3369.007521	0.035485219
3370.935974	0.034891475
3372.864427	0.035079192
3374.792881	0.036095455
3376.721334	0.037016917
3378.649787	0.037371453
3380.578240	0.037378121
3382.506693	0.037097331
3384.435146	0.036935423
3386.363599	0.037487458
3388.292052	0.038205426
3390.220505	0.038043890
3392.148958	0.037108559
3394.077411	0.036403056
3396.005864	0.036256317
3397.934317	0.036133319
3399.862770	0.035774354
3401.791224	0.035771977
3403.719677	0.036340546
3405.648130	0.037163347
3407.576583	0.037781272
3409.505036	0.038100507
3411.433489	0.037889272
3413.361942	0.037425831
3415.290395	0.037569631
3417.218848	0.038330894
3419.147301	0.038649268
3421.075754	0.038084313
3423.004207	0.037495863
3424.932660	0.037607312
3426.861114	0.037938986
3428.789567	0.037755720
3430.718020	0.037469793
3432.646473	0.037752442
3434.574926	0.037987083
3436.503379	0.037489220
3438.431832	0.036926478
3440.360285	0.037041642
3442.288738	0.037567232
3444.217191	0.037628375
3446.145644	0.036772814
3448.074097	0.036125276
3450.002550	0.036563553
3451.931004	0.037276372
3453.859457	0.037608285
3455.787910	0.037618961
3457.716363	0.037346885
3459.644816	0.036873568
3461.573269	0.036574077
3463.501722	0.036755849
3465.430175	0.037194103
3467.358628	0.037361052
3469.287081	0.036920041
3471.215534	0.036218956
3473.143987	0.035811808
3475.072440	0.035540398
3477.000893	0.035264228
3478.929347	0.035304703
3480.857800	0.035568941
3482.786253	0.035678860
3484.714706	0.035357665
3486.643159	0.034676358
3488.571612	0.034251213
3490.500065	0.034255151
3492.428518	0.034309272
3494.356971	0.034302644
3496.285424	0.034399331
3498.213877	0.034880221
3500.142330	0.035651449
3502.070783	0.035891041
3503.999237	0.035239685
3505.927690	0.034421995
3507.856143	0.033803191
3509.784596	0.033238553
3511.713049	0.032614294
3513.641502	0.032031752
3515.569955	0.031778712
3517.498408	0.031899042
3519.426861	0.032164782
3521.355314	0.032115556
3523.283767	0.031645615
3525.212220	0.031283561
3527.140673	0.031089759
3529.069126	0.030601980
3530.997580	0.029794652
3532.926033	0.029097278
3534.854486	0.028786842
3536.782939	0.028812859
3538.711392	0.028939508
3540.639845	0.029007213
3542.568298	0.029005446
3544.496751	0.028764647
3546.425204	0.028395155
3548.353657	0.028391056
3550.282110	0.028321788
3552.210563	0.027669040
3554.139016	0.027170077
3556.067470	0.027299019
3557.995923	0.027634645
3559.924376	0.027945166
3561.852829	0.028165014
3563.781282	0.027865468
3565.709735	0.026788998
3567.638188	0.025697550
3569.566641	0.025430931
3571.495094	0.025812209
3573.423547	0.026244177
3575.352000	0.026164183
3577.280453	0.025423020
3579.208906	0.024655988
3581.137360	0.024631014
3583.065813	0.025397837
3584.994266	0.025840698
3586.922719	0.024800822
3588.851172	0.023143049
3590.779625	0.022260644
3592.708078	0.022152135
3594.636531	0.022543857
3596.564984	0.023284290
3598.493437	0.023611333
3600.421890	0.022852739
3602.350343	0.021595186
3604.278796	0.020830942
3606.207249	0.020773010
3608.135703	0.021050837
3610.064156	0.021138869
3611.992609	0.020800479
3613.921062	0.020568296
3615.849515	0.020564713
3617.777968	0.020012859
3619.706421	0.019239921
3621.634874	0.019221291
3623.563327	0.019635536
3625.491780	0.019650437
3627.420233	0.018869555
3629.348686	0.018344585
3631.277139	0.019020284
3633.205593	0.019579304
3635.134046	0.019088440
3637.062499	0.018125832
3638.990952	0.017317904
3640.919405	0.016929191
3642.847858	0.017103329
3644.776311	0.017673818
3646.704764	0.017577838
3648.633217	0.015981767
3650.561670	0.014598693
3652.490123	0.015012234
3654.418576	0.015664715
3656.347029	0.015324983
3658.275482	0.014598458
3660.203936	0.013931601
3662.132389	0.013559557
3664.060842	0.013832957
3665.989295	0.014481491
3667.917748	0.014562016
3669.846201	0.014195981
3671.774654	0.014809575
3673.703107	0.015616551
3675.631560	0.014495172
3677.560013	0.012495847
3679.488466	0.011541998
3681.416919	0.011581203
3683.345372	0.011961886
3685.273826	0.012362223
3687.202279	0.012516221
3689.130732	0.012185285
3691.059185	0.011477188
3692.987638	0.010832665
3694.916091	0.010745154
3696.844544	0.011297777
3698.772997	0.011841756
3700.701450	0.011526817
3702.629903	0.010697375
3704.558356	0.010435206
3706.486809	0.011034428
3708.415262	0.011929685
3710.343716	0.012528312
3712.272169	0.012816614
3714.200622	0.012889760
3716.129075	0.012499485
3718.057528	0.011743163
3719.985981	0.011223740
3721.914434	0.011290207
3723.842887	0.011729190
3725.771340	0.012076256
3727.699793	0.012379747
3729.628246	0.012730776
3731.556699	0.012628807
3733.485152	0.012057519
3735.413605	0.011893756
3737.342059	0.012589748
3739.270512	0.013342146
3741.198965	0.013378852
3743.127418	0.013065399
3745.055871	0.013367369
3746.984324	0.013610612
3748.912777	0.012810583
3750.841230	0.012422740
3752.769683	0.013194066
3754.698136	0.013982010
3756.626589	0.014152122
3758.555042	0.013793353
3760.483495	0.013331905
3762.411949	0.013223934
3764.340402	0.013401077
3766.268855	0.013678408
3768.197308	0.013876273
3770.125761	0.013954184
3772.054214	0.014227444
3773.982667	0.014691899
3775.911120	0.014957090
3777.839573	0.014501186
3779.768026	0.013513867
3781.696479	0.012941748
3783.624932	0.013059768
3785.553385	0.013530390
3787.481838	0.013910583
3789.410292	0.013838671
3791.338745	0.013395423
3793.267198	0.012935409
3795.195651	0.012813001
3797.124104	0.013351003
3799.052557	0.014165080
3800.981010	0.014562737
3802.909463	0.014902403
3804.837916	0.015037710
3806.766369	0.014202626
3808.694822	0.012928814
3810.623275	0.012016492
3812.551728	0.011482028
3814.480182	0.011203757
3816.408635	0.011738387
3818.337088	0.013138482
3820.265541	0.013692619
3822.193994	0.013105867
3824.122447	0.012734200
3826.050900	0.013068360
3827.979353	0.014095993
3829.907806	0.015065689
3831.836259	0.015007817
3833.764712	0.013995836
3835.693165	0.013005219
3837.621618	0.012838877
3839.550071	0.013372481
3841.478525	0.013790422
3843.406978	0.013711796
3845.335431	0.013637062
3847.263884	0.013855877
3849.192337	0.013956914
3851.120790	0.013508493
3853.049243	0.012936508
3854.977696	0.012856529
3856.906149	0.012960337
3858.834602	0.012844344
3860.763055	0.012514399
3862.691508	0.011920037
3864.619961	0.011364294
3866.548415	0.011433622
3868.476868	0.012035599
3870.405321	0.012750213
3872.333774	0.013098042
3874.262227	0.012931193
3876.190680	0.013071258
3878.119133	0.013695132
3880.047586	0.014203956
3881.976039	0.014286876
3883.904492	0.013802723
3885.832945	0.013302648
3887.761398	0.013275161
3889.689851	0.012859878
3891.618305	0.011841887
3893.546758	0.011342822
3895.475211	0.011787770
3897.403664	0.012741720
3899.332117	0.013487881
3901.260570	0.013201582
3903.189023	0.012041271
3905.117476	0.011147684
3907.045929	0.010992086
3908.974382	0.011352881
3910.902835	0.011828622
3912.831288	0.011864279
3914.759741	0.011205334
3916.688194	0.010422494
3918.616648	0.010219363
3920.545101	0.010596243
3922.473554	0.011041543
3924.402007	0.011167024
3926.330460	0.011136596
3928.258913	0.011116791
3930.187366	0.010864070
3932.115819	0.010285827
3934.044272	0.009805975
3935.972725	0.009779821
3937.901178	0.010061954
3939.829631	0.010087175
3941.758084	0.009530912
3943.686538	0.009052938
3945.614991	0.009472317
3947.543444	0.010444824
3949.471897	0.010862161
3951.400350	0.010512828
3953.328803	0.010277499
3955.257256	0.010671489
3957.185709	0.011354540
3959.114162	0.011734312
3961.042615	0.011704527
3962.971068	0.011508882
3964.899521	0.011299527
3966.827974	0.011251029
3968.756427	0.011261810
3970.684881	0.010878042
3972.613334	0.010094090
3974.541787	0.009476265
3976.470240	0.009568115
3978.398693	0.010444394
3980.327146	0.011507709
3982.255599	0.011986781
3984.184052	0.011669804
3986.112505	0.010719291
3988.040958	0.009414817
3989.969411	0.008473841
3991.897864	0.008586317
3993.826317	0.009425280
3995.754771	0.009912354
3997.683224	0.009823301
3999.611677	0.009880416
4001.540130	0.010234559
4003.468583	0.010325468
4005.397036	0.010077099
4007.325489	0.009897433
4009.253942	0.009783162
4011.182395	0.009568375
4013.110848	0.009373744
4015.039301	0.009247910
4016.967754	0.009166934
4018.896207	0.009087904
4020.824661	0.009092565
4022.753114	0.009403473
4024.681567	0.009941771
4026.610020	0.010253500
4028.538473	0.010091295
4030.466926	0.009432536
4032.395379	0.008903981
4034.323832	0.009339345
4036.252285	0.010035415
4038.180738	0.009625928
4040.109191	0.008394537
4042.037644	0.007984826
4043.966097	0.008654914
4045.894550	0.009419950
4047.823004	0.009509936
4049.751457	0.009159773
4051.679910	0.009264890
4053.608363	0.009707105
4055.536816	0.009542022
4057.465269	0.008806052
4059.393722	0.008372420
4061.322175	0.008371382
4063.250628	0.008543421
4065.179081	0.009008639
4067.107534	0.009347322
4069.035987	0.008971069
4070.964440	0.008271385
4072.892894	0.007920772
4074.821347	0.007955656
4076.749800	0.007820868
4078.678253	0.007469771
4080.606706	0.007296285
4082.535159	0.007435559
4084.463612	0.007895418
4086.392065	0.008419321
4088.320518	0.008731242
4090.248971	0.008920312
4092.177424	0.009013996
4094.105877	0.008964333
4096.034330	0.008907580
4097.962783	0.008881774
4099.891237	0.009062716
4101.819690	0.009342704
4103.748143	0.009320403
4105.676596	0.008987365
4107.605049	0.008693212
4109.533502	0.008454693
4111.461955	0.008085074
4113.390408	0.007781134
4115.318861	0.007861523
4117.247314	0.007820838
4119.175767	0.007664994
4121.104220	0.007806767
4123.032673	0.007652370
4124.961127	0.007010629
4126.889580	0.006785289
4128.818033	0.007178327
4130.746486	0.007910280
4132.674939	0.008469892
4134.603392	0.008416106
4136.531845	0.008088450
4138.460298	0.007911786
4140.388751	0.007620198
4142.317204	0.007184601
4144.245657	0.006853402
4146.174110	0.006766601
4148.102563	0.007111259
4150.031017	0.007625640
4151.959470	0.007630292
4153.887923	0.007106819
4155.816376	0.006506037
4157.744829	0.006176923
4159.673282	0.006148065
4161.601735	0.006752713
4163.530188	0.007663000
4165.458641	0.007947218
4167.387094	0.007673538
4169.315547	0.007676152
4171.244000	0.008150885
4173.172453	0.008292361
4175.100906	0.007574270
4177.029360	0.006261393
4178.957813	0.005573073
4180.886266	0.005752486
4182.814719	0.005851397
4184.743172	0.005814103
4186.671625	0.006201265
4188.600078	0.007136991
4190.528531	0.007885347
4192.456984	0.008104214
4194.385437	0.008431102
4196.313890	0.008876032
4198.242343	0.008958389
4200.170796	0.008746693
4202.099250	0.008230548
4204.027703	0.007321692
4205.956156	0.006602998
4207.884609	0.006664862
4209.813062	0.007177201
4211.741515	0.007463779
4213.669968	0.007187366
4215.598421	0.006730048
4217.526874	0.006566379
4219.455327	0.006325762
4221.383780	0.005763982
4223.312233	0.005373553
4225.240686	0.005239788
4227.169139	0.005607780
4229.097593	0.006611690
4231.026046	0.007760400
4232.954499	0.008462666
4234.882952	0.008576426
4236.811405	0.008235857
4238.739858	0.007499776
4240.668311	0.006690187
4242.596764	0.006511888
4244.525217	0.007083181
4246.453670	0.007313039
4248.382123	0.006577434
4250.310576	0.006163582
4252.239029	0.006701187
4254.167483	0.007209497
4256.095936	0.007130993
4258.024389	0.006874130
4259.952842	0.006952439
4261.881295	0.007555105
4263.809748	0.008256628
4265.738201	0.008303929
4267.666654	0.007635051
4269.595107	0.006708761
4271.523560	0.005638133
4273.452013	0.005021314
4275.380466	0.005479225
4277.308919	0.006388009
4279.237373	0.006661687
4281.165826	0.006521077
4283.094279	0.006712959
4285.022732	0.007283487
4286.951185	0.007673013
4288.879638	0.007552770
4290.808091	0.007242689
4292.736544	0.006865899
4294.664997	0.006181240
4296.593450	0.005459399
4298.521903	0.005392710
4300.450356	0.005842654
4302.378809	0.005788343
4304.307262	0.005592114
4306.235716	0.006346291
4308.164169	0.007372050
4310.092622	0.007456265
4312.021075	0.006915243
4313.949528	0.006599412
4315.877981	0.006651163
4317.806434	0.006907480
4319.734887	0.006886577
4321.663340	0.006329373
4323.591793	0.006134086
4325.520246	0.006787080
4327.448699	0.007142478
4329.377152	0.006687239
4331.305606	0.006304014
4333.234059	0.005960919
4335.162512	0.005301615
4337.090965	0.005121075
4339.019418	0.005330472
4340.947871	0.005338157
4342.876324	0.005384324
4344.804777	0.005697162
4346.733230	0.006037786
4348.661683	0.006124306
4350.590136	0.006801218
4352.518589	0.007818779
4354.447042	0.007846615
4356.375495	0.007084597
4358.303949	0.006874130
4360.232402	0.007198479
4362.160855	0.006805516
4364.089308	0.005578769
4366.017761	0.004864408
4367.946214	0.005373426
4369.874667	0.006252803
4371.803120	0.006610662
4373.731573	0.006638657
4375.660026	0.006712758
4377.588479	0.006999083
4379.516932	0.007557086
4381.445385	0.008093135
4383.373839	0.008346546
4385.302292	0.008125378
4387.230745	0.007238555
4389.159198	0.005791597
4391.087651	0.004665722
4393.016104	0.004855516
4394.944557	0.005560083
4396.873010	0.005519269
4398.801463	0.005089090
4400.729916	0.005051112
4402.658369	0.005066086
4404.586822	0.004958959
4406.515275	0.005475429
4408.443729	0.006462797
4410.372182	0.006768843
4412.300635	0.006341767
4414.229088	0.006108279
4416.157541	0.006433245
4418.085994	0.007198835
4420.014447	0.007895373
4421.942900	0.007859778
4423.871353	0.007016875
4425.799806	0.006458977
4427.728259	0.006554778
4429.656712	0.006671436
4431.585165	0.006450690
4433.513618	0.006004738
4435.442072	0.005675800
4437.370525	0.005702436
4439.298978	0.006576175
4441.227431	0.008037106
4443.155884	0.008479196
4445.084337	0.007843164
4447.012790	0.007170162
4448.941243	0.007100875
4450.869696	0.007479636
4452.798149	0.007914512
4454.726602	0.008088393
4456.655055	0.008047194
4458.583508	0.008223144
4460.511962	0.008421493
4462.440415	0.008179979
4464.368868	0.007713128
4466.297321	0.007421173
4468.225774	0.007000048
4470.154227	0.006402593
4472.082680	0.006249401
4474.011133	0.006536065
4475.939586	0.007037664
4477.868039	0.007520565
4479.796492	0.007370636
4481.724945	0.006462377
4483.653398	0.005809052
4485.581851	0.006320624
4487.510305	0.007959077
4489.438758	0.009049968
4491.367211	0.008709529
4493.295664	0.008242808
4495.224117	0.008448271
4497.152570	0.008495258
4499.081023	0.007843299
4501.009476	0.006940390
4502.937929	0.006478841
4504.866382	0.006867851
4506.794835	0.007379652
4508.723288	0.007045906
4510.651741	0.006105541
4512.580195	0.005981059
4514.508648	0.007020976
4516.437101	0.007949174
4518.365554	0.008175904
4520.294007	0.007910563
4522.222460	0.007463775
4524.150913	0.007459313
4526.079366	0.007826854
4528.007819	0.007845485
4529.936272	0.007937666
4531.864725	0.008767947
4533.793178	0.009272639
4535.721631	0.008560486
4537.650084	0.007517687
4539.578538	0.007408853
4541.506991	0.008140335
4543.435444	0.008673685
4545.363897	0.008145153
4547.292350	0.006888333
4549.220803	0.006135324
4551.149256	0.006070573
4553.077709	0.006156042
4555.006162	0.006475654
4556.934615	0.006506346
4558.863068	0.006039748
4560.791521	0.005819643
4562.719974	0.006236659
4564.648428	0.006392864
4566.576881	0.006233357
4568.505334	0.006418335
4570.433787	0.006776197
4572.362240	0.007127974
4574.290693	0.007644510
4576.219146	0.007898545
4578.147599	0.007548333
4580.076052	0.007086407
4582.004505	0.006893482
4583.932958	0.007023566
4585.861411	0.007380227
4587.789864	0.007567126
4589.718318	0.007876563
4591.646771	0.008619981
4593.575224	0.009287016
4595.503677	0.008929426
4597.432130	0.007529533
4599.360583	0.006281620
4601.289036	0.006058188
4603.217489	0.006150110
[truncated: 1,501 more rows]
