# Supplementary material for: Adaptive Method for Quantitative Estimation of Glucose and Fructose Concentrations in Aqueous Solutions Based on Infrared Nanoantenna Optics
Source: Sensors (Basel). 2019 Jul 11;19(14):3053. doi: 10.3390/s19143053 (PMC6678705; doi:10.3390/s19143053)
Supplement: Supplementary file 1 [file sensors-19-03053-s001.zip › 00_Measurement_Data/Fructose cycles/3 water/res4 sc50_50 ap100x100/3 water.29.txt]

748.239793	0.025734883
750.168246	0.031500794
752.096699	0.024753414
754.025152	0.014116815
755.953605	0.016246775
757.882058	0.021871323
759.810511	0.024918703
761.738964	0.022411361
763.667418	0.021840313
765.595871	0.028988220
767.524324	0.036697727
769.452777	0.036381662
771.381230	0.025181925
773.309683	0.023010630
775.238136	0.026968163
777.166589	0.028416550
779.095042	0.032317191
781.023495	0.030595047
782.951948	0.027706305
784.880401	0.019220604
786.808854	0.020448891
788.737308	0.039600171
790.665761	0.044476427
792.594214	0.030670378
794.522667	0.025659919
796.451120	0.031477802
798.379573	0.036379781
800.308026	0.036558397
802.236479	0.042295061
804.164932	0.038298685
806.093385	0.033159696
808.021838	0.036252022
809.950291	0.037872657
811.878744	0.033867497
813.807197	0.038180023
815.735651	0.030973988
817.664104	0.029286113
819.592557	0.036355924
821.521010	0.028796723
823.449463	0.017995482
825.377916	0.021515274
827.306369	0.026612550
829.234822	0.027837930
831.163275	0.028941695
833.091728	0.022737753
835.020181	0.012870626
836.948634	0.020181824
838.877087	0.032025661
840.805541	0.025993122
842.733994	0.013790670
844.662447	0.011981339
846.590900	0.006661221
848.519353	0.004953405
850.447806	0.015810940
852.376259	0.023424072
854.304712	0.024942476
856.233165	0.026326707
858.161618	0.029891241
860.090071	0.034485586
862.018524	0.033473991
863.946977	0.024557102
865.875430	0.017425543
867.803884	0.020205192
869.732337	0.030304482
871.660790	0.036675908
873.589243	0.034829244
875.517696	0.031017210
877.446149	0.029470379
879.374602	0.030070279
881.303055	0.033898007
883.231508	0.038501777
885.159961	0.040500723
887.088414	0.042450089
889.016867	0.044809967
890.945320	0.044722755
892.873774	0.044208404
894.802227	0.045663942
896.730680	0.048391424
898.659133	0.052154165
900.587586	0.056869913
902.516039	0.060356416
904.444492	0.062623560
906.372945	0.067052573
908.301398	0.074467778
910.229851	0.081847347
912.158304	0.086580902
914.086757	0.087691940
916.015210	0.087482885
917.943664	0.090158910
919.872117	0.096551508
921.800570	0.104251131
923.729023	0.110542789
925.657476	0.114085950
927.585929	0.117106535
929.514382	0.122345395
931.442835	0.128527910
933.371288	0.133833230
935.299741	0.138899684
937.228194	0.144561112
939.156647	0.150547817
941.085100	0.156474456
943.013553	0.161921099
944.942007	0.166308001
946.870460	0.170493007
948.798913	0.176227286
950.727366	0.183670804
952.655819	0.191955075
954.584272	0.200515956
956.512725	0.208434284
958.441178	0.214403331
960.369631	0.218965098
962.298084	0.224582791
964.226537	0.231297150
966.154990	0.236619815
968.083443	0.240998492
970.011897	0.247330070
971.940350	0.255687684
973.868803	0.263549447
975.797256	0.269685477
977.725709	0.275280088
979.654162	0.281470090
981.582615	0.287838280
983.511068	0.293824762
985.439521	0.299626440
987.367974	0.305430919
989.296427	0.311177403
991.224880	0.317153037
993.153333	0.323367298
995.081786	0.329049498
997.010240	0.333828360
998.938693	0.338024318
1000.867146	0.342694461
1002.795599	0.348310083
1004.724052	0.353587627
1006.652505	0.358073592
1008.580958	0.362376451
1010.509411	0.366779685
1012.437864	0.371573746
1014.366317	0.376288176
1016.294770	0.380028844
1018.223223	0.382992268
1020.151676	0.385885566
1022.080130	0.389152884
1024.008583	0.393105626
1025.937036	0.397109896
1027.865489	0.400112897
1029.793942	0.402441055
1031.722395	0.404898167
1033.650848	0.407044023
1035.579301	0.407869071
1037.507754	0.407909036
1039.436207	0.408792257
1041.364660	0.410461336
1043.293113	0.411365926
1045.221566	0.411462456
1047.150019	0.412411958
1049.078473	0.414192080
1051.006926	0.415065736
1052.935379	0.414599150
1054.863832	0.413517356
1056.792285	0.412345439
1058.720738	0.411617637
1060.649191	0.411574274
1062.577644	0.411258578
1064.506097	0.409908742
1066.434550	0.407967687
1068.363003	0.405761898
1070.291456	0.403775901
1072.219909	0.402717084
1074.148363	0.402301192
1076.076816	0.401891410
1078.005269	0.401272923
1079.933722	0.400339186
1081.862175	0.398967505
1083.790628	0.396875292
1085.719081	0.394348115
1087.647534	0.392410606
1089.575987	0.390827835
1091.504440	0.388673812
1093.432893	0.386391014
1095.361346	0.384576797
1097.289799	0.382995456
1099.218253	0.381489187
1101.146706	0.380066812
1103.075159	0.378344357
1105.003612	0.375848323
1106.932065	0.372536004
1108.860518	0.368904024
1110.788971	0.365833253
1112.717424	0.363488108
1114.645877	0.360997349
1116.574330	0.358017832
1118.502783	0.355293781
1120.431236	0.353278786
1122.359689	0.351397723
1124.288142	0.349105299
1126.216596	0.346741110
1128.145049	0.344537973
1130.073502	0.341603130
1132.001955	0.337734640
1133.930408	0.334435314
1135.858861	0.332329839
1137.787314	0.330494434
1139.715767	0.328329235
1141.644220	0.325874716
1143.572673	0.323044986
1145.501126	0.319718033
1147.429579	0.316345930
1149.358032	0.313322574
1151.286486	0.310377985
1153.214939	0.307477504
1155.143392	0.305216610
1157.071845	0.303724259
1159.000298	0.302089959
1160.928751	0.299774021
1162.857204	0.297136694
1164.785657	0.294189602
1166.714110	0.290816486
1168.642563	0.287466794
1170.571016	0.284426033
1172.499469	0.281500489
1174.427922	0.278481156
1176.356375	0.275498718
1178.284829	0.272931010
1180.213282	0.270653754
1182.141735	0.268124670
1184.070188	0.265362948
1185.998641	0.262701869
1187.927094	0.260065556
1189.855547	0.257412851
1191.784000	0.255111665
1193.712453	0.253140062
1195.640906	0.250899643
1197.569359	0.248269647
1199.497812	0.245552301
1201.426265	0.242538601
1203.354719	0.239690691
1205.283172	0.237228543
1207.211625	0.235110655
1209.140078	0.232767627
1211.068531	0.230174333
1212.996984	0.227678046
1214.925437	0.225278497
1216.853890	0.223042056
1218.782343	0.221038088
1220.710796	0.218938008
1222.639249	0.216754541
1224.567702	0.214737326
1226.496155	0.212789670
1228.424609	0.210820377
1230.353062	0.208767503
1232.281515	0.206702933
1234.209968	0.204691127
1236.138421	0.202518225
1238.066874	0.200277761
1239.995327	0.198301345
1241.923780	0.196644157
1243.852233	0.195245937
1245.780686	0.193946704
1247.709139	0.192534521
1249.637592	0.190877706
1251.566045	0.189046681
1253.494498	0.187148094
1255.422952	0.185361460
1257.351405	0.183888674
1259.279858	0.182338044
1261.208311	0.180354342
1263.136764	0.178286672
1265.065217	0.176458284
1266.993670	0.174869329
1268.922123	0.173404276
1270.850576	0.171811774
1272.779029	0.170079947
1274.707482	0.168408886
1276.635935	0.166956887
1278.564388	0.165650040
1280.492842	0.164325908
1282.421295	0.163013458
1284.349748	0.161641240
1286.278201	0.160014093
1288.206654	0.158229843
1290.135107	0.156280607
1292.063560	0.154213533
1293.992013	0.152481988
1295.920466	0.151096955
1297.848919	0.149713993
1299.777372	0.148280203
1301.705825	0.146791488
1303.634278	0.145320177
1305.562731	0.144044250
1307.491185	0.143093377
1309.419638	0.142536372
1311.348091	0.141843885
1313.276544	0.140774310
1315.204997	0.139663398
1317.133450	0.138367951
1319.061903	0.136826664
1320.990356	0.135169849
1322.918809	0.133443207
1324.847262	0.131925300
1326.775715	0.130693957
1328.704168	0.129559651
1330.632621	0.128510624
1332.561075	0.127713025
1334.489528	0.127221063
1336.417981	0.126718268
1338.346434	0.125491306
1340.274887	0.123710893
1342.203340	0.121807218
1344.131793	0.119688347
1346.060246	0.117815368
1347.988699	0.116571538
1349.917152	0.115804851
1351.845605	0.115109630
1353.774058	0.114087306
1355.702511	0.113084294
1357.630965	0.112663656
1359.559418	0.112309657
1361.487871	0.110976771
1363.416324	0.109267913
1365.344777	0.108005553
1367.273230	0.106845997
1369.201683	0.106375463
1371.130136	0.106481224
1373.058589	0.105764076
1374.987042	0.104467943
1376.915495	0.103092112
1378.843948	0.101423942
1380.772401	0.100157440
1382.700854	0.099800855
1384.629308	0.099439159
1386.557761	0.097996220
1388.486214	0.096665867
1390.414667	0.096507370
1392.343120	0.096275710
1394.271573	0.095720038
1396.200026	0.095313400
1398.128479	0.094173029
1400.056932	0.092984699
1401.985385	0.092188388
1403.913838	0.090537220
1405.842291	0.088873930
1407.770744	0.087924942
1409.699198	0.087038316
1411.627651	0.086362749
1413.556104	0.086264610
1415.484557	0.086075731
1417.413010	0.084674552
1419.341463	0.083277427
1421.269916	0.083204180
1423.198369	0.082727186
1425.126822	0.081890523
1427.055275	0.081340007
1428.983728	0.080427311
1430.912181	0.080206893
1432.840634	0.080858275
1434.769087	0.080038853
1436.697541	0.077997640
1438.625994	0.077263080
1440.554447	0.076888919
1442.482900	0.076211527
1444.411353	0.075802676
1446.339806	0.074929081
1448.268259	0.073780522
1450.196712	0.073505595
1452.125165	0.074141346
1454.053618	0.074284621
1455.982071	0.072450444
1457.910524	0.070660919
1459.838977	0.071035743
1461.767431	0.071003310
1463.695884	0.069137909
1465.624337	0.067744419
1467.552790	0.068558343
1469.481243	0.069671892
1471.409696	0.069367856
1473.338149	0.068697266
1475.266602	0.067897096
1477.195055	0.066432565
1479.123508	0.064897433
1481.051961	0.063830368
1482.980414	0.063901946
1484.908867	0.064939417
1486.837321	0.065779500
1488.765774	0.065227702
1490.694227	0.063790984
1492.622680	0.062981650
1494.551133	0.061988913
1496.479586	0.060664877
1498.408039	0.060118742
1500.336492	0.060518902
1502.264945	0.061638251
1504.193398	0.062124450
1506.121851	0.061153196
1508.050304	0.060303465
1509.978757	0.059204362
1511.907210	0.057603046
1513.835664	0.056912538
1515.764117	0.057312246
1517.692570	0.058405977
1519.621023	0.058727454
1521.549476	0.057991222
1523.477929	0.057807058
1525.406382	0.057202484
1527.334835	0.056250848
1529.263288	0.056032136
1531.191741	0.055478957
1533.120194	0.054460958
1535.048647	0.055031449
1536.977100	0.056235317
1538.905554	0.056424569
1540.834007	0.056457888
1542.762460	0.055097882
1544.690913	0.052484054
1546.619366	0.050798554
1548.547819	0.049960069
1550.476272	0.049716663
1552.404725	0.050266437
1554.333178	0.051492922
1556.261631	0.052090310
1558.190084	0.050017521
1560.118537	0.048425097
1562.046990	0.049243052
1563.975443	0.049636137
1565.903897	0.049414095
1567.832350	0.048780072
1569.760803	0.048255742
1571.689256	0.049085926
1573.617709	0.049471032
1575.546162	0.048142411
1577.474615	0.047056615
1579.403068	0.046780579
1581.331521	0.046390392
1583.259974	0.046083760
1585.188427	0.046065178
1587.116880	0.046130437
1589.045333	0.046200845
1590.973787	0.046528004
1592.902240	0.047012169
1594.830693	0.047214825
1596.759146	0.047228549
1598.687599	0.047348838
1600.616052	0.047511023
1602.544505	0.047564067
1604.472958	0.047620244
1606.401411	0.047872555
1608.329864	0.048294850
1610.258317	0.048826274
1612.186770	0.049478125
1614.115223	0.049734123
1616.043677	0.049529500
1617.972130	0.050347500
1619.900583	0.051852688
1621.829036	0.052326631
1623.757489	0.052593190
1625.685942	0.052974086
1627.614395	0.052689046
1629.542848	0.052949522
1631.471301	0.054486401
1633.399754	0.055856012
1635.328207	0.056374211
1637.256660	0.056954790
1639.185113	0.056962870
1641.113566	0.056409650
1643.042020	0.056434345
1644.970473	0.056877345
1646.898926	0.057934146
1648.827379	0.059804969
1650.755832	0.058909167
1652.684285	0.055061232
1654.612738	0.054017063
1656.541191	0.055258688
1658.469644	0.055385560
1660.398097	0.054393470
1662.326550	0.053254552
1664.255003	0.053091388
1666.183456	0.053417668
1668.111910	0.053051721
1670.040363	0.052654844
1671.968816	0.052228160
1673.897269	0.050620433
1675.825722	0.049383022
1677.754175	0.049984459
1679.682628	0.051085424
1681.611081	0.051136386
1683.539534	0.049344599
1685.467987	0.047434069
1687.396440	0.046297122
1689.324893	0.045134440
1691.253346	0.044742167
1693.181799	0.044681679
1695.110253	0.044183664
1697.038706	0.043936297
1698.967159	0.042604018
1700.895612	0.040953204
1702.824065	0.040829878
1704.752518	0.040141389
1706.680971	0.038938630
1708.609424	0.038361315
1710.537877	0.038222414
1712.466330	0.038375508
1714.394783	0.038563497
1716.323236	0.038096793
1718.251689	0.037180886
1720.180143	0.036605202
1722.108596	0.035784528
1724.037049	0.034716122
1725.965502	0.034229904
1727.893955	0.034441918
1729.822408	0.035127871
1731.750861	0.035488788
1733.679314	0.035053063
1735.607767	0.034969516
1737.536220	0.034751572
1739.464673	0.034002695
1741.393126	0.033861183
1743.321579	0.034156289
1745.250032	0.034212343
1747.178486	0.034041982
1749.106939	0.033762805
1751.035392	0.033622123
1752.963845	0.033634309
1754.892298	0.033321358
1756.820751	0.032969564
1758.749204	0.033207238
1760.677657	0.033420909
1762.606110	0.033589710
1764.534563	0.034142334
1766.463016	0.034700837
1768.391469	0.035270374
1770.319922	0.035579182
1772.248376	0.035425723
1774.176829	0.035577945
1776.105282	0.035872065
1778.033735	0.035869762
1779.962188	0.035836589
1781.890641	0.035962284
1783.819094	0.036050003
1785.747547	0.036371656
1787.676000	0.037266575
1789.604453	0.038025752
1791.532906	0.038110148
1793.461359	0.038252790
1795.389812	0.038799547
1797.318266	0.039120249
1799.246719	0.038964577
1801.175172	0.038747534
1803.103625	0.038839824
1805.032078	0.039053783
1806.960531	0.039230201
1808.888984	0.039381858
1810.817437	0.039551321
1812.745890	0.039771866
1814.674343	0.039853472
1816.602796	0.039835032
1818.531249	0.040150821
1820.459702	0.040823966
1822.388155	0.041370098
1824.316609	0.041670028
1826.245062	0.042183299
1828.173515	0.042367805
1830.101968	0.041824944
1832.030421	0.041337825
1833.958874	0.040975831
1835.887327	0.040711951
1837.815780	0.040851392
1839.744233	0.041359056
1841.672686	0.041603938
1843.601139	0.041196145
1845.529592	0.040752921
1847.458045	0.040474217
1849.386499	0.040228933
1851.314952	0.040044650
1853.243405	0.039834119
1855.171858	0.039654966
1857.100311	0.039509092
1859.028764	0.039282594
1860.957217	0.038964801
1862.885670	0.038773142
1864.814123	0.038906295
1866.742576	0.038998760
1868.671029	0.038634837
1870.599482	0.038017340
1872.527935	0.037320208
1874.456388	0.036727153
1876.384842	0.036512915
1878.313295	0.036419529
1880.241748	0.036110058
1882.170201	0.035696562
1884.098654	0.035466295
1886.027107	0.035339046
1887.955560	0.034917820
1889.884013	0.034530934
1891.812466	0.034507178
1893.740919	0.034166805
1895.669372	0.033486951
1897.597825	0.033052549
1899.526278	0.032847296
1901.454732	0.032580230
1903.383185	0.032258026
1905.311638	0.032053918
1907.240091	0.031810593
1909.168544	0.031390429
1911.096997	0.031057673
1913.025450	0.030978080
1914.953903	0.030960696
1916.882356	0.030733842
1918.810809	0.030522471
1920.739262	0.030384436
1922.667715	0.030046983
1924.596168	0.029550394
1926.524622	0.028899156
1928.453075	0.028384848
1930.381528	0.028205102
1932.309981	0.028084183
1934.238434	0.027846962
1936.166887	0.027593264
1938.095340	0.027551260
1940.023793	0.027563727
1941.952246	0.027206393
1943.880699	0.026691493
1945.809152	0.026318569
1947.737605	0.026073795
1949.666058	0.025991952
1951.594511	0.025933176
1953.522965	0.025700549
1955.451418	0.025405446
1957.379871	0.025182255
1959.308324	0.024789382
1961.236777	0.024224218
1963.165230	0.023893967
1965.093683	0.023816381
1967.022136	0.023661021
1968.950589	0.023299841
1970.879042	0.022823159
1972.807495	0.022494236
1974.735948	0.022433786
1976.664401	0.022463411
1978.592855	0.022435773
1980.521308	0.022389477
1982.449761	0.022350324
1984.378214	0.022219831
1986.306667	0.022005754
1988.235120	0.021765292
1990.163573	0.021395938
1992.092026	0.020970218
1994.020479	0.020758856
1995.948932	0.020792454
1997.877385	0.020942410
1999.805838	0.020943129
2001.734291	0.020593457
2003.662744	0.020152254
2005.591198	0.019958211
2007.519651	0.019867644
2009.448104	0.019583754
2011.376557	0.019212689
2013.305010	0.019055882
2015.233463	0.019105816
2017.161916	0.019168116
2019.090369	0.019173760
2021.018822	0.019020062
2022.947275	0.018621631
2024.875728	0.018240394
2026.804181	0.018095328
2028.732634	0.017925762
2030.661088	0.017651442
2032.589541	0.017523587
2034.517994	0.017438438
2036.446447	0.017309818
2038.374900	0.017286817
2040.303353	0.017186234
2042.231806	0.016889194
2044.160259	0.016690796
2046.088712	0.016717687
2048.017165	0.016725065
2049.945618	0.016481183
2051.874071	0.016151961
2053.802524	0.016085014
2055.730978	0.016305935
2057.659431	0.016557422
2059.587884	0.016551707
2061.516337	0.016204480
2063.444790	0.015870478
2065.373243	0.016068395
2067.301696	0.016611060
2069.230149	0.016665881
2071.158602	0.016111685
2073.087055	0.015515503
2075.015508	0.015133665
2076.943961	0.015022848
2078.872414	0.015166248
2080.800867	0.015369807
2082.729321	0.015447785
2084.657774	0.015300407
2086.586227	0.015087107
2088.514680	0.015079349
2090.443133	0.015163203
2092.371586	0.015078895
2094.300039	0.014919918
2096.228492	0.014788120
2098.156945	0.014552420
2100.085398	0.014327431
2102.013851	0.014380964
2103.942304	0.014612667
2105.870757	0.014721938
2107.799211	0.014675296
2109.727664	0.014557317
2111.656117	0.014293506
2113.584570	0.013908339
2115.513023	0.013626564
2117.441476	0.013552469
2119.369929	0.013623679
2121.298382	0.013735197
2123.226835	0.013724968
2125.155288	0.013609754
2127.083741	0.013481664
2129.012194	0.013391710
2130.940647	0.013474207
2132.869100	0.013657594
2134.797554	0.013692335
2136.726007	0.013464342
2138.654460	0.013102707
2140.582913	0.012902277
2142.511366	0.012794155
2144.439819	0.012629245
2146.368272	0.012580023
2148.296725	0.012607532
2150.225178	0.012572072
2152.153631	0.012483994
2154.082084	0.012317233
2156.010537	0.012167903
2157.938990	0.012027184
2159.867444	0.011708053
2161.795897	0.011622182
2163.724350	0.012051210
2165.652803	0.012305282
2167.581256	0.011998888
2169.509709	0.011738689
2171.438162	0.011842780
2173.366615	0.011927484
2175.295068	0.011805428
2177.223521	0.011679658
2179.151974	0.011597588
2181.080427	0.011542491
2183.008880	0.011602391
2184.937334	0.011762394
2186.865787	0.011930477
2188.794240	0.012002916
2190.722693	0.012038730
2192.651146	0.012130994
2194.579599	0.012133216
2196.508052	0.012044914
2198.436505	0.012006682
2200.364958	0.012064693
2202.293411	0.011980250
2204.221864	0.011471563
2206.150317	0.010924270
2208.078770	0.010833814
2210.007223	0.011048097
2211.935677	0.011324257
2213.864130	0.011567974
2215.792583	0.011571093
2217.721036	0.011278600
2219.649489	0.010939359
2221.577942	0.010800633
2223.506395	0.010864427
2225.434848	0.010785810
2227.363301	0.010508188
2229.291754	0.010414838
2231.220207	0.010400441
2233.148660	0.010244313
2235.077113	0.010118802
2237.005567	0.010123939
2238.934020	0.010121478
2240.862473	0.009905071
2242.790926	0.009638555
2244.719379	0.009695889
2246.647832	0.009995976
2248.576285	0.010074845
2250.504738	0.009829981
2252.433191	0.009538581
2254.361644	0.009572919
2256.290097	0.009885466
2258.218550	0.010010331
2260.147003	0.009770810
2262.075456	0.009540224
2264.003910	0.009496467
2265.932363	0.009351126
2267.860816	0.009066866
2269.789269	0.009091973
2271.717722	0.009468193
2273.646175	0.009634587
2275.574628	0.009384161
2277.503081	0.009056274
2279.431534	0.008888643
2281.359987	0.008850956
2283.288440	0.008921330
2285.216893	0.009101953
2287.145346	0.009103797
2289.073800	0.008758278
2291.002253	0.008494515
2292.930706	0.008647621
2294.859159	0.008853831
2296.787612	0.008634719
2298.716065	0.008125320
2300.644518	0.007786426
2302.572971	0.007812177
2304.501424	0.008077756
2306.429877	0.008319441
2308.358330	0.008259865
2310.286783	0.007874900
2312.215236	0.007519953
2314.143690	0.007498098
2316.072143	0.007771203
2318.000596	0.008223894
2319.929049	0.008524769
2321.857502	0.008074808
2323.785955	0.007077502
2325.714408	0.006644547
2327.642861	0.007143402
2329.571314	0.007861776
2331.499767	0.008049422
2333.428220	0.007872703
2335.356673	0.008029068
2337.285126	0.008693273
2339.213579	0.009108071
2341.142033	0.008944783
2343.070486	0.008821244
2344.998939	0.008879390
2346.927392	0.008565823
2348.855845	0.008024875
2350.784298	0.007490518
2352.712751	0.006906808
2354.641204	0.006844261
2356.569657	0.007491116
2358.498110	0.007700779
2360.426563	0.007219355
2362.355016	0.006612092
2364.283469	0.006072625
2366.211923	0.006414019
2368.140376	0.007294221
2370.068829	0.007163695
2371.997282	0.006420363
2373.925735	0.006357242
2375.854188	0.006911010
2377.782641	0.007444428
2379.711094	0.007665811
2381.639547	0.007443541
2383.568000	0.006829611
2385.496453	0.006242871
2387.424906	0.006016442
2389.353359	0.006108799
2391.281812	0.006333726
2393.210266	0.006458277
2395.138719	0.006362454
2397.067172	0.006221680
2398.995625	0.006202868
2400.924078	0.006196750
2402.852531	0.006003224
2404.780984	0.005724214
2406.709437	0.005593657
2408.637890	0.005599362
2410.566343	0.005689331
2412.494796	0.005827101
2414.423249	0.005898835
2416.351702	0.006060184
2418.280156	0.006371111
2420.208609	0.006586715
2422.137062	0.006586406
2424.065515	0.006396763
2425.993968	0.006162513
2427.922421	0.005967216
2429.850874	0.005796678
2431.779327	0.005701351
2433.707780	0.005660346
2435.636233	0.005689306
2437.564686	0.005806497
2439.493139	0.005882309
2441.421592	0.005925861
2443.350045	0.005972404
2445.278499	0.006026905
2447.206952	0.006188593
2449.135405	0.006386672
2451.063858	0.006386785
2452.992311	0.006301214
2454.920764	0.006390924
2456.849217	0.006387952
2458.777670	0.005924592
2460.706123	0.005376851
2462.634576	0.005295830
2464.563029	0.005576564
2466.491482	0.005974001
2468.419935	0.006422421
2470.348389	0.006683697
2472.276842	0.006668077
2474.205295	0.006709485
2476.133748	0.006855639
2478.062201	0.006780633
2479.990654	0.006486854
2481.919107	0.006405694
2483.847560	0.006819637
2485.776013	0.007355392
2487.704466	0.007399632
2489.632919	0.007072043
2491.561372	0.006943317
2493.489825	0.007123387
2495.418279	0.007356336
2497.346732	0.007385988
2499.275185	0.007239848
2501.203638	0.007207373
2503.132091	0.007428650
2505.060544	0.007721060
2506.988997	0.007874656
2508.917450	0.007871117
2510.845903	0.007867652
2512.774356	0.008028337
2514.702809	0.008449867
2516.631262	0.009132969
2518.559715	0.009755867
2520.488168	0.009793880
2522.416622	0.009511478
2524.345075	0.009502050
2526.273528	0.009517691
2528.201981	0.009454679
2530.130434	0.009701162
2532.058887	0.010140655
2533.987340	0.010622100
2535.915793	0.011072447
2537.844246	0.011199359
2539.772699	0.011082524
2541.701152	0.011049585
2543.629605	0.011289544
2545.558058	0.011746884
2547.486512	0.012076908
2549.414965	0.012138144
2551.343418	0.012223806
2553.271871	0.012493016
2555.200324	0.012672467
2557.128777	0.012537967
2559.057230	0.012579474
2560.985683	0.013323225
2562.914136	0.014443284
2564.842589	0.015100240
2566.771042	0.015194172
2568.699495	0.015310592
2570.627948	0.015583949
2572.556401	0.015638374
2574.484855	0.015318849
2576.413308	0.015135105
2578.341761	0.015546205
2580.270214	0.016045813
2582.198667	0.016122000
2584.127120	0.016196851
2586.055573	0.016543064
2587.984026	0.016838493
2589.912479	0.016971100
2591.840932	0.017138086
2593.769385	0.017375227
2595.697838	0.017591264
2597.626291	0.017715631
2599.554745	0.017692223
2601.483198	0.017689334
2603.411651	0.017875617
2605.340104	0.018117964
2607.268557	0.018387824
2609.197010	0.018545944
2611.125463	0.018411726
2613.053916	0.018414663
2614.982369	0.018714396
2616.910822	0.018794684
2618.839275	0.018578786
2620.767728	0.018456992
2622.696181	0.018511133
2624.624635	0.018562900
2626.553088	0.018440945
2628.481541	0.018152414
2630.409994	0.017982716
2632.338447	0.018063622
2634.266900	0.018029030
2636.195353	0.017701505
2638.123806	0.017455555
2640.052259	0.017471498
2641.980712	0.017668214
2643.909165	0.017913360
2645.837618	0.018094178
2647.766071	0.018226756
2649.694524	0.018186497
2651.622978	0.017935563
2653.551431	0.017658368
2655.479884	0.017395891
2657.408337	0.017193990
2659.336790	0.016992373
2661.265243	0.016789023
2663.193696	0.016802330
2665.122149	0.017011859
2667.050602	0.017317677
2668.979055	0.017575458
2670.907508	0.017465640
2672.835961	0.017112227
2674.764414	0.016891407
2676.692868	0.016738292
2678.621321	0.016542831
2680.549774	0.016460605
2682.478227	0.016453777
2684.406680	0.016252635
2686.335133	0.015890421
2688.263586	0.015699338
2690.192039	0.015783325
2692.120492	0.015926240
2694.048945	0.016045829
2695.977398	0.016265675
2697.905851	0.016464693
2699.834304	0.016278876
2701.762757	0.015634025
2703.691211	0.014963411
2705.619664	0.014699188
2707.548117	0.014724001
2709.476570	0.014794660
2711.405023	0.015014595
2713.333476	0.015278307
2715.261929	0.015214864
2717.190382	0.014903768
2719.118835	0.014644394
2721.047288	0.014421540
2722.975741	0.014298650
2724.904194	0.014414012
2726.832647	0.014436177
2728.761101	0.014161285
2730.689554	0.013901486
2732.618007	0.013836374
2734.546460	0.013785476
2736.474913	0.013600633
2738.403366	0.013398270
2740.331819	0.013208646
2742.260272	0.013000594
2744.188725	0.012992004
2746.117178	0.013363522
2748.045631	0.013867974
2749.974084	0.013950160
2751.902537	0.013464085
2753.830991	0.013184926
2755.759444	0.013638497
2757.687897	0.014118819
2759.616350	0.013893326
2761.544803	0.013187267
2763.473256	0.012634302
2765.401709	0.012505817
2767.330162	0.012494097
2769.258615	0.012375428
2771.187068	0.012491826
2773.115521	0.012792762
2775.043974	0.012797792
2776.972427	0.012532366
2778.900880	0.012344192
2780.829334	0.012256156
2782.757787	0.012198421
2784.686240	0.012324136
2786.614693	0.012509587
2788.543146	0.012394028
2790.471599	0.012028453
2792.400052	0.011792247
2794.328505	0.011896043
2796.256958	0.012012562
2798.185411	0.011805329
2800.113864	0.011461973
2802.042317	0.011298000
2803.970770	0.011386775
2805.899224	0.011728150
2807.827677	0.012242974
2809.756130	0.012578537
2811.684583	0.012340020
2813.613036	0.011760321
2815.541489	0.011445702
2817.469942	0.011494892
2819.398395	0.011631744
2821.326848	0.011753354
2823.255301	0.011835667
2825.183754	0.011955866
2827.112207	0.012149701
2829.040660	0.012211011
2830.969113	0.011963649
2832.897567	0.011493250
2834.826020	0.011178279
2836.754473	0.011125116
2838.682926	0.010854005
2840.611379	0.010512206
2842.539832	0.010764200
2844.468285	0.011505108
2846.396738	0.012080926
2848.325191	0.012322339
2850.253644	0.012433816
2852.182097	0.012295347
2854.110550	0.011919750
2856.039003	0.011575893
2857.967457	0.011230452
2859.895910	0.010952506
2861.824363	0.010908177
2863.752816	0.010841096
2865.681269	0.010658346
2867.609722	0.010712884
2869.538175	0.011200207
2871.466628	0.011604866
2873.395081	0.011377792
2875.323534	0.010860741
2877.251987	0.010662305
2879.180440	0.010729482
2881.108893	0.010847869
2883.037347	0.011038794
2884.965800	0.011223455
2886.894253	0.011232721
2888.822706	0.011071406
2890.751159	0.011069419
2892.679612	0.011237632
2894.608065	0.011351743
2896.536518	0.011486958
2898.464971	0.011542428
2900.393424	0.011267053
2902.321877	0.010870049
2904.250330	0.010761186
2906.178783	0.011177122
2908.107236	0.011727795
2910.035690	0.011779448
2911.964143	0.011307042
2913.892596	0.010916163
2915.821049	0.011039247
2917.749502	0.011333941
2919.677955	0.011427466
2921.606408	0.011221066
2923.534861	0.010772371
2925.463314	0.010592600
2927.391767	0.010989157
2929.320220	0.011420628
2931.248673	0.011300581
2933.177126	0.011067027
2935.105580	0.011053712
2937.034033	0.010947762
2938.962486	0.010700748
2940.890939	0.010549445
2942.819392	0.010691320
2944.747845	0.011098446
2946.676298	0.011312034
2948.604751	0.011182058
2950.533204	0.011149430
2952.461657	0.011199278
2954.390110	0.011093223
2956.318563	0.011096790
2958.247016	0.011218566
2960.175469	0.011209570
2962.103923	0.011000536
2964.032376	0.010551006
2965.960829	0.010067412
2967.889282	0.009845405
2969.817735	0.010088763
2971.746188	0.010648130
2973.674641	0.010973888
2975.603094	0.010982499
2977.531547	0.011088560
2979.460000	0.011262563
2981.388453	0.011105876
2983.316906	0.010734611
2985.245359	0.010635315
2987.173813	0.011006852
2989.102266	0.011702762
2991.030719	0.012245284
2992.959172	0.012283926
2994.887625	0.012015825
2996.816078	0.011542827
2998.744531	0.010917650
3000.672984	0.010755934
3002.601437	0.011241805
3004.529890	0.011866033
3006.458343	0.012186113
3008.386796	0.012124402
3010.315249	0.012056530
3012.243703	0.012373528
3014.172156	0.012696465
3016.100609	0.012624975
3018.029062	0.012582450
3019.957515	0.012915488
3021.885968	0.013363225
3023.814421	0.013482817
3025.742874	0.013058298
3027.671327	0.012569219
3029.599780	0.012588424
3031.528233	0.012896753
3033.456686	0.012994730
3035.385139	0.012691824
3037.313592	0.012240438
3039.242046	0.012206206
3041.170499	0.012686813
3043.098952	0.013217699
3045.027405	0.013590575
3046.955858	0.013907841
3048.884311	0.014053824
3050.812764	0.013910702
3052.741217	0.013721986
3054.669670	0.013699268
3056.598123	0.013847719
3058.526576	0.014278081
3060.455029	0.014898954
3062.383482	0.015226047
3064.311936	0.015095782
3066.240389	0.014873292
3068.168842	0.014762483
3070.097295	0.014691220
3072.025748	0.014680775
3073.954201	0.014681490
3075.882654	0.014594784
3077.811107	0.014552208
3079.739560	0.014600272
3081.668013	0.014748333
3083.596466	0.015077686
3085.524919	0.015336994
3087.453372	0.015407233
3089.381825	0.015557503
3091.310279	0.015638836
3093.238732	0.015482056
3095.167185	0.015560440
3097.095638	0.016105168
3099.024091	0.016695343
3100.952544	0.016918080
3102.880997	0.016732650
3104.809450	0.016459418
3106.737903	0.016453803
3108.666356	0.016706027
3110.594809	0.017040223
3112.523262	0.017229348
3114.451715	0.017123915
3116.380169	0.017082551
3118.308622	0.017531954
3120.237075	0.018196315
3122.165528	0.018649956
3124.093981	0.018950943
3126.022434	0.019225266
3127.950887	0.019218832
3129.879340	0.018834444
3131.807793	0.018734924
3133.736246	0.019076761
3135.664699	0.019155337
3137.593152	0.019154608
3139.521605	0.019479869
3141.450058	0.019627517
3143.378512	0.019553319
3145.306965	0.019956337
3147.235418	0.020835441
3149.163871	0.021291286
3151.092324	0.020915573
3153.020777	0.020446818
3154.949230	0.020524630
3156.877683	0.020889115
3158.806136	0.021220682
3160.734589	0.021554895
3162.663042	0.021865444
3164.591495	0.022171183
3166.519948	0.022345234
3168.448402	0.022082262
3170.376855	0.021478701
3172.305308	0.021120558
3174.233761	0.021310022
3176.162214	0.021740185
3178.090667	0.022031551
3180.019120	0.022184115
3181.947573	0.022360507
3183.876026	0.022649333
3185.804479	0.023067197
3187.732932	0.023568794
3189.661385	0.023726920
3191.589838	0.023294548
3193.518292	0.023127437
3195.446745	0.023727680
3197.375198	0.024228025
3199.303651	0.024172751
3201.232104	0.024087431
3203.160557	0.024363760
3205.089010	0.025077274
3207.017463	0.025872530
3208.945916	0.026201932
3210.874369	0.026231209
3212.802822	0.026312841
3214.731275	0.026221944
3216.659728	0.025785085
3218.588181	0.025172170
3220.516635	0.024687666
3222.445088	0.024903765
3224.373541	0.026156764
3226.301994	0.027529232
3228.230447	0.027637415
3230.158900	0.026686976
3232.087353	0.026219694
3234.015806	0.026727991
3235.944259	0.027309218
3237.872712	0.027363058
3239.801165	0.027155491
3241.729618	0.027079660
3243.658071	0.027216382
3245.586525	0.027673168
3247.514978	0.028335657
3249.443431	0.028698046
3251.371884	0.028618366
3253.300337	0.028234545
3255.228790	0.027827434
3257.157243	0.027788708
3259.085696	0.027875518
3261.014149	0.027746748
3262.942602	0.027697453
3264.871055	0.027649269
3266.799508	0.027294781
3268.727961	0.027326589
3270.656414	0.028106507
3272.584868	0.028765567
3274.513321	0.028900448
3276.441774	0.028807055
3278.370227	0.028538657
3280.298680	0.028358636
3282.227133	0.028738102
3284.155586	0.029526196
3286.084039	0.030051624
3288.012492	0.029839221
3289.940945	0.029178170
3291.869398	0.029015629
3293.797851	0.029639214
3295.726304	0.030358842
3297.654758	0.030757984
3299.583211	0.031215079
3301.511664	0.031907406
3303.440117	0.032085527
3305.368570	0.031356510
3307.297023	0.030770458
3309.225476	0.031267591
3311.153929	0.032294445
3313.082382	0.032928143
3315.010835	0.033158835
3316.939288	0.032970387
3318.867741	0.032235805
3320.796194	0.031758867
3322.724648	0.032260932
3324.653101	0.033064645
3326.581554	0.033031508
3328.510007	0.032519966
3330.438460	0.032547813
3332.366913	0.032993786
3334.295366	0.033318155
3336.223819	0.033425782
3338.152272	0.033199411
3340.080725	0.032740250
3342.009178	0.032427974
3343.937631	0.032328144
3345.866084	0.032455761
3347.794537	0.032894332
3349.722991	0.033521015
3351.651444	0.034391813
3353.579897	0.035303958
3355.508350	0.035545256
3357.436803	0.035146274
3359.365256	0.034721885
3361.293709	0.034442488
3363.222162	0.034224425
3365.150615	0.034142490
3367.079068	0.034266781
3369.007521	0.034498163
3370.935974	0.034890246
3372.864427	0.035608880
3374.792881	0.036374647
3376.721334	0.036596324
3378.649787	0.036205608
3380.578240	0.035811234
3382.506693	0.035775084
3384.435146	0.036117390
3386.363599	0.036948569
3388.292052	0.037811045
3390.220505	0.037990931
3392.148958	0.037824392
3394.077411	0.037920404
3396.005864	0.038029131
3397.934317	0.038180228
3399.862770	0.038418494
3401.791224	0.038305867
3403.719677	0.038049299
3405.648130	0.038339779
3407.576583	0.038361683
3409.505036	0.037749153
3411.433489	0.037356965
3413.361942	0.037396006
3415.290395	0.037240557
3417.218848	0.037060417
3419.147301	0.037448622
3421.075754	0.038169332
3423.004207	0.038475119
3424.932660	0.038246375
3426.861114	0.037850358
3428.789567	0.037383229
3430.718020	0.037135437
3432.646473	0.037414111
3434.574926	0.037974577
3436.503379	0.038542565
3438.431832	0.038914371
3440.360285	0.038992248
3442.288738	0.038979094
3444.217191	0.038616221
3446.145644	0.037661228
3448.074097	0.037004340
3450.002550	0.037012555
3451.931004	0.037057899
3453.859457	0.036892511
3455.787910	0.036698755
3457.716363	0.036730826
3459.644816	0.036934100
3461.573269	0.037152540
3463.501722	0.037315033
3465.430175	0.037168082
3467.358628	0.036696445
3469.287081	0.036350727
3471.215534	0.036572922
3473.143987	0.037107624
3475.072440	0.037226792
3477.000893	0.036916796
3478.929347	0.036523346
3480.857800	0.035901710
3482.786253	0.035167828
3484.714706	0.034960613
3486.643159	0.035362210
3488.571612	0.035812888
3490.500065	0.035893314
3492.428518	0.035668153
3494.356971	0.035350561
3496.285424	0.034950778
3498.213877	0.034609728
3500.142330	0.034739681
3502.070783	0.035182849
3503.999237	0.035128634
3505.927690	0.034420714
3507.856143	0.033755284
3509.784596	0.033576827
3511.713049	0.033444293
3513.641502	0.032780383
3515.569955	0.031772543
3517.498408	0.031105002
3519.426861	0.031209080
3521.355314	0.031683534
3523.283767	0.031827789
3525.212220	0.031548511
3527.140673	0.031176100
3529.069126	0.031011607
3530.997580	0.031220360
3532.926033	0.031432994
3534.854486	0.030993266
3536.782939	0.030211300
3538.711392	0.029831044
3540.639845	0.029721266
3542.568298	0.029518867
3544.496751	0.029308153
3546.425204	0.029274626
3548.353657	0.029279247
3550.282110	0.028965892
3552.210563	0.028280249
3554.139016	0.027534366
3556.067470	0.026985655
3557.995923	0.026785452
3559.924376	0.026976593
3561.852829	0.027233930
3563.781282	0.026929524
3565.709735	0.025906544
3567.638188	0.025099164
3569.566641	0.025144529
3571.495094	0.025391851
3573.423547	0.025424371
3575.352000	0.025461327
3577.280453	0.025373526
3579.208906	0.024824498
3581.137360	0.024216665
3583.065813	0.024327472
3584.994266	0.024827287
3586.922719	0.024466023
3588.851172	0.023352869
3590.779625	0.022694372
3592.708078	0.022646798
3594.636531	0.022846598
3596.564984	0.023023101
3598.493437	0.022743260
3600.421890	0.021930596
3602.350343	0.021153057
3604.278796	0.020852258
3606.207249	0.020882538
3608.135703	0.020987440
3610.064156	0.021275649
3611.992609	0.021751776
3613.921062	0.021962199
3615.849515	0.021357752
3617.777968	0.020073289
3619.706421	0.019099351
3621.634874	0.018864149
3623.563327	0.018758638
3625.491780	0.018515386
3627.420233	0.018197592
3629.348686	0.017825086
3631.277139	0.017320974
3633.205593	0.016610481
3635.134046	0.015992869
3637.062499	0.015754784
3638.990952	0.015959300
3640.919405	0.016642813
3642.847858	0.017713221
3644.776311	0.018856030
3646.704764	0.019425396
3648.633217	0.018657451
3650.561670	0.017002013
3652.490123	0.016019570
3654.418576	0.015503469
3656.347029	0.014822535
3658.275482	0.014189938
3660.203936	0.013734612
3662.132389	0.013412857
3664.060842	0.013292100
3665.989295	0.013324465
3667.917748	0.013367671
3669.846201	0.013697851
3671.774654	0.014582803
3673.703107	0.015120766
3675.631560	0.014732800
3677.560013	0.013886771
3679.488466	0.012843980
3681.416919	0.012239647
3683.345372	0.012694078
3685.273826	0.013966269
3687.202279	0.014831376
3689.130732	0.013817504
3691.059185	0.011542914
3692.987638	0.010389918
3694.916091	0.010807953
3696.844544	0.011615302
3698.772997	0.011744106
3700.701450	0.011173910
3702.629903	0.010694068
3704.558356	0.010570403
3706.486809	0.010360599
3708.415262	0.009956622
3710.343716	0.009587194
3712.272169	0.009540518
3714.200622	0.010157719
3716.129075	0.011209284
3718.057528	0.012146233
3719.985981	0.012598179
3721.914434	0.012333090
3723.842887	0.011595311
3725.771340	0.011031074
3727.699793	0.011033640
3729.628246	0.011664691
3731.556699	0.012899856
3733.485152	0.014285855
3735.413605	0.014661495
3737.342059	0.013871948
3739.270512	0.012911152
3741.198965	0.012257911
3743.127418	0.011898609
3745.055871	0.012371135
3746.984324	0.013524038
3748.912777	0.013714653
3750.841230	0.012949464
3752.769683	0.012740718
3754.698136	0.013147201
3756.626589	0.013156411
3758.555042	0.012543463
3760.483495	0.012272882
3762.411949	0.012915207
3764.340402	0.013738338
3766.268855	0.013968889
3768.197308	0.013640326
3770.125761	0.013263532
3772.054214	0.013267693
3773.982667	0.013491859
3775.911120	0.013736026
3777.839573	0.013811992
3779.768026	0.013607942
3781.696479	0.013470897
3783.624932	0.013649317
3785.553385	0.013886398
3787.481838	0.013718300
3789.410292	0.013184754
3791.338745	0.012726059
3793.267198	0.012443031
3795.195651	0.012421445
3797.124104	0.013082159
3799.052557	0.014152823
3800.981010	0.014732626
3802.909463	0.014933111
3804.837916	0.015135618
3806.766369	0.015390284
3808.694822	0.015473940
3810.623275	0.014757219
3812.551728	0.013578929
3814.480182	0.012898637
3816.408635	0.012886779
3818.337088	0.012593797
3820.265541	0.011642819
3822.193994	0.011290863
3824.122447	0.011730241
3826.050900	0.012085604
3827.979353	0.012301631
3829.907806	0.012477419
3831.836259	0.012538824
3833.764712	0.012546988
3835.693165	0.012269532
3837.621618	0.011519508
3839.550071	0.010820266
3841.478525	0.010918784
3843.406978	0.011933956
3845.335431	0.012953149
3847.263884	0.013194746
3849.192337	0.013025507
3851.120790	0.012628052
3853.049243	0.011981971
3854.977696	0.012030219
3856.906149	0.012788373
3858.834602	0.013102666
3860.763055	0.013047041
3862.691508	0.013486421
3864.619961	0.014247188
3866.548415	0.014375999
3868.476868	0.013685477
3870.405321	0.012758872
3872.333774	0.011790107
3874.262227	0.010917292
3876.190680	0.010615390
3878.119133	0.010701469
3880.047586	0.010817419
3881.976039	0.011021907
3883.904492	0.011170588
3885.832945	0.011466899
3887.761398	0.012158064
3889.689851	0.012606014
3891.618305	0.012593433
3893.546758	0.012594217
3895.475211	0.012527485
3897.403664	0.012251065
3899.332117	0.012314080
3901.260570	0.012961786
3903.189023	0.013230125
3905.117476	0.012669384
3907.045929	0.012151442
3908.974382	0.011994205
3910.902835	0.011928146
3912.831288	0.011783557
3914.759741	0.011528028
3916.688194	0.011460274
3918.616648	0.011890886
3920.545101	0.012374157
3922.473554	0.012200033
3924.402007	0.011639335
3926.330460	0.011548715
3928.258913	0.011923536
3930.187366	0.012185659
3932.115819	0.012216523
3934.044272	0.012223513
3935.972725	0.012260829
3937.901178	0.012166677
3939.829631	0.011773306
3941.758084	0.011320555
3943.686538	0.011229154
3945.614991	0.011306001
3947.543444	0.011197326
3949.471897	0.011194112
3951.400350	0.011547561
3953.328803	0.011779014
3955.257256	0.011453496
3957.185709	0.011041951
3959.114162	0.011063222
3961.042615	0.011144538
3962.971068	0.010936534
3964.899521	0.010624201
3966.827974	0.010217027
3968.756427	0.009929215
3970.684881	0.010250527
3972.613334	0.010869510
3974.541787	0.010920288
3976.470240	0.010501185
3978.398693	0.010396047
3980.327146	0.010687307
3982.255599	0.010916856
3984.184052	0.010716725
3986.112505	0.010212201
3988.040958	0.010226674
3989.969411	0.011169619
3991.897864	0.012121799
3993.826317	0.011900822
3995.754771	0.010720305
3997.683224	0.009800532
3999.611677	0.009693225
4001.540130	0.009931583
4003.468583	0.009962313
4005.397036	0.010010379
4007.325489	0.010252116
4009.253942	0.010428501
4011.182395	0.010232822
4013.110848	0.009834108
4015.039301	0.009783260
4016.967754	0.010056349
4018.896207	0.010092105
4020.824661	0.009761189
4022.753114	0.009378632
4024.681567	0.009315187
4026.610020	0.009459514
4028.538473	0.009181133
4030.466926	0.008536983
4032.395379	0.008207882
4034.323832	0.008240635
4036.252285	0.008525623
4038.180738	0.009192082
4040.109191	0.009626906
4042.037644	0.009106249
4043.966097	0.008523014
4045.894550	0.008527138
4047.823004	0.008736883
4049.751457	0.009125880
4051.679910	0.009507937
4053.608363	0.009650551
4055.536816	0.009612973
4057.465269	0.009523050
4059.393722	0.009639064
4061.322175	0.009915438
4063.250628	0.010064763
4065.179081	0.009853164
4067.107534	0.009248157
4069.035987	0.008471712
4070.964440	0.007982248
4072.892894	0.008213670
4074.821347	0.008814123
4076.749800	0.009000507
4078.678253	0.008750965
4080.606706	0.008425571
4082.535159	0.008086955
4084.463612	0.007690754
4086.392065	0.007392012
4088.320518	0.007556518
4090.248971	0.008107865
4092.177424	0.008948586
4094.105877	0.009710217
4096.034330	0.009598763
4097.962783	0.008701980
4099.891237	0.008063531
4101.819690	0.008006699
4103.748143	0.008073286
4105.676596	0.008148148
4107.605049	0.008276023
4109.533502	0.008445199
4111.461955	0.008642468
4113.390408	0.009125022
4115.318861	0.009595291
4117.247314	0.009231664
4119.175767	0.008498837
4121.104220	0.008210029
4123.032673	0.008156877
4124.961127	0.008022981
4126.889580	0.007432665
4128.818033	0.006499929
4130.746486	0.006433766
4132.674939	0.007150193
4134.603392	0.007239970
4136.531845	0.006686179
4138.460298	0.006140256
4140.388751	0.005971999
4142.317204	0.006775519
4144.245657	0.007960041
4146.174110	0.008070800
4148.102563	0.007662748
4150.031017	0.007969956
4151.959470	0.008791075
4153.887923	0.009260873
4155.816376	0.008837717
4157.744829	0.007857249
4159.673282	0.007184132
4161.601735	0.006822081
4163.530188	0.006685545
4165.458641	0.006657942
4167.387094	0.007038143
4169.315547	0.007799657
4171.244000	0.008719211
4173.172453	0.009313315
4175.100906	0.008930923
4177.029360	0.008284363
4178.957813	0.007532596
4180.886266	0.006593290
4182.814719	0.006057489
4184.743172	0.006448003
4186.671625	0.007285981
4188.600078	0.007735910
4190.528531	0.007447491
4192.456984	0.007079356
4194.385437	0.007402933
4196.313890	0.007908080
4198.242343	0.008133857
4200.170796	0.008703605
4202.099250	0.009724802
4204.027703	0.009836795
4205.956156	0.008445346
4207.884609	0.007043634
4209.813062	0.007046768
4211.741515	0.007906061
4213.669968	0.008148248
4215.598421	0.007421188
4217.526874	0.006936319
4219.455327	0.007219064
4221.383780	0.007190411
4223.312233	0.006686944
4225.240686	0.006861375
4227.169139	0.007749102
4229.097593	0.008292028
4231.026046	0.008439925
4232.954499	0.008583883
4234.882952	0.008017321
4236.811405	0.006494618
4238.739858	0.005432109
4240.668311	0.005510686
4242.596764	0.005958043
4244.525217	0.006088719
4246.453670	0.005660858
4248.382123	0.005311070
4250.310576	0.005949406
4252.239029	0.007207012
4254.167483	0.007565750
4256.095936	0.007286885
4258.024389	0.007428877
4259.952842	0.007753148
4261.881295	0.007174873
4263.809748	0.006535382
4265.738201	0.006546304
4267.666654	0.006240255
4269.595107	0.005889199
4271.523560	0.006559738
4273.452013	0.007306095
4275.380466	0.006694797
4277.308919	0.005623956
4279.237373	0.005799682
4281.165826	0.006776663
4283.094279	0.006781628
4285.022732	0.006165524
4286.951185	0.006276621
4288.879638	0.006517629
4290.808091	0.006127496
4292.736544	0.005658267
4294.664997	0.005859649
4296.593450	0.006400871
4298.521903	0.006476300
4300.450356	0.006039529
4302.378809	0.005656496
4304.307262	0.006012905
4306.235716	0.006648355
4308.164169	0.006993091
4310.092622	0.006897121
4312.021075	0.006054952
4313.949528	0.005188976
4315.877981	0.005035280
4317.806434	0.005041263
4319.734887	0.004942032
4321.663340	0.005424460
4323.591793	0.006139879
4325.520246	0.006468384
4327.448699	0.006553744
4329.377152	0.006239465
4331.305606	0.005630295
4333.234059	0.005515077
4335.162512	0.005921937
4337.090965	0.006399808
4339.019418	0.007113131
4340.947871	0.007883232
4342.876324	0.008117582
4344.804777	0.007627028
4346.733230	0.006915173
4348.661683	0.006353289
4350.590136	0.006208918
4352.518589	0.006684212
4354.447042	0.007010138
4356.375495	0.006686399
4358.303949	0.006177728
4360.232402	0.005985345
4362.160855	0.006236842
4364.089308	0.006862413
4366.017761	0.007377161
4367.946214	0.007220223
4369.874667	0.006304432
4371.803120	0.005502878
4373.731573	0.005279996
4375.660026	0.005162933
4377.588479	0.005079239
4379.516932	0.005212092
4381.445385	0.005337103
4383.373839	0.005292258
4385.302292	0.005972848
4387.230745	0.007236944
4389.159198	0.007969484
4391.087651	0.007737722
4393.016104	0.007181229
4394.944557	0.007037997
4396.873010	0.007360526
4398.801463	0.007395353
4400.729916	0.006750823
4402.658369	0.006166914
4404.586822	0.006425918
4406.515275	0.006951873
4408.443729	0.007077654
4410.372182	0.006702036
4412.300635	0.006034749
4414.229088	0.005970469
4416.157541	0.006667324
4418.085994	0.007356017
4420.014447	0.008062853
4421.942900	0.008222119
4423.871353	0.007664178
4425.799806	0.007433104
4427.728259	0.007535490
4429.656712	0.007211070
4431.585165	0.006556380
4433.513618	0.006507703
4435.442072	0.007181708
4437.370525	0.007690212
4439.298978	0.007778389
4441.227431	0.007715160
4443.155884	0.007800453
4445.084337	0.008077021
4447.012790	0.008173962
4448.941243	0.008264203
4450.869696	0.008187820
4452.798149	0.007619371
4454.726602	0.007240845
4456.655055	0.007253049
4458.583508	0.007479589
4460.511962	0.007432885
4462.440415	0.007151335
4464.368868	0.006948908
4466.297321	0.007142992
4468.225774	0.007243470
4470.154227	0.006968617
4472.082680	0.006772042
4474.011133	0.006724338
4475.939586	0.007037721
4477.868039	0.007735761
4479.796492	0.007896923
4481.724945	0.007186294
4483.653398	0.006477631
4485.581851	0.006331128
4487.510305	0.006178584
4489.438758	0.005961889
4491.367211	0.006101651
4493.295664	0.007040244
4495.224117	0.008143016
4497.152570	0.008097240
4499.081023	0.006388333
4501.009476	0.004738682
4502.937929	0.004629836
4504.866382	0.005366852
4506.794835	0.005830137
4508.723288	0.006186073
4510.651741	0.006756853
4512.580195	0.007131374
4514.508648	0.007009047
4516.437101	0.006658256
4518.365554	0.006988369
4520.294007	0.007980593
4522.222460	0.008017436
4524.150913	0.006775511
4526.079366	0.005816880
4528.007819	0.005378155
4529.936272	0.005250429
4531.864725	0.005905388
4533.793178	0.005850506
4535.721631	0.004612821
4537.650084	0.003502331
4539.578538	0.003978754
4541.506991	0.005213904
4543.435444	0.005489955
4545.363897	0.005544460
4547.292350	0.006635955
4549.220803	0.007823036
4551.149256	0.008141865
4553.077709	0.007691167
4555.006162	0.007643040
4556.934615	0.008012077
4558.863068	0.007535484
4560.791521	0.006443211
4562.719974	0.005731582
4564.648428	0.005169928
4566.576881	0.004820005
4568.505334	0.005141436
4570.433787	0.006617476
4572.362240	0.008099217
4574.290693	0.008445671
4576.219146	0.007731449
4578.147599	0.007113686
4580.076052	0.007054876
4582.004505	0.007352422
4583.932958	0.007483131
4585.861411	0.007318288
4587.789864	0.007123618
4589.718318	0.006638082
4591.646771	0.006159203
4593.575224	0.006601545
4595.503677	0.007274811
4597.432130	0.007255939
4599.360583	0.007052856
4601.289036	0.007081384
4603.217489	0.007398978
[truncated: 1,501 more rows]
