# Supplementary material for: Adaptive Method for Quantitative Estimation of Glucose and Fructose Concentrations in Aqueous Solutions Based on Infrared Nanoantenna Optics
Source: Sensors (Basel). 2019 Jul 11;19(14):3053. doi: 10.3390/s19143053 (PMC6678705; doi:10.3390/s19143053)
Supplement: Supplementary file 1 [file sensors-19-03053-s001.zip › 00_Measurement_Data/Fructose cycles/3 water/res4 sc50_50 ap100x100/3 water.3.txt]

748.239793	0.024962163
750.168246	0.025733594
752.096699	0.033974659
754.025152	0.040282972
755.953605	0.032055344
757.882058	0.034819033
759.810511	0.040669512
761.738964	0.027572555
763.667418	0.015015475
765.595871	0.018826948
767.524324	0.015957881
769.452777	0.016657723
771.381230	0.021149030
773.309683	0.022381008
775.238136	0.020500688
777.166589	0.030856151
779.095042	0.037203681
781.023495	0.035736587
782.951948	0.023136262
784.880401	0.021052755
786.808854	0.012438460
788.737308	0.017823273
790.665761	0.030177018
792.594214	0.030945202
794.522667	0.015282654
796.451120	0.013249489
798.379573	0.018990850
800.308026	0.015768094
802.236479	0.014812403
804.164932	0.020308528
806.093385	0.024580844
808.021838	0.027403392
809.950291	0.022699511
811.878744	0.012344226
813.807197	0.023146817
815.735651	0.035613202
817.664104	0.041604161
819.592557	0.046117347
821.521010	0.044654850
823.449463	0.034841686
825.377916	0.020822480
827.306369	0.012917435
829.234822	0.020074893
831.163275	0.028290620
833.091728	0.029954750
835.020181	0.020409344
836.948634	0.019365311
838.877087	0.018541951
840.805541	0.020229112
842.733994	0.017679146
844.662447	0.016381163
846.590900	0.013676369
848.519353	0.012804727
850.447806	0.011201070
852.376259	0.009510253
854.304712	0.018053111
856.233165	0.028937081
858.161618	0.026363797
860.090071	0.024659757
862.018524	0.027237978
863.946977	0.030705201
865.875430	0.031398948
867.803884	0.030889120
869.732337	0.031041104
871.660790	0.032615393
873.589243	0.037662748
875.517696	0.041809272
877.446149	0.041365560
879.374602	0.038522664
881.303055	0.036232315
883.231508	0.036401730
885.159961	0.037898745
887.088414	0.038158506
889.016867	0.039165743
890.945320	0.045366857
892.873774	0.054680787
894.802227	0.061360437
896.730680	0.062723607
898.659133	0.061152231
900.587586	0.061049219
902.516039	0.063604280
904.444492	0.067759492
906.372945	0.073550731
908.301398	0.079381242
910.229851	0.083389856
912.158304	0.085158050
914.086757	0.084392056
916.015210	0.084771313
917.943664	0.090418041
919.872117	0.098559447
921.800570	0.105716899
923.729023	0.111208148
925.657476	0.114345990
927.585929	0.116988510
929.514382	0.121255957
931.442835	0.126623675
933.371288	0.133101165
935.299741	0.139959782
937.228194	0.145217106
939.156647	0.149237052
941.085100	0.153878525
943.013553	0.160512716
944.942007	0.169015244
946.870460	0.176755473
948.798913	0.181368962
950.727366	0.184849054
952.655819	0.190531909
954.584272	0.197818652
956.512725	0.204893902
958.441178	0.211648777
960.369631	0.218624547
962.298084	0.225795686
964.226537	0.231775358
966.154990	0.236570761
968.083443	0.241707668
970.011897	0.247756824
971.940350	0.255286455
973.868803	0.263184607
975.797256	0.269330204
977.725709	0.274287462
979.654162	0.279662311
981.582615	0.286533207
983.511068	0.294777900
985.439521	0.302670211
987.367974	0.309203774
989.296427	0.314599574
991.224880	0.319224685
993.153333	0.323295563
995.081786	0.327518642
997.010240	0.333077222
998.938693	0.339524508
1000.867146	0.345217019
1002.795599	0.349895000
1004.724052	0.354718208
1006.652505	0.360671520
1008.580958	0.366724730
1010.509411	0.370786786
1012.437864	0.373384923
1014.366317	0.376744539
1016.294770	0.381108105
1018.223223	0.385324866
1020.151676	0.388840407
1022.080130	0.391856015
1024.008583	0.394620478
1025.937036	0.397187859
1027.865489	0.399843454
1029.793942	0.402442038
1031.722395	0.404437184
1033.650848	0.406098276
1035.579301	0.407691717
1037.507754	0.409247726
1039.436207	0.411358953
1041.364660	0.413526088
1043.293113	0.414068997
1045.221566	0.413381130
1047.150019	0.413302869
1049.078473	0.413640469
1051.006926	0.413423836
1052.935379	0.413289785
1054.863832	0.413819909
1056.792285	0.414108068
1058.720738	0.413380623
1060.649191	0.411882937
1062.577644	0.410052836
1064.506097	0.408457488
1066.434550	0.407387704
1068.363003	0.406554252
1070.291456	0.405692548
1072.219909	0.404240429
1074.148363	0.402057916
1076.076816	0.400533646
1078.005269	0.400561124
1079.933722	0.400805026
1081.862175	0.399973571
1083.790628	0.398228645
1085.719081	0.395876050
1087.647534	0.393575490
1089.575987	0.391957372
1091.504440	0.390398085
1093.432893	0.388319135
1095.361346	0.386127859
1097.289799	0.384069979
1099.218253	0.381785005
1101.146706	0.379398197
1103.075159	0.377468765
1105.003612	0.375693738
1106.932065	0.373400033
1108.860518	0.370479226
1110.788971	0.367083102
1112.717424	0.363770038
1114.645877	0.361124247
1116.574330	0.358724177
1118.502783	0.356007040
1120.431236	0.353123963
1122.359689	0.350284755
1124.288142	0.347547948
1126.216596	0.344990611
1128.145049	0.342600077
1130.073502	0.340255976
1132.001955	0.337878078
1133.930408	0.335359275
1135.858861	0.332619041
1137.787314	0.329676121
1139.715767	0.326635420
1141.644220	0.323996603
1143.572673	0.321814150
1145.501126	0.319403291
1147.429579	0.316766500
1149.358032	0.314300627
1151.286486	0.311864316
1153.214939	0.309166044
1155.143392	0.306214869
1157.071845	0.303318501
1159.000298	0.300517768
1160.928751	0.297729760
1162.857204	0.295134604
1164.785657	0.292465180
1166.714110	0.289274573
1168.642563	0.285938650
1170.571016	0.283062279
1172.499469	0.280525476
1174.427922	0.277810365
1176.356375	0.274858981
1178.284829	0.271903396
1180.213282	0.269104123
1182.141735	0.266822964
1184.070188	0.264874935
1185.998641	0.262470216
1187.927094	0.259628594
1189.855547	0.256885588
1191.784000	0.254137129
1193.712453	0.251280844
1195.640906	0.248913810
1197.569359	0.247079790
1199.497812	0.244985476
1201.426265	0.242185995
1203.354719	0.239325941
1205.283172	0.236483380
1207.211625	0.234103680
1209.140078	0.232060209
1211.068531	0.229823515
1212.996984	0.227409914
1214.925437	0.225109160
1216.853890	0.222890288
1218.782343	0.220658824
1220.710796	0.218346149
1222.639249	0.215997666
1224.567702	0.213869795
1226.496155	0.212103099
1228.424609	0.210434571
1230.353062	0.208491117
1232.281515	0.206331506
1234.209968	0.204107821
1236.138421	0.201828510
1238.066874	0.199717581
1239.995327	0.197986260
1241.923780	0.196561024
1243.852233	0.195324361
1245.780686	0.193973035
1247.709139	0.192349046
1249.637592	0.190725818
1251.566045	0.189050466
1253.494498	0.187085643
1255.422952	0.185300112
1257.351405	0.183766663
1259.279858	0.181966081
1261.208311	0.180045575
1263.136764	0.178166792
1265.065217	0.176061317
1266.993670	0.173903108
1268.922123	0.172020003
1270.850576	0.170544326
1272.779029	0.169513941
1274.707482	0.168397471
1276.635935	0.166752726
1278.564388	0.164871186
1280.492842	0.163168758
1282.421295	0.161778435
1284.349748	0.160405040
1286.278201	0.158890247
1288.206654	0.157814965
1290.135107	0.157075465
1292.063560	0.155568063
1293.992013	0.153409600
1295.920466	0.151582569
1297.848919	0.150004238
1299.777372	0.148162469
1301.705825	0.146203682
1303.634278	0.144504890
1305.562731	0.143208712
1307.491185	0.142410368
1309.419638	0.141917408
1311.348091	0.141151518
1313.276544	0.140731156
1315.204997	0.140845165
1317.133450	0.139821976
1319.061903	0.137806609
1320.990356	0.136070698
1322.918809	0.134129092
1324.847262	0.131787375
1326.775715	0.129895329
1328.704168	0.128474206
1330.632621	0.127239913
1332.561075	0.126837775
1334.489528	0.127550006
1336.417981	0.127833232
1338.346434	0.126489654
1340.274887	0.125246733
1342.203340	0.124334678
1344.131793	0.121884041
1346.060246	0.118900076
1347.988699	0.116986066
1349.917152	0.116045892
1351.845605	0.115217134
1353.774058	0.114010610
1355.702511	0.113270529
1357.630965	0.113478638
1359.559418	0.112924859
1361.487871	0.110877804
1363.416324	0.110090084
1365.344777	0.110522866
1367.273230	0.109435074
1369.201683	0.108323127
1371.130136	0.108060531
1373.058589	0.106772557
1374.987042	0.105587184
1376.915495	0.104957677
1378.843948	0.103094988
1380.772401	0.101197116
1382.700854	0.100637697
1384.629308	0.099672116
1386.557761	0.097734690
1388.486214	0.097691014
1390.414667	0.099456489
1392.343120	0.099257141
1394.271573	0.097720183
1396.200026	0.097107187
1398.128479	0.096167020
1400.056932	0.095060892
1401.985385	0.093948662
1403.913838	0.091702715
1405.842291	0.090207972
1407.770744	0.089771956
1409.699198	0.088576555
1411.627651	0.087774038
1413.556104	0.088819772
1415.484557	0.089487471
1417.413010	0.087648548
1419.341463	0.086875878
1421.269916	0.088410981
1423.198369	0.087706164
1425.126822	0.085173734
1427.055275	0.083252683
1428.983728	0.081919789
1430.912181	0.082598589
1432.840634	0.083910942
1434.769087	0.081394434
1436.697541	0.077608302
1438.625994	0.077587828
1440.554447	0.078232199
1442.482900	0.077153668
1444.411353	0.075783208
1446.339806	0.074447587
1448.268259	0.074025549
1450.196712	0.075503290
1452.125165	0.077803731
1454.053618	0.078154266
1455.982071	0.075470999
1457.910524	0.074601814
1459.838977	0.077253304
1461.767431	0.076280542
1463.695884	0.071093731
1465.624337	0.068745911
1467.552790	0.071052507
1469.481243	0.072168276
1471.409696	0.069788747
1473.338149	0.068573900
1475.266602	0.069322273
1477.195055	0.068846270
1479.123508	0.066756397
1481.051961	0.064900510
1482.980414	0.064966075
1484.908867	0.065985575
1486.837321	0.065649904
1488.765774	0.064480156
1490.694227	0.065461978
1492.622680	0.067699961
1494.551133	0.066304438
1496.479586	0.062564723
1498.408039	0.061738081
1500.336492	0.064094454
1502.264945	0.065989248
1504.193398	0.063770346
1506.121851	0.059818417
1508.050304	0.061614119
1509.978757	0.065809526
1511.907210	0.065726802
1513.835664	0.063182324
1515.764117	0.061703838
1517.692570	0.062665895
1519.621023	0.063613616
1521.549476	0.063267939
1523.477929	0.063527115
1525.406382	0.062448207
1527.334835	0.060522452
1529.263288	0.059484232
1531.191741	0.057313185
1533.120194	0.055705298
1535.048647	0.058570001
1536.977100	0.060969252
1538.905554	0.058511455
1540.834007	0.057647042
1542.762460	0.059248261
1544.690913	0.058221146
1546.619366	0.055621430
1548.547819	0.053128872
1550.476272	0.052090626
1552.404725	0.053204358
1554.333178	0.055038448
1556.261631	0.054149475
1558.190084	0.050029688
1560.118537	0.050111741
1562.046990	0.053515188
1563.975443	0.053537518
1565.903897	0.051412202
1567.832350	0.049489930
1569.760803	0.049268778
1571.689256	0.051527891
1573.617709	0.051724546
1575.546162	0.048834279
1577.474615	0.048015952
1579.403068	0.048762608
1581.331521	0.047885690
1583.259974	0.046554983
1585.188427	0.046080872
1587.116880	0.046117701
1589.045333	0.046288736
1590.973787	0.046509851
1592.902240	0.046741422
1594.830693	0.047118407
1596.759146	0.047655523
1598.687599	0.047954705
1600.616052	0.047999550
1602.544505	0.048310045
1604.472958	0.048806313
1606.401411	0.048932444
1608.329864	0.048977442
1610.258317	0.049806882
1612.186770	0.051053531
1614.115223	0.050851852
1616.043677	0.050089322
1617.972130	0.052392982
1619.900583	0.055512775
1621.829036	0.054861512
1623.757489	0.053588878
1625.685942	0.054030139
1627.614395	0.054300543
1629.542848	0.055127110
1631.471301	0.056526702
1633.399754	0.055675182
1635.328207	0.054127734
1637.256660	0.056350704
1639.185113	0.059375785
1641.113566	0.060071211
1643.042020	0.059598930
1644.970473	0.058662768
1646.898926	0.060209129
1648.827379	0.065753661
1650.755832	0.065116338
1652.684285	0.057066854
1654.612738	0.055005230
1656.541191	0.057952069
1658.469644	0.057744753
1660.398097	0.054589123
1662.326550	0.052738726
1664.255003	0.054313142
1666.183456	0.056060668
1668.111910	0.055006132
1670.040363	0.054511417
1671.968816	0.055411659
1673.897269	0.053992316
1675.825722	0.052249167
1677.754175	0.053064670
1679.682628	0.054016292
1681.611081	0.052414462
1683.539534	0.049542107
1685.467987	0.049206447
1687.396440	0.049740445
1689.324893	0.048409499
1691.253346	0.047426183
1693.181799	0.046640024
1695.110253	0.045332983
1697.038706	0.045391072
1698.967159	0.045102313
1700.895612	0.044359140
1702.824065	0.044632442
1704.752518	0.043171421
1706.680971	0.041005004
1708.609424	0.039989062
1710.537877	0.039466240
1712.466330	0.039315753
1714.394783	0.039321292
1716.323236	0.038791753
1718.251689	0.038357936
1720.180143	0.038037721
1722.108596	0.036688935
1724.037049	0.035234034
1725.965502	0.035015091
1727.893955	0.035555035
1729.822408	0.036147632
1731.750861	0.035901699
1733.679314	0.035243660
1735.607767	0.036123410
1737.536220	0.036396265
1739.464673	0.034952898
1741.393126	0.034495186
1743.321579	0.035447728
1745.250032	0.036124758
1747.178486	0.035659987
1749.106939	0.034405347
1751.035392	0.034037009
1752.963845	0.034806751
1754.892298	0.034956634
1756.820751	0.034425236
1758.749204	0.034269419
1760.677657	0.033876564
1762.606110	0.033535458
1764.534563	0.033898555
1766.463016	0.034344759
1768.391469	0.034979451
1770.319922	0.035715330
1772.248376	0.036339454
1774.176829	0.037337404
1776.105282	0.037849542
1778.033735	0.037131961
1779.962188	0.036246151
1781.890641	0.036041193
1783.819094	0.036233664
1785.747547	0.036853101
1787.676000	0.037858143
1789.604453	0.038065571
1791.532906	0.037773918
1793.461359	0.038775496
1795.389812	0.040443458
1797.318266	0.040815342
1799.246719	0.040001839
1801.175172	0.039555781
1803.103625	0.040061932
1805.032078	0.040577408
1806.960531	0.040553920
1808.888984	0.040305842
1810.817437	0.040271629
1812.745890	0.040558245
1814.674343	0.040571366
1816.602796	0.040125173
1818.531249	0.040005408
1820.459702	0.040515449
1822.388155	0.041131247
1824.316609	0.041785002
1826.245062	0.042670324
1828.173515	0.042635426
1830.101968	0.041877761
1832.030421	0.041958235
1833.958874	0.042090409
1835.887327	0.041630369
1837.815780	0.041505314
1839.744233	0.041777205
1841.672686	0.041279059
1843.601139	0.040418133
1845.529592	0.040837534
1847.458045	0.041327327
1849.386499	0.040611483
1851.314952	0.039671067
1853.243405	0.039199982
1855.171858	0.039109282
1857.100311	0.039171413
1859.028764	0.039168946
1860.957217	0.039172713
1862.885670	0.039431237
1864.814123	0.039704900
1866.742576	0.039333861
1868.671029	0.038869865
1870.599482	0.039130233
1872.527935	0.038998939
1874.456388	0.037798136
1876.384842	0.036606606
1878.313295	0.036075953
1880.241748	0.035965614
1882.170201	0.035925318
1884.098654	0.036011815
1886.027107	0.036135145
1887.955560	0.035813279
1889.884013	0.035551000
1891.812466	0.035666913
1893.740919	0.035154108
1895.669372	0.034145843
1897.597825	0.033330992
1899.526278	0.032662138
1901.454732	0.032345839
1903.383185	0.032518279
1905.311638	0.032638017
1907.240091	0.032258239
1909.168544	0.031702869
1911.096997	0.031358842
1913.025450	0.031145291
1914.953903	0.030788789
1916.882356	0.030424269
1918.810809	0.030684246
1920.739262	0.030910844
1922.667715	0.030108705
1924.596168	0.029125880
1926.524622	0.028558481
1928.453075	0.028164551
1930.381528	0.027956104
1932.309981	0.027931051
1934.238434	0.027984269
1936.166887	0.027937789
1938.095340	0.027729347
1940.023793	0.027338319
1941.952246	0.026951011
1943.880699	0.026866104
1945.809152	0.026715083
1947.737605	0.026264476
1949.666058	0.025809681
1951.594511	0.025341040
1953.522965	0.024898801
1955.451418	0.024661429
1957.379871	0.024606286
1959.308324	0.024520211
1961.236777	0.024394449
1963.165230	0.024449805
1965.093683	0.024367446
1967.022136	0.023714928
1968.950589	0.023013107
1970.879042	0.022822486
1972.807495	0.022908397
1974.735948	0.022852601
1976.664401	0.022590237
1978.592855	0.022269083
1980.521308	0.021979749
1982.449761	0.021765145
1984.378214	0.021576993
1986.306667	0.021480596
1988.235120	0.021575833
1990.163573	0.021441454
1992.092026	0.020937167
1994.020479	0.020661386
1995.948932	0.020606583
1997.877385	0.020424077
1999.805838	0.020213220
2001.734291	0.020141182
2003.662744	0.020165579
2005.591198	0.020099759
2007.519651	0.019806985
2009.448104	0.019408232
2011.376557	0.019173207
2013.305010	0.019193763
2015.233463	0.019182695
2017.161916	0.018941645
2019.090369	0.018714419
2021.018822	0.018625475
2022.947275	0.018525239
2024.875728	0.018468121
2026.804181	0.018497415
2028.732634	0.018382655
2030.661088	0.017972890
2032.589541	0.017441997
2034.517994	0.017097592
2036.446447	0.017035196
2038.374900	0.017064555
2040.303353	0.016998125
2042.231806	0.016869061
2044.160259	0.016844327
2046.088712	0.017003322
2048.017165	0.017187648
2049.945618	0.017063711
2051.874071	0.016576415
2053.802524	0.016248539
2055.730978	0.016338393
2057.659431	0.016331082
2059.587884	0.015958646
2061.516337	0.015550099
2063.444790	0.015365297
2065.373243	0.015498218
2067.301696	0.015656240
2069.230149	0.015493447
2071.158602	0.015336982
2073.087055	0.015364764
2075.015508	0.015295688
2076.943961	0.015073658
2078.872414	0.014858527
2080.800867	0.014869544
2082.729321	0.015126458
2084.657774	0.015227757
2086.586227	0.015026592
2088.514680	0.014755308
2090.443133	0.014379983
2092.371586	0.014021343
2094.300039	0.014089477
2096.228492	0.014340392
2098.156945	0.014292473
2100.085398	0.014241850
2102.013851	0.014519838
2103.942304	0.014677776
2105.870757	0.014555868
2107.799211	0.014289510
2109.727664	0.013799582
2111.656117	0.013435552
2113.584570	0.013589564
2115.513023	0.013847516
2117.441476	0.013752212
2119.369929	0.013527623
2121.298382	0.013542212
2123.226835	0.013660352
2125.155288	0.013550631
2127.083741	0.013358521
2129.012194	0.013343154
2130.940647	0.013182682
2132.869100	0.012663634
2134.797554	0.012254415
2136.726007	0.012340876
2138.654460	0.012700049
2140.582913	0.012805359
2142.511366	0.012620991
2144.439819	0.012562715
2146.368272	0.012645920
2148.296725	0.012742969
2150.225178	0.012932385
2152.153631	0.013095594
2154.082084	0.012926968
2156.010537	0.012379380
2157.938990	0.011918075
2159.867444	0.011981282
2161.795897	0.012240008
2163.724350	0.012250756
2165.652803	0.012062238
2167.581256	0.011767574
2169.509709	0.011395400
2171.438162	0.011096980
2173.366615	0.011092999
2175.295068	0.011290149
2177.223521	0.011309875
2179.151974	0.011294880
2181.080427	0.011539732
2183.008880	0.011742526
2184.937334	0.011730834
2186.865787	0.011606714
2188.794240	0.011393376
2190.722693	0.011375298
2192.651146	0.011640642
2194.579599	0.011809910
2196.508052	0.011827916
2198.436505	0.011699510
2200.364958	0.011249421
2202.293411	0.010841311
2204.221864	0.010799345
2206.150317	0.010918686
2208.078770	0.010917424
2210.007223	0.010715920
2211.935677	0.010543476
2213.864130	0.010515019
2215.792583	0.010412494
2217.721036	0.010153196
2219.649489	0.009996521
2221.577942	0.010172767
2223.506395	0.010533534
2225.434848	0.010739521
2227.363301	0.010748917
2229.291754	0.010613144
2231.220207	0.010334752
2233.148660	0.010115062
2235.077113	0.010061924
2237.005567	0.010060648
2238.934020	0.010090803
2240.862473	0.010077729
2242.790926	0.009940455
2244.719379	0.009888778
2246.647832	0.009996365
2248.576285	0.010083778
2250.504738	0.010106664
2252.433191	0.009880700
2254.361644	0.009549405
2256.290097	0.009431085
2258.218550	0.009592451
2260.147003	0.009685859
2262.075456	0.009509737
2264.003910	0.009284055
2265.932363	0.009108578
2267.860816	0.009009489
2269.789269	0.009085925
2271.717722	0.009136073
2273.646175	0.008879680
2275.574628	0.008448217
2277.503081	0.008239849
2279.431534	0.008364079
2281.359987	0.008474451
2283.288440	0.008401260
2285.216893	0.008330681
2287.145346	0.008305904
2289.073800	0.008311818
2291.002253	0.008507039
2292.930706	0.008882811
2294.859159	0.009063156
2296.787612	0.008775054
2298.716065	0.008420154
2300.644518	0.008507901
2302.572971	0.008771813
2304.501424	0.008565309
2306.429877	0.007933338
2308.358330	0.007499332
2310.286783	0.007656331
2312.215236	0.008158690
2314.143690	0.008335980
2316.072143	0.008108820
2318.000596	0.008127670
2319.929049	0.008701195
2321.857502	0.009445571
2323.785955	0.009959349
2325.714408	0.010010869
2327.642861	0.009414403
2329.571314	0.008670085
2331.499767	0.008515218
2333.428220	0.008800553
2335.356673	0.008957199
2337.285126	0.009096577
2339.213579	0.009252677
2341.142033	0.008675832
2343.070486	0.007692423
2344.998939	0.007682068
2346.927392	0.008924389
2348.855845	0.010021466
2350.784298	0.009933208
2352.712751	0.009239285
2354.641204	0.008941381
2356.569657	0.009038811
2358.498110	0.008851280
2360.426563	0.008150615
2362.355016	0.007420604
2364.283469	0.007157847
2366.211923	0.006929078
2368.140376	0.006396054
2370.068829	0.006037585
2371.997282	0.006200548
2373.925735	0.006649173
2375.854188	0.006825194
2377.782641	0.006445940
2379.711094	0.005956508
2381.639547	0.005886396
2383.568000	0.006175800
2385.496453	0.006431709
2387.424906	0.006572164
2389.353359	0.006829160
2391.281812	0.007083924
2393.210266	0.006947004
2395.138719	0.006448675
2397.067172	0.005981177
2398.995625	0.005832934
2400.924078	0.005939425
2402.852531	0.006000788
2404.780984	0.006104589
2406.709437	0.006443205
2408.637890	0.006643278
2410.566343	0.006454969
2412.494796	0.006238300
2414.423249	0.006329618
2416.351702	0.006505827
2418.280156	0.006356652
2420.208609	0.006003635
2422.137062	0.005799324
2424.065515	0.005667455
2425.993968	0.005607611
2427.922421	0.005826556
2429.850874	0.006098964
2431.779327	0.006039353
2433.707780	0.005685322
2435.636233	0.005466675
2437.564686	0.005577046
2439.493139	0.005882052
2441.421592	0.005928764
2443.350045	0.005634482
2445.278499	0.005438420
2447.206952	0.005574448
2449.135405	0.005825612
2451.063858	0.006073961
2452.992311	0.006221597
2454.920764	0.006138710
2456.849217	0.005946527
2458.777670	0.005737504
2460.706123	0.005455052
2462.634576	0.005401788
2464.563029	0.005706477
2466.491482	0.006003939
2468.419935	0.006131905
2470.348389	0.006174932
2472.276842	0.006127283
2474.205295	0.006137812
2476.133748	0.006360707
2478.062201	0.006619024
2479.990654	0.006741541
2481.919107	0.006631071
2483.847560	0.006231184
2485.776013	0.005858567
2487.704466	0.005974583
2489.632919	0.006427663
2491.561372	0.006747876
2493.489825	0.006817342
2495.418279	0.006888348
2497.346732	0.007218476
2499.275185	0.007512328
2501.203638	0.007412429
2503.132091	0.007301332
2505.060544	0.007467173
2506.988997	0.007604946
2508.917450	0.007788193
2510.845903	0.008230728
2512.774356	0.008604164
2514.702809	0.008712237
2516.631262	0.008884499
2518.559715	0.009108655
2520.488168	0.009211741
2522.416622	0.009322171
2524.345075	0.009272452
2526.273528	0.009072245
2528.201981	0.009182298
2530.130434	0.009650859
2532.058887	0.010080506
2533.987340	0.010386550
2535.915793	0.010635401
2537.844246	0.010700456
2539.772699	0.010721545
2541.701152	0.010903701
2543.629605	0.011116954
2545.558058	0.011402285
2547.486512	0.011839570
2549.414965	0.012140441
2551.343418	0.012195257
2553.271871	0.012487701
2555.200324	0.013044101
2557.128777	0.013057023
2559.057230	0.012599438
2560.985683	0.012668717
2562.914136	0.013448343
2564.842589	0.014145452
2566.771042	0.014306414
2568.699495	0.014479709
2570.627948	0.015182843
2572.556401	0.015957490
2574.484855	0.016216734
2576.413308	0.016076777
2578.341761	0.015896546
2580.270214	0.015994577
2582.198667	0.016305080
2584.127120	0.016411128
2586.055573	0.016397381
2587.984026	0.016510744
2589.912479	0.016621010
2591.840932	0.016663278
2593.769385	0.016684994
2595.697838	0.016764026
2597.626291	0.017004227
2599.554745	0.017400647
2601.483198	0.017698722
2603.411651	0.017641472
2605.340104	0.017440708
2607.268557	0.017455632
2609.197010	0.017646898
2611.125463	0.017925587
2613.053916	0.018323792
2614.982369	0.018639758
2616.910822	0.018652296
2618.839275	0.018355025
2620.767728	0.018012406
2622.696181	0.017967196
2624.624635	0.018195020
2626.553088	0.018559648
2628.481541	0.018878281
2630.409994	0.018959323
2632.338447	0.019034190
2634.266900	0.019138681
2636.195353	0.018851949
2638.123806	0.018230757
2640.052259	0.017784014
2641.980712	0.017587570
2643.909165	0.017514193
2645.837618	0.017624373
2647.766071	0.017744586
2649.694524	0.017651802
2651.622978	0.017421780
2653.551431	0.017162584
2655.479884	0.017113529
2657.408337	0.017314536
2659.336790	0.017228441
2661.265243	0.016955376
2663.193696	0.016942367
2665.122149	0.016795054
2667.050602	0.016378224
2668.979055	0.016267668
2670.907508	0.016447240
2672.835961	0.016401244
2674.764414	0.016111996
2676.692868	0.015997613
2678.621321	0.016100395
2680.549774	0.016167194
2682.478227	0.016251687
2684.406680	0.016386660
2686.335133	0.016375730
2688.263586	0.016205559
2690.192039	0.016158741
2692.120492	0.016266990
2694.048945	0.016123669
2695.977398	0.015632980
2697.905851	0.015221694
2699.834304	0.015079336
2701.762757	0.015135229
2703.691211	0.015249705
2705.619664	0.015065813
2707.548117	0.014707822
2709.476570	0.014682676
2711.405023	0.014880581
2713.333476	0.014860278
2715.261929	0.014527375
2717.190382	0.014215116
2719.118835	0.014300328
2721.047288	0.014541238
2722.975741	0.014596757
2724.904194	0.014392113
2726.832647	0.013950048
2728.761101	0.013568480
2730.689554	0.013647966
2732.618007	0.014158606
2734.546460	0.014495071
2736.474913	0.014315045
2738.403366	0.014066025
2740.331819	0.014037523
2742.260272	0.014072611
2744.188725	0.014105212
2746.117178	0.014034685
2748.045631	0.014052190
2749.974084	0.014379004
2751.902537	0.014458401
2753.830991	0.013860206
2755.759444	0.013004370
2757.687897	0.012529705
2759.616350	0.012471690
2761.544803	0.012445028
2763.473256	0.012325145
2765.401709	0.012305998
2767.330162	0.012663392
2769.258615	0.013218513
2771.187068	0.013442322
2773.115521	0.013168275
2775.043974	0.012629209
2776.972427	0.012259360
2778.900880	0.012390533
2780.829334	0.012727812
2782.757787	0.012727786
2784.686240	0.012467001
2786.614693	0.012397863
2788.543146	0.012547516
2790.471599	0.012442940
2792.400052	0.011911314
2794.328505	0.011404069
2796.256958	0.011197714
2798.185411	0.011182592
2800.113864	0.011352238
2802.042317	0.011661705
2803.970770	0.011837914
2805.899224	0.011636292
2807.827677	0.011272025
2809.756130	0.011104756
2811.684583	0.011003200
2813.613036	0.010863218
2815.541489	0.010901441
2817.469942	0.011187941
2819.398395	0.011549040
2821.326848	0.011707946
2823.255301	0.011540955
2825.183754	0.011305584
2827.112207	0.011258382
2829.040660	0.011339135
2830.969113	0.011407995
2832.897567	0.011181760
2834.826020	0.010538688
2836.754473	0.010211599
2838.682926	0.010653930
2840.611379	0.011320238
2842.539832	0.011517438
2844.468285	0.011225314
2846.396738	0.010887641
2848.325191	0.010732875
2850.253644	0.010720445
2852.182097	0.010976709
2854.110550	0.011472289
2856.039003	0.011797112
2857.967457	0.011982299
2859.895910	0.012210895
2861.824363	0.012185548
2863.752816	0.011802053
2865.681269	0.011551738
2867.609722	0.011517466
2869.538175	0.011194095
2871.466628	0.010858458
2873.395081	0.011207459
2875.323534	0.011673054
2877.251987	0.011510953
2879.180440	0.010942568
2881.108893	0.010462717
2883.037347	0.010363933
2884.965800	0.010523257
2886.894253	0.010671758
2888.822706	0.010769996
2890.751159	0.010811293
2892.679612	0.010880939
2894.608065	0.010933113
2896.536518	0.010681177
2898.464971	0.010127848
2900.393424	0.009850761
2902.321877	0.010100012
2904.250330	0.010452275
2906.178783	0.010697350
2908.107236	0.010741038
2910.035690	0.010556075
2911.964143	0.010478050
2913.892596	0.010314020
2915.821049	0.009920521
2917.749502	0.009803525
2919.677955	0.010218965
2921.606408	0.010858287
2923.534861	0.011275013
2925.463314	0.011205627
2927.391767	0.010836626
2929.320220	0.010647858
2931.248673	0.010751875
2933.177126	0.010883689
2935.105580	0.010919012
2937.034033	0.011116289
2938.962486	0.011296219
2940.890939	0.011083725
2942.819392	0.010909609
2944.747845	0.011051494
2946.676298	0.010994975
2948.604751	0.010572292
2950.533204	0.010455756
2952.461657	0.010853222
2954.390110	0.011198722
2956.318563	0.011170086
2958.247016	0.010783452
2960.175469	0.010362624
2962.103923	0.010541356
2964.032376	0.011222875
2965.960829	0.011568625
2967.889282	0.011674015
2969.817735	0.012089606
2971.746188	0.012029703
2973.674641	0.010988513
2975.603094	0.010253218
2977.531547	0.010534537
2979.460000	0.010977587
2981.388453	0.011053157
2983.316906	0.010868235
2985.245359	0.010551778
2987.173813	0.010544037
2989.102266	0.010977013
2991.030719	0.011236914
2992.959172	0.011219161
2994.887625	0.011384570
2996.816078	0.011695250
2998.744531	0.011984954
3000.672984	0.012340289
3002.601437	0.012508912
3004.529890	0.012210676
3006.458343	0.011719479
3008.386796	0.011431533
3010.315249	0.011459002
3012.243703	0.011689294
3014.172156	0.011931211
3016.100609	0.012181687
3018.029062	0.012518363
3019.957515	0.012713207
3021.885968	0.012596664
3023.814421	0.012413085
3025.742874	0.012320544
3027.671327	0.012261276
3029.599780	0.012439998
3031.528233	0.012869914
3033.456686	0.013060368
3035.385139	0.012783346
3037.313592	0.012347278
3039.242046	0.012166456
3041.170499	0.012393962
3043.098952	0.012688539
3045.027405	0.012653164
3046.955858	0.012579604
3048.884311	0.012827015
3050.812764	0.013153479
3052.741217	0.013366816
3054.669670	0.013598821
3056.598123	0.013851105
3058.526576	0.013896514
3060.455029	0.013691125
3062.383482	0.013592930
3064.311936	0.013873136
3066.240389	0.014273922
3068.168842	0.014502094
3070.097295	0.014504685
3072.025748	0.014251749
3073.954201	0.013975040
3075.882654	0.014006112
3077.811107	0.014276845
3079.739560	0.014638990
3081.668013	0.015207926
3083.596466	0.015756991
3085.524919	0.015837260
3087.453372	0.015650613
3089.381825	0.015729366
3091.310279	0.016021866
3093.238732	0.016265899
3095.167185	0.016386276
3097.095638	0.016216930
3099.024091	0.015891353
3100.952544	0.015896274
3102.880997	0.016238531
3104.809450	0.016505633
3106.737903	0.016665446
3108.666356	0.016872356
3110.594809	0.016909769
3112.523262	0.016675705
3114.451715	0.016411852
3116.380169	0.016333962
3118.308622	0.016723847
3120.237075	0.017649347
3122.165528	0.018591771
3124.093981	0.019025438
3126.022434	0.018851789
3127.950887	0.018439904
3129.879340	0.018389657
3131.807793	0.018712794
3133.736246	0.018939493
3135.664699	0.019120349
3137.593152	0.019419303
3139.521605	0.019629104
3141.450058	0.019735646
3143.378512	0.019890934
3145.306965	0.020257039
3147.235418	0.020822736
3149.163871	0.021436809
3151.092324	0.022030195
3153.020777	0.022227759
3154.949230	0.021738522
3156.877683	0.021024292
3158.806136	0.020935217
3160.734589	0.021412486
3162.663042	0.021556169
3164.591495	0.021162311
3166.519948	0.020911388
3168.448402	0.021250252
3170.376855	0.021797873
3172.305308	0.021808114
3174.233761	0.021539329
3176.162214	0.021716923
3178.090667	0.022091664
3180.019120	0.022343349
3181.947573	0.022688875
3183.876026	0.023122778
3185.804479	0.023529772
3187.732932	0.023973875
3189.661385	0.024275007
3191.589838	0.024248188
3193.518292	0.023941051
3195.446745	0.023438755
3197.375198	0.023152603
3199.303651	0.023474233
3201.232104	0.024082623
3203.160557	0.024627034
3205.089010	0.025079157
3207.017463	0.025021991
3208.945916	0.024572669
3210.874369	0.024624350
3212.802822	0.025067765
3214.731275	0.025364662
3216.659728	0.025485685
3218.588181	0.025396815
3220.516635	0.025392618
3222.445088	0.025822276
3224.373541	0.026596827
3226.301994	0.027430726
3228.230447	0.027612563
3230.158900	0.026776174
3232.087353	0.025802016
3234.015806	0.025558615
3235.944259	0.026141388
3237.872712	0.027067300
3239.801165	0.027370166
3241.729618	0.026958717
3243.658071	0.026917854
3245.586525	0.027594907
3247.514978	0.028100446
3249.443431	0.027984444
3251.371884	0.027992507
3253.300337	0.028530553
3255.228790	0.028945798
3257.157243	0.028970728
3259.085696	0.029257771
3261.014149	0.029946174
3262.942602	0.030251406
3264.871055	0.029679535
3266.799508	0.029058700
3268.727961	0.029340884
3270.656414	0.030048691
3272.584868	0.030287631
3274.513321	0.029979421
3276.441774	0.029429210
3278.370227	0.029187934
3280.298680	0.029832909
3282.227133	0.030666627
3284.155586	0.030482441
3286.084039	0.029711036
3288.012492	0.029164340
3289.940945	0.028996993
3291.869398	0.029479483
3293.797851	0.030062944
3295.726304	0.029649941
3297.654758	0.028866123
3299.583211	0.028954053
3301.511664	0.029465204
3303.440117	0.029467402
3305.368570	0.029310830
3307.297023	0.029738957
3309.225476	0.030704252
3311.153929	0.031507116
3313.082382	0.031586230
3315.010835	0.031233529
3316.939288	0.030975120
3318.867741	0.030934362
3320.796194	0.031067021
3322.724648	0.031159837
3324.653101	0.031053113
3326.581554	0.031045550
3328.510007	0.031412799
3330.438460	0.031936500
3332.366913	0.032092676
3334.295366	0.031804956
3336.223819	0.031838618
3338.152272	0.032624770
3340.080725	0.033467676
3342.009178	0.033607088
3343.937631	0.033301212
3345.866084	0.033207666
3347.794537	0.033368357
3349.722991	0.033453297
3351.651444	0.033434499
3353.579897	0.033518407
3355.508350	0.033572849
3357.436803	0.033484630
3359.365256	0.033547021
3361.293709	0.033940230
3363.222162	0.034490731
3365.150615	0.034902148
3367.079068	0.035265874
3369.007521	0.035853229
3370.935974	0.036370981
3372.864427	0.036388382
3374.792881	0.036050558
3376.721334	0.035921942
3378.649787	0.036102653
3380.578240	0.036038790
3382.506693	0.035526026
3384.435146	0.035156231
3386.363599	0.035469566
3388.292052	0.036038749
3390.220505	0.036049310
3392.148958	0.035509322
3394.077411	0.035227407
3396.005864	0.035599127
3397.934317	0.036220938
3399.862770	0.036661997
3401.791224	0.036773834
3403.719677	0.036397673
3405.648130	0.036417644
3407.576583	0.037078150
3409.505036	0.037672263
3411.433489	0.037673563
3413.361942	0.037647292
3415.290395	0.038016591
3417.218848	0.038215306
3419.147301	0.037830353
3421.075754	0.037539355
3423.004207	0.038036071
3424.932660	0.038729452
3426.861114	0.038690388
3428.789567	0.037947930
3430.718020	0.037393659
3432.646473	0.037722915
3434.574926	0.038372494
3436.503379	0.038442671
3438.431832	0.038004294
3440.360285	0.037704557
3442.288738	0.037912749
3444.217191	0.038213145
3446.145644	0.037952527
3448.074097	0.037382271
3450.002550	0.037148856
3451.931004	0.037307136
3453.859457	0.037463836
3455.787910	0.037367765
3457.716363	0.037294108
3459.644816	0.037300654
3461.573269	0.037087176
3463.501722	0.036602553
3465.430175	0.036198650
3467.358628	0.036270514
3469.287081	0.036477283
3471.215534	0.036010623
3473.143987	0.034895483
3475.072440	0.034116719
3477.000893	0.034257058
3478.929347	0.034673970
3480.857800	0.034676895
3482.786253	0.034595329
3484.714706	0.034858312
3486.643159	0.035039444
3488.571612	0.034869462
3490.500065	0.034697492
3492.428518	0.034688611
3494.356971	0.034763299
3496.285424	0.034871701
3498.213877	0.034637392
3500.142330	0.033614825
3502.070783	0.032534409
3503.999237	0.032694347
3505.927690	0.033551805
3507.856143	0.033208113
3509.784596	0.031968262
3511.713049	0.031474400
3513.641502	0.031719361
3515.569955	0.031804696
3517.498408	0.031638086
3519.426861	0.031330299
3521.355314	0.030623328
3523.283767	0.030069880
3525.212220	0.030177664
3527.140673	0.030292768
3529.069126	0.030155919
3530.997580	0.029927688
3532.926033	0.029503360
3534.854486	0.028972037
3536.782939	0.028668385
3538.711392	0.028934957
3540.639845	0.029619563
3542.568298	0.029955346
3544.496751	0.029585006
3546.425204	0.029155822
3548.353657	0.029031742
3550.282110	0.028696829
3552.210563	0.028094182
3554.139016	0.027823213
3556.067470	0.027909301
3557.995923	0.027933845
3559.924376	0.027828360
3561.852829	0.027723256
3563.781282	0.027477933
3565.709735	0.027107177
3567.638188	0.027235940
3569.566641	0.027703395
3571.495094	0.027523497
3573.423547	0.026625698
3575.352000	0.025526838
3577.280453	0.024408609
3579.208906	0.023599800
3581.137360	0.023413608
3583.065813	0.023435723
3584.994266	0.022963462
3586.922719	0.022444930
3588.851172	0.022804899
3590.779625	0.022954661
3592.708078	0.021817699
3594.636531	0.020700766
3596.564984	0.020817500
3598.493437	0.021585548
3600.421890	0.022000171
3602.350343	0.021822799
3604.278796	0.021376407
3606.207249	0.021186719
3608.135703	0.021527076
3610.064156	0.021930860
3611.992609	0.022046464
3613.921062	0.022263609
3615.849515	0.022261621
3617.777968	0.021129536
3619.706421	0.019713785
3621.634874	0.019369679
3623.563327	0.019702798
3625.491780	0.019704141
3627.420233	0.019087637
3629.348686	0.018941715
3631.277139	0.019442147
3633.205593	0.019117439
3635.134046	0.018168170
3637.062499	0.017645316
3638.990952	0.017471747
3640.919405	0.017286869
3642.847858	0.017064860
3644.776311	0.017078510
3646.704764	0.017447077
3648.633217	0.017594684
3650.561670	0.017335443
3652.490123	0.017264925
3654.418576	0.016788093
3656.347029	0.016086355
3658.275482	0.015838023
3660.203936	0.015488705
3662.132389	0.014916810
3664.060842	0.014639615
3665.989295	0.014353648
3667.917748	0.013641884
3669.846201	0.013319743
3671.774654	0.013719465
3673.703107	0.013375740
3675.631560	0.012779287
3677.560013	0.013328099
3679.488466	0.013826742
3681.416919	0.013642027
3683.345372	0.013538369
3685.273826	0.013355147
3687.202279	0.012452712
3689.130732	0.011661551
3691.059185	0.012107103
3692.987638	0.012974516
3694.916091	0.013097964
3696.844544	0.012645505
3698.772997	0.012026202
3700.701450	0.011537531
3702.629903	0.011692439
3704.558356	0.012196620
3706.486809	0.012270602
3708.415262	0.011927004
3710.343716	0.011622109
3712.272169	0.011577344
3714.200622	0.011824480
3716.129075	0.012143437
3718.057528	0.012585730
3719.985981	0.013196428
3721.914434	0.013404855
3723.842887	0.012530534
3725.771340	0.011164904
3727.699793	0.010595758
3729.628246	0.010862960
3731.556699	0.011364824
3733.485152	0.012067043
3735.413605	0.012845110
3737.342059	0.013616733
3739.270512	0.014358761
3741.198965	0.014567226
3743.127418	0.013823935
3745.055871	0.013319039
3746.984324	0.013793814
3748.912777	0.014136661
3750.841230	0.013969881
3752.769683	0.013890869
3754.698136	0.013891192
3756.626589	0.013723971
3758.555042	0.013585434
3760.483495	0.013846978
3762.411949	0.014269868
3764.340402	0.014228606
3766.268855	0.013731360
3768.197308	0.013054310
3770.125761	0.012694821
3772.054214	0.013049028
3773.982667	0.013385600
3775.911120	0.013002545
3777.839573	0.012216946
3779.768026	0.011878494
3781.696479	0.012209326
3783.624932	0.012780186
3785.553385	0.013553733
3787.481838	0.014220664
3789.410292	0.014153662
3791.338745	0.013683723
3793.267198	0.013493917
3795.195651	0.013708967
3797.124104	0.014025240
3799.052557	0.013843371
3800.981010	0.013468436
3802.909463	0.014053842
3804.837916	0.014774232
3806.766369	0.014349943
3808.694822	0.013626926
3810.623275	0.013526382
3812.551728	0.013996623
3814.480182	0.014741137
3816.408635	0.015738530
3818.337088	0.016523764
3820.265541	0.016049420
3822.193994	0.015130373
3824.122447	0.014389655
3826.050900	0.013404184
3827.979353	0.012751649
3829.907806	0.012565942
3831.836259	0.012822117
3833.764712	0.014167384
3835.693165	0.016135320
3837.621618	0.016738949
3839.550071	0.015293472
3841.478525	0.013182928
3843.406978	0.011739025
3845.335431	0.011254140
3847.263884	0.011297250
3849.192337	0.011186909
3851.120790	0.010494540
3853.049243	0.009907209
3854.977696	0.010521357
3856.906149	0.012101158
3858.834602	0.013308713
3860.763055	0.013818984
3862.691508	0.014145723
3864.619961	0.014619750
3866.548415	0.014788257
3868.476868	0.014070351
3870.405321	0.013257388
3872.333774	0.013088204
3874.262227	0.013356255
3876.190680	0.014093160
3878.119133	0.014384294
3880.047586	0.013464968
3881.976039	0.012481208
3883.904492	0.012315672
3885.832945	0.013047377
3887.761398	0.014106119
3889.689851	0.013842254
3891.618305	0.012221547
3893.546758	0.011140800
3895.475211	0.011041446
3897.403664	0.011072189
3899.332117	0.011043476
3901.260570	0.011453903
3903.189023	0.011831782
3905.117476	0.011667985
3907.045929	0.011837545
3908.974382	0.012632803
3910.902835	0.013201226
3912.831288	0.013051028
3914.759741	0.012361799
3916.688194	0.011482681
3918.616648	0.011039717
3920.545101	0.011302686
3922.473554	0.011542888
3924.402007	0.011578468
3926.330460	0.011954607
3928.258913	0.012187765
3930.187366	0.011692728
3932.115819	0.011150009
3934.044272	0.011032818
3935.972725	0.010960484
3937.901178	0.010866440
3939.829631	0.011112197
3941.758084	0.011741663
3943.686538	0.012438737
3945.614991	0.012457504
3947.543444	0.011404185
3949.471897	0.010252777
3951.400350	0.010187617
3953.328803	0.011058430
3955.257256	0.011367234
3957.185709	0.010580346
3959.114162	0.009877231
3961.042615	0.009883466
3962.971068	0.010284654
3964.899521	0.010816305
3966.827974	0.011224453
3968.756427	0.011208482
3970.684881	0.010869923
3972.613334	0.010550890
3974.541787	0.010411982
3976.470240	0.010542830
3978.398693	0.010893281
3980.327146	0.010995163
3982.255599	0.010638347
3984.184052	0.010238213
3986.112505	0.009987439
3988.040958	0.009994477
3989.969411	0.010450483
3991.897864	0.010568345
3993.826317	0.009718120
3995.754771	0.008914612
3997.683224	0.009008241
3999.611677	0.009539815
4001.540130	0.009991035
4003.468583	0.010269657
4005.397036	0.010148342
4007.325489	0.009747802
4009.253942	0.009764486
4011.182395	0.010186344
4013.110848	0.010719991
4015.039301	0.010781832
4016.967754	0.009536640
4018.896207	0.008303516
4020.824661	0.008628599
4022.753114	0.009939565
4024.681567	0.010658061
4026.610020	0.010663657
4028.538473	0.010575139
4030.466926	0.010568419
4032.395379	0.010567966
4034.323832	0.010548669
4036.252285	0.010703444
4038.180738	0.010862415
4040.109191	0.010194661
4042.037644	0.009025184
4043.966097	0.008175205
4045.894550	0.008024292
4047.823004	0.008698044
4049.751457	0.009463605
4051.679910	0.009178220
4053.608363	0.008387596
4055.536816	0.008404373
4057.465269	0.008911579
4059.393722	0.009700927
4061.322175	0.010905349
4063.250628	0.011279021
4065.179081	0.010513130
4067.107534	0.009817375
4069.035987	0.009273995
4070.964440	0.008972365
4072.892894	0.009258673
4074.821347	0.009321016
4076.749800	0.008518199
4078.678253	0.007859939
4080.606706	0.007991004
4082.535159	0.008321386
4084.463612	0.008496738
4086.392065	0.008995030
4088.320518	0.010065583
4090.248971	0.010798296
4092.177424	0.010296088
4094.105877	0.009389001
4096.034330	0.009401004
4097.962783	0.010182900
4099.891237	0.010428752
4101.819690	0.010078217
4103.748143	0.009649213
4105.676596	0.009158742
4107.605049	0.009117518
4109.533502	0.009500279
4111.461955	0.009480721
4113.390408	0.008994784
4115.318861	0.008565919
4117.247314	0.008432904
4119.175767	0.008405213
4121.104220	0.008353721
4123.032673	0.008252414
4124.961127	0.008091833
4126.889580	0.008264925
4128.818033	0.008846670
4130.746486	0.009582801
4132.674939	0.009632610
4134.603392	0.008488720
4136.531845	0.007202885
4138.460298	0.007050082
4140.388751	0.007700623
4142.317204	0.007588212
4144.245657	0.006600074
4146.174110	0.006152425
4148.102563	0.006437773
4150.031017	0.006662437
4151.959470	0.006724206
4153.887923	0.007208659
4155.816376	0.007763688
4157.744829	0.007604671
4159.673282	0.007441007
4161.601735	0.007653280
4163.530188	0.007619344
4165.458641	0.007709060
4167.387094	0.008251554
4169.315547	0.008236593
4171.244000	0.007149612
4173.172453	0.006195479
4175.100906	0.006108511
4177.029360	0.006955717
4178.957813	0.007758358
4180.886266	0.007503445
4182.814719	0.007052759
4184.743172	0.006994353
4186.671625	0.007114219
4188.600078	0.007410046
4190.528531	0.008010796
4192.456984	0.008072574
4194.385437	0.006945937
4196.313890	0.006064299
4198.242343	0.006543218
4200.170796	0.007702405
4202.099250	0.008627014
4204.027703	0.009280127
4205.956156	0.009190057
4207.884609	0.007756555
4209.813062	0.005925308
4211.741515	0.005618193
4213.669968	0.007094583
4215.598421	0.008564507
4217.526874	0.008378666
4219.455327	0.007365689
4221.383780	0.007336590
4223.312233	0.007693428
4225.240686	0.007803561
4227.169139	0.007735371
4229.097593	0.007431624
4231.026046	0.007382714
4232.954499	0.008107945
4234.882952	0.008696180
4236.811405	0.008397197
4238.739858	0.007379428
4240.668311	0.006554517
4242.596764	0.006277472
4244.525217	0.006354098
4246.453670	0.006544479
4248.382123	0.007304081
4250.310576	0.008301881
4252.239029	0.008377193
4254.167483	0.007790903
4256.095936	0.007090968
4258.024389	0.006375916
4259.952842	0.005458091
4261.881295	0.004498841
4263.809748	0.004213049
4265.738201	0.004887900
4267.666654	0.006041984
4269.595107	0.006769774
4271.523560	0.007061276
4273.452013	0.007303674
4275.380466	0.007028590
4277.308919	0.006370293
4279.237373	0.005906159
4281.165826	0.005078222
4283.094279	0.004164733
4285.022732	0.004075575
4286.951185	0.004543319
4288.879638	0.004345261
4290.808091	0.004056493
4292.736544	0.005052624
4294.664997	0.006560874
4296.593450	0.007749488
4298.521903	0.008000833
4300.450356	0.007370772
4302.378809	0.006276643
4304.307262	0.005300038
4306.235716	0.005145810
4308.164169	0.005460056
4310.092622	0.005325743
4312.021075	0.005182136
4313.949528	0.005350498
4315.877981	0.005867708
4317.806434	0.006069568
4319.734887	0.005654609
4321.663340	0.004938517
4323.591793	0.004240006
4325.520246	0.004236496
4327.448699	0.004726179
4329.377152	0.005006573
4331.305606	0.005076040
4333.234059	0.005835659
4335.162512	0.007109207
4337.090965	0.007215742
4339.019418	0.006335153
4340.947871	0.006054626
4342.876324	0.006615884
4344.804777	0.007026799
4346.733230	0.007282330
4348.661683	0.007164392
4350.590136	0.006442569
4352.518589	0.005663541
4354.447042	0.005159603
4356.375495	0.005470507
4358.303949	0.006419069
4360.232402	0.007256430
4362.160855	0.007184321
4364.089308	0.006386058
4366.017761	0.005885337
4367.946214	0.005716155
4369.874667	0.005195633
4371.803120	0.004830192
4373.731573	0.004925319
4375.660026	0.004785731
4377.588479	0.004185700
4379.516932	0.003676308
4381.445385	0.004090999
4383.373839	0.004905471
4385.302292	0.005881195
4387.230745	0.005871250
4389.159198	0.005166869
4391.087651	0.005534261
4393.016104	0.006363797
4394.944557	0.006536308
4396.873010	0.006384980
4398.801463	0.006548989
4400.729916	0.006994657
4402.658369	0.007205787
4404.586822	0.006884904
4406.515275	0.006456371
4408.443729	0.005651522
4410.372182	0.005051780
4412.300635	0.005101412
4414.229088	0.005417126
4416.157541	0.005746469
4418.085994	0.005858731
4420.014447	0.005553028
4421.942900	0.005582680
4423.871353	0.006316763
4425.799806	0.007145095
4427.728259	0.007901134
4429.656712	0.007958874
4431.585165	0.007044722
4433.513618	0.005887127
4435.442072	0.005392626
4437.370525	0.005457942
4439.298978	0.005949607
4441.227431	0.006705217
4443.155884	0.007919875
4445.084337	0.008438771
4447.012790	0.007500038
4448.941243	0.007166200
4450.869696	0.007796574
4452.798149	0.007667089
4454.726602	0.006824019
4456.655055	0.006596319
4458.583508	0.006684580
4460.511962	0.006129994
4462.440415	0.005578122
4464.368868	0.005328523
4466.297321	0.005348481
4468.225774	0.005756449
4470.154227	0.006524581
4472.082680	0.007633577
4474.011133	0.008904295
4475.939586	0.009120088
4477.868039	0.008291820
4479.796492	0.007792089
4481.724945	0.008085499
4483.653398	0.008362975
4485.581851	0.007917374
4487.510305	0.006774105
4489.438758	0.005660346
4491.367211	0.005589597
4493.295664	0.006056986
4495.224117	0.006101727
4497.152570	0.006282458
4499.081023	0.006769896
4501.009476	0.006947230
4502.937929	0.006827444
4504.866382	0.006830313
4506.794835	0.007105409
4508.723288	0.007691185
4510.651741	0.008566166
4512.580195	0.008813025
4514.508648	0.008562188
4516.437101	0.008465236
4518.365554	0.007769857
4520.294007	0.006471881
4522.222460	0.005835029
4524.150913	0.006542407
4526.079366	0.007904951
4528.007819	0.007964211
4529.936272	0.006473278
4531.864725	0.005617447
4533.793178	0.006408447
4535.721631	0.007147071
4537.650084	0.006179499
4539.578538	0.004681693
4541.506991	0.005118676
4543.435444	0.006781082
4545.363897	0.008428645
4547.292350	0.008238440
4549.220803	0.007004481
4551.149256	0.006966068
4553.077709	0.007898806
4555.006162	0.007945158
4556.934615	0.007330592
4558.863068	0.007119315
4560.791521	0.007455617
4562.719974	0.007791265
4564.648428	0.007729291
4566.576881	0.007653022
4568.505334	0.007105221
4570.433787	0.005897194
4572.362240	0.005263021
4574.290693	0.005498025
4576.219146	0.006154632
4578.147599	0.007235979
4580.076052	0.008078397
4582.004505	0.007789686
4583.932958	0.007158296
4585.861411	0.007349723
4587.789864	0.007972913
4589.718318	0.008171323
4591.646771	0.007863194
4593.575224	0.007155113
4595.503677	0.006316455
4597.432130	0.005826391
4599.360583	0.005839222
4601.289036	0.005921525
4603.217489	0.005630487
[truncated: 1,501 more rows]
