# Supplementary material for: Adaptive Method for Quantitative Estimation of Glucose and Fructose Concentrations in Aqueous Solutions Based on Infrared Nanoantenna Optics
Source: Sensors (Basel). 2019 Jul 11;19(14):3053. doi: 10.3390/s19143053 (PMC6678705; doi:10.3390/s19143053)
Supplement: Supplementary file 1 [file sensors-19-03053-s001.zip › 00_Measurement_Data/Fructose cycles/3 water/res4 sc50_50 ap100x100/3 water.4.txt]

748.239793	0.013879846
750.168246	0.028546292
752.096699	0.034127455
754.025152	0.024827264
755.953605	0.031806991
757.882058	0.037880667
759.810511	0.044336382
761.738964	0.031573314
763.667418	0.022709645
765.595871	0.023926781
767.524324	0.028599728
769.452777	0.025866339
771.381230	0.022934774
773.309683	0.032660272
775.238136	0.030085549
777.166589	0.033289239
779.095042	0.039624624
781.023495	0.031773228
782.951948	0.035531349
784.880401	0.054961957
786.808854	0.060616821
788.737308	0.049373277
790.665761	0.027822668
792.594214	0.019656954
794.522667	0.025454219
796.451120	0.025794946
798.379573	0.018987382
800.308026	0.023813168
802.236479	0.027123461
804.164932	0.021339046
806.093385	0.022467926
808.021838	0.024684001
809.950291	0.038702589
811.878744	0.042938769
813.807197	0.031486720
815.735651	0.017389318
817.664104	0.016660685
819.592557	0.024041597
821.521010	0.034802418
823.449463	0.043150622
825.377916	0.030924805
827.306369	0.023586361
829.234822	0.019776316
831.163275	0.025549985
833.091728	0.033301912
835.020181	0.023891268
836.948634	0.016458401
838.877087	0.021896593
840.805541	0.026950350
842.733994	0.030987257
844.662447	0.029095855
846.590900	0.025101159
848.519353	0.019945728
850.447806	0.009869785
852.376259	0.017244985
854.304712	0.014574659
856.233165	0.020196838
858.161618	0.025314020
860.090071	0.019820033
862.018524	0.019017959
863.946977	0.022548497
865.875430	0.025244253
867.803884	0.026439877
869.732337	0.026371123
871.660790	0.027247703
873.589243	0.028067594
875.517696	0.028344229
877.446149	0.030242071
879.374602	0.035215128
881.303055	0.039812781
883.231508	0.041790504
885.159961	0.042344701
887.088414	0.042692479
889.016867	0.043993831
890.945320	0.047039192
892.873774	0.051391035
894.802227	0.056225181
896.730680	0.058384974
898.659133	0.057597373
900.587586	0.058773652
902.516039	0.063155420
904.444492	0.067350820
906.372945	0.070938654
908.301398	0.074810460
910.229851	0.078323543
912.158304	0.082423076
914.086757	0.087073892
916.015210	0.090530410
917.943664	0.094249040
919.872117	0.099749133
921.800570	0.104370981
923.729023	0.106447160
925.657476	0.108324379
927.585929	0.113546833
929.514382	0.121956863
931.442835	0.128994301
933.371288	0.132893786
935.299741	0.137011617
937.228194	0.143664807
939.156647	0.151200131
941.085100	0.157587960
943.013553	0.163300768
944.942007	0.168801293
946.870460	0.173714086
948.798913	0.179110944
950.727366	0.185794666
952.655819	0.192521185
954.584272	0.198455423
956.512725	0.204375103
958.441178	0.210863382
960.369631	0.217948049
962.298084	0.225073889
964.226537	0.231808528
966.154990	0.238727108
968.083443	0.245439187
970.011897	0.250939459
971.940350	0.256038487
973.868803	0.261916757
975.797256	0.268497676
977.725709	0.275164843
979.654162	0.281554043
981.582615	0.288434774
983.511068	0.296042502
985.439521	0.302331775
987.367974	0.306585044
989.296427	0.310923070
991.224880	0.316658556
993.153333	0.323198855
995.081786	0.329815060
997.010240	0.336021841
998.938693	0.341847092
1000.867146	0.347667307
1002.795599	0.352571100
1004.724052	0.356151551
1006.652505	0.359774441
1008.580958	0.363801450
1010.509411	0.368062973
1012.437864	0.373037755
1014.366317	0.378075451
1016.294770	0.381869346
1018.223223	0.384777904
1020.151676	0.387886792
1022.080130	0.391165137
1024.008583	0.394595236
1025.937036	0.398206741
1027.865489	0.401226252
1029.793942	0.403444350
1031.722395	0.405671209
1033.650848	0.408089429
1035.579301	0.409782201
1037.507754	0.410644531
1039.436207	0.411697000
1041.364660	0.412969798
1043.293113	0.413609922
1045.221566	0.413674355
1047.150019	0.413735449
1049.078473	0.413976818
1051.006926	0.414273381
1052.935379	0.414122969
1054.863832	0.413701206
1056.792285	0.413478255
1058.720738	0.412795156
1060.649191	0.411608964
1062.577644	0.410609037
1064.506097	0.409631491
1066.434550	0.408523321
1068.363003	0.407502443
1070.291456	0.406414121
1072.219909	0.404835463
1074.148363	0.402906328
1076.076816	0.401198417
1078.005269	0.399459481
1079.933722	0.397554934
1081.862175	0.396605968
1083.790628	0.396341652
1085.719081	0.395055681
1087.647534	0.393114150
1089.575987	0.391640395
1091.504440	0.390198797
1093.432893	0.388131022
1095.361346	0.385405421
1097.289799	0.382666856
1099.218253	0.380524606
1101.146706	0.378758878
1103.075159	0.377003223
1105.003612	0.374923319
1106.932065	0.372335583
1108.860518	0.369724840
1110.788971	0.367506325
1112.717424	0.365339607
1114.645877	0.362826109
1116.574330	0.359975129
1118.502783	0.356999248
1120.431236	0.354261249
1122.359689	0.351763397
1124.288142	0.349169672
1126.216596	0.346310467
1128.145049	0.343077719
1130.073502	0.339896649
1132.001955	0.337247401
1133.930408	0.334672540
1135.858861	0.331904739
1137.787314	0.329374492
1139.715767	0.327153087
1141.644220	0.324839920
1143.572673	0.322301507
1145.501126	0.319811285
1147.429579	0.317534745
1149.358032	0.315229475
1151.286486	0.312546432
1153.214939	0.309623331
1155.143392	0.306765437
1157.071845	0.303720444
1159.000298	0.300339907
1160.928751	0.297051311
1162.857204	0.294087350
1164.785657	0.291367799
1166.714110	0.288847953
1168.642563	0.286626548
1170.571016	0.284744352
1172.499469	0.282584786
1174.427922	0.279427528
1176.356375	0.275719851
1178.284829	0.272540390
1180.213282	0.269913703
1182.141735	0.267198324
1184.070188	0.264629096
1185.998641	0.262409687
1187.927094	0.260007948
1189.855547	0.257485121
1191.784000	0.255209297
1193.712453	0.252934933
1195.640906	0.250373751
1197.569359	0.247575209
1199.497812	0.244834408
1201.426265	0.242178306
1203.354719	0.239818141
1205.283172	0.237344339
1207.211625	0.234925032
1209.140078	0.232538298
1211.068531	0.229973987
1212.996984	0.227188468
1214.925437	0.224590912
1216.853890	0.222532153
1218.782343	0.220805600
1220.710796	0.219037294
1222.639249	0.216937691
1224.567702	0.214550748
1226.496155	0.212309152
1228.424609	0.210516542
1230.353062	0.209001154
1232.281515	0.207305759
1234.209968	0.205219463
1236.138421	0.202904090
1238.066874	0.200642556
1239.995327	0.198836133
1241.923780	0.197577178
1243.852233	0.196230039
1245.780686	0.194410443
1247.709139	0.192772225
1249.637592	0.191403598
1251.566045	0.189757437
1253.494498	0.187945455
1255.422952	0.186194524
1257.351405	0.184390709
1259.279858	0.182454035
1261.208311	0.180520087
1263.136764	0.178584546
1265.065217	0.176422507
1266.993670	0.174349412
1268.922123	0.172795355
1270.850576	0.171241105
1272.779029	0.169224009
1274.707482	0.167113543
1276.635935	0.165466040
1278.564388	0.164377660
1280.492842	0.163396180
1282.421295	0.162020236
1284.349748	0.160412222
1286.278201	0.159087315
1288.206654	0.158026248
1290.135107	0.156582743
1292.063560	0.154578120
1293.992013	0.152636066
1295.920466	0.151116550
1297.848919	0.149758324
1299.777372	0.148270622
1301.705825	0.146639258
1303.634278	0.145044923
1305.562731	0.143730178
1307.491185	0.142812684
1309.419638	0.142128557
1311.348091	0.141175449
1313.276544	0.140116513
1315.204997	0.139403880
1317.133450	0.138558730
1319.061903	0.137159020
1320.990356	0.135254681
1322.918809	0.133176222
1324.847262	0.131511986
1326.775715	0.130183145
1328.704168	0.128773749
1330.632621	0.127513841
1332.561075	0.126906827
1334.489528	0.127162054
1336.417981	0.127837539
1338.346434	0.127709329
1340.274887	0.126440287
1342.203340	0.124081492
1344.131793	0.120915949
1346.060246	0.118480615
1347.988699	0.117285974
1349.917152	0.116404340
1351.845605	0.115393110
1353.774058	0.114329092
1355.702511	0.113429822
1357.630965	0.113080159
1359.559418	0.113111526
1361.487871	0.112699792
1363.416324	0.111947656
1365.344777	0.110744886
1367.273230	0.108675711
1369.201683	0.107346110
1371.130136	0.107355505
1373.058589	0.107109569
1374.987042	0.106188290
1376.915495	0.104588665
1378.843948	0.102463163
1380.772401	0.101061568
1382.700854	0.100683890
1384.629308	0.100251108
1386.557761	0.099118896
1388.486214	0.098305710
1390.414667	0.098229945
1392.343120	0.097827062
1394.271573	0.097587034
1396.200026	0.097921968
1398.128479	0.096970201
1400.056932	0.094877832
1401.985385	0.092739522
1403.913838	0.090400979
1405.842291	0.088950075
1407.770744	0.088309467
1409.699198	0.087391250
1411.627651	0.086892687
1413.556104	0.087619178
1415.484557	0.088578954
1417.413010	0.088154525
1419.341463	0.087508529
1421.269916	0.087568656
1423.198369	0.086237110
1425.126822	0.084197015
1427.055275	0.082922272
1428.983728	0.081999265
1430.912181	0.082048953
1432.840634	0.082519419
1434.769087	0.081042722
1436.697541	0.078656204
1438.625994	0.077874519
1440.554447	0.076954812
1442.482900	0.075442955
1444.411353	0.074713327
1446.339806	0.074426964
1448.268259	0.074389338
1450.196712	0.074849330
1452.125165	0.075838044
1454.053618	0.077021182
1455.982071	0.077514485
1457.910524	0.077818990
1459.838977	0.077642389
1461.767431	0.075050741
1463.695884	0.071306631
1465.624337	0.069551691
1467.552790	0.070491731
1469.481243	0.071731962
1471.409696	0.072079360
1473.338149	0.072331250
1475.266602	0.071420819
1477.195055	0.068854548
1479.123508	0.066248603
1481.051961	0.064593665
1482.980414	0.064530879
1484.908867	0.065789744
1486.837321	0.067185760
1488.765774	0.067437731
1490.694227	0.066639841
1492.622680	0.066003792
1494.551133	0.065042034
1496.479586	0.063867956
1498.408039	0.063215829
1500.336492	0.063027509
1502.264945	0.063765742
1504.193398	0.064789049
1506.121851	0.065193914
1508.050304	0.065788791
1509.978757	0.064703710
1511.907210	0.062230315
1513.835664	0.061226085
1515.764117	0.061999377
1517.692570	0.063771375
1519.621023	0.064820655
1521.549476	0.064441904
1523.477929	0.063755617
1525.406382	0.061643187
1527.334835	0.058897924
1529.263288	0.057346400
1531.191741	0.056051984
1533.120194	0.055060264
1535.048647	0.056389306
1536.977100	0.058644593
1538.905554	0.060745329
1540.834007	0.064025253
1542.762460	0.063771069
1544.690913	0.058720842
1546.619366	0.054280978
1548.547819	0.051931527
1550.476272	0.051446360
1552.404725	0.052479181
1554.333178	0.054284748
1556.261631	0.055589065
1558.190084	0.054733843
1560.118537	0.054008879
1562.046990	0.053527426
1563.975443	0.051546138
1565.903897	0.049897023
1567.832350	0.049097877
1569.760803	0.049054120
1571.689256	0.050300118
1573.617709	0.050860703
1575.546162	0.049991112
1577.474615	0.049460717
1579.403068	0.048760645
1581.331521	0.047267273
1583.259974	0.046189699
1585.188427	0.045835726
1587.116880	0.045829520
1589.045333	0.046112575
1590.973787	0.046663530
1592.902240	0.047159269
1594.830693	0.047392290
1596.759146	0.047546715
1598.687599	0.047748730
1600.616052	0.048011735
1602.544505	0.048422158
1604.472958	0.048964746
1606.401411	0.049358193
1608.329864	0.049437080
1610.258317	0.049595926
1612.186770	0.050388675
1614.115223	0.051413849
1616.043677	0.052090593
1617.972130	0.053040124
1619.900583	0.053732246
1621.829036	0.053359341
1623.757489	0.053785492
1625.685942	0.054952756
1627.614395	0.054989528
1629.542848	0.054990869
1631.471301	0.056149013
1633.399754	0.057393480
1635.328207	0.058440559
1637.256660	0.059825651
1639.185113	0.059558149
1641.113566	0.058202051
1643.042020	0.058116920
1644.970473	0.059045561
1646.898926	0.060730513
1648.827379	0.063316144
1650.755832	0.062775441
1652.684285	0.059278436
1654.612738	0.058484018
1656.541191	0.058352396
1658.469644	0.056464862
1660.398097	0.054519448
1662.326550	0.053519804
1664.255003	0.053928368
1666.183456	0.054863490
1668.111910	0.055162471
1670.040363	0.055647198
1671.968816	0.055887517
1673.897269	0.054071903
1675.825722	0.052004144
1677.754175	0.051619288
1679.682628	0.051891677
1681.611081	0.051834904
1683.539534	0.051194459
1685.467987	0.050612971
1687.396440	0.049136098
1689.324893	0.046611052
1691.253346	0.045345660
1693.181799	0.045330260
1695.110253	0.046000015
1697.038706	0.047865324
1698.967159	0.048071697
1700.895612	0.046510614
1702.824065	0.045735098
1704.752518	0.043940209
1706.680971	0.041442711
1708.609424	0.039768770
1710.537877	0.039095964
1712.466330	0.039577495
1714.394783	0.040835761
1716.323236	0.041264106
1718.251689	0.040017217
1720.180143	0.038150582
1722.108596	0.036176458
1724.037049	0.034597129
1725.965502	0.034121040
1727.893955	0.034699596
1729.822408	0.036020949
1731.750861	0.037063900
1733.679314	0.037115570
1735.607767	0.037119929
1737.536220	0.036489822
1739.464673	0.035300270
1741.393126	0.035032604
1743.321579	0.035505634
1745.250032	0.036012467
1747.178486	0.036298025
1749.106939	0.035876598
1751.035392	0.035023872
1752.963845	0.034429777
1754.892298	0.033932567
1756.820751	0.033550251
1758.749204	0.033553597
1760.677657	0.033401195
1762.606110	0.033364363
1764.534563	0.033824943
1766.463016	0.034414742
1768.391469	0.035531688
1770.319922	0.036953542
1772.248376	0.037686389
1774.176829	0.037798259
1776.105282	0.037487224
1778.033735	0.036919340
1779.962188	0.036472078
1781.890641	0.036161009
1783.819094	0.035813522
1785.747547	0.035943896
1787.676000	0.037053749
1789.604453	0.038463492
1791.532906	0.039599534
1793.461359	0.040546019
1795.389812	0.040876247
1797.318266	0.040488351
1799.246719	0.040016796
1801.175172	0.039854161
1803.103625	0.039928440
1805.032078	0.040000606
1806.960531	0.040272608
1808.888984	0.040864926
1810.817437	0.041347679
1812.745890	0.041318294
1814.674343	0.040756639
1816.602796	0.040081613
1818.531249	0.039882753
1820.459702	0.040224291
1822.388155	0.040710028
1824.316609	0.041234773
1826.245062	0.042102072
1828.173515	0.042601567
1830.101968	0.042191718
1832.030421	0.041497797
1833.958874	0.040705167
1835.887327	0.040186018
1837.815780	0.040475484
1839.744233	0.041379999
1841.672686	0.042091720
1843.601139	0.042360988
1845.529592	0.042529736
1847.458045	0.041900918
1849.386499	0.040588770
1851.314952	0.039677478
1853.243405	0.039320499
1855.171858	0.039184880
1857.100311	0.039052326
1859.028764	0.038846232
1860.957217	0.038745236
1862.885670	0.038979404
1864.814123	0.039473608
1866.742576	0.039733328
1868.671029	0.039507873
1870.599482	0.038942136
1872.527935	0.037977606
1874.456388	0.036932766
1876.384842	0.036331523
1878.313295	0.036029998
1880.241748	0.035689823
1882.170201	0.035227373
1884.098654	0.034839086
1886.027107	0.034713149
1887.955560	0.034629632
1889.884013	0.034634553
1891.812466	0.034643024
1893.740919	0.034065370
1895.669372	0.033344828
1897.597825	0.033032361
1899.526278	0.032821443
1901.454732	0.032585450
1903.383185	0.032372244
1905.311638	0.032045204
1907.240091	0.031549964
1909.168544	0.031199032
1911.096997	0.031224743
1913.025450	0.031329766
1914.953903	0.031169336
1916.882356	0.030733380
1918.810809	0.030376324
1920.739262	0.029963212
1922.667715	0.029405607
1924.596168	0.029195800
1926.524622	0.029056974
1928.453075	0.028645892
1930.381528	0.028199676
1932.309981	0.027888846
1934.238434	0.027719380
1936.166887	0.027560065
1938.095340	0.027429024
1940.023793	0.027285857
1941.952246	0.026962791
1943.880699	0.026633613
1945.809152	0.026329512
1947.737605	0.025880001
1949.666058	0.025350818
1951.594511	0.024948811
1953.522965	0.024806526
1955.451418	0.024766227
1957.379871	0.024699051
1959.308324	0.024630997
1961.236777	0.024615608
1963.165230	0.024619065
1965.093683	0.024491964
1967.022136	0.024243712
1968.950589	0.023891548
1970.879042	0.023223864
1972.807495	0.022527620
1974.735948	0.022176173
1976.664401	0.021940973
1978.592855	0.021734094
1980.521308	0.021680225
1982.449761	0.021686908
1984.378214	0.021575725
1986.306667	0.021246886
1988.235120	0.020859947
1990.163573	0.020611929
1992.092026	0.020539930
1994.020479	0.020616947
1995.948932	0.020668343
1997.877385	0.020570619
1999.805838	0.020221094
2001.734291	0.019732032
2003.662744	0.019537220
2005.591198	0.019575985
2007.519651	0.019402316
2009.448104	0.019172903
2011.376557	0.019235708
2013.305010	0.019309139
2015.233463	0.019028421
2017.161916	0.018619547
2019.090369	0.018496489
2021.018822	0.018582473
2022.947275	0.018476140
2024.875728	0.018167008
2026.804181	0.018022928
2028.732634	0.018034101
2030.661088	0.017920451
2032.589541	0.017777165
2034.517994	0.017756190
2036.446447	0.017712977
2038.374900	0.017505338
2040.303353	0.017145198
2042.231806	0.016777771
2044.160259	0.016493270
2046.088712	0.016270723
2048.017165	0.016184134
2049.945618	0.016236739
2051.874071	0.016379958
2053.802524	0.016701743
2055.730978	0.017004220
2057.659431	0.016849920
2059.587884	0.016331354
2061.516337	0.016031446
2063.444790	0.016151058
2065.373243	0.016299784
2067.301696	0.016220609
2069.230149	0.016086299
2071.158602	0.015966320
2073.087055	0.015654396
2075.015508	0.015190462
2076.943961	0.014892368
2078.872414	0.014878533
2080.800867	0.015039558
2082.729321	0.015172271
2084.657774	0.015155804
2086.586227	0.015011031
2088.514680	0.014749612
2090.443133	0.014533516
2092.371586	0.014504896
2094.300039	0.014412267
2096.228492	0.014133916
2098.156945	0.013903171
2100.085398	0.013875148
2102.013851	0.014065078
2103.942304	0.014250321
2105.870757	0.014137909
2107.799211	0.013913329
2109.727664	0.013835489
2111.656117	0.013815657
2113.584570	0.013801816
2115.513023	0.013766881
2117.441476	0.013627403
2119.369929	0.013428695
2121.298382	0.013312991
2123.226835	0.013209261
2125.155288	0.012934862
2127.083741	0.012741878
2129.012194	0.012902473
2130.940647	0.013150777
2132.869100	0.013267661
2134.797554	0.013318732
2136.726007	0.013301436
2138.654460	0.013208419
2140.582913	0.013080651
2142.511366	0.012846389
2144.439819	0.012596936
2146.368272	0.012552634
2148.296725	0.012641425
2150.225178	0.012701029
2152.153631	0.012739682
2154.082084	0.012775841
2156.010537	0.012739456
2157.938990	0.012635633
2159.867444	0.012554636
2161.795897	0.012339517
2163.724350	0.011955651
2165.652803	0.011779945
2167.581256	0.012051127
2169.509709	0.012504777
2171.438162	0.012674550
2173.366615	0.012373846
2175.295068	0.011954987
2177.223521	0.011919582
2179.151974	0.012158646
2181.080427	0.012167365
2183.008880	0.011815657
2184.937334	0.011351878
2186.865787	0.011126051
2188.794240	0.011192011
2190.722693	0.011144365
2192.651146	0.010808835
2194.579599	0.010514508
2196.508052	0.010536895
2198.436505	0.010719880
2200.364958	0.010808970
2202.293411	0.010838846
2204.221864	0.010950322
2206.150317	0.011088666
2208.078770	0.011061579
2210.007223	0.010809570
2211.935677	0.010528693
2213.864130	0.010364730
2215.792583	0.010244299
2217.721036	0.010123612
2219.649489	0.010020856
2221.577942	0.009911444
2223.506395	0.009941367
2225.434848	0.010228344
2227.363301	0.010508788
2229.291754	0.010586755
2231.220207	0.010525492
2233.148660	0.010353752
2235.077113	0.010080633
2237.005567	0.009873231
2238.934020	0.009917106
2240.862473	0.010193703
2242.790926	0.010400700
2244.719379	0.010166856
2246.647832	0.009659499
2248.576285	0.009385601
2250.504738	0.009380145
2252.433191	0.009406467
2254.361644	0.009512383
2256.290097	0.009726626
2258.218550	0.009988202
2260.147003	0.010086055
2262.075456	0.009901522
2264.003910	0.009677908
2265.932363	0.009548989
2267.860816	0.009460027
2269.789269	0.009380677
2271.717722	0.009241773
2273.646175	0.009031090
2275.574628	0.008865501
2277.503081	0.008901301
2279.431534	0.009236332
2281.359987	0.009537988
2283.288440	0.009346907
2285.216893	0.008881312
2287.145346	0.008605164
2289.073800	0.008576473
2291.002253	0.008620725
2292.930706	0.008526594
2294.859159	0.008302776
2296.787612	0.008267020
2298.716065	0.008445701
2300.644518	0.008457894
2302.572971	0.008150586
2304.501424	0.007760868
2306.429877	0.007595681
2308.358330	0.007740367
2310.286783	0.007970852
2312.215236	0.008191532
2314.143690	0.008541389
2316.072143	0.008840169
2318.000596	0.008616540
2319.929049	0.008010997
2321.857502	0.007757444
2323.785955	0.008055334
2325.714408	0.008363988
2327.642861	0.008321058
2329.571314	0.008127945
2331.499767	0.008073157
2333.428220	0.008126695
2335.356673	0.008184571
2337.285126	0.008399334
2339.213579	0.008656307
2341.142033	0.008491193
2343.070486	0.008091058
2344.998939	0.008007114
2346.927392	0.008188303
2348.855845	0.008303610
2350.784298	0.008244165
2352.712751	0.008133677
2354.641204	0.008198324
2356.569657	0.008177121
2358.498110	0.007776731
2360.426563	0.007444608
2362.355016	0.007404916
2364.283469	0.007447005
2366.211923	0.007855284
2368.140376	0.007760800
2370.068829	0.007023151
2371.997282	0.006499270
2373.925735	0.006523244
2375.854188	0.006790058
2377.782641	0.007046337
2379.711094	0.007152995
2381.639547	0.007116510
2383.568000	0.006963098
2385.496453	0.006649928
2387.424906	0.006248601
2389.353359	0.006046664
2391.281812	0.006179956
2393.210266	0.006442712
2395.138719	0.006574146
2397.067172	0.006492104
2398.995625	0.006265109
2400.924078	0.006117462
2402.852531	0.006195175
2404.780984	0.006184110
2406.709437	0.005924076
2408.637890	0.005712820
2410.566343	0.005822059
2412.494796	0.006075923
2414.423249	0.006089975
2416.351702	0.005886899
2418.280156	0.005730210
2420.208609	0.005693211
2422.137062	0.005762554
2424.065515	0.005762041
2425.993968	0.005477117
2427.922421	0.005156880
2429.850874	0.005251725
2431.779327	0.005760725
2433.707780	0.006090884
2435.636233	0.005867514
2437.564686	0.005568718
2439.493139	0.005649281
2441.421592	0.005999556
2443.350045	0.006364006
2445.278499	0.006508214
2447.206952	0.006360861
2449.135405	0.006141340
2451.063858	0.006129737
2452.992311	0.006190002
2454.920764	0.006054889
2456.849217	0.005869722
2458.777670	0.005767513
2460.706123	0.005667950
2462.634576	0.005548136
2464.563029	0.005588193
2466.491482	0.005823149
2468.419935	0.005859653
2470.348389	0.005761576
2472.276842	0.005898498
2474.205295	0.006035965
2476.133748	0.006063250
2478.062201	0.006084577
2479.990654	0.006066564
2481.919107	0.006254670
2483.847560	0.006556227
2485.776013	0.006561149
2487.704466	0.006592332
2489.632919	0.006992661
2491.561372	0.007425305
2493.489825	0.007404417
2495.418279	0.006919008
2497.346732	0.006570995
2499.275185	0.006740573
2501.203638	0.007085444
2503.132091	0.007310934
2505.060544	0.007420482
2506.988997	0.007530685
2508.917450	0.007867144
2510.845903	0.008324207
2512.774356	0.008730790
2514.702809	0.008990015
2516.631262	0.009063000
2518.559715	0.009137814
2520.488168	0.009185332
2522.416622	0.009128496
2524.345075	0.009286400
2526.273528	0.009739897
2528.201981	0.010161093
2530.130434	0.010389132
2532.058887	0.010428384
2533.987340	0.010358707
2535.915793	0.010361483
2537.844246	0.010450845
2539.772699	0.010441297
2541.701152	0.010478065
2543.629605	0.010828678
2545.558058	0.011378965
2547.486512	0.011857483
2549.414965	0.012181389
2551.343418	0.012507819
2553.271871	0.012847770
2555.200324	0.012944139
2557.128777	0.012979536
2559.057230	0.013305278
2560.985683	0.013715885
2562.914136	0.014058268
2564.842589	0.014380333
2566.771042	0.014627919
2568.699495	0.014838122
2570.627948	0.015037116
2572.556401	0.015181157
2574.484855	0.015272963
2576.413308	0.015300061
2578.341761	0.015459318
2580.270214	0.016048454
2582.198667	0.016782824
2584.127120	0.017054465
2586.055573	0.016874101
2587.984026	0.016751898
2589.912479	0.016913829
2591.840932	0.017133718
2593.769385	0.017251797
2595.697838	0.017333783
2597.626291	0.017407643
2599.554745	0.017462932
2601.483198	0.017640274
2603.411651	0.017895009
2605.340104	0.017934350
2607.268557	0.017899385
2609.197010	0.018038606
2611.125463	0.018187903
2613.053916	0.018304238
2614.982369	0.018365415
2616.910822	0.018162381
2618.839275	0.017919710
2620.767728	0.017922971
2622.696181	0.017986378
2624.624635	0.017961115
2626.553088	0.017940111
2628.481541	0.018062595
2630.409994	0.018304905
2632.338447	0.018445544
2634.266900	0.018390950
2636.195353	0.018328838
2638.123806	0.018408827
2640.052259	0.018484509
2641.980712	0.018320451
2643.909165	0.017921695
2645.837618	0.017557716
2647.766071	0.017514601
2649.694524	0.017706247
2651.622978	0.017818093
2653.551431	0.017803244
2655.479884	0.017741118
2657.408337	0.017588669
2659.336790	0.017357266
2661.265243	0.017094886
2663.193696	0.016879506
2665.122149	0.016864328
2667.050602	0.016979547
2668.979055	0.016847571
2670.907508	0.016433276
2672.835961	0.016164066
2674.764414	0.016247954
2676.692868	0.016363803
2678.621321	0.016340511
2680.549774	0.016444426
2682.478227	0.016626719
2684.406680	0.016639354
2686.335133	0.016561126
2688.263586	0.016365781
2690.192039	0.015973315
2692.120492	0.015634364
2694.048945	0.015427407
2695.977398	0.015239765
2697.905851	0.015052241
2699.834304	0.014926357
2701.762757	0.014891247
2703.691211	0.014651945
2705.619664	0.014294093
2707.548117	0.014379517
2709.476570	0.014737371
2711.405023	0.014760706
2713.333476	0.014412072
2715.261929	0.014206085
2717.190382	0.014444670
2719.118835	0.014712634
2721.047288	0.014553509
2722.975741	0.014135336
2724.904194	0.013842667
2726.832647	0.013744775
2728.761101	0.013756420
2730.689554	0.013844441
2732.618007	0.013881584
2734.546460	0.013696239
2736.474913	0.013414917
2738.403366	0.013338585
2740.331819	0.013380187
2742.260272	0.013385370
2744.188725	0.013457129
2746.117178	0.013382160
2748.045631	0.012923283
2749.974084	0.012496565
2751.902537	0.012486484
2753.830991	0.012666613
2755.759444	0.012859318
2757.687897	0.013065504
2759.616350	0.013194290
2761.544803	0.013197839
2763.473256	0.013028838
2765.401709	0.012867303
2767.330162	0.012987396
2769.258615	0.013336567
2771.187068	0.013611437
2773.115521	0.013408894
2775.043974	0.012938675
2776.972427	0.012806624
2778.900880	0.012964759
2780.829334	0.012897956
2782.757787	0.012453957
2784.686240	0.012009561
2786.614693	0.011913087
2788.543146	0.011978257
2790.471599	0.011917559
2792.400052	0.011984506
2794.328505	0.012299092
2796.256958	0.012357095
2798.185411	0.011954310
2800.113864	0.011391329
2802.042317	0.011142921
2803.970770	0.011420552
2805.899224	0.011762480
2807.827677	0.011930968
2809.756130	0.012061006
2811.684583	0.012190536
2813.613036	0.012340506
2815.541489	0.012308214
2817.469942	0.011900192
2819.398395	0.011566302
2821.326848	0.011614955
2823.255301	0.011512823
2825.183754	0.010995582
2827.112207	0.010702685
2829.040660	0.011011391
2830.969113	0.011420944
2832.897567	0.011493977
2834.826020	0.011423883
2836.754473	0.011498150
2838.682926	0.011576696
2840.611379	0.011329769
2842.539832	0.010744862
2844.468285	0.010477436
2846.396738	0.010713818
2848.325191	0.010784175
2850.253644	0.010724588
2852.182097	0.010897414
2854.110550	0.011047295
2856.039003	0.010973531
2857.967457	0.010860797
2859.895910	0.010849781
2861.824363	0.010744456
2863.752816	0.010416751
2865.681269	0.010269649
2867.609722	0.010445268
2869.538175	0.010611048
2871.466628	0.010679202
2873.395081	0.010607611
2875.323534	0.010427588
2877.251987	0.010495408
2879.180440	0.010778802
2881.108893	0.010956955
2883.037347	0.010993005
2884.965800	0.010900386
2886.894253	0.010822766
2888.822706	0.010875158
2890.751159	0.010983188
2892.679612	0.011171607
2894.608065	0.011403642
2896.536518	0.011563487
2898.464971	0.011562127
2900.393424	0.011319384
2902.321877	0.011096752
2904.250330	0.011185251
2906.178783	0.011279045
2908.107236	0.010979679
2910.035690	0.010471539
2911.964143	0.010174148
2913.892596	0.010238180
2915.821049	0.010657078
2917.749502	0.011165212
2919.677955	0.011195363
2921.606408	0.011093926
2923.534861	0.011393925
2925.463314	0.011579037
2927.391767	0.011267978
2929.320220	0.010882162
2931.248673	0.010797077
2933.177126	0.010786367
2935.105580	0.010580783
2937.034033	0.010402262
2938.962486	0.010555888
2940.890939	0.011008824
2942.819392	0.011402261
2944.747845	0.011411362
2946.676298	0.011226065
2948.604751	0.011212477
2950.533204	0.011231069
2952.461657	0.011202439
2954.390110	0.011249440
2956.318563	0.011027629
2958.247016	0.010744148
2960.175469	0.011129921
2962.103923	0.011793901
2964.032376	0.011869384
2965.960829	0.011485755
2967.889282	0.011235273
2969.817735	0.011264018
2971.746188	0.011347664
2973.674641	0.011365910
2975.603094	0.011354687
2977.531547	0.011266178
2979.460000	0.011159715
2981.388453	0.011190276
2983.316906	0.011179971
2985.245359	0.011018147
2987.173813	0.011058742
2989.102266	0.011307442
2991.030719	0.011419972
2992.959172	0.011486525
2994.887625	0.011771320
2996.816078	0.012073106
2998.744531	0.012146481
3000.672984	0.012148685
3002.601437	0.012187253
3004.529890	0.012140902
3006.458343	0.012174733
3008.386796	0.012486415
3010.315249	0.012659793
3012.243703	0.012360568
3014.172156	0.012118202
3016.100609	0.012298624
3018.029062	0.012481900
3019.957515	0.012425439
3021.885968	0.012460903
3023.814421	0.012668443
3025.742874	0.012659291
3027.671327	0.012300701
3029.599780	0.011957714
3031.528233	0.011886992
3033.456686	0.011941942
3035.385139	0.011954889
3037.313592	0.012096090
3039.242046	0.012585009
3041.170499	0.013223433
3043.098952	0.013411505
3045.027405	0.013124605
3046.955858	0.013071773
3048.884311	0.013431250
3050.812764	0.013589235
3052.741217	0.013277881
3054.669670	0.012928468
3056.598123	0.013038015
3058.526576	0.013653151
3060.455029	0.014337900
3062.383482	0.014610875
3064.311936	0.014440158
3066.240389	0.014227543
3068.168842	0.014370813
3070.097295	0.014730236
3072.025748	0.014834718
3073.954201	0.014842127
3075.882654	0.015070786
3077.811107	0.015222332
3079.739560	0.015218128
3081.668013	0.015144570
3083.596466	0.014862544
3085.524919	0.014667791
3087.453372	0.015030389
3089.381825	0.015647156
3091.310279	0.015737817
3093.238732	0.015360588
3095.167185	0.015278006
3097.095638	0.015675494
3099.024091	0.016352477
3100.952544	0.017031085
3102.880997	0.017075406
3104.809450	0.016391750
3106.737903	0.015872700
3108.666356	0.016170666
3110.594809	0.016932171
3112.523262	0.017424652
3114.451715	0.017603526
3116.380169	0.017802227
3118.308622	0.017920457
3120.237075	0.017730370
3122.165528	0.017371941
3124.093981	0.017241055
3126.022434	0.017616838
3127.950887	0.018353412
3129.879340	0.018949822
3131.807793	0.019057449
3133.736246	0.019098796
3135.664699	0.019397002
3137.593152	0.019438686
3139.521605	0.018950731
3141.450058	0.018483134
3143.378512	0.018592272
3145.306965	0.019346546
3147.235418	0.020175243
3149.163871	0.020309411
3151.092324	0.019967923
3153.020777	0.019877510
3154.949230	0.020106630
3156.877683	0.020443762
3158.806136	0.020801984
3160.734589	0.021245338
3162.663042	0.021829482
3164.591495	0.022372467
3166.519948	0.022816513
3168.448402	0.022925191
3170.376855	0.022399889
3172.305308	0.021932688
3174.233761	0.022300126
3176.162214	0.022829361
3178.090667	0.022560611
3180.019120	0.021798741
3181.947573	0.021441936
3183.876026	0.021805841
3185.804479	0.022462158
3187.732932	0.022804162
3189.661385	0.022674331
3191.589838	0.022425583
3193.518292	0.022426611
3195.446745	0.022666002
3197.375198	0.022979213
3199.303651	0.023380524
3201.232104	0.023850802
3203.160557	0.024204196
3205.089010	0.024301779
3207.017463	0.024295243
3208.945916	0.024456685
3210.874369	0.024826821
3212.802822	0.025166919
3214.731275	0.025398461
3216.659728	0.025587801
3218.588181	0.025698176
3220.516635	0.025879538
3222.445088	0.026212659
3224.373541	0.026380535
3226.301994	0.026028560
3228.230447	0.025412090
3230.158900	0.025316797
3232.087353	0.026053838
3234.015806	0.027092760
3235.944259	0.027674098
3237.872712	0.027708083
3239.801165	0.027694667
3241.729618	0.027744450
3243.658071	0.027598888
3245.586525	0.027625198
3247.514978	0.028396046
3249.443431	0.029186640
3251.371884	0.028909272
3253.300337	0.027862925
3255.228790	0.027143000
3257.157243	0.027413778
3259.085696	0.028361905
3261.014149	0.029004732
3262.942602	0.029046867
3264.871055	0.028852243
3266.799508	0.028571807
3268.727961	0.028292857
3270.656414	0.028022876
3272.584868	0.027890632
3274.513321	0.028174415
3276.441774	0.028644502
3278.370227	0.028855950
3280.298680	0.028859314
3282.227133	0.028845131
3284.155586	0.029001998
3286.084039	0.029329080
3288.012492	0.029378764
3289.940945	0.029110204
3291.869398	0.029069532
3293.797851	0.029325927
3295.726304	0.029416408
3297.654758	0.029275557
3299.583211	0.029341830
3301.511664	0.029653067
3303.440117	0.029985642
3305.368570	0.030788263
3307.297023	0.032232661
3309.225476	0.033303984
3311.153929	0.033208441
3313.082382	0.032320518
3315.010835	0.031410560
3316.939288	0.030914836
3318.867741	0.030952606
3320.796194	0.031569831
3322.724648	0.032559961
3324.653101	0.033233233
3326.581554	0.033046439
3328.510007	0.032503832
3330.438460	0.032469884
3332.366913	0.032963261
3334.295366	0.033348162
3336.223819	0.033307940
3338.152272	0.033114113
3340.080725	0.032955598
3342.009178	0.032851145
3343.937631	0.033188630
3345.866084	0.033883840
3347.794537	0.033886742
3349.722991	0.033233050
3351.651444	0.033079904
3353.579897	0.033476025
3355.508350	0.033731520
3357.436803	0.033668667
3359.365256	0.033455446
3361.293709	0.033485536
3363.222162	0.034041103
3365.150615	0.034740675
3367.079068	0.035000838
3369.007521	0.034839369
3370.935974	0.034720987
3372.864427	0.034967776
3374.792881	0.035501856
3376.721334	0.036132019
3378.649787	0.036690716
3380.578240	0.036832806
3382.506693	0.036537305
3384.435146	0.036208656
3386.363599	0.036141142
3388.292052	0.036486961
3390.220505	0.036794089
3392.148958	0.036517851
3394.077411	0.036286402
3396.005864	0.036475915
3397.934317	0.036487218
3399.862770	0.036402475
3401.791224	0.036744636
3403.719677	0.036826320
3405.648130	0.036643222
3407.576583	0.036791157
3409.505036	0.037394483
3411.433489	0.038094897
3413.361942	0.038480997
3415.290395	0.038478378
3417.218848	0.038606711
3419.147301	0.039006833
3421.075754	0.039310895
3423.004207	0.039338242
3424.932660	0.038919471
3426.861114	0.038018331
3428.789567	0.037283279
3430.718020	0.037208337
3432.646473	0.037292916
3434.574926	0.037164804
3436.503379	0.037206091
3438.431832	0.037458133
3440.360285	0.037603427
3442.288738	0.037779924
3444.217191	0.037798733
3446.145644	0.037373986
3448.074097	0.037099387
3450.002550	0.036857713
3451.931004	0.036232945
3453.859457	0.035743885
3455.787910	0.035705868
3457.716363	0.036115609
3459.644816	0.036731705
3461.573269	0.036921971
3463.501722	0.036812503
3465.430175	0.036978118
3467.358628	0.036934216
3469.287081	0.036209054
3471.215534	0.035325475
3473.143987	0.034768898
3475.072440	0.034613717
3477.000893	0.034887124
3478.929347	0.035512667
3480.857800	0.035935991
3482.786253	0.035405785
3484.714706	0.034358900
3486.643159	0.034047466
3488.571612	0.034568373
3490.500065	0.034731202
3492.428518	0.034148555
3494.356971	0.033619527
3496.285424	0.033465140
3498.213877	0.033587821
3500.142330	0.034077533
3502.070783	0.034729805
3503.999237	0.035089932
3505.927690	0.034704901
3507.856143	0.033645041
3509.784596	0.032891694
3511.713049	0.032745920
3513.641502	0.032560673
3515.569955	0.032116368
3517.498408	0.031783346
3519.426861	0.031981871
3521.355314	0.032374687
3523.283767	0.032360651
3525.212220	0.032037098
3527.140673	0.031598009
3529.069126	0.031024100
3530.997580	0.030372750
3532.926033	0.029681476
3534.854486	0.029032793
3536.782939	0.028807132
3538.711392	0.029125653
3540.639845	0.029351955
3542.568298	0.028995642
3544.496751	0.028432522
3546.425204	0.028278396
3548.353657	0.028460201
3550.282110	0.028446879
3552.210563	0.028048642
3554.139016	0.027416814
3556.067470	0.026754165
3557.995923	0.026419478
3559.924376	0.026525084
3561.852829	0.026710685
3563.781282	0.026908623
3565.709735	0.027448805
3567.638188	0.028073464
3569.566641	0.027736938
3571.495094	0.026297089
3573.423547	0.024966234
3575.352000	0.024687074
3577.280453	0.024981383
3579.208906	0.024960024
3581.137360	0.024738595
3583.065813	0.024694433
3584.994266	0.024536960
3586.922719	0.024123752
3588.851172	0.023851806
3590.779625	0.023574000
3592.708078	0.023089465
3594.636531	0.022767238
3596.564984	0.022794856
3598.493437	0.022785867
3600.421890	0.022365844
3602.350343	0.021620780
3604.278796	0.020832893
3606.207249	0.020396506
3608.135703	0.020745073
3610.064156	0.021536848
3611.992609	0.021772187
3613.921062	0.021316376
3615.849515	0.020581760
3617.777968	0.019916404
3619.706421	0.019838810
3621.634874	0.020084128
3623.563327	0.020044992
3625.491780	0.019991083
3627.420233	0.020321904
3629.348686	0.020991001
3631.277139	0.020907301
3633.205593	0.019638842
3635.134046	0.018419812
3637.062499	0.017836345
3638.990952	0.017495617
3640.919405	0.017345592
3642.847858	0.017509537
3644.776311	0.017758746
3646.704764	0.017706927
3648.633217	0.017231656
3650.561670	0.016660867
3652.490123	0.016501946
3654.418576	0.016182303
3656.347029	0.015355097
3658.275482	0.014709149
3660.203936	0.014533325
3662.132389	0.014436777
3664.060842	0.014078475
3665.989295	0.013350615
3667.917748	0.012444839
3669.846201	0.012187911
3671.774654	0.013181019
3673.703107	0.014163735
3675.631560	0.014222448
3677.560013	0.014131721
3679.488466	0.013722439
3681.416919	0.012519938
3683.345372	0.011270182
3685.273826	0.010927267
3687.202279	0.011526556
3689.130732	0.012164239
3691.059185	0.012048847
3692.987638	0.011652529
3694.916091	0.011495854
3696.844544	0.011554508
3698.772997	0.011828889
3700.701450	0.012333342
3702.629903	0.012824447
3704.558356	0.012897135
3706.486809	0.012650669
3708.415262	0.012376129
3710.343716	0.011982794
3712.272169	0.011558852
3714.200622	0.011478271
3716.129075	0.011708403
3718.057528	0.012002131
3719.985981	0.012149995
3721.914434	0.012299629
3723.842887	0.012823118
3725.771340	0.013493245
3727.699793	0.013813751
3729.628246	0.013687680
3731.556699	0.013489448
3733.485152	0.013605294
3735.413605	0.013731337
3737.342059	0.013633120
3739.270512	0.013523258
3741.198965	0.013224880
3743.127418	0.012533306
3745.055871	0.012528139
3746.984324	0.014041541
3748.912777	0.015722519
3750.841230	0.016233614
3752.769683	0.015905749
3754.698136	0.015450273
3756.626589	0.014820892
3758.555042	0.013719968
3760.483495	0.012581255
3762.411949	0.011992238
3764.340402	0.012171777
3766.268855	0.012828222
3768.197308	0.013146614
3770.125761	0.012982500
3772.054214	0.013042812
3773.982667	0.013311825
3775.911120	0.013563250
3777.839573	0.013832971
3779.768026	0.014129948
3781.696479	0.014274987
3783.624932	0.014093775
3785.553385	0.013838186
3787.481838	0.013578191
3789.410292	0.013105073
3791.338745	0.012670801
3793.267198	0.012674706
3795.195651	0.013224982
3797.124104	0.014239063
3799.052557	0.014940436
3800.981010	0.014563286
3802.909463	0.013868428
3804.837916	0.013339122
3806.766369	0.012969765
3808.694822	0.013258229
3810.623275	0.013903257
3812.551728	0.013941398
3814.480182	0.013215899
3816.408635	0.012861494
3818.337088	0.013568803
3820.265541	0.014384476
3822.193994	0.014864422
3824.122447	0.015205692
3826.050900	0.015111495
3827.979353	0.014752016
3829.907806	0.014270992
3831.836259	0.013976353
3833.764712	0.014189081
3835.693165	0.014558040
3837.621618	0.014791237
3839.550071	0.015008687
3841.478525	0.014894650
3843.406978	0.014299843
3845.335431	0.013917815
3847.263884	0.014022361
3849.192337	0.014282994
3851.120790	0.014209040
3853.049243	0.013382317
3854.977696	0.012269201
3856.906149	0.011919511
3858.834602	0.012356438
3860.763055	0.013185419
3862.691508	0.013822122
3864.619961	0.013899921
3866.548415	0.013389536
3868.476868	0.012554745
3870.405321	0.012420534
3872.333774	0.013045578
3874.262227	0.013071029
3876.190680	0.012701195
3878.119133	0.012803078
3880.047586	0.013304236
3881.976039	0.013692428
3883.904492	0.013547890
3885.832945	0.013170672
3887.761398	0.013019368
3889.689851	0.013057373
3891.618305	0.013303602
3893.546758	0.013474745
3895.475211	0.013043345
3897.403664	0.012191707
3899.332117	0.011556787
3901.260570	0.011490469
3903.189023	0.011695412
3905.117476	0.012030619
3907.045929	0.012355430
3908.974382	0.012198034
3910.902835	0.011787940
3912.831288	0.011445175
3914.759741	0.011125553
3916.688194	0.011056450
3918.616648	0.011419928
3920.545101	0.011753720
3922.473554	0.011725392
3924.402007	0.011809603
3926.330460	0.012305190
3928.258913	0.012261496
3930.187366	0.011247352
3932.115819	0.010612828
3934.044272	0.011072994
3935.972725	0.011584844
3937.901178	0.011343829
3939.829631	0.010782494
3941.758084	0.010307054
3943.686538	0.009921706
3945.614991	0.009436863
3947.543444	0.008912256
3949.471897	0.009048210
3951.400350	0.010158001
3953.328803	0.011389812
3955.257256	0.011799837
3957.185709	0.011461182
3959.114162	0.010842325
3961.042615	0.010287417
3962.971068	0.009919422
3964.899521	0.009744242
3966.827974	0.010032143
3968.756427	0.010822313
3970.684881	0.011247888
3972.613334	0.010665664
3974.541787	0.009727628
3976.470240	0.009380360
3978.398693	0.009696651
3980.327146	0.010236863
3982.255599	0.010602296
3984.184052	0.010610307
3986.112505	0.010567406
3988.040958	0.010953657
3989.969411	0.011470915
3991.897864	0.011496371
3993.826317	0.011123764
3995.754771	0.010760895
3997.683224	0.010283255
3999.611677	0.009668830
4001.540130	0.009563319
4003.468583	0.009956912
4005.397036	0.010048848
4007.325489	0.009963992
4009.253942	0.009999940
4011.182395	0.010068392
4013.110848	0.009582061
4015.039301	0.008657492
4016.967754	0.008162505
4018.896207	0.008696520
4020.824661	0.009805644
4022.753114	0.010800546
4024.681567	0.011245703
4026.610020	0.011110988
4028.538473	0.010820897
4030.466926	0.010494123
4032.395379	0.009753983
4034.323832	0.008935282
4036.252285	0.008852013
4038.180738	0.009173545
4040.109191	0.009150933
4042.037644	0.008989027
4043.966097	0.009061587
4045.894550	0.009036968
4047.823004	0.008800632
4049.751457	0.008904696
4051.679910	0.009434928
4053.608363	0.009442733
4055.536816	0.008738453
4057.465269	0.008285620
4059.393722	0.008342502
4061.322175	0.008227605
4063.250628	0.007798271
4065.179081	0.007856296
4067.107534	0.008482027
4069.035987	0.009214837
4070.964440	0.009480651
4072.892894	0.009189153
4074.821347	0.009277562
4076.749800	0.009579420
4078.678253	0.009244828
4080.606706	0.008715250
4082.535159	0.008586976
4084.463612	0.008763856
4086.392065	0.009096625
4088.320518	0.009354911
4090.248971	0.009105912
4092.177424	0.008397102
4094.105877	0.007844507
4096.034330	0.008309865
4097.962783	0.009544103
4099.891237	0.010123353
4101.819690	0.009756651
4103.748143	0.009396491
4105.676596	0.009446216
4107.605049	0.009409929
4109.533502	0.009190749
4111.461955	0.009168644
4113.390408	0.009030885
4115.318861	0.008445466
4117.247314	0.008017938
4119.175767	0.008247064
4121.104220	0.008875749
4123.032673	0.009391630
4124.961127	0.009342527
4126.889580	0.008755135
4128.818033	0.008299587
4130.746486	0.008251239
4132.674939	0.008183915
4134.603392	0.008024518
4136.531845	0.007795217
4138.460298	0.007671106
4140.388751	0.007465814
4142.317204	0.006969422
4144.245657	0.006807594
4146.174110	0.007304745
4148.102563	0.007759806
4150.031017	0.007571432
4151.959470	0.007365040
4153.887923	0.007372676
4155.816376	0.007512589
4157.744829	0.007872185
4159.673282	0.007730060
4161.601735	0.007131159
4163.530188	0.006673205
4165.458641	0.006724122
4167.387094	0.007442729
4169.315547	0.007895010
4171.244000	0.007644564
4173.172453	0.007265428
4175.100906	0.007284431
4177.029360	0.007769004
4178.957813	0.007949962
4180.886266	0.007378569
4182.814719	0.006881058
4184.743172	0.007028244
4186.671625	0.007458803
4188.600078	0.007811392
4190.528531	0.007573504
4192.456984	0.006915290
4194.385437	0.007083258
4196.313890	0.007440579
4198.242343	0.006814619
4200.170796	0.006196662
4202.099250	0.006175476
4204.027703	0.006110852
4205.956156	0.005965810
4207.884609	0.006080400
4209.813062	0.006547049
4211.741515	0.007312854
4213.669968	0.007855706
4215.598421	0.007608295
4217.526874	0.007045235
4219.455327	0.006986761
4221.383780	0.007497364
4223.312233	0.007641264
4225.240686	0.006817657
4227.169139	0.005781253
4229.097593	0.005544857
4231.026046	0.006396040
4232.954499	0.007508346
4234.882952	0.007784456
4236.811405	0.007239813
4238.739858	0.007079916
4240.668311	0.007384173
4242.596764	0.007153233
4244.525217	0.006751249
4246.453670	0.006641960
4248.382123	0.006365493
4250.310576	0.005888061
4252.239029	0.005273499
4254.167483	0.004937386
4256.095936	0.005466430
4258.024389	0.006707600
4259.952842	0.007677836
4261.881295	0.008209441
4263.809748	0.008744491
4265.738201	0.008941335
4267.666654	0.008278945
4269.595107	0.007190483
4271.523560	0.006654337
4273.452013	0.006539850
4275.380466	0.006676746
4277.308919	0.006893775
4279.237373	0.006766340
4281.165826	0.006158730
4283.094279	0.005895709
4285.022732	0.006352690
4286.951185	0.006579473
4288.879638	0.006244623
4290.808091	0.005865764
4292.736544	0.005481322
4294.664997	0.005389440
4296.593450	0.005557277
4298.521903	0.005837902
4300.450356	0.006006329
4302.378809	0.005945310
4304.307262	0.005816617
4306.235716	0.005628303
4308.164169	0.005682398
4310.092622	0.005821958
4312.021075	0.005412505
4313.949528	0.004867432
4315.877981	0.005108215
4317.806434	0.005466645
4319.734887	0.005244382
4321.663340	0.004790846
4323.591793	0.004715648
4325.520246	0.005539082
4327.448699	0.006377126
4329.377152	0.006916341
4331.305606	0.007178291
4333.234059	0.006649726
4335.162512	0.005899416
4337.090965	0.005714908
4339.019418	0.005773194
4340.947871	0.005758658
4342.876324	0.005834467
4344.804777	0.005846559
4346.733230	0.005125944
4348.661683	0.004538252
4350.590136	0.005443999
4352.518589	0.006690981
4354.447042	0.007063902
4356.375495	0.007207248
4358.303949	0.007330643
4360.232402	0.006973496
4362.160855	0.006361025
4364.089308	0.005683629
4366.017761	0.005214914
4367.946214	0.005799370
4369.874667	0.006777115
4371.803120	0.007149142
4373.731573	0.007067072
4375.660026	0.007108892
4377.588479	0.006821813
4379.516932	0.006190383
4381.445385	0.006599195
4383.373839	0.007326749
4385.302292	0.006814642
4387.230745	0.006127141
4389.159198	0.006188516
4391.087651	0.006410119
4393.016104	0.006562851
4394.944557	0.006488777
4396.873010	0.006102472
4398.801463	0.006231659
4400.729916	0.007307385
4402.658369	0.007823509
4404.586822	0.006983426
4406.515275	0.006258500
4408.443729	0.006426257
4410.372182	0.006670938
4412.300635	0.006634860
4414.229088	0.006427193
4416.157541	0.006572377
4418.085994	0.006713118
4420.014447	0.006973613
4421.942900	0.007234567
4423.871353	0.006972944
4425.799806	0.006565229
4427.728259	0.007037934
4429.656712	0.007790994
4431.585165	0.007579571
4433.513618	0.006699688
4435.442072	0.005810917
4437.370525	0.005211519
4439.298978	0.005231832
4441.227431	0.005597453
4443.155884	0.005900122
4445.084337	0.006132141
4447.012790	0.006722969
4448.941243	0.007089128
4450.869696	0.006661750
4452.798149	0.006280610
4454.726602	0.006038557
4456.655055	0.005983582
4458.583508	0.006633364
4460.511962	0.007165774
4462.440415	0.006610037
4464.368868	0.006243834
4466.297321	0.006485740
4468.225774	0.006249190
4470.154227	0.005532705
4472.082680	0.005463770
4474.011133	0.006000612
4475.939586	0.006668858
4477.868039	0.007102877
4479.796492	0.007217063
4481.724945	0.007824369
4483.653398	0.008475346
4485.581851	0.008013661
4487.510305	0.006696201
4489.438758	0.006054763
4491.367211	0.006311992
4493.295664	0.006531354
4495.224117	0.007117918
4497.152570	0.007315008
4499.081023	0.006356660
4501.009476	0.005531774
4502.937929	0.006127722
4504.866382	0.007042898
4506.794835	0.007144166
4508.723288	0.006868061
4510.651741	0.006872486
4512.580195	0.006955176
4514.508648	0.007104476
4516.437101	0.006914784
4518.365554	0.006841030
4520.294007	0.007525241
4522.222460	0.008637764
4524.150913	0.009036140
4526.079366	0.008248536
4528.007819	0.007391348
4529.936272	0.007462983
4531.864725	0.007706871
4533.793178	0.006915267
4535.721631	0.005875013
4537.650084	0.005086167
4539.578538	0.004608467
4541.506991	0.005716753
4543.435444	0.007162758
4545.363897	0.007784568
4547.292350	0.007285633
4549.220803	0.006537159
4551.149256	0.006453981
4553.077709	0.006471426
4555.006162	0.006281003
4556.934615	0.006727904
4558.863068	0.007505538
4560.791521	0.007768929
4562.719974	0.007301094
4564.648428	0.006361573
4566.576881	0.005667815
4568.505334	0.005341708
4570.433787	0.005485328
4572.362240	0.006414955
4574.290693	0.006842907
4576.219146	0.006281744
4578.147599	0.006275001
4580.076052	0.007283998
4582.004505	0.007479690
4583.932958	0.007052492
4585.861411	0.007182159
4587.789864	0.007850334
4589.718318	0.008109784
4591.646771	0.007561123
4593.575224	0.006957932
4595.503677	0.006981676
4597.432130	0.007275717
4599.360583	0.006919501
4601.289036	0.005694318
4603.217489	0.004462625
[truncated: 1,501 more rows]
