# Supplementary material for: Adaptive Method for Quantitative Estimation of Glucose and Fructose Concentrations in Aqueous Solutions Based on Infrared Nanoantenna Optics
Source: Sensors (Basel). 2019 Jul 11;19(14):3053. doi: 10.3390/s19143053 (PMC6678705; doi:10.3390/s19143053)
Supplement: Supplementary file 1 [file sensors-19-03053-s001.zip › 00_Measurement_Data/Fructose cycles/3 water/res4 sc50_50 ap100x100/3 water.5.txt]

748.239793	0.027650878
750.168246	0.029364128
752.096699	0.027371721
754.025152	0.030463949
755.953605	0.042684037
757.882058	0.044401903
759.810511	0.036589291
761.738964	0.025083544
763.667418	0.018233208
765.595871	0.021980643
767.524324	0.030221121
769.452777	0.028309312
771.381230	0.016296120
773.309683	0.013606030
775.238136	0.020414574
777.166589	0.027022192
779.095042	0.027047714
781.023495	0.023757586
782.951948	0.016066415
784.880401	0.020016065
786.808854	0.028063539
788.737308	0.033303570
790.665761	0.040045008
792.594214	0.035501111
794.522667	0.018426470
796.451120	0.019054368
798.379573	0.020282296
800.308026	0.015433057
802.236479	0.018623438
804.164932	0.019300109
806.093385	0.014219732
808.021838	0.021038402
809.950291	0.021338399
811.878744	0.024862394
813.807197	0.034713931
815.735651	0.028595803
817.664104	0.024322838
819.592557	0.030125564
821.521010	0.030921360
823.449463	0.032333437
825.377916	0.029106652
827.306369	0.016323408
829.234822	0.017521536
831.163275	0.017363466
833.091728	0.013599216
835.020181	0.013213310
836.948634	0.022551388
838.877087	0.017696686
840.805541	0.013179705
842.733994	0.005897507
844.662447	0.013767429
846.590900	0.014959664
848.519353	0.007382611
850.447806	0.012230204
852.376259	0.024450729
854.304712	0.029179631
856.233165	0.025176389
858.161618	0.022812031
860.090071	0.022525927
862.018524	0.021719581
863.946977	0.023575770
865.875430	0.026443252
867.803884	0.030037472
869.732337	0.032512397
871.660790	0.029846676
873.589243	0.028582660
875.517696	0.030115250
877.446149	0.032700609
879.374602	0.034198333
881.303055	0.033942487
883.231508	0.035515409
885.159961	0.039470460
887.088414	0.044137031
889.016867	0.047025423
890.945320	0.050070595
892.873774	0.052231528
894.802227	0.052708149
896.730680	0.054784477
898.659133	0.059850451
900.587586	0.066117227
902.516039	0.070337981
904.444492	0.070417218
906.372945	0.069222040
908.301398	0.071028844
910.229851	0.075748585
912.158304	0.081025258
914.086757	0.085816875
916.015210	0.090331584
917.943664	0.095132813
919.872117	0.100085653
921.800570	0.104837716
923.729023	0.108776987
925.657476	0.112248778
927.585929	0.117064141
929.514382	0.122968048
931.442835	0.128990978
933.371288	0.135538250
935.299741	0.141610146
937.228194	0.146166593
939.156647	0.150737897
941.085100	0.156561017
943.013553	0.163079575
944.942007	0.169264674
946.870460	0.174705729
948.798913	0.179881290
950.727366	0.185369790
952.655819	0.190948084
954.584272	0.196543470
956.512725	0.202540115
958.441178	0.208793342
960.369631	0.215532079
962.298084	0.223235682
964.226537	0.231210783
966.154990	0.238260478
968.083443	0.243965581
970.011897	0.249229848
971.940350	0.255464166
973.868803	0.262249827
975.797256	0.268165797
977.725709	0.273843348
979.654162	0.280344814
981.582615	0.286899000
983.511068	0.292776018
985.439521	0.298559815
987.367974	0.304827899
989.296427	0.311016768
991.224880	0.316462219
993.153333	0.321673721
995.081786	0.327280730
997.010240	0.333051771
998.938693	0.338897198
1000.867146	0.344668567
1002.795599	0.349177331
1004.724052	0.352740854
1006.652505	0.357641220
1008.580958	0.364019811
1010.509411	0.369893789
1012.437864	0.374291211
1014.366317	0.377683192
1016.294770	0.380859375
1018.223223	0.384388030
1020.151676	0.388380587
1022.080130	0.392098367
1024.008583	0.394980222
1025.937036	0.397602856
1027.865489	0.400053591
1029.793942	0.401814938
1031.722395	0.403388292
1033.650848	0.405169874
1035.579301	0.406623095
1037.507754	0.407799304
1039.436207	0.409771502
1041.364660	0.412568033
1043.293113	0.414029896
1045.221566	0.413384378
1047.150019	0.412447393
1049.078473	0.412491947
1051.006926	0.413659215
1052.935379	0.414887279
1054.863832	0.415004939
1056.792285	0.414284855
1058.720738	0.413134396
1060.649191	0.411928207
1062.577644	0.410739124
1064.506097	0.409239382
1066.434550	0.408003598
1068.363003	0.407063782
1070.291456	0.405700386
1072.219909	0.404342860
1074.148363	0.403119534
1076.076816	0.401329666
1078.005269	0.399377197
1079.933722	0.398095995
1081.862175	0.397328317
1083.790628	0.396394253
1085.719081	0.395097017
1087.647534	0.393486768
1089.575987	0.391568333
1091.504440	0.389996558
1093.432893	0.388779849
1095.361346	0.386690527
1097.289799	0.383766025
1099.218253	0.381314039
1101.146706	0.379617125
1103.075159	0.377628744
1105.003612	0.374638855
1106.932065	0.371737629
1108.860518	0.369886726
1110.788971	0.367948949
1112.717424	0.365169346
1114.645877	0.362236232
1116.574330	0.359252900
1118.502783	0.356098682
1120.431236	0.353499889
1122.359689	0.351612449
1124.288142	0.349431098
1126.216596	0.346712410
1128.145049	0.344008714
1130.073502	0.341198176
1132.001955	0.338256687
1133.930408	0.335509479
1135.858861	0.332758158
1137.787314	0.329899102
1139.715767	0.327242374
1141.644220	0.324738353
1143.572673	0.322162092
1145.501126	0.319606096
1147.429579	0.317032427
1149.358032	0.314158142
1151.286486	0.311023921
1153.214939	0.308103293
1155.143392	0.305689782
1157.071845	0.303476155
1159.000298	0.300852954
1160.928751	0.297696799
1162.857204	0.294612318
1164.785657	0.292011142
1166.714110	0.289774716
1168.642563	0.287603885
1170.571016	0.285073996
1172.499469	0.282053888
1174.427922	0.278834194
1176.356375	0.275901139
1178.284829	0.273610353
1180.213282	0.271439373
1182.141735	0.268681467
1184.070188	0.265827030
1185.998641	0.263454676
1187.927094	0.260907114
1189.855547	0.257719666
1191.784000	0.254722774
1193.712453	0.252436459
1195.640906	0.250118703
1197.569359	0.247401476
1199.497812	0.244844332
1201.426265	0.242438033
1203.354719	0.240015194
1205.283172	0.237012431
1207.211625	0.233946636
1209.140078	0.231582224
1211.068531	0.229943454
1212.996984	0.228303120
1214.925437	0.225987941
1216.853890	0.223272413
1218.782343	0.220936254
1220.710796	0.218973890
1222.639249	0.217006624
1224.567702	0.215131998
1226.496155	0.213392913
1228.424609	0.211627573
1230.353062	0.209803119
1232.281515	0.207776517
1234.209968	0.205531940
1236.138421	0.203441158
1238.066874	0.201472610
1239.995327	0.199255452
1241.923780	0.196946859
1243.852233	0.194937423
1245.780686	0.193229422
1247.709139	0.191748098
1249.637592	0.190364003
1251.566045	0.188766569
1253.494498	0.186890498
1255.422952	0.185057521
1257.351405	0.183431074
1259.279858	0.181880668
1261.208311	0.180247918
1263.136764	0.178421870
1265.065217	0.176555008
1266.993670	0.174916103
1268.922123	0.173404425
1270.850576	0.171645880
1272.779029	0.169546619
1274.707482	0.167529613
1276.635935	0.166070774
1278.564388	0.164894104
1280.492842	0.163595870
1282.421295	0.162169591
1284.349748	0.160726011
1286.278201	0.159360215
1288.206654	0.157815471
1290.135107	0.155824140
1292.063560	0.153867736
1293.992013	0.152537033
1295.920466	0.151546761
1297.848919	0.150159717
1299.777372	0.148338482
1301.705825	0.146543533
1303.634278	0.144938692
1305.562731	0.143505439
1307.491185	0.142271399
1309.419638	0.141212776
1311.348091	0.140059769
1313.276544	0.138773963
1315.204997	0.137747899
1317.133450	0.137041450
1319.061903	0.136129305
1320.990356	0.134562358
1322.918809	0.132670283
1324.847262	0.131134048
1326.775715	0.129989922
1328.704168	0.128817871
1330.632621	0.127483681
1332.561075	0.126289338
1334.489528	0.125591919
1336.417981	0.125423282
1338.346434	0.125036851
1340.274887	0.123488225
1342.203340	0.120939203
1344.131793	0.118650235
1346.060246	0.117405809
1347.988699	0.116913483
1349.917152	0.116459757
1351.845605	0.115698867
1353.774058	0.114639908
1355.702511	0.113449328
1357.630965	0.112504490
1359.559418	0.112043560
1361.487871	0.111521080
1363.416324	0.110222153
1365.344777	0.108330317
1367.273230	0.106567383
1369.201683	0.105517328
1371.130136	0.105197988
1373.058589	0.104877010
1374.987042	0.103884637
1376.915495	0.102375694
1378.843948	0.100961231
1380.772401	0.099949285
1382.700854	0.099359542
1384.629308	0.099016443
1386.557761	0.098308101
1388.486214	0.097067654
1390.414667	0.096082360
1392.343120	0.095836759
1394.271573	0.095924579
1396.200026	0.095509484
1398.128479	0.094151787
1400.056932	0.092476904
1401.985385	0.091127351
1403.913838	0.090060093
1405.842291	0.089127824
1407.770744	0.088097468
1409.699198	0.086991854
1411.627651	0.086199939
1413.556104	0.086085677
1415.484557	0.086618379
1417.413010	0.086904041
1419.341463	0.086165063
1421.269916	0.084747411
1423.198369	0.083096012
1425.126822	0.081722200
1427.055275	0.081053898
1428.983728	0.080801226
1430.912181	0.080670640
1432.840634	0.080575667
1434.769087	0.079992816
1436.697541	0.078531846
1438.625994	0.076901428
1440.554447	0.075585842
1442.482900	0.074721165
1444.411353	0.074435316
1446.339806	0.074389182
1448.268259	0.074157901
1450.196712	0.073707186
1452.125165	0.073602162
1454.053618	0.074203163
1455.982071	0.074543111
1457.910524	0.073423967
1459.838977	0.071566187
1461.767431	0.070270404
1463.695884	0.069456801
1465.624337	0.068639562
1467.552790	0.067986518
1469.481243	0.067872055
1471.409696	0.068223976
1473.338149	0.068301722
1475.266602	0.067083307
1477.195055	0.065130301
1479.123508	0.063738897
1481.051961	0.063070551
1482.980414	0.062958106
1484.908867	0.063538462
1486.837321	0.064485677
1488.765774	0.064483441
1490.694227	0.063078590
1492.622680	0.061949015
1494.551133	0.061867490
1496.479586	0.061923444
1498.408039	0.061135784
1500.336492	0.060022123
1502.264945	0.059931837
1504.193398	0.061110850
1506.121851	0.062580280
1508.050304	0.062618166
1509.978757	0.060629193
1511.907210	0.058455240
1513.835664	0.057645213
1515.764117	0.058017395
1517.692570	0.058702759
1519.621023	0.058886029
1521.549476	0.058258325
1523.477929	0.057186529
1525.406382	0.055898458
1527.334835	0.054666579
1529.263288	0.054060422
1531.191741	0.053908419
1533.120194	0.053447865
1535.048647	0.053059842
1536.977100	0.053562157
1538.905554	0.054751087
1540.834007	0.055327494
1542.762460	0.053810123
1544.690913	0.051438041
1546.619366	0.050018195
1548.547819	0.049601924
1550.476272	0.049475998
1552.404725	0.049558200
1554.333178	0.050586354
1556.261631	0.052755196
1558.190084	0.054004159
1560.118537	0.052265130
1562.046990	0.049607918
1563.975443	0.048032168
1565.903897	0.047778692
1567.832350	0.047903664
1569.760803	0.047624953
1571.689256	0.047494046
1573.617709	0.047922302
1575.546162	0.048332650
1577.474615	0.048028916
1579.403068	0.047141816
1581.331521	0.046245709
1583.259974	0.045669325
1585.188427	0.045479748
1587.116880	0.045705318
1589.045333	0.046165839
1590.973787	0.046559803
1592.902240	0.046769988
1594.830693	0.046880860
1596.759146	0.046975926
1598.687599	0.047047351
1600.616052	0.047075778
1602.544505	0.047112517
1604.472958	0.047307875
1606.401411	0.047712211
1608.329864	0.048120398
1610.258317	0.048472416
1612.186770	0.049164049
1614.115223	0.050278321
1616.043677	0.051256288
1617.972130	0.051670790
1619.900583	0.051665865
1621.829036	0.051749788
1623.757489	0.052412756
1625.685942	0.053121697
1627.614395	0.053172018
1629.542848	0.053053122
1631.471301	0.053615522
1633.399754	0.054831952
1635.328207	0.055937782
1637.256660	0.056138430
1639.185113	0.055540100
1641.113566	0.055207342
1643.042020	0.055765916
1644.970473	0.056827843
1646.898926	0.057828441
1648.827379	0.058406230
1650.755832	0.057888087
1652.684285	0.056150623
1654.612738	0.054659877
1656.541191	0.053826757
1658.469644	0.053177699
1660.398097	0.052807540
1662.326550	0.052644897
1664.255003	0.052754037
1666.183456	0.053199276
1668.111910	0.053637464
1670.040363	0.053652700
1671.968816	0.052910857
1673.897269	0.051397078
1675.825722	0.049803521
1677.754175	0.048913583
1679.682628	0.048812948
1681.611081	0.049171742
1683.539534	0.049010810
1685.467987	0.047823429
1687.396440	0.046219442
1689.324893	0.044706784
1691.253346	0.043989237
1693.181799	0.044320770
1695.110253	0.045066722
1697.038706	0.045269419
1698.967159	0.043849111
1700.895612	0.041730519
1702.824065	0.040711753
1704.752518	0.040337756
1706.680971	0.039828680
1708.609424	0.038948979
1710.537877	0.037968349
1712.466330	0.037522104
1714.394783	0.037967660
1716.323236	0.038536094
1718.251689	0.037915103
1720.180143	0.036513455
1722.108596	0.035319053
1724.037049	0.034437403
1725.965502	0.033857584
1727.893955	0.033774935
1729.822408	0.034213960
1731.750861	0.034474444
1733.679314	0.033952132
1735.607767	0.033421993
1737.536220	0.033316832
1739.464673	0.033148773
1741.393126	0.032835055
1743.321579	0.032734469
1745.250032	0.033223949
1747.178486	0.034034535
1749.106939	0.034185760
1751.035392	0.033460613
1752.963845	0.032810871
1754.892298	0.032625716
1756.820751	0.032671578
1758.749204	0.032847948
1760.677657	0.033079285
1762.606110	0.033469953
1764.534563	0.034007490
1766.463016	0.034445640
1768.391469	0.034983981
1770.319922	0.035816021
1772.248376	0.036418531
1774.176829	0.036287278
1776.105282	0.035741728
1778.033735	0.035393603
1779.962188	0.035483867
1781.890641	0.035727918
1783.819094	0.035744980
1785.747547	0.035727747
1787.676000	0.036122195
1789.604453	0.037068442
1791.532906	0.038312625
1793.461359	0.039137319
1795.389812	0.039140865
1797.318266	0.038797811
1799.246719	0.038552918
1801.175172	0.038507573
1803.103625	0.038720150
1805.032078	0.039075855
1806.960531	0.039419949
1808.888984	0.039767444
1810.817437	0.040091205
1812.745890	0.040255271
1814.674343	0.040266052
1816.602796	0.040307455
1818.531249	0.040487241
1820.459702	0.040647533
1822.388155	0.040703241
1824.316609	0.040897999
1826.245062	0.041473843
1828.173515	0.042008098
1830.101968	0.041859884
1832.030421	0.041190568
1833.958874	0.040653680
1835.887327	0.040490404
1837.815780	0.040507466
1839.744233	0.040658880
1841.672686	0.040961936
1843.601139	0.041123383
1845.529592	0.040846083
1847.458045	0.040171944
1849.386499	0.039533149
1851.314952	0.039232649
1853.243405	0.039111301
1855.171858	0.038949214
1857.100311	0.038770024
1859.028764	0.038616706
1860.957217	0.038390603
1862.885670	0.038157776
1864.814123	0.038190216
1866.742576	0.038419392
1868.671029	0.038442463
1870.599482	0.038087968
1872.527935	0.037464872
1874.456388	0.036765765
1876.384842	0.036157865
1878.313295	0.035698358
1880.241748	0.035473876
1882.170201	0.035475772
1884.098654	0.035531461
1886.027107	0.035560593
1887.955560	0.035434250
1889.884013	0.035092555
1891.812466	0.034739416
1893.740919	0.034356788
1895.669372	0.033847123
1897.597825	0.033341698
1899.526278	0.032928091
1901.454732	0.032550599
1903.383185	0.032197092
1905.311638	0.031994041
1907.240091	0.031934798
1909.168544	0.031796798
1911.096997	0.031438939
1913.025450	0.030954868
1914.953903	0.030521667
1916.882356	0.030193815
1918.810809	0.030043192
1920.739262	0.029919194
1922.667715	0.029589495
1924.596168	0.029225510
1926.524622	0.028829781
1928.453075	0.028284894
1930.381528	0.027860083
1932.309981	0.027712736
1934.238434	0.027594041
1936.166887	0.027401362
1938.095340	0.027246105
1940.023793	0.027147466
1941.952246	0.027008317
1943.880699	0.026713764
1945.809152	0.026326288
1947.737605	0.026159190
1949.666058	0.026234414
1951.594511	0.026176777
1953.522965	0.025763240
1955.451418	0.025126711
1957.379871	0.024569334
1959.308324	0.024321640
1961.236777	0.024300694
1963.165230	0.024097996
1965.093683	0.023629051
1967.022136	0.023323655
1968.950589	0.023276266
1970.879042	0.023136929
1972.807495	0.022983143
1974.735948	0.023100069
1976.664401	0.023137802
1978.592855	0.022742325
1980.521308	0.022239491
1982.449761	0.021901673
1984.378214	0.021618083
1986.306667	0.021384235
1988.235120	0.021325776
1990.163573	0.021299779
1992.092026	0.021025317
1994.020479	0.020625481
1995.948932	0.020443443
1997.877385	0.020438537
1999.805838	0.020292047
2001.734291	0.020055739
2003.662744	0.020030940
2005.591198	0.020111931
2007.519651	0.019939678
2009.448104	0.019476177
2011.376557	0.019060079
2013.305010	0.018910799
2015.233463	0.018817339
2017.161916	0.018479027
2019.090369	0.018041937
2021.018822	0.017929347
2022.947275	0.018192124
2024.875728	0.018463733
2026.804181	0.018523907
2028.732634	0.018517448
2030.661088	0.018554270
2032.589541	0.018533958
2034.517994	0.018333836
2036.446447	0.017907923
2038.374900	0.017434806
2040.303353	0.017175708
2042.231806	0.017107155
2044.160259	0.017105661
2046.088712	0.017124765
2048.017165	0.016927382
2049.945618	0.016425874
2051.874071	0.016129524
2053.802524	0.016408896
2055.730978	0.016828137
2057.659431	0.016785931
2059.587884	0.016291024
2061.516337	0.015736090
2063.444790	0.015459661
2065.373243	0.015604581
2067.301696	0.015925575
2069.230149	0.015925640
2071.158602	0.015519861
2073.087055	0.015099953
2075.015508	0.015006150
2076.943961	0.015202810
2078.872414	0.015277666
2080.800867	0.014947744
2082.729321	0.014529293
2084.657774	0.014384000
2086.586227	0.014404984
2088.514680	0.014477428
2090.443133	0.014642317
2092.371586	0.014754319
2094.300039	0.014735497
2096.228492	0.014791549
2098.156945	0.014936616
2100.085398	0.014973090
2102.013851	0.014810331
2103.942304	0.014511701
2105.870757	0.014196664
2107.799211	0.013858459
2109.727664	0.013495152
2111.656117	0.013380995
2113.584570	0.013695809
2115.513023	0.014145224
2117.441476	0.014329431
2119.369929	0.014127722
2121.298382	0.013658168
2123.226835	0.013289595
2125.155288	0.013198409
2127.083741	0.013312283
2129.012194	0.013583537
2130.940647	0.013717396
2132.869100	0.013601281
2134.797554	0.013360843
2136.726007	0.012839408
2138.654460	0.012232221
2140.582913	0.012148337
2142.511366	0.012555378
2144.439819	0.012827665
2146.368272	0.012806618
2148.296725	0.012806077
2150.225178	0.012749054
2152.153631	0.012424501
2154.082084	0.012139062
2156.010537	0.012041874
2157.938990	0.011923427
2159.867444	0.011791327
2161.795897	0.011770373
2163.724350	0.011791733
2165.652803	0.011818294
2167.581256	0.011982210
2169.509709	0.012269999
2171.438162	0.012543107
2173.366615	0.012652636
2175.295068	0.012395215
2177.223521	0.011943839
2179.151974	0.011660063
2181.080427	0.011627837
2183.008880	0.011622045
2184.937334	0.011391569
2186.865787	0.011194255
2188.794240	0.011392275
2190.722693	0.011670732
2192.651146	0.011671621
2194.579599	0.011759511
2196.508052	0.012002955
2198.436505	0.011736763
2200.364958	0.011150623
2202.293411	0.011074015
2204.221864	0.011195301
2206.150317	0.010914818
2208.078770	0.010663721
2210.007223	0.010758852
2211.935677	0.010938067
2213.864130	0.011216214
2215.792583	0.011640374
2217.721036	0.011906612
2219.649489	0.011652936
2221.577942	0.010965734
2223.506395	0.010363057
2225.434848	0.010161672
2227.363301	0.010232313
2229.291754	0.010076858
2231.220207	0.009594372
2233.148660	0.009379656
2235.077113	0.009758776
2237.005567	0.010266808
2238.934020	0.010407000
2240.862473	0.010232302
2242.790926	0.010027622
2244.719379	0.010012083
2246.647832	0.009989955
2248.576285	0.009699258
2250.504738	0.009644821
2252.433191	0.009992220
2254.361644	0.010254016
2256.290097	0.009979955
2258.218550	0.009460263
2260.147003	0.009083947
2262.075456	0.008900831
2264.003910	0.008937476
2265.932363	0.009121791
2267.860816	0.009176551
2269.789269	0.008917096
2271.717722	0.008575103
2273.646175	0.008533117
2275.574628	0.008767915
2277.503081	0.008954291
2279.431534	0.008956300
2281.359987	0.008971535
2283.288440	0.009212365
2285.216893	0.009469396
2287.145346	0.009342516
2289.073800	0.008856575
2291.002253	0.008373244
2292.930706	0.008128352
2294.859159	0.008154230
2296.787612	0.008367389
2298.716065	0.008579484
2300.644518	0.008541736
2302.572971	0.008136868
2304.501424	0.007717100
2306.429877	0.007757278
2308.358330	0.008135281
2310.286783	0.008467244
2312.215236	0.008816035
2314.143690	0.009084179
2316.072143	0.008757376
2318.000596	0.008116232
2319.929049	0.007988100
2321.857502	0.008398497
2323.785955	0.008611114
2325.714408	0.008569406
2327.642861	0.008566222
2329.571314	0.008580863
2331.499767	0.008552502
2333.428220	0.008468614
2335.356673	0.008601327
2337.285126	0.008840284
2339.213579	0.008686982
2341.142033	0.008256903
2343.070486	0.007913234
2344.998939	0.007972123
2346.927392	0.008531319
2348.855845	0.008943127
2350.784298	0.008594909
2352.712751	0.007895204
2354.641204	0.007707350
2356.569657	0.008300109
2358.498110	0.008880020
2360.426563	0.009139026
2362.355016	0.009470473
2364.283469	0.009312336
2366.211923	0.008214119
2368.140376	0.007117252
2370.068829	0.006873699
2371.997282	0.007363250
2373.925735	0.007648007
2375.854188	0.007122626
2377.782641	0.006312122
2379.711094	0.005932575
2381.639547	0.006101283
2383.568000	0.006451989
2385.496453	0.006692478
2387.424906	0.006790300
2389.353359	0.006693064
2391.281812	0.006404720
2393.210266	0.006182108
2395.138719	0.006282127
2397.067172	0.006629778
2398.995625	0.006858730
2400.924078	0.006782446
2402.852531	0.006609222
2404.780984	0.006432781
2406.709437	0.006157910
2408.637890	0.006014729
2410.566343	0.006113657
2412.494796	0.006225622
2414.423249	0.006094885
2416.351702	0.005728802
2418.280156	0.005288437
2420.208609	0.005203275
2422.137062	0.005677387
2424.065515	0.005998081
2425.993968	0.005837101
2427.922421	0.005538524
2429.850874	0.005287272
2431.779327	0.005211376
2433.707780	0.005400620
2435.636233	0.005741031
2437.564686	0.006074198
2439.493139	0.006114723
2441.421592	0.005880687
2443.350045	0.005719491
2445.278499	0.005600146
2447.206952	0.005422471
2449.135405	0.005330284
2451.063858	0.005390835
2452.992311	0.005610226
2454.920764	0.005953663
2456.849217	0.006234531
2458.777670	0.006293620
2460.706123	0.006184118
2462.634576	0.006062536
2464.563029	0.006008017
2466.491482	0.006100896
2468.419935	0.006316674
2470.348389	0.006454069
2472.276842	0.006564029
2474.205295	0.006775194
2476.133748	0.006819691
2478.062201	0.006565534
2479.990654	0.006424353
2481.919107	0.006572976
2483.847560	0.006753656
2485.776013	0.006842250
2487.704466	0.006886342
2489.632919	0.006994032
2491.561372	0.007033463
2493.489825	0.006832631
2495.418279	0.006724662
2497.346732	0.007035407
2499.275185	0.007431888
2501.203638	0.007638788
2503.132091	0.007876758
2505.060544	0.008129967
2506.988997	0.008160149
2508.917450	0.008078346
2510.845903	0.008049361
2512.774356	0.008115594
2514.702809	0.008307813
2516.631262	0.008604465
2518.559715	0.008849101
2520.488168	0.008870184
2522.416622	0.008796390
2524.345075	0.008958749
2526.273528	0.009396818
2528.201981	0.009733400
2530.130434	0.009774365
2532.058887	0.009837162
2533.987340	0.010192850
2535.915793	0.010627531
2537.844246	0.010868622
2539.772699	0.010944064
2541.701152	0.011046068
2543.629605	0.011232278
2545.558058	0.011341617
2547.486512	0.011388207
2549.414965	0.011492108
2551.343418	0.011593147
2553.271871	0.011750113
2555.200324	0.012153337
2557.128777	0.012530889
2559.057230	0.012718931
2560.985683	0.013026254
2562.914136	0.013416028
2564.842589	0.013636356
2566.771042	0.013829613
2568.699495	0.014137315
2570.627948	0.014497416
2572.556401	0.014999326
2574.484855	0.015639855
2576.413308	0.016171815
2578.341761	0.016400516
2580.270214	0.016371919
2582.198667	0.016338928
2584.127120	0.016268991
2586.055573	0.016090484
2587.984026	0.016158709
2589.912479	0.016484898
2591.840932	0.016783714
2593.769385	0.017182298
2595.697838	0.017618423
2597.626291	0.017756967
2599.554745	0.017732581
2601.483198	0.017839074
2603.411651	0.017961213
2605.340104	0.017985923
2607.268557	0.018049929
2609.197010	0.018161854
2611.125463	0.018179350
2613.053916	0.018199198
2614.982369	0.018456133
2616.910822	0.018811733
2618.839275	0.018968744
2620.767728	0.018810360
2622.696181	0.018421231
2624.624635	0.018139871
2626.553088	0.018188301
2628.481541	0.018281383
2630.409994	0.018178700
2632.338447	0.018059438
2634.266900	0.018082807
2636.195353	0.018098783
2638.123806	0.017851738
2640.052259	0.017512674
2641.980712	0.017406624
2643.909165	0.017542474
2645.837618	0.017807594
2647.766071	0.018015884
2649.694524	0.017985068
2651.622978	0.017771104
2653.551431	0.017408619
2655.479884	0.017005542
2657.408337	0.016956886
2659.336790	0.017257957
2661.265243	0.017491518
2663.193696	0.017532753
2665.122149	0.017495660
2667.050602	0.017446309
2668.979055	0.017251918
2670.907508	0.016849142
2672.835961	0.016569337
2674.764414	0.016563682
2676.692868	0.016534064
2678.621321	0.016348531
2680.549774	0.016231773
2682.478227	0.016286602
2684.406680	0.016294850
2686.335133	0.015948385
2688.263586	0.015158877
2690.192039	0.014502536
2692.120492	0.014683824
2694.048945	0.015366218
2695.977398	0.015662584
2697.905851	0.015325863
2699.834304	0.014840539
2701.762757	0.014680892
2703.691211	0.014709618
2705.619664	0.014674741
2707.548117	0.014663366
2709.476570	0.014561655
2711.405023	0.014320329
2713.333476	0.014165741
2715.261929	0.014060945
2717.190382	0.014013558
2719.118835	0.014093877
2721.047288	0.014025677
2722.975741	0.013781624
2724.904194	0.013758838
2726.832647	0.014043414
2728.761101	0.014261155
2730.689554	0.014090064
2732.618007	0.013756935
2734.546460	0.013757884
2736.474913	0.013976193
2738.403366	0.013994167
2740.331819	0.013939374
2742.260272	0.014061539
2744.188725	0.014113726
2746.117178	0.013876517
2748.045631	0.013738005
2749.974084	0.013906389
2751.902537	0.013873161
2753.830991	0.013427071
2755.759444	0.013074840
2757.687897	0.012988997
2759.616350	0.012879338
2761.544803	0.012826442
2763.473256	0.012864082
2765.401709	0.012614637
2767.330162	0.012245364
2769.258615	0.012268462
2771.187068	0.012719400
2773.115521	0.013294965
2775.043974	0.013509780
2776.972427	0.013278339
2778.900880	0.013007769
2780.829334	0.012755748
2782.757787	0.012593662
2784.686240	0.012725211
2786.614693	0.012801202
2788.543146	0.012587223
2790.471599	0.012346873
2792.400052	0.012334401
2794.328505	0.012505134
2796.256958	0.012455838
2798.185411	0.011983847
2800.113864	0.011379424
2802.042317	0.011080285
2803.970770	0.011286516
2805.899224	0.011692560
2807.827677	0.011849105
2809.756130	0.011566768
2811.684583	0.011101631
2813.613036	0.011031806
2815.541489	0.011263781
2817.469942	0.011271974
2819.398395	0.011062668
2821.326848	0.011052527
2823.255301	0.011419242
2825.183754	0.011515033
2827.112207	0.010992325
2829.040660	0.010809069
2830.969113	0.011359850
2832.897567	0.011808376
2834.826020	0.011765300
2836.754473	0.011695210
2838.682926	0.011790570
2840.611379	0.011781694
2842.539832	0.011813263
2844.468285	0.011965320
2846.396738	0.012033761
2848.325191	0.012135882
2850.253644	0.012072811
2852.182097	0.011512179
2854.110550	0.011021444
2856.039003	0.010971944
2857.967457	0.010822791
2859.895910	0.010511111
2861.824363	0.010491010
2863.752816	0.010694997
2865.681269	0.010971515
2867.609722	0.011266478
2869.538175	0.011348996
2871.466628	0.011238065
2873.395081	0.011111041
2875.323534	0.011001086
2877.251987	0.011006670
2879.180440	0.011087611
2881.108893	0.011036286
2883.037347	0.011013397
2884.965800	0.011071725
2886.894253	0.010929037
2888.822706	0.010619641
2890.751159	0.010265223
2892.679612	0.009948930
2894.608065	0.009885224
2896.536518	0.010115559
2898.464971	0.010375879
2900.393424	0.010678794
2902.321877	0.011159842
2904.250330	0.011339643
2906.178783	0.011055767
2908.107236	0.010770788
2910.035690	0.010782012
2911.964143	0.011162234
2913.892596	0.011503038
2915.821049	0.011363445
2917.749502	0.011136124
2919.677955	0.011119739
2921.606408	0.011005405
2923.534861	0.010849795
2925.463314	0.010958271
2927.391767	0.011055811
2929.320220	0.010790482
2931.248673	0.010636520
2933.177126	0.011058909
2935.105580	0.011426527
2937.034033	0.011173572
2938.962486	0.010732177
2940.890939	0.010604491
2942.819392	0.010937617
2944.747845	0.011476750
2946.676298	0.011633787
2948.604751	0.011339138
2950.533204	0.011059804
2952.461657	0.011007723
2954.390110	0.011267709
2956.318563	0.011858480
2958.247016	0.012233132
2960.175469	0.011899307
2962.103923	0.011306178
2964.032376	0.011073782
2965.960829	0.011176269
2967.889282	0.011380657
2969.817735	0.011371301
2971.746188	0.010986332
2973.674641	0.010627474
2975.603094	0.010807558
2977.531547	0.011426494
2979.460000	0.011939252
2981.388453	0.011847860
2983.316906	0.011398089
2985.245359	0.011274850
2987.173813	0.011407060
2989.102266	0.011352031
2991.030719	0.011402932
2992.959172	0.011665380
2994.887625	0.011627247
2996.816078	0.011334133
2998.744531	0.011503075
3000.672984	0.012203969
3002.601437	0.012742218
3004.529890	0.012713569
3006.458343	0.012272942
3008.386796	0.011972942
3010.315249	0.012339277
3012.243703	0.012914068
3014.172156	0.012873340
3016.100609	0.012411298
3018.029062	0.012151510
3019.957515	0.012213796
3021.885968	0.012315261
3023.814421	0.012252794
3025.742874	0.012229660
3027.671327	0.012456773
3029.599780	0.012817257
3031.528233	0.013053322
3033.456686	0.012990051
3035.385139	0.012696173
3037.313592	0.012507689
3039.242046	0.012730847
3041.170499	0.013123125
3043.098952	0.013285588
3045.027405	0.013432177
3046.955858	0.013598328
3048.884311	0.013428678
3050.812764	0.013222326
3052.741217	0.013386833
3054.669670	0.013685879
3056.598123	0.013815160
3058.526576	0.013911013
3060.455029	0.014101649
3062.383482	0.014073028
3064.311936	0.013827736
3066.240389	0.014036346
3068.168842	0.014838019
3070.097295	0.015575270
3072.025748	0.015815221
3073.954201	0.015588716
3075.882654	0.015034524
3077.811107	0.014487057
3079.739560	0.014457916
3081.668013	0.014971375
3083.596466	0.015421146
3085.524919	0.015594458
3087.453372	0.015880950
3089.381825	0.016236927
3091.310279	0.016127678
3093.238732	0.015636057
3095.167185	0.015230914
3097.095638	0.015006271
3099.024091	0.015070355
3100.952544	0.015646946
3102.880997	0.016412443
3104.809450	0.016868250
3106.737903	0.017142093
3108.666356	0.017475840
3110.594809	0.017715115
3112.523262	0.017648058
3114.451715	0.017396731
3116.380169	0.017417107
3118.308622	0.017833544
3120.237075	0.018103354
3122.165528	0.017853465
3124.093981	0.017394140
3126.022434	0.017220424
3127.950887	0.017540107
3129.879340	0.018118400
3131.807793	0.018421769
3133.736246	0.018333340
3135.664699	0.018381987
3137.593152	0.018798823
3139.521605	0.019168904
3141.450058	0.019209145
3143.378512	0.019123863
3145.306965	0.019087084
3147.235418	0.019139655
3149.163871	0.019564914
3151.092324	0.020527711
3153.020777	0.021451818
3154.949230	0.021546099
3156.877683	0.020965625
3158.806136	0.020484366
3160.734589	0.020418491
3162.663042	0.020741992
3164.591495	0.021313276
3166.519948	0.021769622
3168.448402	0.022014016
3170.376855	0.022106029
3172.305308	0.021927429
3174.233761	0.021822402
3176.162214	0.022287156
3178.090667	0.023014160
3180.019120	0.023592031
3181.947573	0.023955004
3183.876026	0.023954490
3185.804479	0.023773367
3187.732932	0.023761043
3189.661385	0.023912288
3191.589838	0.024013018
3193.518292	0.023914933
3195.446745	0.023827368
3197.375198	0.024002047
3199.303651	0.024388000
3201.232104	0.024679558
3203.160557	0.024508364
3205.089010	0.024236508
3207.017463	0.024771763
3208.945916	0.025853578
3210.874369	0.026250597
3212.802822	0.025780233
3214.731275	0.025196915
3216.659728	0.024791088
3218.588181	0.024526371
3220.516635	0.024547506
3222.445088	0.024840759
3224.373541	0.025167296
3226.301994	0.025726363
3228.230447	0.026515862
3230.158900	0.026789702
3232.087353	0.026476078
3234.015806	0.026236430
3235.944259	0.026232315
3237.872712	0.026253404
3239.801165	0.026198430
3241.729618	0.026266441
3243.658071	0.026627036
3245.586525	0.027098151
3247.514978	0.027762109
3249.443431	0.028491015
3251.371884	0.028356742
3253.300337	0.027539974
3255.228790	0.027241100
3257.157243	0.027421515
3259.085696	0.027509091
3261.014149	0.027613893
3262.942602	0.027908813
3264.871055	0.028333321
3266.799508	0.028740494
3268.727961	0.028836710
3270.656414	0.028684665
3272.584868	0.028831741
3274.513321	0.029267371
3276.441774	0.029383780
3278.370227	0.028982090
3280.298680	0.028369235
3282.227133	0.028174981
3284.155586	0.028961426
3286.084039	0.030161286
3288.012492	0.030603459
3289.940945	0.030171499
3291.869398	0.029604141
3293.797851	0.029415105
3295.726304	0.029643063
3297.654758	0.030049110
3299.583211	0.030328291
3301.511664	0.030094286
3303.440117	0.029498497
3305.368570	0.029283121
3307.297023	0.029617516
3309.225476	0.030231291
3311.153929	0.030840645
3313.082382	0.031172577
3315.010835	0.031289063
3316.939288	0.031353548
3318.867741	0.031504896
3320.796194	0.031792924
3322.724648	0.032050855
3324.653101	0.032204174
3326.581554	0.032279421
3328.510007	0.032389160
3330.438460	0.032540448
3332.366913	0.032579977
3334.295366	0.032408550
3336.223819	0.032099716
3338.152272	0.031883672
3340.080725	0.031965129
3342.009178	0.032369439
3343.937631	0.032995611
3345.866084	0.033606194
3347.794537	0.033907756
3349.722991	0.033938780
3351.651444	0.033966344
3353.579897	0.034153216
3355.508350	0.034514908
3357.436803	0.034680307
3359.365256	0.034486223
3361.293709	0.034500845
3363.222162	0.035006173
3365.150615	0.035525367
3367.079068	0.035698567
3369.007521	0.035683516
3370.935974	0.035567366
3372.864427	0.035434511
3374.792881	0.035486165
3376.721334	0.035546992
3378.649787	0.035631247
3380.578240	0.036019273
3382.506693	0.036299087
3384.435146	0.035878990
3386.363599	0.035276461
3388.292052	0.035450365
3390.220505	0.036146052
3392.148958	0.036516149
3394.077411	0.036514673
3396.005864	0.036454931
3397.934317	0.036423579
3399.862770	0.036524184
3401.791224	0.036954425
3403.719677	0.037426151
3405.648130	0.037810847
3407.576583	0.037958805
3409.505036	0.037771694
3411.433489	0.037547793
3413.361942	0.037932791
3415.290395	0.038715947
3417.218848	0.038937710
3419.147301	0.038351960
3421.075754	0.037636954
3423.004207	0.037461054
3424.932660	0.037743948
3426.861114	0.038107846
3428.789567	0.038515884
3430.718020	0.038639680
3432.646473	0.038044851
3434.574926	0.037428793
3436.503379	0.037617132
3438.431832	0.038187537
3440.360285	0.038345911
3442.288738	0.038041055
3444.217191	0.037802719
3446.145644	0.037977193
3448.074097	0.038243741
3450.002550	0.038062621
3451.931004	0.037464242
3453.859457	0.036948454
3455.787910	0.037001830
3457.716363	0.037290059
3459.644816	0.037159279
3461.573269	0.036807217
3463.501722	0.036730938
3465.430175	0.036703225
3467.358628	0.036185198
3469.287081	0.035293728
3471.215534	0.034555759
3473.143987	0.034140661
3475.072440	0.033977780
3477.000893	0.034120772
3478.929347	0.034580205
3480.857800	0.035043921
3482.786253	0.035115719
3484.714706	0.034966134
3486.643159	0.035170797
3488.571612	0.035805348
3490.500065	0.036180552
3492.428518	0.035713993
3494.356971	0.034833312
3496.285424	0.034361761
3498.213877	0.034067135
3500.142330	0.033352003
3502.070783	0.032791033
3503.999237	0.032929961
3505.927690	0.033124242
3507.856143	0.032829769
3509.784596	0.032245472
3511.713049	0.031715829
3513.641502	0.031429023
3515.569955	0.031307600
3517.498408	0.031169085
3519.426861	0.030945759
3521.355314	0.030528674
3523.283767	0.030073745
3525.212220	0.030049196
3527.140673	0.030431602
3529.069126	0.030629972
3530.997580	0.030424763
3532.926033	0.030297680
3534.854486	0.030455047
3536.782939	0.030323341
3538.711392	0.029678924
3540.639845	0.029224752
3542.568298	0.029213453
3544.496751	0.029026300
3546.425204	0.028477823
3548.353657	0.028088046
3550.282110	0.027996790
3552.210563	0.028010784
3554.139016	0.028080514
3556.067470	0.027972952
3557.995923	0.027352845
3559.924376	0.026587723
3561.852829	0.026611583
3563.781282	0.027502280
3565.709735	0.027847871
3567.638188	0.026879722
3569.566641	0.025917405
3571.495094	0.025591014
3573.423547	0.025420308
3575.352000	0.025035758
3577.280453	0.024251575
3579.208906	0.023316288
3581.137360	0.022905122
3583.065813	0.023332315
3584.994266	0.024086919
3586.922719	0.024219049
3588.851172	0.023600088
3590.779625	0.022912543
3592.708078	0.022344189
3594.636531	0.021895394
3596.564984	0.021588661
3598.493437	0.021363825
3600.421890	0.021241806
3602.350343	0.021012368
3604.278796	0.020566603
3606.207249	0.020242514
3608.135703	0.020156819
3610.064156	0.019946806
3611.992609	0.019554343
3613.921062	0.019605059
3615.849515	0.020426888
3617.777968	0.021323970
3619.706421	0.021445220
3621.634874	0.021027606
3623.563327	0.020625791
3625.491780	0.020153018
3627.420233	0.019266604
3629.348686	0.018038107
3631.277139	0.017043710
3633.205593	0.016718270
3635.134046	0.016788499
3637.062499	0.016608620
3638.990952	0.016172072
3640.919405	0.015986964
3642.847858	0.016059604
3644.776311	0.016214235
3646.704764	0.016627576
3648.633217	0.016950909
3650.561670	0.016126018
3652.490123	0.014900734
3654.418576	0.014355268
3656.347029	0.014245363
3658.275482	0.014070899
3660.203936	0.013930805
3662.132389	0.014027641
3664.060842	0.014065072
3665.989295	0.013670121
3667.917748	0.013108775
3669.846201	0.012892356
3671.774654	0.012921539
3673.703107	0.012933074
3675.631560	0.013061562
3677.560013	0.013040086
3679.488466	0.012192278
3681.416919	0.010911687
3683.345372	0.010016439
3685.273826	0.010012743
3687.202279	0.011049661
3689.130732	0.012460482
3691.059185	0.012969143
3692.987638	0.012528584
3694.916091	0.011992193
3696.844544	0.011819567
3698.772997	0.011824858
3700.701450	0.011591594
3702.629903	0.011336311
3704.558356	0.011496419
3706.486809	0.011781184
3708.415262	0.011710729
3710.343716	0.011468294
3712.272169	0.011540229
3714.200622	0.011976824
3716.129075	0.012375256
3718.057528	0.012498793
3719.985981	0.012507984
3721.914434	0.012495749
3723.842887	0.012231694
3725.771340	0.011985543
3727.699793	0.012305039
3729.628246	0.012919520
3731.556699	0.013185029
3733.485152	0.013128660
3735.413605	0.013137171
3737.342059	0.013374729
3739.270512	0.013704195
3741.198965	0.013784635
3743.127418	0.013158295
3745.055871	0.012401360
3746.984324	0.012761061
3748.912777	0.014039177
3750.841230	0.014951760
3752.769683	0.014806530
3754.698136	0.014059108
3756.626589	0.013144205
3758.555042	0.012434577
3760.483495	0.012410481
3762.411949	0.012883781
3764.340402	0.013241598
3766.268855	0.013361041
3768.197308	0.013354133
3770.125761	0.013170953
3772.054214	0.013007908
3773.982667	0.013239727
3775.911120	0.013911695
3777.839573	0.014535844
3779.768026	0.014520373
3781.696479	0.013833112
3783.624932	0.012811006
3785.553385	0.011881153
3787.481838	0.011516902
3789.410292	0.012030536
3791.338745	0.012931949
3793.267198	0.013203301
3795.195651	0.012715327
3797.124104	0.012231383
3799.052557	0.012087123
3800.981010	0.012297501
3802.909463	0.013050554
3804.837916	0.013800932
3806.766369	0.013702505
3808.694822	0.012966241
3810.623275	0.012413740
3812.551728	0.012220268
3814.480182	0.012215380
3816.408635	0.012588259
3818.337088	0.013430574
3820.265541	0.013976512
3822.193994	0.013498534
3824.122447	0.012427787
3826.050900	0.011562884
3827.979353	0.011304591
3829.907806	0.011490321
3831.836259	0.011573187
3833.764712	0.011194798
3835.693165	0.010899263
3837.621618	0.011579840
3839.550071	0.012820952
3841.478525	0.013190354
3843.406978	0.012567471
3845.335431	0.011874663
3847.263884	0.011658474
3849.192337	0.011874166
3851.120790	0.012124018
3853.049243	0.012299986
3854.977696	0.012828875
3856.906149	0.013241075
3858.834602	0.013119743
3860.763055	0.013094314
3862.691508	0.013318695
3864.619961	0.013218583
3866.548415	0.013008051
3868.476868	0.013165574
3870.405321	0.013252382
3872.333774	0.012959974
3874.262227	0.012559228
3876.190680	0.012205299
3878.119133	0.011863498
3880.047586	0.011516236
3881.976039	0.011297143
3883.904492	0.011247651
3885.832945	0.011283145
3887.761398	0.011492155
3889.689851	0.011944876
3891.618305	0.012274602
3893.546758	0.012380172
3895.475211	0.012769239
3897.403664	0.013410448
3899.332117	0.013638220
3901.260570	0.013537255
3903.189023	0.013450154
3905.117476	0.012989223
3907.045929	0.012299679
3908.974382	0.011691733
3910.902835	0.011015027
3912.831288	0.010563037
3914.759741	0.010672014
3916.688194	0.010996095
3918.616648	0.011233752
3920.545101	0.011468110
3922.473554	0.011726322
3924.402007	0.011907879
3926.330460	0.011877505
3928.258913	0.011819878
3930.187366	0.012082626
3932.115819	0.012288171
3934.044272	0.011862401
3935.972725	0.011090715
3937.901178	0.010366826
3939.829631	0.009940980
3941.758084	0.010026881
3943.686538	0.010462169
3945.614991	0.010810822
3947.543444	0.010986157
3949.471897	0.011103692
3951.400350	0.011051803
3953.328803	0.010693122
3955.257256	0.010133758
3957.185709	0.009732169
3959.114162	0.009941554
3961.042615	0.010616034
3962.971068	0.010730070
3964.899521	0.009960155
3966.827974	0.009204648
3968.756427	0.009171507
3970.684881	0.009896092
3972.613334	0.010907411
3974.541787	0.011512368
3976.470240	0.011293880
3978.398693	0.010454535
3980.327146	0.009741103
3982.255599	0.009736316
3984.184052	0.010362606
3986.112505	0.011037332
3988.040958	0.011414316
3989.969411	0.011551511
3991.897864	0.011464296
3993.826317	0.010990616
3995.754771	0.010324249
3997.683224	0.010116554
3999.611677	0.010335593
4001.540130	0.010463351
4003.468583	0.010540193
4005.397036	0.010653765
4007.325489	0.010578577
4009.253942	0.010640569
4011.182395	0.010718575
4013.110848	0.009825630
4015.039301	0.008534813
4016.967754	0.008461726
4018.896207	0.009361041
4020.824661	0.009847077
4022.753114	0.009911083
4024.681567	0.010063769
4026.610020	0.010078046
4028.538473	0.009505408
4030.466926	0.008234506
4032.395379	0.007044788
4034.323832	0.007199972
4036.252285	0.008216024
4038.180738	0.008993647
4040.109191	0.009510619
4042.037644	0.009732024
4043.966097	0.009670251
4045.894550	0.009753036
4047.823004	0.009774112
4049.751457	0.009625286
4051.679910	0.009439405
4053.608363	0.008808348
4055.536816	0.008173583
4057.465269	0.008329301
4059.393722	0.008758676
4061.322175	0.009115452
4063.250628	0.009261271
4065.179081	0.008960116
4067.107534	0.009022439
4069.035987	0.009582610
4070.964440	0.009847493
4072.892894	0.010220296
4074.821347	0.010812526
4076.749800	0.010944213
4078.678253	0.010321183
4080.606706	0.009045012
4082.535159	0.007824724
4084.463612	0.007440929
4086.392065	0.007512635
4088.320518	0.007988526
4090.248971	0.008922967
4092.177424	0.009612363
4094.105877	0.009791618
4096.034330	0.009796014
4097.962783	0.009664742
4099.891237	0.009099331
4101.819690	0.008388909
4103.748143	0.008039549
4105.676596	0.007917751
4107.605049	0.007887953
4109.533502	0.008056194
4111.461955	0.008279655
4113.390408	0.008142377
4115.318861	0.007596990
4117.247314	0.007137055
4119.175767	0.007034294
4121.104220	0.007003676
4123.032673	0.007491529
4124.961127	0.008624131
4126.889580	0.009641858
4128.818033	0.009415285
4130.746486	0.008137866
4132.674939	0.007378165
4134.603392	0.007730520
4136.531845	0.008178242
4138.460298	0.008379389
4140.388751	0.008403385
4142.317204	0.008176793
4144.245657	0.008099806
4146.174110	0.008492392
4148.102563	0.009159266
4150.031017	0.009212484
4151.959470	0.008638989
4153.887923	0.008298025
4155.816376	0.008123944
4157.744829	0.007671374
4159.673282	0.007017359
4161.601735	0.006376308
4163.530188	0.005942740
4165.458641	0.005729181
4167.387094	0.006113415
4169.315547	0.006690912
4171.244000	0.006866205
4173.172453	0.006773105
4175.100906	0.006875757
4177.029360	0.006837609
4178.957813	0.006474011
4180.886266	0.006191449
4182.814719	0.006284581
4184.743172	0.006680680
4186.671625	0.007383703
4188.600078	0.007745682
4190.528531	0.007574402
4192.456984	0.007212986
4194.385437	0.006401581
4196.313890	0.005681773
4198.242343	0.005968146
4200.170796	0.006780575
4202.099250	0.007337543
4204.027703	0.007634212
4205.956156	0.007522227
4207.884609	0.006845053
4209.813062	0.006241888
4211.741515	0.006221876
4213.669968	0.006494474
4215.598421	0.006708054
4217.526874	0.006656258
4219.455327	0.006716703
4221.383780	0.007289618
4223.312233	0.007906610
4225.240686	0.007741745
4227.169139	0.006577699
4229.097593	0.005586026
4231.026046	0.005750235
4232.954499	0.006752184
4234.882952	0.007542897
4236.811405	0.007621344
4238.739858	0.007724900
4240.668311	0.008152313
4242.596764	0.007847097
4244.525217	0.006801555
4246.453670	0.006405913
4248.382123	0.006785206
4250.310576	0.006596620
4252.239029	0.005771026
4254.167483	0.005436570
4256.095936	0.005880733
4258.024389	0.006522261
4259.952842	0.007043916
4261.881295	0.007462284
4263.809748	0.007688391
4265.738201	0.007563703
4267.666654	0.007062501
4269.595107	0.006792585
4271.523560	0.006982485
4273.452013	0.006834615
4275.380466	0.005919914
4277.308919	0.004381306
4279.237373	0.003055860
4281.165826	0.003290637
4283.094279	0.004624031
4285.022732	0.005672522
4286.951185	0.005722499
4288.879638	0.005095575
4290.808091	0.004753674
4292.736544	0.005434433
4294.664997	0.006626681
4296.593450	0.007135984
4298.521903	0.007094760
4300.450356	0.006928402
4302.378809	0.006298035
4304.307262	0.005530166
4306.235716	0.005171623
4308.164169	0.005173852
4310.092622	0.005456756
4312.021075	0.005640506
4313.949528	0.005708857
4315.877981	0.006032617
4317.806434	0.006377891
4319.734887	0.006524306
4321.663340	0.006226907
4323.591793	0.005621751
4325.520246	0.004658638
4327.448699	0.004127671
4329.377152	0.004890484
4331.305606	0.006485924
4333.234059	0.007547241
4335.162512	0.007643329
4337.090965	0.007204131
4339.019418	0.006357979
4340.947871	0.005195112
4342.876324	0.004318089
4344.804777	0.004412961
4346.733230	0.005621778
4348.661683	0.006733386
4350.590136	0.006490323
4352.518589	0.005752360
4354.447042	0.005760683
4356.375495	0.006344500
4358.303949	0.006599269
4360.232402	0.006161775
4362.160855	0.005549573
4364.089308	0.005386155
4366.017761	0.005508864
4367.946214	0.005123395
4369.874667	0.004773105
4371.803120	0.005174919
4373.731573	0.006443324
4375.660026	0.006825842
4377.588479	0.005727106
4379.516932	0.004907863
4381.445385	0.005263047
4383.373839	0.006130419
4385.302292	0.006254367
4387.230745	0.005869697
4389.159198	0.005975730
4391.087651	0.006180357
4393.016104	0.006145533
4394.944557	0.005943522
4396.873010	0.006066078
4398.801463	0.006412498
4400.729916	0.006493138
4402.658369	0.006668900
4404.586822	0.007452034
4406.515275	0.008096952
4408.443729	0.008699058
4410.372182	0.008839834
4412.300635	0.007946947
4414.229088	0.007150044
4416.157541	0.006892632
4418.085994	0.006852602
4420.014447	0.006419987
4421.942900	0.005612622
4423.871353	0.005417234
4425.799806	0.005716515
4427.728259	0.005957377
4429.656712	0.005927922
4431.585165	0.005294408
4433.513618	0.004940503
4435.442072	0.005896217
4437.370525	0.007104940
4439.298978	0.006925661
4441.227431	0.006068366
4443.155884	0.005704938
4445.084337	0.005782248
4447.012790	0.006395799
4448.941243	0.007625650
4450.869696	0.008336787
4452.798149	0.007604753
4454.726602	0.006392623
4456.655055	0.006206993
4458.583508	0.006664698
4460.511962	0.007111354
4462.440415	0.007322718
4464.368868	0.007500533
4466.297321	0.007531256
4468.225774	0.007158570
4470.154227	0.006893396
4472.082680	0.007254684
4474.011133	0.007621926
4475.939586	0.007683070
4477.868039	0.007698554
4479.796492	0.007753047
4481.724945	0.007545449
4483.653398	0.007308833
4485.581851	0.007478543
4487.510305	0.007500150
4489.438758	0.007285695
4491.367211	0.007345617
4493.295664	0.007533986
4495.224117	0.008234820
4497.152570	0.008569810
4499.081023	0.007741307
4501.009476	0.006837611
4502.937929	0.006484363
4504.866382	0.006124986
4506.794835	0.005961520
4508.723288	0.005957200
4510.651741	0.005476427
4512.580195	0.005349990
4514.508648	0.006018603
4516.437101	0.007166105
4518.365554	0.007502330
4520.294007	0.006990597
4522.222460	0.006333412
4524.150913	0.005909444
4526.079366	0.005515957
4528.007819	0.005899526
4529.936272	0.007063184
4531.864725	0.007874765
4533.793178	0.007903988
4535.721631	0.007729359
4537.650084	0.008103586
4539.578538	0.008438013
4541.506991	0.007251711
4543.435444	0.005923137
4545.363897	0.006005528
4547.292350	0.006035552
4549.220803	0.005534034
4551.149256	0.005542424
4553.077709	0.006008080
4555.006162	0.006148111
4556.934615	0.006124399
4558.863068	0.006013417
4560.791521	0.005986405
4562.719974	0.006487404
4564.648428	0.007110248
4566.576881	0.007234586
4568.505334	0.006673723
4570.433787	0.005893858
4572.362240	0.005568626
4574.290693	0.005493786
4576.219146	0.005574081
4578.147599	0.006480695
4580.076052	0.008169614
4582.004505	0.009356179
4583.932958	0.009144533
4585.861411	0.008459629
4587.789864	0.008686233
4589.718318	0.009147685
4591.646771	0.007983470
4593.575224	0.006327729
4595.503677	0.005946209
4597.432130	0.006418024
4599.360583	0.006957171
4601.289036	0.007104744
4603.217489	0.007118911
[truncated: 1,501 more rows]
