# Supplementary material for: Adaptive Method for Quantitative Estimation of Glucose and Fructose Concentrations in Aqueous Solutions Based on Infrared Nanoantenna Optics
Source: Sensors (Basel). 2019 Jul 11;19(14):3053. doi: 10.3390/s19143053 (PMC6678705; doi:10.3390/s19143053)
Supplement: Supplementary file 1 [file sensors-19-03053-s001.zip › 00_Measurement_Data/Fructose cycles/3 water/res4 sc50_50 ap100x100/3 water.6.txt]

748.239793	0.029221758
750.168246	0.038233589
752.096699	0.050898682
754.025152	0.064290993
755.953605	0.059643649
757.882058	0.040808707
759.810511	0.033838842
761.738964	0.036965530
763.667418	0.027581597
765.595871	0.015785158
767.524324	0.027756182
769.452777	0.045611732
771.381230	0.042823460
773.309683	0.024638433
775.238136	0.014655265
777.166589	0.019429259
779.095042	0.022218423
781.023495	0.023350865
782.951948	0.042360373
784.880401	0.045812566
786.808854	0.033844274
788.737308	0.029333152
790.665761	0.022004699
792.594214	0.019267989
794.522667	0.013980633
796.451120	0.017492672
798.379573	0.020280590
800.308026	0.020863704
802.236479	0.035973065
804.164932	0.039843258
806.093385	0.040141195
808.021838	0.032096941
809.950291	0.017224206
811.878744	0.023638338
813.807197	0.019390019
815.735651	0.023712143
817.664104	0.032233130
819.592557	0.034634460
821.521010	0.034346003
823.449463	0.041881245
825.377916	0.035936214
827.306369	0.022288181
829.234822	0.014193482
831.163275	0.010114950
833.091728	0.022697287
835.020181	0.035222061
836.948634	0.033974689
838.877087	0.026792482
840.805541	0.022878410
842.733994	0.022095455
844.662447	0.022726148
846.590900	0.016240465
848.519353	0.013117190
850.447806	0.016757770
852.376259	0.019377470
854.304712	0.021360159
856.233165	0.023201235
858.161618	0.020959362
860.090071	0.017095461
862.018524	0.014676570
863.946977	0.016293466
865.875430	0.016474588
867.803884	0.018607007
869.732337	0.022725673
871.660790	0.025179893
873.589243	0.029385488
875.517696	0.033361766
877.446149	0.032165233
879.374602	0.028984342
881.303055	0.029309560
883.231508	0.032061014
885.159961	0.036284611
887.088414	0.042068854
889.016867	0.048326921
890.945320	0.052409727
892.873774	0.051991437
894.802227	0.050656717
896.730680	0.053825382
898.659133	0.058279101
900.587586	0.061461024
902.516039	0.064455517
904.444492	0.066681504
906.372945	0.068941057
908.301398	0.072079599
910.229851	0.075572863
912.158304	0.079776704
914.086757	0.084706962
916.015210	0.088841058
917.943664	0.092679054
919.872117	0.098461702
921.800570	0.105936833
923.729023	0.112567484
925.657476	0.117622405
927.585929	0.121365704
929.514382	0.124386527
931.442835	0.129216701
933.371288	0.136289939
935.299741	0.142532453
937.228194	0.146526724
939.156647	0.150404260
941.085100	0.155864418
943.013553	0.162235022
944.942007	0.168887436
946.870460	0.175222874
948.798913	0.180134296
950.727366	0.184075773
952.655819	0.188803941
954.584272	0.194702387
956.512725	0.201189861
958.441178	0.208137706
960.369631	0.215691909
962.298084	0.224059030
964.226537	0.231884643
966.154990	0.237749621
968.083443	0.243239045
970.011897	0.249801397
971.940350	0.257221580
973.868803	0.264857322
975.797256	0.271536320
977.725709	0.277249962
979.654162	0.283193886
981.582615	0.289974332
983.511068	0.297205299
985.439521	0.303855240
987.367974	0.309392393
989.296427	0.313949913
991.224880	0.318273336
993.153333	0.323515058
995.081786	0.329471081
997.010240	0.335235685
998.938693	0.340749592
1000.867146	0.346241176
1002.795599	0.351711988
1004.724052	0.356483549
1006.652505	0.360192984
1008.580958	0.364011109
1010.509411	0.368563384
1012.437864	0.372869402
1014.366317	0.376366705
1016.294770	0.379849106
1018.223223	0.383582324
1020.151676	0.386547714
1022.080130	0.389270186
1024.008583	0.393402308
1025.937036	0.398037583
1027.865489	0.400881976
1029.793942	0.402031600
1031.722395	0.403564721
1033.650848	0.405807823
1035.579301	0.407219291
1037.507754	0.408032209
1039.436207	0.409764200
1041.364660	0.411909521
1043.293113	0.412935436
1045.221566	0.413363874
1047.150019	0.414535314
1049.078473	0.415763170
1051.006926	0.415731639
1052.935379	0.414641947
1054.863832	0.413648129
1056.792285	0.413406909
1058.720738	0.413220465
1060.649191	0.412395924
1062.577644	0.411322981
1064.506097	0.410123885
1066.434550	0.408570617
1068.363003	0.406964660
1070.291456	0.405599266
1072.219909	0.404276520
1074.148363	0.402654350
1076.076816	0.400786728
1078.005269	0.399180144
1079.933722	0.398068637
1081.862175	0.396993965
1083.790628	0.395442903
1085.719081	0.393353552
1087.647534	0.391000926
1089.575987	0.388928860
1091.504440	0.387350142
1093.432893	0.385885239
1095.361346	0.384342998
1097.289799	0.382771522
1099.218253	0.381135464
1101.146706	0.379331350
1103.075159	0.377201855
1105.003612	0.374668181
1106.932065	0.372004956
1108.860518	0.369789213
1110.788971	0.368058652
1112.717424	0.366120666
1114.645877	0.363437891
1116.574330	0.360206544
1118.502783	0.356896669
1120.431236	0.353571355
1122.359689	0.350350648
1124.288142	0.347735941
1126.216596	0.345863879
1128.145049	0.343833089
1130.073502	0.340727925
1132.001955	0.337242514
1133.930408	0.334600419
1135.858861	0.332691669
1137.787314	0.330434620
1139.715767	0.327607453
1141.644220	0.324968368
1143.572673	0.322274715
1145.501126	0.318957925
1147.429579	0.315827668
1149.358032	0.313692927
1151.286486	0.311950088
1153.214939	0.309581280
1155.143392	0.306466877
1157.071845	0.303178489
1159.000298	0.300324023
1160.928751	0.297881246
1162.857204	0.295349032
1164.785657	0.292630732
1166.714110	0.289680958
1168.642563	0.286573499
1170.571016	0.283750832
1172.499469	0.281195849
1174.427922	0.278528959
1176.356375	0.275702953
1178.284829	0.272924542
1180.213282	0.270128876
1182.141735	0.267180830
1184.070188	0.264319271
1185.998641	0.261736929
1187.927094	0.259321839
1189.855547	0.257046372
1191.784000	0.254953653
1193.712453	0.252627581
1195.640906	0.249889031
1197.569359	0.247299492
1199.497812	0.244860694
1201.426265	0.242032781
1203.354719	0.239366874
1205.283172	0.236652404
1207.211625	0.233927578
1209.140078	0.231457695
1211.068531	0.229232401
1212.996984	0.226964906
1214.925437	0.224657655
1216.853890	0.222485125
1218.782343	0.220500827
1220.710796	0.218737304
1222.639249	0.217070311
1224.567702	0.215132609
1226.496155	0.212786153
1228.424609	0.210519627
1230.353062	0.208788335
1232.281515	0.207180902
1234.209968	0.205085933
1236.138421	0.202639252
1238.066874	0.200222626
1239.995327	0.198067844
1241.923780	0.196391121
1243.852233	0.195101306
1245.780686	0.193819389
1247.709139	0.192356557
1249.637592	0.190572888
1251.566045	0.188603044
1253.494498	0.186773777
1255.422952	0.185061797
1257.351405	0.183382511
1259.279858	0.181873083
1261.208311	0.180675253
1263.136764	0.179326802
1265.065217	0.177305430
1266.993670	0.175183997
1268.922123	0.173440665
1270.850576	0.171620473
1272.779029	0.169678837
1274.707482	0.167930230
1276.635935	0.166472241
1278.564388	0.165161967
1280.492842	0.163741529
1282.421295	0.162320271
1284.349748	0.161124170
1286.278201	0.159863114
1288.206654	0.158160284
1290.135107	0.156031951
1292.063560	0.153802797
1293.992013	0.151855797
1295.920466	0.150256455
1297.848919	0.148888469
1299.777372	0.147767752
1301.705825	0.146788493
1303.634278	0.145734087
1305.562731	0.144500613
1307.491185	0.143172324
1309.419638	0.142067984
1311.348091	0.141117975
1313.276544	0.140298307
1315.204997	0.139692247
1317.133450	0.138690159
1319.061903	0.136935174
1320.990356	0.134643897
1322.918809	0.132244244
1324.847262	0.130437762
1326.775715	0.129225791
1328.704168	0.127956137
1330.632621	0.126675636
1332.561075	0.126024097
1334.489528	0.126222432
1336.417981	0.126710698
1338.346434	0.126352653
1340.274887	0.124875464
1342.203340	0.122603185
1344.131793	0.119990937
1346.060246	0.117958263
1347.988699	0.116712913
1349.917152	0.115833648
1351.845605	0.114938974
1353.774058	0.113780715
1355.702511	0.112802073
1357.630965	0.112643749
1359.559418	0.112859592
1361.487871	0.112346657
1363.416324	0.111344002
1365.344777	0.110233404
1367.273230	0.108686313
1369.201683	0.107603729
1371.130136	0.107241042
1373.058589	0.106504939
1374.987042	0.105420291
1376.915495	0.103980213
1378.843948	0.101988107
1380.772401	0.100440256
1382.700854	0.099825867
1384.629308	0.099205695
1386.557761	0.097714767
1388.486214	0.096464716
1390.414667	0.096503481
1392.343120	0.096989028
1394.271573	0.097578421
1396.200026	0.097978167
1398.128479	0.096819527
1400.056932	0.094693616
1401.985385	0.092637673
1403.913838	0.090476125
1405.842291	0.089051418
1407.770744	0.088316225
1409.699198	0.087451398
1411.627651	0.086969815
1413.556104	0.087439425
1415.484557	0.088141590
1417.413010	0.087669328
1419.341463	0.086641207
1421.269916	0.086153425
1423.198369	0.085051879
1425.126822	0.083684847
1427.055275	0.082750268
1428.983728	0.081741884
1430.912181	0.081352174
1432.840634	0.081602164
1434.769087	0.080672197
1436.697541	0.078650780
1438.625994	0.077329211
1440.554447	0.076084375
1442.482900	0.074930482
1444.411353	0.074640706
1446.339806	0.074462511
1448.268259	0.074037157
1450.196712	0.074115783
1452.125165	0.075492643
1454.053618	0.077745028
1455.982071	0.078700460
1457.910524	0.077707030
1459.838977	0.076061770
1461.767431	0.073461063
1463.695884	0.070244223
1465.624337	0.068441831
1467.552790	0.069096021
1469.481243	0.070475653
1471.409696	0.071005978
1473.338149	0.070694461
1475.266602	0.069121040
1477.195055	0.066677772
1479.123508	0.064598158
1481.051961	0.063188367
1482.980414	0.062898323
1484.908867	0.063905075
1486.837321	0.065511890
1488.765774	0.066264577
1490.694227	0.065557167
1492.622680	0.064503990
1494.551133	0.063211046
1496.479586	0.061865222
1498.408039	0.061024036
1500.336492	0.060756326
1502.264945	0.061678994
1504.193398	0.063402735
1506.121851	0.064617410
1508.050304	0.065170228
1509.978757	0.063842416
1511.907210	0.061244879
1513.835664	0.059826471
1515.764117	0.060163580
1517.692570	0.061755862
1519.621023	0.062564231
1521.549476	0.061592873
1523.477929	0.060478285
1525.406382	0.058846314
1527.334835	0.057012923
1529.263288	0.056138840
1531.191741	0.055236485
1533.120194	0.054074235
1535.048647	0.054652624
1536.977100	0.056334019
1538.905554	0.057554226
1540.834007	0.058783315
1542.762460	0.058050059
1544.690913	0.054957222
1546.619366	0.052559603
1548.547819	0.051331643
1550.476272	0.050820671
1552.404725	0.051108129
1554.333178	0.052499644
1556.261631	0.054506566
1558.190084	0.054886650
1560.118537	0.053929158
1562.046990	0.052383088
1563.975443	0.050367657
1565.903897	0.049598526
1567.832350	0.049593914
1569.760803	0.049346622
1571.689256	0.049667757
1573.617709	0.049928047
1575.546162	0.049534801
1577.474615	0.049294543
1579.403068	0.048584182
1581.331521	0.047025472
1583.259974	0.045865208
1585.188427	0.045670737
1587.116880	0.046040997
1589.045333	0.046409577
1590.973787	0.046513528
1592.902240	0.046356931
1594.830693	0.046174031
1596.759146	0.046373323
1598.687599	0.047013573
1600.616052	0.047693446
1602.544505	0.048068989
1604.472958	0.048092753
1606.401411	0.047882210
1608.329864	0.047779247
1610.258317	0.048237741
1612.186770	0.049460758
1614.115223	0.050908301
1616.043677	0.051900204
1617.972130	0.052854490
1619.900583	0.053480212
1621.829036	0.053066872
1623.757489	0.053054869
1625.685942	0.053759366
1627.614395	0.053876169
1629.542848	0.054094996
1631.471301	0.055306058
1633.399754	0.056517340
1635.328207	0.057020534
1637.256660	0.057374239
1639.185113	0.056948625
1641.113566	0.056259442
1643.042020	0.056518044
1644.970473	0.057074588
1646.898926	0.058130194
1648.827379	0.061014000
1650.755832	0.062563591
1652.684285	0.060535762
1654.612738	0.058234241
1656.541191	0.056481283
1658.469644	0.054784313
1660.398097	0.053832714
1662.326550	0.053607494
1664.255003	0.054185472
1666.183456	0.054787401
1668.111910	0.054460250
1670.040363	0.054105002
1671.968816	0.053832993
1673.897269	0.052315764
1675.825722	0.050926849
1677.754175	0.051203143
1679.682628	0.052289534
1681.611081	0.052974068
1683.539534	0.051898584
1685.467987	0.049770765
1687.396440	0.047655579
1689.324893	0.045577712
1691.253346	0.044737503
1693.181799	0.044908490
1695.110253	0.045270264
1697.038706	0.046191845
1698.967159	0.045959372
1700.895612	0.044292908
1702.824065	0.043032311
1704.752518	0.041453380
1706.680971	0.040024254
1708.609424	0.039265476
1710.537877	0.038712755
1712.466330	0.038547076
1714.394783	0.039035223
1716.323236	0.039420240
1718.251689	0.038871963
1720.180143	0.037711479
1722.108596	0.036178540
1724.037049	0.034799248
1725.965502	0.034299169
1727.893955	0.034659084
1729.822408	0.035655867
1731.750861	0.036414679
1733.679314	0.036035515
1735.607767	0.035485890
1737.536220	0.035021890
1739.464673	0.034650873
1741.393126	0.034848522
1743.321579	0.035094820
1745.250032	0.035244524
1747.178486	0.035484511
1749.106939	0.035120405
1751.035392	0.034123655
1752.963845	0.033428300
1754.892298	0.033170961
1756.820751	0.033347141
1758.749204	0.034023564
1760.677657	0.034316767
1762.606110	0.034112714
1764.534563	0.034128096
1766.463016	0.034592558
1768.391469	0.035689645
1770.319922	0.036744516
1772.248376	0.036914457
1774.176829	0.036770720
1776.105282	0.036682460
1778.033735	0.036504295
1779.962188	0.036272686
1781.890641	0.036042050
1783.819094	0.035855670
1785.747547	0.036163040
1787.676000	0.037195235
1789.604453	0.038218059
1791.532906	0.038812250
1793.461359	0.039338406
1795.389812	0.039655007
1797.318266	0.039638482
1799.246719	0.039641604
1801.175172	0.039795864
1803.103625	0.040011808
1805.032078	0.040153727
1806.960531	0.040312998
1808.888984	0.040502232
1810.817437	0.040498868
1812.745890	0.040280942
1814.674343	0.039990537
1816.602796	0.039784007
1818.531249	0.039919022
1820.459702	0.040471006
1822.388155	0.041178472
1824.316609	0.041832171
1826.245062	0.042568035
1828.173515	0.042856831
1830.101968	0.042450804
1832.030421	0.042077642
1833.958874	0.041739058
1835.887327	0.041212101
1837.815780	0.040697571
1839.744233	0.040574621
1841.672686	0.040854555
1843.601139	0.041229732
1845.529592	0.041495744
1847.458045	0.041136134
1849.386499	0.040442407
1851.314952	0.040138412
1853.243405	0.040003099
1855.171858	0.039643176
1857.100311	0.039212294
1859.028764	0.038985614
1860.957217	0.038989618
1862.885670	0.039180141
1864.814123	0.039441556
1866.742576	0.039252229
1868.671029	0.038439382
1870.599482	0.037609737
1872.527935	0.036975779
1874.456388	0.036614079
1876.384842	0.036669269
1878.313295	0.036760502
1880.241748	0.036541831
1882.170201	0.036050946
1884.098654	0.035539467
1886.027107	0.035319611
1887.955560	0.035295464
1889.884013	0.035285022
1891.812466	0.035174977
1893.740919	0.034637939
1895.669372	0.033863783
1897.597825	0.033281017
1899.526278	0.032904949
1901.454732	0.032591380
1903.383185	0.032300293
1905.311638	0.032172561
1907.240091	0.032208405
1909.168544	0.032093354
1911.096997	0.031610414
1913.025450	0.031107752
1914.953903	0.030957080
1916.882356	0.030810358
1918.810809	0.030572029
1920.739262	0.030418390
1922.667715	0.030150304
1924.596168	0.029767180
1926.524622	0.029208750
1928.453075	0.028484918
1930.381528	0.027898949
1932.309981	0.027590293
1934.238434	0.027435187
1936.166887	0.027305797
1938.095340	0.027208095
1940.023793	0.027048726
1941.952246	0.026834657
1943.880699	0.026839981
1945.809152	0.026842264
1947.737605	0.026408445
1949.666058	0.025637127
1951.594511	0.024983820
1953.522965	0.024795387
1955.451418	0.024878960
1957.379871	0.024930364
1959.308324	0.024904620
1961.236777	0.024733055
1963.165230	0.024381038
1965.093683	0.023996914
1967.022136	0.023719402
1968.950589	0.023469171
1970.879042	0.023046764
1972.807495	0.022706307
1974.735948	0.022807112
1976.664401	0.023064747
1978.592855	0.022952253
1980.521308	0.022432990
1982.449761	0.021980481
1984.378214	0.021853885
1986.306667	0.021764345
1988.235120	0.021552669
1990.163573	0.021375256
1992.092026	0.021267626
1994.020479	0.021179905
1995.948932	0.021073008
1997.877385	0.020858778
1999.805838	0.020472704
2001.734291	0.020100083
2003.662744	0.019890135
2005.591198	0.019748241
2007.519651	0.019589230
2009.448104	0.019479286
2011.376557	0.019524919
2013.305010	0.019473873
2015.233463	0.019046469
2017.161916	0.018594731
2019.090369	0.018367950
2021.018822	0.018111702
2022.947275	0.017916353
2024.875728	0.018072527
2026.804181	0.018429346
2028.732634	0.018607268
2030.661088	0.018404009
2032.589541	0.018020647
2034.517994	0.017798858
2036.446447	0.017682854
2038.374900	0.017413300
2040.303353	0.017053645
2042.231806	0.016913990
2044.160259	0.017016169
2046.088712	0.017060390
2048.017165	0.016871125
2049.945618	0.016573966
2051.874071	0.016428174
2053.802524	0.016478447
2055.730978	0.016575351
2057.659431	0.016645711
2059.587884	0.016644957
2061.516337	0.016551455
2063.444790	0.016418219
2065.373243	0.016250253
2067.301696	0.015935902
2069.230149	0.015464714
2071.158602	0.014968090
2073.087055	0.014559797
2075.015508	0.014515771
2076.943961	0.014915500
2078.872414	0.015144806
2080.800867	0.014920718
2082.729321	0.014812049
2084.657774	0.014978302
2086.586227	0.014946401
2088.514680	0.014806232
2090.443133	0.014974958
2092.371586	0.015239093
2094.300039	0.015202182
2096.228492	0.014822271
2098.156945	0.014284405
2100.085398	0.013905920
2102.013851	0.013849521
2103.942304	0.013906037
2105.870757	0.013937684
2107.799211	0.013856735
2109.727664	0.013595676
2111.656117	0.013505455
2113.584570	0.013824062
2115.513023	0.014141606
2117.441476	0.014176408
2119.369929	0.014065976
2121.298382	0.013851954
2123.226835	0.013669254
2125.155288	0.013628679
2127.083741	0.013471130
2129.012194	0.013234616
2130.940647	0.013074289
2132.869100	0.012869366
2134.797554	0.012939467
2136.726007	0.013371648
2138.654460	0.013424844
2140.582913	0.012935305
2142.511366	0.012592487
2144.439819	0.012521044
2146.368272	0.012372158
2148.296725	0.012181758
2150.225178	0.012183238
2152.153631	0.012291235
2154.082084	0.012188929
2156.010537	0.011881256
2157.938990	0.011643534
2159.867444	0.011697558
2161.795897	0.012020248
2163.724350	0.012266185
2165.652803	0.012255746
2167.581256	0.012242955
2169.509709	0.012368361
2171.438162	0.012386384
2173.366615	0.012169003
2175.295068	0.011828170
2177.223521	0.011602896
2179.151974	0.011641965
2181.080427	0.011753600
2183.008880	0.011785127
2184.937334	0.011740498
2186.865787	0.011529019
2188.794240	0.011228501
2190.722693	0.011127376
2192.651146	0.011188133
2194.579599	0.011179479
2196.508052	0.011150185
2198.436505	0.011233496
2200.364958	0.011416389
2202.293411	0.011494355
2204.221864	0.011380199
2206.150317	0.011287589
2208.078770	0.011242248
2210.007223	0.011150338
2211.935677	0.010952829
2213.864130	0.010755414
2215.792583	0.010798989
2217.721036	0.010979475
2219.649489	0.010995897
2221.577942	0.010719417
2223.506395	0.010399330
2225.434848	0.010325003
2227.363301	0.010373682
2229.291754	0.010530969
2231.220207	0.010776431
2233.148660	0.010744144
2235.077113	0.010512801
2237.005567	0.010427136
2238.934020	0.010353295
2240.862473	0.010156126
2242.790926	0.009950795
2244.719379	0.009799381
2246.647832	0.009585856
2248.576285	0.009396099
2250.504738	0.009581081
2252.433191	0.009826667
2254.361644	0.009976630
2256.290097	0.010232868
2258.218550	0.010541894
2260.147003	0.010527279
2262.075456	0.010094059
2264.003910	0.009577364
2265.932363	0.009289316
2267.860816	0.009252609
2269.789269	0.009398625
2271.717722	0.009436326
2273.646175	0.009031958
2275.574628	0.008490855
2277.503081	0.008431762
2279.431534	0.008905278
2281.359987	0.009283148
2283.288440	0.009173102
2285.216893	0.008936186
2287.145346	0.008843965
2289.073800	0.008744230
2291.002253	0.008604363
2292.930706	0.008580181
2294.859159	0.008629235
2296.787612	0.008602271
2298.716065	0.008530651
2300.644518	0.008512260
2302.572971	0.008605768
2304.501424	0.008759872
2306.429877	0.008757365
2308.358330	0.008467446
2310.286783	0.008094809
2312.215236	0.008053087
2314.143690	0.008533630
2316.072143	0.009212005
2318.000596	0.009717992
2319.929049	0.009788803
2321.857502	0.009287331
2323.785955	0.008636273
2325.714408	0.008347696
2327.642861	0.008399315
2329.571314	0.008452346
2331.499767	0.008095901
2333.428220	0.007512082
2335.356673	0.007144495
2337.285126	0.006902000
2339.213579	0.006547488
2341.142033	0.006525516
2343.070486	0.007086352
2344.998939	0.007877482
2346.927392	0.008511279
2348.855845	0.008794541
2350.784298	0.008604339
2352.712751	0.007906226
2354.641204	0.007166483
2356.569657	0.007307034
2358.498110	0.008387648
2360.426563	0.009194707
2362.355016	0.008793855
2364.283469	0.007571473
2366.211923	0.006797546
2368.140376	0.007126392
2370.068829	0.007590600
2371.997282	0.007156664
2373.925735	0.006329543
2375.854188	0.005854884
2377.782641	0.005742987
2379.711094	0.005884991
2381.639547	0.006189303
2383.568000	0.006347059
2385.496453	0.006203385
2387.424906	0.005985875
2389.353359	0.005919612
2391.281812	0.006022465
2393.210266	0.006145574
2395.138719	0.006110445
2397.067172	0.005959148
2398.995625	0.005808827
2400.924078	0.005680187
2402.852531	0.005682049
2404.780984	0.005948088
2406.709437	0.006243660
2408.637890	0.006182876
2410.566343	0.006042482
2412.494796	0.006196382
2414.423249	0.006310113
2416.351702	0.006244862
2418.280156	0.006213209
2420.208609	0.006108021
2422.137062	0.005927431
2424.065515	0.005882306
2425.993968	0.005932573
2427.922421	0.006143619
2429.850874	0.006325669
2431.779327	0.006188329
2433.707780	0.005832372
2435.636233	0.005675493
2437.564686	0.005608921
2439.493139	0.005202734
2441.421592	0.004899847
2443.350045	0.005346033
2445.278499	0.006145432
2447.206952	0.006551211
2449.135405	0.006365376
2451.063858	0.006058337
2452.992311	0.006019511
2454.920764	0.005822136
2456.849217	0.005329760
2458.777670	0.005012989
2460.706123	0.004985216
2462.634576	0.005104560
2464.563029	0.005440716
2466.491482	0.005865582
2468.419935	0.006117590
2470.348389	0.006197700
2472.276842	0.006089387
2474.205295	0.005747840
2476.133748	0.005411064
2478.062201	0.005309814
2479.990654	0.005498949
2481.919107	0.005895831
2483.847560	0.006317381
2485.776013	0.006575227
2487.704466	0.006590549
2489.632919	0.006538815
2491.561372	0.006655547
2493.489825	0.007015865
2495.418279	0.007490663
2497.346732	0.007958857
2499.275185	0.008291990
2501.203638	0.008288984
2503.132091	0.007994016
2505.060544	0.007749951
2506.988997	0.007728571
2508.917450	0.007759777
2510.845903	0.007656515
2512.774356	0.007511166
2514.702809	0.007669989
2516.631262	0.008089657
2518.559715	0.008420062
2520.488168	0.008609733
2522.416622	0.008810869
2524.345075	0.009128794
2526.273528	0.009521146
2528.201981	0.009794888
2530.130434	0.009847529
2532.058887	0.009876267
2533.987340	0.010114704
2535.915793	0.010484136
2537.844246	0.010731037
2539.772699	0.010879945
2541.701152	0.011136166
2543.629605	0.011351874
2545.558058	0.011272521
2547.486512	0.011187528
2549.414965	0.011548633
2551.343418	0.012239748
2553.271871	0.012775032
2555.200324	0.013152024
2557.128777	0.013651107
2559.057230	0.014028057
2560.985683	0.014053507
2562.914136	0.014016397
2564.842589	0.014128651
2566.771042	0.014362986
2568.699495	0.014731084
2570.627948	0.015074663
2572.556401	0.015165268
2574.484855	0.015136124
2576.413308	0.015260256
2578.341761	0.015490759
2580.270214	0.015730593
2582.198667	0.016079698
2584.127120	0.016346170
2586.055573	0.016317256
2587.984026	0.016316956
2589.912479	0.016603291
2591.840932	0.016898947
2593.769385	0.017089924
2595.697838	0.017286124
2597.626291	0.017477646
2599.554745	0.017635822
2601.483198	0.017745715
2603.411651	0.017731063
2605.340104	0.017724732
2607.268557	0.018059220
2609.197010	0.018575713
2611.125463	0.018719727
2613.053916	0.018503925
2614.982369	0.018436594
2616.910822	0.018654188
2618.839275	0.018818423
2620.767728	0.018708983
2622.696181	0.018453687
2624.624635	0.018336227
2626.553088	0.018481525
2628.481541	0.018729037
2630.409994	0.018958054
2632.338447	0.019018846
2634.266900	0.018758034
2636.195353	0.018404512
2638.123806	0.018265035
2640.052259	0.018370921
2641.980712	0.018562565
2643.909165	0.018664023
2645.837618	0.018619906
2647.766071	0.018295702
2649.694524	0.017807266
2651.622978	0.017578965
2653.551431	0.017623149
2655.479884	0.017603114
2657.408337	0.017485892
2659.336790	0.017549518
2661.265243	0.017659429
2663.193696	0.017358504
2665.122149	0.016872803
2667.050602	0.016766869
2668.979055	0.017052252
2670.907508	0.017275760
2672.835961	0.017095339
2674.764414	0.016596107
2676.692868	0.016239148
2678.621321	0.016273826
2680.549774	0.016440803
2682.478227	0.016546538
2684.406680	0.016658679
2686.335133	0.016542032
2688.263586	0.016032174
2690.192039	0.015720623
2692.120492	0.015921349
2694.048945	0.016055906
2695.977398	0.015832389
2697.905851	0.015499429
2699.834304	0.015233593
2701.762757	0.015082495
2703.691211	0.015033139
2705.619664	0.015048265
2707.548117	0.015187942
2709.476570	0.015416023
2711.405023	0.015400216
2713.333476	0.015195280
2715.261929	0.015298571
2717.190382	0.015547597
2719.118835	0.015419684
2721.047288	0.015196203
2722.975741	0.015163455
2724.904194	0.014922545
2726.832647	0.014388059
2728.761101	0.014120039
2730.689554	0.014320390
2732.618007	0.014498797
2734.546460	0.014243412
2736.474913	0.013796524
2738.403366	0.013441413
2740.331819	0.013038775
2742.260272	0.012731633
2744.188725	0.012916762
2746.117178	0.013374751
2748.045631	0.013506494
2749.974084	0.013327034
2751.902537	0.013360839
2753.830991	0.013547179
2755.759444	0.013261942
2757.687897	0.012441953
2759.616350	0.011746212
2761.544803	0.011809607
2763.473256	0.012528621
2765.401709	0.013088289
2767.330162	0.012953311
2769.258615	0.012384332
2771.187068	0.012057980
2773.115521	0.012269405
2775.043974	0.012636253
2776.972427	0.012723541
2778.900880	0.012715148
2780.829334	0.012695077
2782.757787	0.012339062
2784.686240	0.011941071
2786.614693	0.011949630
2788.543146	0.012177341
2790.471599	0.012427421
2792.400052	0.012533684
2794.328505	0.012395635
2796.256958	0.012229637
2798.185411	0.012133074
2800.113864	0.011994475
2802.042317	0.011821111
2803.970770	0.011804105
2805.899224	0.012037806
2807.827677	0.012294269
2809.756130	0.012290542
2811.684583	0.012181961
2813.613036	0.012205626
2815.541489	0.012163482
2817.469942	0.012015284
2819.398395	0.012112807
2821.326848	0.012304540
2823.255301	0.012070892
2825.183754	0.011689197
2827.112207	0.011678627
2829.040660	0.011737257
2830.969113	0.011581919
2832.897567	0.011358857
2834.826020	0.011365756
2836.754473	0.011770112
2838.682926	0.012011666
2840.611379	0.011719803
2842.539832	0.011351551
2844.468285	0.011227162
2846.396738	0.011214888
2848.325191	0.011238208
2850.253644	0.011230845
2852.182097	0.011271809
2854.110550	0.011324403
2856.039003	0.011285856
2857.967457	0.011166412
2859.895910	0.011099801
2861.824363	0.011011989
2863.752816	0.010875570
2865.681269	0.010950599
2867.609722	0.011216020
2869.538175	0.011284596
2871.466628	0.011192748
2873.395081	0.011353396
2875.323534	0.011672977
2877.251987	0.011643338
2879.180440	0.011073015
2881.108893	0.010335553
2883.037347	0.010093249
2884.965800	0.010604804
2886.894253	0.011373726
2888.822706	0.011765462
2890.751159	0.011571228
2892.679612	0.011130960
2894.608065	0.010943379
2896.536518	0.011213102
2898.464971	0.011449655
2900.393424	0.011096748
2902.321877	0.010606921
2904.250330	0.010598140
2906.178783	0.010696634
2908.107236	0.010455306
2910.035690	0.010184475
2911.964143	0.010174032
2913.892596	0.010362432
2915.821049	0.010736087
2917.749502	0.011105141
2919.677955	0.011126446
2921.606408	0.010808193
2923.534861	0.010626992
2925.463314	0.010802350
2927.391767	0.010987179
2929.320220	0.011025692
2931.248673	0.011181891
2933.177126	0.011311863
2935.105580	0.010895181
2937.034033	0.010283342
2938.962486	0.010103825
2940.890939	0.010147345
2942.819392	0.010311271
2944.747845	0.010652686
2946.676298	0.010814211
2948.604751	0.010869845
2950.533204	0.011104538
2952.461657	0.011240823
2954.390110	0.011005904
2956.318563	0.010612017
2958.247016	0.010477872
2960.175469	0.010807643
2962.103923	0.011280932
2964.032376	0.011448869
2965.960829	0.011330928
2967.889282	0.011240495
2969.817735	0.011243002
2971.746188	0.011287477
2973.674641	0.011436977
2975.603094	0.011395562
2977.531547	0.010865412
2979.460000	0.010343021
2981.388453	0.010163491
2983.316906	0.010260330
2985.245359	0.010731493
2987.173813	0.011327863
2989.102266	0.011695427
2991.030719	0.011864471
2992.959172	0.011976276
2994.887625	0.012084995
2996.816078	0.011956734
2998.744531	0.011447001
3000.672984	0.011049714
3002.601437	0.011151574
3004.529890	0.011532062
3006.458343	0.011946698
3008.386796	0.012283627
3010.315249	0.012375923
3012.243703	0.012314351
3014.172156	0.012224748
3016.100609	0.012020892
3018.029062	0.011812811
3019.957515	0.011708220
3021.885968	0.011764381
3023.814421	0.012102867
3025.742874	0.012446595
3027.671327	0.012511401
3029.599780	0.012474449
3031.528233	0.012551984
3033.456686	0.012736810
3035.385139	0.012852243
3037.313592	0.012803200
3039.242046	0.012626559
3041.170499	0.012464526
3043.098952	0.012574025
3045.027405	0.012927772
3046.955858	0.013303164
3048.884311	0.013723546
3050.812764	0.014313767
3052.741217	0.014846130
3054.669670	0.014969775
3056.598123	0.014784087
3058.526576	0.014510101
3060.455029	0.014235966
3062.383482	0.014104695
3064.311936	0.014198631
3066.240389	0.014335350
3068.168842	0.014193689
3070.097295	0.013974839
3072.025748	0.014129676
3073.954201	0.014586791
3075.882654	0.015016014
3077.811107	0.015308818
3079.739560	0.015464533
3081.668013	0.015449903
3083.596466	0.015289644
3085.524919	0.015144576
3087.453372	0.015117120
3089.381825	0.015216429
3091.310279	0.015449563
3093.238732	0.015745452
3095.167185	0.016028630
3097.095638	0.016233742
3099.024091	0.016408231
3100.952544	0.016726319
3102.880997	0.017199880
3104.809450	0.017383464
3106.737903	0.017037340
3108.666356	0.016572639
3110.594809	0.016391650
3112.523262	0.016575668
3114.451715	0.017078377
3116.380169	0.017744809
3118.308622	0.018290708
3120.237075	0.018317018
3122.165528	0.017670237
3124.093981	0.016887702
3126.022434	0.016715823
3127.950887	0.017321741
3129.879340	0.018132985
3131.807793	0.018344127
3133.736246	0.018004617
3135.664699	0.017913643
3137.593152	0.018381160
3139.521605	0.019016370
3141.450058	0.019467950
3143.378512	0.019595722
3145.306965	0.019491279
3147.235418	0.019678261
3149.163871	0.020221770
3151.092324	0.020637129
3153.020777	0.020753184
3154.949230	0.020689953
3156.877683	0.020803427
3158.806136	0.021223601
3160.734589	0.021518629
3162.663042	0.021441275
3164.591495	0.021066550
3166.519948	0.020772211
3168.448402	0.021171045
3170.376855	0.021986933
3172.305308	0.022297883
3174.233761	0.022125507
3176.162214	0.022014301
3178.090667	0.022129307
3180.019120	0.022658622
3181.947573	0.023332141
3183.876026	0.023589194
3185.804479	0.023565156
3187.732932	0.023544367
3189.661385	0.023391489
3191.589838	0.023208944
3193.518292	0.023272267
3195.446745	0.023562102
3197.375198	0.023851402
3199.303651	0.023974009
3201.232104	0.024222936
3203.160557	0.024825448
3205.089010	0.025083218
3207.017463	0.024781438
3208.945916	0.024902215
3210.874369	0.025509069
3212.802822	0.025646284
3214.731275	0.025355587
3216.659728	0.025527800
3218.588181	0.026259236
3220.516635	0.026646504
3222.445088	0.026246326
3224.373541	0.025840804
3226.301994	0.026198661
3228.230447	0.026858430
3230.158900	0.026880655
3232.087353	0.026410976
3234.015806	0.026060212
3235.944259	0.026024230
3237.872712	0.026498642
3239.801165	0.027116159
3241.729618	0.027248504
3243.658071	0.027205946
3245.586525	0.027477501
3247.514978	0.027935708
3249.443431	0.028214138
3251.371884	0.028156219
3253.300337	0.028022075
3255.228790	0.028036863
3257.157243	0.028152071
3259.085696	0.028226718
3261.014149	0.028135406
3262.942602	0.028058184
3264.871055	0.028160591
3266.799508	0.028282454
3268.727961	0.028380198
3270.656414	0.028598476
3272.584868	0.028897446
3274.513321	0.029231589
3276.441774	0.029481372
3278.370227	0.029256884
3280.298680	0.028722169
3282.227133	0.028697472
3284.155586	0.029439999
3286.084039	0.030301625
3288.012492	0.030778226
3289.940945	0.030809838
3291.869398	0.030621873
3293.797851	0.030776244
3295.726304	0.031126039
3297.654758	0.031033499
3299.583211	0.030738184
3301.511664	0.030751327
3303.440117	0.031067608
3305.368570	0.031491634
3307.297023	0.031820994
3309.225476	0.031700969
3311.153929	0.031094899
3313.082382	0.030577311
3315.010835	0.030402418
3316.939288	0.030610124
3318.867741	0.031352747
3320.796194	0.032190956
3322.724648	0.032485921
3324.653101	0.032275978
3326.581554	0.032218754
3328.510007	0.032799151
3330.438460	0.033506483
3332.366913	0.033494078
3334.295366	0.032978650
3336.223819	0.032792542
3338.152272	0.032868404
3340.080725	0.032629654
3342.009178	0.032316025
3343.937631	0.032617934
3345.866084	0.033417862
3347.794537	0.034057412
3349.722991	0.034190692
3351.651444	0.033953026
3353.579897	0.033857275
3355.508350	0.034024898
3357.436803	0.034200266
3359.365256	0.034322880
3361.293709	0.034245327
3363.222162	0.034116164
3365.150615	0.034297127
3367.079068	0.034641039
3369.007521	0.034981195
3370.935974	0.035389118
3372.864427	0.036000382
3374.792881	0.036628600
3376.721334	0.036623739
3378.649787	0.036099289
3380.578240	0.036029059
3382.506693	0.036429085
3384.435146	0.036613815
3386.363599	0.036741275
3388.292052	0.036958508
3390.220505	0.036705751
3392.148958	0.036333039
3394.077411	0.036664490
3396.005864	0.037099659
3397.934317	0.037045423
3399.862770	0.036964472
3401.791224	0.036926426
3403.719677	0.036538072
3405.648130	0.036618676
3407.576583	0.037236284
3409.505036	0.037457664
3411.433489	0.037208132
3413.361942	0.037157260
3415.290395	0.037163686
3417.218848	0.037010722
3419.147301	0.036917921
3421.075754	0.036973692
3423.004207	0.037198946
3424.932660	0.037524894
3426.861114	0.037894666
3428.789567	0.038267650
3430.718020	0.038602397
3432.646473	0.038754724
3434.574926	0.038338128
3436.503379	0.037537191
3438.431832	0.037028313
3440.360285	0.036779296
3442.288738	0.036487818
3444.217191	0.036369376
3446.145644	0.036607280
3448.074097	0.037022885
3450.002550	0.037059292
3451.931004	0.036732458
3453.859457	0.036585931
3455.787910	0.036483981
3457.716363	0.036161799
3459.644816	0.035754923
3461.573269	0.035608277
3463.501722	0.035810381
3465.430175	0.035773393
3467.358628	0.035416201
3469.287081	0.035333231
3471.215534	0.035473190
3473.143987	0.035450846
3475.072440	0.035447277
3477.000893	0.035761606
3478.929347	0.036194630
3480.857800	0.036393527
3482.786253	0.036414806
3484.714706	0.036139935
3486.643159	0.035386253
3488.571612	0.034864537
3490.500065	0.035011545
3492.428518	0.035007291
3494.356971	0.034346927
3496.285424	0.033624321
3498.213877	0.033261433
3500.142330	0.033098288
3502.070783	0.032935116
3503.999237	0.032760885
3505.927690	0.032582156
3507.856143	0.032425147
3509.784596	0.032521170
3511.713049	0.032811526
3513.641502	0.033049840
3515.569955	0.033197016
3517.498408	0.033211123
3519.426861	0.032908250
3521.355314	0.032091971
3523.283767	0.031400707
3525.212220	0.031757254
3527.140673	0.032463845
3529.069126	0.032157313
3530.997580	0.031006053
3532.926033	0.029986970
3534.854486	0.029413806
3536.782939	0.029198650
3538.711392	0.029063433
3540.639845	0.028710762
3542.568298	0.028453242
3544.496751	0.028716043
3546.425204	0.029178854
3548.353657	0.029111894
3550.282110	0.028384216
3552.210563	0.027648807
3554.139016	0.027366161
3556.067470	0.027188478
3557.995923	0.026801437
3559.924376	0.026479429
3561.852829	0.026541349
3563.781282	0.026953889
3565.709735	0.027525252
3567.638188	0.027958998
3569.566641	0.027481476
3571.495094	0.025943354
3573.423547	0.024608340
3575.352000	0.024375517
3577.280453	0.024605127
3579.208906	0.024448689
3581.137360	0.024161110
3583.065813	0.024362743
3584.994266	0.024763662
3586.922719	0.024362547
3588.851172	0.023226587
3590.779625	0.022378691
3592.708078	0.022208143
3594.636531	0.022540595
3596.564984	0.022897996
3598.493437	0.022805713
3600.421890	0.022289230
3602.350343	0.021759085
3604.278796	0.021350965
3606.207249	0.020755699
3608.135703	0.020100683
3610.064156	0.019993059
3611.992609	0.020399896
3613.921062	0.020641014
3615.849515	0.020248400
3617.777968	0.019711545
3619.706421	0.019931819
3621.634874	0.020600772
3623.563327	0.020727361
3625.491780	0.019942028
3627.420233	0.018485261
3629.348686	0.017686719
3631.277139	0.018131528
3633.205593	0.018304558
3635.134046	0.017712949
3637.062499	0.017150158
3638.990952	0.016974621
3640.919405	0.017159978
3642.847858	0.017721009
3644.776311	0.018659927
3646.704764	0.019587198
3648.633217	0.019608291
3650.561670	0.018463636
3652.490123	0.017228995
3654.418576	0.016273336
3656.347029	0.015690261
3658.275482	0.015618381
3660.203936	0.015615451
3662.132389	0.015498074
3664.060842	0.015266526
3665.989295	0.014637904
3667.917748	0.013718800
3669.846201	0.013306580
3671.774654	0.013645582
3673.703107	0.013557686
3675.631560	0.012785070
3677.560013	0.012113630
3679.488466	0.011652132
3681.416919	0.011473585
3683.345372	0.011564231
3685.273826	0.011591829
3687.202279	0.011425105
3689.130732	0.011546169
3691.059185	0.012187076
3692.987638	0.012748162
3694.916091	0.012909445
3696.844544	0.012786211
3698.772997	0.012418868
3700.701450	0.011990642
3702.629903	0.011807271
3704.558356	0.011736495
3706.486809	0.011567051
3708.415262	0.011389174
3710.343716	0.011332798
3712.272169	0.011408724
3714.200622	0.011707520
3716.129075	0.012307277
3718.057528	0.013095640
3719.985981	0.013973023
3721.914434	0.014758741
3723.842887	0.014949401
3725.771340	0.014250963
3727.699793	0.013283299
3729.628246	0.012943192
3731.556699	0.013527392
3733.485152	0.014109872
3735.413605	0.013476291
3737.342059	0.012607558
3739.270512	0.012547032
3741.198965	0.012823137
3743.127418	0.012885338
3745.055871	0.013024438
3746.984324	0.013802288
3748.912777	0.015211464
3750.841230	0.016625758
3752.769683	0.016686197
3754.698136	0.015497102
3756.626589	0.014382067
3758.555042	0.013501038
3760.483495	0.012605567
3762.411949	0.012222647
3764.340402	0.012861902
3766.268855	0.014088352
3768.197308	0.014579563
3770.125761	0.013824331
3772.054214	0.012935360
3773.982667	0.012482760
3775.911120	0.012274543
3777.839573	0.012247065
3779.768026	0.012520859
3781.696479	0.013185602
3783.624932	0.013853109
3785.553385	0.014044630
3787.481838	0.013891882
3789.410292	0.013743668
3791.338745	0.013560971
3793.267198	0.013355626
3795.195651	0.013541931
3797.124104	0.014143805
3799.052557	0.014236673
3800.981010	0.013521135
3802.909463	0.013155350
3804.837916	0.013349877
3806.766369	0.013548487
3808.694822	0.013867068
3810.623275	0.014090631
3812.551728	0.013713936
3814.480182	0.012867720
3816.408635	0.012594985
3818.337088	0.013514126
3820.265541	0.014399658
3822.193994	0.014078120
3824.122447	0.013242161
3826.050900	0.012675850
3827.979353	0.012734675
3829.907806	0.013405652
3831.836259	0.014326462
3833.764712	0.014582665
3835.693165	0.013626460
3837.621618	0.012621481
3839.550071	0.012699476
3841.478525	0.012985053
3843.406978	0.012409758
3845.335431	0.011540724
3847.263884	0.011065937
3849.192337	0.010899377
3851.120790	0.010622042
3853.049243	0.010436100
3854.977696	0.011118108
3856.906149	0.012220801
3858.834602	0.012994451
3860.763055	0.013652637
3862.691508	0.014379004
3864.619961	0.014914658
3866.548415	0.014749867
3868.476868	0.013645495
3870.405321	0.012467295
3872.333774	0.012009624
3874.262227	0.012271361
3876.190680	0.013169918
3878.119133	0.014041674
3880.047586	0.014162756
3881.976039	0.013708113
3883.904492	0.013012485
3885.832945	0.012614507
3887.761398	0.013017356
3889.689851	0.013726226
3891.618305	0.013904581
3893.546758	0.013328016
3895.475211	0.012589690
3897.403664	0.012460334
3899.332117	0.013163510
3901.260570	0.013920876
3903.189023	0.013621232
3905.117476	0.012685912
3907.045929	0.012114120
3908.974382	0.011929300
3910.902835	0.011892736
3912.831288	0.011735349
3914.759741	0.011131756
3916.688194	0.010437974
3918.616648	0.010406476
3920.545101	0.011035273
3922.473554	0.011724921
3924.402007	0.012083209
3926.330460	0.012057488
3928.258913	0.011999425
3930.187366	0.012357485
3932.115819	0.013025260
3934.044272	0.013185248
3935.972725	0.012399316
3937.901178	0.011495255
3939.829631	0.011372180
3941.758084	0.011836935
3943.686538	0.012215203
3945.614991	0.012184661
3947.543444	0.011951473
3949.471897	0.011902400
3951.400350	0.012019271
3953.328803	0.012173839
3955.257256	0.012299480
3957.185709	0.012101143
3959.114162	0.011617456
3961.042615	0.011234358
3962.971068	0.011057004
3964.899521	0.011115446
3966.827974	0.011328114
3968.756427	0.011235042
3970.684881	0.010675229
3972.613334	0.010408756
3974.541787	0.010876020
3976.470240	0.011269347
3978.398693	0.010795557
3980.327146	0.009879394
3982.255599	0.009328351
3984.184052	0.009353091
3986.112505	0.009686335
3988.040958	0.010091986
3989.969411	0.010483559
3991.897864	0.010755368
3993.826317	0.010620185
3995.754771	0.010108944
3997.683224	0.009954711
3999.611677	0.010321421
4001.540130	0.010450748
4003.468583	0.010126092
4005.397036	0.010166801
4007.325489	0.010248422
4009.253942	0.010162923
4011.182395	0.010778255
4013.110848	0.011254499
4015.039301	0.010740898
4016.967754	0.010265684
4018.896207	0.010028035
4020.824661	0.009077159
4022.753114	0.007598542
4024.681567	0.006808695
4026.610020	0.007046057
4028.538473	0.007569004
4030.466926	0.008157952
4032.395379	0.008895797
4034.323832	0.009227232
4036.252285	0.009024053
4038.180738	0.009054943
4040.109191	0.009168806
4042.037644	0.008915740
4043.966097	0.008837831
4045.894550	0.008733945
4047.823004	0.008236591
4049.751457	0.008233321
4051.679910	0.009131051
4053.608363	0.009780403
4055.536816	0.009602394
4057.465269	0.009452936
4059.393722	0.010002310
4061.322175	0.010412622
4063.250628	0.009952877
4065.179081	0.009160202
4067.107534	0.008722392
4069.035987	0.008694858
4070.964440	0.008771443
4072.892894	0.008824206
4074.821347	0.009055265
4076.749800	0.008832093
4078.678253	0.008276417
4080.606706	0.007898635
4082.535159	0.007913289
4084.463612	0.008622321
4086.392065	0.009747311
4088.320518	0.010055779
4090.248971	0.009332337
4092.177424	0.008851058
4094.105877	0.009039679
4096.034330	0.009078122
4097.962783	0.008779460
4099.891237	0.009078086
4101.819690	0.009645265
4103.748143	0.009430068
4105.676596	0.008751433
4107.605049	0.008462093
4109.533502	0.008139640
4111.461955	0.007582803
4113.390408	0.007032857
4115.318861	0.006864210
4117.247314	0.007663948
4119.175767	0.008780601
4121.104220	0.008949568
4123.032673	0.008591023
4124.961127	0.008580022
4126.889580	0.008471658
4128.818033	0.008106282
4130.746486	0.008350806
4132.674939	0.008903673
4134.603392	0.008927775
4136.531845	0.008533145
4138.460298	0.008306716
4140.388751	0.008348976
4142.317204	0.007935720
4144.245657	0.007064781
4146.174110	0.007102188
4148.102563	0.008336766
4150.031017	0.009330018
4151.959470	0.008739454
4153.887923	0.007246787
4155.816376	0.006872311
4157.744829	0.007252634
4159.673282	0.006633691
4161.601735	0.005765160
4163.530188	0.006892368
4165.458641	0.008973205
4167.387094	0.009536677
4169.315547	0.008800141
4171.244000	0.007908281
4173.172453	0.007633903
4175.100906	0.007824487
4177.029360	0.007821972
4178.957813	0.007607648
4180.886266	0.007677108
4182.814719	0.007789487
4184.743172	0.007605550
4186.671625	0.007672520
4188.600078	0.008424542
4190.528531	0.009116802
4192.456984	0.008989766
4194.385437	0.008527964
4196.313890	0.008338515
4198.242343	0.008381952
4200.170796	0.008240983
4202.099250	0.007659529
4204.027703	0.006799718
4205.956156	0.006231060
4207.884609	0.006138912
4209.813062	0.006011703
4211.741515	0.006505148
4213.669968	0.007917449
4215.598421	0.008600083
4217.526874	0.007476447
4219.455327	0.006246167
4221.383780	0.006062220
4223.312233	0.006231468
4225.240686	0.006788136
4227.169139	0.007672070
4229.097593	0.008243003
4231.026046	0.008079449
4232.954499	0.007392013
4234.882952	0.006505997
4236.811405	0.006347352
4238.739858	0.007014525
4240.668311	0.006695662
4242.596764	0.005366400
4244.525217	0.004831253
4246.453670	0.005408495
4248.382123	0.006047444
4250.310576	0.006186828
4252.239029	0.006370445
4254.167483	0.007065285
4256.095936	0.007719860
4258.024389	0.007514473
4259.952842	0.006771259
4261.881295	0.006711337
4263.809748	0.006991151
4265.738201	0.006669640
4267.666654	0.006220311
4269.595107	0.005840013
4271.523560	0.005605169
4273.452013	0.005763003
4275.380466	0.006459327
4277.308919	0.006510532
4279.237373	0.005406999
4281.165826	0.004506462
4283.094279	0.004089465
4285.022732	0.004715177
4286.951185	0.005346213
4288.879638	0.005488789
4290.808091	0.006139588
4292.736544	0.006609160
4294.664997	0.006262314
4296.593450	0.006203615
4298.521903	0.006639204
4300.450356	0.006731251
4302.378809	0.006093003
4304.307262	0.005222015
4306.235716	0.005002865
4308.164169	0.005576168
4310.092622	0.006389069
4312.021075	0.006138016
4313.949528	0.005470134
4315.877981	0.005750186
4317.806434	0.006392532
4319.734887	0.006524138
4321.663340	0.006535843
4323.591793	0.006625261
4325.520246	0.006186008
4327.448699	0.005585958
4329.377152	0.005453549
4331.305606	0.005618121
4333.234059	0.006130222
4335.162512	0.006784850
4337.090965	0.007063388
4339.019418	0.006484445
4340.947871	0.005981328
4342.876324	0.005961881
4344.804777	0.005698896
4346.733230	0.005840401
4348.661683	0.006732014
4350.590136	0.006836026
4352.518589	0.006855771
4354.447042	0.007607782
4356.375495	0.008144996
4358.303949	0.007204048
4360.232402	0.006130534
4362.160855	0.006060028
4364.089308	0.006208968
4366.017761	0.007088412
4367.946214	0.008533960
4369.874667	0.008755301
4371.803120	0.007526810
4373.731573	0.006771903
4375.660026	0.007277692
4377.588479	0.007914719
4379.516932	0.007258394
4381.445385	0.005811365
4383.373839	0.005291853
4385.302292	0.006046583
4387.230745	0.007110339
4389.159198	0.007377417
4391.087651	0.006909483
4393.016104	0.006679902
4394.944557	0.006406766
4396.873010	0.005945017
4398.801463	0.005966094
4400.729916	0.006796662
4402.658369	0.007340191
4404.586822	0.007233067
4406.515275	0.007502129
4408.443729	0.007777935
4410.372182	0.007566744
4412.300635	0.007428666
4414.229088	0.007627682
4416.157541	0.007738951
4418.085994	0.007604510
4420.014447	0.007457745
4421.942900	0.007062015
4423.871353	0.006082749
4425.799806	0.005355018
4427.728259	0.005624124
4429.656712	0.006525490
4431.585165	0.007010736
4433.513618	0.006876369
4435.442072	0.006583101
4437.370525	0.006215867
4439.298978	0.005941090
4441.227431	0.006292484
4443.155884	0.007089458
4445.084337	0.007565478
4447.012790	0.007082275
4448.941243	0.005915884
4450.869696	0.004946101
4452.798149	0.004767267
4454.726602	0.005500734
4456.655055	0.006047200
4458.583508	0.005709079
4460.511962	0.005112586
4462.440415	0.005427765
4464.368868	0.007046594
4466.297321	0.007464930
4468.225774	0.006678172
4470.154227	0.006440349
4472.082680	0.006754119
4474.011133	0.007020892
4475.939586	0.007146453
4477.868039	0.007246674
4479.796492	0.007216460
4481.724945	0.007103056
4483.653398	0.007010852
4485.581851	0.006930036
4487.510305	0.006040725
4489.438758	0.005077154
4491.367211	0.004850626
4493.295664	0.005450800
4495.224117	0.006189188
4497.152570	0.006461144
4499.081023	0.006890434
4501.009476	0.007267738
4502.937929	0.007076786
4504.866382	0.006716063
4506.794835	0.006513392
4508.723288	0.006865295
4510.651741	0.007757976
4512.580195	0.008536167
4514.508648	0.008599148
4516.437101	0.008257211
4518.365554	0.007874719
4520.294007	0.007676508
4522.222460	0.007955897
4524.150913	0.008395248
4526.079366	0.008264970
4528.007819	0.007875072
4529.936272	0.007882336
4531.864725	0.007881408
4533.793178	0.007829120
4535.721631	0.008179761
4537.650084	0.008380001
4539.578538	0.007214132
4541.506991	0.005590969
4543.435444	0.005584706
4545.363897	0.006560334
4547.292350	0.006461978
4549.220803	0.005824148
4551.149256	0.006236971
4553.077709	0.007523098
4555.006162	0.007941051
4556.934615	0.006817295
4558.863068	0.005807728
4560.791521	0.005795688
4562.719974	0.006458285
4564.648428	0.006615152
4566.576881	0.006033744
4568.505334	0.005362720
4570.433787	0.004802100
4572.362240	0.004528809
4574.290693	0.004844066
4576.219146	0.005476024
4578.147599	0.005769886
4580.076052	0.005914392
4582.004505	0.006076302
4583.932958	0.006429179
4585.861411	0.006951677
4587.789864	0.007234838
4589.718318	0.007600764
4591.646771	0.008257118
4593.575224	0.008339908
4595.503677	0.007901487
4597.432130	0.007768965
4599.360583	0.008390556
4601.289036	0.008483605
4603.217489	0.007570690
[truncated: 1,501 more rows]
