# Supplementary material for: Adaptive Method for Quantitative Estimation of Glucose and Fructose Concentrations in Aqueous Solutions Based on Infrared Nanoantenna Optics
Source: Sensors (Basel). 2019 Jul 11;19(14):3053. doi: 10.3390/s19143053 (PMC6678705; doi:10.3390/s19143053)
Supplement: Supplementary file 1 [file sensors-19-03053-s001.zip › 00_Measurement_Data/Fructose cycles/3 water/res4 sc50_50 ap100x100/3 water.7.txt]

748.239793	0.012281158
750.168246	0.009851649
752.096699	0.020124532
754.025152	0.022994490
755.953605	0.033260021
757.882058	0.042707648
759.810511	0.030620964
761.738964	0.022646708
763.667418	0.030272033
765.595871	0.029711775
767.524324	0.022960331
769.452777	0.026244683
771.381230	0.027438302
773.309683	0.032985572
775.238136	0.028281266
777.166589	0.022829631
779.095042	0.016695639
781.023495	0.019218219
782.951948	0.038121730
784.880401	0.029277707
786.808854	0.023030946
788.737308	0.031788424
790.665761	0.036614474
792.594214	0.035610959
794.522667	0.033623233
796.451120	0.041770123
798.379573	0.051881488
800.308026	0.041167505
802.236479	0.031133913
804.164932	0.025903130
806.093385	0.040024862
808.021838	0.042531502
809.950291	0.028151836
811.878744	0.014311751
813.807197	0.014954920
815.735651	0.021511922
817.664104	0.027442794
819.592557	0.021162111
821.521010	0.027246278
823.449463	0.031332452
825.377916	0.036088135
827.306369	0.039716005
829.234822	0.027666755
831.163275	0.019366793
833.091728	0.026793679
835.020181	0.026426511
836.948634	0.018999865
838.877087	0.022581182
840.805541	0.011390706
842.733994	0.008960564
844.662447	0.015936308
846.590900	0.019916717
848.519353	0.020829437
850.447806	0.019285057
852.376259	0.021257605
854.304712	0.018105643
856.233165	0.015689632
858.161618	0.017788909
860.090071	0.016294545
862.018524	0.012200966
863.946977	0.010134098
865.875430	0.012886297
867.803884	0.018726636
869.732337	0.027619075
871.660790	0.030376967
873.589243	0.029898020
875.517696	0.033578116
877.446149	0.037466187
879.374602	0.037466504
881.303055	0.037175898
883.231508	0.037558600
885.159961	0.037227727
887.088414	0.036074691
889.016867	0.035810594
890.945320	0.037778635
892.873774	0.041889336
894.802227	0.047521785
896.730680	0.053056106
898.659133	0.057726093
900.587586	0.061707955
902.516039	0.065308526
904.444492	0.068934754
906.372945	0.072717398
908.301398	0.076204546
910.229851	0.079058319
912.158304	0.082373932
914.086757	0.087457404
916.015210	0.093338206
917.943664	0.097675934
919.872117	0.101196326
921.800570	0.105311200
923.729023	0.109529540
925.657476	0.114310302
927.585929	0.120345213
929.514382	0.126234725
931.442835	0.130668491
933.371288	0.134670109
935.299741	0.139598846
937.228194	0.145294875
939.156647	0.151435137
941.085100	0.157934800
943.013553	0.163906813
944.942007	0.169243217
946.870460	0.174893647
948.798913	0.180592507
950.727366	0.185758024
952.655819	0.191342741
954.584272	0.198139578
956.512725	0.205489397
958.441178	0.212365851
960.369631	0.218915924
962.298084	0.226164341
964.226537	0.233109087
966.154990	0.238206759
968.083443	0.242859125
970.011897	0.248444989
971.940350	0.254960150
973.868803	0.262589008
975.797256	0.270223707
977.725709	0.276853353
979.654162	0.283478290
981.582615	0.290363163
983.511068	0.296550989
985.439521	0.302242011
987.367974	0.307777345
989.296427	0.312746793
991.224880	0.317661345
993.153333	0.323131710
995.081786	0.329008192
997.010240	0.335256785
998.938693	0.341560185
1000.867146	0.346991062
1002.795599	0.350851059
1004.724052	0.353899300
1006.652505	0.357792079
1008.580958	0.362955511
1010.509411	0.368207395
1012.437864	0.372480661
1014.366317	0.376313448
1016.294770	0.380548030
1018.223223	0.384668738
1020.151676	0.388214737
1022.080130	0.391525120
1024.008583	0.394319057
1025.937036	0.396667391
1027.865489	0.399820983
1029.793942	0.403167754
1031.722395	0.405212849
1033.650848	0.407063156
1035.579301	0.409104258
1037.507754	0.410070002
1039.436207	0.410807908
1041.364660	0.412094682
1043.293113	0.412878543
1045.221566	0.413072407
1047.150019	0.413353175
1049.078473	0.413928032
1051.006926	0.414744109
1052.935379	0.415156424
1054.863832	0.414574355
1056.792285	0.413374394
1058.720738	0.412042081
1060.649191	0.410553336
1062.577644	0.409261256
1064.506097	0.408770055
1066.434550	0.408628166
1068.363003	0.407766849
1070.291456	0.406163126
1072.219909	0.404689968
1074.148363	0.403393835
1076.076816	0.401873618
1078.005269	0.400386691
1079.933722	0.398817569
1081.862175	0.396939725
1083.790628	0.395394713
1085.719081	0.394628257
1087.647534	0.394145072
1089.575987	0.392896950
1091.504440	0.390544057
1093.432893	0.388118833
1095.361346	0.386266202
1097.289799	0.384251714
1099.218253	0.381385714
1101.146706	0.378279269
1103.075159	0.375749677
1105.003612	0.373306334
1106.932065	0.370596319
1108.860518	0.368287235
1110.788971	0.366495907
1112.717424	0.364646524
1114.645877	0.362193048
1116.574330	0.359127373
1118.502783	0.356070787
1120.431236	0.353350550
1122.359689	0.350732744
1124.288142	0.348006010
1126.216596	0.345468342
1128.145049	0.343096018
1130.073502	0.340327621
1132.001955	0.337509304
1133.930408	0.335233033
1135.858861	0.333329290
1137.787314	0.331301391
1139.715767	0.328662783
1141.644220	0.325618207
1143.572673	0.322828561
1145.501126	0.320576251
1147.429579	0.318511069
1149.358032	0.315944523
1151.286486	0.312704265
1153.214939	0.309084475
1155.143392	0.305577308
1157.071845	0.302663118
1159.000298	0.300129145
1160.928751	0.297566891
1162.857204	0.294870853
1164.785657	0.291911125
1166.714110	0.288743943
1168.642563	0.285595655
1170.571016	0.282572716
1172.499469	0.279768407
1174.427922	0.277221918
1176.356375	0.274820507
1178.284829	0.272428244
1180.213282	0.269879043
1182.141735	0.267011851
1184.070188	0.264062673
1185.998641	0.261454046
1187.927094	0.259115249
1189.855547	0.256753296
1191.784000	0.254245162
1193.712453	0.251499921
1195.640906	0.248588607
1197.569359	0.245937511
1199.497812	0.243968308
1201.426265	0.242236882
1203.354719	0.240159169
1205.283172	0.237529263
1207.211625	0.234683126
1209.140078	0.231941834
1211.068531	0.229394481
1212.996984	0.226973519
1214.925437	0.224627614
1216.853890	0.222377956
1218.782343	0.220322534
1220.710796	0.218360186
1222.639249	0.216356203
1224.567702	0.214312449
1226.496155	0.212134093
1228.424609	0.210066333
1230.353062	0.208388865
1232.281515	0.206631601
1234.209968	0.204427749
1236.138421	0.202198908
1238.066874	0.200288162
1239.995327	0.198493883
1241.923780	0.196625456
1243.852233	0.194952145
1245.780686	0.193695262
1247.709139	0.192551777
1249.637592	0.191017568
1251.566045	0.189021692
1253.494498	0.186926708
1255.422952	0.185160846
1257.351405	0.183774307
1259.279858	0.182455316
1261.208311	0.180988744
1263.136764	0.179092109
1265.065217	0.176645085
1266.993670	0.174194917
1268.922123	0.172147095
1270.850576	0.170400649
1272.779029	0.169024900
1274.707482	0.167909697
1276.635935	0.166628823
1278.564388	0.165137842
1280.492842	0.163656265
1282.421295	0.162163034
1284.349748	0.160571918
1286.278201	0.159016103
1288.206654	0.157635272
1290.135107	0.156192213
1292.063560	0.154486448
1293.992013	0.152725622
1295.920466	0.150934637
1297.848919	0.149154007
1299.777372	0.147792175
1301.705825	0.146803617
1303.634278	0.145589143
1305.562731	0.144002855
1307.491185	0.142626092
1309.419638	0.141764939
1311.348091	0.140939072
1313.276544	0.140184388
1315.204997	0.139398932
1317.133450	0.137686208
1319.061903	0.135664165
1320.990356	0.134491742
1322.918809	0.133553073
1324.847262	0.132008538
1326.775715	0.130224898
1328.704168	0.128809959
1330.632621	0.127870470
1332.561075	0.127412036
1334.489528	0.127295867
1336.417981	0.126598939
1338.346434	0.124776810
1340.274887	0.123285376
1342.203340	0.122310884
1344.131793	0.120374970
1346.060246	0.118042238
1347.988699	0.116363123
1349.917152	0.115282461
1351.845605	0.114379458
1353.774058	0.113443099
1355.702511	0.112919778
1357.630965	0.113003597
1359.559418	0.112556823
1361.487871	0.110920064
1363.416324	0.109807096
1365.344777	0.109397031
1367.273230	0.108122729
1369.201683	0.107167512
1371.130136	0.107022837
1373.058589	0.106055580
1374.987042	0.104847163
1376.915495	0.103905179
1378.843948	0.102260754
1380.772401	0.100710496
1382.700854	0.100093253
1384.629308	0.099234305
1386.557761	0.097535290
1388.486214	0.096916862
1390.414667	0.097617507
1392.343120	0.097135916
1394.271573	0.095821872
1396.200026	0.095247254
1398.128479	0.094438940
1400.056932	0.093551628
1401.985385	0.092574976
1403.913838	0.090362042
1405.842291	0.088610604
1407.770744	0.088024266
1409.699198	0.087194495
1411.627651	0.086706385
1413.556104	0.087512411
1415.484557	0.087978296
1417.413010	0.086269371
1419.341463	0.084809422
1421.269916	0.085069411
1423.198369	0.084413856
1425.126822	0.083265543
1427.055275	0.082515150
1428.983728	0.081286021
1430.912181	0.081044920
1432.840634	0.081705421
1434.769087	0.080144934
1436.697541	0.077528425
1438.625994	0.077097446
1440.554447	0.076791458
1442.482900	0.075694904
1444.411353	0.075029671
1446.339806	0.074196905
1448.268259	0.073469125
1450.196712	0.074074261
1452.125165	0.075729325
1454.053618	0.076176800
1455.982071	0.073504075
1457.910524	0.071317971
1459.838977	0.072449945
1461.767431	0.072331198
1463.695884	0.069539517
1465.624337	0.068005063
1467.552790	0.069328010
1469.481243	0.070169225
1471.409696	0.068772204
1473.338149	0.067584388
1475.266602	0.067196138
1477.195055	0.066369541
1479.123508	0.065319188
1481.051961	0.064578667
1482.980414	0.064711921
1484.908867	0.065255754
1486.837321	0.064953521
1488.765774	0.063781396
1490.694227	0.063488096
1492.622680	0.064192973
1494.551133	0.063062564
1496.479586	0.060410604
1498.408039	0.059396252
1500.336492	0.060737304
1502.264945	0.062823042
1504.193398	0.062547132
1506.121851	0.059600607
1508.050304	0.059435129
1509.978757	0.061378904
1511.907210	0.061348654
1513.835664	0.060169704
1515.764117	0.059588760
1517.692570	0.060359355
1519.621023	0.060610931
1521.549476	0.059569843
1523.477929	0.059020367
1525.406382	0.057521023
1527.334835	0.055685315
1529.263288	0.055371739
1531.191741	0.054819971
1533.120194	0.054015826
1535.048647	0.055771712
1536.977100	0.057703171
1538.905554	0.056779817
1540.834007	0.056266967
1542.762460	0.056427438
1544.690913	0.054692347
1546.619366	0.052307893
1548.547819	0.050205797
1550.476272	0.049465705
1552.404725	0.050762266
1554.333178	0.053169854
1556.261631	0.054145191
1558.190084	0.051828764
1560.118537	0.050764672
1562.046990	0.051589493
1563.975443	0.050803088
1565.903897	0.049446542
1567.832350	0.048240665
1569.760803	0.047648743
1571.689256	0.048681628
1573.617709	0.048765875
1575.546162	0.047182158
1577.474615	0.047044903
1579.403068	0.047582120
1581.331521	0.046691798
1583.259974	0.045546521
1585.188427	0.045215700
1587.116880	0.045507092
1589.045333	0.046067823
1590.973787	0.046546813
1592.902240	0.046616979
1594.830693	0.046529751
1596.759146	0.046758480
1598.687599	0.047049578
1600.616052	0.047028679
1602.544505	0.046973214
1604.472958	0.047214679
1606.401411	0.047660694
1608.329864	0.048273474
1610.258317	0.049375162
1612.186770	0.050866496
1614.115223	0.051461749
1616.043677	0.051131018
1617.972130	0.052198637
1619.900583	0.053845175
1621.829036	0.053590186
1623.757489	0.053154949
1625.685942	0.053362552
1627.614395	0.053033080
1629.542848	0.053424861
1631.471301	0.054834861
1633.399754	0.055055730
1635.328207	0.054621089
1637.256660	0.056276076
1639.185113	0.057838060
1641.113566	0.057657592
1643.042020	0.056998521
1644.970473	0.056227211
1646.898926	0.057513136
1648.827379	0.062408146
1650.755832	0.063509718
1652.684285	0.058257692
1654.612738	0.055779703
1656.541191	0.056655519
1658.469644	0.056316592
1660.398097	0.054730866
1662.326550	0.053588629
1664.255003	0.054062996
1666.183456	0.054420937
1668.111910	0.053003803
1670.040363	0.052279592
1671.968816	0.052856013
1673.897269	0.051798664
1675.825722	0.050392948
1677.754175	0.050867822
1679.682628	0.051637512
1681.611081	0.050735056
1683.539534	0.048466429
1685.467987	0.047643770
1687.396440	0.047591735
1689.324893	0.046427026
1691.253346	0.045767792
1693.181799	0.045417231
1695.110253	0.044602346
1697.038706	0.044697929
1698.967159	0.044343773
1700.895612	0.043282934
1702.824065	0.042948294
1704.752518	0.041647490
1706.680971	0.040007006
1708.609424	0.039156754
1710.537877	0.038745306
1712.466330	0.038774066
1714.394783	0.038838919
1716.323236	0.038244259
1718.251689	0.037709843
1720.180143	0.037436578
1722.108596	0.036384404
1724.037049	0.035195243
1725.965502	0.034904003
1727.893955	0.035124578
1729.822408	0.035501901
1731.750861	0.035467949
1733.679314	0.035021015
1735.607767	0.035469070
1737.536220	0.035417002
1739.464673	0.034137081
1741.393126	0.033448402
1743.321579	0.033615977
1745.250032	0.033774938
1747.178486	0.033621989
1749.106939	0.033162307
1751.035392	0.033077084
1752.963845	0.033541281
1754.892298	0.033651918
1756.820751	0.033491757
1758.749204	0.033694908
1760.677657	0.033640843
1762.606110	0.033500429
1764.534563	0.033794805
1766.463016	0.034178305
1768.391469	0.034908079
1770.319922	0.035656147
1772.248376	0.035828531
1774.176829	0.036050282
1776.105282	0.036149211
1778.033735	0.035763446
1779.962188	0.035591405
1781.890641	0.035956923
1783.819094	0.036315065
1785.747547	0.036724892
1787.676000	0.037519086
1789.604453	0.037914943
1791.532906	0.037772201
1793.461359	0.038197935
1795.389812	0.039012250
1797.318266	0.039328083
1799.246719	0.039234485
1801.175172	0.039146338
1803.103625	0.039321054
1805.032078	0.039745189
1806.960531	0.040185519
1808.888984	0.040338162
1810.817437	0.040329657
1812.745890	0.040407367
1814.674343	0.040258225
1816.602796	0.039983906
1818.531249	0.040220533
1820.459702	0.040764049
1822.388155	0.040940206
1824.316609	0.041050520
1826.245062	0.041718308
1828.173515	0.041979074
1830.101968	0.041519169
1832.030421	0.041360226
1833.958874	0.041130032
1835.887327	0.040612783
1837.815780	0.040530670
1839.744233	0.040922865
1841.672686	0.040981751
1843.601139	0.040774062
1845.529592	0.041181594
1847.458045	0.041462976
1849.386499	0.040945467
1851.314952	0.040178232
1853.243405	0.039522078
1855.171858	0.039023396
1857.100311	0.038668700
1859.028764	0.038557425
1860.957217	0.038757689
1862.885670	0.039055392
1864.814123	0.039151229
1866.742576	0.038703334
1868.671029	0.037949659
1870.599482	0.037589815
1872.527935	0.037383813
1874.456388	0.036891457
1876.384842	0.036281407
1878.313295	0.035668854
1880.241748	0.035212263
1882.170201	0.035006482
1884.098654	0.035035379
1886.027107	0.035239078
1887.955560	0.035238460
1889.884013	0.035179339
1891.812466	0.035192199
1893.740919	0.034565527
1895.669372	0.033631369
1897.597825	0.033122420
1899.526278	0.032828689
1901.454732	0.032547820
1903.383185	0.032341179
1905.311638	0.032161523
1907.240091	0.031864788
1909.168544	0.031545553
1911.096997	0.031412721
1913.025450	0.031300712
1914.953903	0.030906882
1916.882356	0.030346701
1918.810809	0.030191943
1920.739262	0.030247176
1922.667715	0.029978249
1924.596168	0.029617861
1926.524622	0.029217839
1928.453075	0.028820254
1930.381528	0.028585898
1932.309981	0.028314700
1934.238434	0.027995536
1936.166887	0.027858468
1938.095340	0.027860340
1940.023793	0.027560463
1941.952246	0.026941413
1943.880699	0.026512673
1945.809152	0.026236353
1947.737605	0.025936425
1949.666058	0.025682885
1951.594511	0.025436517
1953.522965	0.025187517
1955.451418	0.024822710
1957.379871	0.024372701
1959.308324	0.024109527
1961.236777	0.024175916
1963.165230	0.024338365
1965.093683	0.024032088
1967.022136	0.023325302
1968.950589	0.022977205
1970.879042	0.022989616
1972.807495	0.022889543
1974.735948	0.022589790
1976.664401	0.022156147
1978.592855	0.021782499
1980.521308	0.021605516
1982.449761	0.021443984
1984.378214	0.021281373
1986.306667	0.021298004
1988.235120	0.021339398
1990.163573	0.021208348
1992.092026	0.021111125
1994.020479	0.021150740
1995.948932	0.021005051
1997.877385	0.020658860
1999.805838	0.020377666
2001.734291	0.020197574
2003.662744	0.020054203
2005.591198	0.019853519
2007.519651	0.019684389
2009.448104	0.019803226
2011.376557	0.019943306
2013.305010	0.019625766
2015.233463	0.019029342
2017.161916	0.018711694
2019.090369	0.018829653
2021.018822	0.019009005
2022.947275	0.018900203
2024.875728	0.018536016
2026.804181	0.018170219
2028.732634	0.017928192
2030.661088	0.017738139
2032.589541	0.017631764
2034.517994	0.017622596
2036.446447	0.017515771
2038.374900	0.017230783
2040.303353	0.016933292
2042.231806	0.016753653
2044.160259	0.016617103
2046.088712	0.016492082
2048.017165	0.016519384
2049.945618	0.016595593
2051.874071	0.016503116
2053.802524	0.016358152
2055.730978	0.016166950
2057.659431	0.015800362
2059.587884	0.015508980
2061.516337	0.015426803
2063.444790	0.015400703
2065.373243	0.015479007
2067.301696	0.015687613
2069.230149	0.015790269
2071.158602	0.015540081
2073.087055	0.015109750
2075.015508	0.014999429
2076.943961	0.015237468
2078.872414	0.015426314
2080.800867	0.015483278
2082.729321	0.015412985
2084.657774	0.015080933
2086.586227	0.014754741
2088.514680	0.014755758
2090.443133	0.014831826
2092.371586	0.014696434
2094.300039	0.014542465
2096.228492	0.014578373
2098.156945	0.014647936
2100.085398	0.014534880
2102.013851	0.014231282
2103.942304	0.013912788
2105.870757	0.013833607
2107.799211	0.013933353
2109.727664	0.013992573
2111.656117	0.014133259
2113.584570	0.014363935
2115.513023	0.014295808
2117.441476	0.013736960
2119.369929	0.013026079
2121.298382	0.012724746
2123.226835	0.012992138
2125.155288	0.013368743
2127.083741	0.013475380
2129.012194	0.013394640
2130.940647	0.013265924
2132.869100	0.013077958
2134.797554	0.012831663
2136.726007	0.012686791
2138.654460	0.012727457
2140.582913	0.012771917
2142.511366	0.012711703
2144.439819	0.012636905
2146.368272	0.012638539
2148.296725	0.012838946
2150.225178	0.013272268
2152.153631	0.013634147
2154.082084	0.013477113
2156.010537	0.012864299
2157.938990	0.012312449
2159.867444	0.012087868
2161.795897	0.011981032
2163.724350	0.011817141
2165.652803	0.011677421
2167.581256	0.011687104
2169.509709	0.011868638
2171.438162	0.012043294
2173.366615	0.011960238
2175.295068	0.011764839
2177.223521	0.011762136
2179.151974	0.011852277
2181.080427	0.011873085
2183.008880	0.011828182
2184.937334	0.011721188
2186.865787	0.011714015
2188.794240	0.011854986
2190.722693	0.011813869
2192.651146	0.011512862
2194.579599	0.011220079
2196.508052	0.010996248
2198.436505	0.010818110
2200.364958	0.010829412
2202.293411	0.010969303
2204.221864	0.010970180
2206.150317	0.010841542
2208.078770	0.010716905
2210.007223	0.010708905
2211.935677	0.010937732
2213.864130	0.011242799
2215.792583	0.011203926
2217.721036	0.010847293
2219.649489	0.010741881
2221.577942	0.010825717
2223.506395	0.010607673
2225.434848	0.010415685
2227.363301	0.010582549
2229.291754	0.010672807
2231.220207	0.010585185
2233.148660	0.010669352
2235.077113	0.010814318
2237.005567	0.010801730
2238.934020	0.010705065
2240.862473	0.010491726
2242.790926	0.010149613
2244.719379	0.009839882
2246.647832	0.009674289
2248.576285	0.009523894
2250.504738	0.009358204
2252.433191	0.009234219
2254.361644	0.009250202
2256.290097	0.009344644
2258.218550	0.009382498
2260.147003	0.009310378
2262.075456	0.009270493
2264.003910	0.009384121
2265.932363	0.009459867
2267.860816	0.009293753
2269.789269	0.009005348
2271.717722	0.008777401
2273.646175	0.008756318
2275.574628	0.009016957
2277.503081	0.009348253
2279.431534	0.009568904
2281.359987	0.009704012
2283.288440	0.009667503
2285.216893	0.009472716
2287.145346	0.009308018
2289.073800	0.009122739
2291.002253	0.008837767
2292.930706	0.008600373
2294.859159	0.008499009
2296.787612	0.008495298
2298.716065	0.008553188
2300.644518	0.008626092
2302.572971	0.008637666
2304.501424	0.008661600
2306.429877	0.008872108
2308.358330	0.009156187
2310.286783	0.009250169
2312.215236	0.009118915
2314.143690	0.008814610
2316.072143	0.008396242
2318.000596	0.008086003
2319.929049	0.007967716
2321.857502	0.007862934
2323.785955	0.007800198
2325.714408	0.007993249
2327.642861	0.008362100
2329.571314	0.008694008
2331.499767	0.008925103
2333.428220	0.008983559
2335.356673	0.008949653
2337.285126	0.009078068
2339.213579	0.009310475
2341.142033	0.009164101
2343.070486	0.008606924
2344.998939	0.007992394
2346.927392	0.007645090
2348.855845	0.007648092
2350.784298	0.007938762
2352.712751	0.008139092
2354.641204	0.007802878
2356.569657	0.006878692
2358.498110	0.005974974
2360.426563	0.005629053
2362.355016	0.005925746
2364.283469	0.006668658
2366.211923	0.007284690
2368.140376	0.007279614
2370.068829	0.006743858
2371.997282	0.006333100
2373.925735	0.006525241
2375.854188	0.006991237
2377.782641	0.007182277
2379.711094	0.007037208
2381.639547	0.006747855
2383.568000	0.006492405
2385.496453	0.006386906
2387.424906	0.006448588
2389.353359	0.006613552
2391.281812	0.006737783
2393.210266	0.006641387
2395.138719	0.006418037
2397.067172	0.006357414
2398.995625	0.006443041
2400.924078	0.006334120
2402.852531	0.005945317
2404.780984	0.005747142
2406.709437	0.005788161
2408.637890	0.005863139
2410.566343	0.005824964
2412.494796	0.005817957
2414.423249	0.005933227
2416.351702	0.005955437
2418.280156	0.005897977
2420.208609	0.005880967
2422.137062	0.005847544
2424.065515	0.005938780
2425.993968	0.006146677
2427.922421	0.006187212
2429.850874	0.006014808
2431.779327	0.005709680
2433.707780	0.005450042
2435.636233	0.005548630
2437.564686	0.005810715
2439.493139	0.005723211
2441.421592	0.005406592
2443.350045	0.005345799
2445.278499	0.005608816
2447.206952	0.005886640
2449.135405	0.005959097
2451.063858	0.006025141
2452.992311	0.006028134
2454.920764	0.005739380
2456.849217	0.005337821
2458.777670	0.005298370
2460.706123	0.005668419
2462.634576	0.006041617
2464.563029	0.006185606
2466.491482	0.006262131
2468.419935	0.006343057
2470.348389	0.006260990
2472.276842	0.006051516
2474.205295	0.006080557
2476.133748	0.006479043
2478.062201	0.006863528
2479.990654	0.006883442
2481.919107	0.006655146
2483.847560	0.006334602
2485.776013	0.006113614
2487.704466	0.006321472
2489.632919	0.006766608
2491.561372	0.006923024
2493.489825	0.006951209
2495.418279	0.007185084
2497.346732	0.007497014
2499.275185	0.007658294
2501.203638	0.007553143
2503.132091	0.007389174
2505.060544	0.007478899
2506.988997	0.007657386
2508.917450	0.007730251
2510.845903	0.007896774
2512.774356	0.008263645
2514.702809	0.008742402
2516.631262	0.008914959
2518.559715	0.008747173
2520.488168	0.008806657
2522.416622	0.009120952
2524.345075	0.009276904
2526.273528	0.009385917
2528.201981	0.009761088
2530.130434	0.010243677
2532.058887	0.010351170
2533.987340	0.010177844
2535.915793	0.010206882
2537.844246	0.010358982
2539.772699	0.010472133
2541.701152	0.010802425
2543.629605	0.011293668
2545.558058	0.011506082
2547.486512	0.011567289
2549.414965	0.011797973
2551.343418	0.012046047
2553.271871	0.012138524
2555.200324	0.012144750
2557.128777	0.012118346
2559.057230	0.012241360
2560.985683	0.012635966
2562.914136	0.013193560
2564.842589	0.013774505
2566.771042	0.014391354
2568.699495	0.014945736
2570.627948	0.015209115
2572.556401	0.015399058
2574.484855	0.015659230
2576.413308	0.015796946
2578.341761	0.015957782
2580.270214	0.016139202
2582.198667	0.016272321
2584.127120	0.016544618
2586.055573	0.016760504
2587.984026	0.016767336
2589.912479	0.016825134
2591.840932	0.017063152
2593.769385	0.017516945
2595.697838	0.018028701
2597.626291	0.018216522
2599.554745	0.018063487
2601.483198	0.017998641
2603.411651	0.018305648
2605.340104	0.018804261
2607.268557	0.019102452
2609.197010	0.019037168
2611.125463	0.018772271
2613.053916	0.018502189
2614.982369	0.018364338
2616.910822	0.018445950
2618.839275	0.018554809
2620.767728	0.018391956
2622.696181	0.018104592
2624.624635	0.018206436
2626.553088	0.018645292
2628.481541	0.018838219
2630.409994	0.018690510
2632.338447	0.018402111
2634.266900	0.018196356
2636.195353	0.018323412
2638.123806	0.018579699
2640.052259	0.018454330
2641.980712	0.017933635
2643.909165	0.017707568
2645.837618	0.017961804
2647.766071	0.018117595
2649.694524	0.018034047
2651.622978	0.017845413
2653.551431	0.017509015
2655.479884	0.017249515
2657.408337	0.017332913
2659.336790	0.017521143
2661.265243	0.017552804
2663.193696	0.017546861
2665.122149	0.017438194
2667.050602	0.017066117
2668.979055	0.016747719
2670.907508	0.016640415
2672.835961	0.016541459
2674.764414	0.016371330
2676.692868	0.016217913
2678.621321	0.016235059
2680.549774	0.016275177
2682.478227	0.016040254
2684.406680	0.015763016
2686.335133	0.015744826
2688.263586	0.015800729
2690.192039	0.015738448
2692.120492	0.015742561
2694.048945	0.015895925
2695.977398	0.015927395
2697.905851	0.015787456
2699.834304	0.015576819
2701.762757	0.015143404
2703.691211	0.014670375
2705.619664	0.014554699
2707.548117	0.014795044
2709.476570	0.015136943
2711.405023	0.015191303
2713.333476	0.014868031
2715.261929	0.014624203
2717.190382	0.014612254
2719.118835	0.014439782
2721.047288	0.014047015
2722.975741	0.013786976
2724.904194	0.013719641
2726.832647	0.013666399
2728.761101	0.013627379
2730.689554	0.013682771
2732.618007	0.013696437
2734.546460	0.013499614
2736.474913	0.013162357
2738.403366	0.013077417
2740.331819	0.013602247
2742.260272	0.014168683
2744.188725	0.013988959
2746.117178	0.013438837
2748.045631	0.013099254
2749.974084	0.012952688
2751.902537	0.012953894
2753.830991	0.012993734
2755.759444	0.013031540
2757.687897	0.013112981
2759.616350	0.013204238
2761.544803	0.013226183
2763.473256	0.012890393
2765.401709	0.012315603
2767.330162	0.012105170
2769.258615	0.012350732
2771.187068	0.012500592
2773.115521	0.012440118
2775.043974	0.012695184
2776.972427	0.013030546
2778.900880	0.012859528
2780.829334	0.012490381
2782.757787	0.012241810
2784.686240	0.012061452
2786.614693	0.012113565
2788.543146	0.012411449
2790.471599	0.012528474
2792.400052	0.012291835
2794.328505	0.012101894
2796.256958	0.012176099
2798.185411	0.012373266
2800.113864	0.012558389
2802.042317	0.012617536
2803.970770	0.012496521
2805.899224	0.012253485
2807.827677	0.012082421
2809.756130	0.012144530
2811.684583	0.012281462
2813.613036	0.012199542
2815.541489	0.011886229
2817.469942	0.011424365
2819.398395	0.010945803
2821.326848	0.010806447
2823.255301	0.011037634
2825.183754	0.011192610
2827.112207	0.011219426
2829.040660	0.011461292
2830.969113	0.011779096
2832.897567	0.011887672
2834.826020	0.011919991
2836.754473	0.012062253
2838.682926	0.012205965
2840.611379	0.012090942
2842.539832	0.011629446
2844.468285	0.011193984
2846.396738	0.011052459
2848.325191	0.010968253
2850.253644	0.010873450
2852.182097	0.010933074
2854.110550	0.011104114
2856.039003	0.011330228
2857.967457	0.011486117
2859.895910	0.011491663
2861.824363	0.011544245
2863.752816	0.011592530
2865.681269	0.011413063
2867.609722	0.011127075
2869.538175	0.010973433
2871.466628	0.011032608
2873.395081	0.011151546
2875.323534	0.011242682
2877.251987	0.011351647
2879.180440	0.011196537
2881.108893	0.010761756
2883.037347	0.010685300
2884.965800	0.011053615
2886.894253	0.011366256
2888.822706	0.011492675
2890.751159	0.011525080
2892.679612	0.011391430
2894.608065	0.011106513
2896.536518	0.010957199
2898.464971	0.011086891
2900.393424	0.011283460
2902.321877	0.011275319
2904.250330	0.010922667
2906.178783	0.010233496
2908.107236	0.009707968
2910.035690	0.009901602
2911.964143	0.010591374
2913.892596	0.011256631
2915.821049	0.011425840
2917.749502	0.010928539
2919.677955	0.010259111
2921.606408	0.010033157
2923.534861	0.010321027
2925.463314	0.010730674
2927.391767	0.011004837
2929.320220	0.011238459
2931.248673	0.011419588
2933.177126	0.011398412
2935.105580	0.011316149
2937.034033	0.011181857
2938.962486	0.010916645
2940.890939	0.010849785
2942.819392	0.011144427
2944.747845	0.011359765
2946.676298	0.011152435
2948.604751	0.010878151
2950.533204	0.010968320
2952.461657	0.011328300
2954.390110	0.011546153
2956.318563	0.011178997
2958.247016	0.010414145
2960.175469	0.010141948
2962.103923	0.010665462
2964.032376	0.011207369
2965.960829	0.011210753
2967.889282	0.011159436
2969.817735	0.011410384
2971.746188	0.011601595
2973.674641	0.011641392
2975.603094	0.011611648
2977.531547	0.011542053
2979.460000	0.011733540
2981.388453	0.012065659
2983.316906	0.011996227
2985.245359	0.011827114
2987.173813	0.012028201
2989.102266	0.012141709
2991.030719	0.011878586
2992.959172	0.011601705
2994.887625	0.011608806
2996.816078	0.011764457
2998.744531	0.011606921
3000.672984	0.011306906
3002.601437	0.011222184
3004.529890	0.011299133
3006.458343	0.011528367
3008.386796	0.011919223
3010.315249	0.012283665
3012.243703	0.012350389
3014.172156	0.012136007
3016.100609	0.012135864
3018.029062	0.012497470
3019.957515	0.012679718
3021.885968	0.012513051
3023.814421	0.012472397
3025.742874	0.012580748
3027.671327	0.012435976
3029.599780	0.012262024
3031.528233	0.012609989
3033.456686	0.013075132
3035.385139	0.012922009
3037.313592	0.012539471
3039.242046	0.012653916
3041.170499	0.013103098
3043.098952	0.013225065
3045.027405	0.012948974
3046.955858	0.012796314
3048.884311	0.012943066
3050.812764	0.013278067
3052.741217	0.013679747
3054.669670	0.013782576
3056.598123	0.013539204
3058.526576	0.013295233
3060.455029	0.013163502
3062.383482	0.013389261
3064.311936	0.014089109
3066.240389	0.014739328
3068.168842	0.015004341
3070.097295	0.015062005
3072.025748	0.015099063
3073.954201	0.015214610
3075.882654	0.015348104
3077.811107	0.015280396
3079.739560	0.015177711
3081.668013	0.015409743
3083.596466	0.015827278
3085.524919	0.016043866
3087.453372	0.015983433
3089.381825	0.015754014
3091.310279	0.015460172
3093.238732	0.015290176
3095.167185	0.015402048
3097.095638	0.015523172
3099.024091	0.015365908
3100.952544	0.015389748
3102.880997	0.015970727
3104.809450	0.016578091
3106.737903	0.016769325
3108.666356	0.016907629
3110.594809	0.017289564
3112.523262	0.017738748
3114.451715	0.017989868
3116.380169	0.017968757
3118.308622	0.017847633
3120.237075	0.017972074
3122.165528	0.018191883
3124.093981	0.018002344
3126.022434	0.017666856
3127.950887	0.017859705
3129.879340	0.018586533
3131.807793	0.019218378
3133.736246	0.019191073
3135.664699	0.018869800
3137.593152	0.019344557
3139.521605	0.020419534
3141.450058	0.020765100
3143.378512	0.020362914
3145.306965	0.020045711
3147.235418	0.020008387
3149.163871	0.020082057
3151.092324	0.020081436
3153.020777	0.020054033
3154.949230	0.020151472
3156.877683	0.020285515
3158.806136	0.020410063
3160.734589	0.020473436
3162.663042	0.020654693
3164.591495	0.021344731
3166.519948	0.022045275
3168.448402	0.022112790
3170.376855	0.022054058
3172.305308	0.022377109
3174.233761	0.022774931
3176.162214	0.022831036
3178.090667	0.022644373
3180.019120	0.022509612
3181.947573	0.022274693
3183.876026	0.021970639
3185.804479	0.022022258
3187.732932	0.022233110
3189.661385	0.022199549
3191.589838	0.022175761
3193.518292	0.022481926
3195.446745	0.022914184
3197.375198	0.023204677
3199.303651	0.023590520
3201.232104	0.024178270
3203.160557	0.024421275
3205.089010	0.024220016
3207.017463	0.024238111
3208.945916	0.024813036
3210.874369	0.025353288
3212.802822	0.025237616
3214.731275	0.025036290
3216.659728	0.025358280
3218.588181	0.025747610
3220.516635	0.025895225
3222.445088	0.026107909
3224.373541	0.026602754
3226.301994	0.027197283
3228.230447	0.027499162
3230.158900	0.027429907
3232.087353	0.027358262
3234.015806	0.027324870
3235.944259	0.026989421
3237.872712	0.026490424
3239.801165	0.026306991
3241.729618	0.026429551
3243.658071	0.026425777
3245.586525	0.026218282
3247.514978	0.026274169
3249.443431	0.026733007
3251.371884	0.027255464
3253.300337	0.027744267
3255.228790	0.028091416
3257.157243	0.028006399
3259.085696	0.027852140
3261.014149	0.028077245
3262.942602	0.028320571
3264.871055	0.028237801
3266.799508	0.028306115
3268.727961	0.028751981
3270.656414	0.028835833
3272.584868	0.028330147
3274.513321	0.028171806
3276.441774	0.028781550
3278.370227	0.029669441
3280.298680	0.030200012
3282.227133	0.029957583
3284.155586	0.029582491
3286.084039	0.029978551
3288.012492	0.030736327
3289.940945	0.030867737
3291.869398	0.030512758
3293.797851	0.030532295
3295.726304	0.030857295
3297.654758	0.030805938
3299.583211	0.030367352
3301.511664	0.030133836
3303.440117	0.030397911
3305.368570	0.030703235
3307.297023	0.030755611
3309.225476	0.030935563
3311.153929	0.031132242
3313.082382	0.030951802
3315.010835	0.030965710
3316.939288	0.031617504
3318.867741	0.032159328
3320.796194	0.031996395
3322.724648	0.031784225
3324.653101	0.032034602
3326.581554	0.032326367
3328.510007	0.032414041
3330.438460	0.032273281
3332.366913	0.032096226
3334.295366	0.032320019
3336.223819	0.032541879
3338.152272	0.032410249
3340.080725	0.032539356
3342.009178	0.033029594
3343.937631	0.033207264
3345.866084	0.033219770
3347.794537	0.033691552
3349.722991	0.034092251
3351.651444	0.033865586
3353.579897	0.033659488
3355.508350	0.034019936
3357.436803	0.034797013
3359.365256	0.035426036
3361.293709	0.035238087
3363.222162	0.034488712
3365.150615	0.034190968
3367.079068	0.034696929
3369.007521	0.035457410
3370.935974	0.035899453
3372.864427	0.036008298
3374.792881	0.036094408
3376.721334	0.036152799
3378.649787	0.035984907
3380.578240	0.035702001
3382.506693	0.035627086
3384.435146	0.036075208
3386.363599	0.037025355
3388.292052	0.037767153
3390.220505	0.037459914
3392.148958	0.036430057
3394.077411	0.035923727
3396.005864	0.036181226
3397.934317	0.036610398
3399.862770	0.037061792
3401.791224	0.037576612
3403.719677	0.037812397
3405.648130	0.037710294
3407.576583	0.037326451
3409.505036	0.037143469
3411.433489	0.037446212
3413.361942	0.037746582
3415.290395	0.037402604
3417.218848	0.036897022
3419.147301	0.037399888
3421.075754	0.038950246
3423.004207	0.039994817
3424.932660	0.039395925
3426.861114	0.037971791
3428.789567	0.037193503
3430.718020	0.037564207
3432.646473	0.038504437
3434.574926	0.039043002
3436.503379	0.038796518
3438.431832	0.038186714
3440.360285	0.037682500
3442.288738	0.037454776
3444.217191	0.037461422
3446.145644	0.037531652
3448.074097	0.037577916
3450.002550	0.037413862
3451.931004	0.037000678
3453.859457	0.036591996
3455.787910	0.036282483
3457.716363	0.036185168
3459.644816	0.036291499
3461.573269	0.036393236
3463.501722	0.036324460
3465.430175	0.035914022
3467.358628	0.035664868
3469.287081	0.036059361
3471.215534	0.036452863
3473.143987	0.036372036
3475.072440	0.035856564
3477.000893	0.034955241
3478.929347	0.034131523
3480.857800	0.033912215
3482.786253	0.034446251
3484.714706	0.035192892
3486.643159	0.035443712
3488.571612	0.035585355
3490.500065	0.036150370
3492.428518	0.036349967
3494.356971	0.035406504
3496.285424	0.034254059
3498.213877	0.033868805
3500.142330	0.033489384
3502.070783	0.032626584
3503.999237	0.032457773
3505.927690	0.033261959
3507.856143	0.033587009
3509.784596	0.033231895
3511.713049	0.032994017
3513.641502	0.032585029
3515.569955	0.031803451
3517.498408	0.031269033
3519.426861	0.031326856
3521.355314	0.031584494
3523.283767	0.031748597
3525.212220	0.031926997
3527.140673	0.031922102
3529.069126	0.031505730
3530.997580	0.030912809
3532.926033	0.030297458
3534.854486	0.029538723
3536.782939	0.028864948
3538.711392	0.028744100
3540.639845	0.029107209
3542.568298	0.029317882
3544.496751	0.028978409
3546.425204	0.028537970
3548.353657	0.028422326
3550.282110	0.028170804
3552.210563	0.027482687
3554.139016	0.026738966
3556.067470	0.026115768
3557.995923	0.025726464
3559.924376	0.025861531
3561.852829	0.026394537
3563.781282	0.026759788
3565.709735	0.026794294
3567.638188	0.026958218
3569.566641	0.026940769
3571.495094	0.026112797
3573.423547	0.025024300
3575.352000	0.024359569
3577.280453	0.023831761
3579.208906	0.023098819
3581.137360	0.022705209
3583.065813	0.023305560
3584.994266	0.024430593
3586.922719	0.025104072
3588.851172	0.025133492
3590.779625	0.024401182
3592.708078	0.022983870
3594.636531	0.021818064
3596.564984	0.021514410
3598.493437	0.021419944
3600.421890	0.020863671
3602.350343	0.020444056
3604.278796	0.020851599
3606.207249	0.021660302
3608.135703	0.022216033
3610.064156	0.022473238
3611.992609	0.022580409
3613.921062	0.022643555
3615.849515	0.022228906
3617.777968	0.020612491
3619.706421	0.018667361
3621.634874	0.017965261
3623.563327	0.018394990
3625.491780	0.018614722
3627.420233	0.017753361
3629.348686	0.016989842
3631.277139	0.017249832
3633.205593	0.017617241
3635.134046	0.017829252
3637.062499	0.018150695
3638.990952	0.018259196
3640.919405	0.017818263
3642.847858	0.017107537
3644.776311	0.016691934
3646.704764	0.016822016
3648.633217	0.017276810
3650.561670	0.017376887
3652.490123	0.016828788
3654.418576	0.015925769
3656.347029	0.015462519
3658.275482	0.015611641
3660.203936	0.015369674
3662.132389	0.014489011
3664.060842	0.013837542
3665.989295	0.013584627
3667.917748	0.013135331
3669.846201	0.013154388
3671.774654	0.014461596
3673.703107	0.014738178
3675.631560	0.012764245
3677.560013	0.011200696
3679.488466	0.010815599
3681.416919	0.010720608
3683.345372	0.010660296
3685.273826	0.010582598
3687.202279	0.010356048
3689.130732	0.010423145
3691.059185	0.011089030
3692.987638	0.011708008
3694.916091	0.011793873
3696.844544	0.011493749
3698.772997	0.011164403
3700.701450	0.010860719
3702.629903	0.010577849
3704.558356	0.010600963
3706.486809	0.011014588
3708.415262	0.011389659
3710.343716	0.011329526
3712.272169	0.010963637
3714.200622	0.010610151
3716.129075	0.010456637
3718.057528	0.010774308
3719.985981	0.011561983
3721.914434	0.012321620
3723.842887	0.012542270
3725.771340	0.012436183
3727.699793	0.012530448
3729.628246	0.012816517
3731.556699	0.013160354
3733.485152	0.013607137
3735.413605	0.013999986
3737.342059	0.014151780
3739.270512	0.014179329
3741.198965	0.014323926
3743.127418	0.014447431
3745.055871	0.014284902
3746.984324	0.013657372
3748.912777	0.012915641
3750.841230	0.013131008
3752.769683	0.014015310
3754.698136	0.014040617
3756.626589	0.013171905
3758.555042	0.012501867
3760.483495	0.012742453
3762.411949	0.013416501
3764.340402	0.013500634
3766.268855	0.013180971
3768.197308	0.013103683
3770.125761	0.013268709
3772.054214	0.013638359
3773.982667	0.013913750
3775.911120	0.013606452
3777.839573	0.012988848
3779.768026	0.013123259
3781.696479	0.014066218
3783.624932	0.014523627
3785.553385	0.014055879
3787.481838	0.013343425
3789.410292	0.012925855
3791.338745	0.012925893
3793.267198	0.013205132
3795.195651	0.013638394
3797.124104	0.014282778
3799.052557	0.014911508
3800.981010	0.015368715
3802.909463	0.015635196
3804.837916	0.014691804
3806.766369	0.012923880
3808.694822	0.012163348
3810.623275	0.012475418
3812.551728	0.012878632
3814.480182	0.013068562
3816.408635	0.013489080
3818.337088	0.013689619
3820.265541	0.012724489
3822.193994	0.012285482
3824.122447	0.013354203
3826.050900	0.014336837
3827.979353	0.014376252
3829.907806	0.013761519
3831.836259	0.013165110
3833.764712	0.013069699
3835.693165	0.013017297
3837.621618	0.012771183
3839.550071	0.012620572
3841.478525	0.012079408
3843.406978	0.011214164
3845.335431	0.010985359
3847.263884	0.011443391
3849.192337	0.011798468
3851.120790	0.011584952
3853.049243	0.011583134
3854.977696	0.012651680
3856.906149	0.013328481
3858.834602	0.012823339
3860.763055	0.012516728
3862.691508	0.013439465
3864.619961	0.015190112
3866.548415	0.016227363
3868.476868	0.015681325
3870.405321	0.014480976
3872.333774	0.013366758
3874.262227	0.012377450
3876.190680	0.011920253
3878.119133	0.011924993
3880.047586	0.012349160
3881.976039	0.013310226
3883.904492	0.013630479
3885.832945	0.012817021
3887.761398	0.012203722
3889.689851	0.011900922
3891.618305	0.011345869
3893.546758	0.010940461
3895.475211	0.010988390
3897.403664	0.011367722
3899.332117	0.012040307
3901.260570	0.012698925
3903.189023	0.012548018
3905.117476	0.011746030
3907.045929	0.011131541
3908.974382	0.010815077
3910.902835	0.010769425
3912.831288	0.011208378
3914.759741	0.011766697
3916.688194	0.011741244
3918.616648	0.011419047
3920.545101	0.011525229
3922.473554	0.011792390
3924.402007	0.011749314
3926.330460	0.011794358
3928.258913	0.012110448
3930.187366	0.012295893
3932.115819	0.012220086
3934.044272	0.011849304
3935.972725	0.011340125
3937.901178	0.011142652
3939.829631	0.011218356
3941.758084	0.011287783
3943.686538	0.011457506
3945.614991	0.011599706
3947.543444	0.011334882
3949.471897	0.011027597
3951.400350	0.011107421
3953.328803	0.011287573
3955.257256	0.011205911
3957.185709	0.011039538
3959.114162	0.011034525
3961.042615	0.011148439
3962.971068	0.011255608
3964.899521	0.011282018
3966.827974	0.011328273
3968.756427	0.011448471
3970.684881	0.011327574
3972.613334	0.010617206
3974.541787	0.009659490
3976.470240	0.009266603
3978.398693	0.009586271
3980.327146	0.009940845
3982.255599	0.010058148
3984.184052	0.010110693
3986.112505	0.009890086
3988.040958	0.009405841
3989.969411	0.009260198
3991.897864	0.009883804
3993.826317	0.010966432
3995.754771	0.011840228
3997.683224	0.012068850
3999.611677	0.011599533
4001.540130	0.010654958
4003.468583	0.009948555
4005.397036	0.010202909
4007.325489	0.010652070
4009.253942	0.010417229
4011.182395	0.009408884
4013.110848	0.008257341
4015.039301	0.008149447
4016.967754	0.009044262
4018.896207	0.009452390
4020.824661	0.009167910
4022.753114	0.009491295
4024.681567	0.010497080
4026.610020	0.011195850
4028.538473	0.010948930
4030.466926	0.010071046
4032.395379	0.009520499
4034.323832	0.009238681
4036.252285	0.008793556
4038.180738	0.008586059
4040.109191	0.008677970
4042.037644	0.008591034
4043.966097	0.008272783
4045.894550	0.008181497
4047.823004	0.008431059
4049.751457	0.008505553
4051.679910	0.008606598
4053.608363	0.009095049
4055.536816	0.009549528
4057.465269	0.009844710
4059.393722	0.010024833
4061.322175	0.009791675
4063.250628	0.009336176
4065.179081	0.008478845
4067.107534	0.007522427
4069.035987	0.007223223
4070.964440	0.007502534
4072.892894	0.007816602
4074.821347	0.008428813
4076.749800	0.009144636
4078.678253	0.009382288
4080.606706	0.009445444
4082.535159	0.009941534
4084.463612	0.010556275
4086.392065	0.010673718
4088.320518	0.010279482
4090.248971	0.010179180
4092.177424	0.010494269
4094.105877	0.010240978
4096.034330	0.009179036
4097.962783	0.008263466
4099.891237	0.008090160
4101.819690	0.008253521
4103.748143	0.008138123
4105.676596	0.007720416
4107.605049	0.007459411
4109.533502	0.007587393
4111.461955	0.007663548
4113.390408	0.007870630
4115.318861	0.008384466
4117.247314	0.008488500
4119.175767	0.007865226
4121.104220	0.007523236
4123.032673	0.008056253
4124.961127	0.008287776
4126.889580	0.007537478
4128.818033	0.007209731
4130.746486	0.007908610
4132.674939	0.008832998
4134.603392	0.008846856
4136.531845	0.007934705
4138.460298	0.007126379
4140.388751	0.006840314
4142.317204	0.007200864
4144.245657	0.007595902
4146.174110	0.007460738
4148.102563	0.007353482
4150.031017	0.008367675
4151.959470	0.009338441
4153.887923	0.008806375
4155.816376	0.007858656
4157.744829	0.007572250
4159.673282	0.007944978
4161.601735	0.008439737
4163.530188	0.008710023
4165.458641	0.008713412
4167.387094	0.008352768
4169.315547	0.007785728
4171.244000	0.007423762
4173.172453	0.007152543
4175.100906	0.006670357
4177.029360	0.006685500
4178.957813	0.007666653
4180.886266	0.008741397
4182.814719	0.009039675
4184.743172	0.008153801
4186.671625	0.006773373
4188.600078	0.006178944
4190.528531	0.006651349
4192.456984	0.007253817
4194.385437	0.007471628
4196.313890	0.007555921
4198.242343	0.007378615
4200.170796	0.006807733
4202.099250	0.006313689
4204.027703	0.006414075
4205.956156	0.006703890
4207.884609	0.006919961
4209.813062	0.007079004
4211.741515	0.007036153
4213.669968	0.006918808
4215.598421	0.006735182
4217.526874	0.006460361
4219.455327	0.006004547
4221.383780	0.005692229
4223.312233	0.005846530
4225.240686	0.006323582
4227.169139	0.006844283
4229.097593	0.007317713
4231.026046	0.007911361
4232.954499	0.007975446
4234.882952	0.007221252
4236.811405	0.006744314
4238.739858	0.006652049
4240.668311	0.006228972
4242.596764	0.005634538
4244.525217	0.005673213
4246.453670	0.006052203
4248.382123	0.006412210
4250.310576	0.006615395
4252.239029	0.006150308
4254.167483	0.005321775
4256.095936	0.004554667
4258.024389	0.004566913
4259.952842	0.005013901
4261.881295	0.005313741
4263.809748	0.005491839
4265.738201	0.005560789
4267.666654	0.005542581
4269.595107	0.006043574
4271.523560	0.007137865
4273.452013	0.007856977
4275.380466	0.007407189
4277.308919	0.006277033
4279.237373	0.005193098
4281.165826	0.004935440
4283.094279	0.005355502
4285.022732	0.006042486
4286.951185	0.006291008
4288.879638	0.006163296
4290.808091	0.005987048
4292.736544	0.005947310
4294.664997	0.006196999
4296.593450	0.006712256
4298.521903	0.006860814
4300.450356	0.006184310
4302.378809	0.005412440
4304.307262	0.005420526
4306.235716	0.005890545
4308.164169	0.006581656
4310.092622	0.007421504
4312.021075	0.007517763
4313.949528	0.007018680
4315.877981	0.006824705
4317.806434	0.007486390
4319.734887	0.008218030
4321.663340	0.008232267
4323.591793	0.007735481
4325.520246	0.006805075
4327.448699	0.005909479
4329.377152	0.006015774
4331.305606	0.006622373
4333.234059	0.006905014
4335.162512	0.006736395
4337.090965	0.006101291
4339.019418	0.005405172
4340.947871	0.005724772
4342.876324	0.006476726
4344.804777	0.006802337
4346.733230	0.005921891
4348.661683	0.005114721
4350.590136	0.005712727
4352.518589	0.007135034
4354.447042	0.007681634
4356.375495	0.007320798
4358.303949	0.006849171
4360.232402	0.006320478
4362.160855	0.006133397
4364.089308	0.005827371
4366.017761	0.005219165
4367.946214	0.005464888
4369.874667	0.006422192
4371.803120	0.007597241
4373.731573	0.008583691
4375.660026	0.008666643
4377.588479	0.007878902
4379.516932	0.007114482
4381.445385	0.006700477
4383.373839	0.006731977
4385.302292	0.007208437
4387.230745	0.007759281
4389.159198	0.007954034
4391.087651	0.008238257
4393.016104	0.008322643
4394.944557	0.008080818
4396.873010	0.008259440
4398.801463	0.008604049
4400.729916	0.008134488
4402.658369	0.007199201
4404.586822	0.006585553
4406.515275	0.006328687
4408.443729	0.005798822
4410.372182	0.005283712
4412.300635	0.006150750
4414.229088	0.007771664
4416.157541	0.008261865
4418.085994	0.007663032
4420.014447	0.007203374
4421.942900	0.007156432
4423.871353	0.007485737
4425.799806	0.008442685
4427.728259	0.008602652
4429.656712	0.007649514
4431.585165	0.006696910
4433.513618	0.006195960
4435.442072	0.006121941
4437.370525	0.006510301
4439.298978	0.007190011
4441.227431	0.007562504
4443.155884	0.007261832
4445.084337	0.006364854
4447.012790	0.005572246
4448.941243	0.005407313
4450.869696	0.005563416
4452.798149	0.005877591
4454.726602	0.006669893
4456.655055	0.007348605
4458.583508	0.007430105
4460.511962	0.006771164
4462.440415	0.006041432
4464.368868	0.005525753
4466.297321	0.004846439
4468.225774	0.005299759
4470.154227	0.007268090
4472.082680	0.008931222
4474.011133	0.008855168
4475.939586	0.007545352
4477.868039	0.006172528
4479.796492	0.005185058
4481.724945	0.005120479
4483.653398	0.006332884
4485.581851	0.008321135
4487.510305	0.009533578
4489.438758	0.009193501
4491.367211	0.007980961
4493.295664	0.007045846
4495.224117	0.007096105
4497.152570	0.007577937
4499.081023	0.007495389
4501.009476	0.007149944
4502.937929	0.007323388
4504.866382	0.007852617
4506.794835	0.008233723
4508.723288	0.008222555
4510.651741	0.007674764
4512.580195	0.006805911
4514.508648	0.006703863
4516.437101	0.007716422
4518.365554	0.008384687
4520.294007	0.007845842
4522.222460	0.007371459
4524.150913	0.007230678
4526.079366	0.006699407
4528.007819	0.006459103
4529.936272	0.006937847
4531.864725	0.007107691
4533.793178	0.006799548
4535.721631	0.007353210
4537.650084	0.008592497
4539.578538	0.009328838
4541.506991	0.008990091
4543.435444	0.008084783
4545.363897	0.006947533
4547.292350	0.006315786
4549.220803	0.006966320
4551.149256	0.007432638
4553.077709	0.007065500
4555.006162	0.006236299
4556.934615	0.005824024
4558.863068	0.006906027
4560.791521	0.008676479
4562.719974	0.009385160
4564.648428	0.009031744
4566.576881	0.008151427
4568.505334	0.007438511
4570.433787	0.007424467
4572.362240	0.008034756
4574.290693	0.008239893
4576.219146	0.007889844
4578.147599	0.007709133
4580.076052	0.007922854
4582.004505	0.007760594
4583.932958	0.006894486
4585.861411	0.005650009
4587.789864	0.005457602
4589.718318	0.006128010
4591.646771	0.006205581
4593.575224	0.006350425
4595.503677	0.007057700
4597.432130	0.007679585
4599.360583	0.007945290
4601.289036	0.008183163
4603.217489	0.008516247
[truncated: 1,501 more rows]
