# Supplementary material for: Adaptive Method for Quantitative Estimation of Glucose and Fructose Concentrations in Aqueous Solutions Based on Infrared Nanoantenna Optics
Source: Sensors (Basel). 2019 Jul 11;19(14):3053. doi: 10.3390/s19143053 (PMC6678705; doi:10.3390/s19143053)
Supplement: Supplementary file 1 [file sensors-19-03053-s001.zip › 00_Measurement_Data/Fructose cycles/3 water/res4 sc50_50 ap100x100/3 water.8.txt]

748.239793	0.009036396
750.168246	0.015942378
752.096699	0.024916265
754.025152	0.026567500
755.953605	0.021391433
757.882058	0.029789923
759.810511	0.046415351
761.738964	0.035441015
763.667418	0.016565418
765.595871	0.009116312
767.524324	0.015528693
769.452777	0.023105647
771.381230	0.023541868
773.309683	0.026795520
775.238136	0.021263571
777.166589	0.025191633
779.095042	0.032092925
781.023495	0.028851548
782.951948	0.023232901
784.880401	0.025479011
786.808854	0.027867237
788.737308	0.015314735
790.665761	0.025180764
792.594214	0.036655847
794.522667	0.030659901
796.451120	0.020798046
798.379573	0.020943787
800.308026	0.023848087
802.236479	0.023340907
804.164932	0.016419806
806.093385	0.024707597
808.021838	0.024682218
809.950291	0.023406614
811.878744	0.029202716
813.807197	0.046474401
815.735651	0.053119630
817.664104	0.039696325
819.592557	0.020477079
821.521010	0.024126206
823.449463	0.028979046
825.377916	0.030549861
827.306369	0.027332965
829.234822	0.021985196
831.163275	0.014960517
833.091728	0.011335350
835.020181	0.026515802
836.948634	0.032484464
838.877087	0.027889784
840.805541	0.019989233
842.733994	0.011587404
844.662447	0.009226764
846.590900	0.016435167
848.519353	0.018094553
850.447806	0.011785714
852.376259	0.018358042
854.304712	0.029734617
856.233165	0.032367293
858.161618	0.028155763
860.090071	0.026167702
862.018524	0.026382701
863.946977	0.025135366
865.875430	0.021844735
867.803884	0.020491254
869.732337	0.019494157
871.660790	0.019715339
873.589243	0.024007205
875.517696	0.029867090
877.446149	0.034889348
879.374602	0.038497187
881.303055	0.039607797
883.231508	0.040816311
885.159961	0.042614114
887.088414	0.043826502
889.016867	0.046045911
890.945320	0.049953945
892.873774	0.052548379
894.802227	0.052759338
896.730680	0.053183172
898.659133	0.054996155
900.587586	0.059108131
902.516039	0.065342180
904.444492	0.070790887
906.372945	0.074152373
908.301398	0.076370619
910.229851	0.078685224
912.158304	0.081286564
914.086757	0.084049158
916.015210	0.087495290
917.943664	0.092822805
919.872117	0.099752575
921.800570	0.105925255
923.729023	0.109990977
925.657476	0.112509623
927.585929	0.115425572
929.514382	0.120696381
931.442835	0.127918035
933.371288	0.134986088
935.299741	0.140595376
937.228194	0.145198941
939.156647	0.149675280
941.085100	0.154230148
943.013553	0.159721851
944.942007	0.167342216
946.870460	0.176067963
948.798913	0.183417767
950.727366	0.188909695
952.655819	0.193807766
954.584272	0.199163213
956.512725	0.205353230
958.441178	0.212163985
960.369631	0.219759852
962.298084	0.227770373
964.226537	0.233894989
966.154990	0.237314120
968.083443	0.241162583
970.011897	0.247903183
971.940350	0.256043255
973.868803	0.263351947
975.797256	0.269248575
977.725709	0.274356723
979.654162	0.279831827
981.582615	0.285900205
983.511068	0.291723639
985.439521	0.297880590
987.367974	0.305518836
989.296427	0.312921524
991.224880	0.318247259
993.153333	0.322693795
995.081786	0.327695042
997.010240	0.333282262
998.938693	0.338958949
1000.867146	0.344043285
1002.795599	0.348688334
1004.724052	0.353710771
1006.652505	0.358599246
1008.580958	0.362720430
1010.509411	0.367030919
1012.437864	0.371967673
1014.366317	0.376638353
1016.294770	0.380477697
1018.223223	0.384186447
1020.151676	0.388276517
1022.080130	0.391608268
1024.008583	0.393644005
1025.937036	0.395993054
1027.865489	0.399654239
1029.793942	0.403178722
1031.722395	0.405503124
1033.650848	0.407297492
1035.579301	0.408662111
1037.507754	0.409774125
1039.436207	0.411800653
1041.364660	0.414296001
1043.293113	0.415094852
1045.221566	0.413961977
1047.150019	0.412632853
1049.078473	0.411857575
1051.006926	0.411564261
1052.935379	0.411552310
1054.863832	0.411653429
1056.792285	0.412023753
1058.720738	0.412174881
1060.649191	0.411512345
1062.577644	0.410440624
1064.506097	0.409532428
1066.434550	0.408772230
1068.363003	0.407613218
1070.291456	0.405591667
1072.219909	0.403133959
1074.148363	0.401121467
1076.076816	0.399938911
1078.005269	0.399049640
1079.933722	0.397821337
1081.862175	0.396911293
1083.790628	0.396431208
1085.719081	0.394985795
1087.647534	0.392689139
1089.575987	0.390778750
1091.504440	0.389142722
1093.432893	0.387228489
1095.361346	0.384919405
1097.289799	0.382410824
1099.218253	0.380446553
1101.146706	0.379034489
1103.075159	0.377055734
1105.003612	0.374415219
1106.932065	0.371990472
1108.860518	0.369922042
1110.788971	0.367766768
1112.717424	0.365299225
1114.645877	0.362690240
1116.574330	0.360157371
1118.502783	0.357557088
1120.431236	0.354765475
1122.359689	0.352126658
1124.288142	0.349633366
1126.216596	0.346811920
1128.145049	0.343887120
1130.073502	0.341379553
1132.001955	0.338983774
1133.930408	0.336203218
1135.858861	0.333392769
1137.787314	0.330923051
1139.715767	0.328363657
1141.644220	0.325566232
1143.572673	0.322963834
1145.501126	0.320360869
1147.429579	0.317274183
1149.358032	0.314085066
1151.286486	0.311183274
1153.214939	0.308401048
1155.143392	0.305767566
1157.071845	0.303368509
1159.000298	0.300942838
1160.928751	0.298172444
1162.857204	0.295200914
1164.785657	0.292270124
1166.714110	0.289390087
1168.642563	0.286709666
1170.571016	0.284184277
1172.499469	0.281681418
1174.427922	0.279173732
1176.356375	0.276369691
1178.284829	0.273292452
1180.213282	0.270323128
1182.141735	0.267517120
1184.070188	0.264708459
1185.998641	0.261688650
1187.927094	0.258684993
1189.855547	0.256371826
1191.784000	0.254587173
1193.712453	0.252593100
1195.640906	0.250128329
1197.569359	0.247212380
1199.497812	0.244232565
1201.426265	0.241373047
1203.354719	0.238979802
1205.283172	0.236783877
1207.211625	0.234440595
1209.140078	0.231764555
1211.068531	0.229209110
1212.996984	0.226815924
1214.925437	0.224401325
1216.853890	0.222048119
1218.782343	0.219742432
1220.710796	0.217777774
1222.639249	0.216472700
1224.567702	0.215277836
1226.496155	0.213468105
1228.424609	0.211089760
1230.353062	0.208519176
1232.281515	0.206009731
1234.209968	0.203892171
1236.138421	0.202354535
1238.066874	0.200993523
1239.995327	0.199299365
1241.923780	0.197459832
1243.852233	0.196033150
1245.780686	0.194800347
1247.709139	0.193164110
1249.637592	0.191137433
1251.566045	0.189081684
1253.494498	0.187209710
1255.422952	0.185491532
1257.351405	0.183634296
1259.279858	0.181487352
1261.208311	0.179411367
1263.136764	0.177653387
1265.065217	0.176049441
1266.993670	0.174600124
1268.922123	0.173202604
1270.850576	0.171339050
1272.779029	0.169125348
1274.707482	0.167274758
1276.635935	0.166006505
1278.564388	0.164824113
1280.492842	0.163353711
1282.421295	0.161855251
1284.349748	0.160531804
1286.278201	0.159101501
1288.206654	0.157488197
1290.135107	0.155882791
1292.063560	0.154292896
1293.992013	0.152629033
1295.920466	0.150964007
1297.848919	0.149476722
1299.777372	0.148215204
1301.705825	0.147102848
1303.634278	0.145898029
1305.562731	0.144366696
1307.491185	0.142744780
1309.419638	0.141391590
1311.348091	0.140101299
1313.276544	0.138943106
1315.204997	0.138332367
1317.133450	0.137874380
1319.061903	0.136898488
1320.990356	0.135261342
1322.918809	0.133227885
1324.847262	0.131344169
1326.775715	0.129974455
1328.704168	0.128899410
1330.632621	0.127688333
1332.561075	0.126503050
1334.489528	0.125944793
1336.417981	0.125948548
1338.346434	0.125477046
1340.274887	0.124103241
1342.203340	0.122166961
1344.131793	0.119996071
1346.060246	0.117969736
1347.988699	0.116268046
1349.917152	0.115017623
1351.845605	0.114296943
1353.774058	0.113735639
1355.702511	0.113033518
1357.630965	0.112446763
1359.559418	0.112211607
1361.487871	0.111834854
1363.416324	0.110942602
1365.344777	0.109556265
1367.273230	0.107821293
1369.201683	0.106692061
1371.130136	0.106495790
1373.058589	0.106171243
1374.987042	0.105216533
1376.915495	0.103615597
1378.843948	0.101529002
1380.772401	0.099847659
1382.700854	0.099095695
1384.629308	0.098633178
1386.557761	0.097501367
1388.486214	0.096310310
1390.414667	0.096175954
1392.343120	0.096607715
1394.271573	0.096829168
1396.200026	0.096377589
1398.128479	0.094699346
1400.056932	0.092713475
1401.985385	0.091245852
1403.913838	0.089680724
1405.842291	0.088277683
1407.770744	0.087367706
1409.699198	0.086650319
1411.627651	0.086297050
1413.556104	0.086648889
1415.484557	0.087266624
1417.413010	0.086816452
1419.341463	0.085511781
1421.269916	0.084757045
1423.198369	0.083920598
1425.126822	0.082712278
1427.055275	0.081588641
1428.983728	0.080572926
1430.912181	0.080359675
1432.840634	0.080884889
1434.769087	0.080310196
1436.697541	0.078242041
1438.625994	0.076589853
1440.554447	0.075504526
1442.482900	0.074772120
1444.411353	0.074705794
1446.339806	0.074584119
1448.268259	0.073902942
1450.196712	0.073223338
1452.125165	0.073493503
1454.053618	0.074598484
1455.982071	0.074640162
1457.910524	0.073116444
1459.838977	0.071786970
1461.767431	0.070528604
1463.695884	0.068814456
1465.624337	0.067620851
1467.552790	0.067869373
1469.481243	0.068864927
1471.409696	0.069601119
1473.338149	0.069582000
1475.266602	0.068329759
1477.195055	0.066579133
1479.123508	0.065372258
1481.051961	0.064543024
1482.980414	0.064135730
1484.908867	0.064416252
1486.837321	0.064972997
1488.765774	0.064645700
1490.694227	0.063345328
1492.622680	0.062641107
1494.551133	0.062496673
1496.479586	0.062059253
1498.408039	0.061121717
1500.336492	0.060262032
1502.264945	0.060587335
1504.193398	0.061770454
1506.121851	0.062367525
1508.050304	0.061939914
1509.978757	0.060396720
1511.907210	0.058551431
1513.835664	0.057876617
1515.764117	0.058401346
1517.692570	0.059387594
1519.621023	0.059527591
1521.549476	0.058480091
1523.477929	0.057439312
1525.406382	0.056273457
1527.334835	0.055173721
1529.263288	0.054845896
1531.191741	0.054689430
1533.120194	0.054281257
1535.048647	0.054744348
1536.977100	0.055997815
1538.905554	0.057112217
1540.834007	0.057759907
1542.762460	0.056292355
1544.690913	0.053161345
1546.619366	0.051060356
1548.547819	0.050431956
1550.476272	0.050481305
1552.404725	0.050853912
1554.333178	0.051890086
1556.261631	0.053209532
1558.190084	0.052732166
1560.118537	0.051210642
1562.046990	0.050366938
1563.975443	0.049480375
1565.903897	0.049076505
1567.832350	0.049059417
1569.760803	0.048834737
1571.689256	0.048901722
1573.617709	0.048817135
1575.546162	0.048104767
1577.474615	0.047593314
1579.403068	0.047227800
1581.331521	0.046486877
1583.259974	0.045863099
1585.188427	0.045675665
1587.116880	0.045810133
1589.045333	0.046089515
1590.973787	0.046326470
1592.902240	0.046393041
1594.830693	0.046389788
1596.759146	0.046514910
1598.687599	0.046883434
1600.616052	0.047461964
1602.544505	0.047995828
1604.472958	0.048391934
1606.401411	0.048792876
1608.329864	0.049156941
1610.258317	0.049521826
1612.186770	0.050279651
1614.115223	0.051273096
1616.043677	0.051825535
1617.972130	0.052115586
1619.900583	0.052327346
1621.829036	0.052214179
1623.757489	0.052554354
1625.685942	0.053274728
1627.614395	0.053403616
1629.542848	0.053565212
1631.471301	0.054629602
1633.399754	0.055754025
1635.328207	0.055845175
1637.256660	0.055392519
1639.185113	0.054937366
1641.113566	0.054996002
1643.042020	0.056086533
1644.970473	0.057469323
1646.898926	0.058756873
1648.827379	0.060518473
1650.755832	0.060770262
1652.684285	0.058056921
1654.612738	0.055532921
1656.541191	0.054738354
1658.469644	0.054508138
1660.398097	0.054328099
1662.326550	0.053907268
1664.255003	0.053833563
1666.183456	0.054295804
1668.111910	0.054471124
1670.040363	0.054197107
1671.968816	0.053353392
1673.897269	0.051424522
1675.825722	0.049656335
1677.754175	0.049428921
1679.682628	0.050103746
1681.611081	0.050439559
1683.539534	0.049290597
1685.467987	0.047539867
1687.396440	0.046153277
1689.324893	0.044654984
1691.253346	0.043751493
1693.181799	0.043701101
1695.110253	0.044081755
1697.038706	0.044648588
1698.967159	0.043655615
1700.895612	0.041652292
1702.824065	0.040844213
1704.752518	0.040236887
1706.680971	0.039395660
1708.609424	0.038843594
1710.537877	0.038796011
1712.466330	0.039171666
1714.394783	0.039336737
1716.323236	0.038565237
1718.251689	0.037347086
1720.180143	0.036591522
1722.108596	0.035912026
1724.037049	0.035213955
1725.965502	0.034959074
1727.893955	0.035166573
1729.822408	0.035680275
1731.750861	0.035736874
1733.679314	0.034749120
1735.607767	0.034037519
1737.536220	0.033904511
1739.464673	0.033604320
1741.393126	0.033396021
1743.321579	0.033678595
1745.250032	0.034411617
1747.178486	0.034898672
1749.106939	0.034337509
1751.035392	0.033282772
1752.963845	0.032829355
1754.892298	0.032822844
1756.820751	0.032868907
1758.749204	0.033062723
1760.677657	0.033188164
1762.606110	0.033357292
1764.534563	0.033761706
1766.463016	0.034218621
1768.391469	0.034768123
1770.319922	0.035002917
1772.248376	0.034743540
1774.176829	0.034790169
1776.105282	0.035138518
1778.033735	0.035436880
1779.962188	0.035755426
1781.890641	0.035962418
1783.819094	0.035844605
1785.747547	0.035991505
1787.676000	0.036945164
1789.604453	0.038046874
1791.532906	0.038642883
1793.461359	0.039043251
1795.389812	0.039444562
1797.318266	0.039675336
1799.246719	0.039596990
1801.175172	0.039213520
1803.103625	0.038968481
1805.032078	0.039204717
1806.960531	0.039799113
1808.888984	0.040297162
1810.817437	0.040336814
1812.745890	0.040041585
1814.674343	0.039710067
1816.602796	0.039572135
1818.531249	0.039815284
1820.459702	0.040349830
1822.388155	0.040811889
1824.316609	0.041007053
1826.245062	0.041185841
1828.173515	0.041126188
1830.101968	0.040751860
1832.030421	0.040698435
1833.958874	0.040896170
1835.887327	0.040942647
1837.815780	0.040826861
1839.744233	0.040799506
1841.672686	0.040838312
1843.601139	0.040783569
1845.529592	0.040756829
1847.458045	0.040506635
1849.386499	0.039926935
1851.314952	0.039357383
1853.243405	0.039044142
1855.171858	0.039029468
1857.100311	0.039071359
1859.028764	0.038950544
1860.957217	0.038786478
1862.885670	0.038857531
1864.814123	0.039189238
1866.742576	0.039278645
1868.671029	0.038815897
1870.599482	0.038222894
1872.527935	0.037566703
1874.456388	0.036715783
1876.384842	0.036114484
1878.313295	0.036016405
1880.241748	0.036051847
1882.170201	0.035971016
1884.098654	0.035981242
1886.027107	0.036042988
1887.955560	0.035664484
1889.884013	0.034947798
1891.812466	0.034417957
1893.740919	0.033944696
1895.669372	0.033445701
1897.597825	0.033164851
1899.526278	0.033101134
1901.454732	0.033024546
1903.383185	0.032829657
1905.311638	0.032651566
1907.240091	0.032450683
1909.168544	0.032059994
1911.096997	0.031602442
1913.025450	0.031356804
1914.953903	0.031287242
1916.882356	0.030978557
1918.810809	0.030523200
1920.739262	0.030139878
1922.667715	0.029581103
1924.596168	0.028959405
1926.524622	0.028500926
1928.453075	0.028206130
1930.381528	0.027944552
1932.309981	0.027616585
1934.238434	0.027320107
1936.166887	0.027117807
1938.095340	0.026979048
1940.023793	0.026789874
1941.952246	0.026476877
1943.880699	0.026222661
1945.809152	0.025982449
1947.737605	0.025701346
1949.666058	0.025620712
1951.594511	0.025631655
1953.522965	0.025385195
1955.451418	0.024992183
1957.379871	0.024749709
1959.308324	0.024575269
1961.236777	0.024364008
1963.165230	0.024287388
1965.093683	0.024387408
1967.022136	0.024250044
1968.950589	0.023688059
1970.879042	0.023153635
1972.807495	0.022912405
1974.735948	0.022753896
1976.664401	0.022601113
1978.592855	0.022643378
1980.521308	0.022746915
1982.449761	0.022532936
1984.378214	0.022008084
1986.306667	0.021451391
1988.235120	0.021154737
1990.163573	0.021126142
1992.092026	0.020965252
1994.020479	0.020635374
1995.948932	0.020465633
1997.877385	0.020475438
1999.805838	0.020476198
2001.734291	0.020378003
2003.662744	0.020249665
2005.591198	0.020125790
2007.519651	0.019846285
2009.448104	0.019418547
2011.376557	0.019148059
2013.305010	0.019140795
2015.233463	0.019165214
2017.161916	0.019156925
2019.090369	0.019205447
2021.018822	0.019074231
2022.947275	0.018643081
2024.875728	0.018228656
2026.804181	0.018049635
2028.732634	0.018017946
2030.661088	0.017981084
2032.589541	0.017815240
2034.517994	0.017497027
2036.446447	0.017224096
2038.374900	0.017206315
2040.303353	0.017266659
2042.231806	0.017149821
2044.160259	0.016942538
2046.088712	0.016752565
2048.017165	0.016514126
2049.945618	0.016280344
2051.874071	0.016178802
2053.802524	0.016049864
2055.730978	0.015881373
2057.659431	0.015935156
2059.587884	0.016106956
2061.516337	0.016078133
2063.444790	0.015926758
2065.373243	0.015895439
2067.301696	0.015879817
2069.230149	0.015658069
2071.158602	0.015387740
2073.087055	0.015341911
2075.015508	0.015456326
2076.943961	0.015491539
2078.872414	0.015311851
2080.800867	0.015032575
2082.729321	0.014896219
2084.657774	0.014862813
2086.586227	0.014720221
2088.514680	0.014519552
2090.443133	0.014398223
2092.371586	0.014392198
2094.300039	0.014546109
2096.228492	0.014683338
2098.156945	0.014603018
2100.085398	0.014568500
2102.013851	0.014749023
2103.942304	0.014584204
2105.870757	0.013915572
2107.799211	0.013520144
2109.727664	0.013793239
2111.656117	0.014196295
2113.584570	0.014273004
2115.513023	0.014154353
2117.441476	0.013962501
2119.369929	0.013577936
2121.298382	0.013026182
2123.226835	0.012581436
2125.155288	0.012573194
2127.083741	0.012970949
2129.012194	0.013272796
2130.940647	0.013289294
2132.869100	0.013425020
2134.797554	0.013764834
2136.726007	0.013809171
2138.654460	0.013400502
2140.582913	0.012893101
2142.511366	0.012574323
2144.439819	0.012506580
2146.368272	0.012494369
2148.296725	0.012376950
2150.225178	0.012396321
2152.153631	0.012610603
2154.082084	0.012564220
2156.010537	0.012063014
2157.938990	0.011652578
2159.867444	0.011710256
2161.795897	0.011966533
2163.724350	0.012120035
2165.652803	0.012241579
2167.581256	0.012434449
2169.509709	0.012532317
2171.438162	0.012480494
2173.366615	0.012347877
2175.295068	0.012144262
2177.223521	0.011895263
2179.151974	0.011677735
2181.080427	0.011553572
2183.008880	0.011642253
2184.937334	0.011858937
2186.865787	0.011859746
2188.794240	0.011596472
2190.722693	0.011290102
2192.651146	0.011012897
2194.579599	0.010871872
2196.508052	0.010929859
2198.436505	0.010926872
2200.364958	0.010689635
2202.293411	0.010668053
2204.221864	0.011183281
2206.150317	0.011605770
2208.078770	0.011322165
2210.007223	0.010725081
2211.935677	0.010446355
2213.864130	0.010473756
2215.792583	0.010410174
2217.721036	0.010190671
2219.649489	0.010074798
2221.577942	0.010208610
2223.506395	0.010480133
2225.434848	0.010672992
2227.363301	0.010685041
2229.291754	0.010469970
2231.220207	0.010095024
2233.148660	0.010025011
2235.077113	0.010294707
2237.005567	0.010261515
2238.934020	0.009985893
2240.862473	0.010025642
2242.790926	0.010217612
2244.719379	0.010259845
2246.647832	0.010341256
2248.576285	0.010511844
2250.504738	0.010474135
2252.433191	0.009943197
2254.361644	0.009272615
2256.290097	0.008883270
2258.218550	0.008841050
2260.147003	0.009045598
2262.075456	0.009239005
2264.003910	0.009172701
2265.932363	0.009011341
2267.860816	0.008970916
2269.789269	0.009049092
2271.717722	0.009185153
2273.646175	0.009238282
2275.574628	0.009198046
2277.503081	0.009158949
2279.431534	0.009058833
2281.359987	0.008937112
2283.288440	0.008932700
2285.216893	0.009032631
2287.145346	0.009030934
2289.073800	0.008664750
2291.002253	0.008138076
2292.930706	0.008018372
2294.859159	0.008349057
2296.787612	0.008676718
2298.716065	0.008753438
2300.644518	0.008598887
2302.572971	0.008388824
2304.501424	0.008334521
2306.429877	0.008362996
2308.358330	0.008237761
2310.286783	0.007978278
2312.215236	0.008007729
2314.143690	0.008521378
2316.072143	0.009035237
2318.000596	0.009104718
2319.929049	0.008797714
2321.857502	0.008373454
2323.785955	0.008248490
2325.714408	0.008780078
2327.642861	0.009662846
2329.571314	0.010030924
2331.499767	0.009462328
2333.428220	0.008627904
2335.356673	0.008345080
2337.285126	0.008639700
2339.213579	0.008820527
2341.142033	0.008316857
2343.070486	0.007722351
2344.998939	0.008013827
2346.927392	0.008945992
2348.855845	0.009289219
2350.784298	0.008665726
2352.712751	0.007779907
2354.641204	0.007388894
2356.569657	0.007494987
2358.498110	0.007593181
2360.426563	0.007519871
2362.355016	0.006965025
2364.283469	0.006125565
2366.211923	0.006019009
2368.140376	0.006290932
2370.068829	0.006374123
2371.997282	0.006724757
2373.925735	0.007381124
2375.854188	0.007416469
2377.782641	0.006703044
2379.711094	0.006154258
2381.639547	0.006136771
2383.568000	0.006268424
2385.496453	0.006195491
2387.424906	0.006145331
2389.353359	0.006392773
2391.281812	0.006598459
2393.210266	0.006420954
2395.138719	0.006125968
2397.067172	0.006027044
2398.995625	0.006101317
2400.924078	0.006159645
2402.852531	0.006098221
2404.780984	0.006164763
2406.709437	0.006455129
2408.637890	0.006669680
2410.566343	0.006472511
2412.494796	0.006028742
2414.423249	0.005834031
2416.351702	0.005828800
2418.280156	0.005736817
2420.208609	0.005603124
2422.137062	0.005675599
2424.065515	0.005940818
2425.993968	0.006095338
2427.922421	0.006009629
2429.850874	0.005867489
2431.779327	0.005882877
2433.707780	0.005813444
2435.636233	0.005517485
2437.564686	0.005303755
2439.493139	0.005412105
2441.421592	0.005726019
2443.350045	0.005947129
2445.278499	0.005844424
2447.206952	0.005817851
2449.135405	0.006080430
2451.063858	0.006191393
2452.992311	0.006041005
2454.920764	0.005986502
2456.849217	0.005985080
2458.777670	0.005912411
2460.706123	0.005933534
2462.634576	0.005873316
2464.563029	0.005501266
2466.491482	0.005383683
2468.419935	0.005952007
2470.348389	0.006649280
2472.276842	0.006891737
2474.205295	0.006787802
2476.133748	0.006616628
2478.062201	0.006460201
2479.990654	0.006332661
2481.919107	0.006123701
2483.847560	0.005934174
2485.776013	0.006118950
2487.704466	0.006532638
2489.632919	0.006833410
2491.561372	0.006995392
2493.489825	0.007033687
2495.418279	0.006940630
2497.346732	0.006906673
2499.275185	0.007171773
2501.203638	0.007595603
2503.132091	0.007923787
2505.060544	0.008160450
2506.988997	0.008268140
2508.917450	0.008226374
2510.845903	0.008183880
2512.774356	0.008230116
2514.702809	0.008342680
2516.631262	0.008510789
2518.559715	0.008694283
2520.488168	0.008845106
2522.416622	0.008877340
2524.345075	0.008778525
2526.273528	0.008880747
2528.201981	0.009308147
2530.130434	0.009764475
2532.058887	0.010074618
2533.987340	0.010337476
2535.915793	0.010536663
2537.844246	0.010575440
2539.772699	0.010765019
2541.701152	0.011133276
2543.629605	0.011259498
2545.558058	0.011372132
2547.486512	0.011692470
2549.414965	0.011840619
2551.343418	0.011931338
2553.271871	0.012249731
2555.200324	0.012474666
2557.128777	0.012503348
2559.057230	0.012740244
2560.985683	0.013351449
2562.914136	0.013999491
2564.842589	0.014316068
2566.771042	0.014429809
2568.699495	0.014667267
2570.627948	0.014948701
2572.556401	0.015131214
2574.484855	0.015283707
2576.413308	0.015366007
2578.341761	0.015324744
2580.270214	0.015306090
2582.198667	0.015430841
2584.127120	0.015675772
2586.055573	0.015955001
2587.984026	0.016248196
2589.912479	0.016440187
2591.840932	0.016453408
2593.769385	0.016506353
2595.697838	0.016618997
2597.626291	0.016706601
2599.554745	0.016948773
2601.483198	0.017359933
2603.411651	0.017715551
2605.340104	0.017985106
2607.268557	0.018130332
2609.197010	0.018059548
2611.125463	0.018068399
2613.053916	0.018480437
2614.982369	0.018939184
2616.910822	0.018998157
2618.839275	0.018756278
2620.767728	0.018671116
2622.696181	0.018917615
2624.624635	0.019191621
2626.553088	0.019187598
2628.481541	0.018886959
2630.409994	0.018382793
2632.338447	0.017853528
2634.266900	0.017706754
2636.195353	0.018102527
2638.123806	0.018552070
2640.052259	0.018643662
2641.980712	0.018521769
2643.909165	0.018332897
2645.837618	0.018003697
2647.766071	0.017712612
2649.694524	0.017840752
2651.622978	0.018128313
2653.551431	0.017994327
2655.479884	0.017674362
2657.408337	0.017737245
2659.336790	0.018015359
2661.265243	0.017833013
2663.193696	0.017169435
2665.122149	0.016780332
2667.050602	0.016829755
2668.979055	0.016754720
2670.907508	0.016429484
2672.835961	0.016288048
2674.764414	0.016428776
2676.692868	0.016485730
2678.621321	0.016352152
2680.549774	0.016269365
2682.478227	0.016271207
2684.406680	0.016209926
2686.335133	0.016097175
2688.263586	0.016093794
2690.192039	0.016074359
2692.120492	0.015834602
2694.048945	0.015612389
2695.977398	0.015513262
2697.905851	0.015277603
2699.834304	0.014770611
2701.762757	0.014293497
2703.691211	0.014362053
2705.619664	0.014856869
2707.548117	0.015181717
2709.476570	0.015130275
2711.405023	0.014956968
2713.333476	0.014800337
2715.261929	0.014575698
2717.190382	0.014440219
2719.118835	0.014592296
2721.047288	0.014745479
2722.975741	0.014651586
2724.904194	0.014463370
2726.832647	0.014241072
2728.761101	0.014070699
2730.689554	0.013975982
2732.618007	0.013713627
2734.546460	0.013460089
2736.474913	0.013615271
2738.403366	0.013895611
2740.331819	0.013880910
2742.260272	0.013630552
2744.188725	0.013423018
2746.117178	0.013384882
2748.045631	0.013306820
2749.974084	0.013120373
2751.902537	0.013049792
2753.830991	0.012992203
2755.759444	0.012969496
2757.687897	0.013025356
2759.616350	0.012987068
2761.544803	0.012860293
2763.473256	0.012573862
2765.401709	0.012126075
2767.330162	0.011940734
2769.258615	0.012190647
2771.187068	0.012400060
2773.115521	0.012241961
2775.043974	0.011956250
2776.972427	0.011919339
2778.900880	0.012096847
2780.829334	0.012118412
2782.757787	0.011904682
2784.686240	0.011885140
2786.614693	0.012269513
2788.543146	0.012589368
2790.471599	0.012435058
2792.400052	0.011920034
2794.328505	0.011336428
2796.256958	0.011041027
2798.185411	0.011296572
2800.113864	0.011811355
2802.042317	0.012033467
2803.970770	0.011879732
2805.899224	0.011672299
2807.827677	0.011585155
2809.756130	0.011440657
2811.684583	0.011242119
2813.613036	0.011295932
2815.541489	0.011402520
2817.469942	0.011335540
2819.398395	0.011358552
2821.326848	0.011592356
2823.255301	0.011662097
2825.183754	0.011486628
2827.112207	0.011488929
2829.040660	0.011817467
2830.969113	0.011878637
2832.897567	0.011362619
2834.826020	0.010984005
2836.754473	0.011365273
2838.682926	0.012014314
2840.611379	0.012169176
2842.539832	0.011821889
2844.468285	0.011438005
2846.396738	0.011433335
2848.325191	0.011523333
2850.253644	0.011129706
2852.182097	0.010766454
2854.110550	0.010940510
2856.039003	0.011165108
2857.967457	0.011312804
2859.895910	0.011521529
2861.824363	0.011487757
2863.752816	0.011039223
2865.681269	0.010545379
2867.609722	0.010575071
2869.538175	0.011143151
2871.466628	0.011807385
2873.395081	0.012078464
2875.323534	0.011726535
2877.251987	0.011279663
2879.180440	0.011314681
2881.108893	0.011549348
2883.037347	0.011507263
2884.965800	0.011219209
2886.894253	0.011066075
2888.822706	0.011213089
2890.751159	0.011303760
2892.679612	0.010901215
2894.608065	0.010318647
2896.536518	0.010323740
2898.464971	0.010901192
2900.393424	0.011291104
2902.321877	0.011073132
2904.250330	0.010720885
2906.178783	0.010753415
2908.107236	0.010998961
2910.035690	0.011061825
2911.964143	0.010866041
2913.892596	0.010747897
2915.821049	0.010889508
2917.749502	0.011028847
2919.677955	0.011075906
2921.606408	0.011177889
2923.534861	0.011321500
2925.463314	0.011433071
2927.391767	0.011314347
2929.320220	0.010802474
2931.248673	0.010190743
2933.177126	0.009955913
2935.105580	0.010222758
2937.034033	0.010629381
2938.962486	0.010779459
2940.890939	0.010565228
2942.819392	0.010335284
2944.747845	0.010349685
2946.676298	0.010473373
2948.604751	0.010843412
2950.533204	0.011430985
2952.461657	0.011526100
2954.390110	0.010890690
2956.318563	0.010353062
2958.247016	0.010705626
2960.175469	0.011438696
2962.103923	0.011644022
2964.032376	0.011287168
2965.960829	0.010871883
2967.889282	0.010875806
2969.817735	0.011063836
2971.746188	0.010969647
2973.674641	0.010903897
2975.603094	0.011324402
2977.531547	0.012077053
2979.460000	0.012586608
2981.388453	0.012462737
2983.316906	0.012110239
2985.245359	0.012082724
2987.173813	0.012331586
2989.102266	0.012520751
2991.030719	0.012303156
2992.959172	0.011687410
2994.887625	0.011221493
2996.816078	0.011364616
2998.744531	0.011859481
3000.672984	0.012108579
3002.601437	0.012081908
3004.529890	0.012036495
3006.458343	0.012030182
3008.386796	0.012051943
3010.315249	0.012231258
3012.243703	0.012486947
3014.172156	0.012541110
3016.100609	0.012296339
3018.029062	0.011900050
3019.957515	0.011787697
3021.885968	0.012251915
3023.814421	0.012940959
3025.742874	0.013232829
3027.671327	0.012919785
3029.599780	0.012550307
3031.528233	0.012802959
3033.456686	0.013448087
3035.385139	0.013773586
3037.313592	0.013742943
3039.242046	0.013613721
3041.170499	0.013440471
3043.098952	0.013291670
3045.027405	0.013212128
3046.955858	0.013343177
3048.884311	0.013767332
3050.812764	0.014137018
3052.741217	0.013990317
3054.669670	0.013371793
3056.598123	0.012854735
3058.526576	0.012892127
3060.455029	0.013326481
3062.383482	0.013576134
3064.311936	0.013473012
3066.240389	0.013476252
3068.168842	0.013708608
3070.097295	0.013880555
3072.025748	0.013980405
3073.954201	0.014201492
3075.882654	0.014526762
3077.811107	0.014921393
3079.739560	0.015352219
3081.668013	0.015632782
3083.596466	0.015618413
3085.524919	0.015334615
3087.453372	0.014999924
3089.381825	0.014927259
3091.310279	0.015291548
3093.238732	0.016050786
3095.167185	0.016622089
3097.095638	0.016447585
3099.024091	0.015985623
3100.952544	0.015940845
3102.880997	0.016311770
3104.809450	0.016757717
3106.737903	0.017184798
3108.666356	0.017498055
3110.594809	0.017336018
3112.523262	0.016967336
3114.451715	0.017176690
3116.380169	0.017736157
3118.308622	0.017834246
3120.237075	0.017854877
3122.165528	0.018371630
3124.093981	0.018704979
3126.022434	0.018352591
3127.950887	0.018022612
3129.879340	0.018334210
3131.807793	0.018849354
3133.736246	0.018835049
3135.664699	0.018347075
3137.593152	0.017922698
3139.521605	0.017948538
3141.450058	0.018354962
3143.378512	0.018566383
3145.306965	0.018765628
3147.235418	0.019493045
3149.163871	0.019985115
3151.092324	0.019767549
3153.020777	0.019782076
3154.949230	0.020273957
3156.877683	0.020650119
3158.806136	0.020958751
3160.734589	0.021366978
3162.663042	0.021547794
3164.591495	0.021546435
3166.519948	0.021730183
3168.448402	0.022020033
3170.376855	0.022235254
3172.305308	0.022549165
3174.233761	0.023061588
3176.162214	0.023415947
3178.090667	0.023345239
3180.019120	0.023080887
3181.947573	0.023002401
3183.876026	0.023278747
3185.804479	0.023588696
3187.732932	0.023437215
3189.661385	0.023011006
3191.589838	0.023044363
3193.518292	0.023738300
3195.446745	0.024330316
3197.375198	0.024240369
3199.303651	0.023934826
3201.232104	0.023984198
3203.160557	0.024246909
3205.089010	0.024531877
3207.017463	0.024799181
3208.945916	0.024988106
3210.874369	0.025132526
3212.802822	0.025303235
3214.731275	0.025741603
3216.659728	0.026363937
3218.588181	0.026688520
3220.516635	0.026718417
3222.445088	0.026801860
3224.373541	0.027049437
3226.301994	0.027167603
3228.230447	0.027174745
3230.158900	0.027446991
3232.087353	0.027932201
3234.015806	0.028169738
3235.944259	0.027925909
3237.872712	0.027640039
3239.801165	0.027737169
3241.729618	0.028028203
3243.658071	0.028313411
3245.586525	0.028598918
3247.514978	0.028828967
3249.443431	0.028798359
3251.371884	0.028435871
3253.300337	0.028281713
3255.228790	0.028760547
3257.157243	0.029362235
3259.085696	0.029557031
3261.014149	0.029391145
3262.942602	0.029159019
3264.871055	0.029216921
3266.799508	0.029488225
3268.727961	0.029604208
3270.656414	0.029553723
3272.584868	0.029631997
3274.513321	0.030092372
3276.441774	0.030539062
3278.370227	0.030158458
3280.298680	0.029165315
3282.227133	0.028450100
3284.155586	0.028303424
3286.084039	0.028550090
3288.012492	0.028980710
3289.940945	0.029437844
3291.869398	0.029935682
3293.797851	0.030417142
3295.726304	0.030709425
3297.654758	0.030747954
3299.583211	0.030564319
3301.511664	0.030120181
3303.440117	0.029498037
3305.368570	0.029331824
3307.297023	0.030081719
3309.225476	0.031039279
3311.153929	0.031133581
3313.082382	0.030613981
3315.010835	0.030657364
3316.939288	0.031331319
3318.867741	0.031845395
3320.796194	0.032200009
3322.724648	0.032575201
3324.653101	0.032798581
3326.581554	0.032872569
3328.510007	0.032697674
3330.438460	0.032149561
3332.366913	0.031538293
3334.295366	0.031431109
3336.223819	0.031969517
3338.152272	0.032646045
3340.080725	0.033227466
3342.009178	0.033631802
3343.937631	0.033348929
3345.866084	0.032551654
3347.794537	0.032257594
3349.722991	0.032905079
3351.651444	0.033736527
3353.579897	0.033662673
3355.508350	0.032988053
3357.436803	0.033268038
3359.365256	0.034795217
3361.293709	0.036174756
3363.222162	0.036640339
3365.150615	0.036508806
3367.079068	0.036159966
3369.007521	0.035913303
3370.935974	0.035835430
3372.864427	0.035762753
3374.792881	0.035687763
3376.721334	0.035520129
3378.649787	0.035250936
3380.578240	0.035432473
3382.506693	0.036170527
3384.435146	0.036748704
3386.363599	0.036795668
3388.292052	0.036557574
3390.220505	0.036468416
3392.148958	0.036679264
3394.077411	0.036709871
3396.005864	0.036458578
3397.934317	0.036617979
3399.862770	0.037230060
3401.791224	0.037668597
3403.719677	0.037401021
3405.648130	0.036809929
3407.576583	0.036460139
3409.505036	0.036598179
3411.433489	0.036783118
3413.361942	0.036756508
3415.290395	0.036945410
3417.218848	0.037715591
3419.147301	0.038495108
3421.075754	0.038654286
3423.004207	0.038644291
3424.932660	0.038742535
3426.861114	0.038470741
3428.789567	0.037853550
3430.718020	0.037470896
3432.646473	0.037413947
3434.574926	0.037318554
3436.503379	0.037165932
3438.431832	0.037146062
3440.360285	0.037175667
3442.288738	0.037175644
3444.217191	0.037342571
3446.145644	0.037589893
3448.074097	0.037486468
3450.002550	0.037019916
3451.931004	0.036667015
3453.859457	0.036513038
3455.787910	0.036304828
3457.716363	0.036238126
3459.644816	0.036526643
3461.573269	0.036727928
3463.501722	0.036552675
3465.430175	0.036361177
3467.358628	0.036165718
3469.287081	0.035684228
3471.215534	0.035050049
3473.143987	0.034627046
3475.072440	0.034542572
3477.000893	0.034686577
3478.929347	0.034896087
3480.857800	0.034854822
3482.786253	0.034396280
3484.714706	0.033828478
3486.643159	0.033514947
3488.571612	0.033594608
3490.500065	0.033861913
3492.428518	0.034032613
3494.356971	0.034172535
3496.285424	0.034573019
3498.213877	0.035061941
3500.142330	0.035045773
3502.070783	0.034594223
3503.999237	0.034252051
3505.927690	0.033960134
3507.856143	0.033373818
3509.784596	0.032681454
3511.713049	0.032268260
3513.641502	0.032044969
3515.569955	0.031746034
3517.498408	0.031575300
3519.426861	0.031761643
3521.355314	0.031942472
3523.283767	0.032046989
3525.212220	0.032254230
3527.140673	0.032042030
3529.069126	0.031211611
3530.997580	0.030275233
3532.926033	0.029454384
3534.854486	0.028767876
3536.782939	0.028395142
3538.711392	0.028518716
3540.639845	0.029082650
3542.568298	0.029543571
3544.496751	0.029285813
3546.425204	0.028689694
3548.353657	0.028522870
3550.282110	0.028576216
3552.210563	0.028411202
3554.139016	0.028004812
3556.067470	0.027439656
3557.995923	0.026983317
3559.924376	0.027035074
3561.852829	0.027772978
3563.781282	0.028670775
3565.709735	0.028457884
3567.638188	0.026920978
3569.566641	0.025595801
3571.495094	0.024954464
3573.423547	0.024322165
3575.352000	0.023813594
3577.280453	0.023962930
3579.208906	0.024500689
3581.137360	0.024903309
3583.065813	0.025070695
3584.994266	0.024767889
3586.922719	0.023912258
3588.851172	0.023177451
3590.779625	0.022848316
3592.708078	0.022569336
3594.636531	0.022225844
3596.564984	0.021951325
3598.493437	0.021851970
3600.421890	0.021916911
3602.350343	0.022051049
3604.278796	0.022246046
3606.207249	0.022412552
3608.135703	0.022417415
3610.064156	0.022421610
3611.992609	0.022465302
3613.921062	0.022192601
3615.849515	0.021196004
3617.777968	0.019579785
3619.706421	0.018108001
3621.634874	0.017352618
3623.563327	0.017330611
3625.491780	0.018040361
3627.420233	0.018795293
3629.348686	0.018638209
3631.277139	0.017858230
3633.205593	0.016999364
3635.134046	0.016348070
3637.062499	0.016284768
3638.990952	0.016607933
3640.919405	0.016633760
3642.847858	0.016515411
3644.776311	0.017203262
3646.704764	0.018695731
3648.633217	0.019196218
3650.561670	0.017662454
3652.490123	0.016210454
3654.418576	0.015713923
3656.347029	0.015454435
3658.275482	0.015088305
3660.203936	0.014646119
3662.132389	0.014140167
3664.060842	0.013781944
3665.989295	0.013818458
3667.917748	0.013948497
3669.846201	0.013590248
3671.774654	0.012880319
3673.703107	0.012340912
3675.631560	0.012419401
3677.560013	0.012979918
3679.488466	0.013015272
3681.416919	0.012373746
3683.345372	0.011633379
3685.273826	0.011174563
3687.202279	0.010967291
3689.130732	0.010987421
3691.059185	0.011312221
3692.987638	0.011461989
3694.916091	0.011013485
3696.844544	0.010321422
3698.772997	0.010189483
3700.701450	0.010955203
3702.629903	0.012035511
3704.558356	0.012548293
3706.486809	0.012390543
3708.415262	0.012080079
3710.343716	0.012256593
3712.272169	0.013080422
3714.200622	0.013786659
3716.129075	0.013784174
3718.057528	0.013220429
3719.985981	0.012496739
3721.914434	0.011988460
3723.842887	0.011807198
3725.771340	0.011662260
3727.699793	0.011528575
3729.628246	0.011764570
3731.556699	0.012478961
3733.485152	0.013078002
3735.413605	0.013004469
3737.342059	0.013266327
3739.270512	0.014302607
3741.198965	0.014972208
3743.127418	0.014624031
3745.055871	0.014365999
3746.984324	0.014984809
3748.912777	0.015415910
3750.841230	0.014923968
3752.769683	0.014335097
3754.698136	0.014149765
3756.626589	0.014099442
3758.555042	0.014086799
3760.483495	0.014131937
3762.411949	0.013983361
3764.340402	0.013594627
3766.268855	0.013324861
3768.197308	0.013253643
3770.125761	0.013316393
3772.054214	0.013659474
3773.982667	0.014094589
3775.911120	0.014314715
3777.839573	0.014229060
3779.768026	0.013959619
3781.696479	0.013682125
3783.624932	0.013340702
3785.553385	0.013035028
3787.481838	0.013120670
3789.410292	0.013568256
3791.338745	0.013958180
3793.267198	0.013955271
3795.195651	0.013645318
3797.124104	0.013776944
3799.052557	0.014495354
3800.981010	0.014819741
3802.909463	0.014742562
3804.837916	0.014646269
3806.766369	0.014231971
3808.694822	0.013633596
3810.623275	0.013220527
3812.551728	0.013193666
3814.480182	0.013545576
3816.408635	0.014106147
3818.337088	0.014418051
3820.265541	0.013924032
3822.193994	0.013215005
3824.122447	0.012967028
3826.050900	0.013005159
3827.979353	0.013238902
3829.907806	0.013251340
3831.836259	0.012803296
3833.764712	0.012363118
3835.693165	0.012116229
3837.621618	0.011872725
3839.550071	0.011742245
3841.478525	0.011972464
3843.406978	0.012503505
3845.335431	0.013039749
3847.263884	0.013497152
3849.192337	0.014137258
3851.120790	0.014883062
3853.049243	0.015092227
3854.977696	0.014380203
3856.906149	0.013147225
3858.834602	0.012070340
3860.763055	0.011618661
3862.691508	0.011759675
3864.619961	0.012057877
3866.548415	0.012191297
3868.476868	0.012319561
3870.405321	0.012540339
3872.333774	0.012454025
3874.262227	0.012128946
3876.190680	0.012318036
3878.119133	0.012874608
3880.047586	0.013129776
3881.976039	0.013040124
3883.904492	0.012825688
3885.832945	0.012719160
3887.761398	0.012780830
3889.689851	0.012717406
3891.618305	0.012739220
3893.546758	0.013086779
3895.475211	0.013185787
3897.403664	0.012748451
3899.332117	0.012308558
3901.260570	0.012325876
3903.189023	0.012462833
3905.117476	0.012464551
3907.045929	0.012524132
3908.974382	0.012603548
3910.902835	0.012422973
3912.831288	0.011961756
3914.759741	0.011461249
3916.688194	0.011222126
3918.616648	0.011516379
3920.545101	0.012062768
3922.473554	0.012278530
3924.402007	0.012168959
3926.330460	0.011882120
3928.258913	0.011485129
3930.187366	0.011425928
3932.115819	0.011878754
3934.044272	0.012219936
3935.972725	0.011839993
3937.901178	0.011011376
3939.829631	0.010570249
3941.758084	0.010854787
3943.686538	0.011342498
3945.614991	0.011482366
3947.543444	0.011427777
3949.471897	0.011458394
3951.400350	0.011200655
3953.328803	0.010460860
3955.257256	0.009866655
3957.185709	0.009945237
3959.114162	0.010763329
3961.042615	0.011821596
3962.971068	0.012103806
3964.899521	0.011396317
3966.827974	0.010623554
3968.756427	0.010457872
3970.684881	0.010737001
3972.613334	0.010798195
3974.541787	0.010353141
3976.470240	0.009809457
3978.398693	0.009561616
3980.327146	0.009814549
3982.255599	0.010504216
3984.184052	0.010993815
3986.112505	0.010949702
3988.040958	0.010824500
3989.969411	0.010607864
3991.897864	0.010135726
3993.826317	0.009749196
3995.754771	0.009791514
3997.683224	0.010051198
3999.611677	0.009924415
4001.540130	0.009524533
4003.468583	0.009352179
4005.397036	0.009589961
4007.325489	0.009834519
4009.253942	0.009631396
4011.182395	0.009713181
4013.110848	0.010468667
4015.039301	0.011107961
4016.967754	0.011334774
4018.896207	0.011322961
4020.824661	0.011049530
4022.753114	0.010665383
4024.681567	0.010403925
4026.610020	0.010351284
4028.538473	0.010437440
4030.466926	0.010483122
4032.395379	0.010291543
4034.323832	0.010012712
4036.252285	0.009773832
4038.180738	0.009467304
4040.109191	0.009103858
4042.037644	0.008692220
4043.966097	0.008396070
4045.894550	0.008375571
4047.823004	0.008767374
4049.751457	0.009420915
4051.679910	0.009477969
4053.608363	0.008948679
4055.536816	0.008498573
4057.465269	0.008030502
4059.393722	0.007999448
4061.322175	0.008514946
4063.250628	0.008372226
4065.179081	0.008170841
4067.107534	0.009184433
4069.035987	0.010181336
4070.964440	0.009819686
4072.892894	0.008927518
4074.821347	0.008727577
4076.749800	0.009122767
4078.678253	0.009509725
4080.606706	0.009994991
4082.535159	0.010407657
4084.463612	0.009877845
4086.392065	0.008605461
4088.320518	0.007454379
4090.248971	0.007071896
4092.177424	0.007319765
4094.105877	0.007442446
4096.034330	0.007515960
4097.962783	0.008183033
4099.891237	0.008937987
4101.819690	0.009557142
4103.748143	0.010235989
4105.676596	0.010101033
4107.605049	0.008854467
4109.533502	0.007918641
4111.461955	0.007980038
4113.390408	0.008521711
4115.318861	0.008789122
4117.247314	0.008365527
4119.175767	0.007428064
4121.104220	0.006667507
4123.032673	0.006572684
4124.961127	0.006961448
4126.889580	0.007638667
4128.818033	0.008649301
4130.746486	0.009194078
4132.674939	0.008524979
4134.603392	0.007575143
4136.531845	0.007477195
4138.460298	0.008075630
4140.388751	0.008629981
4142.317204	0.008975161
4144.245657	0.008942923
4146.174110	0.008538721
4148.102563	0.008337440
4150.031017	0.008294683
4151.959470	0.008128174
4153.887923	0.007801169
4155.816376	0.007366275
4157.744829	0.007244107
4159.673282	0.007651494
4161.601735	0.007925813
4163.530188	0.008160021
4165.458641	0.008513541
4167.387094	0.008274839
4169.315547	0.007529549
4171.244000	0.007331062
4173.172453	0.007946205
4175.100906	0.008434858
4177.029360	0.008241205
4178.957813	0.007280600
4180.886266	0.006087815
4182.814719	0.005635417
4184.743172	0.006287280
4186.671625	0.007373277
4188.600078	0.007835250
4190.528531	0.007115018
4192.456984	0.006185616
4194.385437	0.005976324
4196.313890	0.006322804
4198.242343	0.006805360
4200.170796	0.007077195
4202.099250	0.006852818
4204.027703	0.006628882
4205.956156	0.006582606
4207.884609	0.006127043
4209.813062	0.005662770
4211.741515	0.005898273
4213.669968	0.006784400
4215.598421	0.007788808
4217.526874	0.008072169
4219.455327	0.007214447
4221.383780	0.006256522
4223.312233	0.006175373
4225.240686	0.006246572
4227.169139	0.005606095
4229.097593	0.004864749
4231.026046	0.004925787
4232.954499	0.005601613
4234.882952	0.006304347
4236.811405	0.006897908
4238.739858	0.007491111
4240.668311	0.007163417
4242.596764	0.005986168
4244.525217	0.005228730
4246.453670	0.004975752
4248.382123	0.005212054
4250.310576	0.006611890
4252.239029	0.008410077
4254.167483	0.008750069
4256.095936	0.008053906
4258.024389	0.008242568
4259.952842	0.008946465
4261.881295	0.008695122
4263.809748	0.007659358
4265.738201	0.007073755
4267.666654	0.007020247
4269.595107	0.007164055
4271.523560	0.007324616
4273.452013	0.007040209
4275.380466	0.006156233
4277.308919	0.005851236
4279.237373	0.006359175
4281.165826	0.006753213
4283.094279	0.006660186
4285.022732	0.006158257
4286.951185	0.005691948
4288.879638	0.005381799
4290.808091	0.004941244
4292.736544	0.004898005
4294.664997	0.005815858
4296.593450	0.007134293
4298.521903	0.007578013
4300.450356	0.007323449
4302.378809	0.006813964
4304.307262	0.006091696
4306.235716	0.005854629
4308.164169	0.006535756
4310.092622	0.007539673
4312.021075	0.007975760
4313.949528	0.007646075
4315.877981	0.006793190
4317.806434	0.006189742
4319.734887	0.006155220
4321.663340	0.005865013
4323.591793	0.005199906
4325.520246	0.004854009
4327.448699	0.005258772
4329.377152	0.006083332
4331.305606	0.006897803
4333.234059	0.007476159
4335.162512	0.007390036
4337.090965	0.006908728
4339.019418	0.006616726
4340.947871	0.006311517
4342.876324	0.006142978
4344.804777	0.006567447
4346.733230	0.006534044
4348.661683	0.005362052
4350.590136	0.004499937
4352.518589	0.004601452
4354.447042	0.004697972
4356.375495	0.004726375
4358.303949	0.005420248
4360.232402	0.006323634
4362.160855	0.006371901
4364.089308	0.005832066
4366.017761	0.005989595
4367.946214	0.006815178
4369.874667	0.006919970
4371.803120	0.006101221
4373.731573	0.005508255
4375.660026	0.005715238
4377.588479	0.006123506
4379.516932	0.006451893
4381.445385	0.006122057
4383.373839	0.005730829
4385.302292	0.005560324
4387.230745	0.005077249
4389.159198	0.004594414
4391.087651	0.004546690
4393.016104	0.005092270
4394.944557	0.006364590
4396.873010	0.007594989
4398.801463	0.007731262
4400.729916	0.007026162
4402.658369	0.006024593
4404.586822	0.005119868
4406.515275	0.004487095
4408.443729	0.004139194
4410.372182	0.004606749
4412.300635	0.006006385
4414.229088	0.007411477
4416.157541	0.007824091
4418.085994	0.007036895
4420.014447	0.006474784
4421.942900	0.006809697
4423.871353	0.007439588
4425.799806	0.008151532
4427.728259	0.008628857
4429.656712	0.008300193
4431.585165	0.007647383
4433.513618	0.007252399
4435.442072	0.006977051
4437.370525	0.006969799
4439.298978	0.007234228
4441.227431	0.007093518
4443.155884	0.006251253
4445.084337	0.005403020
4447.012790	0.005659420
4448.941243	0.006710890
4450.869696	0.006691806
4452.798149	0.005578239
4454.726602	0.005045639
4456.655055	0.005106383
4458.583508	0.005035479
4460.511962	0.005205414
4462.440415	0.006072032
4464.368868	0.006738944
4466.297321	0.006579448
4468.225774	0.006300341
4470.154227	0.006420684
4472.082680	0.006829614
4474.011133	0.007247673
4475.939586	0.007701416
4477.868039	0.008109271
4479.796492	0.008219136
4481.724945	0.008126709
4483.653398	0.007905617
4485.581851	0.007438501
4487.510305	0.007562469
4489.438758	0.008403189
4491.367211	0.008882280
4493.295664	0.008415427
4495.224117	0.007033020
4497.152570	0.005504164
4499.081023	0.005126960
4501.009476	0.005412029
4502.937929	0.005718307
4504.866382	0.006562843
4506.794835	0.007413768
4508.723288	0.007604381
4510.651741	0.007474457
4512.580195	0.007156723
4514.508648	0.006840372
4516.437101	0.007263740
4518.365554	0.007641704
4520.294007	0.006835355
4522.222460	0.005939622
4524.150913	0.006528637
4526.079366	0.007862289
4528.007819	0.008579333
4529.936272	0.008437788
4531.864725	0.007602202
4533.793178	0.006648030
4535.721631	0.006585798
4537.650084	0.007590319
4539.578538	0.008521774
4541.506991	0.008437037
4543.435444	0.007898273
4545.363897	0.007452885
4547.292350	0.006865139
4549.220803	0.006100543
4551.149256	0.005460945
4553.077709	0.005433322
4555.006162	0.006447033
4556.934615	0.007490856
4558.863068	0.007787925
4560.791521	0.007695658
4562.719974	0.007915175
4564.648428	0.008261329
4566.576881	0.008451317
4568.505334	0.008337492
4570.433787	0.007625835
4572.362240	0.006666136
4574.290693	0.005837109
4576.219146	0.005396858
4578.147599	0.005080670
4580.076052	0.005782151
4582.004505	0.006775870
4583.932958	0.006812430
4585.861411	0.006552040
4587.789864	0.007014006
4589.718318	0.007590226
4591.646771	0.007489132
4593.575224	0.006958549
4595.503677	0.006847282
4597.432130	0.007235475
4599.360583	0.007568120
4601.289036	0.007698685
4603.217489	0.007479882
[truncated: 1,501 more rows]
