# Supplementary material for: Adaptive Method for Quantitative Estimation of Glucose and Fructose Concentrations in Aqueous Solutions Based on Infrared Nanoantenna Optics
Source: Sensors (Basel). 2019 Jul 11;19(14):3053. doi: 10.3390/s19143053 (PMC6678705; doi:10.3390/s19143053)
Supplement: Supplementary file 1 [file sensors-19-03053-s001.zip › 00_Measurement_Data/Fructose cycles/3 water/res4 sc50_50 ap100x100/3 water.9.txt]

748.239793	0.012501095
750.168246	0.026765255
752.096699	0.025734359
754.025152	0.010991474
755.953605	0.014510662
757.882058	0.029207334
759.810511	0.041186199
761.738964	0.045918882
763.667418	0.043727990
765.595871	0.035881869
767.524324	0.027055087
769.452777	0.020806883
771.381230	0.019466149
773.309683	0.020255221
775.238136	0.040677547
777.166589	0.042776138
779.095042	0.028756671
781.023495	0.028480662
782.951948	0.022085495
784.880401	0.028258411
786.808854	0.036638688
788.737308	0.039902676
790.665761	0.025195045
792.594214	0.015394825
794.522667	0.011373607
796.451120	0.017960098
798.379573	0.022411183
800.308026	0.015662637
802.236479	0.019963315
804.164932	0.026582474
806.093385	0.023592565
808.021838	0.020074964
809.950291	0.021552775
811.878744	0.027057158
813.807197	0.029685322
815.735651	0.036864854
817.664104	0.054299168
819.592557	0.061635755
821.521010	0.048813876
823.449463	0.026303168
825.377916	0.010685407
827.306369	0.021591388
829.234822	0.020271184
831.163275	0.018529797
833.091728	0.014759987
835.020181	0.010762878
836.948634	0.014335630
838.877087	0.019189669
840.805541	0.017649759
842.733994	0.018477174
844.662447	0.018646820
846.590900	0.024151713
848.519353	0.024532445
850.447806	0.020651825
852.376259	0.023253106
854.304712	0.030153163
856.233165	0.029993484
858.161618	0.025337121
860.090071	0.027092004
862.018524	0.022914022
863.946977	0.019528294
865.875430	0.023979547
867.803884	0.029797425
869.732337	0.029838316
871.660790	0.026288163
873.589243	0.026173109
875.517696	0.029778808
877.446149	0.032529414
879.374602	0.035189405
881.303055	0.039450847
883.231508	0.042764578
885.159961	0.044135440
887.088414	0.045228422
889.016867	0.045983601
890.945320	0.045220044
892.873774	0.043952890
894.802227	0.044339936
896.730680	0.047656178
898.659133	0.053417012
900.587586	0.058567747
902.516039	0.062022317
904.444492	0.066996299
906.372945	0.074077956
908.301398	0.079224087
910.229851	0.079922676
912.158304	0.079180576
914.086757	0.081579268
916.015210	0.086331502
917.943664	0.090522505
919.872117	0.095302269
921.800570	0.102089591
923.729023	0.109756015
925.657476	0.116476655
927.585929	0.121514283
929.514382	0.125683442
931.442835	0.129871413
933.371288	0.134370267
935.299741	0.138858110
937.228194	0.143051162
939.156647	0.148306295
941.085100	0.154990628
943.013553	0.160927027
944.942007	0.166222066
946.870460	0.172602966
948.798913	0.179508343
950.727366	0.186173916
952.655819	0.192897558
954.584272	0.199667886
956.512725	0.206055805
958.441178	0.212196246
960.369631	0.218383685
962.298084	0.224354133
964.226537	0.230469450
966.154990	0.237128422
968.083443	0.243475839
970.011897	0.249394670
971.940350	0.256073743
973.868803	0.263674766
975.797256	0.270978361
977.725709	0.276632458
979.654162	0.281110108
981.582615	0.286376715
983.511068	0.292215288
985.439521	0.298246622
987.367974	0.305505931
989.296427	0.312375724
991.224880	0.317451447
993.153333	0.323092073
995.081786	0.330338150
997.010240	0.336969972
998.938693	0.341779977
1000.867146	0.345834881
1002.795599	0.350174099
1004.724052	0.355141521
1006.652505	0.360411137
1008.580958	0.365212232
1010.509411	0.369621873
1012.437864	0.373896837
1014.366317	0.377550125
1016.294770	0.380650252
1018.223223	0.383742899
1020.151676	0.386562705
1022.080130	0.388692379
1024.008583	0.391006798
1025.937036	0.394808650
1027.865489	0.399192482
1029.793942	0.402017713
1031.722395	0.403327703
1033.650848	0.404116660
1035.579301	0.404657185
1037.507754	0.405875534
1039.436207	0.408123910
1041.364660	0.410072446
1043.293113	0.411065787
1045.221566	0.411943346
1047.150019	0.412952691
1049.078473	0.413257003
1051.006926	0.412743479
1052.935379	0.412253231
1054.863832	0.412289351
1056.792285	0.412391722
1058.720738	0.411883324
1060.649191	0.410635859
1062.577644	0.409008771
1064.506097	0.408017486
1066.434550	0.408198774
1068.363003	0.408500433
1070.291456	0.407570302
1072.219909	0.405311495
1074.148363	0.402918637
1076.076816	0.401388079
1078.005269	0.400677800
1079.933722	0.400064915
1081.862175	0.398937702
1083.790628	0.397444576
1085.719081	0.395863861
1087.647534	0.394018680
1089.575987	0.391734302
1091.504440	0.389647067
1093.432893	0.388285965
1095.361346	0.386791289
1097.289799	0.384393722
1099.218253	0.381374091
1101.146706	0.378351599
1103.075159	0.375899255
1105.003612	0.374082178
1106.932065	0.372309029
1108.860518	0.370007038
1110.788971	0.367152572
1112.717424	0.363900602
1114.645877	0.360588938
1116.574330	0.357801080
1118.502783	0.355674535
1120.431236	0.353909045
1122.359689	0.351888359
1124.288142	0.349058658
1126.216596	0.345889390
1128.145049	0.343092382
1130.073502	0.340294033
1132.001955	0.337104946
1133.930408	0.334305912
1135.858861	0.332341194
1137.787314	0.330395520
1139.715767	0.328022808
1141.644220	0.325545222
1143.572673	0.322976172
1145.501126	0.320206255
1147.429579	0.317550272
1149.358032	0.315171808
1151.286486	0.312606275
1153.214939	0.309506863
1155.143392	0.306296289
1157.071845	0.303636819
1159.000298	0.301142097
1160.928751	0.297801793
1162.857204	0.294132650
1164.785657	0.291197419
1166.714110	0.288929731
1168.642563	0.287112862
1170.571016	0.285005629
1172.499469	0.281853795
1174.427922	0.278516233
1176.356375	0.275797844
1178.284829	0.273334116
1180.213282	0.270652413
1182.141735	0.267840117
1184.070188	0.265375644
1185.998641	0.263188809
1187.927094	0.260786086
1189.855547	0.257999003
1191.784000	0.254977763
1193.712453	0.252112150
1195.640906	0.249626353
1197.569359	0.247319922
1199.497812	0.245011643
1201.426265	0.242681563
1203.354719	0.240677401
1205.283172	0.238311827
1207.211625	0.235472172
1209.140078	0.232451528
1211.068531	0.229574278
1212.996984	0.227095991
1214.925437	0.224880084
1216.853890	0.222693905
1218.782343	0.220740706
1220.710796	0.219051287
1222.639249	0.217086941
1224.567702	0.214785650
1226.496155	0.212800056
1228.424609	0.211033762
1230.353062	0.208955824
1232.281515	0.206829593
1234.209968	0.204878360
1236.138421	0.202890351
1238.066874	0.200759813
1239.995327	0.198642299
1241.923780	0.196969807
1243.852233	0.195876613
1245.780686	0.194722384
1247.709139	0.193083465
1249.637592	0.191284314
1251.566045	0.189385802
1253.494498	0.187214404
1255.422952	0.185308769
1257.351405	0.183765128
1259.279858	0.181992173
1261.208311	0.180218756
1263.136764	0.178643778
1265.065217	0.176886499
1266.993670	0.174986973
1268.922123	0.173064947
1270.850576	0.171197146
1272.779029	0.169583067
1274.707482	0.168036267
1276.635935	0.166567951
1278.564388	0.165240392
1280.492842	0.163666889
1282.421295	0.161953852
1284.349748	0.160489112
1286.278201	0.159055158
1288.206654	0.157520086
1290.135107	0.155938879
1292.063560	0.154283553
1293.992013	0.152894840
1295.920466	0.151750058
1297.848919	0.150246829
1299.777372	0.148456573
1301.705825	0.146869853
1303.634278	0.145433858
1305.562731	0.143974736
1307.491185	0.142847210
1309.419638	0.142254740
1311.348091	0.141356260
1313.276544	0.140107319
1315.204997	0.139295131
1317.133450	0.138384864
1319.061903	0.136931702
1320.990356	0.135226414
1322.918809	0.133209780
1324.847262	0.131282121
1326.775715	0.130067855
1328.704168	0.129199371
1330.632621	0.128173709
1332.561075	0.127466962
1334.489528	0.127518058
1336.417981	0.127429396
1338.346434	0.126081377
1340.274887	0.124406017
1342.203340	0.122908525
1344.131793	0.120795295
1346.060246	0.118646488
1347.988699	0.117079176
1349.917152	0.116005778
1351.845605	0.115166925
1353.774058	0.114236496
1355.702511	0.113661766
1357.630965	0.113769524
1359.559418	0.113295302
1361.487871	0.111304566
1363.416324	0.109740354
1365.344777	0.109435052
1367.273230	0.108738482
1369.201683	0.108122580
1371.130136	0.107831977
1373.058589	0.106550694
1374.987042	0.105097190
1376.915495	0.103925057
1378.843948	0.102159947
1380.772401	0.100721285
1382.700854	0.100298412
1384.629308	0.099499837
1386.557761	0.097670399
1388.486214	0.096881099
1390.414667	0.097688802
1392.343120	0.097831048
1394.271573	0.097332746
1396.200026	0.096805938
1398.128479	0.094885811
1400.056932	0.092870802
1401.985385	0.091840751
1403.913838	0.090408742
1405.842291	0.089405619
1407.770744	0.088994481
1409.699198	0.087684885
1411.627651	0.086283132
1413.556104	0.086254716
1415.484557	0.086591497
1417.413010	0.085432172
1419.341463	0.084526926
1421.269916	0.085221529
1423.198369	0.084922694
1425.126822	0.083804518
1427.055275	0.082929030
1428.983728	0.081626825
1430.912181	0.081199177
1432.840634	0.081480406
1434.769087	0.079519793
1436.697541	0.076701932
1438.625994	0.076441504
1440.554447	0.076466180
1442.482900	0.075353876
1444.411353	0.074500501
1446.339806	0.073924027
1448.268259	0.073796712
1450.196712	0.074694894
1452.125165	0.076316550
1454.053618	0.077054709
1455.982071	0.075212099
1457.910524	0.073395655
1459.838977	0.073958755
1461.767431	0.073082410
1463.695884	0.069851600
1465.624337	0.068272971
1467.552790	0.069813125
1469.481243	0.070970215
1471.409696	0.069980696
1473.338149	0.069062717
1475.266602	0.068452433
1477.195055	0.067169748
1479.123508	0.065693811
1481.051961	0.064669304
1482.980414	0.064827688
1484.908867	0.065543786
1486.837321	0.065346256
1488.765774	0.064252608
1490.694227	0.064018734
1492.622680	0.064952299
1494.551133	0.064429440
1496.479586	0.062349685
1498.408039	0.061083242
1500.336492	0.061436996
1502.264945	0.062734589
1504.193398	0.062702492
1506.121851	0.061004266
1508.050304	0.061511748
1509.978757	0.062731579
1511.907210	0.061673630
1513.835664	0.060133863
1515.764117	0.059926469
1517.692570	0.061415348
1519.621023	0.062208962
1521.549476	0.061092183
1523.477929	0.059919324
1525.406382	0.057889968
1527.334835	0.056041989
1529.263288	0.055894755
1531.191741	0.055260107
1533.120194	0.054416005
1535.048647	0.056736015
1536.977100	0.059829209
1538.905554	0.059998941
1540.834007	0.059365734
1542.762460	0.058134388
1544.690913	0.055643577
1546.619366	0.053540040
1548.547819	0.051787566
1550.476272	0.050814778
1552.404725	0.051339030
1554.333178	0.052829430
1556.261631	0.052932233
1558.190084	0.049855165
1560.118537	0.048592173
1562.046990	0.050229479
1563.975443	0.050521534
1565.903897	0.049615789
1567.832350	0.048318438
1569.760803	0.047801323
1571.689256	0.049423724
1573.617709	0.050082091
1575.546162	0.048313603
1577.474615	0.047473256
1579.403068	0.047680352
1581.331521	0.046812750
1583.259974	0.045615807
1585.188427	0.045317922
1587.116880	0.045867901
1589.045333	0.046535347
1590.973787	0.046795361
1592.902240	0.046692666
1594.830693	0.046595749
1596.759146	0.046749789
1598.687599	0.047029827
1600.616052	0.047255699
1602.544505	0.047525108
1604.472958	0.047951050
1606.401411	0.048339251
1608.329864	0.048683926
1610.258317	0.049533915
1612.186770	0.050903190
1614.115223	0.051342368
1616.043677	0.050791707
1617.972130	0.051876239
1619.900583	0.053767312
1621.829036	0.053515457
1623.757489	0.052971061
1625.685942	0.053457394
1627.614395	0.053658158
1629.542848	0.054467078
1631.471301	0.056170292
1633.399754	0.056373972
1635.328207	0.055205695
1637.256660	0.055772558
1639.185113	0.057052955
1641.113566	0.057580769
1643.042020	0.057859700
1644.970473	0.057498049
1646.898926	0.058273692
1648.827379	0.061867766
1650.755832	0.061484113
1652.684285	0.055671949
1654.612738	0.053937010
1656.541191	0.056259725
1658.469644	0.056987021
1660.398097	0.055593424
1662.326550	0.054146260
1664.255003	0.054525793
1666.183456	0.055381831
1668.111910	0.054670166
1670.040363	0.054189499
1671.968816	0.054304890
1673.897269	0.052445751
1675.825722	0.050563905
1677.754175	0.051204618
1679.682628	0.052470617
1681.611081	0.051710594
1683.539534	0.048883829
1685.467987	0.047397256
1687.396440	0.047247846
1689.324893	0.046278380
1691.253346	0.045877095
1693.181799	0.045955699
1695.110253	0.045528363
1697.038706	0.045316696
1698.967159	0.043942168
1700.895612	0.042570155
1702.824065	0.043010991
1704.752518	0.042297892
1706.680971	0.040439833
1708.609424	0.039173149
1710.537877	0.038693089
1712.466330	0.039003599
1714.394783	0.039371923
1716.323236	0.038533978
1718.251689	0.037293490
1720.180143	0.036966626
1722.108596	0.036542241
1724.037049	0.035702892
1725.965502	0.035194781
1727.893955	0.035120312
1729.822408	0.035484284
1731.750861	0.035389204
1733.679314	0.034641299
1735.607767	0.035132717
1737.536220	0.035481211
1739.464673	0.034420192
1741.393126	0.033898190
1743.321579	0.034503799
1745.250032	0.035253581
1747.178486	0.035498206
1749.106939	0.034904454
1751.035392	0.034132101
1752.963845	0.033932108
1754.892298	0.033809800
1756.820751	0.033611685
1758.749204	0.033719409
1760.677657	0.033654824
1762.606110	0.033824790
1764.534563	0.034623913
1766.463016	0.035223637
1768.391469	0.035646282
1770.319922	0.035963219
1772.248376	0.036114275
1774.176829	0.036648326
1776.105282	0.037009727
1778.033735	0.036604226
1779.962188	0.036083162
1781.890641	0.035969567
1783.819094	0.036020935
1785.747547	0.036406286
1787.676000	0.037337352
1789.604453	0.037883982
1791.532906	0.037920129
1793.461359	0.038632806
1795.389812	0.039669860
1797.318266	0.039820634
1799.246719	0.039237689
1801.175172	0.038832497
1803.103625	0.039057717
1805.032078	0.039526481
1806.960531	0.039807852
1808.888984	0.039755765
1810.817437	0.039626457
1812.745890	0.039802976
1814.674343	0.039965998
1816.602796	0.039876867
1818.531249	0.040053580
1820.459702	0.040671147
1822.388155	0.041266542
1824.316609	0.041671429
1826.245062	0.042104159
1828.173515	0.041987669
1830.101968	0.041414902
1832.030421	0.041202061
1833.958874	0.040899087
1835.887327	0.040487260
1837.815780	0.040694058
1839.744233	0.041368775
1841.672686	0.041412879
1843.601139	0.040751129
1845.529592	0.040535044
1847.458045	0.040409409
1849.386499	0.039877292
1851.314952	0.039379634
1853.243405	0.039009776
1855.171858	0.038727544
1857.100311	0.038596146
1859.028764	0.038556341
1860.957217	0.038556520
1862.885670	0.038814183
1864.814123	0.039404351
1866.742576	0.039548274
1868.671029	0.038855661
1870.599482	0.038124908
1872.527935	0.037569199
1874.456388	0.036995705
1876.384842	0.036514014
1878.313295	0.035987739
1880.241748	0.035467058
1882.170201	0.035147469
1884.098654	0.035125513
1886.027107	0.035286400
1887.955560	0.035053600
1889.884013	0.034583502
1891.812466	0.034441382
1893.740919	0.034241427
1895.669372	0.033897106
1897.597825	0.033608060
1899.526278	0.033214543
1901.454732	0.032719843
1903.383185	0.032330312
1905.311638	0.032183688
1907.240091	0.032055087
1909.168544	0.031728156
1911.096997	0.031423997
1913.025450	0.031343266
1914.953903	0.031207547
1916.882356	0.030734867
1918.810809	0.030384306
1920.739262	0.030097812
1922.667715	0.029453093
1924.596168	0.028944049
1926.524622	0.028655905
1928.453075	0.028409401
1930.381528	0.028414609
1932.309981	0.028448017
1934.238434	0.028088519
1936.166887	0.027527900
1938.095340	0.027326863
1940.023793	0.027410507
1941.952246	0.027355166
1943.880699	0.027131526
1945.809152	0.026650038
1947.737605	0.025974609
1949.666058	0.025492171
1951.594511	0.025384173
1953.522965	0.025474453
1955.451418	0.025260629
1957.379871	0.024681136
1959.308324	0.024229567
1961.236777	0.024171486
1963.165230	0.024218841
1965.093683	0.023844037
1967.022136	0.023142757
1968.950589	0.022694569
1970.879042	0.022464296
1972.807495	0.022254936
1974.735948	0.022244785
1976.664401	0.022365658
1978.592855	0.022287611
1980.521308	0.022071637
1982.449761	0.022053476
1984.378214	0.022114897
1986.306667	0.021942366
1988.235120	0.021714572
1990.163573	0.021529986
1992.092026	0.021231193
1994.020479	0.020941170
1995.948932	0.020713594
1997.877385	0.020429332
1999.805838	0.019975705
2001.734291	0.019489855
2003.662744	0.019270910
2005.591198	0.019242775
2007.519651	0.019213986
2009.448104	0.019251311
2011.376557	0.019380648
2013.305010	0.019448459
2015.233463	0.019269183
2017.161916	0.018862028
2019.090369	0.018452061
2021.018822	0.018157450
2022.947275	0.017943462
2024.875728	0.017874556
2026.804181	0.018100759
2028.732634	0.018412283
2030.661088	0.018320678
2032.589541	0.017889960
2034.517994	0.017594671
2036.446447	0.017511670
2038.374900	0.017460911
2040.303353	0.017387677
2042.231806	0.017275792
2044.160259	0.017020417
2046.088712	0.016669035
2048.017165	0.016422221
2049.945618	0.016309328
2051.874071	0.016303509
2053.802524	0.016411195
2055.730978	0.016501741
2057.659431	0.016435651
2059.587884	0.016344782
2061.516337	0.016356839
2063.444790	0.016264142
2065.373243	0.015951730
2067.301696	0.015640667
2069.230149	0.015586537
2071.158602	0.015754139
2073.087055	0.015780980
2075.015508	0.015524275
2076.943961	0.015198347
2078.872414	0.014915578
2080.800867	0.014719770
2082.729321	0.014641855
2084.657774	0.014610169
2086.586227	0.014770309
2088.514680	0.015241462
2090.443133	0.015489371
2092.371586	0.015151637
2094.300039	0.014764630
2096.228492	0.014644304
2098.156945	0.014468215
2100.085398	0.014220514
2102.013851	0.014102937
2103.942304	0.013975090
2105.870757	0.013815431
2107.799211	0.013694417
2109.727664	0.013704264
2111.656117	0.013895021
2113.584570	0.013981326
2115.513023	0.013907543
2117.441476	0.013879267
2119.369929	0.013823470
2121.298382	0.013755237
2123.226835	0.013917419
2125.155288	0.014167122
2127.083741	0.013994738
2129.012194	0.013469255
2130.940647	0.013114970
2132.869100	0.013124977
2134.797554	0.013331118
2136.726007	0.013373834
2138.654460	0.013264979
2140.582913	0.013238428
2142.511366	0.013070957
2144.439819	0.012612882
2146.368272	0.012292916
2148.296725	0.012249757
2150.225178	0.012284396
2152.153631	0.012410583
2154.082084	0.012556623
2156.010537	0.012495872
2157.938990	0.012254308
2159.867444	0.012082870
2161.795897	0.012077354
2163.724350	0.012115506
2165.652803	0.012178536
2167.581256	0.012269576
2169.509709	0.012168622
2171.438162	0.011990967
2173.366615	0.012124630
2175.295068	0.012242529
2177.223521	0.011843558
2179.151974	0.011392876
2181.080427	0.011488246
2183.008880	0.011804085
2184.937334	0.011812078
2186.865787	0.011639424
2188.794240	0.011594150
2190.722693	0.011632015
2192.651146	0.011658635
2194.579599	0.011687540
2196.508052	0.011672777
2198.436505	0.011550685
2200.364958	0.011321728
2202.293411	0.011215668
2204.221864	0.011321088
2206.150317	0.011263816
2208.078770	0.010981641
2210.007223	0.010864570
2211.935677	0.010977783
2213.864130	0.011131817
2215.792583	0.011171117
2217.721036	0.011075528
2219.649489	0.010951703
2221.577942	0.010829506
2223.506395	0.010789569
2225.434848	0.010894847
2227.363301	0.011061257
2229.291754	0.011117132
2231.220207	0.010932785
2233.148660	0.010720659
2235.077113	0.010615268
2237.005567	0.010483069
2238.934020	0.010333569
2240.862473	0.010273467
2242.790926	0.010383490
2244.719379	0.010458007
2246.647832	0.010197604
2248.576285	0.009835094
2250.504738	0.009678731
2252.433191	0.009602414
2254.361644	0.009554717
2256.290097	0.009447157
2258.218550	0.009323902
2260.147003	0.009460715
2262.075456	0.009800998
2264.003910	0.009937666
2265.932363	0.009724680
2267.860816	0.009490116
2269.789269	0.009379710
2271.717722	0.009140620
2273.646175	0.008899556
2275.574628	0.009013913
2277.503081	0.009278046
2279.431534	0.009235025
2281.359987	0.008909672
2283.288440	0.008667408
2285.216893	0.008588189
2287.145346	0.008459714
2289.073800	0.008271968
2291.002253	0.008285508
2292.930706	0.008580523
2294.859159	0.008955348
2296.787612	0.009186602
2298.716065	0.009230721
2300.644518	0.009084057
2302.572971	0.008766891
2304.501424	0.008572769
2306.429877	0.008596696
2308.358330	0.008551342
2310.286783	0.008477578
2312.215236	0.008557681
2314.143690	0.008618279
2316.072143	0.008595710
2318.000596	0.008561376
2319.929049	0.008276199
2321.857502	0.007728039
2323.785955	0.007383819
2325.714408	0.007418021
2327.642861	0.007628264
2329.571314	0.007737583
2331.499767	0.007714538
2333.428220	0.007785315
2335.356673	0.007912957
2337.285126	0.007972558
2339.213579	0.008014538
2341.142033	0.008127241
2343.070486	0.008071866
2344.998939	0.007758076
2346.927392	0.007565988
2348.855845	0.007569034
2350.784298	0.007405147
2352.712751	0.006785647
2354.641204	0.005780115
2356.569657	0.004839896
2358.498110	0.004511002
2360.426563	0.005169442
2362.355016	0.006930923
2364.283469	0.008591337
2366.211923	0.008552062
2368.140376	0.007412567
2370.068829	0.006502649
2371.997282	0.006203485
2373.925735	0.006470676
2375.854188	0.006870326
2377.782641	0.006883047
2379.711094	0.006508571
2381.639547	0.006119653
2383.568000	0.005869713
2385.496453	0.005705856
2387.424906	0.005665784
2389.353359	0.005873945
2391.281812	0.006238174
2393.210266	0.006397028
2395.138719	0.006196904
2397.067172	0.005983525
2398.995625	0.006080086
2400.924078	0.006336675
2402.852531	0.006377241
2404.780984	0.006226317
2406.709437	0.006055302
2408.637890	0.005797341
2410.566343	0.005531752
2412.494796	0.005586576
2414.423249	0.005929748
2416.351702	0.006166260
2418.280156	0.006050798
2420.208609	0.005842581
2422.137062	0.005951696
2424.065515	0.006103418
2425.993968	0.005916895
2427.922421	0.005691999
2429.850874	0.005762402
2431.779327	0.006011875
2433.707780	0.006219475
2435.636233	0.006077027
2437.564686	0.005695232
2439.493139	0.005629391
2441.421592	0.005991193
2443.350045	0.006356140
2445.278499	0.006358838
2447.206952	0.006101823
2449.135405	0.005868162
2451.063858	0.005669111
2452.992311	0.005573180
2454.920764	0.005580222
2456.849217	0.005506941
2458.777670	0.005364013
2460.706123	0.005311724
2462.634576	0.005450301
2464.563029	0.005691700
2466.491482	0.005792649
2468.419935	0.005864317
2470.348389	0.006137720
2472.276842	0.006268650
2474.205295	0.006123370
2476.133748	0.006215103
2478.062201	0.006651188
2479.990654	0.007008194
2481.919107	0.007003312
2483.847560	0.006736318
2485.776013	0.006426991
2487.704466	0.006184784
2489.632919	0.005953344
2491.561372	0.005898077
2493.489825	0.006134427
2495.418279	0.006500178
2497.346732	0.006822444
2499.275185	0.007166073
2501.203638	0.007584202
2503.132091	0.007866124
2505.060544	0.007945827
2506.988997	0.008050478
2508.917450	0.008251207
2510.845903	0.008199022
2512.774356	0.007955245
2514.702809	0.008101357
2516.631262	0.008595815
2518.559715	0.008954905
2520.488168	0.009161398
2522.416622	0.009277018
2524.345075	0.009340118
2526.273528	0.009549606
2528.201981	0.009924632
2530.130434	0.010156028
2532.058887	0.010305319
2533.987340	0.010663663
2535.915793	0.010982193
2537.844246	0.011155601
2539.772699	0.011366424
2541.701152	0.011412698
2543.629605	0.011253946
2545.558058	0.011247548
2547.486512	0.011616873
2549.414965	0.012352933
2551.343418	0.013038870
2553.271871	0.013249567
2555.200324	0.013237806
2557.128777	0.013447667
2559.057230	0.013738581
2560.985683	0.013843528
2562.914136	0.013782134
2564.842589	0.013633894
2566.771042	0.013647203
2568.699495	0.013971771
2570.627948	0.014427030
2572.556401	0.014789061
2574.484855	0.015116563
2576.413308	0.015639277
2578.341761	0.016259309
2580.270214	0.016672110
2582.198667	0.016712192
2584.127120	0.016570948
2586.055573	0.016697923
2587.984026	0.017125042
2589.912479	0.017595518
2591.840932	0.017889306
2593.769385	0.017902080
2595.697838	0.017916897
2597.626291	0.018094184
2599.554745	0.018280407
2601.483198	0.018415272
2603.411651	0.018412275
2605.340104	0.018238995
2607.268557	0.018254800
2609.197010	0.018603513
2611.125463	0.018755723
2613.053916	0.018463330
2614.982369	0.018196682
2616.910822	0.018124485
2618.839275	0.017979611
2620.767728	0.017829726
2622.696181	0.017965093
2624.624635	0.018252628
2626.553088	0.018310079
2628.481541	0.018165288
2630.409994	0.018153530
2632.338447	0.018242450
2634.266900	0.018239085
2636.195353	0.018248579
2638.123806	0.018169165
2640.052259	0.017861737
2641.980712	0.017754059
2643.909165	0.018057643
2645.837618	0.018275917
2647.766071	0.018039003
2649.694524	0.017534811
2651.622978	0.017161880
2653.551431	0.017152622
2655.479884	0.017231703
2657.408337	0.017173924
2659.336790	0.017245606
2661.265243	0.017291669
2663.193696	0.016945995
2665.122149	0.016550004
2667.050602	0.016606379
2668.979055	0.016994670
2670.907508	0.017148189
2672.835961	0.017018152
2674.764414	0.016949624
2676.692868	0.016949775
2678.621321	0.016813161
2680.549774	0.016410133
2682.478227	0.015899906
2684.406680	0.015684120
2686.335133	0.015790489
2688.263586	0.015786704
2690.192039	0.015762821
2692.120492	0.016086537
2694.048945	0.016315004
2695.977398	0.016065409
2697.905851	0.015797671
2699.834304	0.015731441
2701.762757	0.015664395
2703.691211	0.015566840
2705.619664	0.015408352
2707.548117	0.015203493
2709.476570	0.015032382
2711.405023	0.014789044
2713.333476	0.014575602
2715.261929	0.014437010
2717.190382	0.014226957
2719.118835	0.014320109
2721.047288	0.014799075
2722.975741	0.015050258
2724.904194	0.014813566
2726.832647	0.014434989
2728.761101	0.014436139
2730.689554	0.014857709
2732.618007	0.015238681
2734.546460	0.015054915
2736.474913	0.014393351
2738.403366	0.013962939
2740.331819	0.014027876
2742.260272	0.014111803
2744.188725	0.013938579
2746.117178	0.013653629
2748.045631	0.013344119
2749.974084	0.013039881
2751.902537	0.012832369
2753.830991	0.012794372
2755.759444	0.012979142
2757.687897	0.013284218
2759.616350	0.013521948
2761.544803	0.013553459
2763.473256	0.013461814
2765.401709	0.013421785
2767.330162	0.013331137
2769.258615	0.013035972
2771.187068	0.012579947
2773.115521	0.012193854
2775.043974	0.012053240
2776.972427	0.012024946
2778.900880	0.011905441
2780.829334	0.011750124
2782.757787	0.011636331
2784.686240	0.011499296
2786.614693	0.011458904
2788.543146	0.011618195
2790.471599	0.011713378
2792.400052	0.011581236
2794.328505	0.011589871
2796.256958	0.011861008
2798.185411	0.011939581
2800.113864	0.011785162
2802.042317	0.011751377
2803.970770	0.011777543
2805.899224	0.011662558
2807.827677	0.011443166
2809.756130	0.011444919
2811.684583	0.011822335
2813.613036	0.012459133
2815.541489	0.013053175
2817.469942	0.013056177
2819.398395	0.012453638
2821.326848	0.011899993
2823.255301	0.011604777
2825.183754	0.011289967
2827.112207	0.011068000
2829.040660	0.011130845
2830.969113	0.011276800
2832.897567	0.011319917
2834.826020	0.011332246
2836.754473	0.011423435
2838.682926	0.011542927
2840.611379	0.011565118
2842.539832	0.011389344
2844.468285	0.011063025
2846.396738	0.011074814
2848.325191	0.011611539
2850.253644	0.011971133
2852.182097	0.011601404
2854.110550	0.010907917
2856.039003	0.010569990
2857.967457	0.010648092
2859.895910	0.010811890
2861.824363	0.010913602
2863.752816	0.010934142
2865.681269	0.011009734
2867.609722	0.011421526
2869.538175	0.011916287
2871.466628	0.011686924
2873.395081	0.010731968
2875.323534	0.010128583
2877.251987	0.010264702
2879.180440	0.010611249
2881.108893	0.010990623
2883.037347	0.011288032
2884.965800	0.011189424
2886.894253	0.010991232
2888.822706	0.011236610
2890.751159	0.011611913
2892.679612	0.011584397
2894.608065	0.011318725
2896.536518	0.011128871
2898.464971	0.010882010
2900.393424	0.010582158
2902.321877	0.010377114
2904.250330	0.010260899
2906.178783	0.010321024
2908.107236	0.010517404
2910.035690	0.010499544
2911.964143	0.010248267
2913.892596	0.010248401
2915.821049	0.010564581
2917.749502	0.010627413
2919.677955	0.010362816
2921.606408	0.010345330
2923.534861	0.010608559
2925.463314	0.010700206
2927.391767	0.010547915
2929.320220	0.010437506
2931.248673	0.010591283
2933.177126	0.010819689
2935.105580	0.010931975
2937.034033	0.011055214
2938.962486	0.011246799
2940.890939	0.011277532
2942.819392	0.011048065
2944.747845	0.010969232
2946.676298	0.011059519
2948.604751	0.011013361
2950.533204	0.010970118
2952.461657	0.010937182
2954.390110	0.010760395
2956.318563	0.010691089
2958.247016	0.010893926
2960.175469	0.011095067
2962.103923	0.011079338
2964.032376	0.010918009
2965.960829	0.010887425
2967.889282	0.010974637
2969.817735	0.010783161
2971.746188	0.010628300
2973.674641	0.010770137
2975.603094	0.010824083
2977.531547	0.010740571
2979.460000	0.010681986
2981.388453	0.010647576
2983.316906	0.010809981
2985.245359	0.011198547
2987.173813	0.011536090
2989.102266	0.011616959
2991.030719	0.011477510
2992.959172	0.011354143
2994.887625	0.011486135
2996.816078	0.011713889
2998.744531	0.011798976
3000.672984	0.011951562
3002.601437	0.012349246
3004.529890	0.012523280
3006.458343	0.012048271
3008.386796	0.011458005
3010.315249	0.011481533
3012.243703	0.012094952
3014.172156	0.012751049
3016.100609	0.012884102
3018.029062	0.012448017
3019.957515	0.012053526
3021.885968	0.011971639
3023.814421	0.012025233
3025.742874	0.012182822
3027.671327	0.012262742
3029.599780	0.012041683
3031.528233	0.011973663
3033.456686	0.012466450
3035.385139	0.012967636
3037.313592	0.012988991
3039.242046	0.012851061
3041.170499	0.012735724
3043.098952	0.012699913
3045.027405	0.012959612
3046.955858	0.013310595
3048.884311	0.013461148
3050.812764	0.013658451
3052.741217	0.013926539
3054.669670	0.013966419
3056.598123	0.013925596
3058.526576	0.013955682
3060.455029	0.013870595
3062.383482	0.013697534
3064.311936	0.013610174
3066.240389	0.013593490
3068.168842	0.013652552
3070.097295	0.013834118
3072.025748	0.013975610
3073.954201	0.013903775
3075.882654	0.013894830
3077.811107	0.014391174
3079.739560	0.014999614
3081.668013	0.015004390
3083.596466	0.014698749
3085.524919	0.014696116
3087.453372	0.015106894
3089.381825	0.015631825
3091.310279	0.015744179
3093.238732	0.015455635
3095.167185	0.015356972
3097.095638	0.015698580
3099.024091	0.016051389
3100.952544	0.016217602
3102.880997	0.016576979
3104.809450	0.017071906
3106.737903	0.017191656
3108.666356	0.016871497
3110.594809	0.016476020
3112.523262	0.016328888
3114.451715	0.016313039
3116.380169	0.016377335
3118.308622	0.016866915
3120.237075	0.017660325
3122.165528	0.018365199
3124.093981	0.019014165
3126.022434	0.019385744
3127.950887	0.019129366
3129.879340	0.018562756
3131.807793	0.018194437
3133.736246	0.018058127
3135.664699	0.018037021
3137.593152	0.018341405
3139.521605	0.018866859
3141.450058	0.019054757
3143.378512	0.018903581
3145.306965	0.018925345
3147.235418	0.019327762
3149.163871	0.019814076
3151.092324	0.020025726
3153.020777	0.020149332
3154.949230	0.020650584
3156.877683	0.021373019
3158.806136	0.021828981
3160.734589	0.021988938
3162.663042	0.021984635
3164.591495	0.021788791
3166.519948	0.021500904
3168.448402	0.021199588
3170.376855	0.020939939
3172.305308	0.020983264
3174.233761	0.021388747
3176.162214	0.021940315
3178.090667	0.022447800
3180.019120	0.022688886
3181.947573	0.022813734
3183.876026	0.023344319
3185.804479	0.024030495
3187.732932	0.024123918
3189.661385	0.023799416
3191.589838	0.023693308
3193.518292	0.023869742
3195.446745	0.024061795
3197.375198	0.024079625
3199.303651	0.024042306
3201.232104	0.024122460
3203.160557	0.024357487
3205.089010	0.024899578
3207.017463	0.025681946
3208.945916	0.026145481
3210.874369	0.026066519
3212.802822	0.025696091
3214.731275	0.025243457
3216.659728	0.024983374
3218.588181	0.025164589
3220.516635	0.025592433
3222.445088	0.025895789
3224.373541	0.026042882
3226.301994	0.026285747
3228.230447	0.026633844
3230.158900	0.026451044
3232.087353	0.025684565
3234.015806	0.025606135
3235.944259	0.026735965
3237.872712	0.027782755
3239.801165	0.027713871
3241.729618	0.027049102
3243.658071	0.026770033
3245.586525	0.027300494
3247.514978	0.028206121
3249.443431	0.028635783
3251.371884	0.028464574
3253.300337	0.028363785
3255.228790	0.028548373
3257.157243	0.028484855
3259.085696	0.028182793
3261.014149	0.028152317
3262.942602	0.028619088
3264.871055	0.029469993
3266.799508	0.029908996
3268.727961	0.029520189
3270.656414	0.029216154
3272.584868	0.029426295
3274.513321	0.029556587
3276.441774	0.029533958
3278.370227	0.029774329
3280.298680	0.030116037
3282.227133	0.029928492
3284.155586	0.029303223
3286.084039	0.029109722
3288.012492	0.029561047
3289.940945	0.030052276
3291.869398	0.030159628
3293.797851	0.030235900
3295.726304	0.030748744
3297.654758	0.031222047
3299.583211	0.031062171
3301.511664	0.030501703
3303.440117	0.030084876
3305.368570	0.030344121
3307.297023	0.031245537
3309.225476	0.031952973
3311.153929	0.031970255
3313.082382	0.031711392
3315.010835	0.031750824
3316.939288	0.032026216
3318.867741	0.032108322
3320.796194	0.031998444
3322.724648	0.031980719
3324.653101	0.032021519
3326.581554	0.031959679
3328.510007	0.031814132
3330.438460	0.031642608
3332.366913	0.031634141
3334.295366	0.032071546
3336.223819	0.032884680
3338.152272	0.033449002
3340.080725	0.033199012
3342.009178	0.032652866
3343.937631	0.032793410
3345.866084	0.033577833
3347.794537	0.034368251
3349.722991	0.034703050
3351.651444	0.034494359
3353.579897	0.034176450
3355.508350	0.034188796
3357.436803	0.034688815
3359.365256	0.035470080
3361.293709	0.036135446
3363.222162	0.036469612
3365.150615	0.036283329
3367.079068	0.035641979
3369.007521	0.034865566
3370.935974	0.034405313
3372.864427	0.034760963
3374.792881	0.035708480
3376.721334	0.036550157
3378.649787	0.036911372
3380.578240	0.036749437
3382.506693	0.036312487
3384.435146	0.036061898
3386.363599	0.036324177
3388.292052	0.036963996
3390.220505	0.037508842
3392.148958	0.037763860
3394.077411	0.037710700
3396.005864	0.036976710
3397.934317	0.035931185
3399.862770	0.035703447
3401.791224	0.036548376
3403.719677	0.037664920
3405.648130	0.038504630
3407.576583	0.038609639
3409.505036	0.038370010
3411.433489	0.038298070
3413.361942	0.038270209
3415.290395	0.038032338
3417.218848	0.037719358
3419.147301	0.037506524
3421.075754	0.037489660
3423.004207	0.037690736
3424.932660	0.037694067
3426.861114	0.037264977
3428.789567	0.036885291
3430.718020	0.037012354
3432.646473	0.037597217
3434.574926	0.038122002
3436.503379	0.038357746
3438.431832	0.038677327
3440.360285	0.038966563
3442.288738	0.038739428
3444.217191	0.038145650
3446.145644	0.037879627
3448.074097	0.038106509
3450.002550	0.038051236
3451.931004	0.037694711
3453.859457	0.037435692
3455.787910	0.037022326
3457.716363	0.036790870
3459.644816	0.037172750
3461.573269	0.037863553
3463.501722	0.038283374
3465.430175	0.037853420
3467.358628	0.036921069
3469.287081	0.036377635
3471.215534	0.036107577
3473.143987	0.035707232
3475.072440	0.035445895
3477.000893	0.035429984
3478.929347	0.035284441
3480.857800	0.035063777
3482.786253	0.035160139
3484.714706	0.035140753
3486.643159	0.034505814
3488.571612	0.033897303
3490.500065	0.033689719
3492.428518	0.033519357
3494.356971	0.033335458
3496.285424	0.033326920
3498.213877	0.033548269
3500.142330	0.033693511
3502.070783	0.033507790
3503.999237	0.033504672
3505.927690	0.033930276
3507.856143	0.034021527
3509.784596	0.033533424
3511.713049	0.033082061
3513.641502	0.033163290
3515.569955	0.033374839
3517.498408	0.033005860
3519.426861	0.032426912
3521.355314	0.032034546
3523.283767	0.031409942
3525.212220	0.030653313
3527.140673	0.030429281
3529.069126	0.030802350
3530.997580	0.031020500
3532.926033	0.030607119
3534.854486	0.029849755
3536.782939	0.029259328
3538.711392	0.029158980
3540.639845	0.029410681
3542.568298	0.029529531
3544.496751	0.029221743
3546.425204	0.028889822
3548.353657	0.028935341
3550.282110	0.028807500
3552.210563	0.028146263
3554.139016	0.027525488
3556.067470	0.027254345
3557.995923	0.027137367
3559.924376	0.027078893
3561.852829	0.027199175
3563.781282	0.027414136
3565.709735	0.027248718
3567.638188	0.026771540
3569.566641	0.026422214
3571.495094	0.025868647
3573.423547	0.024972888
3575.352000	0.024391996
3577.280453	0.024259759
3579.208906	0.024214100
3581.137360	0.024296055
3583.065813	0.024368262
3584.994266	0.023796860
3586.922719	0.022530006
3588.851172	0.021619791
3590.779625	0.021693315
3592.708078	0.022271134
3594.636531	0.022761639
3596.564984	0.022857973
3598.493437	0.022446102
3600.421890	0.021810666
3602.350343	0.021391993
3604.278796	0.021131141
3606.207249	0.020994348
3608.135703	0.021454528
3610.064156	0.022092424
3611.992609	0.021635314
3613.921062	0.020660138
3615.849515	0.020265549
3617.777968	0.019771725
3619.706421	0.018901821
3621.634874	0.018525977
3623.563327	0.018558759
3625.491780	0.018264635
3627.420233	0.017453529
3629.348686	0.017243562
3631.277139	0.018016092
3633.205593	0.018223217
3635.134046	0.017454164
3637.062499	0.016654555
3638.990952	0.016310528
3640.919405	0.016360361
3642.847858	0.016656999
3644.776311	0.017225835
3646.704764	0.018086337
3648.633217	0.018732417
3650.561670	0.018274235
3652.490123	0.017048525
3654.418576	0.015677204
3656.347029	0.014670515
3658.275482	0.014468073
3660.203936	0.014649198
3662.132389	0.014557022
3664.060842	0.014244822
3665.989295	0.014152966
3667.917748	0.014339668
3669.846201	0.014675286
3671.774654	0.014870310
3673.703107	0.013881785
3675.631560	0.012325960
3677.560013	0.011928356
3679.488466	0.012305955
3681.416919	0.012512211
3683.345372	0.012443378
3685.273826	0.012355477
3687.202279	0.012237766
3689.130732	0.011835384
3691.059185	0.011401488
3692.987638	0.011433120
3694.916091	0.011735607
3696.844544	0.011975666
3698.772997	0.012178516
3700.701450	0.012313797
3702.629903	0.012346417
3704.558356	0.012422868
3706.486809	0.012763287
3708.415262	0.013322559
3710.343716	0.013411336
3712.272169	0.012725016
3714.200622	0.012365001
3716.129075	0.012496867
3718.057528	0.012315649
3719.985981	0.011798075
3721.914434	0.011410118
3723.842887	0.011345625
3725.771340	0.012006073
3727.699793	0.013561573
3729.628246	0.015006992
3731.556699	0.015696559
3733.485152	0.016227648
3735.413605	0.016320650
3737.342059	0.015343500
3739.270512	0.014218043
3741.198965	0.013587921
3743.127418	0.012910744
3745.055871	0.012378790
3746.984324	0.012799333
3748.912777	0.013704074
3750.841230	0.014247076
3752.769683	0.014335564
3754.698136	0.014210873
3756.626589	0.013975398
3758.555042	0.013541560
3760.483495	0.012953090
3762.411949	0.012534697
3764.340402	0.012690648
3766.268855	0.013398848
3768.197308	0.013577171
3770.125761	0.012678739
3772.054214	0.011891125
3773.982667	0.011900888
3775.911120	0.012441300
3777.839573	0.012962663
3779.768026	0.013050692
3781.696479	0.012912666
3783.624932	0.012998898
3785.553385	0.013474909
3787.481838	0.013887893
3789.410292	0.013741265
3791.338745	0.013274058
3793.267198	0.012935452
3795.195651	0.012963210
3797.124104	0.013300239
3799.052557	0.013117328
3800.981010	0.012273597
3802.909463	0.012295903
3804.837916	0.013034762
3806.766369	0.013274272
3808.694822	0.013402931
3810.623275	0.013623221
3812.551728	0.013500844
3814.480182	0.013349563
3816.408635	0.013880394
3818.337088	0.014543132
3820.265541	0.013981471
3822.193994	0.013202349
3824.122447	0.013452187
3826.050900	0.013972864
3827.979353	0.013947451
3829.907806	0.013003334
3831.836259	0.011733087
3833.764712	0.011260899
3835.693165	0.011789278
3837.621618	0.013117359
3839.550071	0.014753368
3841.478525	0.015239449
3843.406978	0.014214220
3845.335431	0.013229870
3847.263884	0.013313219
3849.192337	0.013993273
3851.120790	0.014015957
3853.049243	0.013267620
3854.977696	0.012987120
3856.906149	0.013150096
3858.834602	0.013096369
3860.763055	0.012843496
3862.691508	0.012501405
3864.619961	0.012352576
3866.548415	0.012422760
3868.476868	0.012180625
3870.405321	0.011995839
3872.333774	0.012275914
3874.262227	0.012602072
3876.190680	0.013000941
3878.119133	0.013177843
3880.047586	0.012794922
3881.976039	0.012018772
3883.904492	0.010755094
3885.832945	0.009734923
3887.761398	0.009913987
3889.689851	0.010823875
3891.618305	0.011700914
3893.546758	0.012372398
3895.475211	0.012337376
3897.403664	0.011456590
3899.332117	0.010861509
3901.260570	0.011493669
3903.189023	0.012554631
3905.117476	0.012802979
3907.045929	0.012530750
3908.974382	0.012329426
3910.902835	0.012440075
3912.831288	0.012805524
3914.759741	0.012694178
3916.688194	0.011692096
3918.616648	0.010746137
3920.545101	0.010637983
3922.473554	0.011163226
3924.402007	0.011842826
3926.330460	0.012291042
3928.258913	0.012281603
3930.187366	0.012019254
3932.115819	0.011891053
3934.044272	0.011729544
3935.972725	0.011192807
3937.901178	0.010711404
3939.829631	0.010885098
3941.758084	0.011600276
3943.686538	0.012240477
3945.614991	0.012325929
3947.543444	0.011873358
3949.471897	0.011252114
3951.400350	0.010736885
3953.328803	0.010454334
3955.257256	0.010533566
3957.185709	0.010887880
3959.114162	0.011359842
3961.042615	0.011632561
3962.971068	0.011258611
3964.899521	0.010623983
3966.827974	0.010561403
3968.756427	0.011081608
3970.684881	0.011700870
3972.613334	0.011946887
3974.541787	0.011411745
3976.470240	0.010755537
3978.398693	0.010902470
3980.327146	0.011559751
3982.255599	0.011984415
3984.184052	0.011889614
3986.112505	0.011214917
3988.040958	0.010521053
3989.969411	0.010649987
3991.897864	0.011050421
3993.826317	0.010639151
3995.754771	0.009810356
3997.683224	0.009442552
3999.611677	0.009607575
4001.540130	0.010041727
4003.468583	0.010377895
4005.397036	0.010351459
4007.325489	0.010112455
4009.253942	0.010122978
4011.182395	0.010390592
4013.110848	0.010575552
4015.039301	0.010597189
4016.967754	0.010705229
4018.896207	0.010693070
4020.824661	0.010441403
4022.753114	0.009886992
4024.681567	0.009117524
4026.610020	0.008738434
4028.538473	0.009164830
4030.466926	0.009887253
4032.395379	0.010125412
4034.323832	0.009877511
4036.252285	0.009937089
4038.180738	0.010388307
4040.109191	0.010075849
4042.037644	0.008862577
4043.966097	0.007953158
4045.894550	0.007956523
4047.823004	0.008351665
4049.751457	0.008711389
4051.679910	0.009578416
4053.608363	0.010447434
4055.536816	0.009980804
4057.465269	0.008799612
4059.393722	0.008285370
4061.322175	0.008827915
4063.250628	0.009523511
4065.179081	0.009673908
4067.107534	0.009025510
4069.035987	0.008421763
4070.964440	0.008719213
4072.892894	0.009142306
4074.821347	0.008613915
4076.749800	0.007690458
4078.678253	0.007753666
4080.606706	0.008692628
4082.535159	0.009381356
4084.463612	0.009873207
4086.392065	0.010167129
4088.320518	0.009433282
4090.248971	0.008374114
4092.177424	0.008166748
4094.105877	0.008526597
4096.034330	0.008846436
4097.962783	0.008738892
4099.891237	0.008444937
4101.819690	0.008564057
4103.748143	0.009076610
4105.676596	0.009469933
4107.605049	0.009137096
4109.533502	0.008600751
4111.461955	0.008464836
4113.390408	0.008679188
4115.318861	0.008804274
4117.247314	0.008875341
4119.175767	0.008918368
4121.104220	0.008565755
4123.032673	0.008024213
4124.961127	0.007511190
4126.889580	0.006955003
4128.818033	0.006701901
4130.746486	0.007132476
4132.674939	0.007755833
4134.603392	0.008034497
4136.531845	0.008113923
4138.460298	0.007986645
4140.388751	0.007795772
4142.317204	0.007775557
4144.245657	0.007749302
4146.174110	0.008062727
4148.102563	0.008679578
4150.031017	0.008915455
4151.959470	0.008196922
4153.887923	0.007452541
4155.816376	0.007659670
4157.744829	0.008232912
4159.673282	0.008212296
4161.601735	0.007616601
4163.530188	0.007202395
4165.458641	0.007263682
4167.387094	0.007592686
4169.315547	0.007642480
4171.244000	0.007499417
4173.172453	0.007882299
4175.100906	0.008134782
4177.029360	0.007695355
4178.957813	0.007057511
4180.886266	0.006544868
4182.814719	0.006505241
4184.743172	0.007170742
4186.671625	0.008164743
4188.600078	0.008509677
4190.528531	0.007668396
4192.456984	0.006410120
4194.385437	0.006025515
4196.313890	0.006687319
4198.242343	0.007429086
4200.170796	0.007845440
4202.099250	0.007770863
4204.027703	0.007063580
4205.956156	0.006391979
4207.884609	0.006002790
4209.813062	0.005670179
4211.741515	0.005596252
4213.669968	0.005724446
4215.598421	0.005736869
4217.526874	0.005291822
4219.455327	0.005338918
4221.383780	0.007041553
4223.312233	0.008557595
4225.240686	0.008173630
4227.169139	0.006881652
4229.097593	0.005894570
4231.026046	0.005175066
4232.954499	0.005279051
4234.882952	0.006064052
4236.811405	0.006483180
4238.739858	0.006854099
4240.668311	0.007820233
4242.596764	0.008537129
4244.525217	0.008245484
4246.453670	0.007439896
4248.382123	0.006651299
4250.310576	0.006162064
4252.239029	0.006529434
4254.167483	0.007468860
4256.095936	0.007863358
4258.024389	0.007601141
4259.952842	0.007156971
4261.881295	0.006393587
4263.809748	0.005492838
4265.738201	0.005308520
4267.666654	0.006048970
4269.595107	0.006633243
4271.523560	0.006038041
4273.452013	0.005574851
4275.380466	0.006124500
4277.308919	0.006562236
4279.237373	0.006847349
4281.165826	0.006561525
4283.094279	0.005818852
4285.022732	0.005502903
4286.951185	0.005719707
4288.879638	0.005999624
4290.808091	0.005863906
4292.736544	0.005575829
4294.664997	0.006026261
4296.593450	0.006912997
4298.521903	0.007007876
4300.450356	0.006306551
4302.378809	0.005543883
4304.307262	0.004639650
4306.235716	0.003859448
4308.164169	0.004589013
4310.092622	0.006025746
4312.021075	0.006611430
4313.949528	0.006173973
4315.877981	0.005677863
4317.806434	0.005869752
4319.734887	0.005976200
4321.663340	0.005357001
4323.591793	0.004802942
4325.520246	0.004981231
4327.448699	0.005343805
4329.377152	0.005141241
4331.305606	0.004717266
4333.234059	0.004819604
4335.162512	0.005888328
4337.090965	0.006985077
4339.019418	0.007146831
4340.947871	0.006484668
4342.876324	0.005878669
4344.804777	0.005900582
4346.733230	0.006409452
4348.661683	0.006923313
4350.590136	0.007173169
4352.518589	0.007459358
4354.447042	0.007808077
4356.375495	0.007576523
4358.303949	0.006586952
4360.232402	0.005690433
4362.160855	0.005680248
4364.089308	0.006186179
4366.017761	0.006455439
4367.946214	0.006279215
4369.874667	0.005992946
4371.803120	0.005965517
4373.731573	0.005851700
4375.660026	0.005523489
4377.588479	0.005642059
4379.516932	0.006344788
4381.445385	0.007020779
4383.373839	0.006976644
4385.302292	0.005876100
4387.230745	0.004909575
4389.159198	0.005207292
4391.087651	0.006217859
4393.016104	0.006847781
4394.944557	0.007068234
4396.873010	0.007187159
4398.801463	0.007221329
4400.729916	0.007408875
4402.658369	0.008069346
4404.586822	0.008460408
4406.515275	0.007761046
4408.443729	0.006663320
4410.372182	0.006348628
4412.300635	0.006623388
4414.229088	0.006863195
4416.157541	0.006978041
4418.085994	0.006946194
4420.014447	0.006400374
4421.942900	0.005709101
4423.871353	0.005763266
4425.799806	0.006434852
4427.728259	0.006751216
4429.656712	0.006434601
4431.585165	0.006133759
4433.513618	0.006417500
4435.442072	0.007125541
4437.370525	0.007703558
4439.298978	0.007845708
4441.227431	0.006967134
4443.155884	0.005285380
4445.084337	0.004502930
4447.012790	0.004840128
4448.941243	0.005845370
4450.869696	0.007438556
4452.798149	0.008584242
4454.726602	0.008699131
4456.655055	0.008590356
4458.583508	0.008644529
4460.511962	0.008801585
4462.440415	0.008648369
4464.368868	0.007631526
4466.297321	0.006000874
4468.225774	0.005386893
4470.154227	0.006515075
4472.082680	0.007310737
4474.011133	0.006361403
4475.939586	0.005690764
4477.868039	0.006567820
4479.796492	0.007914291
4481.724945	0.008556298
4483.653398	0.008176077
4485.581851	0.006764526
4487.510305	0.005360452
4489.438758	0.005437577
4491.367211	0.006237607
4493.295664	0.006469916
4495.224117	0.006482102
4497.152570	0.007029611
4499.081023	0.007807280
4501.009476	0.008475429
4502.937929	0.008857037
4504.866382	0.008378576
4506.794835	0.007387089
4508.723288	0.006983862
4510.651741	0.007449068
4512.580195	0.007274733
4514.508648	0.005875955
4516.437101	0.004340988
4518.365554	0.004099840
4520.294007	0.005212389
4522.222460	0.006068592
4524.150913	0.006346346
4526.079366	0.007159621
4528.007819	0.007733825
4529.936272	0.007010114
4531.864725	0.006494126
4533.793178	0.006928874
4535.721631	0.007382051
4537.650084	0.007335491
4539.578538	0.007086136
4541.506991	0.006938047
4543.435444	0.006670553
4545.363897	0.006768334
4547.292350	0.007416379
4549.220803	0.007686105
4551.149256	0.007037268
4553.077709	0.006469019
4555.006162	0.006425895
4556.934615	0.006613939
4558.863068	0.007040048
4560.791521	0.007899843
4562.719974	0.008725166
4564.648428	0.008760596
4566.576881	0.007823427
4568.505334	0.006332378
4570.433787	0.005226459
4572.362240	0.005046785
4574.290693	0.005081885
4576.219146	0.005236563
4578.147599	0.006109862
4580.076052	0.006721258
4582.004505	0.006537711
4583.932958	0.006194698
4585.861411	0.006184546
4587.789864	0.006074582
4589.718318	0.005733250
4591.646771	0.005840803
4593.575224	0.006373139
4595.503677	0.006409748
4597.432130	0.006174512
4599.360583	0.006260428
4601.289036	0.006623929
4603.217489	0.007207329
[truncated: 1,501 more rows]
