# Supplementary material for: Adaptive Method for Quantitative Estimation of Glucose and Fructose Concentrations in Aqueous Solutions Based on Infrared Nanoantenna Optics
Source: Sensors (Basel). 2019 Jul 11;19(14):3053. doi: 10.3390/s19143053 (PMC6678705; doi:10.3390/s19143053)
Supplement: Supplementary file 1 [file sensors-19-03053-s001.zip › 00_Measurement_Data/Fructose cycles/4 c=25 gl/res4 sc50_50 ap100x100/4 c25 gl.0.txt]

748.239793	0.010600124
750.168246	0.030126642
752.096699	0.033607975
754.025152	0.032383960
755.953605	0.038444832
757.882058	0.032895166
759.810511	0.026101600
761.738964	0.031849809
763.667418	0.031623505
765.595871	0.027124604
767.524324	0.026096603
769.452777	0.033180926
771.381230	0.040233694
773.309683	0.038665172
775.238136	0.029785741
777.166589	0.015971148
779.095042	0.016551217
781.023495	0.039351497
782.951948	0.034311872
784.880401	0.012414832
786.808854	0.027767533
788.737308	0.030885486
790.665761	0.035774458
792.594214	0.042226318
794.522667	0.044345226
796.451120	0.048227549
798.379573	0.040252998
800.308026	0.019434903
802.236479	0.018383697
804.164932	0.017031942
806.093385	0.024457660
808.021838	0.035724413
809.950291	0.034411360
811.878744	0.035450649
813.807197	0.041135177
815.735651	0.039142307
817.664104	0.032051086
819.592557	0.020695902
821.521010	0.024731012
823.449463	0.038038041
825.377916	0.039800264
827.306369	0.040470421
829.234822	0.039034765
831.163275	0.037195884
833.091728	0.030879822
835.020181	0.032238368
836.948634	0.038628958
838.877087	0.036359526
840.805541	0.028532200
842.733994	0.020496905
844.662447	0.018493209
846.590900	0.024194388
848.519353	0.028330967
850.447806	0.031213706
852.376259	0.031798370
854.304712	0.026646864
856.233165	0.023726070
858.161618	0.025750624
860.090071	0.022998370
862.018524	0.019366367
863.946977	0.022183573
865.875430	0.029554605
867.803884	0.035399139
869.732337	0.035286620
871.660790	0.034467835
873.589243	0.034379333
875.517696	0.033790063
877.446149	0.032633398
879.374602	0.033884544
881.303055	0.038089909
883.231508	0.040200379
885.159961	0.040770356
887.088414	0.043681215
889.016867	0.047577061
890.945320	0.050878897
892.873774	0.053603791
894.802227	0.054914191
896.730680	0.054480847
898.659133	0.056063041
900.587586	0.060653619
902.516039	0.065251894
904.444492	0.069138303
906.372945	0.074105792
908.301398	0.079186916
910.229851	0.081620410
912.158304	0.083727315
914.086757	0.088076420
916.015210	0.091904409
917.943664	0.095109813
919.872117	0.100888677
921.800570	0.107619524
923.729023	0.112170272
925.657476	0.115417309
927.585929	0.119490921
929.514382	0.125243708
931.442835	0.131786644
933.371288	0.137180999
935.299741	0.141160697
937.228194	0.145298526
939.156647	0.151105478
941.085100	0.157932892
943.013553	0.162912756
944.942007	0.166162595
946.870460	0.171006620
948.798913	0.178115949
950.727366	0.185325846
952.655819	0.191751882
954.584272	0.198275000
956.512725	0.205733582
958.441178	0.213977695
960.369631	0.221039325
962.298084	0.225810021
964.226537	0.230670422
966.154990	0.237308264
968.083443	0.244450852
970.011897	0.251121819
971.940350	0.257749379
973.868803	0.264505565
975.797256	0.270861149
977.725709	0.276815891
979.654162	0.282740623
981.582615	0.288229525
983.511068	0.293036401
985.439521	0.298158199
987.367974	0.304621339
989.296427	0.312187642
991.224880	0.319683731
993.153333	0.325869232
995.081786	0.330633253
997.010240	0.335584551
998.938693	0.341723889
1000.867146	0.347671181
1002.795599	0.352176487
1004.724052	0.356081009
1006.652505	0.360543340
1008.580958	0.365274459
1010.509411	0.369240075
1012.437864	0.372297496
1014.366317	0.375021935
1016.294770	0.377608567
1018.223223	0.380769372
1020.151676	0.385338217
1022.080130	0.389676630
1024.008583	0.392212480
1025.937036	0.394664407
1027.865489	0.397538573
1029.793942	0.398923576
1031.722395	0.399448872
1033.650848	0.400590897
1035.579301	0.401762575
1037.507754	0.402950853
1039.436207	0.404849440
1041.364660	0.406441063
1043.293113	0.406101078
1045.221566	0.404391527
1047.150019	0.403286994
1049.078473	0.403483838
1051.006926	0.404132724
1052.935379	0.403994203
1054.863832	0.402620524
1056.792285	0.400771827
1058.720738	0.399054974
1060.649191	0.397350103
1062.577644	0.395917445
1064.506097	0.395258784
1066.434550	0.395429641
1068.363003	0.395690531
1070.291456	0.394700766
1072.219909	0.392728895
1074.148363	0.391531408
1076.076816	0.391650796
1078.005269	0.392150313
1079.933722	0.391841412
1081.862175	0.390401125
1083.790628	0.388467193
1085.719081	0.386890501
1087.647534	0.385871321
1089.575987	0.384481043
1091.504440	0.382386237
1093.432893	0.380410641
1095.361346	0.378673315
1097.289799	0.376879930
1099.218253	0.375336438
1101.146706	0.373988897
1103.075159	0.372359097
1105.003612	0.370388597
1106.932065	0.368011951
1108.860518	0.365330726
1110.788971	0.362913728
1112.717424	0.360721797
1114.645877	0.358306348
1116.574330	0.355830073
1118.502783	0.353486717
1120.431236	0.351159811
1122.359689	0.348902702
1124.288142	0.346590519
1126.216596	0.343883872
1128.145049	0.340685099
1130.073502	0.337490588
1132.001955	0.335063636
1133.930408	0.333022565
1135.858861	0.330511808
1137.787314	0.327532828
1139.715767	0.324245781
1141.644220	0.320976019
1143.572673	0.318405956
1145.501126	0.316756874
1147.429579	0.315249711
1149.358032	0.312961340
1151.286486	0.310046256
1153.214939	0.307093710
1155.143392	0.304298997
1157.071845	0.301617503
1159.000298	0.299153626
1160.928751	0.297006935
1162.857204	0.294512987
1164.785657	0.291133791
1166.714110	0.287551224
1168.642563	0.284656644
1170.571016	0.282310843
1172.499469	0.279657274
1174.427922	0.276430905
1176.356375	0.273169994
1178.284829	0.270295411
1180.213282	0.267589629
1182.141735	0.264788389
1184.070188	0.262201130
1185.998641	0.259851187
1187.927094	0.257302672
1189.855547	0.254722029
1191.784000	0.252473384
1193.712453	0.250414193
1195.640906	0.248086259
1197.569359	0.245273039
1199.497812	0.242694438
1201.426265	0.240694910
1203.354719	0.238605022
1205.283172	0.236138031
1207.211625	0.233764991
1209.140078	0.231538296
1211.068531	0.229227215
1212.996984	0.226695687
1214.925437	0.224121973
1216.853890	0.221988901
1218.782343	0.220267922
1220.710796	0.218258917
1222.639249	0.215718076
1224.567702	0.213125199
1226.496155	0.210893005
1228.424609	0.208969936
1230.353062	0.207118735
1232.281515	0.205359966
1234.209968	0.203549877
1236.138421	0.201512426
1238.066874	0.199628055
1239.995327	0.197942331
1241.923780	0.195994869
1243.852233	0.193953499
1245.780686	0.192298979
1247.709139	0.190954432
1249.637592	0.189536199
1251.566045	0.187869608
1253.494498	0.185995474
1255.422952	0.184168145
1257.351405	0.182604820
1259.279858	0.181070775
1261.208311	0.179018945
1263.136764	0.176637456
1265.065217	0.174635157
1266.993670	0.173223674
1268.922123	0.172204256
1270.850576	0.171006426
1272.779029	0.169359788
1274.707482	0.167846844
1276.635935	0.166769996
1278.564388	0.165379554
1280.492842	0.163303167
1282.421295	0.161186144
1284.349748	0.159492567
1286.278201	0.158024117
1288.206654	0.156511813
1290.135107	0.155079484
1292.063560	0.154015303
1293.992013	0.152983159
1295.920466	0.151493385
1297.848919	0.149672180
1299.777372	0.147792116
1301.705825	0.145920783
1303.634278	0.144263461
1305.562731	0.142844588
1307.491185	0.141346991
1309.419638	0.139931455
1311.348091	0.139032319
1313.276544	0.138149604
1315.204997	0.136861250
1317.133450	0.135720819
1319.061903	0.134497806
1320.990356	0.132653996
1322.918809	0.130827978
1324.847262	0.129506364
1326.775715	0.128456369
1328.704168	0.127673060
1330.632621	0.126937404
1332.561075	0.125691503
1334.489528	0.124130547
1336.417981	0.123216979
1338.346434	0.122997493
1340.274887	0.121958204
1342.203340	0.119699821
1344.131793	0.117796540
1346.060246	0.116739623
1347.988699	0.116014153
1349.917152	0.115097202
1351.845605	0.114035107
1353.774058	0.113159947
1355.702511	0.112206288
1357.630965	0.111084498
1359.559418	0.110329390
1361.487871	0.109892592
1363.416324	0.108821459
1365.344777	0.107138790
1367.273230	0.105809569
1369.201683	0.104887694
1371.130136	0.104503326
1373.058589	0.104650229
1374.987042	0.103812836
1376.915495	0.101661980
1378.843948	0.099746369
1380.772401	0.098551072
1382.700854	0.097827986
1384.629308	0.097489782
1386.557761	0.097020626
1388.486214	0.095652774
1390.414667	0.094229035
1392.343120	0.093998343
1394.271573	0.094386600
1396.200026	0.094152912
1398.128479	0.093178928
1400.056932	0.091515340
1401.985385	0.089863382
1403.913838	0.089035824
1405.842291	0.088111579
1407.770744	0.086743139
1409.699198	0.085774444
1411.627651	0.085246325
1413.556104	0.084771104
1415.484557	0.084626481
1417.413010	0.084993966
1419.341463	0.084750101
1421.269916	0.083416671
1423.198369	0.082398012
1425.126822	0.081722915
1427.055275	0.081187196
1428.983728	0.080934435
1430.912181	0.080139361
1432.840634	0.078909561
1434.769087	0.078289971
1436.697541	0.077771068
1438.625994	0.076378167
1440.554447	0.075061128
1442.482900	0.074322343
1444.411353	0.073815599
1446.339806	0.073367089
1448.268259	0.072708301
1450.196712	0.071900092
1452.125165	0.071699917
1454.053618	0.072590560
1455.982071	0.073831871
1457.910524	0.073009640
1459.838977	0.070135027
1461.767431	0.068498224
1463.695884	0.068579152
1465.624337	0.068319455
1467.552790	0.067027293
1469.481243	0.066328704
1471.409696	0.066652581
1473.338149	0.066491216
1475.266602	0.065298460
1477.195055	0.064074658
1479.123508	0.063296765
1481.051961	0.062777430
1482.980414	0.062222246
1484.908867	0.062128961
1486.837321	0.062648974
1488.765774	0.062692970
1490.694227	0.061418865
1492.622680	0.060016472
1494.551133	0.060144328
1496.479586	0.060956694
1498.408039	0.060437445
1500.336492	0.058794733
1502.264945	0.057727352
1504.193398	0.058290027
1506.121851	0.059695773
1508.050304	0.059090436
1509.978757	0.057014868
1511.907210	0.055981126
1513.835664	0.056167573
1515.764117	0.056746792
1517.692570	0.056904837
1519.621023	0.057035450
1521.549476	0.057038914
1523.477929	0.055783521
1525.406382	0.054323379
1527.334835	0.053049795
1529.263288	0.051801298
1531.191741	0.051239070
1533.120194	0.051229089
1535.048647	0.051019482
1536.977100	0.051658317
1538.905554	0.053618614
1540.834007	0.054408796
1542.762460	0.052810807
1544.690913	0.050862093
1546.619366	0.049458887
1548.547819	0.048736032
1550.476272	0.048200868
1552.404725	0.047768399
1554.333178	0.048098452
1556.261631	0.049493559
1558.190084	0.051065437
1560.118537	0.049969502
1562.046990	0.047650881
1563.975443	0.046681780
1565.903897	0.046580177
1567.832350	0.046714325
1569.760803	0.046651877
1571.689256	0.046288118
1573.617709	0.046826273
1575.546162	0.047985777
1577.474615	0.047763057
1579.403068	0.046537295
1581.331521	0.045876719
1583.259974	0.045856114
1585.188427	0.045983538
1587.116880	0.046071608
1589.045333	0.046309378
1590.973787	0.046760429
1592.902240	0.047029708
1594.830693	0.046811927
1596.759146	0.046430200
1598.687599	0.046361141
1600.616052	0.046603527
1602.544505	0.046797384
1604.472958	0.046740744
1606.401411	0.046690427
1608.329864	0.046967480
1610.258317	0.047472071
1612.186770	0.048086777
1614.115223	0.049091201
1616.043677	0.050188180
1617.972130	0.050150409
1619.900583	0.049683984
1621.829036	0.050318457
1623.757489	0.051491026
1625.685942	0.052182470
1627.614395	0.052550294
1629.542848	0.052612983
1631.471301	0.052873105
1633.399754	0.054074463
1635.328207	0.055506039
1637.256660	0.055262603
1639.185113	0.054043423
1641.113566	0.053437397
1643.042020	0.053831819
1644.970473	0.055165160
1646.898926	0.056166574
1648.827379	0.055616915
1650.755832	0.055561766
1652.684285	0.056319762
1654.612738	0.055319574
1656.541191	0.053547829
1658.469644	0.052762751
1660.398097	0.052725703
1662.326550	0.052726690
1664.255003	0.052307148
1666.183456	0.052079670
1668.111910	0.052191276
1670.040363	0.051561158
1671.968816	0.050406769
1673.897269	0.049746983
1675.825722	0.048891548
1677.754175	0.047649868
1679.682628	0.047107026
1681.611081	0.047474373
1683.539534	0.047811549
1685.467987	0.046625346
1687.396440	0.044913173
1689.324893	0.043722901
1691.253346	0.042677544
1693.181799	0.042158484
1695.110253	0.042339481
1697.038706	0.042383436
1698.967159	0.041961402
1700.895612	0.041044120
1702.824065	0.040187072
1704.752518	0.039920196
1706.680971	0.039107371
1708.609424	0.037641756
1710.537877	0.036714379
1712.466330	0.036727525
1714.394783	0.037339870
1716.323236	0.037602209
1718.251689	0.036468677
1720.180143	0.034629639
1722.108596	0.033640243
1724.037049	0.033583861
1725.965502	0.033876158
1727.893955	0.034171760
1729.822408	0.034265682
1731.750861	0.034111250
1733.679314	0.033562642
1735.607767	0.032585941
1737.536220	0.032388937
1739.464673	0.033030488
1741.393126	0.033371270
1743.321579	0.033337250
1745.250032	0.033458933
1747.178486	0.033745851
1749.106939	0.033761222
1751.035392	0.033242919
1752.963845	0.032613210
1754.892298	0.032412995
1756.820751	0.032531358
1758.749204	0.032737907
1760.677657	0.033261478
1762.606110	0.033765353
1764.534563	0.033797413
1766.463016	0.033791430
1768.391469	0.034168053
1770.319922	0.034953427
1772.248376	0.035549175
1774.176829	0.035332549
1776.105282	0.035004906
1778.033735	0.035205860
1779.962188	0.035732996
1781.890641	0.036047548
1783.819094	0.036071423
1785.747547	0.036059566
1787.676000	0.036214832
1789.604453	0.036803488
1791.532906	0.037690707
1793.461359	0.038263362
1795.389812	0.038449869
1797.318266	0.038625121
1799.246719	0.038907763
1801.175172	0.039208375
1803.103625	0.039370883
1805.032078	0.039374128
1806.960531	0.039435305
1808.888984	0.039825965
1810.817437	0.040259372
1812.745890	0.040180776
1814.674343	0.039839942
1816.602796	0.039776973
1818.531249	0.040043626
1820.459702	0.040482573
1822.388155	0.040931724
1824.316609	0.041083813
1826.245062	0.040881671
1828.173515	0.040941574
1830.101968	0.041153871
1832.030421	0.040764928
1833.958874	0.040225532
1835.887327	0.040084116
1837.815780	0.040113203
1839.744233	0.040011559
1841.672686	0.039970193
1843.601139	0.040113449
1845.529592	0.040072784
1847.458045	0.039832432
1849.386499	0.039640486
1851.314952	0.039487164
1853.243405	0.039253443
1855.171858	0.038926080
1857.100311	0.038701568
1859.028764	0.038579658
1860.957217	0.038271684
1862.885670	0.037744440
1864.814123	0.037470780
1866.742576	0.037695147
1868.671029	0.037728745
1870.599482	0.036983803
1872.527935	0.036208935
1874.456388	0.035904307
1876.384842	0.035694573
1878.313295	0.035354748
1880.241748	0.034986917
1882.170201	0.034692049
1884.098654	0.034530357
1886.027107	0.034458634
1887.955560	0.034337476
1889.884013	0.033896670
1891.812466	0.033213858
1893.740919	0.032880295
1895.669372	0.032933205
1897.597825	0.033024993
1899.526278	0.033113219
1901.454732	0.033154622
1903.383185	0.032897402
1905.311638	0.032299947
1907.240091	0.031689551
1909.168544	0.031312406
1911.096997	0.031050202
1913.025450	0.030746458
1914.953903	0.030466424
1916.882356	0.030231901
1918.810809	0.029822448
1920.739262	0.029390696
1922.667715	0.029252553
1924.596168	0.029120641
1926.524622	0.028743980
1928.453075	0.028259607
1930.381528	0.027908759
1932.309981	0.027746966
1934.238434	0.027620703
1936.166887	0.027412038
1938.095340	0.027115557
1940.023793	0.026837008
1941.952246	0.026552252
1943.880699	0.026208222
1945.809152	0.026066078
1947.737605	0.026040779
1949.666058	0.025702380
1951.594511	0.025180126
1953.522965	0.024845976
1955.451418	0.024664946
1957.379871	0.024531092
1959.308324	0.024412062
1961.236777	0.024174565
1963.165230	0.023877611
1965.093683	0.023747509
1967.022136	0.023843693
1968.950589	0.023902232
1970.879042	0.023597844
1972.807495	0.023005141
1974.735948	0.022590302
1976.664401	0.022484737
1978.592855	0.022361601
1980.521308	0.022071641
1982.449761	0.021761712
1984.378214	0.021561669
1986.306667	0.021449175
1988.235120	0.021303022
1990.163573	0.021024158
1992.092026	0.020585077
1994.020479	0.020176157
1995.948932	0.020052243
1997.877385	0.020096220
1999.805838	0.020049537
2001.734291	0.019751066
2003.662744	0.019294005
2005.591198	0.018988995
2007.519651	0.018919788
2009.448104	0.019004432
2011.376557	0.019045481
2013.305010	0.018734625
2015.233463	0.018300276
2017.161916	0.018250708
2019.090369	0.018395951
2021.018822	0.018292906
2022.947275	0.018075915
2024.875728	0.017992530
2026.804181	0.017972376
2028.732634	0.017980924
2030.661088	0.017939029
2032.589541	0.017648807
2034.517994	0.017322775
2036.446447	0.017313287
2038.374900	0.017415544
2040.303353	0.017293205
2042.231806	0.017100906
2044.160259	0.017007928
2046.088712	0.016835229
2048.017165	0.016615363
2049.945618	0.016526015
2051.874071	0.016432492
2053.802524	0.016207360
2055.730978	0.015991533
2057.659431	0.015842590
2059.587884	0.015641842
2061.516337	0.015418547
2063.444790	0.015306897
2065.373243	0.015249374
2067.301696	0.015117422
2069.230149	0.014987472
2071.158602	0.015053405
2073.087055	0.015275442
2075.015508	0.015323832
2076.943961	0.015153361
2078.872414	0.015080684
2080.800867	0.015133754
2082.729321	0.015039824
2084.657774	0.014798182
2086.586227	0.014611513
2088.514680	0.014614487
2090.443133	0.014791506
2092.371586	0.014932064
2094.300039	0.014922718
2096.228492	0.014709365
2098.156945	0.014245828
2100.085398	0.013884039
2102.013851	0.013920920
2103.942304	0.014001361
2105.870757	0.013909044
2107.799211	0.013838230
2109.727664	0.013841580
2111.656117	0.013740770
2113.584570	0.013426280
2115.513023	0.013102717
2117.441476	0.013023835
2119.369929	0.013234599
2121.298382	0.013597835
2123.226835	0.013732647
2125.155288	0.013463505
2127.083741	0.013159564
2129.012194	0.013202505
2130.940647	0.013488910
2132.869100	0.013610658
2134.797554	0.013443707
2136.726007	0.013224039
2138.654460	0.013048875
2140.582913	0.012933812
2142.511366	0.013014585
2144.439819	0.013165844
2146.368272	0.013087480
2148.296725	0.012935681
2150.225178	0.012973077
2152.153631	0.012968939
2154.082084	0.012603537
2156.010537	0.012121583
2157.938990	0.012099721
2159.867444	0.012406633
2161.795897	0.012464515
2163.724350	0.012433534
2165.652803	0.012559691
2167.581256	0.012383868
2169.509709	0.011804627
2171.438162	0.011448039
2173.366615	0.011429468
2175.295068	0.011393379
2177.223521	0.011457611
2179.151974	0.011832111
2181.080427	0.012141730
2183.008880	0.012083236
2184.937334	0.011729769
2186.865787	0.011355588
2188.794240	0.011288943
2190.722693	0.011321685
2192.651146	0.011059316
2194.579599	0.010760824
2196.508052	0.010951224
2198.436505	0.011464364
2200.364958	0.011655513
2202.293411	0.011351150
2204.221864	0.010904358
2206.150317	0.010700045
2208.078770	0.010673653
2210.007223	0.010564904
2211.935677	0.010589379
2213.864130	0.010906214
2215.792583	0.011167756
2217.721036	0.011172596
2219.649489	0.011037246
2221.577942	0.010838512
2223.506395	0.010639017
2225.434848	0.010487472
2227.363301	0.010353822
2229.291754	0.010175031
2231.220207	0.010028305
2233.148660	0.010070134
2235.077113	0.010253731
2237.005567	0.010398802
2238.934020	0.010451464
2240.862473	0.010338902
2242.790926	0.010034097
2244.719379	0.009670446
2246.647832	0.009301932
2248.576285	0.009042914
2250.504738	0.009146200
2252.433191	0.009371697
2254.361644	0.009555557
2256.290097	0.009650867
2258.218550	0.009668380
2260.147003	0.009637490
2262.075456	0.009590220
2264.003910	0.009518886
2265.932363	0.009412215
2267.860816	0.009281611
2269.789269	0.009304941
2271.717722	0.009572816
2273.646175	0.009706065
2275.574628	0.009533483
2277.503081	0.009433274
2279.431534	0.009476977
2281.359987	0.009315222
2283.288440	0.008977697
2285.216893	0.008739999
2287.145346	0.008593422
2289.073800	0.008486568
2291.002253	0.008479020
2292.930706	0.008548828
2294.859159	0.008705390
2296.787612	0.009004649
2298.716065	0.009219474
2300.644518	0.008983472
2302.572971	0.008424196
2304.501424	0.008000134
2306.429877	0.007951971
2308.358330	0.008271113
2310.286783	0.008825542
2312.215236	0.009380555
2314.143690	0.009627307
2316.072143	0.009320926
2318.000596	0.008788824
2319.929049	0.008615837
2321.857502	0.008582783
2323.785955	0.008094198
2325.714408	0.007320870
2327.642861	0.006921386
2329.571314	0.007142591
2331.499767	0.007859808
2333.428220	0.008220711
2335.356673	0.007780039
2337.285126	0.007420860
2339.213579	0.007380525
2341.142033	0.007053043
2343.070486	0.006606900
2344.998939	0.006845925
2346.927392	0.008132495
2348.855845	0.009861022
2350.784298	0.010817582
2352.712751	0.010254388
2354.641204	0.008839947
2356.569657	0.007730845
2358.498110	0.007428365
2360.426563	0.007860081
2362.355016	0.008639541
2364.283469	0.008676977
2366.211923	0.007485079
2368.140376	0.006353354
2370.068829	0.006336242
2371.997282	0.006958500
2373.925735	0.007249471
2375.854188	0.006983550
2377.782641	0.006622197
2379.711094	0.006524497
2381.639547	0.006696335
2383.568000	0.006827143
2385.496453	0.006584994
2387.424906	0.006203010
2389.353359	0.006158859
2391.281812	0.006385663
2393.210266	0.006552298
2395.138719	0.006629958
2397.067172	0.006705993
2398.995625	0.006730951
2400.924078	0.006575972
2402.852531	0.006186677
2404.780984	0.005823845
2406.709437	0.005792257
2408.637890	0.005953167
2410.566343	0.005923622
2412.494796	0.005875844
2414.423249	0.006070871
2416.351702	0.006207336
2418.280156	0.006149216
2420.208609	0.005964189
2422.137062	0.005723095
2424.065515	0.005704557
2425.993968	0.006007748
2427.922421	0.006396245
2429.850874	0.006646936
2431.779327	0.006702133
2433.707780	0.006494348
2435.636233	0.006037272
2437.564686	0.005769958
2439.493139	0.005784123
2441.421592	0.005614222
2443.350045	0.005313370
2445.278499	0.005434148
2447.206952	0.005919890
2449.135405	0.006198300
2451.063858	0.006182889
2452.992311	0.006212070
2454.920764	0.006366184
2456.849217	0.006319557
2458.777670	0.006109712
2460.706123	0.006180412
2462.634576	0.006549241
2464.563029	0.006734255
2466.491482	0.006596189
2468.419935	0.006605073
2470.348389	0.006842338
2472.276842	0.006935348
2474.205295	0.006799870
2476.133748	0.006669244
2478.062201	0.006772703
2479.990654	0.006900509
2481.919107	0.006823186
2483.847560	0.006737949
2485.776013	0.006887948
2487.704466	0.007155818
2489.632919	0.007170120
2491.561372	0.007037875
2493.489825	0.007184908
2495.418279	0.007418330
2497.346732	0.007392151
2499.275185	0.007310136
2501.203638	0.007401476
2503.132091	0.007448531
2505.060544	0.007435453
2506.988997	0.007593846
2508.917450	0.007987476
2510.845903	0.008347558
2512.774356	0.008427606
2514.702809	0.008456456
2516.631262	0.008615769
2518.559715	0.008764364
2520.488168	0.008810663
2522.416622	0.008910490
2524.345075	0.009157852
2526.273528	0.009477437
2528.201981	0.009943288
2530.130434	0.010544787
2532.058887	0.010990148
2533.987340	0.011252604
2535.915793	0.011570798
2537.844246	0.011886477
2539.772699	0.011988850
2541.701152	0.011786667
2543.629605	0.011457315
2545.558058	0.011384433
2547.486512	0.011551145
2549.414965	0.011743207
2551.343418	0.012019044
2553.271871	0.012401264
2555.200324	0.012805505
2557.128777	0.013225437
2559.057230	0.013722982
2560.985683	0.014149655
2562.914136	0.014356046
2564.842589	0.014542496
2566.771042	0.014881370
2568.699495	0.015273456
2570.627948	0.015500120
2572.556401	0.015414137
2574.484855	0.015317637
2576.413308	0.015658826
2578.341761	0.016290100
2580.270214	0.016740875
2582.198667	0.017002385
2584.127120	0.017275618
2586.055573	0.017444843
2587.984026	0.017504996
2589.912479	0.017549094
2591.840932	0.017452197
2593.769385	0.017432226
2595.697838	0.017746797
2597.626291	0.017987214
2599.554745	0.017941508
2601.483198	0.018072715
2603.411651	0.018594785
2605.340104	0.019062469
2607.268557	0.019037653
2609.197010	0.018673254
2611.125463	0.018482275
2613.053916	0.018760061
2614.982369	0.019220840
2616.910822	0.019357068
2618.839275	0.019160043
2620.767728	0.018984286
2622.696181	0.018991999
2624.624635	0.018996371
2626.553088	0.018874841
2628.481541	0.018745678
2630.409994	0.018564889
2632.338447	0.018329486
2634.266900	0.018269408
2636.195353	0.018442802
2638.123806	0.018532667
2640.052259	0.018254258
2641.980712	0.017825188
2643.909165	0.017663093
2645.837618	0.017777510
2647.766071	0.017828979
2649.694524	0.017724002
2651.622978	0.017586816
2653.551431	0.017364947
2655.479884	0.017156817
2657.408337	0.017092273
2659.336790	0.016980397
2661.265243	0.016777446
2663.193696	0.016817775
2665.122149	0.017133351
2667.050602	0.017197408
2668.979055	0.016945766
2670.907508	0.016868625
2672.835961	0.016940609
2674.764414	0.016744349
2676.692868	0.016262993
2678.621321	0.015844433
2680.549774	0.015721686
2682.478227	0.015749434
2684.406680	0.015776264
2686.335133	0.015877154
2688.263586	0.015965272
2690.192039	0.015819339
2692.120492	0.015540186
2694.048945	0.015322019
2695.977398	0.015145967
2697.905851	0.015157332
2699.834304	0.015439207
2701.762757	0.015488105
2703.691211	0.015004135
2705.619664	0.014453546
2707.548117	0.014352078
2709.476570	0.014538984
2711.405023	0.014622358
2713.333476	0.014552470
2715.261929	0.014314357
2717.190382	0.013897829
2719.118835	0.013702799
2721.047288	0.013854656
2722.975741	0.013977365
2724.904194	0.014025251
2726.832647	0.014075620
2728.761101	0.013894387
2730.689554	0.013439758
2732.618007	0.013180736
2734.546460	0.013392347
2736.474913	0.013654681
2738.403366	0.013700147
2740.331819	0.013848993
2742.260272	0.014104322
2744.188725	0.014107714
2746.117178	0.013937102
2748.045631	0.013823571
2749.974084	0.013904396
2751.902537	0.014018684
2753.830991	0.013712872
2755.759444	0.013154145
2757.687897	0.012730529
2759.616350	0.012550677
2761.544803	0.012723285
2763.473256	0.012876894
2765.401709	0.012664870
2767.330162	0.012408058
2769.258615	0.012308679
2771.187068	0.012343571
2773.115521	0.012499698
2775.043974	0.012590279
2776.972427	0.012486090
2778.900880	0.012337503
2780.829334	0.012296646
2782.757787	0.012241162
2784.686240	0.011969864
2786.614693	0.011708266
2788.543146	0.011847213
2790.471599	0.012138194
2792.400052	0.012176898
2794.328505	0.011986562
2796.256958	0.011681277
2798.185411	0.011497043
2800.113864	0.011597376
2802.042317	0.011699541
2803.970770	0.011604532
2805.899224	0.011549087
2807.827677	0.011722654
2809.756130	0.011891188
2811.684583	0.011963643
2813.613036	0.012063474
2815.541489	0.011899224
2817.469942	0.011493135
2819.398395	0.011321886
2821.326848	0.011481812
2823.255301	0.011652954
2825.183754	0.011641506
2827.112207	0.011577285
2829.040660	0.011588204
2830.969113	0.011568170
2832.897567	0.011406296
2834.826020	0.011176240
2836.754473	0.011029867
2838.682926	0.011020127
2840.611379	0.011131834
2842.539832	0.011350356
2844.468285	0.011512958
2846.396738	0.011353812
2848.325191	0.011037963
2850.253644	0.011001630
2852.182097	0.011123013
2854.110550	0.011139345
2856.039003	0.010996707
2857.967457	0.010935575
2859.895910	0.011146203
2861.824363	0.011310168
2863.752816	0.011327255
2865.681269	0.011511551
2867.609722	0.011795789
2869.538175	0.011938298
2871.466628	0.011926819
2873.395081	0.011649203
2875.323534	0.011075441
2877.251987	0.010569827
2879.180440	0.010408561
2881.108893	0.010539233
2883.037347	0.010798200
2884.965800	0.010845651
2886.894253	0.010686434
2888.822706	0.010620675
2890.751159	0.010695655
2892.679612	0.010768839
2894.608065	0.010637098
2896.536518	0.010540426
2898.464971	0.010827803
2900.393424	0.011169511
2902.321877	0.011326803
2904.250330	0.011638652
2906.178783	0.011929995
2908.107236	0.011632520
2910.035690	0.010885682
2911.964143	0.010229861
2913.892596	0.009907098
2915.821049	0.009977722
2917.749502	0.010381353
2919.677955	0.010728794
2921.606408	0.010822530
2923.534861	0.010890177
2925.463314	0.010988371
2927.391767	0.011093452
2929.320220	0.011167931
2931.248673	0.011187942
2933.177126	0.011229190
2935.105580	0.011188061
2937.034033	0.010923269
2938.962486	0.010720874
2940.890939	0.010862380
2942.819392	0.010950101
2944.747845	0.010855813
2946.676298	0.010998881
2948.604751	0.011363981
2950.533204	0.011708043
2952.461657	0.012100229
2954.390110	0.012424647
2956.318563	0.012468203
2958.247016	0.012278294
2960.175469	0.012171147
2962.103923	0.012413889
2964.032376	0.012504403
2965.960829	0.011915480
2967.889282	0.011066760
2969.817735	0.010544773
2971.746188	0.010464445
2973.674641	0.010586267
2975.603094	0.010811273
2977.531547	0.011278784
2979.460000	0.011596224
2981.388453	0.011331166
2983.316906	0.010815520
2985.245359	0.010518308
2987.173813	0.010619948
2989.102266	0.011240855
2991.030719	0.011970482
2992.959172	0.012144364
2994.887625	0.011881436
2996.816078	0.011613369
2998.744531	0.011429912
3000.672984	0.011280909
3002.601437	0.011247358
3004.529890	0.011429904
3006.458343	0.011762682
3008.386796	0.012021201
3010.315249	0.012010109
3012.243703	0.011731238
3014.172156	0.011548009
3016.100609	0.011763346
3018.029062	0.012172310
3019.957515	0.012448718
3021.885968	0.012520516
3023.814421	0.012638537
3025.742874	0.012963433
3027.671327	0.013274561
3029.599780	0.013417394
3031.528233	0.013362586
3033.456686	0.013038519
3035.385139	0.012647399
3037.313592	0.012417272
3039.242046	0.012390380
3041.170499	0.012692262
3043.098952	0.013273573
3045.027405	0.013671454
3046.955858	0.013716136
3048.884311	0.013788242
3050.812764	0.013866969
3052.741217	0.013554879
3054.669670	0.013043640
3056.598123	0.012861026
3058.526576	0.013190006
3060.455029	0.013633139
3062.383482	0.013741178
3064.311936	0.013713350
3066.240389	0.014074697
3068.168842	0.014722738
3070.097295	0.015076643
3072.025748	0.015015907
3073.954201	0.014882932
3075.882654	0.014766562
3077.811107	0.014542449
3079.739560	0.014462881
3081.668013	0.014851803
3083.596466	0.015351874
3085.524919	0.015465470
3087.453372	0.015407431
3089.381825	0.015627371
3091.310279	0.016034301
3093.238732	0.016136203
3095.167185	0.016004406
3097.095638	0.016145766
3099.024091	0.016391367
3100.952544	0.016261790
3102.880997	0.015930736
3104.809450	0.015846279
3106.737903	0.016169285
3108.666356	0.016681621
3110.594809	0.017145660
3112.523262	0.017556874
3114.451715	0.017772067
3116.380169	0.017755112
3118.308622	0.017881799
3120.237075	0.018150972
3122.165528	0.018070834
3124.093981	0.017646277
3126.022434	0.017634509
3127.950887	0.018409543
3129.879340	0.019335773
3131.807793	0.019742679
3133.736246	0.019616444
3135.664699	0.019588087
3137.593152	0.019991480
3139.521605	0.020321395
3141.450058	0.020228632
3143.378512	0.019928111
3145.306965	0.019712046
3147.235418	0.019727353
3149.163871	0.019833487
3151.092324	0.019978948
3153.020777	0.020341501
3154.949230	0.020832384
3156.877683	0.021289464
3158.806136	0.021699514
3160.734589	0.021986995
3162.663042	0.022023354
3164.591495	0.022030488
3166.519948	0.022321971
3168.448402	0.022504125
3170.376855	0.022146169
3172.305308	0.021639420
3174.233761	0.021463798
3176.162214	0.021556959
3178.090667	0.021651069
3180.019120	0.021745583
3181.947573	0.022062629
3183.876026	0.022590121
3185.804479	0.023036869
3187.732932	0.023162369
3189.661385	0.023089245
3191.589838	0.023273533
3193.518292	0.023762200
3195.446745	0.024201965
3197.375198	0.024562687
3199.303651	0.024758531
3201.232104	0.024659377
3203.160557	0.024408735
3205.089010	0.024294982
3207.017463	0.024553047
3208.945916	0.024807524
3210.874369	0.024631560
3212.802822	0.024537425
3214.731275	0.024809884
3216.659728	0.025077080
3218.588181	0.025355024
3220.516635	0.025635423
3222.445088	0.025844330
3224.373541	0.026390610
3226.301994	0.027256876
3228.230447	0.027756946
3230.158900	0.027666789
3232.087353	0.027064288
3234.015806	0.026160354
3235.944259	0.025674133
3237.872712	0.025862129
3239.801165	0.026073903
3241.729618	0.026202371
3243.658071	0.026453614
3245.586525	0.026530111
3247.514978	0.026532682
3249.443431	0.027032761
3251.371884	0.027967993
3253.300337	0.028561393
3255.228790	0.028381532
3257.157243	0.027785176
3259.085696	0.027435141
3261.014149	0.027751718
3262.942602	0.028489916
3264.871055	0.028886551
3266.799508	0.028734026
3268.727961	0.028521501
3270.656414	0.028428448
3272.584868	0.028315645
3274.513321	0.028123775
3276.441774	0.028051170
3278.370227	0.028550314
3280.298680	0.029365888
3282.227133	0.029852275
3284.155586	0.030191092
3286.084039	0.030580115
3288.012492	0.030531572
3289.940945	0.030082239
3291.869398	0.029959887
3293.797851	0.030153355
3295.726304	0.030200234
3297.654758	0.030237017
3299.583211	0.030379411
3301.511664	0.030418374
3303.440117	0.030435476
3305.368570	0.030678680
3307.297023	0.031020422
3309.225476	0.031138789
3311.153929	0.031068169
3313.082382	0.031044418
3315.010835	0.031284802
3316.939288	0.031779066
3318.867741	0.032154154
3320.796194	0.032212533
3322.724648	0.032174520
3324.653101	0.032281823
3326.581554	0.032799028
3328.510007	0.033663984
3330.438460	0.033971142
3332.366913	0.033133488
3334.295366	0.031842388
3336.223819	0.031184316
3338.152272	0.031694598
3340.080725	0.032661859
3342.009178	0.032758184
3343.937631	0.031884879
3345.866084	0.031145461
3347.794537	0.031381611
3349.722991	0.032269493
3351.651444	0.032897808
3353.579897	0.032991379
3355.508350	0.033090007
3357.436803	0.033397287
3359.365256	0.033446047
3361.293709	0.033374153
3363.222162	0.033956334
3365.150615	0.035037722
3367.079068	0.035671979
3369.007521	0.035724174
3370.935974	0.035708550
3372.864427	0.035691567
3374.792881	0.035780013
3376.721334	0.036429502
3378.649787	0.037131306
3380.578240	0.036854357
3382.506693	0.036119066
3384.435146	0.035920870
3386.363599	0.035820365
3388.292052	0.035371382
3390.220505	0.035292923
3392.148958	0.035935275
3394.077411	0.036536675
3396.005864	0.036585484
3397.934317	0.036580797
3399.862770	0.037052356
3401.791224	0.037711132
3403.719677	0.037798628
3405.648130	0.037498459
3407.576583	0.037386548
3409.505036	0.037646826
3411.433489	0.037583850
3413.361942	0.036840931
3415.290395	0.036281861
3417.218848	0.036390014
3419.147301	0.036496229
3421.075754	0.036330484
3423.004207	0.036371246
3424.932660	0.036578152
3426.861114	0.036728818
3428.789567	0.036930673
3430.718020	0.036884099
3432.646473	0.036586635
3434.574926	0.036711246
3436.503379	0.037045956
3438.431832	0.036987897
3440.360285	0.036993641
3442.288738	0.037201107
3444.217191	0.037032347
3446.145644	0.036768798
3448.074097	0.036686808
3450.002550	0.036395665
3451.931004	0.036112450
3453.859457	0.036347456
3455.787910	0.036655199
3457.716363	0.036216084
3459.644816	0.035239816
3461.573269	0.034629878
3463.501722	0.034858614
3465.430175	0.035351180
3467.358628	0.035335481
3469.287081	0.035083149
3471.215534	0.035017710
3473.143987	0.034787778
3475.072440	0.034268185
3477.000893	0.033777490
3478.929347	0.033602372
3480.857800	0.034140911
3482.786253	0.034959458
3484.714706	0.034774385
3486.643159	0.033599608
3488.571612	0.032659899
3490.500065	0.032698199
3492.428518	0.033334840
3494.356971	0.033542272
3496.285424	0.032969728
3498.213877	0.032331958
3500.142330	0.032110032
3502.070783	0.032077134
3503.999237	0.031924482
3505.927690	0.031662915
3507.856143	0.031568948
3509.784596	0.031614639
3511.713049	0.031665612
3513.641502	0.031782608
3515.569955	0.031961925
3517.498408	0.032106351
3519.426861	0.031964507
3521.355314	0.031370733
3523.283767	0.030646728
3525.212220	0.030210534
3527.140673	0.030057324
3529.069126	0.029909989
3530.997580	0.029703090
3532.926033	0.029373940
3534.854486	0.028791664
3536.782939	0.028256338
3538.711392	0.028333286
3540.639845	0.029178591
3542.568298	0.030129317
3544.496751	0.030034179
3546.425204	0.028789705
3548.353657	0.027650800
3550.282110	0.027194880
3552.210563	0.026912579
3554.139016	0.026359454
3556.067470	0.025606973
3557.995923	0.024897384
3559.924376	0.024523661
3561.852829	0.024770319
3563.781282	0.025719428
3565.709735	0.026883209
3567.638188	0.027167028
3569.566641	0.026354613
3571.495094	0.025358478
3573.423547	0.024627551
3575.352000	0.024009410
3577.280453	0.023346247
3579.208906	0.022814814
3581.137360	0.022733334
3583.065813	0.023123309
3584.994266	0.023785137
3586.922719	0.024109770
3588.851172	0.023323633
3590.779625	0.022182789
3592.708078	0.021744981
3594.636531	0.021803288
3596.564984	0.021700211
3598.493437	0.021352027
3600.421890	0.021043068
3602.350343	0.020869562
3604.278796	0.020678451
3606.207249	0.020297168
3608.135703	0.019904068
3610.064156	0.019769501
3611.992609	0.019692222
3613.921062	0.019357251
3615.849515	0.019065280
3617.777968	0.019235086
3619.706421	0.019579874
3621.634874	0.019533580
3623.563327	0.019104293
3625.491780	0.018602725
3627.420233	0.018138168
3629.348686	0.017536677
3631.277139	0.017016109
3633.205593	0.017137311
3635.134046	0.017546434
3637.062499	0.017389454
3638.990952	0.016522026
3640.919405	0.015634807
3642.847858	0.015313620
3644.776311	0.015757646
3646.704764	0.016938912
3648.633217	0.017765386
3650.561670	0.016678726
3652.490123	0.014809402
3654.418576	0.013929650
3656.347029	0.014006159
3658.275482	0.014063124
3660.203936	0.013612936
3662.132389	0.012909579
3664.060842	0.012362685
3665.989295	0.012329893
3667.917748	0.013050347
3669.846201	0.013800845
3671.774654	0.013430317
3673.703107	0.012767061
3675.631560	0.012667769
3677.560013	0.012762220
3679.488466	0.012764640
3681.416919	0.012533575
3683.345372	0.012085102
3685.273826	0.011707280
3687.202279	0.011613782
3689.130732	0.011668579
3691.059185	0.011733368
3692.987638	0.011900273
3694.916091	0.011979714
3696.844544	0.011428187
3698.772997	0.010174912
3700.701450	0.009080258
3702.629903	0.008927898
3704.558356	0.009536064
3706.486809	0.010296734
3708.415262	0.011018838
3710.343716	0.011636067
3712.272169	0.011906475
3714.200622	0.011864639
3716.129075	0.011725527
3718.057528	0.011488589
3719.985981	0.011326938
3721.914434	0.011584383
3723.842887	0.012401137
3725.771340	0.013377147
3727.699793	0.013585463
3729.628246	0.012963456
3731.556699	0.012438686
3733.485152	0.012562423
3735.413605	0.013054590
3737.342059	0.013389969
3739.270512	0.013275520
3741.198965	0.012437226
3743.127418	0.011347738
3745.055871	0.011016718
3746.984324	0.011029848
3748.912777	0.010404577
3750.841230	0.009473455
3752.769683	0.009273014
3754.698136	0.010188776
3756.626589	0.011748272
3758.555042	0.012601633
3760.483495	0.012242319
3762.411949	0.012000212
3764.340402	0.012677380
3766.268855	0.013699594
3768.197308	0.014212319
3770.125761	0.014154499
3772.054214	0.014024396
3773.982667	0.013928087
3775.911120	0.013599522
3777.839573	0.013153555
3779.768026	0.012797642
3781.696479	0.012721989
3783.624932	0.013242399
3785.553385	0.013936686
3787.481838	0.013821319
3789.410292	0.013104383
3791.338745	0.012817379
3793.267198	0.013085193
3795.195651	0.013248564
3797.124104	0.012990677
3799.052557	0.012454310
3800.981010	0.011869588
3802.909463	0.011618469
3804.837916	0.011855381
3806.766369	0.012309958
3808.694822	0.012617684
3810.623275	0.012824267
3812.551728	0.013178589
3814.480182	0.013549079
3816.408635	0.013224334
3818.337088	0.012436186
3820.265541	0.012611737
3822.193994	0.013656405
3824.122447	0.013970843
3826.050900	0.013430284
3827.979353	0.012794162
3829.907806	0.012496569
3831.836259	0.012583855
3833.764712	0.012797862
3835.693165	0.012981824
3837.621618	0.013307918
3839.550071	0.013638619
3841.478525	0.013486405
3843.406978	0.012910948
3845.335431	0.012206825
3847.263884	0.011582430
3849.192337	0.010905567
3851.120790	0.009941531
3853.049243	0.009180131
3854.977696	0.009420132
3856.906149	0.010299499
3858.834602	0.011191887
3860.763055	0.011981217
3862.691508	0.012462621
3864.619961	0.012211353
3866.548415	0.011462363
3868.476868	0.010838693
3870.405321	0.010550247
3872.333774	0.010608323
3874.262227	0.010622288
3876.190680	0.010380438
3878.119133	0.010506376
3880.047586	0.011338270
3881.976039	0.012075035
3883.904492	0.011926344
3885.832945	0.011249118
3887.761398	0.010715425
3889.689851	0.010649600
3891.618305	0.010913471
3893.546758	0.011101537
3895.475211	0.011333339
3897.403664	0.011913931
3899.332117	0.012356299
3901.260570	0.012016336
3903.189023	0.011490854
3905.117476	0.011442785
3907.045929	0.011595374
3908.974382	0.011457390
3910.902835	0.010870898
3912.831288	0.010339587
3914.759741	0.010504587
3916.688194	0.011185737
3918.616648	0.011500129
3920.545101	0.011302122
3922.473554	0.011459265
3924.402007	0.012307655
3926.330460	0.012777863
3928.258913	0.012177171
3930.187366	0.011222232
3932.115819	0.010667920
3934.044272	0.010807022
3935.972725	0.011349040
3937.901178	0.011886340
3939.829631	0.012274261
3941.758084	0.012395856
3943.686538	0.012211394
3945.614991	0.011970161
3947.543444	0.012071652
3949.471897	0.012234245
3951.400350	0.011558473
3953.328803	0.010358784
3955.257256	0.009757987
3957.185709	0.009749472
3959.114162	0.009883225
3961.042615	0.010243018
3962.971068	0.010595440
3964.899521	0.010645032
3966.827974	0.010651696
3968.756427	0.010650857
3970.684881	0.010598927
3972.613334	0.010663555
3974.541787	0.010618948
3976.470240	0.010086261
3978.398693	0.009595733
3980.327146	0.009563754
3982.255599	0.009731780
3984.184052	0.009980204
3986.112505	0.010122441
3988.040958	0.010070721
3989.969411	0.010038443
3991.897864	0.009789850
3993.826317	0.009530543
3995.754771	0.009722221
3997.683224	0.009834385
3999.611677	0.009442973
4001.540130	0.008930359
4003.468583	0.008577877
4005.397036	0.008672243
4007.325489	0.009303338
4009.253942	0.009722156
4011.182395	0.009936363
4013.110848	0.010754771
4015.039301	0.011274565
4016.967754	0.010755522
4018.896207	0.010219080
4020.824661	0.010021972
4022.753114	0.009852183
4024.681567	0.009810988
4026.610020	0.009640616
4028.538473	0.008973881
4030.466926	0.008513320
4032.395379	0.008702910
4034.323832	0.008816047
4036.252285	0.008755961
4038.180738	0.008673612
4040.109191	0.008350160
4042.037644	0.008108858
4043.966097	0.008471378
4045.894550	0.009329640
4047.823004	0.009945300
4049.751457	0.009756383
4051.679910	0.009309185
4053.608363	0.009572349
4055.536816	0.010235904
4057.465269	0.010239853
4059.393722	0.009281901
4061.322175	0.008177457
4063.250628	0.008096525
4065.179081	0.008571105
4067.107534	0.008476471
4069.035987	0.008681691
4070.964440	0.009170894
4072.892894	0.008891016
4074.821347	0.008523484
4076.749800	0.008487361
4078.678253	0.008233358
4080.606706	0.007738621
4082.535159	0.007581461
4084.463612	0.007916255
4086.392065	0.008193618
4088.320518	0.008276530
4090.248971	0.008375144
4092.177424	0.008410723
4094.105877	0.008367809
4096.034330	0.008604616
4097.962783	0.009118832
4099.891237	0.009462782
4101.819690	0.009070883
4103.748143	0.008030642
4105.676596	0.007230152
4107.605049	0.007079197
4109.533502	0.007467446
4111.461955	0.007619175
4113.390408	0.007335780
4115.318861	0.007060016
4117.247314	0.006810930
4119.175767	0.006552251
4121.104220	0.006548913
4123.032673	0.007162563
4124.961127	0.008115980
4126.889580	0.008532094
4128.818033	0.008479740
4130.746486	0.008761184
4132.674939	0.009184778
4134.603392	0.009671741
4136.531845	0.009641897
4138.460298	0.008601619
4140.388751	0.007203783
4142.317204	0.006419147
4144.245657	0.006398648
4146.174110	0.006563976
4148.102563	0.006848149
4150.031017	0.007836222
4151.959470	0.008838531
4153.887923	0.008305962
4155.816376	0.006990579
4157.744829	0.006458377
4159.673282	0.006273278
4161.601735	0.005968566
4163.530188	0.005851465
4165.458641	0.005991461
4167.387094	0.006095117
4169.315547	0.006556400
4171.244000	0.007540851
4173.172453	0.008088803
4175.100906	0.007764233
4177.029360	0.007420619
4178.957813	0.007655062
4180.886266	0.008102008
4182.814719	0.007692953
4184.743172	0.006324385
4186.671625	0.005628860
4188.600078	0.006509158
4190.528531	0.007495653
4192.456984	0.007420120
4194.385437	0.006671564
4196.313890	0.006250821
4198.242343	0.007015410
4200.170796	0.007668069
4202.099250	0.007463172
4204.027703	0.007106301
4205.956156	0.007272267
4207.884609	0.007984890
4209.813062	0.008354237
4211.741515	0.007731721
4213.669968	0.006524328
4215.598421	0.005540013
4217.526874	0.005548832
4219.455327	0.006403706
4221.383780	0.007019123
4223.312233	0.007208499
4225.240686	0.007545511
4227.169139	0.007985677
4229.097593	0.008583741
4231.026046	0.009063418
4232.954499	0.008550026
4234.882952	0.007461904
4236.811405	0.006653918
4238.739858	0.006381847
4240.668311	0.006404103
4242.596764	0.006434634
4244.525217	0.006401393
4246.453670	0.006401643
4248.382123	0.006655997
4250.310576	0.007701358
4252.239029	0.008681606
4254.167483	0.007776761
4256.095936	0.005956694
4258.024389	0.005349794
4259.952842	0.006113685
4261.881295	0.007192801
4263.809748	0.007910209
4265.738201	0.007843626
4267.666654	0.006882268
4269.595107	0.006693115
4271.523560	0.007221137
4273.452013	0.007221587
4275.380466	0.007272571
4277.308919	0.007436131
4279.237373	0.006644172
4281.165826	0.005139047
4283.094279	0.004301319
4285.022732	0.004420341
4286.951185	0.004903798
4288.879638	0.005540336
4290.808091	0.005332241
4292.736544	0.005120118
4294.664997	0.005746238
4296.593450	0.006266675
4298.521903	0.006621131
4300.450356	0.006816742
4302.378809	0.006390369
4304.307262	0.006377652
4306.235716	0.007019285
4308.164169	0.007247977
4310.092622	0.007260275
4312.021075	0.006784433
4313.949528	0.006042532
4315.877981	0.005767575
4317.806434	0.005980746
4319.734887	0.006458852
4321.663340	0.005956024
4323.591793	0.004555146
4325.520246	0.004483074
4327.448699	0.005719799
4329.377152	0.006026184
4331.305606	0.005119104
4333.234059	0.004939102
4335.162512	0.006285273
4337.090965	0.007591494
4339.019418	0.007769432
4340.947871	0.007389802
4342.876324	0.006919034
4344.804777	0.006215556
4346.733230	0.005373570
4348.661683	0.005126388
4350.590136	0.005764501
4352.518589	0.006530454
4354.447042	0.006434489
4356.375495	0.005692417
4358.303949	0.005625635
4360.232402	0.006743329
4362.160855	0.007686323
4364.089308	0.007261038
4366.017761	0.005879980
4367.946214	0.004756698
4369.874667	0.005139303
4371.803120	0.006502253
4373.731573	0.007221972
4375.660026	0.007343727
4377.588479	0.007298317
4379.516932	0.007134974
4381.445385	0.007107107
4383.373839	0.006854683
4385.302292	0.006573619
4387.230745	0.006528509
4389.159198	0.006566526
4391.087651	0.006855935
4393.016104	0.007359577
4394.944557	0.007316123
4396.873010	0.006700318
4398.801463	0.006394407
4400.729916	0.006418598
4402.658369	0.006107572
4404.586822	0.005395971
4406.515275	0.004751725
4408.443729	0.004764081
4410.372182	0.005523197
4412.300635	0.005994356
4414.229088	0.005630120
4416.157541	0.005025992
4418.085994	0.005172460
4420.014447	0.006044596
4421.942900	0.006727745
4423.871353	0.006912557
4425.799806	0.006883111
4427.728259	0.007078153
4429.656712	0.006906402
4431.585165	0.006075747
4433.513618	0.006198399
4435.442072	0.007339168
4437.370525	0.007863514
4439.298978	0.007714865
4441.227431	0.007040950
4443.155884	0.005588843
4445.084337	0.004986321
4447.012790	0.005805466
4448.941243	0.006249385
4450.869696	0.005707938
4452.798149	0.005516110
4454.726602	0.006149501
4456.655055	0.006487327
4458.583508	0.006410476
4460.511962	0.006343173
4462.440415	0.006334659
4464.368868	0.006458990
4466.297321	0.006884067
4468.225774	0.006786324
4470.154227	0.006121460
4472.082680	0.006056550
4474.011133	0.006893004
4475.939586	0.007904916
4477.868039	0.008346654
4479.796492	0.007710407
4481.724945	0.006639925
4483.653398	0.006197088
4485.581851	0.006355144
4487.510305	0.006672920
4489.438758	0.007167053
4491.367211	0.007530917
4493.295664	0.006816485
4495.224117	0.005803764
4497.152570	0.005910832
4499.081023	0.006077476
4501.009476	0.005711496
4502.937929	0.005696387
4504.866382	0.006040269
4506.794835	0.005986522
4508.723288	0.005842169
4510.651741	0.006211952
4512.580195	0.006570620
4514.508648	0.006540120
4516.437101	0.006245164
4518.365554	0.006415210
4520.294007	0.007142501
4522.222460	0.007766732
4524.150913	0.007762042
4526.079366	0.006905153
4528.007819	0.005444852
4529.936272	0.004608646
4531.864725	0.005080312
4533.793178	0.005699041
4535.721631	0.005460605
4537.650084	0.005362743
4539.578538	0.006525369
4541.506991	0.007627483
4543.435444	0.007593917
4545.363897	0.007379141
4547.292350	0.007311413
4549.220803	0.007505551
4551.149256	0.007616825
4553.077709	0.007086046
4555.006162	0.006723722
4556.934615	0.007107549
4558.863068	0.007038551
4560.791521	0.006005447
4562.719974	0.005162692
4564.648428	0.005937236
4566.576881	0.007711719
4568.505334	0.008508400
4570.433787	0.008079679
4572.362240	0.007698613
4574.290693	0.008100285
4576.219146	0.008426256
4578.147599	0.007848858
4580.076052	0.006813930
4582.004505	0.006418757
4583.932958	0.006619037
4585.861411	0.006808439
4587.789864	0.006774160
4589.718318	0.006782818
4591.646771	0.006788162
4593.575224	0.006930970
4595.503677	0.007168762
4597.432130	0.006493752
4599.360583	0.005615029
4601.289036	0.005705693
4603.217489	0.006253912
[truncated: 1,501 more rows]
