# Supplementary material for: Adaptive Method for Quantitative Estimation of Glucose and Fructose Concentrations in Aqueous Solutions Based on Infrared Nanoantenna Optics
Source: Sensors (Basel). 2019 Jul 11;19(14):3053. doi: 10.3390/s19143053 (PMC6678705; doi:10.3390/s19143053)
Supplement: Supplementary file 1 [file sensors-19-03053-s001.zip › 00_Measurement_Data/Fructose cycles/4 c=25 gl/res4 sc50_50 ap100x100/4 c25 gl.1.txt]

748.239793	0.031218329
750.168246	0.031749308
752.096699	0.028041886
754.025152	0.019617302
755.953605	0.024263496
757.882058	0.020434586
759.810511	0.020177193
761.738964	0.012838814
763.667418	0.013274340
765.595871	0.025064876
767.524324	0.037172504
769.452777	0.038053762
771.381230	0.023061713
773.309683	0.026416535
775.238136	0.031288460
777.166589	0.040627770
779.095042	0.034116577
781.023495	0.025751526
782.951948	0.034629062
784.880401	0.038812604
786.808854	0.023583403
788.737308	0.013926545
790.665761	0.029127745
792.594214	0.031248169
794.522667	0.024223549
796.451120	0.022164635
798.379573	0.030534798
800.308026	0.034012653
802.236479	0.025573954
804.164932	0.019275675
806.093385	0.004722343
808.021838	0.026032230
809.950291	0.045181319
811.878744	0.045360308
813.807197	0.031888057
815.735651	0.023794038
817.664104	0.032831252
819.592557	0.043358106
821.521010	0.033487990
823.449463	0.019132186
825.377916	0.028611463
827.306369	0.039124757
829.234822	0.035598006
831.163275	0.026305418
833.091728	0.015525848
835.020181	0.007168719
836.948634	0.022921309
838.877087	0.035860371
840.805541	0.034911502
842.733994	0.028168585
844.662447	0.017491667
846.590900	0.013327739
848.519353	0.018830610
850.447806	0.023246665
852.376259	0.025737893
854.304712	0.019916393
856.233165	0.018189626
858.161618	0.019115521
860.090071	0.018986626
862.018524	0.014993930
863.946977	0.012209728
865.875430	0.019269716
867.803884	0.028762978
869.732337	0.029896045
871.660790	0.027224060
873.589243	0.026756700
875.517696	0.029084560
877.446149	0.031555578
879.374602	0.033184439
881.303055	0.035689630
883.231508	0.038908567
885.159961	0.042066786
887.088414	0.044678755
889.016867	0.045814704
890.945320	0.045707010
892.873774	0.046585243
894.802227	0.050643686
896.730680	0.058361210
898.659133	0.065312885
900.587586	0.067820363
902.516039	0.068716854
904.444492	0.071196385
906.372945	0.074263245
908.301398	0.076691352
910.229851	0.079424329
912.158304	0.083613709
914.086757	0.088287421
916.015210	0.092280820
917.943664	0.095817216
919.872117	0.098439060
921.800570	0.101638943
923.729023	0.107428074
925.657476	0.113669910
927.585929	0.119016722
929.514382	0.124888226
931.442835	0.130666152
933.371288	0.135846123
935.299741	0.141855225
937.228194	0.148031414
939.156647	0.153357774
941.085100	0.159448877
943.013553	0.166126639
944.942007	0.170762748
946.870460	0.173856124
948.798913	0.178749025
950.727366	0.186134070
952.655819	0.193913847
954.584272	0.201178521
956.512725	0.208185107
958.441178	0.215016142
960.369631	0.221764833
962.298084	0.228509903
964.226537	0.234970808
966.154990	0.240510747
968.083443	0.244948059
970.011897	0.249348730
971.940350	0.255350381
973.868803	0.263104618
975.797256	0.270895123
977.725709	0.277336836
979.654162	0.282480419
981.582615	0.287655205
983.511068	0.293718159
985.439521	0.300072849
987.367974	0.306388289
989.296427	0.312644869
991.224880	0.319236875
993.153333	0.326176792
995.081786	0.331687868
997.010240	0.335686475
998.938693	0.340093404
1000.867146	0.344709575
1002.795599	0.348891467
1004.724052	0.354071736
1006.652505	0.360589206
1008.580958	0.366392970
1010.509411	0.370167702
1012.437864	0.372658730
1014.366317	0.375536948
1016.294770	0.379123092
1018.223223	0.382319599
1020.151676	0.385287404
1022.080130	0.388565719
1024.008583	0.391783565
1025.937036	0.394536406
1027.865489	0.396291137
1029.793942	0.397161454
1031.722395	0.398332447
1033.650848	0.400801361
1035.579301	0.403961092
1037.507754	0.405942529
1039.436207	0.406365633
1041.364660	0.406332284
1043.293113	0.405885369
1045.221566	0.404926211
1047.150019	0.404373646
1049.078473	0.404645354
1051.006926	0.405153036
1052.935379	0.405024022
1054.863832	0.403941423
1056.792285	0.402197033
1058.720738	0.400522739
1060.649191	0.399928600
1062.577644	0.399932742
1064.506097	0.399042249
1066.434550	0.397138417
1068.363003	0.395235389
1070.291456	0.394149899
1072.219909	0.393515527
1074.148363	0.392827719
1076.076816	0.392673492
1078.005269	0.392536938
1079.933722	0.390998632
1081.862175	0.388815343
1083.790628	0.387371540
1085.719081	0.386691898
1087.647534	0.386554480
1089.575987	0.386095256
1091.504440	0.384624571
1093.432893	0.382773042
1095.361346	0.380632550
1097.289799	0.378290832
1099.218253	0.376521379
1101.146706	0.374910265
1103.075159	0.372658759
1105.003612	0.370053053
1106.932065	0.367823154
1108.860518	0.366460264
1110.788971	0.365626007
1112.717424	0.364098489
1114.645877	0.361155331
1116.574330	0.357562065
1118.502783	0.354266435
1120.431236	0.351459116
1122.359689	0.348959982
1124.288142	0.346267492
1126.216596	0.343322724
1128.145049	0.340474457
1130.073502	0.337630451
1132.001955	0.334864706
1133.930408	0.332420379
1135.858861	0.330092669
1137.787314	0.327435523
1139.715767	0.324357718
1141.644220	0.321475387
1143.572673	0.319290519
1145.501126	0.317371279
1147.429579	0.315113723
1149.358032	0.312496692
1151.286486	0.309619904
1153.214939	0.306673855
1155.143392	0.304057956
1157.071845	0.301605582
1159.000298	0.298861474
1160.928751	0.295991927
1162.857204	0.293027312
1164.785657	0.289576113
1166.714110	0.286226779
1168.642563	0.283764899
1170.571016	0.281582654
1172.499469	0.279052615
1174.427922	0.276247293
1176.356375	0.273211032
1178.284829	0.270320892
1180.213282	0.267937124
1182.141735	0.265706539
1184.070188	0.263221622
1185.998641	0.260559261
1187.927094	0.257923037
1189.855547	0.255374342
1191.784000	0.253040493
1193.712453	0.250998080
1195.640906	0.248827189
1197.569359	0.246228337
1199.497812	0.243490800
1201.426265	0.240499392
1203.354719	0.237485602
1205.283172	0.234893262
1207.211625	0.232727319
1209.140078	0.230637699
1211.068531	0.228572488
1212.996984	0.226502389
1214.925437	0.224362776
1216.853890	0.222216517
1218.782343	0.220037982
1220.710796	0.217592537
1222.639249	0.214968562
1224.567702	0.212743521
1226.496155	0.211156547
1228.424609	0.209742427
1230.353062	0.208001435
1232.281515	0.205918312
1234.209968	0.203674853
1236.138421	0.201392278
1238.066874	0.199247688
1239.995327	0.197474286
1241.923780	0.196032494
1243.852233	0.194581077
1245.780686	0.192965776
1247.709139	0.191410467
1249.637592	0.189874694
1251.566045	0.188086882
1253.494498	0.186129317
1255.422952	0.184431225
1257.351405	0.183165252
1259.279858	0.181852177
1261.208311	0.179881051
1263.136764	0.177280501
1265.065217	0.174848452
1266.993670	0.173319787
1268.922123	0.172390059
1270.850576	0.171177074
1272.779029	0.169546708
1274.707482	0.167792827
1276.635935	0.166127771
1278.564388	0.164613336
1280.492842	0.163044244
1282.421295	0.161389500
1284.349748	0.160072803
1286.278201	0.159049839
1288.206654	0.157775119
1290.135107	0.156139225
1292.063560	0.154326126
1293.992013	0.152417973
1295.920466	0.150678799
1297.848919	0.149255127
1299.777372	0.147763073
1301.705825	0.145996094
1303.634278	0.144438356
1305.562731	0.143367395
1307.491185	0.142440930
1309.419638	0.141663283
1311.348091	0.141045511
1313.276544	0.140192434
1315.204997	0.139049307
1317.133450	0.137849987
1319.061903	0.136507541
1320.990356	0.134747818
1322.918809	0.132751554
1324.847262	0.130977288
1326.775715	0.129541233
1328.704168	0.128295511
1330.632621	0.127077907
1332.561075	0.126157716
1334.489528	0.126122952
1336.417981	0.126901001
1338.346434	0.127112120
1340.274887	0.125550136
1342.203340	0.122486286
1344.131793	0.119368449
1346.060246	0.117426440
1347.988699	0.116582282
1349.917152	0.116004206
1351.845605	0.115178347
1353.774058	0.113997690
1355.702511	0.112699188
1357.630965	0.111803904
1359.559418	0.111592270
1361.487871	0.111380324
1363.416324	0.110507891
1365.344777	0.109079391
1367.273230	0.107483149
1369.201683	0.106593728
1371.130136	0.106629662
1373.058589	0.106576599
1374.987042	0.105644278
1376.915495	0.103635579
1378.843948	0.101292320
1380.772401	0.099777669
1382.700854	0.099377222
1384.629308	0.099445432
1386.557761	0.098850042
1388.486214	0.097472936
1390.414667	0.096285775
1392.343120	0.095887676
1394.271573	0.096610904
1396.200026	0.097491890
1398.128479	0.096389674
1400.056932	0.094026051
1401.985385	0.092123464
1403.913838	0.090407282
1405.842291	0.089026280
1407.770744	0.088236049
1409.699198	0.087478571
1411.627651	0.086587235
1413.556104	0.086197697
1415.484557	0.086575158
1417.413010	0.086585224
1419.341463	0.085931838
1421.269916	0.085388556
1423.198369	0.084428489
1425.126822	0.083328374
1427.055275	0.082721636
1428.983728	0.082144827
1430.912181	0.081731953
1432.840634	0.081550628
1434.769087	0.080680996
1436.697541	0.079194285
1438.625994	0.078022234
1440.554447	0.076579005
1442.482900	0.075245954
1444.411353	0.074995607
1446.339806	0.075041160
1448.268259	0.074514613
1450.196712	0.073888496
1452.125165	0.074384525
1454.053618	0.076300584
1455.982071	0.077637322
1457.910524	0.076335683
1459.838977	0.073595904
1461.767431	0.071428493
1463.695884	0.070059061
1465.624337	0.069314286
1467.552790	0.069270663
1469.481243	0.069628499
1471.409696	0.069965839
1473.338149	0.069959454
1475.266602	0.068754464
1477.195055	0.066868037
1479.123508	0.065503925
1481.051961	0.064627871
1482.980414	0.064255700
1484.908867	0.064626314
1486.837321	0.065568127
1488.765774	0.065909192
1490.694227	0.064779393
1492.622680	0.063531764
1494.551133	0.062933557
1496.479586	0.062709749
1498.408039	0.062149175
1500.336492	0.061086074
1502.264945	0.060833815
1504.193398	0.061704211
1506.121851	0.063172735
1508.050304	0.064271420
1509.978757	0.062547289
1511.907210	0.059501600
1513.835664	0.058065232
1515.764117	0.058672719
1517.692570	0.060517937
1519.621023	0.061748929
1521.549476	0.061355598
1523.477929	0.060301412
1525.406382	0.058517966
1527.334835	0.056571707
1529.263288	0.055545624
1531.191741	0.054828659
1533.120194	0.054049950
1535.048647	0.054560997
1536.977100	0.056424003
1538.905554	0.059159044
1540.834007	0.061763689
1542.762460	0.060045384
1544.690913	0.055456314
1546.619366	0.052331377
1548.547819	0.051050853
1550.476272	0.050846104
1552.404725	0.051425673
1554.333178	0.052604504
1556.261631	0.053737242
1558.190084	0.053253252
1560.118537	0.051764641
1562.046990	0.050527487
1563.975443	0.049341377
1565.903897	0.048782803
1567.832350	0.048370682
1569.760803	0.047810476
1571.689256	0.048199072
1573.617709	0.048980638
1575.546162	0.049020641
1577.474615	0.048326835
1579.403068	0.047073811
1581.331521	0.045807876
1583.259974	0.045281362
1585.188427	0.045368645
1587.116880	0.045627564
1589.045333	0.045931146
1590.973787	0.046353746
1592.902240	0.046749953
1594.830693	0.046799943
1596.759146	0.046631109
1598.687599	0.046688743
1600.616052	0.047129758
1602.544505	0.047788922
1604.472958	0.048399787
1606.401411	0.048683912
1608.329864	0.048584256
1610.258317	0.048586614
1612.186770	0.049402054
1614.115223	0.050778482
1616.043677	0.051770173
1617.972130	0.052439000
1619.900583	0.053101521
1621.829036	0.053537551
1623.757489	0.054247651
1625.685942	0.054826338
1627.614395	0.054476473
1629.542848	0.054156538
1631.471301	0.054788247
1633.399754	0.055920783
1635.328207	0.057081670
1637.256660	0.057778310
1639.185113	0.057137635
1641.113566	0.056257695
1643.042020	0.056449596
1644.970473	0.057315588
1646.898926	0.058576100
1648.827379	0.060193766
1650.755832	0.059960987
1652.684285	0.057526249
1654.612738	0.056121744
1656.541191	0.055599600
1658.469644	0.054803964
1660.398097	0.054206986
1662.326550	0.053746495
1664.255003	0.053560756
1666.183456	0.053884909
1668.111910	0.054219183
1670.040363	0.054158572
1671.968816	0.053224783
1673.897269	0.051255226
1675.825722	0.049769297
1677.754175	0.049879350
1679.682628	0.050665051
1681.611081	0.050839879
1683.539534	0.049516466
1685.467987	0.047870506
1687.396440	0.046731606
1689.324893	0.045542628
1691.253346	0.044798832
1693.181799	0.044403452
1695.110253	0.044217981
1697.038706	0.044906240
1698.967159	0.044842724
1700.895612	0.043645289
1702.824065	0.042950928
1704.752518	0.041808814
1706.680971	0.040114421
1708.609424	0.038716491
1710.537877	0.038083430
1712.466330	0.038540408
1714.394783	0.039745133
1716.323236	0.040089045
1718.251689	0.038518965
1720.180143	0.036549889
1722.108596	0.035227019
1724.037049	0.034644157
1725.965502	0.034806155
1727.893955	0.035416000
1729.822408	0.036309663
1731.750861	0.036762465
1733.679314	0.036044389
1735.607767	0.035261769
1737.536220	0.034723368
1739.464673	0.034059413
1741.393126	0.033895932
1743.321579	0.034416758
1745.250032	0.035201050
1747.178486	0.035750389
1749.106939	0.035596855
1751.035392	0.034862384
1752.963845	0.034161996
1754.892298	0.033678718
1756.820751	0.033506658
1758.749204	0.033833090
1760.677657	0.034109879
1762.606110	0.034139391
1764.534563	0.034143068
1766.463016	0.034198403
1768.391469	0.034880865
1770.319922	0.036068413
1772.248376	0.036602847
1774.176829	0.036290746
1776.105282	0.035839669
1778.033735	0.035605334
1779.962188	0.035603665
1781.890641	0.035778441
1783.819094	0.036036119
1785.747547	0.036549456
1787.676000	0.037427738
1789.604453	0.038213544
1791.532906	0.038695745
1793.461359	0.039284918
1795.389812	0.039993629
1797.318266	0.040330607
1799.246719	0.040050823
1801.175172	0.039492574
1803.103625	0.039232444
1805.032078	0.039464876
1806.960531	0.040179960
1808.888984	0.041042205
1810.817437	0.041412257
1812.745890	0.041078493
1814.674343	0.040434122
1816.602796	0.040015806
1818.531249	0.040093500
1820.459702	0.040473424
1822.388155	0.040850423
1824.316609	0.041205302
1826.245062	0.041843947
1828.173515	0.042416506
1830.101968	0.042404786
1832.030421	0.041991889
1833.958874	0.041396253
1835.887327	0.040881604
1837.815780	0.040705588
1839.744233	0.040983442
1841.672686	0.041445736
1843.601139	0.041742284
1845.529592	0.041902315
1847.458045	0.041501068
1849.386499	0.040463172
1851.314952	0.039524231
1853.243405	0.039073333
1855.171858	0.038884293
1857.100311	0.038696997
1859.028764	0.038527768
1860.957217	0.038392175
1862.885670	0.038400862
1864.814123	0.038770646
1866.742576	0.039184112
1868.671029	0.039124854
1870.599482	0.038569845
1872.527935	0.037648715
1874.456388	0.036632407
1876.384842	0.035970554
1878.313295	0.035817537
1880.241748	0.036010064
1882.170201	0.036197592
1884.098654	0.036073834
1886.027107	0.035683852
1887.955560	0.035202116
1889.884013	0.034866840
1891.812466	0.034771699
1893.740919	0.034606948
1895.669372	0.034251209
1897.597825	0.033735108
1899.526278	0.033106036
1901.454732	0.032574993
1903.383185	0.032232240
1905.311638	0.032021102
1907.240091	0.031865213
1909.168544	0.031691641
1911.096997	0.031492215
1913.025450	0.031313110
1914.953903	0.031053901
1916.882356	0.030545652
1918.810809	0.030195387
1920.739262	0.030123277
1922.667715	0.029762581
1924.596168	0.029144390
1926.524622	0.028693177
1928.453075	0.028528757
1930.381528	0.028362915
1932.309981	0.028000675
1934.238434	0.027632797
1936.166887	0.027284900
1938.095340	0.026888976
1940.023793	0.026648801
1941.952246	0.026623908
1943.880699	0.026502298
1945.809152	0.026115524
1947.737605	0.025866618
1949.666058	0.025975136
1951.594511	0.026015174
1953.522965	0.025557481
1955.451418	0.024850614
1957.379871	0.024459312
1959.308324	0.024311539
1961.236777	0.024081385
1963.165230	0.023757599
1965.093683	0.023460893
1967.022136	0.023344526
1968.950589	0.023289859
1970.879042	0.022981143
1972.807495	0.022529876
1974.735948	0.022234548
1976.664401	0.022064505
1978.592855	0.021841697
1980.521308	0.021640079
1982.449761	0.021601949
1984.378214	0.021661345
1986.306667	0.021752480
1988.235120	0.021805575
1990.163573	0.021630909
1992.092026	0.021258712
1994.020479	0.020959787
1995.948932	0.020730210
1997.877385	0.020419816
1999.805838	0.019992920
2001.734291	0.019624610
2003.662744	0.019553615
2005.591198	0.019617649
2007.519651	0.019551016
2009.448104	0.019456016
2011.376557	0.019404892
2013.305010	0.019318497
2015.233463	0.019134721
2017.161916	0.018810321
2019.090369	0.018520102
2021.018822	0.018467836
2022.947275	0.018523620
2024.875728	0.018535294
2026.804181	0.018533004
2028.732634	0.018480493
2030.661088	0.018357718
2032.589541	0.018119693
2034.517994	0.017699860
2036.446447	0.017317047
2038.374900	0.017175432
2040.303353	0.017123364
2042.231806	0.016911542
2044.160259	0.016532933
2046.088712	0.016219055
2048.017165	0.016090704
2049.945618	0.016019795
2051.874071	0.015883835
2053.802524	0.015765844
2055.730978	0.015768483
2057.659431	0.015790246
2059.587884	0.015653946
2061.516337	0.015362514
2063.444790	0.015211713
2065.373243	0.015405226
2067.301696	0.015641479
2069.230149	0.015628302
2071.158602	0.015434697
2073.087055	0.015100884
2075.015508	0.014781773
2076.943961	0.014795255
2078.872414	0.014975482
2080.800867	0.014833843
2082.729321	0.014382876
2084.657774	0.014113250
2086.586227	0.014237707
2088.514680	0.014471610
2090.443133	0.014600168
2092.371586	0.014634248
2094.300039	0.014557887
2096.228492	0.014409708
2098.156945	0.014211175
2100.085398	0.014009442
2102.013851	0.013912893
2103.942304	0.013808890
2105.870757	0.013770461
2107.799211	0.014080137
2109.727664	0.014388612
2111.656117	0.014375317
2113.584570	0.014393064
2115.513023	0.014546719
2117.441476	0.014606303
2119.369929	0.014526024
2121.298382	0.014375612
2123.226835	0.014162383
2125.155288	0.013866829
2127.083741	0.013579167
2129.012194	0.013321329
2130.940647	0.013156728
2132.869100	0.013162860
2134.797554	0.013247379
2136.726007	0.013275042
2138.654460	0.013133548
2140.582913	0.012849855
2142.511366	0.012672002
2144.439819	0.012724162
2146.368272	0.012773181
2148.296725	0.012565912
2150.225178	0.012339714
2152.153631	0.012430688
2154.082084	0.012692516
2156.010537	0.012819669
2157.938990	0.012702557
2159.867444	0.012513530
2161.795897	0.012489866
2163.724350	0.012618433
2165.652803	0.012600543
2167.581256	0.012252162
2169.509709	0.011950478
2171.438162	0.012039775
2173.366615	0.012008846
2175.295068	0.011610447
2177.223521	0.011264440
2179.151974	0.011127870
2181.080427	0.011236591
2183.008880	0.011467975
2184.937334	0.011550579
2186.865787	0.011529576
2188.794240	0.011472883
2190.722693	0.011444170
2192.651146	0.011399277
2194.579599	0.011133141
2196.508052	0.010851433
2198.436505	0.010779674
2200.364958	0.010751401
2202.293411	0.010598365
2204.221864	0.010451066
2206.150317	0.010507321
2208.078770	0.010568879
2210.007223	0.010449897
2211.935677	0.010276535
2213.864130	0.010056982
2215.792583	0.009950825
2217.721036	0.010279990
2219.649489	0.010783773
2221.577942	0.010885390
2223.506395	0.010570274
2225.434848	0.010265610
2227.363301	0.010063116
2229.291754	0.009785644
2231.220207	0.009684809
2233.148660	0.009858572
2235.077113	0.009895638
2237.005567	0.009852735
2238.934020	0.010053032
2240.862473	0.010251538
2242.790926	0.010083768
2244.719379	0.009532170
2246.647832	0.009055496
2248.576285	0.009163192
2250.504738	0.009628734
2252.433191	0.009934882
2254.361644	0.010022264
2256.290097	0.009842739
2258.218550	0.009607824
2260.147003	0.009676718
2262.075456	0.009861548
2264.003910	0.009828378
2265.932363	0.009633647
2267.860816	0.009391377
2269.789269	0.009189840
2271.717722	0.009149862
2273.646175	0.009177859
2275.574628	0.009111485
2277.503081	0.009062119
2279.431534	0.009089911
2281.359987	0.008985198
2283.288440	0.008695378
2285.216893	0.008436578
2287.145346	0.008461111
2289.073800	0.008771282
2291.002253	0.009025178
2292.930706	0.008962872
2294.859159	0.008617502
2296.787612	0.008115762
2298.716065	0.007717388
2300.644518	0.007709634
2302.572971	0.008049055
2304.501424	0.008334994
2306.429877	0.008149122
2308.358330	0.007560259
2310.286783	0.007226625
2312.215236	0.007585328
2314.143690	0.008244553
2316.072143	0.008452860
2318.000596	0.008137903
2319.929049	0.007964598
2321.857502	0.008335466
2323.785955	0.008773933
2325.714408	0.008592403
2327.642861	0.007979110
2329.571314	0.007661145
2331.499767	0.007863600
2333.428220	0.008318678
2335.356673	0.008787251
2337.285126	0.008761889
2339.213579	0.008128902
2341.142033	0.007493895
2343.070486	0.007155603
2344.998939	0.007342936
2346.927392	0.008206268
2348.855845	0.009464287
2350.784298	0.010371257
2352.712751	0.009902991
2354.641204	0.008491154
2356.569657	0.007811149
2358.498110	0.008607111
2360.426563	0.009770030
2362.355016	0.009338175
2364.283469	0.007616063
2366.211923	0.006720668
2368.140376	0.007101312
2370.068829	0.007589855
2371.997282	0.007455317
2373.925735	0.007106321
2375.854188	0.006809176
2377.782641	0.006517377
2379.711094	0.006286611
2381.639547	0.006236797
2383.568000	0.006312190
2385.496453	0.006423530
2387.424906	0.006567863
2389.353359	0.006723064
2391.281812	0.006727059
2393.210266	0.006395842
2395.138719	0.005853016
2397.067172	0.005484001
2398.995625	0.005554161
2400.924078	0.005952417
2402.852531	0.006251273
2404.780984	0.006252037
2406.709437	0.005988108
2408.637890	0.005658363
2410.566343	0.005671148
2412.494796	0.005971030
2414.423249	0.006149987
2416.351702	0.006070386
2418.280156	0.005872136
2420.208609	0.005745843
2422.137062	0.005759828
2424.065515	0.005996537
2425.993968	0.006388259
2427.922421	0.006590108
2429.850874	0.006535395
2431.779327	0.006167244
2433.707780	0.005657483
2435.636233	0.005487944
2437.564686	0.005578756
2439.493139	0.005647037
2441.421592	0.005660530
2443.350045	0.005530301
2445.278499	0.005515285
2447.206952	0.005899685
2449.135405	0.006308932
2451.063858	0.006240077
2452.992311	0.005831114
2454.920764	0.005564917
2456.849217	0.005515383
2458.777670	0.005424989
2460.706123	0.005359897
2462.634576	0.005658871
2464.563029	0.006057710
2466.491482	0.006206166
2468.419935	0.006390519
2470.348389	0.006689884
2472.276842	0.006792616
2474.205295	0.006698888
2476.133748	0.006537585
2478.062201	0.006426048
2479.990654	0.006411394
2481.919107	0.006362218
2483.847560	0.006484703
2485.776013	0.006768383
2487.704466	0.006767687
2489.632919	0.006485631
2491.561372	0.006468493
2493.489825	0.006849104
2495.418279	0.007276319
2497.346732	0.007318235
2499.275185	0.007033020
2501.203638	0.006931616
2503.132091	0.007185861
2505.060544	0.007632701
2506.988997	0.008080440
2508.917450	0.008257611
2510.845903	0.008192499
2512.774356	0.008293086
2514.702809	0.008780107
2516.631262	0.009411702
2518.559715	0.009653899
2520.488168	0.009499008
2522.416622	0.009555748
2524.345075	0.009925145
2526.273528	0.010080306
2528.201981	0.009954345
2530.130434	0.009966643
2532.058887	0.010266291
2533.987340	0.010699165
2535.915793	0.011106054
2537.844246	0.011417807
2539.772699	0.011602780
2541.701152	0.011684087
2543.629605	0.011866642
2545.558058	0.012238909
2547.486512	0.012521458
2549.414965	0.012654031
2551.343418	0.012856173
2553.271871	0.013224358
2555.200324	0.013637613
2557.128777	0.013871904
2559.057230	0.013835383
2560.985683	0.013709229
2562.914136	0.013827970
2564.842589	0.014190150
2566.771042	0.014467536
2568.699495	0.014697211
2570.627948	0.015101150
2572.556401	0.015545302
2574.484855	0.015771139
2576.413308	0.015911045
2578.341761	0.016203271
2580.270214	0.016464828
2582.198667	0.016618324
2584.127120	0.016797800
2586.055573	0.016806938
2587.984026	0.016833063
2589.912479	0.017227922
2591.840932	0.017584531
2593.769385	0.017619319
2595.697838	0.017650597
2597.626291	0.017815627
2599.554745	0.017862247
2601.483198	0.017596496
2603.411651	0.017300205
2605.340104	0.017514020
2607.268557	0.018170649
2609.197010	0.018593015
2611.125463	0.018511597
2613.053916	0.018289130
2614.982369	0.018197587
2616.910822	0.018121585
2618.839275	0.018079545
2620.767728	0.018261794
2622.696181	0.018468954
2624.624635	0.018473208
2626.553088	0.018482348
2628.481541	0.018550064
2630.409994	0.018517578
2632.338447	0.018602738
2634.266900	0.018888431
2636.195353	0.019029154
2638.123806	0.019036699
2640.052259	0.018899770
2641.980712	0.018551530
2643.909165	0.018398426
2645.837618	0.018455664
2647.766071	0.018390762
2649.694524	0.018293023
2651.622978	0.018171523
2653.551431	0.017839948
2655.479884	0.017368054
2657.408337	0.016959220
2659.336790	0.016758868
2661.265243	0.016789397
2663.193696	0.016863368
2665.122149	0.016889896
2667.050602	0.016956633
2668.979055	0.016809115
2670.907508	0.016378254
2672.835961	0.016142134
2674.764414	0.016226776
2676.692868	0.016242802
2678.621321	0.016113501
2680.549774	0.016073985
2682.478227	0.016215034
2684.406680	0.016462032
2686.335133	0.016467899
2688.263586	0.016100766
2690.192039	0.015646715
2692.120492	0.015312500
2694.048945	0.015252694
2695.977398	0.015342655
2697.905851	0.015251445
2699.834304	0.014914744
2701.762757	0.014555757
2703.691211	0.014516573
2705.619664	0.014729171
2707.548117	0.014871770
2709.476570	0.014989047
2711.405023	0.015069994
2713.333476	0.015009993
2715.261929	0.014927008
2717.190382	0.014827474
2719.118835	0.014648238
2721.047288	0.014581965
2722.975741	0.014596464
2724.904194	0.014505058
2726.832647	0.014373993
2728.761101	0.014245689
2730.689554	0.013959367
2732.618007	0.013497973
2734.546460	0.013376020
2736.474913	0.013827333
2738.403366	0.014287216
2740.331819	0.014312205
2742.260272	0.014180023
2744.188725	0.014168894
2746.117178	0.014131245
2748.045631	0.014140142
2749.974084	0.014194807
2751.902537	0.013846231
2753.830991	0.013097660
2755.759444	0.012499544
2757.687897	0.012253516
2759.616350	0.012467576
2761.544803	0.012961099
2763.473256	0.013255152
2765.401709	0.013262768
2767.330162	0.013108192
2769.258615	0.012726571
2771.187068	0.012423490
2773.115521	0.012711946
2775.043974	0.013214855
2776.972427	0.013129731
2778.900880	0.012750655
2780.829334	0.012678253
2782.757787	0.012710312
2784.686240	0.012719117
2786.614693	0.012822712
2788.543146	0.012904421
2790.471599	0.012657105
2792.400052	0.012048064
2794.328505	0.011775180
2796.256958	0.012173626
2798.185411	0.012536848
2800.113864	0.012436070
2802.042317	0.012144975
2803.970770	0.011903349
2805.899224	0.011903416
2807.827677	0.012083017
2809.756130	0.011991902
2811.684583	0.011561189
2813.613036	0.011127816
2815.541489	0.010950039
2817.469942	0.011151488
2819.398395	0.011518002
2821.326848	0.011755175
2823.255301	0.011800391
2825.183754	0.011724237
2827.112207	0.011713918
2829.040660	0.011638085
2830.969113	0.011238496
2832.897567	0.011028771
2834.826020	0.011574868
2836.754473	0.012330138
2838.682926	0.012536418
2840.611379	0.012183527
2842.539832	0.011573721
2844.468285	0.011209966
2846.396738	0.011266858
2848.325191	0.011388470
2850.253644	0.011542101
2852.182097	0.011626131
2854.110550	0.011557485
2856.039003	0.011325949
2857.967457	0.011101056
2859.895910	0.011232134
2861.824363	0.011561897
2863.752816	0.011628119
2865.681269	0.011390249
2867.609722	0.011011926
2869.538175	0.010581662
2871.466628	0.010209803
2873.395081	0.010220892
2875.323534	0.010653476
2877.251987	0.010985516
2879.180440	0.010891979
2881.108893	0.010746567
2883.037347	0.010831068
2884.965800	0.011111784
2886.894253	0.011584969
2888.822706	0.011836729
2890.751159	0.011658472
2892.679612	0.011490422
2894.608065	0.011494164
2896.536518	0.011538643
2898.464971	0.011414875
2900.393424	0.011039431
2902.321877	0.010582722
2904.250330	0.010061636
2906.178783	0.009585285
2908.107236	0.009592778
2910.035690	0.010145920
2911.964143	0.010520544
2913.892596	0.010651816
2915.821049	0.011138453
2917.749502	0.011618685
2919.677955	0.011411805
2921.606408	0.010992605
2923.534861	0.010903361
2925.463314	0.010916897
2927.391767	0.010845002
2929.320220	0.010826332
2931.248673	0.010704363
2933.177126	0.010396904
2935.105580	0.010337910
2937.034033	0.010562037
2938.962486	0.010620116
2940.890939	0.010698124
2942.819392	0.011182296
2944.747845	0.011390046
2946.676298	0.010998601
2948.604751	0.010824583
2950.533204	0.011166158
2952.461657	0.011686317
2954.390110	0.012061092
2956.318563	0.011951821
2958.247016	0.011384864
2960.175469	0.011080340
2962.103923	0.011253548
2964.032376	0.011353328
2965.960829	0.011283969
2967.889282	0.011342700
2969.817735	0.011460992
2971.746188	0.011338104
2973.674641	0.010985651
2975.603094	0.010928182
2977.531547	0.011240231
2979.460000	0.011281198
2981.388453	0.010895688
2983.316906	0.010629429
2985.245359	0.010868533
2987.173813	0.011215487
2989.102266	0.011191337
2991.030719	0.011123517
2992.959172	0.011374380
2994.887625	0.011754985
2996.816078	0.012047995
2998.744531	0.012105995
3000.672984	0.012121201
3002.601437	0.012429061
3004.529890	0.012847163
3006.458343	0.013002601
3008.386796	0.012649550
3010.315249	0.011883250
3012.243703	0.011357398
3014.172156	0.011684948
3016.100609	0.012450238
3018.029062	0.012643252
3019.957515	0.012312214
3021.885968	0.012329103
3023.814421	0.012753614
3025.742874	0.012905602
3027.671327	0.012535147
3029.599780	0.012113925
3031.528233	0.012156046
3033.456686	0.012630391
3035.385139	0.013064937
3037.313592	0.013160516
3039.242046	0.013004998
3041.170499	0.012835719
3043.098952	0.012749450
3045.027405	0.012701242
3046.955858	0.012774384
3048.884311	0.013070509
3050.812764	0.013497544
3052.741217	0.013941607
3054.669670	0.014413110
3056.598123	0.014802945
3058.526576	0.014728189
3060.455029	0.014284153
3062.383482	0.013995601
3064.311936	0.013877039
3066.240389	0.013844439
3068.168842	0.014068698
3070.097295	0.014302153
3072.025748	0.014237010
3073.954201	0.014174191
3075.882654	0.014466645
3077.811107	0.015007409
3079.739560	0.015502016
3081.668013	0.015653728
3083.596466	0.015301299
3085.524919	0.014729891
3087.453372	0.014584662
3089.381825	0.014927277
3091.310279	0.015155694
3093.238732	0.015158447
3095.167185	0.015200292
3097.095638	0.015231969
3099.024091	0.015096552
3100.952544	0.015035178
3102.880997	0.015431162
3104.809450	0.016075110
3106.737903	0.016670698
3108.666356	0.017378107
3110.594809	0.017919924
3112.523262	0.017926173
3114.451715	0.017822322
3116.380169	0.017933011
3118.308622	0.017748591
3120.237075	0.017138746
3122.165528	0.016970318
3124.093981	0.017701749
3126.022434	0.018703261
3127.950887	0.019303752
3129.879340	0.019470060
3131.807793	0.019317331
3133.736246	0.019092634
3135.664699	0.019139342
3137.593152	0.019313628
3139.521605	0.019304261
3141.450058	0.019305680
3143.378512	0.019561874
3145.306965	0.019870944
3147.235418	0.020088816
3149.163871	0.020393914
3151.092324	0.020742266
3153.020777	0.020769430
3154.949230	0.020428380
3156.877683	0.020322680
3158.806136	0.020852638
3160.734589	0.021407779
3162.663042	0.021368263
3164.591495	0.021090753
3166.519948	0.021138491
3168.448402	0.021687118
3170.376855	0.022481531
3172.305308	0.023061587
3174.233761	0.023199309
3176.162214	0.022965800
3178.090667	0.022731597
3180.019120	0.022960365
3181.947573	0.023646303
3183.876026	0.024269849
3185.804479	0.024235372
3187.732932	0.023622110
3189.661385	0.023031719
3191.589838	0.022813674
3193.518292	0.023027515
3195.446745	0.023463272
3197.375198	0.023836801
3199.303651	0.024024136
3201.232104	0.023920471
3203.160557	0.023742912
3205.089010	0.024033632
3207.017463	0.024840506
3208.945916	0.025553217
3210.874369	0.025751453
3212.802822	0.025620401
3214.731275	0.025590818
3216.659728	0.025915882
3218.588181	0.026398318
3220.516635	0.026625445
3222.445088	0.026487682
3224.373541	0.026306640
3226.301994	0.026388396
3228.230447	0.026488800
3230.158900	0.026290281
3232.087353	0.026248183
3234.015806	0.026751237
3235.944259	0.027190557
3237.872712	0.027107859
3239.801165	0.027005628
3241.729618	0.027288476
3243.658071	0.027643651
3245.586525	0.027784061
3247.514978	0.027889498
3249.443431	0.028036596
3251.371884	0.027927505
3253.300337	0.027507266
3255.228790	0.027362866
3257.157243	0.027754065
3259.085696	0.028129967
3261.014149	0.028102286
3262.942602	0.027967067
3264.871055	0.028075686
3266.799508	0.028383991
3268.727961	0.028470594
3270.656414	0.028121313
3272.584868	0.027740490
3274.513321	0.027841741
3276.441774	0.028668597
3278.370227	0.029543551
3280.298680	0.029356744
3282.227133	0.028784536
3284.155586	0.029100457
3286.084039	0.029612444
3288.012492	0.029387994
3289.940945	0.028945554
3291.869398	0.028982883
3293.797851	0.029441409
3295.726304	0.029980553
3297.654758	0.030505287
3299.583211	0.030893218
3301.511664	0.030938601
3303.440117	0.030769976
3305.368570	0.030615039
3307.297023	0.030639097
3309.225476	0.031118680
3311.153929	0.031763241
3313.082382	0.031612933
3315.010835	0.030723481
3316.939288	0.030215995
3318.867741	0.030629821
3320.796194	0.031555701
3322.724648	0.032241359
3324.653101	0.032418258
3326.581554	0.032361161
3328.510007	0.032277580
3330.438460	0.032384764
3332.366913	0.032727551
3334.295366	0.033039674
3336.223819	0.033278219
3338.152272	0.033641826
3340.080725	0.033974450
3342.009178	0.033754915
3343.937631	0.033033047
3345.866084	0.032743376
3347.794537	0.033389650
3349.722991	0.034099460
3351.651444	0.033974022
3353.579897	0.033471033
3355.508350	0.033464860
3357.436803	0.033970952
3359.365256	0.034378152
3361.293709	0.034657564
3363.222162	0.035139009
3365.150615	0.035316959
3367.079068	0.034786314
3369.007521	0.034215465
3370.935974	0.034342244
3372.864427	0.035020389
3374.792881	0.035547353
3376.721334	0.035803095
3378.649787	0.036178902
3380.578240	0.036673609
3382.506693	0.036967918
3384.435146	0.036952209
3386.363599	0.036834549
3388.292052	0.036555119
3390.220505	0.035953280
3392.148958	0.035629887
3394.077411	0.035917208
3396.005864	0.036045875
3397.934317	0.036045235
3399.862770	0.036617622
3401.791224	0.037447497
3403.719677	0.037780054
3405.648130	0.038029972
3407.576583	0.038169179
3409.505036	0.037963893
3411.433489	0.037778657
3413.361942	0.037850630
3415.290395	0.037772313
3417.218848	0.037549574
3419.147301	0.037395891
3421.075754	0.037151847
3423.004207	0.037055828
3424.932660	0.037373468
3426.861114	0.037722636
3428.789567	0.037704740
3430.718020	0.037471171
3432.646473	0.037320904
3434.574926	0.037330706
3436.503379	0.037650671
3438.431832	0.038135730
3440.360285	0.038007963
3442.288738	0.037008818
3444.217191	0.036243811
3446.145644	0.036711451
3448.074097	0.037696846
3450.002550	0.037738159
3451.931004	0.037010014
3453.859457	0.036513399
3455.787910	0.036243532
3457.716363	0.035884704
3459.644816	0.035828441
3461.573269	0.036268860
3463.501722	0.036466815
3465.430175	0.035970990
3467.358628	0.035386566
3469.287081	0.035182334
3471.215534	0.035093892
3473.143987	0.034845147
3475.072440	0.034535106
3477.000893	0.034631893
3478.929347	0.035456754
3480.857800	0.036499724
3482.786253	0.036688525
3484.714706	0.035826709
3486.643159	0.034962431
3488.571612	0.034641359
3490.500065	0.034327488
3492.428518	0.033556778
3494.356971	0.032467224
3496.285424	0.031783193
3498.213877	0.032047175
3500.142330	0.032976955
3502.070783	0.033890646
3503.999237	0.034058001
3505.927690	0.033362139
3507.856143	0.032369271
3509.784596	0.031454146
3511.713049	0.030724922
3513.641502	0.030444816
3515.569955	0.030661566
3517.498408	0.030921279
3519.426861	0.030918645
3521.355314	0.030909671
3523.283767	0.031312190
3525.212220	0.031733006
3527.140673	0.031298447
3529.069126	0.030189781
3530.997580	0.029218933
3532.926033	0.028824724
3534.854486	0.028880982
3536.782939	0.028666954
3538.711392	0.027870119
3540.639845	0.027218023
3542.568298	0.027288316
3544.496751	0.027727673
3546.425204	0.027902268
3548.353657	0.027700480
3550.282110	0.027312305
3552.210563	0.026959589
3554.139016	0.026810003
3556.067470	0.026744399
3557.995923	0.026590787
3559.924376	0.026431829
3561.852829	0.026671058
3563.781282	0.027580408
3565.709735	0.028324770
3567.638188	0.027640536
3569.566641	0.026051441
3571.495094	0.024941500
3573.423547	0.024745962
3575.352000	0.025121383
3577.280453	0.025220251
3579.208906	0.024454851
3581.137360	0.023341710
3583.065813	0.022815581
3584.994266	0.022924466
3586.922719	0.022869198
3588.851172	0.022485498
3590.779625	0.022390164
3592.708078	0.022640754
3594.636531	0.023006488
3596.564984	0.023287006
3598.493437	0.022901364
3600.421890	0.021678021
3602.350343	0.020385209
3604.278796	0.019686405
3606.207249	0.019644704
3608.135703	0.019998454
3610.064156	0.020181799
3611.992609	0.019885646
3613.921062	0.019451380
3615.849515	0.019152086
3617.777968	0.018987877
3619.706421	0.019231219
3621.634874	0.019909406
3623.563327	0.020515654
3625.491780	0.020557046
3627.420233	0.019695343
3629.348686	0.018454049
3631.277139	0.017634382
3633.205593	0.017248642
3635.134046	0.017317817
3637.062499	0.017726811
3638.990952	0.017919647
3640.919405	0.017474985
3642.847858	0.016548626
3644.776311	0.015434583
3646.704764	0.014510403
3648.633217	0.014775530
3650.561670	0.016220802
3652.490123	0.017005896
3654.418576	0.016496912
3656.347029	0.015632154
3658.275482	0.015074546
3660.203936	0.014476441
3662.132389	0.013847503
3664.060842	0.013745612
3665.989295	0.014238618
3667.917748	0.014606526
3669.846201	0.014324365
3671.774654	0.013862699
3673.703107	0.013403074
3675.631560	0.012827227
3677.560013	0.012259992
3679.488466	0.011750317
3681.416919	0.011513358
3683.345372	0.011761019
3685.273826	0.012461251
3687.202279	0.013003063
3689.130732	0.012670974
3691.059185	0.011930265
3692.987638	0.011673721
3694.916091	0.011701062
3696.844544	0.011673812
3698.772997	0.011747563
3700.701450	0.011843530
3702.629903	0.011798761
3704.558356	0.011803509
3706.486809	0.011898895
3708.415262	0.011697884
3710.343716	0.011211446
3712.272169	0.011339330
3714.200622	0.012354775
3716.129075	0.013252812
3718.057528	0.013178429
3719.985981	0.012417700
3721.914434	0.011967192
3723.842887	0.012327982
3725.771340	0.012962888
3727.699793	0.013119961
3729.628246	0.012601979
3731.556699	0.011958128
3733.485152	0.012137701
3735.413605	0.013100619
3737.342059	0.013569755
3739.270512	0.013147113
3741.198965	0.012320254
3743.127418	0.011611927
3745.055871	0.011945729
3746.984324	0.013177048
3748.912777	0.013612974
3750.841230	0.012981044
3752.769683	0.012833976
3754.698136	0.013472293
3756.626589	0.014087482
3758.555042	0.014243094
3760.483495	0.014071194
3762.411949	0.013671124
3764.340402	0.013135064
3766.268855	0.012895967
3768.197308	0.013044781
3770.125761	0.013064932
3772.054214	0.012744437
3773.982667	0.012583029
3775.911120	0.012883295
3777.839573	0.013257758
3779.768026	0.013281278
3781.696479	0.012885292
3783.624932	0.012432373
3785.553385	0.012600949
3787.481838	0.013412626
3789.410292	0.014147997
3791.338745	0.014255663
3793.267198	0.013809103
3795.195651	0.013477738
3797.124104	0.013896422
3799.052557	0.014509867
3800.981010	0.014095251
3802.909463	0.013152542
3804.837916	0.012564145
3806.766369	0.012247087
3808.694822	0.012365229
3810.623275	0.012623212
3812.551728	0.012349670
3814.480182	0.011809647
3816.408635	0.012010155
3818.337088	0.012713026
3820.265541	0.012449871
3822.193994	0.011831780
3824.122447	0.012213074
3826.050900	0.013096662
3827.979353	0.013656274
3829.907806	0.013938034
3831.836259	0.014511213
3833.764712	0.015241083
3835.693165	0.015230279
3837.621618	0.014562111
3839.550071	0.014105126
3841.478525	0.013784430
3843.406978	0.013281869
3845.335431	0.012781891
3847.263884	0.012769582
3849.192337	0.013649364
3851.120790	0.014759884
3853.049243	0.014617726
3854.977696	0.013627338
3856.906149	0.013161065
3858.834602	0.012885329
3860.763055	0.012373809
3862.691508	0.011741352
3864.619961	0.011295061
3866.548415	0.011155255
3868.476868	0.011443164
3870.405321	0.012453437
3872.333774	0.013517479
3874.262227	0.013736208
3876.190680	0.013743251
3878.119133	0.013866729
3880.047586	0.013516733
3881.976039	0.012783413
3883.904492	0.012252698
3885.832945	0.012074996
3887.761398	0.012054306
3889.689851	0.011943336
3891.618305	0.011703627
3893.546758	0.011589422
3895.475211	0.012084257
3897.403664	0.013181865
3899.332117	0.013929315
3901.260570	0.013596809
3903.189023	0.012681073
3905.117476	0.011616712
3907.045929	0.010436487
3908.974382	0.009593163
3910.902835	0.009590827
3912.831288	0.010217832
3914.759741	0.010983551
3916.688194	0.011764118
3918.616648	0.012177064
3920.545101	0.011778281
3922.473554	0.011020108
3924.402007	0.010582143
3926.330460	0.010562906
3928.258913	0.010785245
3930.187366	0.011312195
3932.115819	0.012091490
3934.044272	0.012469496
3935.972725	0.012190546
3937.901178	0.011917640
3939.829631	0.012082603
3941.758084	0.012380572
3943.686538	0.012430567
3945.614991	0.012182837
3947.543444	0.011937962
3949.471897	0.012014074
3951.400350	0.012149990
3953.328803	0.011798915
3955.257256	0.011040826
3957.185709	0.010472539
3959.114162	0.010312997
3961.042615	0.010192120
3962.971068	0.009885242
3964.899521	0.009681126
3966.827974	0.009875822
3968.756427	0.010209152
3970.684881	0.010331848
3972.613334	0.010454293
3974.541787	0.010953122
3976.470240	0.011539481
3978.398693	0.011602523
3980.327146	0.011217739
3982.255599	0.010876375
3984.184052	0.010653414
3986.112505	0.010472363
3988.040958	0.010497387
3989.969411	0.010701857
3991.897864	0.010904376
3993.826317	0.010995162
3995.754771	0.011042355
3997.683224	0.011065101
3999.611677	0.010852527
4001.540130	0.010354741
4003.468583	0.009943585
4005.397036	0.009959370
4007.325489	0.009845812
4009.253942	0.009501161
4011.182395	0.009250315
4013.110848	0.008896593
4015.039301	0.008631261
4016.967754	0.008744387
4018.896207	0.009002354
4020.824661	0.009099431
4022.753114	0.008989098
4024.681567	0.008905887
4026.610020	0.009117043
4028.538473	0.008916237
4030.466926	0.008835020
4032.395379	0.009789562
4034.323832	0.010662730
4036.252285	0.010507018
4038.180738	0.009758200
4040.109191	0.008870581
4042.037644	0.008377628
4043.966097	0.008201712
4045.894550	0.007991846
4047.823004	0.007731436
4049.751457	0.007915910
4051.679910	0.008244189
4053.608363	0.008021781
4055.536816	0.007992310
4057.465269	0.008315170
4059.393722	0.008135119
4061.322175	0.007768612
4063.250628	0.007701600
4065.179081	0.007624869
4067.107534	0.007501540
4069.035987	0.007648888
4070.964440	0.008116293
4072.892894	0.008582552
4074.821347	0.008497906
4076.749800	0.008244655
4078.678253	0.008472755
4080.606706	0.008978468
4082.535159	0.009511018
4084.463612	0.009627355
4086.392065	0.009161026
4088.320518	0.008692195
4090.248971	0.008357276
4092.177424	0.007976691
4094.105877	0.007693286
4096.034330	0.007707299
4097.962783	0.007706458
4099.891237	0.007867179
4101.819690	0.008479215
4103.748143	0.008616454
4105.676596	0.008397294
4107.605049	0.008248253
4109.533502	0.008111367
4111.461955	0.008018436
4113.390408	0.007871508
4115.318861	0.007567004
4117.247314	0.007242091
4119.175767	0.007406568
4121.104220	0.008245896
4123.032673	0.009293399
4124.961127	0.009730543
4126.889580	0.009118673
4128.818033	0.008022743
4130.746486	0.007341938
4132.674939	0.007759213
4134.603392	0.008784688
4136.531845	0.008948148
4138.460298	0.008162732
4140.388751	0.007765047
4142.317204	0.008237957
4144.245657	0.008909269
4146.174110	0.008848997
4148.102563	0.007849148
4150.031017	0.006979202
4151.959470	0.007194102
4153.887923	0.007939835
4155.816376	0.008090935
4157.744829	0.007977675
4159.673282	0.008296138
4161.601735	0.008652651
4163.530188	0.008133620
4165.458641	0.006849098
4167.387094	0.006202063
4169.315547	0.006741531
4171.244000	0.007481326
4173.172453	0.007690628
4175.100906	0.007692682
4177.029360	0.007630949
4178.957813	0.007483609
4180.886266	0.007543290
4182.814719	0.007974918
4184.743172	0.008411806
4186.671625	0.008665237
4188.600078	0.008688645
4190.528531	0.008189991
4192.456984	0.007508698
4194.385437	0.007785759
4196.313890	0.008757131
4198.242343	0.008816260
4200.170796	0.008205955
4202.099250	0.008243658
4204.027703	0.008563941
4205.956156	0.008392248
4207.884609	0.008155348
4209.813062	0.007907426
4211.741515	0.007277715
4213.669968	0.006816267
4215.598421	0.006771605
4217.526874	0.006938857
4219.455327	0.007008153
4221.383780	0.006704663
4223.312233	0.006066614
4225.240686	0.005701218
4227.169139	0.006059953
4229.097593	0.006294116
4231.026046	0.006142424
4232.954499	0.006190396
4234.882952	0.006483425
4236.811405	0.006708403
4238.739858	0.006732308
4240.668311	0.006767001
4242.596764	0.006829951
4244.525217	0.007184175
4246.453670	0.007640431
4248.382123	0.007440126
4250.310576	0.006623557
4252.239029	0.005807430
4254.167483	0.005778364
4256.095936	0.006173851
4258.024389	0.006350904
4259.952842	0.006610293
4261.881295	0.006466519
4263.809748	0.005832826
4265.738201	0.005726945
4267.666654	0.006285722
4269.595107	0.006758628
4271.523560	0.006568254
4273.452013	0.005831253
4275.380466	0.005256589
4277.308919	0.005294386
4279.237373	0.005712603
4281.165826	0.006191205
4283.094279	0.006159659
4285.022732	0.005804996
4286.951185	0.005216687
4288.879638	0.005261989
4290.808091	0.005654465
4292.736544	0.006292616
4294.664997	0.006970637
4296.593450	0.006995433
4298.521903	0.006487532
4300.450356	0.005422400
4302.378809	0.004713052
4304.307262	0.005095458
4306.235716	0.005805017
4308.164169	0.006131757
4310.092622	0.006120851
4312.021075	0.006312799
4313.949528	0.006966090
4315.877981	0.007287596
4317.806434	0.006305737
4319.734887	0.005197811
4321.663340	0.005384412
4323.591793	0.005909899
4325.520246	0.005390123
4327.448699	0.004612089
4329.377152	0.004772181
4331.305606	0.005268693
4333.234059	0.005642335
4335.162512	0.005795516
4337.090965	0.006414443
4339.019418	0.007486506
4340.947871	0.007821518
4342.876324	0.007049037
4344.804777	0.005706363
4346.733230	0.004761594
4348.661683	0.004835950
4350.590136	0.006233805
4352.518589	0.007413995
4354.447042	0.006915729
4356.375495	0.005688740
4358.303949	0.005105278
4360.232402	0.005316976
4362.160855	0.005410558
4364.089308	0.005019781
4366.017761	0.004421712
4367.946214	0.004267789
4369.874667	0.004688296
4371.803120	0.005419680
4373.731573	0.006594565
4375.660026	0.007187396
4377.588479	0.006773455
4379.516932	0.006458386
4381.445385	0.006454131
4383.373839	0.005817503
4385.302292	0.004893237
4387.230745	0.005035687
4389.159198	0.006444758
4391.087651	0.007847778
4393.016104	0.008130623
4394.944557	0.007204374
4396.873010	0.006242967
4398.801463	0.005965646
4400.729916	0.006415923
4402.658369	0.006659159
4404.586822	0.006664150
4406.515275	0.006597580
4408.443729	0.006056507
4410.372182	0.005964034
4412.300635	0.006700438
4414.229088	0.007916305
4416.157541	0.008312834
4418.085994	0.007828210
4420.014447	0.007271947
4421.942900	0.006258902
4423.871353	0.005462714
4425.799806	0.005568793
4427.728259	0.006026875
4429.656712	0.006038603
4431.585165	0.006312606
4433.513618	0.006630157
4435.442072	0.006084760
4437.370525	0.005879398
4439.298978	0.006241852
4441.227431	0.006226806
4443.155884	0.006127977
4445.084337	0.006386707
4447.012790	0.006486401
4448.941243	0.006040724
4450.869696	0.005763963
4452.798149	0.006904103
4454.726602	0.008266525
4456.655055	0.008159830
4458.583508	0.007512873
4460.511962	0.007407725
4462.440415	0.007537054
4464.368868	0.007131560
4466.297321	0.006177536
4468.225774	0.005486070
4470.154227	0.005137378
4472.082680	0.005369070
4474.011133	0.005829998
4475.939586	0.005623493
4477.868039	0.005017885
4479.796492	0.004962622
4481.724945	0.005306069
4483.653398	0.005824510
4485.581851	0.006322980
4487.510305	0.006215355
4489.438758	0.005898240
4491.367211	0.005739008
4493.295664	0.005323600
4495.224117	0.005085973
4497.152570	0.005561206
4499.081023	0.006317749
4501.009476	0.007258818
4502.937929	0.007426927
4504.866382	0.006769055
4506.794835	0.006160270
4508.723288	0.005835504
4510.651741	0.005880933
4512.580195	0.006353594
4514.508648	0.007054402
4516.437101	0.007241317
4518.365554	0.006909384
4520.294007	0.006539977
4522.222460	0.006224009
4524.150913	0.005904905
4526.079366	0.005505080
4528.007819	0.005424611
4529.936272	0.005722160
4531.864725	0.006158523
4533.793178	0.006387247
4535.721631	0.006133569
4537.650084	0.005694145
4539.578538	0.005357992
4541.506991	0.005716650
4543.435444	0.006924735
4545.363897	0.008108509
4547.292350	0.008531971
4549.220803	0.008272225
4551.149256	0.007774753
4553.077709	0.007234161
4555.006162	0.007085124
4556.934615	0.007198637
4558.863068	0.006377303
4560.791521	0.004877701
4562.719974	0.004392265
4564.648428	0.004993841
4566.576881	0.005824408
4568.505334	0.006873372
4570.433787	0.007816179
4572.362240	0.008536781
4574.290693	0.009153785
4576.219146	0.009482472
4578.147599	0.009198251
4580.076052	0.007988551
4582.004505	0.006595825
4583.932958	0.006313005
4585.861411	0.006353937
4587.789864	0.006150095
4589.718318	0.006090524
4591.646771	0.006028374
4593.575224	0.006114384
4595.503677	0.006277841
4597.432130	0.006240667
4599.360583	0.005914683
4601.289036	0.006099117
4603.217489	0.006466680
[truncated: 1,501 more rows]
