# Supplementary material for: Adaptive Method for Quantitative Estimation of Glucose and Fructose Concentrations in Aqueous Solutions Based on Infrared Nanoantenna Optics
Source: Sensors (Basel). 2019 Jul 11;19(14):3053. doi: 10.3390/s19143053 (PMC6678705; doi:10.3390/s19143053)
Supplement: Supplementary file 1 [file sensors-19-03053-s001.zip › 00_Measurement_Data/Fructose cycles/4 c=25 gl/res4 sc50_50 ap100x100/4 c25 gl.10.txt]

748.239793	0.034845743
750.168246	0.038566403
752.096699	0.033097953
754.025152	0.030290030
755.953605	0.034963150
757.882058	0.033420172
759.810511	0.027139317
761.738964	0.013683097
763.667418	0.003846444
765.595871	0.012873751
767.524324	0.021208428
769.452777	0.029823987
771.381230	0.026190804
773.309683	0.023465686
775.238136	0.037111755
777.166589	0.037254963
779.095042	0.023483429
781.023495	0.032277968
782.951948	0.029213356
784.880401	0.042806558
786.808854	0.047782555
788.737308	0.046099551
790.665761	0.047399711
792.594214	0.036041804
794.522667	0.028041322
796.451120	0.031117467
798.379573	0.030802730
800.308026	0.027028715
802.236479	0.037446447
804.164932	0.038562071
806.093385	0.018614009
808.021838	0.011312953
809.950291	0.019543184
811.878744	0.027110856
813.807197	0.031872790
815.735651	0.029819084
817.664104	0.034774534
819.592557	0.036807328
821.521010	0.046740588
823.449463	0.051916681
825.377916	0.044263419
827.306369	0.037528362
829.234822	0.035056368
831.163275	0.027735546
833.091728	0.013613529
835.020181	0.012207391
836.948634	0.011477351
838.877087	0.008942403
840.805541	0.011281784
842.733994	0.010216773
844.662447	0.015964571
846.590900	0.023259023
848.519353	0.019694142
850.447806	0.017383898
852.376259	0.020054584
854.304712	0.022247398
856.233165	0.021650463
858.161618	0.015682355
860.090071	0.013771571
862.018524	0.014243742
863.946977	0.015666038
865.875430	0.022010429
867.803884	0.026000354
869.732337	0.023718681
871.660790	0.019938728
873.589243	0.019915478
875.517696	0.025100976
877.446149	0.030954920
879.374602	0.034274656
881.303055	0.036567934
883.231508	0.039071169
885.159961	0.041391857
887.088414	0.044524699
889.016867	0.048559234
890.945320	0.052439079
892.873774	0.053648733
894.802227	0.052664787
896.730680	0.053783517
898.659133	0.058075443
900.587586	0.062938370
902.516039	0.065716445
904.444492	0.066075228
906.372945	0.066996366
908.301398	0.070427008
910.229851	0.075660773
912.158304	0.081595972
914.086757	0.087154508
916.015210	0.092006452
917.943664	0.097306713
919.872117	0.102811791
921.800570	0.106395595
923.729023	0.109432548
925.657476	0.114646137
927.585929	0.119750522
929.514382	0.123402253
931.442835	0.128207475
933.371288	0.134448394
935.299741	0.140914783
937.228194	0.147560090
939.156647	0.153749034
941.085100	0.158586591
943.013553	0.162496671
944.942007	0.167324632
946.870460	0.174253255
948.798913	0.181952059
950.727366	0.188670188
952.655819	0.194449827
954.584272	0.200091466
956.512725	0.206140012
958.441178	0.212837785
960.369631	0.220365912
962.298084	0.228086263
964.226537	0.234227613
966.154990	0.238847524
968.083443	0.243658289
970.011897	0.249120370
971.940350	0.255703509
973.868803	0.263829619
975.797256	0.271832377
977.725709	0.278178811
979.654162	0.283768207
981.582615	0.289626002
983.511068	0.295263439
985.439521	0.300259590
987.367974	0.305124789
989.296427	0.310657978
991.224880	0.317048848
993.153333	0.323273242
995.081786	0.328749716
997.010240	0.334543347
998.938693	0.341177821
1000.867146	0.347603172
1002.795599	0.352771044
1004.724052	0.356818885
1006.652505	0.360638380
1008.580958	0.364226431
1010.509411	0.367220193
1012.437864	0.370113581
1014.366317	0.373222202
1016.294770	0.376511961
1018.223223	0.380358696
1020.151676	0.384754181
1022.080130	0.388702422
1024.008583	0.391734600
1025.937036	0.394434452
1027.865489	0.396717548
1029.793942	0.398158491
1031.722395	0.399377108
1033.650848	0.400563329
1035.579301	0.401233763
1037.507754	0.402275413
1039.436207	0.404275298
1041.364660	0.405891836
1043.293113	0.406286806
1045.221566	0.405966043
1047.150019	0.405551434
1049.078473	0.404974222
1051.006926	0.403620690
1052.935379	0.401607364
1054.863832	0.400008798
1056.792285	0.399267882
1058.720738	0.398667067
1060.649191	0.397841275
1062.577644	0.396921933
1064.506097	0.396072239
1066.434550	0.395788461
1068.363003	0.395594597
1070.291456	0.394427478
1072.219909	0.393024236
1074.148363	0.392469138
1076.076816	0.392416775
1078.005269	0.392288566
1079.933722	0.391302735
1081.862175	0.389487892
1083.790628	0.388385236
1085.719081	0.387822181
1087.647534	0.386346668
1089.575987	0.384221077
1091.504440	0.382186979
1093.432893	0.380480289
1095.361346	0.379435271
1097.289799	0.378767163
1099.218253	0.377496123
1101.146706	0.375391304
1103.075159	0.373092592
1105.003612	0.370941967
1106.932065	0.368964702
1108.860518	0.366874188
1110.788971	0.364234984
1112.717424	0.361609459
1114.645877	0.359492362
1116.574330	0.357001275
1118.502783	0.353987247
1120.431236	0.351601452
1122.359689	0.349774331
1124.288142	0.347364515
1126.216596	0.344301105
1128.145049	0.341421932
1130.073502	0.338954419
1132.001955	0.336369246
1133.930408	0.333492190
1135.858861	0.330730706
1137.787314	0.328140736
1139.715767	0.325227797
1141.644220	0.321926445
1143.572673	0.318894923
1145.501126	0.316419363
1147.429579	0.314286947
1149.358032	0.312410414
1151.286486	0.310364932
1153.214939	0.307679415
1155.143392	0.304612935
1157.071845	0.301625311
1159.000298	0.298813552
1160.928751	0.295909345
1162.857204	0.292704642
1164.785657	0.289688855
1166.714110	0.287492663
1168.642563	0.285455048
1170.571016	0.282583177
1172.499469	0.279315889
1174.427922	0.276230335
1176.356375	0.273341537
1178.284829	0.270855337
1180.213282	0.268556923
1182.141735	0.266119540
1184.070188	0.263679981
1185.998641	0.261325687
1187.927094	0.259123981
1189.855547	0.256910205
1191.784000	0.254353017
1193.712453	0.251682341
1195.640906	0.249019861
1197.569359	0.246154651
1199.497812	0.243527576
1201.426265	0.241223142
1203.354719	0.239098102
1205.283172	0.236573175
1207.211625	0.233798489
1209.140078	0.230985269
1211.068531	0.228547230
1212.996984	0.226606548
1214.925437	0.224517584
1216.853890	0.222024396
1218.782343	0.219708011
1220.710796	0.217567354
1222.639249	0.215287969
1224.567702	0.213260725
1226.496155	0.211505190
1228.424609	0.209483802
1230.353062	0.207368538
1232.281515	0.205502421
1234.209968	0.203560784
1236.138421	0.201444909
1238.066874	0.199468672
1239.995327	0.197758019
1241.923780	0.196322903
1243.852233	0.194979072
1245.780686	0.193302274
1247.709139	0.191352248
1249.637592	0.189607546
1251.566045	0.188177124
1253.494498	0.186454788
1255.422952	0.184288651
1257.351405	0.182553753
1259.279858	0.181382015
1261.208311	0.179939449
1263.136764	0.178010136
1265.065217	0.176035360
1266.993670	0.174365386
1268.922123	0.173047066
1270.850576	0.171681106
1272.779029	0.169814482
1274.707482	0.167581499
1276.635935	0.165750906
1278.564388	0.164535522
1280.492842	0.163275406
1282.421295	0.161660984
1284.349748	0.160171479
1286.278201	0.159039736
1288.206654	0.157904670
1290.135107	0.156366929
1292.063560	0.154364824
1293.992013	0.152277723
1295.920466	0.150426298
1297.848919	0.148660377
1299.777372	0.146993399
1301.705825	0.145688713
1303.634278	0.144635469
1305.562731	0.143617228
1307.491185	0.142697334
1309.419638	0.141979754
1311.348091	0.141132012
1313.276544	0.140085652
1315.204997	0.139255390
1317.133450	0.138451010
1319.061903	0.137162298
1320.990356	0.135362223
1322.918809	0.133406207
1324.847262	0.131594807
1326.775715	0.129860878
1328.704168	0.128173858
1330.632621	0.126821935
1332.561075	0.126145422
1334.489528	0.126346931
1336.417981	0.127206206
1338.346434	0.127409473
1340.274887	0.125892565
1342.203340	0.123053759
1344.131793	0.120071776
1346.060246	0.117882557
1347.988699	0.116475523
1349.917152	0.115444236
1351.845605	0.114643358
1353.774058	0.113898806
1355.702511	0.113198645
1357.630965	0.112990461
1359.559418	0.113329187
1361.487871	0.113108963
1363.416324	0.111872055
1365.344777	0.110235341
1367.273230	0.108508326
1369.201683	0.107567824
1371.130136	0.107866600
1373.058589	0.108141162
1374.987042	0.107074946
1376.915495	0.104346715
1378.843948	0.101164132
1380.772401	0.099407807
1382.700854	0.099402532
1384.629308	0.099810198
1386.557761	0.099273942
1388.486214	0.098169342
1390.414667	0.097572170
1392.343120	0.097640768
1394.271573	0.098355763
1396.200026	0.098740727
1398.128479	0.096906111
1400.056932	0.093932815
1401.985385	0.091840297
1403.913838	0.090306602
1405.842291	0.089042708
1407.770744	0.087881587
1409.699198	0.086616740
1411.627651	0.085840739
1413.556104	0.086182773
1415.484557	0.087315954
1417.413010	0.087807126
1419.341463	0.087347768
1421.269916	0.086566970
1423.198369	0.084970087
1425.126822	0.083418719
1427.055275	0.082773723
1428.983728	0.082252450
1430.912181	0.081927113
1432.840634	0.082088917
1434.769087	0.081655830
1436.697541	0.080152892
1438.625994	0.078490585
1440.554447	0.076693334
1442.482900	0.075444631
1444.411353	0.075300984
1446.339806	0.075201742
1448.268259	0.074680664
1450.196712	0.074412137
1452.125165	0.075296931
1454.053618	0.077494383
1455.982071	0.079094455
1457.910524	0.078144565
1459.838977	0.075480215
1461.767431	0.072726004
1463.695884	0.070562117
1465.624337	0.069329493
1467.552790	0.069422595
1469.481243	0.070680313
1471.409696	0.072317533
1473.338149	0.072679266
1475.266602	0.070256241
1477.195055	0.066966705
1479.123508	0.065010004
1481.051961	0.064083941
1482.980414	0.063894026
1484.908867	0.064774990
1486.837321	0.066515349
1488.765774	0.067455344
1490.694227	0.066340305
1492.622680	0.064765409
1494.551133	0.063890889
1496.479586	0.063491099
1498.408039	0.062776335
1500.336492	0.061801221
1502.264945	0.062206864
1504.193398	0.064322889
1506.121851	0.066469491
1508.050304	0.066566966
1509.978757	0.063787788
1511.907210	0.061005164
1513.835664	0.060798004
1515.764117	0.062514767
1517.692570	0.064527333
1519.621023	0.065114655
1521.549476	0.063792735
1523.477929	0.061834224
1525.406382	0.059289861
1527.334835	0.056873132
1529.263288	0.055791181
1531.191741	0.055543683
1533.120194	0.055566840
1535.048647	0.056687783
1536.977100	0.058712680
1538.905554	0.061042316
1540.834007	0.062781908
1542.762460	0.060667485
1544.690913	0.055736799
1546.619366	0.051953420
1548.547819	0.050426275
1550.476272	0.050800290
1552.404725	0.052261297
1554.333178	0.054402068
1556.261631	0.056791637
1558.190084	0.056763306
1560.118537	0.054150350
1562.046990	0.051627051
1563.975443	0.049796890
1565.903897	0.049363680
1567.832350	0.049617648
1569.760803	0.049600553
1571.689256	0.049985640
1573.617709	0.050429761
1575.546162	0.050114736
1577.474615	0.049219429
1579.403068	0.047761656
1581.331521	0.046213049
1583.259974	0.045603242
1585.188427	0.045827724
1587.116880	0.046097752
1589.045333	0.046148021
1590.973787	0.046372637
1592.902240	0.046894230
1594.830693	0.047264520
1596.759146	0.047212433
1598.687599	0.046922199
1600.616052	0.046806287
1602.544505	0.047245290
1604.472958	0.048168872
1606.401411	0.048953339
1608.329864	0.049090456
1610.258317	0.048906125
1612.186770	0.049399123
1614.115223	0.050838966
1616.043677	0.052354526
1617.972130	0.053413630
1619.900583	0.053882856
1621.829036	0.053662695
1623.757489	0.053572040
1625.685942	0.053553350
1627.614395	0.053143170
1629.542848	0.053441998
1631.471301	0.055237662
1633.399754	0.057624865
1635.328207	0.059169631
1637.256660	0.059104562
1639.185113	0.057523757
1641.113566	0.056333695
1643.042020	0.057254881
1644.970473	0.059467629
1646.898926	0.061356384
1648.827379	0.062678710
1650.755832	0.062373340
1652.684285	0.060221490
1654.612738	0.058595907
1656.541191	0.057182226
1658.469644	0.055535305
1660.398097	0.054422826
1662.326550	0.053641174
1664.255003	0.053403687
1666.183456	0.053897098
1668.111910	0.054516207
1670.040363	0.055078242
1671.968816	0.055037886
1673.897269	0.053307332
1675.825722	0.051121689
1677.754175	0.050508607
1679.682628	0.051510405
1681.611081	0.052961655
1683.539534	0.052654769
1685.467987	0.050253723
1687.396440	0.047325410
1689.324893	0.044775061
1691.253346	0.043765295
1693.181799	0.044328298
1695.110253	0.045906793
1697.038706	0.047795698
1698.967159	0.046959836
1700.895612	0.044055611
1702.824065	0.042648304
1704.752518	0.041660834
1706.680971	0.040162452
1708.609424	0.038867448
1710.537877	0.038558956
1712.466330	0.039564479
1714.394783	0.041102596
1716.323236	0.041306708
1718.251689	0.039532878
1720.180143	0.037326559
1722.108596	0.035417825
1724.037049	0.034163792
1725.965502	0.034066085
1727.893955	0.034927078
1729.822408	0.036235124
1731.750861	0.036986206
1733.679314	0.036451451
1735.607767	0.035774112
1737.536220	0.035353512
1739.464673	0.035011649
1741.393126	0.035082571
1743.321579	0.035370190
1745.250032	0.035837490
1747.178486	0.036352813
1749.106939	0.036044367
1751.035392	0.034925159
1752.963845	0.034064058
1754.892298	0.033694439
1756.820751	0.033786550
1758.749204	0.034446087
1760.677657	0.034926593
1762.606110	0.034891684
1764.534563	0.034728449
1766.463016	0.034808874
1768.391469	0.035701603
1770.319922	0.037054278
1772.248376	0.037703834
1774.176829	0.037379436
1776.105282	0.036664356
1778.033735	0.036300927
1779.962188	0.036534734
1781.890641	0.036906373
1783.819094	0.036828749
1785.747547	0.036680032
1787.676000	0.037275776
1789.604453	0.038294092
1791.532906	0.038961530
1793.461359	0.039401967
1795.389812	0.039890744
1797.318266	0.040256403
1799.246719	0.040327128
1801.175172	0.040128607
1803.103625	0.040019035
1805.032078	0.040261857
1806.960531	0.040787075
1808.888984	0.041217022
1810.817437	0.041304845
1812.745890	0.041157369
1814.674343	0.040794656
1816.602796	0.040323652
1818.531249	0.040198997
1820.459702	0.040648591
1822.388155	0.041360665
1824.316609	0.041985273
1826.245062	0.042619660
1828.173515	0.042869020
1830.101968	0.042412959
1832.030421	0.041767497
1833.958874	0.041184135
1835.887327	0.040826607
1837.815780	0.040854730
1839.744233	0.041249406
1841.672686	0.041759241
1843.601139	0.042167660
1845.529592	0.042424299
1847.458045	0.042005520
1849.386499	0.041013137
1851.314952	0.040138654
1853.243405	0.039581347
1855.171858	0.039298188
1857.100311	0.039216213
1859.028764	0.039121713
1860.957217	0.038920596
1862.885670	0.038970798
1864.814123	0.039651625
1866.742576	0.040489618
1868.671029	0.040457848
1870.599482	0.039374746
1872.527935	0.037884537
1874.456388	0.036537990
1876.384842	0.035697013
1878.313295	0.035392325
1880.241748	0.035392128
1882.170201	0.035354145
1884.098654	0.035090733
1886.027107	0.034801621
1887.955560	0.034666460
1889.884013	0.034653973
1891.812466	0.034453318
1893.740919	0.033835184
1895.669372	0.033274479
1897.597825	0.032986585
1899.526278	0.032646235
1901.454732	0.032239277
1903.383185	0.031912789
1905.311638	0.031682864
1907.240091	0.031552840
1909.168544	0.031513337
1911.096997	0.031371918
1913.025450	0.031055024
1914.953903	0.030844793
1916.882356	0.030794516
1918.810809	0.030756168
1920.739262	0.030464480
1922.667715	0.029902676
1924.596168	0.029368998
1926.524622	0.028797381
1928.453075	0.028349809
1930.381528	0.028254874
1932.309981	0.028241867
1934.238434	0.028118568
1936.166887	0.027896971
1938.095340	0.027489023
1940.023793	0.026875302
1941.952246	0.026327902
1943.880699	0.026074806
1945.809152	0.025902158
1947.737605	0.025647691
1949.666058	0.025372643
1951.594511	0.025224553
1953.522965	0.025248105
1955.451418	0.025081715
1957.379871	0.024585539
1959.308324	0.024168162
1961.236777	0.024140837
1963.165230	0.024387937
1965.093683	0.024660781
1967.022136	0.024704758
1968.950589	0.024254300
1970.879042	0.023423139
1972.807495	0.022707053
1974.735948	0.022348156
1976.664401	0.022211479
1978.592855	0.022132717
1980.521308	0.021980790
1982.449761	0.021768475
1984.378214	0.021630654
1986.306667	0.021548886
1988.235120	0.021498524
1990.163573	0.021507021
1992.092026	0.021501923
1994.020479	0.021315584
1995.948932	0.020911077
1997.877385	0.020606115
1999.805838	0.020485058
2001.734291	0.020302616
2003.662744	0.020089189
2005.591198	0.019913565
2007.519651	0.019631512
2009.448104	0.019305825
2011.376557	0.019065188
2013.305010	0.018801522
2015.233463	0.018533062
2017.161916	0.018493371
2019.090369	0.018691722
2021.018822	0.018827040
2022.947275	0.018691279
2024.875728	0.018411841
2026.804181	0.018195469
2028.732634	0.017976178
2030.661088	0.017682809
2032.589541	0.017512128
2034.517994	0.017497888
2036.446447	0.017406406
2038.374900	0.017165253
2040.303353	0.016928425
2042.231806	0.016814657
2044.160259	0.016654029
2046.088712	0.016359745
2048.017165	0.016224973
2049.945618	0.016278673
2051.874071	0.016232913
2053.802524	0.016173435
2055.730978	0.016337054
2057.659431	0.016473221
2059.587884	0.016339187
2061.516337	0.016184302
2063.444790	0.016201960
2065.373243	0.016358055
2067.301696	0.016490795
2069.230149	0.016334232
2071.158602	0.015811380
2073.087055	0.015185482
2075.015508	0.014868670
2076.943961	0.014944736
2078.872414	0.015087781
2080.800867	0.015151719
2082.729321	0.015187871
2084.657774	0.015048099
2086.586227	0.014641579
2088.514680	0.014240878
2090.443133	0.014172580
2092.371586	0.014362223
2094.300039	0.014463302
2096.228492	0.014383686
2098.156945	0.014187204
2100.085398	0.013968608
2102.013851	0.013952680
2103.942304	0.014039258
2105.870757	0.013968923
2107.799211	0.013951566
2109.727664	0.014160120
2111.656117	0.014337964
2113.584570	0.014271287
2115.513023	0.014037387
2117.441476	0.013797591
2119.369929	0.013609139
2121.298382	0.013357406
2123.226835	0.012976272
2125.155288	0.012758335
2127.083741	0.012928016
2129.012194	0.013275969
2130.940647	0.013633052
2132.869100	0.013956276
2134.797554	0.014054474
2136.726007	0.013848135
2138.654460	0.013604919
2140.582913	0.013560873
2142.511366	0.013488767
2144.439819	0.013241863
2146.368272	0.012992714
2148.296725	0.012744226
2150.225178	0.012480657
2152.153631	0.012333045
2154.082084	0.012356071
2156.010537	0.012515654
2157.938990	0.012767927
2159.867444	0.012902265
2161.795897	0.012750393
2163.724350	0.012429086
2165.652803	0.012054545
2167.581256	0.011801887
2169.509709	0.011829437
2171.438162	0.011892548
2173.366615	0.011682837
2175.295068	0.011385339
2177.223521	0.011363545
2179.151974	0.011545031
2181.080427	0.011695155
2183.008880	0.011874858
2184.937334	0.011922317
2186.865787	0.011560091
2188.794240	0.011048121
2190.722693	0.010824824
2192.651146	0.010965296
2194.579599	0.011156907
2196.508052	0.011140049
2198.436505	0.010952821
2200.364958	0.010658325
2202.293411	0.010447787
2204.221864	0.010562461
2206.150317	0.010832244
2208.078770	0.010948184
2210.007223	0.010895752
2211.935677	0.010885995
2213.864130	0.011057292
2215.792583	0.011230427
2217.721036	0.011136341
2219.649489	0.010790212
2221.577942	0.010639329
2223.506395	0.010950685
2225.434848	0.011209584
2227.363301	0.011063400
2229.291754	0.010894845
2231.220207	0.010828585
2233.148660	0.010546185
2235.077113	0.010173142
2237.005567	0.010133382
2238.934020	0.010270420
2240.862473	0.010158234
2242.790926	0.009944232
2244.719379	0.009865252
2246.647832	0.009766327
2248.576285	0.009507892
2250.504738	0.009405232
2252.433191	0.009429208
2254.361644	0.009347947
2256.290097	0.009205013
2258.218550	0.009183103
2260.147003	0.009356434
2262.075456	0.009709487
2264.003910	0.009966799
2265.932363	0.009898439
2267.860816	0.009600173
2269.789269	0.009338512
2271.717722	0.009129437
2273.646175	0.008805284
2275.574628	0.008499430
2277.503081	0.008421223
2279.431534	0.008524701
2281.359987	0.008653159
2283.288440	0.008597089
2285.216893	0.008458736
2287.145346	0.008517151
2289.073800	0.008622293
2291.002253	0.008603979
2292.930706	0.008592646
2294.859159	0.008641398
2296.787612	0.008757223
2298.716065	0.008910835
2300.644518	0.008907788
2302.572971	0.008661198
2304.501424	0.008302967
2306.429877	0.007983814
2308.358330	0.007792637
2310.286783	0.007638107
2312.215236	0.007373373
2314.143690	0.007197190
2316.072143	0.007317128
2318.000596	0.007410747
2319.929049	0.007165207
2321.857502	0.006895880
2323.785955	0.006786497
2325.714408	0.006592574
2327.642861	0.006293843
2329.571314	0.006230114
2331.499767	0.006687724
2333.428220	0.007418240
2335.356673	0.008161996
2337.285126	0.008910883
2339.213579	0.009151731
2341.142033	0.008549914
2343.070486	0.007860776
2344.998939	0.007652002
2346.927392	0.007696023
2348.855845	0.007583675
2350.784298	0.007219398
2352.712751	0.006799428
2354.641204	0.006602380
2356.569657	0.006773213
2358.498110	0.007115889
2360.426563	0.006897180
2362.355016	0.005888228
2364.283469	0.005260533
2366.211923	0.005765086
2368.140376	0.006638802
2370.068829	0.006830350
2371.997282	0.006717209
2373.925735	0.007020012
2375.854188	0.007542536
2377.782641	0.007738838
2379.711094	0.007482974
2381.639547	0.006977904
2383.568000	0.006458275
2385.496453	0.006142198
2387.424906	0.006106112
2389.353359	0.006153778
2391.281812	0.006083863
2393.210266	0.005910472
2395.138719	0.005792637
2397.067172	0.005959371
2398.995625	0.006376248
2400.924078	0.006607102
2402.852531	0.006365821
2404.780984	0.006036994
2406.709437	0.005922606
2408.637890	0.005970782
2410.566343	0.005949778
2412.494796	0.005994183
2414.423249	0.006215330
2416.351702	0.006196418
2418.280156	0.005881765
2420.208609	0.005634337
2422.137062	0.005698331
2424.065515	0.005891064
2425.993968	0.005889430
2427.922421	0.005645928
2429.850874	0.005437589
2431.779327	0.005574496
2433.707780	0.005807098
2435.636233	0.005651961
2437.564686	0.005298922
2439.493139	0.005082817
2441.421592	0.005134559
2443.350045	0.005545720
2445.278499	0.005986841
2447.206952	0.005938144
2449.135405	0.005606541
2451.063858	0.005689579
2452.992311	0.006126721
2454.920764	0.006398224
2456.849217	0.006405273
2458.777670	0.006191466
2460.706123	0.005806321
2462.634576	0.005630487
2464.563029	0.005758246
2466.491482	0.005799042
2468.419935	0.005736334
2470.348389	0.005886185
2472.276842	0.006205955
2474.205295	0.006396508
2476.133748	0.006419668
2478.062201	0.006467038
2479.990654	0.006581692
2481.919107	0.006713747
2483.847560	0.006874635
2485.776013	0.007048065
2487.704466	0.007149466
2489.632919	0.007068347
2491.561372	0.006949606
2493.489825	0.006929718
2495.418279	0.006914125
2497.346732	0.006923774
2499.275185	0.007200447
2501.203638	0.007677606
2503.132091	0.008024345
2505.060544	0.008239752
2506.988997	0.008436761
2508.917450	0.008563873
2510.845903	0.008496348
2512.774356	0.008135459
2514.702809	0.007848387
2516.631262	0.008029996
2518.559715	0.008519187
2520.488168	0.009064490
2522.416622	0.009333716
2524.345075	0.009212430
2526.273528	0.009175290
2528.201981	0.009483453
2530.130434	0.009891292
2532.058887	0.010178725
2533.987340	0.010417582
2535.915793	0.010719433
2537.844246	0.011143801
2539.772699	0.011439125
2541.701152	0.011513535
2543.629605	0.011719433
2545.558058	0.012196303
2547.486512	0.012653760
2549.414965	0.012864254
2551.343418	0.012899559
2553.271871	0.013011919
2555.200324	0.013339630
2557.128777	0.013818205
2559.057230	0.014320308
2560.985683	0.014692354
2562.914136	0.014910475
2564.842589	0.015116686
2566.771042	0.015280508
2568.699495	0.015299548
2570.627948	0.015360852
2572.556401	0.015733616
2574.484855	0.016201707
2576.413308	0.016388908
2578.341761	0.016415708
2580.270214	0.016518822
2582.198667	0.016610222
2584.127120	0.016711013
2586.055573	0.017018933
2587.984026	0.017372616
2589.912479	0.017464662
2591.840932	0.017291160
2593.769385	0.017005999
2595.697838	0.016932508
2597.626291	0.017312728
2599.554745	0.017997518
2601.483198	0.018576853
2603.411651	0.018882954
2605.340104	0.018958353
2607.268557	0.018782374
2609.197010	0.018549815
2611.125463	0.018405886
2613.053916	0.018285500
2614.982369	0.018346772
2616.910822	0.018653860
2618.839275	0.018914344
2620.767728	0.019069050
2622.696181	0.019247890
2624.624635	0.019331487
2626.553088	0.019151788
2628.481541	0.018857200
2630.409994	0.018634232
2632.338447	0.018412892
2634.266900	0.018271174
2636.195353	0.018278355
2638.123806	0.018130925
2640.052259	0.017830951
2641.980712	0.017770320
2643.909165	0.017958513
2645.837618	0.018012455
2647.766071	0.017726898
2649.694524	0.017320877
2651.622978	0.017126687
2653.551431	0.017300982
2655.479884	0.017688921
2657.408337	0.017753521
2659.336790	0.017387055
2661.265243	0.017085580
2663.193696	0.016981473
2665.122149	0.016932413
2667.050602	0.016988263
2668.979055	0.017103465
2670.907508	0.017050948
2672.835961	0.016807944
2674.764414	0.016716363
2676.692868	0.016896298
2678.621321	0.016988793
2680.549774	0.016861215
2682.478227	0.016707424
2684.406680	0.016537651
2686.335133	0.016257405
2688.263586	0.015962986
2690.192039	0.015706595
2692.120492	0.015600474
2694.048945	0.015746152
2695.977398	0.015824882
2697.905851	0.015731810
2699.834304	0.015685264
2701.762757	0.015545100
2703.691211	0.015305507
2705.619664	0.015164207
2707.548117	0.014950008
2709.476570	0.014618067
2711.405023	0.014449176
2713.333476	0.014603045
2715.261929	0.014871970
2717.190382	0.014952152
2719.118835	0.014782261
2721.047288	0.014284340
2722.975741	0.013597802
2724.904194	0.013344084
2726.832647	0.013693467
2728.761101	0.014099936
2730.689554	0.014123959
2732.618007	0.014014339
2734.546460	0.014205997
2736.474913	0.014493061
2738.403366	0.014460330
2740.331819	0.014191805
2742.260272	0.013939106
2744.188725	0.013658380
2746.117178	0.013299421
2748.045631	0.013085365
2749.974084	0.013086202
2751.902537	0.013031295
2753.830991	0.012782643
2755.759444	0.012531471
2757.687897	0.012521421
2759.616350	0.012659002
2761.544803	0.012649204
2763.473256	0.012602331
2765.401709	0.012748688
2767.330162	0.012822049
2769.258615	0.012733834
2771.187068	0.012869021
2773.115521	0.013247622
2775.043974	0.013367531
2776.972427	0.012991068
2778.900880	0.012574189
2780.829334	0.012541852
2782.757787	0.012775057
2784.686240	0.013041847
2786.614693	0.013140712
2788.543146	0.012911119
2790.471599	0.012687207
2792.400052	0.012678852
2794.328505	0.012708489
2796.256958	0.012720720
2798.185411	0.012482843
2800.113864	0.011889624
2802.042317	0.011531309
2803.970770	0.011684982
2805.899224	0.011851227
2807.827677	0.011787716
2809.756130	0.011749031
2811.684583	0.011915539
2813.613036	0.012384617
2815.541489	0.013027100
2817.469942	0.013268519
2819.398395	0.012841323
2821.326848	0.012229393
2823.255301	0.011804553
2825.183754	0.011478945
2827.112207	0.011374574
2829.040660	0.011483656
2830.969113	0.011325927
2832.897567	0.010930673
2834.826020	0.010697971
2836.754473	0.010735792
2838.682926	0.011102132
2840.611379	0.011441440
2842.539832	0.011273193
2844.468285	0.011057157
2846.396738	0.011250529
2848.325191	0.011348845
2850.253644	0.011149772
2852.182097	0.011078156
2854.110550	0.011190563
2856.039003	0.011251437
2857.967457	0.011268087
2859.895910	0.011365515
2861.824363	0.011409914
2863.752816	0.011036566
2865.681269	0.010475216
2867.609722	0.010468946
2869.538175	0.011059863
2871.466628	0.011632066
2873.395081	0.011889881
2875.323534	0.011857300
2877.251987	0.011524452
2879.180440	0.011170573
2881.108893	0.011000883
2883.037347	0.010800397
2884.965800	0.010647427
2886.894253	0.010813809
2888.822706	0.010915040
2890.751159	0.010684625
2892.679612	0.010632985
2894.608065	0.010867162
2896.536518	0.011057777
2898.464971	0.011202610
2900.393424	0.011297799
2902.321877	0.011240634
2904.250330	0.010943151
2906.178783	0.010388383
2908.107236	0.009891486
2910.035690	0.009740471
2911.964143	0.010026768
2913.892596	0.010601147
2915.821049	0.010843201
2917.749502	0.010526792
2919.677955	0.010272590
2921.606408	0.010528684
2923.534861	0.010888818
2925.463314	0.010784908
2927.391767	0.010609491
2929.320220	0.010845602
2931.248673	0.010984248
2933.177126	0.010712250
2935.105580	0.010489236
2937.034033	0.010523349
2938.962486	0.010687510
2940.890939	0.010881676
2942.819392	0.010951379
2944.747845	0.010830657
2946.676298	0.010704388
2948.604751	0.010731970
2950.533204	0.010955485
2952.461657	0.011185423
2954.390110	0.011188734
2956.318563	0.010965441
2958.247016	0.010639848
2960.175469	0.010442824
2962.103923	0.010719785
2964.032376	0.011344663
2965.960829	0.011620214
2967.889282	0.011277721
2969.817735	0.010943231
2971.746188	0.011204016
2973.674641	0.011815905
2975.603094	0.012178440
2977.531547	0.012197631
2979.460000	0.012127191
2981.388453	0.012053375
2983.316906	0.011959394
2985.245359	0.011886444
2987.173813	0.011936352
2989.102266	0.012004788
2991.030719	0.012147050
2992.959172	0.012473385
2994.887625	0.012571078
2996.816078	0.012277616
2998.744531	0.012279465
3000.672984	0.012442795
3002.601437	0.012116805
3004.529890	0.011642564
3006.458343	0.011811998
3008.386796	0.012428983
3010.315249	0.012868284
3012.243703	0.013038007
3014.172156	0.013109935
3016.100609	0.013111044
3018.029062	0.012967522
3019.957515	0.012795678
3021.885968	0.012800295
3023.814421	0.012831326
3025.742874	0.012619896
3027.671327	0.012282968
3029.599780	0.012206945
3031.528233	0.012544917
3033.456686	0.013113937
3035.385139	0.013526274
3037.313592	0.013488921
3039.242046	0.013299571
3041.170499	0.013317985
3043.098952	0.013327493
3045.027405	0.013094832
3046.955858	0.012819829
3048.884311	0.012842848
3050.812764	0.013187879
3052.741217	0.013544628
3054.669670	0.013732109
3056.598123	0.013793380
3058.526576	0.013835059
3060.455029	0.014074028
3062.383482	0.014404271
3064.311936	0.014366329
3066.240389	0.014163681
3068.168842	0.014213420
3070.097295	0.014388490
3072.025748	0.014811496
3073.954201	0.015496468
3075.882654	0.015894650
3077.811107	0.015937850
3079.739560	0.015923524
3081.668013	0.015926586
3083.596466	0.016043413
3085.524919	0.016168423
3087.453372	0.016126925
3089.381825	0.016123155
3091.310279	0.016271116
3093.238732	0.016320679
3095.167185	0.016160198
3097.095638	0.016029069
3099.024091	0.016182929
3100.952544	0.016557116
3102.880997	0.016836828
3104.809450	0.016885284
3106.737903	0.016931407
3108.666356	0.017103592
3110.594809	0.017254544
3112.523262	0.017326321
3114.451715	0.017404037
3116.380169	0.017680511
3118.308622	0.018231148
3120.237075	0.018691923
3122.165528	0.018786367
3124.093981	0.018696418
3126.022434	0.018786592
3127.950887	0.019114355
3129.879340	0.019388672
3131.807793	0.019504748
3133.736246	0.019437982
3135.664699	0.019041967
3137.593152	0.018571733
3139.521605	0.018442949
3141.450058	0.018725051
3143.378512	0.019088672
3145.306965	0.019422645
3147.235418	0.020072114
3149.163871	0.020902107
3151.092324	0.021370914
3153.020777	0.021416526
3154.949230	0.021026103
3156.877683	0.020458762
3158.806136	0.020457465
3160.734589	0.021123091
3162.663042	0.021874189
3164.591495	0.022218561
3166.519948	0.022146625
3168.448402	0.022060428
3170.376855	0.022037894
3172.305308	0.022027051
3174.233761	0.022450980
3176.162214	0.023215041
3178.090667	0.023622336
3180.019120	0.023517175
3181.947573	0.023149975
3183.876026	0.022890072
3185.804479	0.023024442
3187.732932	0.023447093
3189.661385	0.023996869
3191.589838	0.024491537
3193.518292	0.024680167
3195.446745	0.024536692
3197.375198	0.024353279
3199.303651	0.024572145
3201.232104	0.025314122
3203.160557	0.025980489
3205.089010	0.025932210
3207.017463	0.025473922
3208.945916	0.025272891
3210.874369	0.025413480
3212.802822	0.025634916
3214.731275	0.025911566
3216.659728	0.026258005
3218.588181	0.026471201
3220.516635	0.026506558
3222.445088	0.026453262
3224.373541	0.026253892
3226.301994	0.025956132
3228.230447	0.025906671
3230.158900	0.026274940
3232.087353	0.026773512
3234.015806	0.026959358
3235.944259	0.026692910
3237.872712	0.026279921
3239.801165	0.026212413
3241.729618	0.026604956
3243.658071	0.027003864
3245.586525	0.027327776
3247.514978	0.027929271
3249.443431	0.028502302
3251.371884	0.028585985
3253.300337	0.028337203
3255.228790	0.028127631
3257.157243	0.027982788
3259.085696	0.027725808
3261.014149	0.027359836
3262.942602	0.027245164
3264.871055	0.027795844
3266.799508	0.028789733
3268.727961	0.029277416
3270.656414	0.028860079
3272.584868	0.028352302
3274.513321	0.028464371
3276.441774	0.028938945
3278.370227	0.029245540
3280.298680	0.029220160
3282.227133	0.029135708
3284.155586	0.029144680
3286.084039	0.029013123
3288.012492	0.028896451
3289.940945	0.029054822
3291.869398	0.029296484
3293.797851	0.029507572
3295.726304	0.029743025
3297.654758	0.029992109
3299.583211	0.030273434
3301.511664	0.030605290
3303.440117	0.030892381
3305.368570	0.031002680
3307.297023	0.030829038
3309.225476	0.030441104
3311.153929	0.030180607
3313.082382	0.030189546
3315.010835	0.030398563
3316.939288	0.030686857
3318.867741	0.030976338
3320.796194	0.031342123
3322.724648	0.031898059
3324.653101	0.032537602
3326.581554	0.032788798
3328.510007	0.032608390
3330.438460	0.032506607
3332.366913	0.032539278
3334.295366	0.032466821
3336.223819	0.032409124
3338.152272	0.032728460
3340.080725	0.033402968
3342.009178	0.034168076
3343.937631	0.034744602
3345.866084	0.034635618
3347.794537	0.033864122
3349.722991	0.033229090
3351.651444	0.033182532
3353.579897	0.033560529
3355.508350	0.034051105
3357.436803	0.034248643
3359.365256	0.034169462
3361.293709	0.034164909
3363.222162	0.034000978
3365.150615	0.033759795
3367.079068	0.034192711
3369.007521	0.035016168
3370.935974	0.035361778
3372.864427	0.035214055
3374.792881	0.034985159
3376.721334	0.035028022
3378.649787	0.035556417
3380.578240	0.036317293
3382.506693	0.037015192
3384.435146	0.037526313
3386.363599	0.037341140
3388.292052	0.036504477
3390.220505	0.035977248
3392.148958	0.036114153
3394.077411	0.036532193
3396.005864	0.036981449
3397.934317	0.037441760
3399.862770	0.037664253
3401.791224	0.037453525
3403.719677	0.036902718
3405.648130	0.036733110
3407.576583	0.036774125
3409.505036	0.036712397
3411.433489	0.036686260
3413.361942	0.036952920
3415.290395	0.037230864
3417.218848	0.037191074
3419.147301	0.037106816
3421.075754	0.037257373
3423.004207	0.037739843
3424.932660	0.038404990
3426.861114	0.038673390
3428.789567	0.038356010
3430.718020	0.037803479
3432.646473	0.037311241
3434.574926	0.037034370
3436.503379	0.036900189
3438.431832	0.036759138
3440.360285	0.036491208
3442.288738	0.036156829
3444.217191	0.036188051
3446.145644	0.036574192
3448.074097	0.036732655
3450.002550	0.036351413
3451.931004	0.035837069
3453.859457	0.035773907
3455.787910	0.036187366
3457.716363	0.036425553
3459.644816	0.036027335
3461.573269	0.035517130
3463.501722	0.035562042
3465.430175	0.035807669
3467.358628	0.035689350
3469.287081	0.035513651
3471.215534	0.035543215
3473.143987	0.035524644
3475.072440	0.035330575
3477.000893	0.034985747
3478.929347	0.034679439
3480.857800	0.034621060
3482.786253	0.034503222
3484.714706	0.034126330
3486.643159	0.033903297
3488.571612	0.033870306
3490.500065	0.033619910
3492.428518	0.033292983
3494.356971	0.033338584
3496.285424	0.033791106
3498.213877	0.034141459
3500.142330	0.033913385
3502.070783	0.033400364
3503.999237	0.033072818
3505.927690	0.032692272
3507.856143	0.031971816
3509.784596	0.031326789
3511.713049	0.031103596
3513.641502	0.031218091
3515.569955	0.031599481
3517.498408	0.031987086
3519.426861	0.032084025
3521.355314	0.031946056
3523.283767	0.031767417
3525.212220	0.031620994
3527.140673	0.031421050
3529.069126	0.031076781
3530.997580	0.030434426
3532.926033	0.029498056
3534.854486	0.028650487
3536.782939	0.028295079
3538.711392	0.028411245
3540.639845	0.028706087
3542.568298	0.029035274
3544.496751	0.029101316
3546.425204	0.028488962
3548.353657	0.027702244
3550.282110	0.027600490
3552.210563	0.027888633
3554.139016	0.027596531
3556.067470	0.026635163
3557.995923	0.025816968
3559.924376	0.025794975
3561.852829	0.026574815
3563.781282	0.027455008
3565.709735	0.027419699
3567.638188	0.026328385
3569.566641	0.025050044
3571.495094	0.024195042
3573.423547	0.023944872
3575.352000	0.024044402
3577.280453	0.023929797
3579.208906	0.023670357
3581.137360	0.023898950
3583.065813	0.024611242
3584.994266	0.024835659
3586.922719	0.023845516
3588.851172	0.022407319
3590.779625	0.021501306
3592.708078	0.021232601
3594.636531	0.021533336
3596.564984	0.021913676
3598.493437	0.021535449
3600.421890	0.020689037
3602.350343	0.020344350
3604.278796	0.020531159
3606.207249	0.020819087
3608.135703	0.021142822
3610.064156	0.021313621
3611.992609	0.021035757
3613.921062	0.020601150
3615.849515	0.020309713
3617.777968	0.019998275
3619.706421	0.019586870
3621.634874	0.019182371
3623.563327	0.018988403
3625.491780	0.019018983
3627.420233	0.018777477
3629.348686	0.018163430
3631.277139	0.017722027
3633.205593	0.017346270
3635.134046	0.016848836
3637.062499	0.016508983
3638.990952	0.016529875
3640.919405	0.016652104
3642.847858	0.016472194
3644.776311	0.016143309
3646.704764	0.015975704
3648.633217	0.015764723
3650.561670	0.015336727
3652.490123	0.014997109
3654.418576	0.014505192
3656.347029	0.013901430
3658.275482	0.013779744
3660.203936	0.013958759
3662.132389	0.013791961
3664.060842	0.013334625
3665.989295	0.013287336
3667.917748	0.013864427
3669.846201	0.014403336
3671.774654	0.014461705
3673.703107	0.014136961
3675.631560	0.013645777
3677.560013	0.012960133
3679.488466	0.011911413
3681.416919	0.011122271
3683.345372	0.010939821
3685.273826	0.010787259
3687.202279	0.010464458
3689.130732	0.010783262
3691.059185	0.011853955
3692.987638	0.012447659
3694.916091	0.012406677
3696.844544	0.012402829
3698.772997	0.012430850
3700.701450	0.012288613
3702.629903	0.012320490
3704.558356	0.012530957
3706.486809	0.012206770
3708.415262	0.011265239
3710.343716	0.010614605
3712.272169	0.011029359
3714.200622	0.011926984
3716.129075	0.012371419
3718.057528	0.012409968
3719.985981	0.012441253
3721.914434	0.012561566
3723.842887	0.012692946
3725.771340	0.012862326
3727.699793	0.013206438
3729.628246	0.013372986
3731.556699	0.012864492
3733.485152	0.012196927
3735.413605	0.012197559
3737.342059	0.012495417
3739.270512	0.012691000
3741.198965	0.013456427
3743.127418	0.014712079
3745.055871	0.015624011
3746.984324	0.015777791
3748.912777	0.015206350
3750.841230	0.014369162
3752.769683	0.013839546
3754.698136	0.013783209
3756.626589	0.013909657
3758.555042	0.013776692
3760.483495	0.013577184
3762.411949	0.013757458
3764.340402	0.014044828
3766.268855	0.014019387
3768.197308	0.013670336
3770.125761	0.013219623
3772.054214	0.012987624
3773.982667	0.013092102
3775.911120	0.013367928
3777.839573	0.013543406
3779.768026	0.013446308
3781.696479	0.013157691
3783.624932	0.012714867
3785.553385	0.012186727
3787.481838	0.012006486
3789.410292	0.012666223
3791.338745	0.014023852
3793.267198	0.015256223
3795.195651	0.015664823
3797.124104	0.015182640
3799.052557	0.014215949
3800.981010	0.013785045
3802.909463	0.014799374
3804.837916	0.016310323
3806.766369	0.016847232
3808.694822	0.016065193
3810.623275	0.014462705
3812.551728	0.013030829
3814.480182	0.012475488
3816.408635	0.013106385
3818.337088	0.014373641
3820.265541	0.014509421
3822.193994	0.013572863
3824.122447	0.013036130
3826.050900	0.012635882
3827.979353	0.012209148
3829.907806	0.012519187
3831.836259	0.013969735
3833.764712	0.015850354
3835.693165	0.016869353
3837.621618	0.016637178
3839.550071	0.015839336
3841.478525	0.015129486
3843.406978	0.014468221
3845.335431	0.013761021
3847.263884	0.013372215
3849.192337	0.013846990
3851.120790	0.014991716
3853.049243	0.015573138
3854.977696	0.014846293
3856.906149	0.013551274
3858.834602	0.012341767
3860.763055	0.011495857
3862.691508	0.011018516
3864.619961	0.010883252
3866.548415	0.011064469
3868.476868	0.011428624
3870.405321	0.012143997
3872.333774	0.013065496
3874.262227	0.013254782
3876.190680	0.012601442
3878.119133	0.011897261
3880.047586	0.011742367
3881.976039	0.012134188
3883.904492	0.012450113
3885.832945	0.012500744
3887.761398	0.012786540
3889.689851	0.013290925
3891.618305	0.013769319
3893.546758	0.014178574
3895.475211	0.014344716
3897.403664	0.014252095
3899.332117	0.014200028
3901.260570	0.014271448
3903.189023	0.013987111
3905.117476	0.013235955
3907.045929	0.012553254
3908.974382	0.012085062
3910.902835	0.011796293
3912.831288	0.011927474
3914.759741	0.012408536
3916.688194	0.012694984
3918.616648	0.012559439
3920.545101	0.012304488
3922.473554	0.012115148
3924.402007	0.012029698
3926.330460	0.012188218
3928.258913	0.012426510
3930.187366	0.012402669
3932.115819	0.012127282
3934.044272	0.011895590
3935.972725	0.011883908
3937.901178	0.012039827
3939.829631	0.012096592
3941.758084	0.011790341
3943.686538	0.011193824
3945.614991	0.010610550
3947.543444	0.010209859
3949.471897	0.010069028
3951.400350	0.010064827
3953.328803	0.010062995
3955.257256	0.010162908
3957.185709	0.010334146
3959.114162	0.010478229
3961.042615	0.010690602
3962.971068	0.010883023
3964.899521	0.010518087
3966.827974	0.009499594
3968.756427	0.008807857
3970.684881	0.009219554
3972.613334	0.009886549
3974.541787	0.009832009
3976.470240	0.009411988
3978.398693	0.009261972
3980.327146	0.009633504
3982.255599	0.010044656
3984.184052	0.010087273
3986.112505	0.010079528
3988.040958	0.010165631
3989.969411	0.010041996
3991.897864	0.009795650
3993.826317	0.009801649
3995.754771	0.009940153
3997.683224	0.009756012
3999.611677	0.009368909
4001.540130	0.009213497
4003.468583	0.009162452
4005.397036	0.009144406
4007.325489	0.009212662
4009.253942	0.009438358
4011.182395	0.009589093
4013.110848	0.009315331
4015.039301	0.009031132
4016.967754	0.008783256
4018.896207	0.008555255
4020.824661	0.009068864
4022.753114	0.010177208
4024.681567	0.010793095
4026.610020	0.010521528
4028.538473	0.009691507
4030.466926	0.008912064
4032.395379	0.008571424
4034.323832	0.008803232
4036.252285	0.009375377
4038.180738	0.009446065
4040.109191	0.008736561
4042.037644	0.007898348
4043.966097	0.007683970
4045.894550	0.008377348
4047.823004	0.009426683
4049.751457	0.009863992
4051.679910	0.009397567
4053.608363	0.008601876
4055.536816	0.008109779
4057.465269	0.007867401
4059.393722	0.007981040
4061.322175	0.008406031
4063.250628	0.008474403
4065.179081	0.008099813
4067.107534	0.007669521
4069.035987	0.007638046
4070.964440	0.008240551
4072.892894	0.009230528
4074.821347	0.009813488
4076.749800	0.009398629
4078.678253	0.008578970
4080.606706	0.008391541
4082.535159	0.008753201
4084.463612	0.009223392
4086.392065	0.009602062
4088.320518	0.009361824
4090.248971	0.008653190
4092.177424	0.008068115
4094.105877	0.007299105
4096.034330	0.006461300
4097.962783	0.005957294
4099.891237	0.006047011
4101.819690	0.006767135
4103.748143	0.007302397
4105.676596	0.007196806
4107.605049	0.007110828
4109.533502	0.007421259
4111.461955	0.007757579
4113.390408	0.007811261
4115.318861	0.007831427
4117.247314	0.007557261
4119.175767	0.007146775
4121.104220	0.007369831
4123.032673	0.008062131
4124.961127	0.008625332
4126.889580	0.008593391
4128.818033	0.008161647
4130.746486	0.008180818
4132.674939	0.008461627
4134.603392	0.008068324
4136.531845	0.007528814
4138.460298	0.007884127
4140.388751	0.008011025
4142.317204	0.007436981
4144.245657	0.006845222
4146.174110	0.006824124
4148.102563	0.007772625
4150.031017	0.008962628
4151.959470	0.009217422
4153.887923	0.008808229
4155.816376	0.008410079
4157.744829	0.007693194
4159.673282	0.006543751
4161.601735	0.006063790
4163.530188	0.006464304
4165.458641	0.006445303
4167.387094	0.006182947
4169.315547	0.006558060
4171.244000	0.007456797
4173.172453	0.007852678
4175.100906	0.007387482
4177.029360	0.007019974
4178.957813	0.006946061
4180.886266	0.006734009
4182.814719	0.006599123
4184.743172	0.007337525
4186.671625	0.008107400
4188.600078	0.007153188
4190.528531	0.005646242
4192.456984	0.005320817
4194.385437	0.005643588
4196.313890	0.006215556
4198.242343	0.006824063
4200.170796	0.006922747
4202.099250	0.006612897
4204.027703	0.006495927
4205.956156	0.007031816
4207.884609	0.008053593
4209.813062	0.008613617
4211.741515	0.007776131
4213.669968	0.006202375
4215.598421	0.006102880
4217.526874	0.007393591
4219.455327	0.008021651
4221.383780	0.007450791
4223.312233	0.006742498
4225.240686	0.006730814
4227.169139	0.007252544
4229.097593	0.007537402
4231.026046	0.007033087
4232.954499	0.006167822
4234.882952	0.005893779
4236.811405	0.006189551
4238.739858	0.006146775
4240.668311	0.005817194
4242.596764	0.005948402
4244.525217	0.006550642
4246.453670	0.006748761
4248.382123	0.006481596
4250.310576	0.006516088
4252.239029	0.006811644
4254.167483	0.007147249
4256.095936	0.007068016
4258.024389	0.006193258
4259.952842	0.005380360
4261.881295	0.005655407
4263.809748	0.006563717
4265.738201	0.007048448
4267.666654	0.006975553
4269.595107	0.006758953
4271.523560	0.006406702
4273.452013	0.006127925
4275.380466	0.005931668
4277.308919	0.005528317
4279.237373	0.005578714
4281.165826	0.006055302
4283.094279	0.005871160
4285.022732	0.005050766
4286.951185	0.004598360
4288.879638	0.004677718
4290.808091	0.004772955
4292.736544	0.005455445
4294.664997	0.006356234
4296.593450	0.006419279
4298.521903	0.005927233
4300.450356	0.005497218
4302.378809	0.005247086
4304.307262	0.005495906
4306.235716	0.005884099
4308.164169	0.005846255
4310.092622	0.006241955
4312.021075	0.007104941
4313.949528	0.007271420
4315.877981	0.006928687
4317.806434	0.006966806
4319.734887	0.007209120
4321.663340	0.006987717
4323.591793	0.006670306
4325.520246	0.007122620
4327.448699	0.007743403
4329.377152	0.007265766
4331.305606	0.006287368
4333.234059	0.005790713
4335.162512	0.005674080
4337.090965	0.005749857
4339.019418	0.005889066
4340.947871	0.006192478
4342.876324	0.006560002
4344.804777	0.006706631
4346.733230	0.006219546
4348.661683	0.005204102
4350.590136	0.004835418
4352.518589	0.005317149
4354.447042	0.005922501
4356.375495	0.006582156
4358.303949	0.006646187
4360.232402	0.006228552
4362.160855	0.006062714
4364.089308	0.006448359
4366.017761	0.007281785
4367.946214	0.007820648
4369.874667	0.007562970
4371.803120	0.006872032
4373.731573	0.006577767
4375.660026	0.006702632
4377.588479	0.006705487
4379.516932	0.006368429
4381.445385	0.006125344
4383.373839	0.006235657
4385.302292	0.006284397
4387.230745	0.006330879
4389.159198	0.006697761
4391.087651	0.007102238
4393.016104	0.007040935
4394.944557	0.006265356
4396.873010	0.005454131
4398.801463	0.005391858
4400.729916	0.005744388
4402.658369	0.005996036
4404.586822	0.006615094
4406.515275	0.007401891
4408.443729	0.007788588
4410.372182	0.007427692
4412.300635	0.006451714
4414.229088	0.005743506
4416.157541	0.005571273
4418.085994	0.005909438
4420.014447	0.006691223
4421.942900	0.007255726
4423.871353	0.007234306
4425.799806	0.007054651
4427.728259	0.006447895
4429.656712	0.005445046
4431.585165	0.004936160
4433.513618	0.005064301
4435.442072	0.005859051
4437.370525	0.006485513
4439.298978	0.006199457
4441.227431	0.006135778
4443.155884	0.006529348
4445.084337	0.006520896
4447.012790	0.006363482
4448.941243	0.006480552
4450.869696	0.006463878
4452.798149	0.006452992
4454.726602	0.007099218
4456.655055	0.007661952
4458.583508	0.006694781
4460.511962	0.005128185
4462.440415	0.004826820
4464.368868	0.004703787
4466.297321	0.003941448
4468.225774	0.003802487
4470.154227	0.004520962
4472.082680	0.005280049
4474.011133	0.005743978
4475.939586	0.005989710
4477.868039	0.006515870
4479.796492	0.006914244
4481.724945	0.007152287
4483.653398	0.007864932
4485.581851	0.008613881
4487.510305	0.008340769
4489.438758	0.007326644
4491.367211	0.006765854
4493.295664	0.006943888
4495.224117	0.007236917
4497.152570	0.007134826
4499.081023	0.007300017
4501.009476	0.008401759
4502.937929	0.009708758
4504.866382	0.009946475
4506.794835	0.008818792
4508.723288	0.007587746
4510.651741	0.007443674
4512.580195	0.007190554
4514.508648	0.006006047
4516.437101	0.005438265
4518.365554	0.005979598
4520.294007	0.006475875
4522.222460	0.006449985
4524.150913	0.006446044
4526.079366	0.006469339
4528.007819	0.006706798
4529.936272	0.007485575
4531.864725	0.007718537
4533.793178	0.006878718
4535.721631	0.006226860
4537.650084	0.006439550
4539.578538	0.007095558
4541.506991	0.007823690
4543.435444	0.008014342
4545.363897	0.007699294
4547.292350	0.008074567
4549.220803	0.008972066
4551.149256	0.009495751
4553.077709	0.009372132
4555.006162	0.008156479
4556.934615	0.006621065
4558.863068	0.006280040
4560.791521	0.006759983
4562.719974	0.006806635
4564.648428	0.006781740
4566.576881	0.006903995
4568.505334	0.006987714
4570.433787	0.007361869
4572.362240	0.007813685
4574.290693	0.008104505
4576.219146	0.008470429
4578.147599	0.008134901
4580.076052	0.006286146
4582.004505	0.004780191
4583.932958	0.004770898
4585.861411	0.005341132
4587.789864	0.006428121
4589.718318	0.007339269
4591.646771	0.006967980
4593.575224	0.006416511
4595.503677	0.006310868
4597.432130	0.006141754
4599.360583	0.005668308
4601.289036	0.005401769
4603.217489	0.005605280
[truncated: 1,501 more rows]
