# Supplementary material for: Adaptive Method for Quantitative Estimation of Glucose and Fructose Concentrations in Aqueous Solutions Based on Infrared Nanoantenna Optics
Source: Sensors (Basel). 2019 Jul 11;19(14):3053. doi: 10.3390/s19143053 (PMC6678705; doi:10.3390/s19143053)
Supplement: Supplementary file 1 [file sensors-19-03053-s001.zip › 00_Measurement_Data/Fructose cycles/4 c=25 gl/res4 sc50_50 ap100x100/4 c25 gl.11.txt]

748.239793	0.037535015
750.168246	0.032615066
752.096699	0.016095622
754.025152	0.018217504
755.953605	0.013617587
757.882058	0.024113629
759.810511	0.028903464
761.738964	0.034286227
763.667418	0.044501889
765.595871	0.037700541
767.524324	0.041460507
769.452777	0.040450957
771.381230	0.036771800
773.309683	0.033220284
775.238136	0.025421346
777.166589	0.025045777
779.095042	0.019445965
781.023495	0.016696168
782.951948	0.036458880
784.880401	0.032222345
786.808854	0.017590798
788.737308	0.021843875
790.665761	0.025543781
792.594214	0.026686871
794.522667	0.021265596
796.451120	0.015864352
798.379573	0.024805194
800.308026	0.026794318
802.236479	0.025565038
804.164932	0.034574136
806.093385	0.037806381
808.021838	0.029545175
809.950291	0.020528860
811.878744	0.024593320
813.807197	0.031513706
815.735651	0.019531708
817.664104	0.025062548
819.592557	0.026484182
821.521010	0.038696676
823.449463	0.048594672
825.377916	0.037016556
827.306369	0.025393521
829.234822	0.035073854
831.163275	0.030881833
833.091728	0.016332129
835.020181	0.007701273
836.948634	0.016351784
838.877087	0.028095247
840.805541	0.023350665
842.733994	0.021451989
844.662447	0.023803202
846.590900	0.032541439
848.519353	0.036471590
850.447806	0.034168191
852.376259	0.026268870
854.304712	0.018695101
856.233165	0.010858188
858.161618	0.009225436
860.090071	0.014226254
862.018524	0.022440234
863.946977	0.026036514
865.875430	0.022787636
867.803884	0.017607383
869.732337	0.018027144
871.660790	0.023865733
873.589243	0.030137837
875.517696	0.034886900
877.446149	0.035690751
879.374602	0.033761375
881.303055	0.035138320
883.231508	0.039208706
885.159961	0.039981261
887.088414	0.039025020
889.016867	0.040257100
890.945320	0.043381125
892.873774	0.047628608
894.802227	0.053030431
896.730680	0.058939438
898.659133	0.061972354
900.587586	0.063311629
902.516039	0.065738715
904.444492	0.068802714
906.372945	0.071873248
908.301398	0.074706353
910.229851	0.077216968
912.158304	0.080811948
914.086757	0.086386748
916.015210	0.091803305
917.943664	0.095641956
919.872117	0.099163875
921.800570	0.102349304
923.729023	0.105313964
925.657476	0.110005774
927.585929	0.116850875
929.514382	0.123528391
931.442835	0.127616003
933.371288	0.129929677
935.299741	0.133636683
937.228194	0.140481085
939.156647	0.149197876
941.085100	0.157283470
943.013553	0.163998976
944.942007	0.169947982
946.870460	0.174878553
948.798913	0.179334342
950.727366	0.185427338
952.655819	0.193862200
954.584272	0.202568784
956.512725	0.209263489
958.441178	0.214408904
960.369631	0.219684571
962.298084	0.225643069
964.226537	0.232286483
966.154990	0.239013582
968.083443	0.245218113
970.011897	0.251787335
971.940350	0.259012640
973.868803	0.265074760
975.797256	0.269590348
977.725709	0.274751216
979.654162	0.281500608
981.582615	0.288721800
983.511068	0.295604169
985.439521	0.302244544
987.367974	0.308763385
989.296427	0.314790577
991.224880	0.320395499
993.153333	0.326072812
995.081786	0.331551462
997.010240	0.336638689
998.938693	0.341180772
1000.867146	0.345241874
1002.795599	0.350478113
1004.724052	0.357060403
1006.652505	0.362629443
1008.580958	0.366926312
1010.509411	0.371288300
1012.437864	0.375151813
1014.366317	0.377984166
1016.294770	0.380761713
1018.223223	0.383731365
1020.151676	0.386170477
1022.080130	0.387849033
1024.008583	0.389733940
1025.937036	0.393000036
1027.865489	0.396231115
1029.793942	0.397609115
1031.722395	0.398802698
1033.650848	0.400931478
1035.579301	0.402506590
1037.507754	0.403204173
1039.436207	0.403821677
1041.364660	0.404539585
1043.293113	0.405058950
1045.221566	0.405157596
1047.150019	0.404825032
1049.078473	0.404368430
1051.006926	0.404215574
1052.935379	0.403800607
1054.863832	0.402636200
1056.792285	0.401475400
1058.720738	0.401002824
1060.649191	0.400942415
1062.577644	0.400156200
1064.506097	0.398238063
1066.434550	0.396100968
1068.363003	0.394518793
1070.291456	0.393669784
1072.219909	0.393140882
1074.148363	0.392385334
1076.076816	0.391700774
1078.005269	0.391330063
1079.933722	0.390556723
1081.862175	0.389302135
1083.790628	0.388432771
1085.719081	0.388243645
1087.647534	0.387803048
1089.575987	0.385816634
1091.504440	0.382910311
1093.432893	0.380840361
1095.361346	0.379862547
1097.289799	0.379018813
1099.218253	0.377310902
1101.146706	0.374808192
1103.075159	0.372440606
1105.003612	0.370422691
1106.932065	0.368480742
1108.860518	0.366587609
1110.788971	0.364629656
1112.717424	0.362490803
1114.645877	0.360210240
1116.574330	0.357537001
1118.502783	0.354198247
1120.431236	0.350753784
1122.359689	0.348106056
1124.288142	0.345940024
1126.216596	0.343199044
1128.145049	0.340017378
1130.073502	0.337150365
1132.001955	0.334666580
1133.930408	0.332485497
1135.858861	0.330413014
1137.787314	0.327740073
1139.715767	0.324511677
1141.644220	0.321864843
1143.572673	0.319751710
1145.501126	0.317012042
1147.429579	0.314037293
1149.358032	0.311838269
1151.286486	0.309706748
1153.214939	0.306913465
1155.143392	0.304097921
1157.071845	0.301474273
1159.000298	0.298718303
1160.928751	0.296040297
1162.857204	0.293485284
1164.785657	0.290680021
1166.714110	0.287693471
1168.642563	0.285049289
1170.571016	0.282648802
1172.499469	0.279705048
1174.427922	0.276415646
1176.356375	0.273705155
1178.284829	0.271256030
1180.213282	0.268361330
1182.141735	0.265479147
1184.070188	0.263082057
1185.998641	0.260749787
1187.927094	0.258162647
1189.855547	0.255425274
1191.784000	0.252657413
1193.712453	0.250168592
1195.640906	0.248129889
1197.569359	0.246258214
1199.497812	0.244215533
1201.426265	0.241580218
1203.354719	0.238520548
1205.283172	0.235497892
1207.211625	0.232862353
1209.140078	0.230462834
1211.068531	0.228167325
1212.996984	0.226017118
1214.925437	0.223952502
1216.853890	0.221834347
1218.782343	0.219483241
1220.710796	0.216898218
1222.639249	0.214383736
1224.567702	0.212205932
1226.496155	0.210427374
1228.424609	0.208797753
1230.353062	0.206961662
1232.281515	0.204989836
1234.209968	0.203108475
1236.138421	0.201322332
1238.066874	0.199570477
1239.995327	0.197675496
1241.923780	0.195636317
1243.852233	0.193978950
1245.780686	0.192882642
1247.709139	0.191931427
1249.637592	0.190612212
1251.566045	0.188705057
1253.494498	0.186587989
1255.422952	0.184822857
1257.351405	0.183448583
1259.279858	0.181964457
1261.208311	0.180048645
1263.136764	0.177888185
1265.065217	0.175908864
1266.993670	0.174411342
1268.922123	0.173169360
1270.850576	0.171812385
1272.779029	0.170257881
1274.707482	0.168275625
1276.635935	0.165997028
1278.564388	0.163941294
1280.492842	0.162225217
1282.421295	0.160823092
1284.349748	0.159699485
1286.278201	0.158422902
1288.206654	0.156853959
1290.135107	0.155285284
1292.063560	0.153646573
1293.992013	0.151918709
1295.920466	0.150464073
1297.848919	0.149217889
1299.777372	0.147711784
1301.705825	0.146005467
1303.634278	0.144517332
1305.562731	0.143261358
1307.491185	0.142237514
1309.419638	0.141629249
1311.348091	0.141015887
1313.276544	0.140226737
1315.204997	0.139301553
1317.133450	0.137760535
1319.061903	0.135999829
1320.990356	0.134511814
1322.918809	0.132704273
1324.847262	0.130577281
1326.775715	0.128819585
1328.704168	0.127612188
1330.632621	0.126827404
1332.561075	0.126422390
1334.489528	0.126307428
1336.417981	0.126008078
1338.346434	0.124738209
1340.274887	0.122952618
1342.203340	0.121167332
1344.131793	0.119089253
1346.060246	0.117259130
1347.988699	0.116116822
1349.917152	0.115320243
1351.845605	0.114454731
1353.774058	0.113483228
1355.702511	0.112741411
1357.630965	0.112225607
1359.559418	0.111475654
1361.487871	0.110318273
1363.416324	0.109564453
1365.344777	0.109015048
1367.273230	0.107683785
1369.201683	0.106698737
1371.130136	0.106501885
1373.058589	0.105701543
1374.987042	0.104503676
1376.915495	0.103197463
1378.843948	0.101315349
1380.772401	0.099795505
1382.700854	0.099381030
1384.629308	0.099091269
1386.557761	0.098082274
1388.486214	0.097490564
1390.414667	0.097573303
1392.343120	0.096810415
1394.271573	0.095820799
1396.200026	0.095538214
1398.128479	0.094555162
1400.056932	0.093220077
1401.985385	0.091999754
1403.913838	0.089873746
1405.842291	0.088192143
1407.770744	0.087646432
1409.699198	0.087003611
1411.627651	0.086451426
1413.556104	0.086740218
1415.484557	0.086924560
1417.413010	0.085504428
1419.341463	0.084142372
1421.269916	0.084245794
1423.198369	0.083696671
1425.126822	0.082682066
1427.055275	0.082112521
1428.983728	0.081366792
1430.912181	0.081417032
1432.840634	0.081948750
1434.769087	0.080328882
1436.697541	0.077637531
1438.625994	0.076923333
1440.554447	0.076577827
1442.482900	0.075575329
1444.411353	0.074809283
1446.339806	0.073858470
1448.268259	0.072952852
1450.196712	0.073087350
1452.125165	0.074276954
1454.053618	0.075126186
1455.982071	0.074078023
1457.910524	0.072890282
1459.838977	0.073133372
1461.767431	0.072159946
1463.695884	0.069503933
1465.624337	0.068059586
1467.552790	0.068875052
1469.481243	0.069576219
1471.409696	0.069246456
1473.338149	0.069367461
1475.266602	0.069112100
1477.195055	0.067507505
1479.123508	0.065702185
1481.051961	0.064549930
1482.980414	0.064464800
1484.908867	0.064866610
1486.837321	0.064837672
1488.765774	0.064250432
1490.694227	0.063897550
1492.622680	0.063999534
1494.551133	0.062998839
1496.479586	0.061372425
1498.408039	0.060962088
1500.336492	0.061682064
1502.264945	0.062683612
1504.193398	0.062325045
1506.121851	0.060611445
1508.050304	0.060822759
1509.978757	0.061544865
1511.907210	0.060486455
1513.835664	0.059117187
1515.764117	0.058782272
1517.692570	0.059995748
1519.621023	0.060861409
1521.549476	0.060039066
1523.477929	0.059061281
1525.406382	0.057599731
1527.334835	0.056240603
1529.263288	0.055866662
1531.191741	0.055070713
1533.120194	0.054232877
1535.048647	0.055514295
1536.977100	0.056892168
1538.905554	0.056625020
1540.834007	0.057032205
1542.762460	0.056597989
1544.690913	0.054020785
1546.619366	0.051854584
1548.547819	0.050645005
1550.476272	0.050484505
1552.404725	0.051448401
1554.333178	0.052867632
1556.261631	0.053196464
1558.190084	0.051047210
1560.118537	0.049886473
1562.046990	0.050408751
1563.975443	0.049758237
1565.903897	0.048735246
1567.832350	0.047889918
1569.760803	0.047675341
1571.689256	0.049085930
1573.617709	0.049716651
1575.546162	0.048279375
1577.474615	0.047312144
1579.403068	0.047093909
1581.331521	0.046402682
1583.259974	0.045882229
1585.188427	0.045944031
1587.116880	0.046180394
1589.045333	0.046324909
1590.973787	0.046301957
1592.902240	0.045967747
1594.830693	0.045508567
1596.759146	0.045550410
1598.687599	0.046301875
1600.616052	0.047312811
1602.544505	0.048162792
1604.472958	0.048714880
1606.401411	0.048907418
1608.329864	0.048956297
1610.258317	0.049405199
1612.186770	0.050384954
1614.115223	0.050780993
1616.043677	0.050264888
1617.972130	0.050843880
1619.900583	0.052117690
1621.829036	0.052086443
1623.757489	0.052375820
1625.685942	0.053548135
1627.614395	0.053864829
1629.542848	0.054222997
1631.471301	0.055515222
1633.399754	0.055995375
1635.328207	0.055371076
1637.256660	0.055805270
1639.185113	0.056535576
1641.113566	0.056717567
1643.042020	0.056816138
1644.970473	0.056254696
1646.898926	0.056421068
1648.827379	0.059066784
1650.755832	0.059221145
1652.684285	0.055363104
1654.612738	0.054182578
1656.541191	0.055298794
1658.469644	0.054878727
1660.398097	0.053315129
1662.326550	0.052257240
1664.255003	0.052676570
1666.183456	0.053184595
1668.111910	0.052570771
1670.040363	0.052662328
1671.968816	0.053335473
1673.897269	0.051899731
1675.825722	0.049959745
1677.754175	0.050051980
1679.682628	0.051133886
1681.611081	0.051258512
1683.539534	0.049616113
1685.467987	0.048305269
1687.396440	0.047763813
1689.324893	0.046508562
1691.253346	0.045531709
1693.181799	0.044899635
1695.110253	0.044301562
1697.038706	0.044531763
1698.967159	0.043692481
1700.895612	0.042106174
1702.824065	0.041736722
1704.752518	0.040699828
1706.680971	0.039285194
1708.609424	0.038700003
1710.537877	0.038728200
1712.466330	0.039253805
1714.394783	0.039738808
1716.323236	0.039045569
1718.251689	0.037531346
1720.180143	0.036424421
1722.108596	0.035377443
1724.037049	0.034379147
1725.965502	0.034086909
1727.893955	0.034550801
1729.822408	0.035492983
1731.750861	0.035730295
1733.679314	0.034959301
1735.607767	0.035014644
1737.536220	0.035149924
1739.464673	0.034575004
1741.393126	0.034564402
1743.321579	0.035188593
1745.250032	0.035739247
1747.178486	0.035814628
1749.106939	0.035157051
1751.035392	0.034455702
1752.963845	0.034217268
1754.892298	0.033831716
1756.820751	0.033465341
1758.749204	0.033665039
1760.677657	0.033568215
1762.606110	0.033296753
1764.534563	0.033682469
1766.463016	0.034402568
1768.391469	0.035394508
1770.319922	0.036367096
1772.248376	0.036773227
1774.176829	0.036851987
1776.105282	0.036580998
1778.033735	0.036076810
1779.962188	0.035957910
1781.890641	0.036361739
1783.819094	0.036804296
1785.747547	0.037282061
1787.676000	0.037971422
1789.604453	0.038235903
1791.532906	0.038092501
1793.461359	0.038499672
1795.389812	0.039154630
1797.318266	0.039224654
1799.246719	0.038937889
1801.175172	0.038896993
1803.103625	0.039283507
1805.032078	0.039795939
1806.960531	0.040260520
1808.888984	0.040578138
1810.817437	0.040669207
1812.745890	0.040607516
1814.674343	0.040401012
1816.602796	0.040230617
1818.531249	0.040408537
1820.459702	0.040837530
1822.388155	0.041175641
1824.316609	0.041437313
1826.245062	0.041902300
1828.173515	0.041838158
1830.101968	0.041143466
1832.030421	0.040898047
1833.958874	0.040886771
1835.887327	0.040772431
1837.815780	0.040964115
1839.744233	0.041469101
1841.672686	0.041600619
1843.601139	0.041392975
1845.529592	0.041632324
1847.458045	0.041601658
1849.386499	0.040782198
1851.314952	0.039940272
1853.243405	0.039464206
1855.171858	0.039241318
1857.100311	0.039093766
1859.028764	0.038891666
1860.957217	0.038713090
1862.885670	0.038813502
1864.814123	0.039177820
1866.742576	0.039260194
1868.671029	0.038866442
1870.599482	0.038357805
1872.527935	0.037698895
1874.456388	0.036980659
1876.384842	0.036511108
1878.313295	0.036065280
1880.241748	0.035560787
1882.170201	0.035305787
1884.098654	0.035337362
1886.027107	0.035293899
1887.955560	0.034785930
1889.884013	0.034129128
1891.812466	0.033710077
1893.740919	0.033282936
1895.669372	0.033004273
1897.597825	0.032978285
1899.526278	0.032846123
1901.454732	0.032648001
1903.383185	0.032695338
1905.311638	0.032946046
1907.240091	0.032838065
1909.168544	0.032095972
1911.096997	0.031265020
1913.025450	0.030779278
1914.953903	0.030413428
1916.882356	0.030048009
1918.810809	0.030151315
1920.739262	0.030373868
1922.667715	0.030095529
1924.596168	0.029709948
1926.524622	0.029246213
1928.453075	0.028638231
1930.381528	0.028203884
1932.309981	0.027953288
1934.238434	0.027736727
1936.166887	0.027471950
1938.095340	0.027332094
1940.023793	0.027461352
1941.952246	0.027632579
1943.880699	0.027535910
1945.809152	0.027030012
1947.737605	0.026436936
1949.666058	0.025982084
1951.594511	0.025390185
1953.522965	0.024725903
1955.451418	0.024459684
1957.379871	0.024605993
1959.308324	0.024584165
1961.236777	0.024160506
1963.165230	0.023685781
1965.093683	0.023469137
1967.022136	0.023548393
1968.950589	0.023586264
1970.879042	0.023210514
1972.807495	0.022707893
1974.735948	0.022465557
1976.664401	0.022425471
1978.592855	0.022340862
1980.521308	0.021995444
1982.449761	0.021611972
1984.378214	0.021484092
1986.306667	0.021242535
1988.235120	0.020775074
1990.163573	0.020705432
1992.092026	0.021041103
1994.020479	0.020999460
1995.948932	0.020376157
1997.877385	0.019713210
1999.805838	0.019332001
2001.734291	0.019197874
2003.662744	0.019267282
2005.591198	0.019445099
2007.519651	0.019507281
2009.448104	0.019271906
2011.376557	0.018945351
2013.305010	0.018928733
2015.233463	0.019103920
2017.161916	0.019065397
2019.090369	0.018825850
2021.018822	0.018662432
2022.947275	0.018683566
2024.875728	0.018802173
2026.804181	0.018789718
2028.732634	0.018533397
2030.661088	0.018226391
2032.589541	0.018081149
2034.517994	0.018109167
2036.446447	0.018128872
2038.374900	0.017894894
2040.303353	0.017501021
2042.231806	0.017211089
2044.160259	0.017011100
2046.088712	0.016806215
2048.017165	0.016629994
2049.945618	0.016600054
2051.874071	0.016640952
2053.802524	0.016445840
2055.730978	0.016101254
2057.659431	0.015925854
2059.587884	0.015791582
2061.516337	0.015485859
2063.444790	0.015212142
2065.373243	0.015283964
2067.301696	0.015554233
2069.230149	0.015558485
2071.158602	0.015307109
2073.087055	0.015257249
2075.015508	0.015495364
2076.943961	0.015616152
2078.872414	0.015442458
2080.800867	0.015220265
2082.729321	0.015028475
2084.657774	0.014844405
2086.586227	0.014917780
2088.514680	0.015192920
2090.443133	0.015214550
2092.371586	0.014955450
2094.300039	0.014796860
2096.228492	0.014816998
2098.156945	0.014778272
2100.085398	0.014533385
2102.013851	0.014263343
2103.942304	0.014207516
2105.870757	0.014098071
2107.799211	0.013790187
2109.727664	0.013633676
2111.656117	0.013741232
2113.584570	0.013969772
2115.513023	0.014114455
2117.441476	0.013965201
2119.369929	0.013547176
2121.298382	0.013135753
2123.226835	0.012976090
2125.155288	0.013074171
2127.083741	0.013321063
2129.012194	0.013587995
2130.940647	0.013670604
2132.869100	0.013512107
2134.797554	0.013360240
2136.726007	0.013314622
2138.654460	0.013243710
2140.582913	0.013082913
2142.511366	0.012796172
2144.439819	0.012482494
2146.368272	0.012323409
2148.296725	0.012367117
2150.225178	0.012586487
2152.153631	0.012858305
2154.082084	0.013067688
2156.010537	0.013086895
2157.938990	0.012797810
2159.867444	0.012412244
2161.795897	0.012291442
2163.724350	0.012328932
2165.652803	0.012277669
2167.581256	0.012296710
2169.509709	0.012388936
2171.438162	0.012258913
2173.366615	0.011915040
2175.295068	0.011804393
2177.223521	0.012213171
2179.151974	0.012596548
2181.080427	0.012367086
2183.008880	0.011914793
2184.937334	0.011742736
2186.865787	0.011657468
2188.794240	0.011413616
2190.722693	0.011118060
2192.651146	0.010960318
2194.579599	0.010974721
2196.508052	0.011040657
2198.436505	0.011137038
2200.364958	0.011316910
2202.293411	0.011378163
2204.221864	0.011107046
2206.150317	0.010748779
2208.078770	0.010651482
2210.007223	0.010642275
2211.935677	0.010542716
2213.864130	0.010502514
2215.792583	0.010408930
2217.721036	0.010099902
2219.649489	0.009764644
2221.577942	0.009753232
2223.506395	0.010299349
2225.434848	0.010918581
2227.363301	0.010760352
2229.291754	0.010083164
2231.220207	0.009856110
2233.148660	0.010205261
2235.077113	0.010481499
2237.005567	0.010303705
2238.934020	0.009889835
2240.862473	0.009588702
2242.790926	0.009451675
2244.719379	0.009375983
2246.647832	0.009320468
2248.576285	0.009403624
2250.504738	0.009586269
2252.433191	0.009612691
2254.361644	0.009599845
2256.290097	0.009675924
2258.218550	0.009725885
2260.147003	0.009579888
2262.075456	0.009255573
2264.003910	0.009046782
2265.932363	0.009155135
2267.860816	0.009419485
2269.789269	0.009524792
2271.717722	0.009408935
2273.646175	0.009278723
2275.574628	0.009256514
2277.503081	0.009295283
2279.431534	0.009248113
2281.359987	0.009071382
2283.288440	0.008969804
2285.216893	0.009002213
2287.145346	0.008880667
2289.073800	0.008576921
2291.002253	0.008434923
2292.930706	0.008464113
2294.859159	0.008430559
2296.787612	0.008376100
2298.716065	0.008393548
2300.644518	0.008460895
2302.572971	0.008599997
2304.501424	0.008681046
2306.429877	0.008649321
2308.358330	0.008797608
2310.286783	0.009148453
2312.215236	0.009143325
2314.143690	0.008636370
2316.072143	0.008258909
2318.000596	0.008477271
2319.929049	0.009092699
2321.857502	0.009439367
2323.785955	0.008926903
2325.714408	0.007697222
2327.642861	0.006745700
2329.571314	0.006859283
2331.499767	0.007814031
2333.428220	0.008661500
2335.356673	0.008996018
2337.285126	0.009109839
2339.213579	0.009077149
2341.142033	0.008803907
2343.070486	0.008139556
2344.998939	0.007315774
2346.927392	0.007146392
2348.855845	0.007629540
2350.784298	0.007929114
2352.712751	0.007828076
2354.641204	0.007634292
2356.569657	0.007292455
2358.498110	0.006796105
2360.426563	0.006443523
2362.355016	0.006120274
2364.283469	0.006186984
2366.211923	0.006925402
2368.140376	0.007769471
2370.068829	0.007875373
2371.997282	0.006952130
2373.925735	0.005911539
2375.854188	0.005533255
2377.782641	0.005800026
2379.711094	0.006341014
2381.639547	0.006670546
2383.568000	0.006642745
2385.496453	0.006587462
2387.424906	0.006648037
2389.353359	0.006597901
2391.281812	0.006353611
2393.210266	0.006158286
2395.138719	0.006218653
2397.067172	0.006482717
2398.995625	0.006669104
2400.924078	0.006532814
2402.852531	0.006225774
2404.780984	0.006163353
2406.709437	0.006225820
2408.637890	0.006448719
2410.566343	0.006669154
2412.494796	0.006372472
2414.423249	0.005923327
2416.351702	0.005727583
2418.280156	0.005480671
2420.208609	0.005330983
2422.137062	0.005556633
2424.065515	0.005849518
2425.993968	0.005997374
2427.922421	0.005994092
2429.850874	0.005900275
2431.779327	0.005914946
2433.707780	0.005931155
2435.636233	0.005921193
2437.564686	0.006178158
2439.493139	0.006681143
2441.421592	0.006906708
2443.350045	0.006589885
2445.278499	0.006056221
2447.206952	0.005740666
2449.135405	0.005704879
2451.063858	0.005750638
2452.992311	0.005731361
2454.920764	0.005645830
2456.849217	0.005723328
2458.777670	0.006075636
2460.706123	0.006302088
2462.634576	0.006085178
2464.563029	0.005879293
2466.491482	0.005990960
2468.419935	0.006096407
2470.348389	0.006224060
2472.276842	0.006577787
2474.205295	0.006988571
2476.133748	0.007169737
2478.062201	0.006898494
2479.990654	0.006342452
2481.919107	0.006077244
2483.847560	0.006206148
2485.776013	0.006476935
2487.704466	0.006874756
2489.632919	0.007171902
2491.561372	0.007060166
2493.489825	0.006774537
2495.418279	0.006690722
2497.346732	0.006882753
2499.275185	0.007166324
2501.203638	0.007169688
2503.132091	0.007099320
2505.060544	0.007450378
2506.988997	0.007955775
2508.917450	0.008184776
2510.845903	0.008385392
2512.774356	0.008692100
2514.702809	0.008898246
2516.631262	0.009021290
2518.559715	0.009272048
2520.488168	0.009526300
2522.416622	0.009667378
2524.345075	0.009880866
2526.273528	0.010223605
2528.201981	0.010417882
2530.130434	0.010366987
2532.058887	0.010390670
2533.987340	0.010561572
2535.915793	0.010765534
2537.844246	0.011078427
2539.772699	0.011528719
2541.701152	0.011933185
2543.629605	0.012147873
2545.558058	0.012378097
2547.486512	0.012758307
2549.414965	0.012966575
2551.343418	0.012998523
2553.271871	0.013139475
2555.200324	0.013396020
2557.128777	0.013666363
2559.057230	0.013906466
2560.985683	0.014118764
2562.914136	0.014279308
2564.842589	0.014370818
2566.771042	0.014579118
2568.699495	0.015177341
2570.627948	0.016054863
2572.556401	0.016560243
2574.484855	0.016371252
2576.413308	0.015933227
2578.341761	0.015671009
2580.270214	0.015711216
2582.198667	0.016107036
2584.127120	0.016706087
2586.055573	0.017136807
2587.984026	0.017328456
2589.912479	0.017499024
2591.840932	0.017614519
2593.769385	0.017649880
2595.697838	0.017643977
2597.626291	0.017538356
2599.554745	0.017624764
2601.483198	0.018021366
2603.411651	0.018352672
2605.340104	0.018372912
2607.268557	0.018221179
2609.197010	0.018286293
2611.125463	0.018721782
2613.053916	0.019049244
2614.982369	0.018738227
2616.910822	0.018112084
2618.839275	0.017958207
2620.767728	0.018411426
2622.696181	0.018850649
2624.624635	0.018810511
2626.553088	0.018594623
2628.481541	0.018517364
2630.409994	0.018509299
2632.338447	0.018470589
2634.266900	0.018355561
2636.195353	0.018357001
2638.123806	0.018561227
2640.052259	0.018574741
2641.980712	0.018287882
2643.909165	0.018227732
2645.837618	0.018547200
2647.766071	0.018747516
2649.694524	0.018549670
2651.622978	0.018207993
2653.551431	0.018076593
2655.479884	0.018183822
2657.408337	0.018169133
2659.336790	0.017848315
2661.265243	0.017290035
2663.193696	0.016669275
2665.122149	0.016574256
2667.050602	0.017048988
2668.979055	0.017117942
2670.907508	0.016680773
2672.835961	0.016560629
2674.764414	0.016762758
2676.692868	0.016870638
2678.621321	0.016907362
2680.549774	0.016944524
2682.478227	0.017035391
2684.406680	0.017030599
2686.335133	0.016486105
2688.263586	0.015638340
2690.192039	0.015185460
2692.120492	0.015023200
2694.048945	0.015006318
2695.977398	0.015265935
2697.905851	0.015347401
2699.834304	0.015015641
2701.762757	0.014696675
2703.691211	0.014574466
2705.619664	0.014545801
2707.548117	0.014517698
2709.476570	0.014437377
2711.405023	0.014408774
2713.333476	0.014337443
2715.261929	0.014006886
2717.190382	0.013726747
2719.118835	0.013809596
2721.047288	0.014056046
2722.975741	0.014081075
2724.904194	0.013747117
2726.832647	0.013604918
2728.761101	0.014050213
2730.689554	0.014469001
2732.618007	0.014484342
2734.546460	0.014422555
2736.474913	0.014225916
2738.403366	0.013927302
2740.331819	0.014020020
2742.260272	0.014344024
2744.188725	0.014399795
2746.117178	0.014183147
2748.045631	0.013817991
2749.974084	0.013432577
2751.902537	0.013171737
2753.830991	0.013025052
2755.759444	0.012957618
2757.687897	0.012831775
2759.616350	0.012457632
2761.544803	0.012087423
2763.473256	0.012211545
2765.401709	0.012751820
2767.330162	0.013139227
2769.258615	0.013201366
2771.187068	0.013231061
2773.115521	0.013393437
2775.043974	0.013591804
2776.972427	0.013502687
2778.900880	0.013188016
2780.829334	0.013100091
2782.757787	0.013149563
2784.686240	0.013150886
2786.614693	0.013103329
2788.543146	0.012851240
2790.471599	0.012476009
2792.400052	0.012320235
2794.328505	0.012496682
2796.256958	0.012714967
2798.185411	0.012570571
2800.113864	0.012106855
2802.042317	0.011702251
2803.970770	0.011504020
2805.899224	0.011631175
2807.827677	0.012177648
2809.756130	0.012683248
2811.684583	0.012805643
2813.613036	0.012583030
2815.541489	0.011925696
2817.469942	0.011178530
2819.398395	0.011048094
2821.326848	0.011600171
2823.255301	0.012152791
2825.183754	0.012094181
2827.112207	0.011792173
2829.040660	0.011839605
2830.969113	0.011927525
2832.897567	0.011651955
2834.826020	0.011417869
2836.754473	0.011553963
2838.682926	0.011668980
2840.611379	0.011561219
2842.539832	0.011405980
2844.468285	0.011264330
2846.396738	0.011135451
2848.325191	0.011244074
2850.253644	0.011773058
2852.182097	0.012292406
2854.110550	0.012363175
2856.039003	0.012173349
2857.967457	0.012013999
2859.895910	0.011816436
2861.824363	0.011378272
2863.752816	0.010873116
2865.681269	0.010715107
2867.609722	0.010967960
2869.538175	0.011332156
2871.466628	0.011411434
2873.395081	0.011096127
2875.323534	0.010676433
2877.251987	0.010532068
2879.180440	0.010692979
2881.108893	0.010854527
2883.037347	0.011070259
2884.965800	0.011516342
2886.894253	0.011693236
2888.822706	0.011209734
2890.751159	0.010567953
2892.679612	0.010298477
2894.608065	0.010145225
2896.536518	0.009962405
2898.464971	0.010039262
2900.393424	0.010336827
2902.321877	0.010558307
2904.250330	0.010677455
2906.178783	0.010646075
2908.107236	0.010552006
2910.035690	0.010558970
2911.964143	0.010781496
2913.892596	0.011108779
2915.821049	0.011102313
2917.749502	0.011041201
2919.677955	0.011153147
2921.606408	0.011132643
2923.534861	0.011005318
2925.463314	0.010671319
2927.391767	0.010001215
2929.320220	0.009638641
2931.248673	0.009881303
2933.177126	0.010164279
2935.105580	0.010292817
2937.034033	0.010557614
2938.962486	0.011010451
2940.890939	0.011314496
2942.819392	0.011125466
2944.747845	0.010691640
2946.676298	0.010529071
2948.604751	0.010598208
2950.533204	0.010608941
2952.461657	0.010634396
2954.390110	0.010762325
2956.318563	0.010751504
2958.247016	0.010504302
2960.175469	0.010476363
2962.103923	0.010891077
2964.032376	0.011357517
2965.960829	0.011683723
2967.889282	0.012121423
2969.817735	0.012581192
2971.746188	0.012751978
2973.674641	0.012658068
2975.603094	0.012332023
2977.531547	0.011950629
2979.460000	0.011952658
2981.388453	0.012323181
2983.316906	0.012433816
2985.245359	0.011968627
2987.173813	0.011191230
2989.102266	0.010655106
2991.030719	0.010823752
2992.959172	0.011378793
2994.887625	0.011738413
2996.816078	0.011789046
2998.744531	0.011720940
3000.672984	0.011874537
3002.601437	0.012171025
3004.529890	0.012087819
3006.458343	0.011559975
3008.386796	0.011257022
3010.315249	0.011445808
3012.243703	0.011711983
3014.172156	0.011827911
3016.100609	0.011773809
3018.029062	0.011516855
3019.957515	0.011435685
3021.885968	0.011923267
3023.814421	0.012609737
3025.742874	0.012970921
3027.671327	0.013208365
3029.599780	0.013450189
3031.528233	0.013338891
3033.456686	0.013021340
3035.385139	0.012919924
3037.313592	0.013037609
3039.242046	0.013280128
3041.170499	0.013586702
3043.098952	0.013809833
3045.027405	0.013907406
3046.955858	0.013986367
3048.884311	0.013956313
3050.812764	0.013597739
3052.741217	0.013136614
3054.669670	0.013132414
3056.598123	0.013512722
3058.526576	0.013767851
3060.455029	0.014118941
3062.383482	0.014718856
3064.311936	0.014956341
3066.240389	0.014836447
3068.168842	0.014852202
3070.097295	0.014954724
3072.025748	0.015178585
3073.954201	0.015522390
3075.882654	0.015359147
3077.811107	0.014712323
3079.739560	0.014481434
3081.668013	0.014805348
3083.596466	0.015154748
3085.524919	0.015407199
3087.453372	0.015763963
3089.381825	0.016111936
3091.310279	0.015941791
3093.238732	0.015534189
3095.167185	0.015803205
3097.095638	0.016707156
3099.024091	0.017504670
3100.952544	0.017589197
3102.880997	0.016978484
3104.809450	0.016453456
3106.737903	0.016506035
3108.666356	0.016834524
3110.594809	0.017020445
3112.523262	0.016980005
3114.451715	0.016968321
3116.380169	0.017274255
3118.308622	0.018006578
3120.237075	0.018972337
3122.165528	0.019504312
3124.093981	0.018975191
3126.022434	0.017943170
3127.950887	0.017511290
3129.879340	0.017779566
3131.807793	0.018128453
3133.736246	0.018426364
3135.664699	0.018856699
3137.593152	0.019169874
3139.521605	0.019169949
3141.450058	0.019081155
3143.378512	0.019052042
3145.306965	0.019346938
3147.235418	0.020092580
3149.163871	0.020642303
3151.092324	0.020555537
3153.020777	0.020170702
3154.949230	0.020022677
3156.877683	0.020411013
3158.806136	0.021089157
3160.734589	0.021569133
3162.663042	0.021766199
3164.591495	0.021793278
3166.519948	0.021801196
3168.448402	0.021814786
3170.376855	0.021820005
3172.305308	0.022005802
3174.233761	0.022199685
3176.162214	0.022165384
3178.090667	0.022172766
3180.019120	0.022350714
3181.947573	0.022604100
3183.876026	0.022878788
3185.804479	0.022926131
3187.732932	0.022530533
3189.661385	0.022114957
3191.589838	0.022407308
3193.518292	0.023202375
3195.446745	0.023887871
3197.375198	0.024400329
3199.303651	0.024535595
3201.232104	0.024155149
3203.160557	0.023943501
3205.089010	0.024313794
3207.017463	0.024741458
3208.945916	0.024821125
3210.874369	0.024962587
3212.802822	0.025453322
3214.731275	0.025888363
3216.659728	0.025972174
3218.588181	0.025842343
3220.516635	0.025648344
3222.445088	0.025578286
3224.373541	0.025755007
3226.301994	0.025671937
3228.230447	0.024989313
3230.158900	0.024467314
3232.087353	0.024994476
3234.015806	0.026436675
3235.944259	0.027769230
3237.872712	0.028227217
3239.801165	0.027938919
3241.729618	0.027697992
3243.658071	0.027932443
3245.586525	0.028122628
3247.514978	0.027872885
3249.443431	0.027437055
3251.371884	0.027080543
3253.300337	0.027095944
3255.228790	0.027676392
3257.157243	0.028164383
3259.085696	0.028020775
3261.014149	0.027928084
3262.942602	0.028445460
3264.871055	0.029173236
3266.799508	0.029594073
3268.727961	0.029409926
3270.656414	0.028630076
3272.584868	0.028024925
3274.513321	0.028386168
3276.441774	0.029230693
3278.370227	0.029562397
3280.298680	0.029466193
3282.227133	0.029333210
3284.155586	0.029001098
3286.084039	0.028815657
3288.012492	0.029087761
3289.940945	0.029254751
3291.869398	0.029336369
3293.797851	0.029857885
3295.726304	0.030433863
3297.654758	0.030507432
3299.583211	0.030384315
3301.511664	0.030300694
3303.440117	0.029962091
3305.368570	0.029654210
3307.297023	0.030060949
3309.225476	0.030885033
3311.153929	0.031194270
3313.082382	0.030831149
3315.010835	0.030481862
3316.939288	0.030729396
3318.867741	0.031513672
3320.796194	0.032261819
3322.724648	0.032510210
3324.653101	0.032330565
3326.581554	0.031984050
3328.510007	0.031659544
3330.438460	0.031592652
3332.366913	0.031789772
3334.295366	0.031842921
3336.223819	0.031855088
3338.152272	0.032352023
3340.080725	0.032873679
3342.009178	0.032620039
3343.937631	0.032030940
3345.866084	0.031948123
3347.794537	0.032407381
3349.722991	0.033124723
3351.651444	0.034063838
3353.579897	0.035090014
3355.508350	0.035543270
3357.436803	0.034924641
3359.365256	0.033939946
3361.293709	0.033726364
3363.222162	0.034291960
3365.150615	0.034771584
3367.079068	0.034881830
3369.007521	0.034992266
3370.935974	0.035182890
3372.864427	0.035242848
3374.792881	0.035314683
3376.721334	0.035725348
3378.649787	0.036320753
3380.578240	0.036625464
3382.506693	0.036274537
3384.435146	0.035593890
3386.363599	0.035510100
3388.292052	0.036134131
3390.220505	0.036563016
3392.148958	0.036240280
3394.077411	0.035606176
3396.005864	0.035384439
3397.934317	0.035770826
3399.862770	0.036364391
3401.791224	0.036939569
3403.719677	0.037511956
3405.648130	0.038006324
3407.576583	0.037774976
3409.505036	0.037160654
3411.433489	0.037064113
3413.361942	0.037284471
3415.290395	0.037378527
3417.218848	0.037664250
3419.147301	0.038099576
3421.075754	0.038387511
3423.004207	0.038641866
3424.932660	0.038750075
3426.861114	0.038399629
3428.789567	0.037822157
3430.718020	0.037449315
3432.646473	0.037287977
3434.574926	0.037350912
3436.503379	0.037538640
3438.431832	0.037384838
3440.360285	0.036850981
3442.288738	0.036315039
3444.217191	0.035889171
3446.145644	0.035776585
3448.074097	0.036185149
3450.002550	0.036376033
3451.931004	0.036193475
3453.859457	0.036238793
3455.787910	0.036105018
3457.716363	0.035664592
3459.644816	0.035665773
3461.573269	0.036051832
3463.501722	0.036202751
3465.430175	0.036133148
3467.358628	0.036151778
3469.287081	0.036232155
3471.215534	0.036035489
3473.143987	0.035274990
3475.072440	0.034202304
3477.000893	0.033630636
3478.929347	0.033902869
3480.857800	0.034283988
3482.786253	0.034262013
3484.714706	0.034153834
3486.643159	0.033995256
3488.571612	0.033641107
3490.500065	0.033151884
3492.428518	0.032633238
3494.356971	0.032390825
3496.285424	0.032798998
3498.213877	0.033691827
3500.142330	0.034215648
3502.070783	0.033920910
3503.999237	0.033624317
3505.927690	0.033865493
3507.856143	0.033830635
3509.784596	0.033170182
3511.713049	0.032394141
3513.641502	0.031887949
3515.569955	0.031775005
3517.498408	0.031805363
3519.426861	0.031767093
3521.355314	0.031401973
3523.283767	0.030417960
3525.212220	0.029326646
3527.140673	0.028872764
3529.069126	0.028960455
3530.997580	0.029116668
3532.926033	0.029086860
3534.854486	0.028792987
3536.782939	0.028663177
3538.711392	0.029033398
3540.639845	0.029405525
3542.568298	0.029436478
3544.496751	0.029234890
3546.425204	0.028805614
3548.353657	0.028259192
3550.282110	0.027841456
3552.210563	0.027573420
3554.139016	0.027034448
3556.067470	0.026038570
3557.995923	0.025267895
3559.924376	0.025367048
3561.852829	0.026089260
3563.781282	0.026495948
3565.709735	0.026025698
3567.638188	0.025318362
3569.566641	0.024887139
3571.495094	0.024476131
3573.423547	0.024250396
3575.352000	0.024393817
3577.280453	0.024288785
3579.208906	0.023536799
3581.137360	0.022676587
3583.065813	0.022346616
3584.994266	0.022474948
3586.922719	0.022619367
3588.851172	0.022927521
3590.779625	0.023254605
3592.708078	0.022809334
3594.636531	0.021866808
3596.564984	0.021490892
3598.493437	0.021574328
3600.421890	0.021358756
3602.350343	0.021088835
3604.278796	0.021246582
3606.207249	0.021536985
3608.135703	0.021641126
3610.064156	0.021415321
3611.992609	0.020814838
3613.921062	0.020556426
3615.849515	0.020835770
3617.777968	0.020583378
3619.706421	0.019640224
3621.634874	0.019010317
3623.563327	0.018929191
3625.491780	0.018911827
3627.420233	0.018664053
3629.348686	0.018597824
3631.277139	0.018519571
3633.205593	0.017890042
3635.134046	0.017335856
3637.062499	0.017218657
3638.990952	0.017100912
3640.919405	0.016943498
3642.847858	0.017037844
3644.776311	0.017088955
3646.704764	0.016482145
3648.633217	0.015780171
3650.561670	0.015890798
3652.490123	0.016023716
3654.418576	0.015023714
3656.347029	0.013655481
3658.275482	0.013347500
3660.203936	0.013718815
3662.132389	0.013749737
3664.060842	0.013635062
3665.989295	0.013979701
3667.917748	0.014382685
3669.846201	0.014196793
3671.774654	0.013659648
3673.703107	0.012779837
3675.631560	0.012009110
3677.560013	0.011931292
3679.488466	0.011687413
3681.416919	0.011146105
3683.345372	0.011156546
3685.273826	0.011726235
3687.202279	0.011932995
3689.130732	0.011484792
3691.059185	0.011194013
3692.987638	0.011389564
3694.916091	0.011729687
3696.844544	0.012132537
3698.772997	0.012687536
3700.701450	0.013132729
3702.629903	0.013151350
3704.558356	0.012787552
3706.486809	0.012369576
3708.415262	0.012201111
3710.343716	0.012285250
3712.272169	0.012492167
3714.200622	0.012793059
3716.129075	0.012911276
3718.057528	0.012699119
3719.985981	0.012390389
3721.914434	0.012134425
3723.842887	0.011769903
3725.771340	0.011249619
3727.699793	0.010958050
3729.628246	0.011232706
3731.556699	0.012405558
3733.485152	0.014042081
3735.413605	0.014270503
3737.342059	0.013090475
3739.270512	0.012423834
3741.198965	0.012728705
3743.127418	0.012962732
3745.055871	0.012803487
3746.984324	0.012939461
3748.912777	0.012973036
3750.841230	0.012749641
3752.769683	0.012696634
3754.698136	0.012509434
3756.626589	0.012176537
3758.555042	0.012529399
3760.483495	0.013696139
3762.411949	0.014481799
3764.340402	0.014178433
3766.268855	0.013316898
3768.197308	0.012414233
3770.125761	0.011880141
3772.054214	0.012051423
3773.982667	0.012439603
3775.911120	0.012608429
3777.839573	0.012711696
3779.768026	0.013010318
3781.696479	0.013372924
3783.624932	0.013459375
3785.553385	0.013324098
3787.481838	0.013102294
3789.410292	0.012951607
3791.338745	0.013119604
3793.267198	0.013515752
3795.195651	0.013808251
3797.124104	0.013817510
3799.052557	0.013444092
3800.981010	0.013028373
3802.909463	0.013341676
3804.837916	0.013685501
3806.766369	0.013270703
3808.694822	0.012920327
3810.623275	0.012967352
3812.551728	0.013066921
3814.480182	0.013302540
3816.408635	0.013706817
3818.337088	0.013360275
3820.265541	0.011906039
3822.193994	0.011126205
3824.122447	0.011538520
3826.050900	0.012220803
3827.979353	0.013161833
3829.907806	0.014158465
3831.836259	0.014467070
3833.764712	0.014149491
3835.693165	0.013842889
3837.621618	0.014107499
3839.550071	0.014966360
3841.478525	0.015374226
3843.406978	0.014933500
3845.335431	0.014597044
3847.263884	0.014595273
3849.192337	0.014291691
3851.120790	0.013295693
3853.049243	0.012219356
3854.977696	0.012207386
3856.906149	0.012703041
3858.834602	0.012268252
3860.763055	0.011071675
3862.691508	0.010627446
3864.619961	0.011795493
3866.548415	0.013436679
3868.476868	0.013994335
3870.405321	0.013847806
3872.333774	0.013591474
3874.262227	0.013035577
3876.190680	0.012712922
3878.119133	0.012861661
3880.047586	0.013411911
3881.976039	0.014128437
3883.904492	0.014030510
3885.832945	0.013202133
3887.761398	0.012667554
3889.689851	0.012323785
3891.618305	0.012160232
3893.546758	0.012441915
3895.475211	0.012443944
3897.403664	0.011805003
3899.332117	0.011233271
3901.260570	0.011228893
3903.189023	0.011426522
3905.117476	0.011254866
3907.045929	0.010766321
3908.974382	0.010170268
3910.902835	0.009688423
3912.831288	0.009758527
3914.759741	0.010420430
3916.688194	0.010984424
3918.616648	0.011007760
3920.545101	0.010878451
3922.473554	0.010754326
3924.402007	0.010421599
3926.330460	0.010088436
3928.258913	0.010124817
3930.187366	0.010484559
3932.115819	0.010743164
3934.044272	0.010650311
3935.972725	0.010498066
3937.901178	0.010782144
3939.829631	0.011434587
3941.758084	0.011678278
3943.686538	0.011191451
3945.614991	0.010641329
3947.543444	0.010629978
3949.471897	0.011145582
3951.400350	0.011663636
3953.328803	0.011649425
3955.257256	0.010988140
3957.185709	0.010145905
3959.114162	0.009865171
3961.042615	0.010198995
3962.971068	0.010346171
3964.899521	0.010011056
3966.827974	0.009855575
3968.756427	0.010184551
3970.684881	0.010476978
3972.613334	0.010444844
3974.541787	0.010435762
3976.470240	0.010413192
3978.398693	0.009863214
3980.327146	0.009156934
3982.255599	0.009222558
3984.184052	0.009918553
3986.112505	0.010475229
3988.040958	0.010724120
3989.969411	0.010577475
3991.897864	0.009847450
3993.826317	0.008990555
3995.754771	0.008328009
3997.683224	0.007885194
3999.611677	0.007793570
4001.540130	0.008157091
4003.468583	0.008543300
4005.397036	0.008896510
4007.325489	0.009271552
4009.253942	0.009680521
4011.182395	0.010084902
4013.110848	0.010335596
4015.039301	0.010313536
4016.967754	0.010102349
4018.896207	0.009713338
4020.824661	0.009495165
4022.753114	0.009772514
4024.681567	0.010129303
4026.610020	0.009998059
4028.538473	0.009299267
4030.466926	0.008519804
4032.395379	0.008028040
4034.323832	0.008003622
4036.252285	0.008472917
4038.180738	0.009020995
4040.109191	0.009601979
4042.037644	0.009943316
4043.966097	0.009704802
4045.894550	0.009510870
4047.823004	0.009399135
4049.751457	0.009079860
4051.679910	0.008955595
4053.608363	0.008831830
4055.536816	0.008352768
4057.465269	0.007937732
4059.393722	0.007525779
4061.322175	0.006851936
4063.250628	0.006523779
4065.179081	0.007070499
4067.107534	0.008398260
4069.035987	0.009855193
4070.964440	0.010598372
4072.892894	0.010401443
4074.821347	0.010161394
4076.749800	0.010267521
4078.678253	0.010316389
4080.606706	0.010075752
4082.535159	0.009370581
4084.463612	0.008513932
4086.392065	0.008008560
4088.320518	0.007881122
4090.248971	0.008179966
4092.177424	0.008605858
4094.105877	0.008880252
4096.034330	0.008701100
4097.962783	0.007837660
4099.891237	0.007053596
4101.819690	0.007347738
4103.748143	0.008456291
4105.676596	0.009712632
4107.605049	0.010523447
4109.533502	0.010190655
4111.461955	0.008751565
4113.390408	0.007539313
4115.318861	0.007458450
4117.247314	0.007569420
4119.175767	0.007508237
4121.104220	0.007912098
4123.032673	0.008624949
4124.961127	0.009012432
4126.889580	0.008478399
4128.818033	0.007440599
4130.746486	0.007025402
4132.674939	0.007108016
4134.603392	0.006799438
4136.531845	0.006591928
4138.460298	0.007090935
4140.388751	0.007510971
4142.317204	0.007650951
4144.245657	0.007952427
4146.174110	0.008270822
4148.102563	0.007836763
4150.031017	0.006784664
4151.959470	0.005865448
4153.887923	0.005409829
4155.816376	0.005362413
4157.744829	0.005890868
4159.673282	0.006884208
4161.601735	0.007603203
4163.530188	0.007704982
4165.458641	0.007706334
4167.387094	0.007686968
4169.315547	0.007354975
4171.244000	0.007002213
4173.172453	0.007087648
4175.100906	0.007626419
4177.029360	0.008156497
4178.957813	0.007918285
4180.886266	0.007351876
4182.814719	0.006763956
4184.743172	0.006713049
4186.671625	0.007524449
4188.600078	0.007922871
4190.528531	0.007493411
4192.456984	0.007317872
4194.385437	0.007474029
4196.313890	0.007150192
4198.242343	0.006538296
4200.170796	0.006332506
4202.099250	0.006574458
4204.027703	0.006691337
4205.956156	0.006009737
4207.884609	0.005493430
4209.813062	0.006280982
4211.741515	0.007260808
4213.669968	0.007124755
4215.598421	0.005869400
4217.526874	0.005065716
4219.455327	0.005478127
4221.383780	0.006548421
4223.312233	0.007356070
4225.240686	0.007193683
4227.169139	0.006345897
4229.097593	0.005708380
4231.026046	0.005392579
4232.954499	0.005715707
4234.882952	0.005888565
4236.811405	0.005385061
4238.739858	0.005116771
4240.668311	0.006031826
4242.596764	0.007298233
4244.525217	0.007843410
4246.453670	0.007175682
4248.382123	0.006223412
4250.310576	0.006227535
4252.239029	0.007028563
4254.167483	0.007889719
4256.095936	0.008092014
4258.024389	0.007614980
4259.952842	0.007283302
4261.881295	0.007894861
4263.809748	0.008757410
4265.738201	0.008647969
4267.666654	0.007798905
4269.595107	0.006958580
4271.523560	0.006228104
4273.452013	0.005614857
4275.380466	0.005891392
4277.308919	0.006690562
4279.237373	0.006914754
4281.165826	0.006578217
4283.094279	0.006507661
4285.022732	0.006843115
4286.951185	0.006586992
4288.879638	0.005910387
4290.808091	0.005346950
4292.736544	0.004964472
4294.664997	0.004804958
4296.593450	0.005063304
4298.521903	0.005880980
4300.450356	0.006343527
4302.378809	0.005898837
4304.307262	0.005565836
4306.235716	0.005366136
4308.164169	0.005262361
4310.092622	0.005876008
4312.021075	0.006554856
4313.949528	0.006746133
4315.877981	0.006765153
4317.806434	0.006834873
4319.734887	0.007252030
4321.663340	0.007797712
4323.591793	0.007537455
4325.520246	0.006492788
4327.448699	0.005450405
4329.377152	0.004530673
4331.305606	0.004218351
4333.234059	0.004975175
4335.162512	0.006216375
4337.090965	0.007095670
4339.019418	0.007231640
4340.947871	0.006351317
4342.876324	0.005145184
4344.804777	0.004288553
4346.733230	0.004170269
4348.661683	0.004776167
4350.590136	0.005636424
4352.518589	0.006262496
4354.447042	0.006359889
4356.375495	0.006124242
4358.303949	0.006062318
4360.232402	0.006613195
4362.160855	0.007627859
4364.089308	0.008330191
4366.017761	0.008180356
4367.946214	0.007686963
4369.874667	0.007507672
4371.803120	0.007137112
4373.731573	0.006048664
4375.660026	0.005159025
4377.588479	0.005563111
4379.516932	0.006100177
4381.445385	0.006117249
4383.373839	0.006118009
4385.302292	0.006405797
4387.230745	0.006700148
4389.159198	0.007008763
4391.087651	0.007573662
4393.016104	0.007948644
4394.944557	0.007418327
4396.873010	0.006801080
4398.801463	0.006606231
4400.729916	0.006570532
4402.658369	0.006798219
4404.586822	0.006871822
4406.515275	0.006505909
4408.443729	0.006151700
4410.372182	0.006149358
4412.300635	0.006280408
4414.229088	0.006325814
4416.157541	0.006268235
4418.085994	0.006109054
4420.014447	0.006135909
4421.942900	0.006402617
4423.871353	0.006998388
4425.799806	0.007235942
4427.728259	0.006821185
4429.656712	0.006371705
4431.585165	0.006636777
4433.513618	0.007684137
4435.442072	0.008667328
4437.370525	0.008677451
4439.298978	0.007889098
4441.227431	0.006811035
4443.155884	0.006040361
4445.084337	0.005625816
4447.012790	0.005100333
4448.941243	0.005151674
4450.869696	0.006234459
4452.798149	0.007258232
4454.726602	0.007194157
4456.655055	0.006503920
4458.583508	0.006045390
4460.511962	0.006122590
4462.440415	0.006562993
4464.368868	0.006679907
4466.297321	0.006157122
4468.225774	0.005805968
4470.154227	0.006674323
4472.082680	0.007674546
4474.011133	0.007693224
4475.939586	0.007002943
4477.868039	0.006933909
4479.796492	0.007763284
4481.724945	0.007956424
4483.653398	0.007644015
4485.581851	0.007097868
4487.510305	0.006115181
4489.438758	0.005606824
4491.367211	0.006373362
4493.295664	0.007772730
4495.224117	0.008541469
4497.152570	0.008313742
4499.081023	0.007778501
4501.009476	0.007504553
4502.937929	0.007042375
4504.866382	0.006584227
4506.794835	0.006764075
4508.723288	0.007500896
4510.651741	0.008035555
4512.580195	0.007462961
4514.508648	0.007026702
4516.437101	0.007771541
4518.365554	0.008105248
4520.294007	0.007068786
4522.222460	0.005892507
4524.150913	0.005598866
4526.079366	0.005865495
4528.007819	0.005616510
4529.936272	0.005301785
4531.864725	0.005716030
4533.793178	0.006580336
4535.721631	0.006744302
4537.650084	0.006200756
4539.578538	0.006209017
4541.506991	0.007032024
4543.435444	0.007641795
4545.363897	0.007220414
4547.292350	0.006416359
4549.220803	0.006487297
4551.149256	0.006866057
4553.077709	0.006324529
4555.006162	0.005170753
4556.934615	0.004347535
4558.863068	0.004496892
4560.791521	0.004579270
4562.719974	0.004823577
4564.648428	0.005759565
4566.576881	0.006468193
4568.505334	0.006432949
4570.433787	0.006408356
4572.362240	0.006552211
4574.290693	0.006391340
4576.219146	0.006273726
4578.147599	0.006325873
4580.076052	0.006771402
4582.004505	0.007383837
4583.932958	0.007951755
4585.861411	0.008419478
4587.789864	0.008294792
4589.718318	0.007140895
4591.646771	0.006024154
4593.575224	0.006043534
4595.503677	0.006725676
4597.432130	0.007213276
4599.360583	0.007688897
4601.289036	0.008039212
4603.217489	0.007439622
[truncated: 1,501 more rows]
