# Supplementary material for: Adaptive Method for Quantitative Estimation of Glucose and Fructose Concentrations in Aqueous Solutions Based on Infrared Nanoantenna Optics
Source: Sensors (Basel). 2019 Jul 11;19(14):3053. doi: 10.3390/s19143053 (PMC6678705; doi:10.3390/s19143053)
Supplement: Supplementary file 1 [file sensors-19-03053-s001.zip › 00_Measurement_Data/Fructose cycles/4 c=25 gl/res4 sc50_50 ap100x100/4 c25 gl.12.txt]

748.239793	0.015589098
750.168246	0.019657036
752.096699	0.028811188
754.025152	0.027014693
755.953605	0.020674076
757.882058	0.021164056
759.810511	0.020608194
761.738964	0.021865295
763.667418	0.029728198
765.595871	0.030392002
767.524324	0.036552180
769.452777	0.032604296
771.381230	0.017440476
773.309683	0.012552739
775.238136	0.031266239
777.166589	0.043091737
779.095042	0.038298488
781.023495	0.031924192
782.951948	0.016374532
784.880401	0.012449545
786.808854	0.016395874
788.737308	0.018305929
790.665761	0.022546276
792.594214	0.032614093
794.522667	0.044445518
796.451120	0.051618572
798.379573	0.053886104
800.308026	0.051307380
802.236479	0.046886012
804.164932	0.032250851
806.093385	0.019124545
808.021838	0.030274555
809.950291	0.051008843
811.878744	0.044700649
813.807197	0.022424951
815.735651	0.014594689
817.664104	0.014699865
819.592557	0.014981134
821.521010	0.020677304
823.449463	0.027900910
825.377916	0.021359323
827.306369	0.031041726
829.234822	0.036354780
831.163275	0.028086063
833.091728	0.019424077
835.020181	0.016703039
836.948634	0.020804059
838.877087	0.019259296
840.805541	0.020328410
842.733994	0.019217392
844.662447	0.015512979
846.590900	0.010840677
848.519353	0.014043821
850.447806	0.020323588
852.376259	0.018276906
854.304712	0.017824743
856.233165	0.025002854
858.161618	0.032124776
860.090071	0.029997909
862.018524	0.023783643
863.946977	0.021344772
865.875430	0.020908492
867.803884	0.016627468
869.732337	0.014212314
871.660790	0.019678377
873.589243	0.027369585
875.517696	0.033188358
877.446149	0.036742963
879.374602	0.036632009
881.303055	0.035923775
883.231508	0.037614658
885.159961	0.041111901
887.088414	0.044502649
889.016867	0.047379658
890.945320	0.052178413
892.873774	0.058429554
894.802227	0.061273124
896.730680	0.061204378
898.659133	0.062419377
900.587586	0.064189680
902.516039	0.065371931
904.444492	0.068150267
906.372945	0.072759517
908.301398	0.076355219
910.229851	0.078488030
912.158304	0.082270943
914.086757	0.088347279
916.015210	0.093618162
917.943664	0.097410731
919.872117	0.100690834
921.800570	0.103510551
923.729023	0.106768198
925.657476	0.111959077
927.585929	0.118429042
929.514382	0.124075070
931.442835	0.129171863
933.371288	0.134794995
935.299741	0.139705122
937.228194	0.143582165
939.156647	0.148586273
941.085100	0.155686572
943.013553	0.163433090
944.942007	0.170530096
946.870460	0.176709101
948.798913	0.182010010
950.727366	0.187443137
952.655819	0.194137469
954.584272	0.200547591
956.512725	0.204876930
958.441178	0.209175527
960.369631	0.215175778
962.298084	0.221750543
964.226537	0.228690833
966.154990	0.235996172
968.083443	0.242510065
970.011897	0.248457089
971.940350	0.255455285
973.868803	0.263666511
975.797256	0.271491945
977.725709	0.277786016
979.654162	0.282827377
981.582615	0.287674934
983.511068	0.292943269
985.439521	0.299131036
987.367974	0.306485295
989.296427	0.313409269
991.224880	0.318671227
993.153333	0.323669314
995.081786	0.329618156
997.010240	0.335502714
998.938693	0.340199053
1000.867146	0.344690323
1002.795599	0.350186527
1004.724052	0.355938077
1006.652505	0.361145556
1008.580958	0.365620226
1010.509411	0.368882477
1012.437864	0.371682584
1014.366317	0.375150889
1016.294770	0.378673524
1018.223223	0.381840974
1020.151676	0.385314167
1022.080130	0.388790131
1024.008583	0.391574353
1025.937036	0.394158661
1027.865489	0.396541685
1029.793942	0.397907615
1031.722395	0.398947895
1033.650848	0.400476396
1035.579301	0.401681423
1037.507754	0.402390659
1039.436207	0.403387368
1041.364660	0.404227167
1043.293113	0.404035538
1045.221566	0.403319776
1047.150019	0.403057337
1049.078473	0.403299302
1051.006926	0.403379768
1052.935379	0.402866393
1054.863832	0.402130187
1056.792285	0.401393741
1058.720738	0.400013000
1060.649191	0.398278773
1062.577644	0.397425205
1064.506097	0.397175938
1066.434550	0.396476895
1068.363003	0.395145833
1070.291456	0.393700600
1072.219909	0.392892122
1074.148363	0.392500430
1076.076816	0.391873509
1078.005269	0.391375810
1079.933722	0.391094983
1081.862175	0.390555650
1083.790628	0.389942408
1085.719081	0.389271289
1087.647534	0.388075173
1089.575987	0.386339396
1091.504440	0.384345323
1093.432893	0.382462531
1095.361346	0.380957872
1097.289799	0.379417658
1099.218253	0.377114534
1101.146706	0.374362439
1103.075159	0.371838003
1105.003612	0.369180948
1106.932065	0.366633117
1108.860518	0.364899933
1110.788971	0.363490403
1112.717424	0.361744404
1114.645877	0.359278798
1116.574330	0.356314838
1118.502783	0.353624761
1120.431236	0.351362944
1122.359689	0.349248350
1124.288142	0.346712083
1126.216596	0.343634486
1128.145049	0.340738028
1130.073502	0.337953538
1132.001955	0.334871233
1133.930408	0.332164139
1135.858861	0.330150723
1137.787314	0.327913582
1139.715767	0.325222015
1141.644220	0.322763950
1143.572673	0.320327252
1145.501126	0.317473263
1147.429579	0.314706802
1149.358032	0.312398493
1151.286486	0.310318381
1153.214939	0.308036655
1155.143392	0.304948747
1157.071845	0.301187724
1159.000298	0.297973543
1160.928751	0.295796961
1162.857204	0.293688565
1164.785657	0.290886462
1166.714110	0.287646502
1168.642563	0.284638226
1170.571016	0.282275707
1172.499469	0.280107468
1174.427922	0.277480543
1176.356375	0.274541289
1178.284829	0.271590412
1180.213282	0.268583119
1182.141735	0.265744090
1184.070188	0.263358504
1185.998641	0.261113495
1187.927094	0.258881658
1189.855547	0.256849736
1191.784000	0.254511982
1193.712453	0.251589239
1195.640906	0.248786777
1197.569359	0.246464640
1199.497812	0.244160309
1201.426265	0.241374716
1203.354719	0.238775522
1205.283172	0.236317858
1207.211625	0.233687788
1209.140078	0.230713993
1211.068531	0.227888182
1212.996984	0.225788012
1214.925437	0.224261761
1216.853890	0.222495019
1218.782343	0.220037162
1220.710796	0.217208669
1222.639249	0.214672312
1224.567702	0.212892160
1226.496155	0.211576104
1228.424609	0.209990963
1230.353062	0.207916364
1232.281515	0.205631226
1234.209968	0.203269929
1236.138421	0.200938433
1238.066874	0.199003085
1239.995327	0.197583079
1241.923780	0.196253732
1243.852233	0.194768071
1245.780686	0.193209499
1247.709139	0.191551775
1249.637592	0.189749017
1251.566045	0.187885940
1253.494498	0.186100215
1255.422952	0.184737816
1257.351405	0.183625638
1259.279858	0.182067707
1261.208311	0.180177718
1263.136764	0.178324535
1265.065217	0.176435322
1266.993670	0.174568728
1268.922123	0.172690436
1270.850576	0.170773834
1272.779029	0.169123039
1274.707482	0.167530239
1276.635935	0.165657967
1278.564388	0.163883120
1280.492842	0.162528798
1282.421295	0.161412507
1284.349748	0.160203233
1286.278201	0.158665612
1288.206654	0.157057002
1290.135107	0.155570269
1292.063560	0.153847203
1293.992013	0.151968628
1295.920466	0.150439426
1297.848919	0.149189591
1299.777372	0.147860914
1301.705825	0.146558627
1303.634278	0.145463839
1305.562731	0.144291684
1307.491185	0.142948881
1309.419638	0.141791776
1311.348091	0.140665799
1313.276544	0.139697686
1315.204997	0.139079183
1317.133450	0.137866125
1319.061903	0.135957956
1320.990356	0.134277597
1322.918809	0.132808924
1324.847262	0.131219164
1326.775715	0.129648805
1328.704168	0.128194585
1330.632621	0.126969412
1332.561075	0.126390874
1334.489528	0.126479596
1336.417981	0.126205578
1338.346434	0.124610215
1340.274887	0.122708268
1342.203340	0.121293724
1344.131793	0.119828209
1346.060246	0.118492596
1347.988699	0.117334202
1349.917152	0.116112009
1351.845605	0.114860475
1353.774058	0.113637969
1355.702511	0.112981118
1357.630965	0.113185398
1359.559418	0.113029197
1361.487871	0.111327991
1363.416324	0.109511994
1365.344777	0.108493626
1367.273230	0.107280456
1369.201683	0.106764384
1371.130136	0.107117541
1373.058589	0.106326826
1374.987042	0.104599006
1376.915495	0.102962919
1378.843948	0.101172991
1380.772401	0.099941149
1382.700854	0.099837177
1384.629308	0.099542513
1386.557761	0.098018445
1388.486214	0.097008027
1390.414667	0.097463235
1392.343120	0.097334430
1394.271573	0.096252330
1396.200026	0.095212944
1398.128479	0.093670338
1400.056932	0.092303336
1401.985385	0.091353491
1403.913838	0.089614354
1405.842291	0.088351265
1407.770744	0.088089138
1409.699198	0.087408945
1411.627651	0.086756930
1413.556104	0.087406762
1415.484557	0.088260986
1417.413010	0.086963244
1419.341463	0.085011959
1421.269916	0.084598251
1423.198369	0.083825409
1425.126822	0.082574874
1427.055275	0.081723504
1428.983728	0.080649085
1430.912181	0.080397740
1432.840634	0.080923125
1434.769087	0.079372555
1436.697541	0.076493606
1438.625994	0.075772174
1440.554447	0.075916819
1442.482900	0.075484768
1444.411353	0.074986905
1446.339806	0.074093178
1448.268259	0.073439844
1450.196712	0.074243404
1452.125165	0.076323539
1454.053618	0.077748179
1455.982071	0.076019585
1457.910524	0.073192544
1459.838977	0.072812460
1461.767431	0.072189003
1463.695884	0.069628157
1465.624337	0.068076394
1467.552790	0.069391511
1469.481243	0.070726559
1471.409696	0.069681443
1473.338149	0.068029106
1475.266602	0.067247204
1477.195055	0.066660978
1479.123508	0.065702565
1481.051961	0.064603195
1482.980414	0.064463273
1484.908867	0.065100960
1486.837321	0.065039463
1488.765774	0.063899331
1490.694227	0.063471682
1492.622680	0.064534351
1494.551133	0.064387083
1496.479586	0.062290441
1498.408039	0.060773462
1500.336492	0.061455540
1502.264945	0.063629344
1504.193398	0.064098515
1506.121851	0.061310653
1508.050304	0.059655178
1509.978757	0.060164876
1511.907210	0.060213506
1513.835664	0.059798617
1515.764117	0.059330702
1517.692570	0.059439387
1519.621023	0.059426226
1521.549476	0.058929518
1523.477929	0.058966469
1525.406382	0.057729147
1527.334835	0.055794012
1529.263288	0.055317476
1531.191741	0.054955460
1533.120194	0.054425705
1535.048647	0.056058045
1536.977100	0.057918243
1538.905554	0.057434082
1540.834007	0.056837723
1542.762460	0.055935740
1544.690913	0.053614978
1546.619366	0.051747631
1548.547819	0.050760407
1550.476272	0.050893992
1552.404725	0.052367136
1554.333178	0.054337695
1556.261631	0.054209400
1558.190084	0.050073057
1560.118537	0.047651406
1562.046990	0.048888307
1563.975443	0.049329024
1565.903897	0.048854068
1567.832350	0.048326720
1569.760803	0.048320185
1571.689256	0.049735151
1573.617709	0.050028861
1575.546162	0.048055187
1577.474615	0.047022983
1579.403068	0.047244210
1581.331521	0.046734560
1583.259974	0.045931447
1585.188427	0.045649275
1587.116880	0.045746706
1589.045333	0.045884971
1590.973787	0.045991510
1592.902240	0.046088416
1594.830693	0.046248537
1596.759146	0.046635311
1598.687599	0.047186974
1600.616052	0.047654230
1602.544505	0.048031278
1604.472958	0.048390396
1606.401411	0.048474975
1608.329864	0.048342202
1610.258317	0.048821952
1612.186770	0.050141241
1614.115223	0.050667554
1616.043677	0.049833581
1617.972130	0.050474282
1619.900583	0.052836351
1621.829036	0.053881694
1623.757489	0.053902421
1625.685942	0.053763028
1627.614395	0.053049151
1629.542848	0.053289033
1631.471301	0.055078488
1633.399754	0.055920895
1635.328207	0.054809965
1637.256660	0.054413322
1639.185113	0.055068210
1641.113566	0.055882789
1643.042020	0.056776479
1644.970473	0.056750722
1646.898926	0.057217781
1648.827379	0.060530327
1650.755832	0.061113235
1652.684285	0.056241538
1654.612738	0.053831123
1656.541191	0.054999493
1658.469644	0.055169612
1660.398097	0.053785682
1662.326550	0.052634221
1664.255003	0.053417046
1666.183456	0.054694988
1668.111910	0.054028597
1670.040363	0.052907795
1671.968816	0.052649379
1673.897269	0.051288437
1675.825722	0.049655050
1677.754175	0.049953993
1679.682628	0.051372308
1681.611081	0.051594131
1683.539534	0.049345449
1685.467987	0.047455307
1687.396440	0.047053587
1689.324893	0.046322409
1691.253346	0.046087209
1693.181799	0.046296846
1695.110253	0.046010591
1697.038706	0.045548610
1698.967159	0.043551151
1700.895612	0.041587345
1702.824065	0.042011786
1704.752518	0.041992635
1706.680971	0.040775400
1708.609424	0.039801061
1710.537877	0.039516009
1712.466330	0.039766271
1714.394783	0.039513957
1716.323236	0.037880082
1718.251689	0.036310144
1720.180143	0.035829209
1722.108596	0.035192411
1724.037049	0.034496944
1725.965502	0.034728765
1727.893955	0.035604656
1729.822408	0.036525212
1731.750861	0.036420301
1733.679314	0.035089105
1735.607767	0.034699153
1737.536220	0.034891095
1739.464673	0.034595892
1741.393126	0.034619477
1743.321579	0.034890108
1745.250032	0.034884542
1747.178486	0.034564249
1749.106939	0.033759706
1751.035392	0.033064008
1752.963845	0.033079576
1754.892298	0.033081498
1756.820751	0.032833807
1758.749204	0.032953281
1760.677657	0.033059169
1762.606110	0.033203032
1764.534563	0.033858743
1766.463016	0.034696005
1768.391469	0.035663281
1770.319922	0.036327057
1772.248376	0.036353361
1774.176829	0.036567211
1776.105282	0.036846604
1778.033735	0.036578156
1779.962188	0.036139976
1781.890641	0.036029786
1783.819094	0.036111068
1785.747547	0.036536034
1787.676000	0.037510276
1789.604453	0.038106188
1791.532906	0.038064774
1793.461359	0.038631573
1795.389812	0.039843153
1797.318266	0.040570926
1799.246719	0.040515535
1801.175172	0.040203325
1803.103625	0.040207412
1805.032078	0.040502377
1806.960531	0.040757846
1808.888984	0.040642817
1810.817437	0.040375121
1812.745890	0.040471327
1814.674343	0.040553443
1816.602796	0.040255234
1818.531249	0.040224034
1820.459702	0.040795024
1822.388155	0.041357014
1824.316609	0.041687701
1826.245062	0.042341292
1828.173515	0.042713381
1830.101968	0.042317003
1832.030421	0.041908167
1833.958874	0.041458488
1835.887327	0.040964656
1837.815780	0.040926352
1839.744233	0.041294374
1841.672686	0.041224133
1843.601139	0.040560454
1845.529592	0.040328328
1847.458045	0.040276777
1849.386499	0.039804749
1851.314952	0.039313618
1853.243405	0.039114725
1855.171858	0.039157622
1857.100311	0.039154116
1859.028764	0.038893703
1860.957217	0.038641904
1862.885670	0.038802579
1864.814123	0.039260693
1866.742576	0.039284948
1868.671029	0.038710169
1870.599482	0.038130321
1872.527935	0.037457041
1874.456388	0.036635149
1876.384842	0.036218528
1878.313295	0.036183160
1880.241748	0.036075108
1882.170201	0.035748884
1884.098654	0.035437420
1886.027107	0.035308909
1887.955560	0.035097755
1889.884013	0.034911152
1891.812466	0.034858637
1893.740919	0.034341332
1895.669372	0.033619646
1897.597825	0.033234742
1899.526278	0.032844622
1901.454732	0.032283437
1903.383185	0.031888038
1905.311638	0.031834416
1907.240091	0.031826962
1909.168544	0.031518687
1911.096997	0.031080691
1913.025450	0.030947674
1914.953903	0.031059628
1916.882356	0.030965526
1918.810809	0.030774219
1920.739262	0.030414112
1922.667715	0.029657869
1924.596168	0.029082263
1926.524622	0.028723948
1928.453075	0.028308900
1930.381528	0.028053053
1932.309981	0.027856557
1934.238434	0.027503794
1936.166887	0.027249176
1938.095340	0.027401101
1940.023793	0.027599968
1941.952246	0.027292719
1943.880699	0.026643742
1945.809152	0.026055796
1947.737605	0.025745515
1949.666058	0.025597217
1951.594511	0.025179349
1953.522965	0.024714062
1955.451418	0.024725536
1957.379871	0.024845723
1959.308324	0.024461966
1961.236777	0.023891931
1963.165230	0.023667885
1965.093683	0.023671992
1967.022136	0.023634240
1968.950589	0.023532582
1970.879042	0.023316976
1972.807495	0.022974988
1974.735948	0.022601506
1976.664401	0.022218637
1978.592855	0.021887308
1980.521308	0.021763930
1982.449761	0.021810828
1984.378214	0.021825893
1986.306667	0.021815568
1988.235120	0.021804346
1990.163573	0.021626327
1992.092026	0.021390706
1994.020479	0.021266757
1995.948932	0.021089694
1997.877385	0.020881960
1999.805838	0.020679522
2001.734291	0.020366071
2003.662744	0.019932615
2005.591198	0.019415794
2007.519651	0.019006157
2009.448104	0.018916408
2011.376557	0.019000929
2013.305010	0.019008856
2015.233463	0.018873962
2017.161916	0.018670993
2019.090369	0.018532010
2021.018822	0.018487144
2022.947275	0.018467413
2024.875728	0.018305706
2026.804181	0.017918076
2028.732634	0.017629432
2030.661088	0.017695621
2032.589541	0.017868632
2034.517994	0.017844517
2036.446447	0.017617494
2038.374900	0.017320137
2040.303353	0.017136071
2042.231806	0.017217144
2044.160259	0.017266728
2046.088712	0.016898861
2048.017165	0.016372181
2049.945618	0.016106162
2051.874071	0.016186636
2053.802524	0.016479900
2055.730978	0.016655970
2057.659431	0.016447790
2059.587884	0.016002160
2061.516337	0.015634282
2063.444790	0.015344702
2065.373243	0.015042510
2067.301696	0.014889692
2069.230149	0.015049985
2071.158602	0.015341522
2073.087055	0.015449866
2075.015508	0.015400794
2076.943961	0.015388184
2078.872414	0.015380752
2080.800867	0.015251797
2082.729321	0.015083178
2084.657774	0.014984487
2086.586227	0.014894859
2088.514680	0.014774972
2090.443133	0.014638585
2092.371586	0.014458441
2094.300039	0.014247854
2096.228492	0.014135214
2098.156945	0.014150852
2100.085398	0.014111837
2102.013851	0.013982382
2103.942304	0.013992184
2105.870757	0.014219592
2107.799211	0.014470596
2109.727664	0.014549958
2111.656117	0.014432845
2113.584570	0.014177662
2115.513023	0.013986859
2117.441476	0.013973621
2119.369929	0.013931232
2121.298382	0.013786566
2123.226835	0.013697415
2125.155288	0.013694045
2127.083741	0.013699432
2129.012194	0.013811328
2130.940647	0.013940688
2132.869100	0.013626309
2134.797554	0.012971792
2136.726007	0.012534943
2138.654460	0.012400785
2140.582913	0.012376229
2142.511366	0.012426663
2144.439819	0.012494578
2146.368272	0.012607185
2148.296725	0.012897177
2150.225178	0.013084750
2152.153631	0.012947497
2154.082084	0.012800737
2156.010537	0.012702190
2157.938990	0.012362639
2159.867444	0.011865241
2161.795897	0.011520524
2163.724350	0.011370512
2165.652803	0.011408818
2167.581256	0.011515184
2169.509709	0.011477778
2171.438162	0.011524994
2173.366615	0.011837867
2175.295068	0.012145978
2177.223521	0.012283660
2179.151974	0.012216874
2181.080427	0.011876254
2183.008880	0.011402139
2184.937334	0.011182748
2186.865787	0.011346078
2188.794240	0.011502986
2190.722693	0.011337792
2192.651146	0.011077877
2194.579599	0.010936822
2196.508052	0.010880009
2198.436505	0.010960308
2200.364958	0.011231916
2202.293411	0.011528730
2204.221864	0.011537263
2206.150317	0.011269582
2208.078770	0.011002063
2210.007223	0.010894359
2211.935677	0.010852037
2213.864130	0.010634327
2215.792583	0.010273419
2217.721036	0.010072354
2219.649489	0.010268698
2221.577942	0.010615054
2223.506395	0.010561578
2225.434848	0.010169487
2227.363301	0.009968533
2229.291754	0.010045028
2231.220207	0.010035750
2233.148660	0.009818427
2235.077113	0.009808525
2237.005567	0.010175075
2238.934020	0.010518358
2240.862473	0.010610301
2242.790926	0.010468720
2244.719379	0.010040147
2246.647832	0.009570275
2248.576285	0.009343942
2250.504738	0.009331346
2252.433191	0.009350555
2254.361644	0.009409369
2256.290097	0.009420329
2258.218550	0.009374584
2260.147003	0.009386406
2262.075456	0.009394668
2264.003910	0.009285275
2265.932363	0.009161531
2267.860816	0.009138600
2269.789269	0.009224079
2271.717722	0.009362139
2273.646175	0.009358137
2275.574628	0.009143966
2277.503081	0.009047427
2279.431534	0.009236676
2281.359987	0.009390979
2283.288440	0.009306234
2285.216893	0.009090230
2287.145346	0.008842439
2289.073800	0.008716764
2291.002253	0.008775919
2292.930706	0.008798226
2294.859159	0.008743089
2296.787612	0.008832496
2298.716065	0.008953923
2300.644518	0.008837368
2302.572971	0.008557498
2304.501424	0.008325120
2306.429877	0.008325092
2308.358330	0.008633799
2310.286783	0.009057187
2312.215236	0.009321132
2314.143690	0.009436603
2316.072143	0.009475233
2318.000596	0.009135219
2319.929049	0.008334553
2321.857502	0.007770551
2323.785955	0.008024135
2325.714408	0.008719035
2327.642861	0.009102587
2329.571314	0.009149489
2331.499767	0.009307931
2333.428220	0.009702288
2335.356673	0.010095402
2337.285126	0.010155396
2339.213579	0.009657424
2341.142033	0.008586975
2343.070486	0.007536941
2344.998939	0.007332360
2346.927392	0.007899865
2348.855845	0.008499594
2350.784298	0.008508680
2352.712751	0.007930949
2354.641204	0.007239524
2356.569657	0.007032583
2358.498110	0.007474179
2360.426563	0.008538541
2362.355016	0.009655938
2364.283469	0.009772599
2366.211923	0.009076130
2368.140376	0.008525372
2370.068829	0.007689289
2371.997282	0.006691655
2373.925735	0.006407995
2375.854188	0.006905583
2377.782641	0.007300529
2379.711094	0.007147359
2381.639547	0.006689113
2383.568000	0.006281180
2385.496453	0.006211599
2387.424906	0.006463260
2389.353359	0.006731428
2391.281812	0.006801615
2393.210266	0.006734099
2395.138719	0.006623549
2397.067172	0.006480721
2398.995625	0.006345346
2400.924078	0.006220145
2402.852531	0.005978096
2404.780984	0.005687589
2406.709437	0.005732006
2408.637890	0.006018990
2410.566343	0.006104758
2412.494796	0.006040686
2414.423249	0.006007415
2416.351702	0.005869680
2418.280156	0.005662608
2420.208609	0.005514725
2422.137062	0.005430256
2424.065515	0.005413653
2425.993968	0.005518732
2427.922421	0.005754807
2429.850874	0.005836786
2431.779327	0.005630891
2433.707780	0.005507302
2435.636233	0.005689456
2437.564686	0.005930088
2439.493139	0.005801872
2441.421592	0.005547108
2443.350045	0.005609244
2445.278499	0.005858244
2447.206952	0.006113677
2449.135405	0.006333137
2451.063858	0.006392303
2452.992311	0.006232730
2454.920764	0.005880479
2456.849217	0.005468883
2458.777670	0.005343138
2460.706123	0.005740597
2462.634576	0.006253180
2464.563029	0.006312614
2466.491482	0.006019767
2468.419935	0.005705358
2470.348389	0.005670473
2472.276842	0.006110658
2474.205295	0.006629229
2476.133748	0.006692585
2478.062201	0.006420819
2479.990654	0.006211738
2481.919107	0.006215042
2483.847560	0.006308575
2485.776013	0.006431150
2487.704466	0.006621939
2489.632919	0.006733652
2491.561372	0.006721705
2493.489825	0.006797914
2495.418279	0.006988887
2497.346732	0.007284425
2499.275185	0.007647347
2501.203638	0.007774887
2503.132091	0.007745362
2505.060544	0.007952796
2506.988997	0.008252286
2508.917450	0.008388621
2510.845903	0.008555194
2512.774356	0.008873989
2514.702809	0.009117242
2516.631262	0.009144603
2518.559715	0.009140930
2520.488168	0.009224266
2522.416622	0.009223658
2524.345075	0.009162433
2526.273528	0.009358218
2528.201981	0.009791096
2530.130434	0.010146087
2532.058887	0.010361345
2533.987340	0.010566170
2535.915793	0.010820010
2537.844246	0.011128292
2539.772699	0.011377911
2541.701152	0.011620862
2543.629605	0.011967520
2545.558058	0.012322087
2547.486512	0.012665782
2549.414965	0.012915399
2551.343418	0.013058504
2553.271871	0.013295289
2555.200324	0.013478437
2557.128777	0.013447665
2559.057230	0.013524912
2560.985683	0.013777304
2562.914136	0.013967037
2564.842589	0.014315146
2566.771042	0.014936458
2568.699495	0.015288897
2570.627948	0.015073552
2572.556401	0.014859434
2574.484855	0.015259822
2576.413308	0.016007207
2578.341761	0.016462283
2580.270214	0.016630083
2582.198667	0.016958371
2584.127120	0.017383590
2586.055573	0.017538456
2587.984026	0.017516840
2589.912479	0.017579006
2591.840932	0.017685017
2593.769385	0.017699813
2595.697838	0.017734641
2597.626291	0.017986432
2599.554745	0.018313041
2601.483198	0.018484255
2603.411651	0.018567145
2605.340104	0.018536570
2607.268557	0.018406343
2609.197010	0.018510999
2611.125463	0.018881738
2613.053916	0.019078765
2614.982369	0.018792020
2616.910822	0.018259769
2618.839275	0.018134596
2620.767728	0.018554036
2622.696181	0.018736780
2624.624635	0.018416977
2626.553088	0.018303176
2628.481541	0.018545469
2630.409994	0.018724365
2632.338447	0.018839944
2634.266900	0.018811215
2636.195353	0.018531501
2638.123806	0.018351262
2640.052259	0.018433986
2641.980712	0.018574005
2643.909165	0.018506935
2645.837618	0.018210741
2647.766071	0.018167052
2649.694524	0.018464627
2651.622978	0.018389944
2653.551431	0.017785531
2655.479884	0.017407879
2657.408337	0.017685210
2659.336790	0.018077584
2661.265243	0.017903842
2663.193696	0.017461782
2665.122149	0.017408893
2667.050602	0.017559506
2668.979055	0.017197000
2670.907508	0.016307224
2672.835961	0.015588198
2674.764414	0.015287697
2676.692868	0.015274496
2678.621321	0.015514526
2680.549774	0.015818849
2682.478227	0.015954582
2684.406680	0.015964890
2686.335133	0.015894730
2688.263586	0.015793502
2690.192039	0.015779471
2692.120492	0.015674574
2694.048945	0.015327975
2695.977398	0.015034707
2697.905851	0.015030557
2699.834304	0.015153496
2701.762757	0.015298380
2703.691211	0.015378196
2705.619664	0.015177284
2707.548117	0.014811034
2709.476570	0.014654251
2711.405023	0.014678028
2713.333476	0.014565106
2715.261929	0.014349047
2717.190382	0.014338311
2719.118835	0.014509507
2721.047288	0.014508058
2722.975741	0.014276699
2724.904194	0.014099024
2726.832647	0.014147784
2728.761101	0.014344334
2730.689554	0.014455938
2732.618007	0.014507942
2734.546460	0.014386795
2736.474913	0.013818217
2738.403366	0.013295479
2740.331819	0.013378430
2742.260272	0.013612008
2744.188725	0.013613427
2746.117178	0.013677066
2748.045631	0.013943493
2749.974084	0.014117502
2751.902537	0.013825087
2753.830991	0.013252405
2755.759444	0.013198638
2757.687897	0.013705852
2759.616350	0.013882372
2761.544803	0.013514739
2763.473256	0.013209212
2765.401709	0.013234184
2767.330162	0.013284377
2769.258615	0.013058056
2771.187068	0.012749785
2773.115521	0.012673841
2775.043974	0.012679932
2776.972427	0.012367116
2778.900880	0.011922066
2780.829334	0.011736045
2782.757787	0.011839623
2784.686240	0.012212172
2786.614693	0.012652756
2788.543146	0.012854289
2790.471599	0.012964149
2792.400052	0.012987569
2794.328505	0.012636608
2796.256958	0.012175005
2798.185411	0.011987940
2800.113864	0.011949698
2802.042317	0.011888032
2803.970770	0.011846714
2805.899224	0.011687218
2807.827677	0.011485521
2809.756130	0.011606999
2811.684583	0.011835437
2813.613036	0.011809080
2815.541489	0.011676656
2817.469942	0.011447296
2819.398395	0.011175404
2821.326848	0.011116654
2823.255301	0.011259324
2825.183754	0.011384083
2827.112207	0.011392386
2829.040660	0.011299844
2830.969113	0.011131576
2832.897567	0.010971643
2834.826020	0.010822620
2836.754473	0.010650059
2838.682926	0.010548496
2840.611379	0.010622325
2842.539832	0.010804367
2844.468285	0.011020957
2846.396738	0.011206325
2848.325191	0.011221790
2850.253644	0.011105480
2852.182097	0.010868615
2854.110550	0.010555283
2856.039003	0.010469437
2857.967457	0.010740059
2859.895910	0.011143407
2861.824363	0.011265672
2863.752816	0.011022490
2865.681269	0.010888163
2867.609722	0.011089703
2869.538175	0.011396060
2871.466628	0.011599581
2873.395081	0.011665246
2875.323534	0.011606619
2877.251987	0.011524280
2879.180440	0.011508518
2881.108893	0.011507838
2883.037347	0.011442468
2884.965800	0.011302764
2886.894253	0.011198380
2888.822706	0.011109633
2890.751159	0.011002641
2892.679612	0.011075636
2894.608065	0.011292044
2896.536518	0.011412840
2898.464971	0.011470743
2900.393424	0.011435491
2902.321877	0.011223357
2904.250330	0.011175103
2906.178783	0.011342754
2908.107236	0.011326296
2910.035690	0.011038968
2911.964143	0.010798876
2913.892596	0.010828186
2915.821049	0.010846448
2917.749502	0.010719869
2919.677955	0.010923156
2921.606408	0.011422871
2923.534861	0.011585008
2925.463314	0.011464787
2927.391767	0.011366816
2929.320220	0.010918416
2931.248673	0.010254471
2933.177126	0.010151151
2935.105580	0.010666222
2937.034033	0.011195005
2938.962486	0.011418515
2940.890939	0.011588193
2942.819392	0.011740430
2944.747845	0.011532609
2946.676298	0.011031058
2948.604751	0.010730658
2950.533204	0.010741840
2952.461657	0.010846281
2954.390110	0.010952449
2956.318563	0.010948175
2958.247016	0.010951722
2960.175469	0.011148531
2962.103923	0.011305713
2964.032376	0.011497794
2965.960829	0.011837957
2967.889282	0.011906359
2969.817735	0.011520068
2971.746188	0.011084780
2973.674641	0.010949612
2975.603094	0.011102292
2977.531547	0.011488886
2979.460000	0.011910866
2981.388453	0.012086459
2983.316906	0.012109001
2985.245359	0.012128874
2987.173813	0.011984347
2989.102266	0.011767540
2991.030719	0.011783962
2992.959172	0.011801763
2994.887625	0.011753835
2996.816078	0.011997245
2998.744531	0.012221306
3000.672984	0.011972236
3002.601437	0.011692986
3004.529890	0.011773371
3006.458343	0.011923099
3008.386796	0.011721483
3010.315249	0.011294957
3012.243703	0.011199531
3014.172156	0.011656043
3016.100609	0.012239219
3018.029062	0.012517316
3019.957515	0.012529169
3021.885968	0.012437122
3023.814421	0.012311432
3025.742874	0.012367440
3027.671327	0.012672001
3029.599780	0.013066427
3031.528233	0.013508289
3033.456686	0.013883472
3035.385139	0.014047921
3037.313592	0.013998874
3039.242046	0.013590621
3041.170499	0.012948945
3043.098952	0.012776822
3045.027405	0.013322985
3046.955858	0.013937756
3048.884311	0.014050765
3050.812764	0.013666468
3052.741217	0.013194876
3054.669670	0.013262641
3056.598123	0.013964158
3058.526576	0.014578029
3060.455029	0.014435912
3062.383482	0.013849426
3064.311936	0.013575533
3066.240389	0.013712573
3068.168842	0.013931913
3070.097295	0.014095012
3072.025748	0.014074510
3073.954201	0.013864724
3075.882654	0.013798005
3077.811107	0.014121994
3079.739560	0.014675409
3081.668013	0.015240656
3083.596466	0.015765263
3085.524919	0.016236387
3087.453372	0.016555285
3089.381825	0.016555414
3091.310279	0.016350284
3093.238732	0.016143693
3095.167185	0.015790289
3097.095638	0.015380484
3099.024091	0.015472468
3100.952544	0.016115252
3102.880997	0.016547123
3104.809450	0.016394258
3106.737903	0.016313672
3108.666356	0.016762033
3110.594809	0.017350528
3112.523262	0.017584085
3114.451715	0.017338678
3116.380169	0.016991051
3118.308622	0.017128589
3120.237075	0.017847124
3122.165528	0.018577753
3124.093981	0.018659109
3126.022434	0.018093787
3127.950887	0.017611772
3129.879340	0.017858213
3131.807793	0.018646713
3133.736246	0.019322434
3135.664699	0.019628305
3137.593152	0.019800048
3139.521605	0.019920317
3141.450058	0.019731851
3143.378512	0.019244028
3145.306965	0.018870477
3147.235418	0.019016955
3149.163871	0.019777820
3151.092324	0.020618550
3153.020777	0.020946112
3154.949230	0.020894190
3156.877683	0.020861678
3158.806136	0.020888744
3160.734589	0.020904353
3162.663042	0.021078011
3164.591495	0.021616513
3166.519948	0.022319881
3168.448402	0.022647360
3170.376855	0.022421228
3172.305308	0.022071881
3174.233761	0.022050623
3176.162214	0.022433175
3178.090667	0.022947645
3180.019120	0.023293713
3181.947573	0.023486290
3183.876026	0.023610478
3185.804479	0.023656040
3187.732932	0.023755444
3189.661385	0.023847520
3191.589838	0.023770280
3193.518292	0.023763236
3195.446745	0.023973595
3197.375198	0.024159404
3199.303651	0.024187103
3201.232104	0.024147760
3203.160557	0.024162009
3205.089010	0.024181604
3207.017463	0.024116727
3208.945916	0.024152784
3210.874369	0.024420893
3212.802822	0.024696037
3214.731275	0.025015460
3216.659728	0.025509538
3218.588181	0.025932766
3220.516635	0.026312439
3222.445088	0.026737740
3224.373541	0.026831094
3226.301994	0.026445536
3228.230447	0.026164746
3230.158900	0.026400739
3232.087353	0.026720114
3234.015806	0.026641613
3235.944259	0.026444620
3237.872712	0.026652670
3239.801165	0.027058322
3241.729618	0.027030839
3243.658071	0.026587686
3245.586525	0.026495341
3247.514978	0.027063498
3249.443431	0.027714893
3251.371884	0.027992848
3253.300337	0.027745614
3255.228790	0.027133584
3257.157243	0.026890529
3259.085696	0.027319748
3261.014149	0.027702261
3262.942602	0.027432712
3264.871055	0.026938289
3266.799508	0.027029324
3268.727961	0.027895596
3270.656414	0.028817309
3272.584868	0.028819541
3274.513321	0.028223904
3276.441774	0.028286573
3278.370227	0.029036550
3280.298680	0.029472770
3282.227133	0.029501913
3284.155586	0.029766940
3286.084039	0.030541360
3288.012492	0.031319171
3289.940945	0.031077610
3291.869398	0.029883826
3293.797851	0.029035764
3295.726304	0.029139673
3297.654758	0.029722240
3299.583211	0.030291200
3301.511664	0.030843830
3303.440117	0.031466678
3305.368570	0.032080859
3307.297023	0.032139271
3309.225476	0.031335939
3311.153929	0.030726511
3313.082382	0.030994138
3315.010835	0.031461801
3316.939288	0.031770587
3318.867741	0.031905185
3320.796194	0.031790808
3322.724648	0.031657606
3324.653101	0.031589769
3326.581554	0.031477779
3328.510007	0.031475380
3330.438460	0.031674482
3332.366913	0.032058518
3334.295366	0.032755196
3336.223819	0.033610955
3338.152272	0.034130514
3340.080725	0.034017242
3342.009178	0.033369232
3343.937631	0.032624457
3345.866084	0.032397833
3347.794537	0.032836836
3349.722991	0.033328775
3351.651444	0.033403635
3353.579897	0.033270743
3355.508350	0.033322975
3357.436803	0.033724617
3359.365256	0.034142535
3361.293709	0.034070864
3363.222162	0.033785198
3365.150615	0.033996686
3367.079068	0.034775659
3369.007521	0.035739832
3370.935974	0.036447681
3372.864427	0.036464635
3374.792881	0.035976823
3376.721334	0.035585374
3378.649787	0.035639744
3380.578240	0.036031857
3382.506693	0.036151119
3384.435146	0.035814460
3386.363599	0.035755932
3388.292052	0.036357738
3390.220505	0.036930978
3392.148958	0.036873184
3394.077411	0.036716651
3396.005864	0.036977507
3397.934317	0.037396394
3399.862770	0.037716486
3401.791224	0.037846331
3403.719677	0.037565473
3405.648130	0.037231367
3407.576583	0.036856972
3409.505036	0.036653362
3411.433489	0.036970697
3413.361942	0.037559967
3415.290395	0.037944559
3417.218848	0.038076580
3419.147301	0.038087331
3421.075754	0.038214523
3423.004207	0.038432728
3424.932660	0.038110223
3426.861114	0.037306350
3428.789567	0.036838241
3430.718020	0.036797471
3432.646473	0.036853030
3434.574926	0.036912400
3436.503379	0.036911607
3438.431832	0.036965154
3440.360285	0.037114095
3442.288738	0.037229028
3444.217191	0.037233487
3446.145644	0.036955394
3448.074097	0.036607895
3450.002550	0.036472395
3451.931004	0.036396924
3453.859457	0.036240246
3455.787910	0.035959564
3457.716363	0.035789333
3459.644816	0.035934016
3461.573269	0.036109317
3463.501722	0.036131568
3465.430175	0.036110099
3467.358628	0.035963573
3469.287081	0.035708506
3471.215534	0.035517473
3473.143987	0.035315670
3475.072440	0.035084914
3477.000893	0.034956954
3478.929347	0.034709234
3480.857800	0.034340691
3482.786253	0.034465302
3484.714706	0.034986869
3486.643159	0.034953889
3488.571612	0.034128420
3490.500065	0.033240162
3492.428518	0.032919500
3494.356971	0.032973900
3496.285424	0.033258546
3498.213877	0.034069944
3500.142330	0.034849655
3502.070783	0.034760550
3503.999237	0.034178715
3505.927690	0.033631049
3507.856143	0.032929290
3509.784596	0.032336865
3511.713049	0.032191757
3513.641502	0.032279991
3515.569955	0.032353494
3517.498408	0.032254104
3519.426861	0.032001365
3521.355314	0.031739619
3523.283767	0.031435266
3525.212220	0.030727105
3527.140673	0.029586425
3529.069126	0.028767258
3530.997580	0.028660627
3532.926033	0.028953645
3534.854486	0.029285964
3536.782939	0.029530015
3538.711392	0.029690849
3540.639845	0.029638248
3542.568298	0.029312221
3544.496751	0.028971955
3546.425204	0.028982963
3548.353657	0.029163735
3550.282110	0.028725270
3552.210563	0.027657410
3554.139016	0.026997821
3556.067470	0.027151523
3557.995923	0.027460448
3559.924376	0.027334468
3561.852829	0.027059449
3563.781282	0.027007636
3565.709735	0.026726898
3567.638188	0.025992122
3569.566641	0.025280949
3571.495094	0.024687804
3573.423547	0.024017461
3575.352000	0.023461560
3577.280453	0.023298882
3579.208906	0.023462614
3581.137360	0.023869861
3583.065813	0.024592968
3584.994266	0.024928665
3586.922719	0.024081785
3588.851172	0.023238918
3590.779625	0.023458224
3592.708078	0.023744674
3594.636531	0.023219636
3596.564984	0.022204602
3598.493437	0.021260418
3600.421890	0.020782989
3602.350343	0.020781575
3604.278796	0.020739259
3606.207249	0.020347230
3608.135703	0.020017521
3610.064156	0.020148627
3611.992609	0.020501526
3613.921062	0.020872895
3615.849515	0.020975862
3617.777968	0.020233663
3619.706421	0.019081224
3621.634874	0.018523956
3623.563327	0.018722190
3625.491780	0.019176532
3627.420233	0.018835336
3629.348686	0.017584238
3631.277139	0.016657410
3633.205593	0.016482290
3635.134046	0.016759561
3637.062499	0.017063059
3638.990952	0.017134180
3640.919405	0.017077690
3642.847858	0.017121458
3644.776311	0.017591262
3646.704764	0.018355923
3648.633217	0.018141741
3650.561670	0.016613027
3652.490123	0.015742246
3654.418576	0.015748322
3656.347029	0.015570765
3658.275482	0.014903329
3660.203936	0.014084586
3662.132389	0.013726964
3664.060842	0.014113477
3665.989295	0.014797511
3667.917748	0.015085251
3669.846201	0.015016131
3671.774654	0.015066025
3673.703107	0.014321459
3675.631560	0.012247295
3677.560013	0.010393451
3679.488466	0.009809139
3681.416919	0.010267310
3683.345372	0.011181114
3685.273826	0.011953056
3687.202279	0.011897463
3689.130732	0.010760427
3691.059185	0.009554261
3692.987638	0.009373034
3694.916091	0.010127311
3696.844544	0.011234317
3698.772997	0.011920401
3700.701450	0.011570617
3702.629903	0.010730610
3704.558356	0.010363655
3706.486809	0.010624186
3708.415262	0.011091965
3710.343716	0.011433542
3712.272169	0.011730306
3714.200622	0.011924081
3716.129075	0.011671714
3718.057528	0.011205303
3719.985981	0.010931425
3721.914434	0.010701896
3723.842887	0.010223373
3725.771340	0.009926092
3727.699793	0.010471156
3729.628246	0.011756753
3731.556699	0.013099511
3733.485152	0.013952099
3735.413605	0.013928775
3737.342059	0.013248275
3739.270512	0.012423201
3741.198965	0.011371773
3743.127418	0.010053876
3745.055871	0.009714994
3746.984324	0.010851867
3748.912777	0.011793837
3750.841230	0.011709677
3752.769683	0.011680326
3754.698136	0.012256056
3756.626589	0.012773492
3758.555042	0.012512556
3760.483495	0.012105417
3762.411949	0.012323715
3764.340402	0.012586336
3766.268855	0.012407040
3768.197308	0.012298088
3770.125761	0.012728052
3772.054214	0.013559471
3773.982667	0.014142253
3775.911120	0.014227548
3777.839573	0.014180456
3779.768026	0.014338645
3781.696479	0.014424489
3783.624932	0.013891659
3785.553385	0.013212378
3787.481838	0.013097996
3789.410292	0.013337651
3791.338745	0.013578334
3793.267198	0.013817463
3795.195651	0.014209906
3797.124104	0.015056534
3799.052557	0.015834169
3800.981010	0.015596291
3802.909463	0.015217721
3804.837916	0.015317289
3806.766369	0.015187500
3808.694822	0.014786396
3810.623275	0.014355446
3812.551728	0.013816196
3814.480182	0.013220607
3816.408635	0.013077289
3818.337088	0.013538856
3820.265541	0.013825093
3822.193994	0.013998196
3824.122447	0.014449729
3826.050900	0.014706824
3827.979353	0.014729460
3829.907806	0.014667922
3831.836259	0.014692662
3833.764712	0.015002704
3835.693165	0.015099349
3837.621618	0.014446503
3839.550071	0.013457473
3841.478525	0.012724322
3843.406978	0.012434469
3845.335431	0.012703858
3847.263884	0.013336488
3849.192337	0.014037345
3851.120790	0.014550856
3853.049243	0.014691287
3854.977696	0.014693633
3856.906149	0.014681747
3858.834602	0.014316519
3860.763055	0.013802926
3862.691508	0.013565215
3864.619961	0.013799261
3866.548415	0.014290662
3868.476868	0.014497483
3870.405321	0.014468146
3872.333774	0.014372280
3874.262227	0.014006336
3876.190680	0.013779932
3878.119133	0.013746633
3880.047586	0.013695484
3881.976039	0.013733714
3883.904492	0.013317163
3885.832945	0.012482255
3887.761398	0.012411095
3889.689851	0.012970082
3891.618305	0.013107533
3893.546758	0.012686377
3895.475211	0.012005529
3897.403664	0.011307933
3899.332117	0.010973589
3901.260570	0.010943021
3903.189023	0.010694731
3905.117476	0.010521662
3907.045929	0.010858806
3908.974382	0.011293788
3910.902835	0.011619641
3912.831288	0.012010460
3914.759741	0.012247982
3916.688194	0.012079638
3918.616648	0.011923432
3920.545101	0.012091779
3922.473554	0.011987749
3924.402007	0.011156320
3926.330460	0.010273740
3928.258913	0.009969404
3930.187366	0.010165233
3932.115819	0.010560914
3934.044272	0.010997701
3935.972725	0.011464109
3937.901178	0.011881864
3939.829631	0.012002852
3941.758084	0.011662315
3943.686538	0.011184288
3945.614991	0.011076309
3947.543444	0.011467393
3949.471897	0.011922142
3951.400350	0.011756062
3953.328803	0.010889161
3955.257256	0.009848619
3957.185709	0.009149455
3959.114162	0.009047683
3961.042615	0.009614003
3962.971068	0.010813014
3964.899521	0.012093307
3966.827974	0.012525024
3968.756427	0.011935635
3970.684881	0.011042333
3972.613334	0.010406612
3974.541787	0.010002757
3976.470240	0.009666682
3978.398693	0.009332979
3980.327146	0.008934126
3982.255599	0.008811359
3984.184052	0.009502425
3986.112505	0.010667945
3988.040958	0.011313725
3989.969411	0.011107278
3991.897864	0.010517268
3993.826317	0.009971026
3995.754771	0.009828963
3997.683224	0.010232300
3999.611677	0.010714160
4001.540130	0.010948723
4003.468583	0.011085840
4005.397036	0.011163670
4007.325489	0.010967212
4009.253942	0.010367145
4011.182395	0.009788489
4013.110848	0.009477916
4015.039301	0.009119400
4016.967754	0.008987331
4018.896207	0.009358507
4020.824661	0.009532687
4022.753114	0.009116687
4024.681567	0.008862896
4026.610020	0.009188985
4028.538473	0.009448865
4030.466926	0.009397785
4032.395379	0.009137684
4034.323832	0.008791407
4036.252285	0.008811101
4038.180738	0.009227919
4040.109191	0.009667012
4042.037644	0.009811309
4043.966097	0.009621442
4045.894550	0.009532519
4047.823004	0.009635127
4049.751457	0.009380423
4051.679910	0.008882884
4053.608363	0.008727398
4055.536816	0.008515411
4057.465269	0.008130287
4059.393722	0.008351590
4061.322175	0.009098648
4063.250628	0.009371335
4065.179081	0.009131579
4067.107534	0.009305537
4069.035987	0.009910956
4070.964440	0.010242350
4072.892894	0.009877562
4074.821347	0.009186275
4076.749800	0.008679537
4078.678253	0.008235288
4080.606706	0.007566558
4082.535159	0.006978911
4084.463612	0.006740453
4086.392065	0.006910861
4088.320518	0.007684531
4090.248971	0.008728064
4092.177424	0.009086072
4094.105877	0.008558588
4096.034330	0.007823306
4097.962783	0.007447615
4099.891237	0.007421007
4101.819690	0.007566033
4103.748143	0.008092999
4105.676596	0.008770091
4107.605049	0.009081181
4109.533502	0.009005180
4111.461955	0.008742409
4113.390408	0.008753377
4115.318861	0.009025835
4117.247314	0.008970618
4119.175767	0.008709051
4121.104220	0.008498022
4123.032673	0.008224716
4124.961127	0.008096120
4126.889580	0.008113591
4128.818033	0.008243548
4130.746486	0.008851165
4132.674939	0.009463997
4134.603392	0.008925750
4136.531845	0.007435289
4138.460298	0.006493174
4140.388751	0.006593256
4142.317204	0.007072831
4144.245657	0.007652089
4146.174110	0.008275365
4148.102563	0.008542255
4150.031017	0.008593096
4151.959470	0.008711922
4153.887923	0.008725842
4155.816376	0.008393301
4157.744829	0.007742656
4159.673282	0.007282565
4161.601735	0.007454225
4163.530188	0.007984805
4165.458641	0.008211449
4167.387094	0.008079804
4169.315547	0.008010935
4171.244000	0.007930525
4173.172453	0.007750207
4175.100906	0.007710597
4177.029360	0.007471863
4178.957813	0.006868262
4180.886266	0.006768619
4182.814719	0.007154238
4184.743172	0.007072853
4186.671625	0.006886590
4188.600078	0.007268729
4190.528531	0.007655821
4192.456984	0.007305589
4194.385437	0.006389720
4196.313890	0.005507227
4198.242343	0.004913076
4200.170796	0.004842017
4202.099250	0.005369140
4204.027703	0.005912975
4205.956156	0.005937172
4207.884609	0.006085310
4209.813062	0.006713764
4211.741515	0.007368238
4213.669968	0.007623965
4215.598421	0.007226367
4217.526874	0.006407022
4219.455327	0.005869962
4221.383780	0.005969859
4223.312233	0.006289939
4225.240686	0.006246019
4227.169139	0.005995254
4229.097593	0.005760201
4231.026046	0.005721551
4232.954499	0.006166484
4234.882952	0.006691427
4236.811405	0.006456690
4238.739858	0.005715036
4240.668311	0.005285487
4242.596764	0.005609266
4244.525217	0.006613797
4246.453670	0.007737285
4248.382123	0.008010901
4250.310576	0.007246960
4252.239029	0.006680259
4254.167483	0.006673337
4256.095936	0.006312171
4258.024389	0.005836487
4259.952842	0.006093633
4261.881295	0.006558466
4263.809748	0.006789528
4265.738201	0.007236643
4267.666654	0.007868788
4269.595107	0.007799953
4271.523560	0.007158269
4273.452013	0.006901396
4275.380466	0.006832258
4277.308919	0.006247319
4279.237373	0.005785234
4281.165826	0.005950881
4283.094279	0.005860749
4285.022732	0.005742950
4286.951185	0.005993213
4288.879638	0.006117564
4290.808091	0.006840749
4292.736544	0.007780380
4294.664997	0.007338415
4296.593450	0.006163674
4298.521903	0.005836375
4300.450356	0.005659958
4302.378809	0.004915494
4304.307262	0.004793765
4306.235716	0.005822031
4308.164169	0.007094233
4310.092622	0.007753318
4312.021075	0.007282813
4313.949528	0.006359648
4315.877981	0.006213533
4317.806434	0.006703226
4319.734887	0.007048635
4321.663340	0.006928272
4323.591793	0.006483416
4325.520246	0.006201038
4327.448699	0.005990209
4329.377152	0.005580489
4331.305606	0.005131103
4333.234059	0.005121185
4335.162512	0.005562414
4337.090965	0.005836882
4339.019418	0.005840810
4340.947871	0.006028777
4342.876324	0.006258974
4344.804777	0.006299783
4346.733230	0.006671662
4348.661683	0.007265038
4350.590136	0.007362514
4352.518589	0.007173804
4354.447042	0.006958682
4356.375495	0.006722847
4358.303949	0.006926161
4360.232402	0.007040352
4362.160855	0.006672313
4364.089308	0.006556110
4366.017761	0.006960458
4367.946214	0.007203090
4369.874667	0.006826525
4371.803120	0.006659450
4373.731573	0.006889090
4375.660026	0.006663939
4377.588479	0.006007569
4379.516932	0.005497885
4381.445385	0.005409622
4383.373839	0.005974149
4385.302292	0.007085907
4387.230745	0.007948378
4389.159198	0.007868439
4391.087651	0.007498305
4393.016104	0.007534307
4394.944557	0.007666081
4396.873010	0.007836857
4398.801463	0.007741100
4400.729916	0.006957023
4402.658369	0.006142436
4404.586822	0.006170060
4406.515275	0.006616748
4408.443729	0.006695794
4410.372182	0.006255192
4412.300635	0.005964254
4414.229088	0.006652893
4416.157541	0.007548419
4418.085994	0.007861231
4420.014447	0.007845269
4421.942900	0.007948214
4423.871353	0.008404647
4425.799806	0.008426709
4427.728259	0.007494954
4429.656712	0.006862605
4431.585165	0.007445254
4433.513618	0.007802450
4435.442072	0.007139652
4437.370525	0.006464376
4439.298978	0.006602766
4441.227431	0.006912438
4443.155884	0.006694803
4445.084337	0.006663795
4447.012790	0.007147259
4448.941243	0.007702331
4450.869696	0.007824656
4452.798149	0.007531308
4454.726602	0.006751728
4456.655055	0.006162526
4458.583508	0.006278013
4460.511962	0.006234953
4462.440415	0.006112160
4464.368868	0.006806030
4466.297321	0.007914616
4468.225774	0.008192987
4470.154227	0.007465407
4472.082680	0.006467554
4474.011133	0.005921243
4475.939586	0.006020908
4477.868039	0.006622837
4479.796492	0.007508720
4481.724945	0.007810161
4483.653398	0.007232893
4485.581851	0.006692742
4487.510305	0.006663221
4489.438758	0.006622386
4491.367211	0.006794469
4493.295664	0.007274173
4495.224117	0.007247974
4497.152570	0.007125534
4499.081023	0.007167704
4501.009476	0.006731747
4502.937929	0.006111981
4504.866382	0.006120525
4506.794835	0.006735590
4508.723288	0.007193726
4510.651741	0.006807674
4512.580195	0.005519107
4514.508648	0.004148282
4516.437101	0.003853566
4518.365554	0.004790918
4520.294007	0.006048218
4522.222460	0.006756091
4524.150913	0.006583987
4526.079366	0.005913122
4528.007819	0.005193957
4529.936272	0.004633069
4531.864725	0.004919187
4533.793178	0.005636857
4535.721631	0.005930756
4537.650084	0.005925159
4539.578538	0.005709935
4541.506991	0.006465268
4543.435444	0.007608481
4545.363897	0.007445007
4547.292350	0.006658086
4549.220803	0.005822301
4551.149256	0.005402187
4553.077709	0.005895801
4555.006162	0.006542756
4556.934615	0.006709248
4558.863068	0.005847777
4560.791521	0.005015222
4562.719974	0.005429829
4564.648428	0.006266151
4566.576881	0.007381215
4568.505334	0.008223936
4570.433787	0.007858606
4572.362240	0.006743219
4574.290693	0.005964697
4576.219146	0.005947691
4578.147599	0.006147232
4580.076052	0.006064206
4582.004505	0.005446270
4583.932958	0.004933597
4585.861411	0.005093578
4587.789864	0.005335541
4589.718318	0.005196363
4591.646771	0.005053479
4593.575224	0.005497269
4595.503677	0.006020112
4597.432130	0.006421112
4599.360583	0.006743155
4601.289036	0.005892278
4603.217489	0.004856166
[truncated: 1,501 more rows]
