# Supplementary material for: Adaptive Method for Quantitative Estimation of Glucose and Fructose Concentrations in Aqueous Solutions Based on Infrared Nanoantenna Optics
Source: Sensors (Basel). 2019 Jul 11;19(14):3053. doi: 10.3390/s19143053 (PMC6678705; doi:10.3390/s19143053)
Supplement: Supplementary file 1 [file sensors-19-03053-s001.zip › 00_Measurement_Data/Fructose cycles/4 c=25 gl/res4 sc50_50 ap100x100/4 c25 gl.13.txt]

748.239793	0.026384419
750.168246	0.035245765
752.096699	0.032424398
754.025152	0.023078747
755.953605	0.017891720
757.882058	0.018988095
759.810511	0.018891482
761.738964	0.021567762
763.667418	0.032030504
765.595871	0.041713934
767.524324	0.040262196
769.452777	0.032503497
771.381230	0.019723117
773.309683	0.018225314
775.238136	0.020886105
777.166589	0.015387915
779.095042	0.013975566
781.023495	0.021664888
782.951948	0.022921829
784.880401	0.015104993
786.808854	0.016802547
788.737308	0.039022550
790.665761	0.041079909
792.594214	0.031132242
794.522667	0.029248875
796.451120	0.025659245
798.379573	0.014138403
800.308026	0.011776703
802.236479	0.033474132
804.164932	0.050850887
806.093385	0.048981890
808.021838	0.033024065
809.950291	0.023322802
811.878744	0.031887759
813.807197	0.036854833
815.735651	0.047150809
817.664104	0.050068308
819.592557	0.035663694
821.521010	0.021693965
823.449463	0.020903628
825.377916	0.026732525
827.306369	0.033366494
829.234822	0.021868007
831.163275	0.027557628
833.091728	0.033434797
835.020181	0.036060277
836.948634	0.030731043
838.877087	0.020446960
840.805541	0.014751183
842.733994	0.008058420
844.662447	0.006282209
846.590900	0.010834497
848.519353	0.017110229
850.447806	0.015784726
852.376259	0.008167086
854.304712	0.008778518
856.233165	0.012819576
858.161618	0.015756328
860.090071	0.013862651
862.018524	0.012694481
863.946977	0.018009111
865.875430	0.025861628
867.803884	0.027319821
869.732337	0.025105681
871.660790	0.031089364
873.589243	0.038495120
875.517696	0.037172068
877.446149	0.032220755
879.374602	0.030529913
881.303055	0.032397803
883.231508	0.036057573
885.159961	0.040701870
887.088414	0.045613017
889.016867	0.047894809
890.945320	0.047645088
892.873774	0.049717478
894.802227	0.053867057
896.730680	0.057110611
898.659133	0.059049472
900.587586	0.062682100
902.516039	0.067846313
904.444492	0.071006298
906.372945	0.071581639
908.301398	0.073358834
910.229851	0.078002974
912.158304	0.083293989
914.086757	0.087432586
916.015210	0.090730332
917.943664	0.094811939
919.872117	0.100223117
921.800570	0.105624214
923.729023	0.110482566
925.657476	0.114844456
927.585929	0.118279181
929.514382	0.121924356
931.442835	0.127260536
933.371288	0.133690059
935.299741	0.140522584
937.228194	0.147549555
939.156647	0.153295055
941.085100	0.157649383
943.013553	0.163322970
944.942007	0.170763597
946.870460	0.177464172
948.798913	0.182811737
950.727366	0.188106403
952.655819	0.193635225
954.584272	0.199084938
956.512725	0.204880595
958.441178	0.211690888
960.369631	0.219285727
962.298084	0.226566285
964.226537	0.232863784
966.154990	0.238826156
968.083443	0.245404333
970.011897	0.252320141
971.940350	0.259378910
973.868803	0.266693294
975.797256	0.272793770
977.725709	0.277295351
979.654162	0.282310337
981.582615	0.288381875
983.511068	0.294284016
985.439521	0.300563663
987.367974	0.308299124
989.296427	0.315568298
991.224880	0.320406854
993.153333	0.324806541
995.081786	0.330841690
997.010240	0.337166578
998.938693	0.342149168
1000.867146	0.346564144
1002.795599	0.351515889
1004.724052	0.356619120
1006.652505	0.361228734
1008.580958	0.365345299
1010.509411	0.369441390
1012.437864	0.373815656
1014.366317	0.377877861
1016.294770	0.381218553
1018.223223	0.384683311
1020.151676	0.388440669
1022.080130	0.390973747
1024.008583	0.392191529
1025.937036	0.393692732
1027.865489	0.395360112
1029.793942	0.396346807
1031.722395	0.397828341
1033.650848	0.400571823
1035.579301	0.402639478
1037.507754	0.403319597
1039.436207	0.404638499
1041.364660	0.406618446
1043.293113	0.407130271
1045.221566	0.406297535
1047.150019	0.405639142
1049.078473	0.405208856
1051.006926	0.404871970
1052.935379	0.404520273
1054.863832	0.403386444
1056.792285	0.401825964
1058.720738	0.400368243
1060.649191	0.398351043
1062.577644	0.396090448
1064.506097	0.395009041
1066.434550	0.395151168
1068.363003	0.395005763
1070.291456	0.393916756
1072.219909	0.392815560
1074.148363	0.392239064
1076.076816	0.391797841
1078.005269	0.391213983
1079.933722	0.390284866
1081.862175	0.389009863
1083.790628	0.388200462
1085.719081	0.388354540
1087.647534	0.388091147
1089.575987	0.386004120
1091.504440	0.383297086
1093.432893	0.381618708
1095.361346	0.380711526
1097.289799	0.379764646
1099.218253	0.378266513
1101.146706	0.376134843
1103.075159	0.373536378
1105.003612	0.370478958
1106.932065	0.367773026
1108.860518	0.366177171
1110.788971	0.364657968
1112.717424	0.362329483
1114.645877	0.359718770
1116.574330	0.357046545
1118.502783	0.354206443
1120.431236	0.351327986
1122.359689	0.348381162
1124.288142	0.345539272
1126.216596	0.343066067
1128.145049	0.340822428
1130.073502	0.338517159
1132.001955	0.335915148
1133.930408	0.332913339
1135.858861	0.329915524
1137.787314	0.327459604
1139.715767	0.325139552
1141.644220	0.322416484
1143.572673	0.319570869
1145.501126	0.316848069
1147.429579	0.314379245
1149.358032	0.312227875
1151.286486	0.309924483
1153.214939	0.307021350
1155.143392	0.303831607
1157.071845	0.300995022
1159.000298	0.298501492
1160.928751	0.296018720
1162.857204	0.293585032
1164.785657	0.291153640
1166.714110	0.288451612
1168.642563	0.285607278
1170.571016	0.282964170
1172.499469	0.280447751
1174.427922	0.277793914
1176.356375	0.274733633
1178.284829	0.271319062
1180.213282	0.268157899
1182.141735	0.265388757
1184.070188	0.262830377
1185.998641	0.260649800
1187.927094	0.258574516
1189.855547	0.256237060
1191.784000	0.253736347
1193.712453	0.251000822
1195.640906	0.248237729
1197.569359	0.246001884
1199.497812	0.244037852
1201.426265	0.241645157
1203.354719	0.239178896
1205.283172	0.236460000
1207.211625	0.233469889
1209.140078	0.230509803
1211.068531	0.228119254
1212.996984	0.226245806
1214.925437	0.224203587
1216.853890	0.221831381
1218.782343	0.219569832
1220.710796	0.217519283
1222.639249	0.215492219
1224.567702	0.213497669
1226.496155	0.211505458
1228.424609	0.209291413
1230.353062	0.206890687
1232.281515	0.204675332
1234.209968	0.202797860
1236.138421	0.201072514
1238.066874	0.199431419
1239.995327	0.197892755
1241.923780	0.196192577
1243.852233	0.194220766
1245.780686	0.192186877
1247.709139	0.190255120
1249.637592	0.188566551
1251.566045	0.187180772
1253.494498	0.185806111
1255.422952	0.184171811
1257.351405	0.182383761
1259.279858	0.180603355
1261.208311	0.178905472
1263.136764	0.177320123
1265.065217	0.175700054
1266.993670	0.174034357
1268.922123	0.172571257
1270.850576	0.171166152
1272.779029	0.169526234
1274.707482	0.167727679
1276.635935	0.166074216
1278.564388	0.164713606
1280.492842	0.163316175
1282.421295	0.161576316
1284.349748	0.159932226
1286.278201	0.158718780
1288.206654	0.157552764
1290.135107	0.156018093
1292.063560	0.154067323
1293.992013	0.151996225
1295.920466	0.150240660
1297.848919	0.148956507
1299.777372	0.147967502
1301.705825	0.147006541
1303.634278	0.145786479
1305.562731	0.144151166
1307.491185	0.142467037
1309.419638	0.141234368
1311.348091	0.140147761
1313.276544	0.138873681
1315.204997	0.137776986
1317.133450	0.136967108
1319.061903	0.135999084
1320.990356	0.134530783
1322.918809	0.132763445
1324.847262	0.131116122
1326.775715	0.129661769
1328.704168	0.128347650
1330.632621	0.127125993
1332.561075	0.125884950
1334.489528	0.124876060
1336.417981	0.124373004
1338.346434	0.123708524
1340.274887	0.122281842
1342.203340	0.120367534
1344.131793	0.118511379
1346.060246	0.117149882
1347.988699	0.116267130
1349.917152	0.115449503
1351.845605	0.114398316
1353.774058	0.113073617
1355.702511	0.111742660
1357.630965	0.110757500
1359.559418	0.110054210
1361.487871	0.109236352
1363.416324	0.108352289
1365.344777	0.107475705
1367.273230	0.106381446
1369.201683	0.105356567
1371.130136	0.104568809
1373.058589	0.103772767
1374.987042	0.103057444
1376.915495	0.102184929
1378.843948	0.100907937
1380.772401	0.099653937
1382.700854	0.098681614
1384.629308	0.097794354
1386.557761	0.096786253
1388.486214	0.095891364
1390.414667	0.095206156
1392.343120	0.094543949
1394.271573	0.094132967
1396.200026	0.093859047
1398.128479	0.092920631
1400.056932	0.091687031
1401.985385	0.090802617
1403.913838	0.089880183
1405.842291	0.088794678
1407.770744	0.087614626
1409.699198	0.086491942
1411.627651	0.085766748
1413.556104	0.085433774
1415.484557	0.085080288
1417.413010	0.084211268
1419.341463	0.083329432
1421.269916	0.082960062
1423.198369	0.082160525
1425.126822	0.080881782
1427.055275	0.079853304
1428.983728	0.079217963
1430.912181	0.079095200
1432.840634	0.079115316
1434.769087	0.078456804
1436.697541	0.077361122
1438.625994	0.076634027
1440.554447	0.075737424
1442.482900	0.074643731
1444.411353	0.073951930
1446.339806	0.073394366
1448.268259	0.072767265
1450.196712	0.072336078
1452.125165	0.072134472
1454.053618	0.071770594
1455.982071	0.070967257
1457.910524	0.070452094
1459.838977	0.070312671
1461.767431	0.069597140
1463.695884	0.068430752
1465.624337	0.067711428
1467.552790	0.067501694
1469.481243	0.067134283
1471.409696	0.066671029
1473.338149	0.066541478
1475.266602	0.066054866
1477.195055	0.064920060
1479.123508	0.063738167
1481.051961	0.062778905
1482.980414	0.062374275
1484.908867	0.062510252
1486.837321	0.062607996
1488.765774	0.062151376
1490.694227	0.061377987
1492.622680	0.060903177
1494.551133	0.060506508
1496.479586	0.060056895
1498.408039	0.059583731
1500.336492	0.058992159
1502.264945	0.058585163
1504.193398	0.058148738
1506.121851	0.057721250
1508.050304	0.058023445
1509.978757	0.057935502
1511.907210	0.056970838
1513.835664	0.056253061
1515.764117	0.056087181
1517.692570	0.056156784
1519.621023	0.055863462
1521.549476	0.055246275
1523.477929	0.055007041
1525.406382	0.054655027
1527.334835	0.053977039
1529.263288	0.053368863
1531.191741	0.052526899
1533.120194	0.051461708
1535.048647	0.051324237
1536.977100	0.052092668
1538.905554	0.052871563
1540.834007	0.053343572
1542.762460	0.052753851
1544.690913	0.051302701
1546.619366	0.050087620
1548.547819	0.049280301
1550.476272	0.048699312
1552.404725	0.048459213
1554.333178	0.048805222
1556.261631	0.049228467
1558.190084	0.048488632
1560.118537	0.047542755
1562.046990	0.047519013
1563.975443	0.047512867
1565.903897	0.047435712
1567.832350	0.047303442
1569.760803	0.047146454
1571.689256	0.047214549
1573.617709	0.046992786
1575.546162	0.046542887
1577.474615	0.046604488
1579.403068	0.046570782
1581.331521	0.045838103
1583.259974	0.045156803
1585.188427	0.045194570
1587.116880	0.045804676
1589.045333	0.046307348
1590.973787	0.046215802
1592.902240	0.045769397
1594.830693	0.045539327
1596.759146	0.045762680
1598.687599	0.046243597
1600.616052	0.046629261
1602.544505	0.046746507
1604.472958	0.046797771
1606.401411	0.047030196
1608.329864	0.047476508
1610.258317	0.048108250
1612.186770	0.048886310
1614.115223	0.049579222
1616.043677	0.050133418
1617.972130	0.050838165
1619.900583	0.051257454
1621.829036	0.051113375
1623.757489	0.051348578
1625.685942	0.052042965
1627.614395	0.052394524
1629.542848	0.052594345
1631.471301	0.053097207
1633.399754	0.053739563
1635.328207	0.054406278
1637.256660	0.054963090
1639.185113	0.054840498
1641.113566	0.054411322
1643.042020	0.054249566
1644.970473	0.054071609
1646.898926	0.054006949
1648.827379	0.054496616
1650.755832	0.054520413
1652.684285	0.053922471
1654.612738	0.053995825
1656.541191	0.053934898
1658.469644	0.053129327
1660.398097	0.052190799
1662.326550	0.051441316
1664.255003	0.051183056
1666.183456	0.051231511
1668.111910	0.051159944
1670.040363	0.051249817
1671.968816	0.051281482
1673.897269	0.050409436
1675.825722	0.049098555
1677.754175	0.048226409
1679.682628	0.047721144
1681.611081	0.047298264
1683.539534	0.046697725
1685.467987	0.046128195
1687.396440	0.045306578
1689.324893	0.044027958
1691.253346	0.042996716
1693.181799	0.042168424
1695.110253	0.041377366
1697.038706	0.041147526
1698.967159	0.040716030
1700.895612	0.039902315
1702.824065	0.039493170
1704.752518	0.038875096
1706.680971	0.038087476
1708.609424	0.037478946
1710.537877	0.036987066
1712.466330	0.036644254
1714.394783	0.036513284
1716.323236	0.036430925
1718.251689	0.036113944
1720.180143	0.035561912
1722.108596	0.034820765
1724.037049	0.034049787
1725.965502	0.033603314
1727.893955	0.033595193
1729.822408	0.033756722
1731.750861	0.033554416
1733.679314	0.033214778
1735.607767	0.033545058
1737.536220	0.033900362
1739.464673	0.033830199
1741.393126	0.033825193
1743.321579	0.033785731
1745.250032	0.033541147
1747.178486	0.033361252
1749.106939	0.033344734
1751.035392	0.033321802
1752.963845	0.033171821
1754.892298	0.032882314
1756.820751	0.032751836
1758.749204	0.033093613
1760.677657	0.033591680
1762.606110	0.034053579
1764.534563	0.034367930
1766.463016	0.034416914
1768.391469	0.034669377
1770.319922	0.035210028
1772.248376	0.035492502
1774.176829	0.035479542
1776.105282	0.035408951
1778.033735	0.035387542
1779.962188	0.035519969
1781.890641	0.035740960
1783.819094	0.035784829
1785.747547	0.035825238
1787.676000	0.036287405
1789.604453	0.037071947
1791.532906	0.037878171
1793.461359	0.038583558
1795.389812	0.038942710
1797.318266	0.038825169
1799.246719	0.038607411
1801.175172	0.038800523
1803.103625	0.039417952
1805.032078	0.039945930
1806.960531	0.040146947
1808.888984	0.040269606
1810.817437	0.040460873
1812.745890	0.040540293
1814.674343	0.040393881
1816.602796	0.040229879
1818.531249	0.040298663
1820.459702	0.040478691
1822.388155	0.040497933
1824.316609	0.040476326
1826.245062	0.040811867
1828.173515	0.041242100
1830.101968	0.041385423
1832.030421	0.041400444
1833.958874	0.041286401
1835.887327	0.040958963
1837.815780	0.040510960
1839.744233	0.040204339
1841.672686	0.040112123
1843.601139	0.040132675
1845.529592	0.040278368
1847.458045	0.040276479
1849.386499	0.039964292
1851.314952	0.039500911
1853.243405	0.039106194
1855.171858	0.039007306
1857.100311	0.039142612
1859.028764	0.039125718
1860.957217	0.038733877
1862.885670	0.038335130
1864.814123	0.038339421
1866.742576	0.038435012
1868.671029	0.038214080
1870.599482	0.037903450
1872.527935	0.037541263
1874.456388	0.036901288
1876.384842	0.036232151
1878.313295	0.035844944
1880.241748	0.035653014
1882.170201	0.035470884
1884.098654	0.035318054
1886.027107	0.035268165
1887.955560	0.035168257
1889.884013	0.034963094
1891.812466	0.034781154
1893.740919	0.034518711
1895.669372	0.034017991
1897.597825	0.033357214
1899.526278	0.032815084
1901.454732	0.032412808
1903.383185	0.031996299
1905.311638	0.031660620
1907.240091	0.031343117
1909.168544	0.030854031
1911.096997	0.030431598
1913.025450	0.030358337
1914.953903	0.030403912
1916.882356	0.030269660
1918.810809	0.030098451
1920.739262	0.029870069
1922.667715	0.029456586
1924.596168	0.029110271
1926.524622	0.028812796
1928.453075	0.028401617
1930.381528	0.028088119
1932.309981	0.028059816
1934.238434	0.028027464
1936.166887	0.027746450
1938.095340	0.027480282
1940.023793	0.027303860
1941.952246	0.026868351
1943.880699	0.026252523
1945.809152	0.025794752
1947.737605	0.025497977
1949.666058	0.025358146
1951.594511	0.025431748
1953.522965	0.025495684
1955.451418	0.025331477
1957.379871	0.025126254
1959.308324	0.024974708
1961.236777	0.024731185
1963.165230	0.024332339
1965.093683	0.023749148
1967.022136	0.023146503
1968.950589	0.022770837
1970.879042	0.022422649
1972.807495	0.022024073
1974.735948	0.021875419
1976.664401	0.022037564
1978.592855	0.022336239
1980.521308	0.022548188
1982.449761	0.022451712
1984.378214	0.021992251
1986.306667	0.021356517
1988.235120	0.020846985
1990.163573	0.020468395
1992.092026	0.020213563
1994.020479	0.020232910
1995.948932	0.020203648
1997.877385	0.019893862
1999.805838	0.019587718
2001.734291	0.019437099
2003.662744	0.019254049
2005.591198	0.018981837
2007.519651	0.018960994
2009.448104	0.019375816
2011.376557	0.019833578
2013.305010	0.019912409
2015.233463	0.019670293
2017.161916	0.019324986
2019.090369	0.018879078
2021.018822	0.018403769
2022.947275	0.018184204
2024.875728	0.018298661
2026.804181	0.018434033
2028.732634	0.018258842
2030.661088	0.017830094
2032.589541	0.017535813
2034.517994	0.017529050
2036.446447	0.017485090
2038.374900	0.017255152
2040.303353	0.017075771
2042.231806	0.017064588
2044.160259	0.017074084
2046.088712	0.016885212
2048.017165	0.016543515
2049.945618	0.016380956
2051.874071	0.016461438
2053.802524	0.016444828
2055.730978	0.016227160
2057.659431	0.016097972
2059.587884	0.016173197
2061.516337	0.016171921
2063.444790	0.015929103
2065.373243	0.015723793
2067.301696	0.015668580
2069.230149	0.015579015
2071.158602	0.015474474
2073.087055	0.015479572
2075.015508	0.015630044
2076.943961	0.015765071
2078.872414	0.015634961
2080.800867	0.015335514
2082.729321	0.015120972
2084.657774	0.014934388
2086.586227	0.014746256
2088.514680	0.014728864
2090.443133	0.014911368
2092.371586	0.015110826
2094.300039	0.014967074
2096.228492	0.014434265
2098.156945	0.013994758
2100.085398	0.013871525
2102.013851	0.013816594
2103.942304	0.013716419
2105.870757	0.013644639
2107.799211	0.013569536
2109.727664	0.013634088
2111.656117	0.013936963
2113.584570	0.014152508
2115.513023	0.014188114
2117.441476	0.014086021
2119.369929	0.013638708
2121.298382	0.013103859
2123.226835	0.012998629
2125.155288	0.013153533
2127.083741	0.013226416
2129.012194	0.013328345
2130.940647	0.013399265
2132.869100	0.013243161
2134.797554	0.013052210
2136.726007	0.013072005
2138.654460	0.013224561
2140.582913	0.013225807
2142.511366	0.012956021
2144.439819	0.012725678
2146.368272	0.012890995
2148.296725	0.013196905
2150.225178	0.013054888
2152.153631	0.012472781
2154.082084	0.012081481
2156.010537	0.012270437
2157.938990	0.012555302
2159.867444	0.012485972
2161.795897	0.012463992
2163.724350	0.012646995
2165.652803	0.012635853
2167.581256	0.012399312
2169.509709	0.012136014
2171.438162	0.011859388
2173.366615	0.011672854
2175.295068	0.011675154
2177.223521	0.011829560
2179.151974	0.011975156
2181.080427	0.011925478
2183.008880	0.011646449
2184.937334	0.011289113
2186.865787	0.011136761
2188.794240	0.011237221
2190.722693	0.011379930
2192.651146	0.011410126
2194.579599	0.011369798
2196.508052	0.011328810
2198.436505	0.011141812
2200.364958	0.010849077
2202.293411	0.010737825
2204.221864	0.010660873
2206.150317	0.010454204
2208.078770	0.010353411
2210.007223	0.010384788
2211.935677	0.010469205
2213.864130	0.010712624
2215.792583	0.010922333
2217.721036	0.010988126
2219.649489	0.011166564
2221.577942	0.011306970
2223.506395	0.011134336
2225.434848	0.010635222
2227.363301	0.010005577
2229.291754	0.009760029
2231.220207	0.010037766
2233.148660	0.010312740
2235.077113	0.010249336
2237.005567	0.009967991
2238.934020	0.009626865
2240.862473	0.009366237
2242.790926	0.009252895
2244.719379	0.009257113
2246.647832	0.009467538
2248.576285	0.009824703
2250.504738	0.010191166
2252.433191	0.010361477
2254.361644	0.010345249
2256.290097	0.010275459
2258.218550	0.010158855
2260.147003	0.009928501
2262.075456	0.009705876
2264.003910	0.009605992
2265.932363	0.009575036
2267.860816	0.009504040
2269.789269	0.009338825
2271.717722	0.009193269
2273.646175	0.009183738
2275.574628	0.009138167
2277.503081	0.008969116
2279.431534	0.008907910
2281.359987	0.009005642
2283.288440	0.009120655
2285.216893	0.009147525
2287.145346	0.008920624
2289.073800	0.008451218
2291.002253	0.008127420
2292.930706	0.008175791
2294.859159	0.008348649
2296.787612	0.008482696
2298.716065	0.008749109
2300.644518	0.009031864
2302.572971	0.009017979
2304.501424	0.008843321
2306.429877	0.008861832
2308.358330	0.009101431
2310.286783	0.009157274
2312.215236	0.008698769
2314.143690	0.008051855
2316.072143	0.007732908
2318.000596	0.007771179
2319.929049	0.007838551
2321.857502	0.007687733
2323.785955	0.007394858
2325.714408	0.007130429
2327.642861	0.006885693
2329.571314	0.006902201
2331.499767	0.007474822
2333.428220	0.008100105
2335.356673	0.007716762
2337.285126	0.006499825
2339.213579	0.005705244
2341.142033	0.005723115
2343.070486	0.006138718
2344.998939	0.006677031
2346.927392	0.007118061
2348.855845	0.007363791
2350.784298	0.007676187
2352.712751	0.008275175
2354.641204	0.008637673
2356.569657	0.007712824
2358.498110	0.006280113
2360.426563	0.006078982
2362.355016	0.006739669
2364.283469	0.007303500
2366.211923	0.007735272
2368.140376	0.008067793
2370.068829	0.008118203
2371.997282	0.007753232
2373.925735	0.007228989
2375.854188	0.006889354
2377.782641	0.006740953
2379.711094	0.006613095
2381.639547	0.006495476
2383.568000	0.006426305
2385.496453	0.006279477
2387.424906	0.006080579
2389.353359	0.006085463
2391.281812	0.006214351
2393.210266	0.006144867
2395.138719	0.005896139
2397.067172	0.005649088
2398.995625	0.005483236
2400.924078	0.005362932
2402.852531	0.005205383
2404.780984	0.005226010
2406.709437	0.005415831
2408.637890	0.005563210
2410.566343	0.005812292
2412.494796	0.006197226
2414.423249	0.006438555
2416.351702	0.006193150
2418.280156	0.005718695
2420.208609	0.005607337
2422.137062	0.005777287
2424.065515	0.005939375
2425.993968	0.005979660
2427.922421	0.005795085
2429.850874	0.005596420
2431.779327	0.005622379
2433.707780	0.005781275
2435.636233	0.005768825
2437.564686	0.005608539
2439.493139	0.005729020
2441.421592	0.005997440
2443.350045	0.006048181
2445.278499	0.006113014
2447.206952	0.006251249
2449.135405	0.006198400
2451.063858	0.006056855
2452.992311	0.006106411
2454.920764	0.006327531
2456.849217	0.006326669
2458.777670	0.005911067
2460.706123	0.005523982
2462.634576	0.005455198
2464.563029	0.005526364
2466.491482	0.005586367
2468.419935	0.005564584
2470.348389	0.005515178
2472.276842	0.005693404
2474.205295	0.006162854
2476.133748	0.006565043
2478.062201	0.006607925
2479.990654	0.006486082
2481.919107	0.006587537
2483.847560	0.006992609
2485.776013	0.007400275
2487.704466	0.007554446
2489.632919	0.007495023
2491.561372	0.007413283
2493.489825	0.007541340
2495.418279	0.007817057
2497.346732	0.007843441
2499.275185	0.007602272
2501.203638	0.007476692
2503.132091	0.007622832
2505.060544	0.007866613
2506.988997	0.008151377
2508.917450	0.008542567
2510.845903	0.008649236
2512.774356	0.008439037
2514.702809	0.008456132
2516.631262	0.008790743
2518.559715	0.009133701
2520.488168	0.009453019
2522.416622	0.009784142
2524.345075	0.009901068
2526.273528	0.009804377
2528.201981	0.010071892
2530.130434	0.010876932
2532.058887	0.011487788
2533.987340	0.011584735
2535.915793	0.011640838
2537.844246	0.011802278
2539.772699	0.011672642
2541.701152	0.011314281
2543.629605	0.011331055
2545.558058	0.011715950
2547.486512	0.011935893
2549.414965	0.012007346
2551.343418	0.012354556
2553.271871	0.013078710
2555.200324	0.013694619
2557.128777	0.013756665
2559.057230	0.013564078
2560.985683	0.013688974
2562.914136	0.014308566
2564.842589	0.014957438
2566.771042	0.015132584
2568.699495	0.015214791
2570.627948	0.015569058
2572.556401	0.015906770
2574.484855	0.016149784
2576.413308	0.016459472
2578.341761	0.016726989
2580.270214	0.016730875
2582.198667	0.016592678
2584.127120	0.016690502
2586.055573	0.016956810
2587.984026	0.017142221
2589.912479	0.017307589
2591.840932	0.017577907
2593.769385	0.018013909
2595.697838	0.018400909
2597.626291	0.018370347
2599.554745	0.018016960
2601.483198	0.017819837
2603.411651	0.017968159
2605.340104	0.018257704
2607.268557	0.018369947
2609.197010	0.018393232
2611.125463	0.018681012
2613.053916	0.019121267
2614.982369	0.019242471
2616.910822	0.019140759
2618.839275	0.019185670
2620.767728	0.019166032
2622.696181	0.018863725
2624.624635	0.018592438
2626.553088	0.018565405
2628.481541	0.018758118
2630.409994	0.018921368
2632.338447	0.018788707
2634.266900	0.018517289
2636.195353	0.018295672
2638.123806	0.018051082
2640.052259	0.017897284
2641.980712	0.018080661
2643.909165	0.018409330
2645.837618	0.018505441
2647.766071	0.018385891
2649.694524	0.018234331
2651.622978	0.018055240
2653.551431	0.017804883
2655.479884	0.017592508
2657.408337	0.017548243
2659.336790	0.017485483
2661.265243	0.017176943
2663.193696	0.016969912
2665.122149	0.017094625
2667.050602	0.017174454
2668.979055	0.017117051
2670.907508	0.017200014
2672.835961	0.017297085
2674.764414	0.017045610
2676.692868	0.016452707
2678.621321	0.015866915
2680.549774	0.015516661
2682.478227	0.015424650
2684.406680	0.015584238
2686.335133	0.015785929
2688.263586	0.015734259
2690.192039	0.015488036
2692.120492	0.015261156
2694.048945	0.015030631
2695.977398	0.014917351
2697.905851	0.015164454
2699.834304	0.015508072
2701.762757	0.015552564
2703.691211	0.015358566
2705.619664	0.015272400
2707.548117	0.015262568
2709.476570	0.015013529
2711.405023	0.014566858
2713.333476	0.014183283
2715.261929	0.014125728
2717.190382	0.014320699
2719.118835	0.014310021
2721.047288	0.014043325
2722.975741	0.014006211
2724.904194	0.014340848
2726.832647	0.014582183
2728.761101	0.014432063
2730.689554	0.014138016
2732.618007	0.013978982
2734.546460	0.013882474
2736.474913	0.013573518
2738.403366	0.013075511
2740.331819	0.012770981
2742.260272	0.012795735
2744.188725	0.012857453
2746.117178	0.012797513
2748.045631	0.012912938
2749.974084	0.013199523
2751.902537	0.013149228
2753.830991	0.012839888
2755.759444	0.012775628
2757.687897	0.012972944
2759.616350	0.013320288
2761.544803	0.013588210
2763.473256	0.013509481
2765.401709	0.013321470
2767.330162	0.013149169
2769.258615	0.013019581
2771.187068	0.013117046
2773.115521	0.013235347
2775.043974	0.013071612
2776.972427	0.012773314
2778.900880	0.012507916
2780.829334	0.012158656
2782.757787	0.011734432
2784.686240	0.011583607
2786.614693	0.011783224
2788.543146	0.012142545
2790.471599	0.012505390
2792.400052	0.012676109
2794.328505	0.012561413
2796.256958	0.012283846
2798.185411	0.012070871
2800.113864	0.011994747
2802.042317	0.011970937
2803.970770	0.011893309
2805.899224	0.011684987
2807.827677	0.011459662
2809.756130	0.011344660
2811.684583	0.011418096
2813.613036	0.011597119
2815.541489	0.011719469
2817.469942	0.011767952
2819.398395	0.011804429
2821.326848	0.011722172
2823.255301	0.011490706
2825.183754	0.011442141
2827.112207	0.011654900
2829.040660	0.011686614
2830.969113	0.011324639
2832.897567	0.011005290
2834.826020	0.011035276
2836.754473	0.011281523
2838.682926	0.011638872
2840.611379	0.011856724
2842.539832	0.011865283
2844.468285	0.012099382
2846.396738	0.012473395
2848.325191	0.012411766
2850.253644	0.012005382
2852.182097	0.011848433
2854.110550	0.011901578
2856.039003	0.011798294
2857.967457	0.011782811
2859.895910	0.011763316
2861.824363	0.011273853
2863.752816	0.010719537
2865.681269	0.010475609
2867.609722	0.010376561
2869.538175	0.010485434
2871.466628	0.010643581
2873.395081	0.010561740
2875.323534	0.010397702
2877.251987	0.010355363
2879.180440	0.010506100
2881.108893	0.010613333
2883.037347	0.010772768
2884.965800	0.011090726
2886.894253	0.011118290
2888.822706	0.010925496
2890.751159	0.010991721
2892.679612	0.011141440
2894.608065	0.011192038
2896.536518	0.011406627
2898.464971	0.011671056
2900.393424	0.011600222
2902.321877	0.011182426
2904.250330	0.010685029
2906.178783	0.010391541
2908.107236	0.010452316
2910.035690	0.010629945
2911.964143	0.010554343
2913.892596	0.010451295
2915.821049	0.010669533
2917.749502	0.010842135
2919.677955	0.010569245
2921.606408	0.010397892
2923.534861	0.010931229
2925.463314	0.011528352
2927.391767	0.011418465
2929.320220	0.011018851
2931.248673	0.010925338
2933.177126	0.011106354
2935.105580	0.011256478
2937.034033	0.011334664
2938.962486	0.011366643
2940.890939	0.011178143
2942.819392	0.010968735
2944.747845	0.010976015
2946.676298	0.010890411
2948.604751	0.010765810
2950.533204	0.011031792
2952.461657	0.011639360
2954.390110	0.012027015
2956.318563	0.011794982
2958.247016	0.011315666
2960.175469	0.011250479
2962.103923	0.011565482
2964.032376	0.011605569
2965.960829	0.011247550
2967.889282	0.011000147
2969.817735	0.011065911
2971.746188	0.011310559
2973.674641	0.011453688
2975.603094	0.011464517
2977.531547	0.011519942
2979.460000	0.011633717
2981.388453	0.011757151
2983.316906	0.011709005
2985.245359	0.011538269
2987.173813	0.011617418
2989.102266	0.011868467
2991.030719	0.011929740
2992.959172	0.011861485
2994.887625	0.011878231
2996.816078	0.011882609
2998.744531	0.011757831
3000.672984	0.011631836
3002.601437	0.011770218
3004.529890	0.012150276
3006.458343	0.012367873
3008.386796	0.012290652
3010.315249	0.012176068
3012.243703	0.012080663
3014.172156	0.011980737
3016.100609	0.012192525
3018.029062	0.012663724
3019.957515	0.012901206
3021.885968	0.012847033
3023.814421	0.012841666
3025.742874	0.012881476
3027.671327	0.012806281
3029.599780	0.012725339
3031.528233	0.012902095
3033.456686	0.013387388
3035.385139	0.013694985
3037.313592	0.013460069
3039.242046	0.013234700
3041.170499	0.013492093
3043.098952	0.013925541
3045.027405	0.014071608
3046.955858	0.013727459
3048.884311	0.013140432
3050.812764	0.012919730
3052.741217	0.013211465
3054.669670	0.013558106
3056.598123	0.013734736
3058.526576	0.013939974
3060.455029	0.014250994
3062.383482	0.014531175
3064.311936	0.014734381
3066.240389	0.014921872
3068.168842	0.015067932
3070.097295	0.015249358
3072.025748	0.015444472
3073.954201	0.015414643
3075.882654	0.015258271
3077.811107	0.015227825
3079.739560	0.015244653
3081.668013	0.015198478
3083.596466	0.015224013
3085.524919	0.015387096
3087.453372	0.015573805
3089.381825	0.015584365
3091.310279	0.015211187
3093.238732	0.014730528
3095.167185	0.014790474
3097.095638	0.015498912
3099.024091	0.016358765
3100.952544	0.016933413
3102.880997	0.017059011
3104.809450	0.016789054
3106.737903	0.016489729
3108.666356	0.016524836
3110.594809	0.016814416
3112.523262	0.017154101
3114.451715	0.017439157
3116.380169	0.017518627
3118.308622	0.017480377
3120.237075	0.017583612
3122.165528	0.017577842
3124.093981	0.017272087
3126.022434	0.017258728
3127.950887	0.017890442
3129.879340	0.018730989
3131.807793	0.019175850
3133.736246	0.019022301
3135.664699	0.018640179
3137.593152	0.018545829
3139.521605	0.018835559
3141.450058	0.019307630
3143.378512	0.019804461
3145.306965	0.020055076
3147.235418	0.019891331
3149.163871	0.019599566
3151.092324	0.019517634
3153.020777	0.019733567
3154.949230	0.020262552
3156.877683	0.020936266
3158.806136	0.021240521
3160.734589	0.021084467
3162.663042	0.020896280
3164.591495	0.020961909
3166.519948	0.021391261
3168.448402	0.021857910
3170.376855	0.021944979
3172.305308	0.021966157
3174.233761	0.022342203
3176.162214	0.022877602
3178.090667	0.023306597
3180.019120	0.023795052
3181.947573	0.024416009
3183.876026	0.024976866
3185.804479	0.025125414
3187.732932	0.024610378
3189.661385	0.023956813
3191.589838	0.023796506
3193.518292	0.023948936
3195.446745	0.023919823
3197.375198	0.023724776
3199.303651	0.023648240
3201.232104	0.023585342
3203.160557	0.023673501
3205.089010	0.024172962
3207.017463	0.024476834
3208.945916	0.024202134
3210.874369	0.024139421
3212.802822	0.024695281
3214.731275	0.025232898
3216.659728	0.025418254
3218.588181	0.025764134
3220.516635	0.026336053
3222.445088	0.026518900
3224.373541	0.026393628
3226.301994	0.026422378
3228.230447	0.026473956
3230.158900	0.026353639
3232.087353	0.026316632
3234.015806	0.026755134
3235.944259	0.027364234
3237.872712	0.027381713
3239.801165	0.026674351
3241.729618	0.026100773
3243.658071	0.026497770
3245.586525	0.027528947
3247.514978	0.028252343
3249.443431	0.028302886
3251.371884	0.027828960
3253.300337	0.027192026
3255.228790	0.026961885
3257.157243	0.027347982
3259.085696	0.027927577
3261.014149	0.028266734
3262.942602	0.028133634
3264.871055	0.027552973
3266.799508	0.026977545
3268.727961	0.026765915
3270.656414	0.027054265
3272.584868	0.027905412
3274.513321	0.028846473
3276.441774	0.029313315
3278.370227	0.029340329
3280.298680	0.029018097
3282.227133	0.028387625
3284.155586	0.027954688
3286.084039	0.028047198
3288.012492	0.028550992
3289.940945	0.029409157
3291.869398	0.030357873
3293.797851	0.031005004
3295.726304	0.031226149
3297.654758	0.031000163
3299.583211	0.030313838
3301.511664	0.029457230
3303.440117	0.029069029
3305.368570	0.029277699
3307.297023	0.029809551
3309.225476	0.030604647
3311.153929	0.031238126
3313.082382	0.031326346
3315.010835	0.031277075
3316.939288	0.031194258
3318.867741	0.030635629
3320.796194	0.029928897
3322.724648	0.029915288
3324.653101	0.030620087
3326.581554	0.031403534
3328.510007	0.031911820
3330.438460	0.032341912
3332.366913	0.032761548
3334.295366	0.032833505
3336.223819	0.032611676
3338.152272	0.032578986
3340.080725	0.032593355
3342.009178	0.032176502
3343.937631	0.031792186
3345.866084	0.032228373
3347.794537	0.033166442
3349.722991	0.033659622
3351.651444	0.033536009
3353.579897	0.033347782
3355.508350	0.033531908
3357.436803	0.034050159
3359.365256	0.034616716
3361.293709	0.035058301
3363.222162	0.035166133
3365.150615	0.034948736
3367.079068	0.034937009
3369.007521	0.035259973
3370.935974	0.035633449
3372.864427	0.035815120
3374.792881	0.035491724
3376.721334	0.034915946
3378.649787	0.034584910
3380.578240	0.034441829
3382.506693	0.034695905
3384.435146	0.035659142
3386.363599	0.036623407
3388.292052	0.036768503
3390.220505	0.036274485
3392.148958	0.035794470
3394.077411	0.035980292
3396.005864	0.036815632
3397.934317	0.037466023
3399.862770	0.037495818
3401.791224	0.037435755
3403.719677	0.037554249
3405.648130	0.037503481
3407.576583	0.037109017
3409.505036	0.036970381
3411.433489	0.037116054
3413.361942	0.037354242
3415.290395	0.037898153
3417.218848	0.038595032
3419.147301	0.038819194
3421.075754	0.038193692
3423.004207	0.037048806
3424.932660	0.036404058
3426.861114	0.036813222
3428.789567	0.037406966
3430.718020	0.037191670
3432.646473	0.036676902
3434.574926	0.036347713
3436.503379	0.035599891
3438.431832	0.034945078
3440.360285	0.035653196
3442.288738	0.037105680
3444.217191	0.037628639
3446.145644	0.037011389
3448.074097	0.036237851
3450.002550	0.035802443
3451.931004	0.035778102
3453.859457	0.036064655
3455.787910	0.036344945
3457.716363	0.036629878
3459.644816	0.036946364
3461.573269	0.036855068
3463.501722	0.036222775
3465.430175	0.035674006
3467.358628	0.035554983
3469.287081	0.035481963
3471.215534	0.035436343
3473.143987	0.035688169
3475.072440	0.035768602
3477.000893	0.035376091
3478.929347	0.035015933
3480.857800	0.035083637
3482.786253	0.035438232
3484.714706	0.035435155
3486.643159	0.034541778
3488.571612	0.033409372
3490.500065	0.032972686
3492.428518	0.033032756
3494.356971	0.033150852
3496.285424	0.033213377
3498.213877	0.033082504
3500.142330	0.033036593
3502.070783	0.033276219
3503.999237	0.033013694
3505.927690	0.031894356
3507.856143	0.030966008
3509.784596	0.030833581
3511.713049	0.030972634
3513.641502	0.030906435
3515.569955	0.030709460
3517.498408	0.030669926
3519.426861	0.030892741
3521.355314	0.030982271
3523.283767	0.030571137
3525.212220	0.030007053
3527.140673	0.029811766
3529.069126	0.029973106
3530.997580	0.030127712
3532.926033	0.029954748
3534.854486	0.029381273
3536.782939	0.028595686
3538.711392	0.028053492
3540.639845	0.028133145
3542.568298	0.028524173
3544.496751	0.028650541
3546.425204	0.028487002
3548.353657	0.028041439
3550.282110	0.027152538
3552.210563	0.026401669
3554.139016	0.026357476
3556.067470	0.026455807
3557.995923	0.026022879
3559.924376	0.025253017
3561.852829	0.024723388
3563.781282	0.024836183
3565.709735	0.025555929
3567.638188	0.026157167
3569.566641	0.025737515
3571.495094	0.024746139
3573.423547	0.024220588
3575.352000	0.024300558
3577.280453	0.024358949
3579.208906	0.023980707
3581.137360	0.023467628
3583.065813	0.023359776
3584.994266	0.023514051
3586.922719	0.023189710
3588.851172	0.022211518
3590.779625	0.021247650
3592.708078	0.020871200
3594.636531	0.021182997
3596.564984	0.021652505
3598.493437	0.021662071
3600.421890	0.021310359
3602.350343	0.020874824
3604.278796	0.020319341
3606.207249	0.019828727
3608.135703	0.019755941
3610.064156	0.019947728
3611.992609	0.020112256
3613.921062	0.020454174
3615.849515	0.020870920
3617.777968	0.020603796
3619.706421	0.019594232
3621.634874	0.018810989
3623.563327	0.018701913
3625.491780	0.018793661
3627.420233	0.018409973
3629.348686	0.017721225
3631.277139	0.017485084
3633.205593	0.017711043
3635.134046	0.017817814
3637.062499	0.017301526
3638.990952	0.016201105
3640.919405	0.015145455
3642.847858	0.014888318
3644.776311	0.015471008
3646.704764	0.016196510
3648.633217	0.016766261
3650.561670	0.017071897
3652.490123	0.016478471
3654.418576	0.014988623
3656.347029	0.013483147
3658.275482	0.012732231
3660.203936	0.012461979
3662.132389	0.012289012
3664.060842	0.012434611
3665.989295	0.012712581
3667.917748	0.012414813
3669.846201	0.011784759
3671.774654	0.011829783
3673.703107	0.012483397
3675.631560	0.013061813
3677.560013	0.013054912
3679.488466	0.012488677
3681.416919	0.011957293
3683.345372	0.011756592
3685.273826	0.011810075
3687.202279	0.012029652
3689.130732	0.012111116
3691.059185	0.011729543
3692.987638	0.011410779
3694.916091	0.011383643
3696.844544	0.011274361
3698.772997	0.011147341
3700.701450	0.011390631
3702.629903	0.011801820
3704.558356	0.011720564
3706.486809	0.011374421
3708.415262	0.011455230
3710.343716	0.012069905
3712.272169	0.012702032
3714.200622	0.012678956
3716.129075	0.012134049
3718.057528	0.011684658
3719.985981	0.011348244
3721.914434	0.010941192
3723.842887	0.010611709
3725.771340	0.010337820
3727.699793	0.010350184
3729.628246	0.010845697
3731.556699	0.011161264
3733.485152	0.010845912
3735.413605	0.010548132
3737.342059	0.011036272
3739.270512	0.011834899
3741.198965	0.011931299
3743.127418	0.011266315
3745.055871	0.010922705
3746.984324	0.011335983
3748.912777	0.011941139
3750.841230	0.012646177
3752.769683	0.013562382
3754.698136	0.014108673
3756.626589	0.014040640
3758.555042	0.013895816
3760.483495	0.014024615
3762.411949	0.013938630
3764.340402	0.013388040
3766.268855	0.013153722
3768.197308	0.013781695
3770.125761	0.014675140
3772.054214	0.014883186
3773.982667	0.014178257
3775.911120	0.013301552
3777.839573	0.012909381
3779.768026	0.012810527
3781.696479	0.012576553
3783.624932	0.012136849
3785.553385	0.011752534
3787.481838	0.011792846
3789.410292	0.012194978
3791.338745	0.012513335
3793.267198	0.012644988
3795.195651	0.013007184
3797.124104	0.013691756
3799.052557	0.013833552
3800.981010	0.012949130
3802.909463	0.012199244
3804.837916	0.012357573
3806.766369	0.012949398
3808.694822	0.013362966
3810.623275	0.013462949
3812.551728	0.013575808
3814.480182	0.013653093
3816.408635	0.013525441
3818.337088	0.013461603
3820.265541	0.013265599
3822.193994	0.012618250
3824.122447	0.011856642
3826.050900	0.011616104
3827.979353	0.012338345
3829.907806	0.013512979
3831.836259	0.014077265
3833.764712	0.013796378
3835.693165	0.013216294
3837.621618	0.012883191
3839.550071	0.012965914
3841.478525	0.013072644
3843.406978	0.012936841
3845.335431	0.012634963
3847.263884	0.012268575
3849.192337	0.012059352
3851.120790	0.012047436
3853.049243	0.012038007
3854.977696	0.012150417
3856.906149	0.012389071
3858.834602	0.012593610
3860.763055	0.013080813
3862.691508	0.013862044
3864.619961	0.014037247
3866.548415	0.013023566
3868.476868	0.011575420
3870.405321	0.011014588
3872.333774	0.011957062
3874.262227	0.013575636
3876.190680	0.014510505
3878.119133	0.014345936
3880.047586	0.013758969
3881.976039	0.013556585
3883.904492	0.013653558
3885.832945	0.013340946
3887.761398	0.012554171
3889.689851	0.011897159
3891.618305	0.011636683
3893.546758	0.011717414
3895.475211	0.012049263
3897.403664	0.012191930
3899.332117	0.011731158
3901.260570	0.011071225
3903.189023	0.010896736
3905.117476	0.011382330
3907.045929	0.012110133
3908.974382	0.012524528
3910.902835	0.012484241
3912.831288	0.012412565
3914.759741	0.012612477
3916.688194	0.012624362
3918.616648	0.012021157
3920.545101	0.011360911
3922.473554	0.011174890
3924.402007	0.011228404
3926.330460	0.011080871
3928.258913	0.010631547
3930.187366	0.010350882
3932.115819	0.010558039
3934.044272	0.010904996
3935.972725	0.011015401
3937.901178	0.010779319
3939.829631	0.010156631
3941.758084	0.009569556
3943.686538	0.009642069
3945.614991	0.010173028
3947.543444	0.010589185
3949.471897	0.010777328
3951.400350	0.010867080
3953.328803	0.011016886
3955.257256	0.011165609
3957.185709	0.010971055
3959.114162	0.010629679
3961.042615	0.010789714
3962.971068	0.011316238
3964.899521	0.011382071
3966.827974	0.010960035
3968.756427	0.010801916
3970.684881	0.010967349
3972.613334	0.010793562
3974.541787	0.010307437
3976.470240	0.010145928
3978.398693	0.010269459
3980.327146	0.010289515
3982.255599	0.010361775
3984.184052	0.010820794
3986.112505	0.011098218
3988.040958	0.010380385
3989.969411	0.009157225
3991.897864	0.008612744
3993.826317	0.008945500
3995.754771	0.009420904
3997.683224	0.009771076
3999.611677	0.010200049
4001.540130	0.010781825
4003.468583	0.011169003
4005.397036	0.010907895
4007.325489	0.010193502
4009.253942	0.009734002
4011.182395	0.009416530
4013.110848	0.008730712
4015.039301	0.008175080
4016.967754	0.008525838
4018.896207	0.009168789
4020.824661	0.009158405
4022.753114	0.008523689
4024.681567	0.008288644
4026.610020	0.008531605
4028.538473	0.008475263
4030.466926	0.008428833
4032.395379	0.009006160
4034.323832	0.009861156
4036.252285	0.010055060
4038.180738	0.009144758
4040.109191	0.008206357
4042.037644	0.008430706
4043.966097	0.009069731
4045.894550	0.009012396
4047.823004	0.009203752
4049.751457	0.010097624
4051.679910	0.010493254
4053.608363	0.010345077
4055.536816	0.010181284
4057.465269	0.009770007
4059.393722	0.009357261
4061.322175	0.009153375
4063.250628	0.008971894
4065.179081	0.008777524
4067.107534	0.008848832
4069.035987	0.009405944
4070.964440	0.010218795
4072.892894	0.010487773
4074.821347	0.009721595
4076.749800	0.008581418
4078.678253	0.007984441
4080.606706	0.008151988
4082.535159	0.008528428
4084.463612	0.008429913
4086.392065	0.008088960
4088.320518	0.008317225
4090.248971	0.008753416
4092.177424	0.008620552
4094.105877	0.008579957
4096.034330	0.009292773
4097.962783	0.010193189
4099.891237	0.010317764
4101.819690	0.009789518
4103.748143	0.009305792
4105.676596	0.009111350
4107.605049	0.009349363
4109.533502	0.009608263
4111.461955	0.009235990
4113.390408	0.008718376
4115.318861	0.008812598
4117.247314	0.008757725
4119.175767	0.008185066
4121.104220	0.008365865
4123.032673	0.009035254
4124.961127	0.008937718
4126.889580	0.007877510
4128.818033	0.006709084
4130.746486	0.006282403
4132.674939	0.007177562
4134.603392	0.008750251
4136.531845	0.009267054
4138.460298	0.008263966
4140.388751	0.006979314
4142.317204	0.006660508
4144.245657	0.007391789
4146.174110	0.007984110
4148.102563	0.008178466
4150.031017	0.008087750
4151.959470	0.007701978
4153.887923	0.007136824
4155.816376	0.006637795
4157.744829	0.006452306
4159.673282	0.006635592
4161.601735	0.006696129
4163.530188	0.006569391
4165.458641	0.006771734
4167.387094	0.007021037
4169.315547	0.006978435
4171.244000	0.007063583
4173.172453	0.007495872
4175.100906	0.007898930
4177.029360	0.007789708
4178.957813	0.007488107
4180.886266	0.007290135
4182.814719	0.007083994
4184.743172	0.007027940
4186.671625	0.007084204
4188.600078	0.006800024
4190.528531	0.006348725
4192.456984	0.006250197
4194.385437	0.006257675
4196.313890	0.006224933
4198.242343	0.006763334
4200.170796	0.007615115
4202.099250	0.007673291
4204.027703	0.007387577
4205.956156	0.007149104
4207.884609	0.006741716
4209.813062	0.006863406
4211.741515	0.007287008
4213.669968	0.007039409
4215.598421	0.006256652
4217.526874	0.006007877
4219.455327	0.006685336
4221.383780	0.007437993
4223.312233	0.007595663
4225.240686	0.007110632
4227.169139	0.006773070
4229.097593	0.007335193
4231.026046	0.008085225
4232.954499	0.008288355
4234.882952	0.007643322
4236.811405	0.006961299
4238.739858	0.006958439
4240.668311	0.007163569
4242.596764	0.007147369
4244.525217	0.006943154
4246.453670	0.006433909
4248.382123	0.005456029
4250.310576	0.004917067
4252.239029	0.005044996
4254.167483	0.005517889
4256.095936	0.005805130
4258.024389	0.005656017
4259.952842	0.005563322
4261.881295	0.005822967
4263.809748	0.005641573
4265.738201	0.005114913
4267.666654	0.005320712
4269.595107	0.006036142
4271.523560	0.006236979
4273.452013	0.005828471
4275.380466	0.005683626
4277.308919	0.006211323
4279.237373	0.006998748
4281.165826	0.007657974
4283.094279	0.007733438
4285.022732	0.006572714
4286.951185	0.005559701
4288.879638	0.005572626
4290.808091	0.006063157
4292.736544	0.006616368
4294.664997	0.006666023
4296.593450	0.006285502
4298.521903	0.005971902
4300.450356	0.005988082
4302.378809	0.006182919
4304.307262	0.006112686
4306.235716	0.005999894
4308.164169	0.006538268
4310.092622	0.007407572
4312.021075	0.007436699
4313.949528	0.006635440
4315.877981	0.006182205
4317.806434	0.006089788
4319.734887	0.005921761
4321.663340	0.006263241
4323.591793	0.006847751
4325.520246	0.006464347
4327.448699	0.005460309
4329.377152	0.004684687
4331.305606	0.004621667
4333.234059	0.004639378
4335.162512	0.005038942
4337.090965	0.006299061
4339.019418	0.007123150
4340.947871	0.007168063
4342.876324	0.007513399
4344.804777	0.008444846
4346.733230	0.008644775
4348.661683	0.007252417
4350.590136	0.005991191
4352.518589	0.006109287
4354.447042	0.006619727
4356.375495	0.006738768
4358.303949	0.006416295
4360.232402	0.006305844
4362.160855	0.006716779
4364.089308	0.006711177
4366.017761	0.005912820
4367.946214	0.005271951
4369.874667	0.005441973
4371.803120	0.005723898
4373.731573	0.005461823
4375.660026	0.005253476
4377.588479	0.005551620
4379.516932	0.006043353
4381.445385	0.007343930
4383.373839	0.008587996
4385.302292	0.008228322
4387.230745	0.007228947
4389.159198	0.006842446
4391.087651	0.006485764
4393.016104	0.006350765
4394.944557	0.006913567
4396.873010	0.007188893
4398.801463	0.006396385
4400.729916	0.005899314
4402.658369	0.006590219
4404.586822	0.007247744
4406.515275	0.006949822
4408.443729	0.006724042
4410.372182	0.007408982
4412.300635	0.007680151
4414.229088	0.006823646
4416.157541	0.006428727
4418.085994	0.006586383
4420.014447	0.006418179
4421.942900	0.006354449
4423.871353	0.006984695
4425.799806	0.008029702
4427.728259	0.008742473
4429.656712	0.007888407
4431.585165	0.005970621
4433.513618	0.005237279
4435.442072	0.005843976
4437.370525	0.006124171
4439.298978	0.005955064
4441.227431	0.005719489
4443.155884	0.005798553
4445.084337	0.006482695
4447.012790	0.007246897
4448.941243	0.007302572
4450.869696	0.007098292
4452.798149	0.007227673
4454.726602	0.007206745
4456.655055	0.006667435
4458.583508	0.006053858
4460.511962	0.006273699
4462.440415	0.007186134
4464.368868	0.007706884
4466.297321	0.007486630
4468.225774	0.007082568
4470.154227	0.006558212
4472.082680	0.005823052
4474.011133	0.005416937
4475.939586	0.005897089
4477.868039	0.006982512
4479.796492	0.008139821
4481.724945	0.008638997
4483.653398	0.008179762
4485.581851	0.007595030
4487.510305	0.007546030
4489.438758	0.007263249
4491.367211	0.006764920
4493.295664	0.006804930
4495.224117	0.006734223
4497.152570	0.006080784
4499.081023	0.006358367
4501.009476	0.007138775
4502.937929	0.007039551
4504.866382	0.006007794
4506.794835	0.005843659
4508.723288	0.006958445
4510.651741	0.007969596
4512.580195	0.008076650
4514.508648	0.007835885
4516.437101	0.007531967
4518.365554	0.006771905
4520.294007	0.005654048
4522.222460	0.005042782
4524.150913	0.005238296
4526.079366	0.005823660
4528.007819	0.006501753
4529.936272	0.006751336
4531.864725	0.006594744
4533.793178	0.006452612
4535.721631	0.006270010
4537.650084	0.005711651
4539.578538	0.005252378
4541.506991	0.005812689
4543.435444	0.006485094
4545.363897	0.006606743
4547.292350	0.006583171
4549.220803	0.006205938
4551.149256	0.005941660
4553.077709	0.005988031
4555.006162	0.006239280
4556.934615	0.006900041
4558.863068	0.006668444
4560.791521	0.005599117
4562.719974	0.005735095
4564.648428	0.006576378
4566.576881	0.006894438
4568.505334	0.006743639
4570.433787	0.006386789
4572.362240	0.006541690
4574.290693	0.007759783
4576.219146	0.008715698
4578.147599	0.008204505
4580.076052	0.007393907
4582.004505	0.007023774
4583.932958	0.007317329
4585.861411	0.007675682
4587.789864	0.007168225
4589.718318	0.006484499
4591.646771	0.006579251
4593.575224	0.007352450
4595.503677	0.007750600
4597.432130	0.006794992
4599.360583	0.005733013
4601.289036	0.005989661
4603.217489	0.007078287
[truncated: 1,501 more rows]
