# Supplementary material for: Adaptive Method for Quantitative Estimation of Glucose and Fructose Concentrations in Aqueous Solutions Based on Infrared Nanoantenna Optics
Source: Sensors (Basel). 2019 Jul 11;19(14):3053. doi: 10.3390/s19143053 (PMC6678705; doi:10.3390/s19143053)
Supplement: Supplementary file 1 [file sensors-19-03053-s001.zip › 00_Measurement_Data/Fructose cycles/4 c=25 gl/res4 sc50_50 ap100x100/4 c25 gl.14.txt]

748.239793	0.021024158
750.168246	0.021583868
752.096699	0.015746219
754.025152	0.019101728
755.953605	0.020793550
757.882058	0.031511474
759.810511	0.024385901
761.738964	0.021297241
763.667418	0.015219970
765.595871	0.026287016
767.524324	0.046774581
769.452777	0.036354236
771.381230	0.013055827
773.309683	0.030727740
775.238136	0.032616999
777.166589	0.018874409
779.095042	0.016691450
781.023495	0.014585757
782.951948	0.016812511
784.880401	0.021230416
786.808854	0.018398982
788.737308	0.012065979
790.665761	0.024851032
792.594214	0.038162500
794.522667	0.042600334
796.451120	0.044650238
798.379573	0.042502724
800.308026	0.028305255
802.236479	0.016428856
804.164932	0.017408604
806.093385	0.022414042
808.021838	0.038366336
809.950291	0.036398273
811.878744	0.035993546
813.807197	0.041412640
815.735651	0.057268120
817.664104	0.053913128
819.592557	0.038422450
821.521010	0.028513474
823.449463	0.023979457
825.377916	0.020377966
827.306369	0.022279801
829.234822	0.025887525
831.163275	0.029223554
833.091728	0.031242168
835.020181	0.025956182
836.948634	0.016482782
838.877087	0.017492473
840.805541	0.021554848
842.733994	0.024273353
844.662447	0.019402245
846.590900	0.015135124
848.519353	0.016893009
850.447806	0.016584503
852.376259	0.014498668
854.304712	0.020295717
856.233165	0.014079078
858.161618	0.016756969
860.090071	0.020064930
862.018524	0.020426588
863.946977	0.017409185
865.875430	0.017681377
867.803884	0.021018010
869.732337	0.022015216
871.660790	0.021327445
873.589243	0.024735605
875.517696	0.032294035
877.446149	0.035503253
879.374602	0.034875099
881.303055	0.036177963
883.231508	0.037383825
885.159961	0.035974827
887.088414	0.035209104
889.016867	0.036814455
890.945320	0.039200585
892.873774	0.043059323
894.802227	0.048361477
896.730680	0.053104676
898.659133	0.058166083
900.587586	0.063637167
902.516039	0.067287944
904.444492	0.068333566
906.372945	0.068423331
908.301398	0.070172496
910.229851	0.074923061
912.158304	0.080477037
914.086757	0.085454665
916.015210	0.090995543
917.943664	0.096114837
919.872117	0.099617727
921.800570	0.103644036
923.729023	0.109428555
925.657476	0.114715487
927.585929	0.117888540
929.514382	0.120767459
931.442835	0.126586974
933.371288	0.135273576
935.299741	0.143339500
937.228194	0.149010867
939.156647	0.153335959
941.085100	0.157096326
943.013553	0.161607996
944.942007	0.168031871
946.870460	0.174839169
948.798913	0.181056008
950.727366	0.187453583
952.655819	0.194355249
954.584272	0.201543257
956.512725	0.208219931
958.441178	0.214135468
960.369631	0.220302328
962.298084	0.227129623
964.226537	0.233881652
966.154990	0.239915311
968.083443	0.245608330
970.011897	0.251950592
971.940350	0.259134948
973.868803	0.265614182
975.797256	0.270231932
977.725709	0.274331510
979.654162	0.279734164
981.582615	0.286477625
983.511068	0.293149143
985.439521	0.299168825
987.367974	0.304962397
989.296427	0.310044110
991.224880	0.314739645
993.153333	0.320893109
995.081786	0.328969538
997.010240	0.336981446
998.938693	0.342637450
1000.867146	0.346243471
1002.795599	0.349647760
1004.724052	0.353701055
1006.652505	0.358869344
1008.580958	0.365129590
1010.509411	0.370653033
1012.437864	0.373884052
1014.366317	0.376301140
1016.294770	0.379670143
1018.223223	0.382840037
1020.151676	0.384672344
1022.080130	0.386421472
1024.008583	0.389320612
1025.937036	0.393063426
1027.865489	0.396771938
1029.793942	0.399344772
1031.722395	0.400139928
1033.650848	0.400438577
1035.579301	0.401529759
1037.507754	0.402732581
1039.436207	0.403583616
1041.364660	0.404213637
1043.293113	0.404478073
1045.221566	0.404709041
1047.150019	0.404553801
1049.078473	0.403522313
1051.006926	0.402786195
1052.935379	0.402686179
1054.863832	0.402102172
1056.792285	0.401044011
1058.720738	0.400094777
1060.649191	0.399189949
1062.577644	0.398360491
1064.506097	0.397843748
1066.434550	0.397350580
1068.363003	0.396121711
1070.291456	0.394167513
1072.219909	0.392835766
1074.148363	0.392543495
1076.076816	0.391987532
1078.005269	0.390786052
1079.933722	0.389454156
1081.862175	0.388193220
1083.790628	0.387190938
1085.719081	0.386197925
1087.647534	0.384999663
1089.575987	0.383677423
1091.504440	0.382149667
1093.432893	0.380685985
1095.361346	0.379377693
1097.289799	0.377722383
1099.218253	0.375510633
1101.146706	0.373188108
1103.075159	0.371255517
1105.003612	0.369750202
1106.932065	0.368311286
1108.860518	0.366262645
1110.788971	0.363475174
1112.717424	0.360631257
1114.645877	0.358092219
1116.574330	0.355748385
1118.502783	0.353367090
1120.431236	0.350758821
1122.359689	0.347949266
1124.288142	0.345272362
1126.216596	0.343046218
1128.145049	0.340863317
1130.073502	0.338324040
1132.001955	0.335578680
1133.930408	0.332673103
1135.858861	0.329832315
1137.787314	0.327339590
1139.715767	0.325046986
1141.644220	0.322809428
1143.572673	0.320500225
1145.501126	0.317864656
1147.429579	0.314916849
1149.358032	0.311993182
1151.286486	0.309174061
1153.214939	0.306230903
1155.143392	0.303364128
1157.071845	0.300911874
1159.000298	0.298593849
1160.928751	0.296048373
1162.857204	0.293262064
1164.785657	0.290277958
1166.714110	0.287211537
1168.642563	0.284486741
1170.571016	0.282165140
1172.499469	0.279536784
1174.427922	0.276519477
1176.356375	0.273804992
1178.284829	0.271478146
1180.213282	0.268962473
1182.141735	0.265976846
1184.070188	0.263048202
1185.998641	0.260497123
1187.927094	0.258116663
1189.855547	0.255887061
1191.784000	0.253421843
1193.712453	0.250404090
1195.640906	0.247577086
1197.569359	0.245418563
1199.497812	0.243320599
1201.426265	0.240762219
1203.354719	0.238238260
1205.283172	0.235707685
1207.211625	0.233400777
1209.140078	0.231184572
1211.068531	0.228770867
1212.996984	0.226279557
1214.925437	0.223852873
1216.853890	0.221472621
1218.782343	0.219169885
1220.710796	0.216860503
1222.639249	0.214732289
1224.567702	0.213212878
1226.496155	0.211879745
1228.424609	0.210015759
1230.353062	0.207763165
1232.281515	0.205455497
1234.209968	0.203165844
1236.138421	0.201189682
1238.066874	0.199698091
1239.995327	0.198198721
1241.923780	0.196396917
1243.852233	0.194823653
1245.780686	0.193636656
1247.709139	0.192199111
1249.637592	0.190136179
1251.566045	0.187744990
1253.494498	0.185431674
1255.422952	0.183514386
1257.351405	0.182017073
1259.279858	0.180513322
1261.208311	0.178815395
1263.136764	0.177069694
1265.065217	0.175329491
1266.993670	0.173707932
1268.922123	0.172253639
1270.850576	0.170670301
1272.779029	0.168955177
1274.707482	0.167490125
1276.635935	0.166268289
1278.564388	0.164905950
1280.492842	0.163282529
1282.421295	0.161587641
1284.349748	0.160013631
1286.278201	0.158516929
1288.206654	0.157050401
1290.135107	0.155595794
1292.063560	0.154064581
1293.992013	0.152562991
1295.920466	0.151191264
1297.848919	0.149826467
1299.777372	0.148439899
1301.705825	0.147077531
1303.634278	0.145633250
1305.562731	0.143939048
1307.491185	0.142081708
1309.419638	0.140585318
1311.348091	0.139656499
1313.276544	0.138929531
1315.204997	0.138063207
1317.133450	0.136867478
1319.061903	0.135315195
1320.990356	0.133625656
1322.918809	0.132106423
1324.847262	0.130846322
1326.775715	0.129683658
1328.704168	0.128472194
1330.632621	0.127093181
1332.561075	0.125733137
1334.489528	0.124848448
1336.417981	0.124291599
1338.346434	0.123095281
1340.274887	0.121132232
1342.203340	0.119421192
1344.131793	0.118422784
1346.060246	0.117697775
1347.988699	0.116665192
1349.917152	0.115238130
1351.845605	0.113842882
1353.774058	0.112750672
1355.702511	0.111991353
1357.630965	0.111541688
1359.559418	0.111047953
1361.487871	0.109966561
1363.416324	0.108563900
1365.344777	0.107430018
1367.273230	0.106441528
1369.201683	0.105603993
1371.130136	0.104977012
1373.058589	0.104170695
1374.987042	0.103082344
1376.915495	0.101734400
1378.843948	0.100194171
1380.772401	0.098939367
1382.700854	0.098270983
1384.629308	0.097766981
1386.557761	0.096720017
1388.486214	0.095561281
1390.414667	0.095214665
1392.343120	0.095324308
1394.271573	0.095122278
1396.200026	0.094247423
1398.128479	0.092571817
1400.056932	0.091024749
1401.985385	0.090197511
1403.913838	0.089227214
1405.842291	0.087952048
1407.770744	0.086885467
1409.699198	0.086177364
1411.627651	0.085905723
1413.556104	0.086006954
1415.484557	0.085863836
1417.413010	0.084652320
1419.341463	0.083201475
1421.269916	0.082839407
1423.198369	0.082534038
1425.126822	0.081629328
1427.055275	0.080682181
1428.983728	0.079829015
1430.912181	0.079238907
1432.840634	0.078768037
1434.769087	0.077570297
1436.697541	0.075946204
1438.625994	0.075172484
1440.554447	0.074693643
1442.482900	0.074052088
1444.411353	0.073718846
1446.339806	0.073480450
1448.268259	0.073049895
1450.196712	0.072662964
1452.125165	0.072792083
1454.053618	0.073373809
1455.982071	0.073138475
1457.910524	0.071584620
1459.838977	0.070191510
1461.767431	0.069352910
1463.695884	0.068313338
1465.624337	0.067193486
1467.552790	0.066751629
1469.481243	0.066853233
1471.409696	0.066861600
1473.338149	0.066516556
1475.266602	0.065601856
1477.195055	0.064403348
1479.123508	0.063513830
1481.051961	0.063030854
1482.980414	0.063027866
1484.908867	0.063307568
1486.837321	0.063258678
1488.765774	0.062382299
1490.694227	0.061263703
1492.622680	0.060985837
1494.551133	0.061049815
1496.479586	0.060664400
1498.408039	0.059863012
1500.336492	0.059230935
1502.264945	0.059435301
1504.193398	0.059896786
1506.121851	0.059293211
1508.050304	0.057709951
1509.978757	0.056448348
1511.907210	0.056075793
1513.835664	0.056429435
1515.764117	0.056690425
1517.692570	0.056466565
1519.621023	0.055589516
1521.549476	0.054368090
1523.477929	0.053795878
1525.406382	0.053567123
1527.334835	0.053414118
1529.263288	0.053688936
1531.191741	0.053723149
1533.120194	0.052883364
1535.048647	0.052355688
1536.977100	0.052817296
1538.905554	0.053615868
1540.834007	0.054129884
1542.762460	0.053269822
1544.690913	0.051355716
1546.619366	0.049877100
1548.547819	0.049133658
1550.476272	0.048805632
1552.404725	0.048834484
1554.333178	0.049472969
1556.261631	0.050326593
1558.190084	0.049791940
1560.118537	0.048415013
1562.046990	0.047905050
1563.975443	0.047606941
1565.903897	0.047180541
1567.832350	0.046409767
1569.760803	0.045679383
1571.689256	0.046077490
1573.617709	0.046909571
1575.546162	0.047029499
1577.474615	0.046707619
1579.403068	0.046364155
1581.331521	0.046116851
1583.259974	0.046195522
1585.188427	0.046351023
1587.116880	0.046313725
1589.045333	0.046258401
1590.973787	0.046357017
1592.902240	0.046435673
1594.830693	0.046405584
1596.759146	0.046470884
1598.687599	0.046629000
1600.616052	0.046745125
1602.544505	0.046921436
1604.472958	0.047291435
1606.401411	0.047794677
1608.329864	0.048263479
1610.258317	0.048568431
1612.186770	0.048924584
1614.115223	0.049487095
1616.043677	0.049974259
1617.972130	0.050464842
1619.900583	0.051122937
1621.829036	0.051557276
1623.757489	0.051776320
1625.685942	0.051831264
1627.614395	0.051878072
1629.542848	0.052597616
1631.471301	0.054046098
1633.399754	0.055095758
1635.328207	0.054828342
1637.256660	0.054019958
1639.185113	0.053802628
1641.113566	0.054377090
1643.042020	0.055492651
1644.970473	0.056333728
1646.898926	0.056628622
1648.827379	0.057100646
1650.755832	0.056930855
1652.684285	0.055148497
1654.612738	0.053566288
1656.541191	0.053193167
1658.469644	0.053112119
1660.398097	0.052913412
1662.326550	0.052588999
1664.255003	0.052600220
1666.183456	0.052786525
1668.111910	0.052365914
1670.040363	0.051536534
1671.968816	0.050604850
1673.897269	0.049099565
1675.825722	0.047892403
1677.754175	0.048193868
1679.682628	0.049272530
1681.611081	0.049718294
1683.539534	0.048584104
1685.467987	0.046699952
1687.396440	0.045190115
1689.324893	0.043880723
1691.253346	0.043098871
1693.181799	0.042931542
1695.110253	0.043066513
1697.038706	0.043305229
1698.967159	0.042363461
1700.895612	0.040577516
1702.824065	0.039655417
1704.752518	0.038921319
1706.680971	0.037917815
1708.609424	0.037146274
1710.537877	0.036877871
1712.466330	0.036902495
1714.394783	0.036680926
1716.323236	0.035809297
1718.251689	0.034784224
1720.180143	0.034399487
1722.108596	0.034331586
1724.037049	0.034192938
1725.965502	0.034150969
1727.893955	0.034379244
1729.822408	0.034824397
1731.750861	0.034816176
1733.679314	0.033905596
1735.607767	0.033099536
1737.536220	0.032808360
1739.464673	0.032708660
1741.393126	0.032946974
1743.321579	0.033365522
1745.250032	0.033697732
1747.178486	0.033851761
1749.106939	0.033568505
1751.035392	0.032925665
1752.963845	0.032525871
1754.892298	0.032555904
1756.820751	0.032875340
1758.749204	0.033272024
1760.677657	0.033305552
1762.606110	0.033148985
1764.534563	0.033223584
1766.463016	0.033454224
1768.391469	0.033792604
1770.319922	0.034062807
1772.248376	0.034229841
1774.176829	0.034697942
1776.105282	0.035307601
1778.033735	0.035741087
1779.962188	0.036090679
1781.890641	0.036420267
1783.819094	0.036599368
1785.747547	0.036755234
1787.676000	0.037092719
1789.604453	0.037461828
1791.532906	0.037725236
1793.461359	0.038008209
1795.389812	0.038338676
1797.318266	0.038614664
1799.246719	0.038794655
1801.175172	0.038967110
1803.103625	0.039284673
1805.032078	0.039653741
1806.960531	0.039939560
1808.888984	0.040149081
1810.817437	0.040267933
1812.745890	0.040204983
1814.674343	0.040025402
1816.602796	0.040107489
1818.531249	0.040633246
1820.459702	0.041159570
1822.388155	0.041230436
1824.316609	0.041076541
1826.245062	0.041317642
1828.173515	0.041622423
1830.101968	0.041288927
1832.030421	0.040717039
1833.958874	0.040529586
1835.887327	0.040726386
1837.815780	0.040951323
1839.744233	0.040964309
1841.672686	0.040638242
1843.601139	0.040037371
1845.529592	0.039584391
1847.458045	0.039338231
1849.386499	0.039239019
1851.314952	0.039358903
1853.243405	0.039448872
1855.171858	0.039233290
1857.100311	0.038784403
1859.028764	0.038355712
1860.957217	0.038161490
1862.885670	0.038356818
1864.814123	0.038891453
1866.742576	0.039236557
1868.671029	0.038822722
1870.599482	0.037916336
1872.527935	0.037156355
1874.456388	0.036755055
1876.384842	0.036534194
1878.313295	0.036074951
1880.241748	0.035363600
1882.170201	0.034850113
1884.098654	0.034650415
1886.027107	0.034457371
1887.955560	0.034110997
1889.884013	0.033947755
1891.812466	0.034097079
1893.740919	0.033966087
1895.669372	0.033357572
1897.597825	0.032783147
1899.526278	0.032556303
1901.454732	0.032535415
1903.383185	0.032493159
1905.311638	0.032343909
1907.240091	0.032022014
1909.168544	0.031488407
1911.096997	0.030996935
1913.025450	0.030874984
1914.953903	0.030905053
1916.882356	0.030496998
1918.810809	0.029798372
1920.739262	0.029467780
1922.667715	0.029462818
1924.596168	0.029283741
1926.524622	0.028689556
1928.453075	0.028003275
1930.381528	0.027660144
1932.309981	0.027585741
1934.238434	0.027434889
1936.166887	0.027212143
1938.095340	0.027124025
1940.023793	0.027112490
1941.952246	0.026844621
1943.880699	0.026212260
1945.809152	0.025583597
1947.737605	0.025339382
1949.666058	0.025365142
1951.594511	0.025370821
1953.522965	0.025341915
1955.451418	0.025306271
1957.379871	0.025259726
1959.308324	0.025145903
1961.236777	0.024835289
1963.165230	0.024352271
1965.093683	0.023899216
1967.022136	0.023609135
1968.950589	0.023377586
1970.879042	0.023105931
1972.807495	0.022838285
1974.735948	0.022589490
1976.664401	0.022367759
1978.592855	0.022123186
1980.521308	0.021849010
1982.449761	0.021624733
1984.378214	0.021414537
1986.306667	0.021261813
1988.235120	0.021263693
1990.163573	0.021257723
1992.092026	0.021088367
1994.020479	0.020874646
1995.948932	0.020645484
1997.877385	0.020205215
1999.805838	0.019623954
2001.734291	0.019337414
2003.662744	0.019457253
2005.591198	0.019669782
2007.519651	0.019722767
2009.448104	0.019569490
2011.376557	0.019362994
2013.305010	0.019180391
2015.233463	0.018826585
2017.161916	0.018335028
2019.090369	0.018141586
2021.018822	0.018330732
2022.947275	0.018486887
2024.875728	0.018413287
2026.804181	0.018244488
2028.732634	0.018015467
2030.661088	0.017804267
2032.589541	0.017734647
2034.517994	0.017702622
2036.446447	0.017594470
2038.374900	0.017435446
2040.303353	0.017241318
2042.231806	0.017009307
2044.160259	0.016815770
2046.088712	0.016663408
2048.017165	0.016435709
2049.945618	0.016259274
2051.874071	0.016336691
2053.802524	0.016542006
2055.730978	0.016621623
2057.659431	0.016453650
2059.587884	0.016187893
2061.516337	0.015986806
2063.444790	0.015741309
2065.373243	0.015485804
2067.301696	0.015489783
2069.230149	0.015689703
2071.158602	0.015778560
2073.087055	0.015685620
2075.015508	0.015518301
2076.943961	0.015286804
2078.872414	0.014949083
2080.800867	0.014669904
2082.729321	0.014683557
2084.657774	0.014844267
2086.586227	0.014806012
2088.514680	0.014572119
2090.443133	0.014457982
2092.371586	0.014616274
2094.300039	0.014764732
2096.228492	0.014591177
2098.156945	0.014215225
2100.085398	0.014007336
2102.013851	0.014109010
2103.942304	0.014187770
2105.870757	0.014025709
2107.799211	0.013788743
2109.727664	0.013594449
2111.656117	0.013412302
2113.584570	0.013247148
2115.513023	0.013127032
2117.441476	0.013177716
2119.369929	0.013477433
2121.298382	0.013679491
2123.226835	0.013453814
2125.155288	0.013084970
2127.083741	0.012905804
2129.012194	0.012785916
2130.940647	0.012672317
2132.869100	0.012670580
2134.797554	0.012763199
2136.726007	0.013017815
2138.654460	0.013390945
2140.582913	0.013566831
2142.511366	0.013339414
2144.439819	0.012915645
2146.368272	0.012703043
2148.296725	0.012632427
2150.225178	0.012351156
2152.153631	0.012065318
2154.082084	0.012168138
2156.010537	0.012485272
2157.938990	0.012538241
2159.867444	0.012281763
2161.795897	0.012027617
2163.724350	0.012002002
2165.652803	0.012253924
2167.581256	0.012477133
2169.509709	0.012376629
2171.438162	0.012077237
2173.366615	0.011827664
2175.295068	0.011752638
2177.223521	0.011754726
2179.151974	0.011691436
2181.080427	0.011587472
2183.008880	0.011455532
2184.937334	0.011241787
2186.865787	0.011040620
2188.794240	0.011028922
2190.722693	0.011078143
2192.651146	0.011144373
2194.579599	0.011270030
2196.508052	0.011231788
2198.436505	0.011164591
2200.364958	0.011238107
2202.293411	0.011109291
2204.221864	0.010808216
2206.150317	0.010699749
2208.078770	0.010671318
2210.007223	0.010506018
2211.935677	0.010454076
2213.864130	0.010705710
2215.792583	0.010911386
2217.721036	0.010791168
2219.649489	0.010647034
2221.577942	0.010725990
2223.506395	0.010778069
2225.434848	0.010588729
2227.363301	0.010235039
2229.291754	0.010007744
2231.220207	0.010014063
2233.148660	0.010117754
2235.077113	0.010388917
2237.005567	0.010755689
2238.934020	0.010736922
2240.862473	0.010219187
2242.790926	0.009758563
2244.719379	0.009557176
2246.647832	0.009359667
2248.576285	0.009224224
2250.504738	0.009361343
2252.433191	0.009521834
2254.361644	0.009508727
2256.290097	0.009396208
2258.218550	0.009373265
2260.147003	0.009466673
2262.075456	0.009691532
2264.003910	0.010025537
2265.932363	0.010212397
2267.860816	0.009927458
2269.789269	0.009274757
2271.717722	0.008804297
2273.646175	0.008833579
2275.574628	0.009167073
2277.503081	0.009469045
2279.431534	0.009467348
2281.359987	0.009117851
2283.288440	0.008807737
2285.216893	0.008806671
2287.145346	0.008984194
2289.073800	0.009119591
2291.002253	0.009086512
2292.930706	0.008942219
2294.859159	0.008843987
2296.787612	0.008865042
2298.716065	0.008932481
2300.644518	0.008906736
2302.572971	0.008799381
2304.501424	0.008691073
2306.429877	0.008526632
2308.358330	0.008346348
2310.286783	0.008284594
2312.215236	0.008255194
2314.143690	0.008177468
2316.072143	0.008189033
2318.000596	0.008277240
2319.929049	0.008378560
2321.857502	0.008446484
2323.785955	0.008263833
2325.714408	0.007791470
2327.642861	0.007328901
2329.571314	0.006863498
2331.499767	0.006212723
2333.428220	0.005680511
2335.356673	0.005790972
2337.285126	0.006625666
2339.213579	0.007542955
2341.142033	0.007818560
2343.070486	0.007501456
2344.998939	0.007110632
2346.927392	0.007220577
2348.855845	0.007889694
2350.784298	0.008476365
2352.712751	0.008143966
2354.641204	0.006925678
2356.569657	0.005889753
2358.498110	0.006121459
2360.426563	0.007404226
2362.355016	0.007980363
2364.283469	0.006884024
2366.211923	0.005646195
2368.140376	0.005901964
2370.068829	0.007516006
2371.997282	0.008556082
2373.925735	0.007927288
2375.854188	0.006873340
2377.782641	0.006376268
2379.711094	0.006266417
2381.639547	0.006118755
2383.568000	0.005933495
2385.496453	0.005954504
2387.424906	0.006152832
2389.353359	0.006228078
2391.281812	0.006013415
2393.210266	0.005710401
2395.138719	0.005575986
2397.067172	0.005626490
2398.995625	0.005849635
2400.924078	0.006145727
2402.852531	0.006168745
2404.780984	0.005991263
2406.709437	0.006068144
2408.637890	0.006110105
2410.566343	0.005787328
2412.494796	0.005569552
2414.423249	0.005867897
2416.351702	0.006341632
2418.280156	0.006397501
2420.208609	0.006211883
2422.137062	0.006160559
2424.065515	0.006080435
2425.993968	0.005725089
2427.922421	0.005416759
2429.850874	0.005558117
2431.779327	0.005979925
2433.707780	0.006367006
2435.636233	0.006475820
2437.564686	0.006224811
2439.493139	0.005901190
2441.421592	0.005747528
2443.350045	0.005604731
2445.278499	0.005388963
2447.206952	0.005410330
2449.135405	0.005742398
2451.063858	0.005952626
2452.992311	0.005870626
2454.920764	0.005904736
2456.849217	0.006291104
2458.777670	0.006778606
2460.706123	0.006877477
2462.634576	0.006514448
2464.563029	0.006263532
2466.491482	0.006396693
2468.419935	0.006528973
2470.348389	0.006434802
2472.276842	0.006359747
2474.205295	0.006443853
2476.133748	0.006523650
2478.062201	0.006580926
2479.990654	0.006745020
2481.919107	0.006776473
2483.847560	0.006591886
2485.776013	0.006688270
2487.704466	0.007067372
2489.632919	0.007324675
2491.561372	0.007412619
2493.489825	0.007507346
2495.418279	0.007759659
2497.346732	0.008139452
2499.275185	0.008303904
2501.203638	0.008147536
2503.132091	0.007964043
2505.060544	0.007970897
2506.988997	0.008250678
2508.917450	0.008630157
2510.845903	0.008709599
2512.774356	0.008506175
2514.702809	0.008402912
2516.631262	0.008474751
2518.559715	0.008404539
2520.488168	0.008221228
2522.416622	0.008395062
2524.345075	0.008913529
2526.273528	0.009413886
2528.201981	0.009730037
2530.130434	0.009958084
2532.058887	0.010348467
2533.987340	0.010890577
2535.915793	0.011328436
2537.844246	0.011351087
2539.772699	0.010981958
2541.701152	0.010809359
2543.629605	0.011138671
2545.558058	0.011747359
2547.486512	0.012503208
2549.414965	0.013132572
2551.343418	0.013293873
2553.271871	0.013206625
2555.200324	0.013261893
2557.128777	0.013496626
2559.057230	0.013754911
2560.985683	0.014013852
2562.914136	0.014397306
2564.842589	0.014880374
2566.771042	0.015339976
2568.699495	0.015646612
2570.627948	0.015620501
2572.556401	0.015355732
2574.484855	0.015314735
2576.413308	0.015603630
2578.341761	0.015989129
2580.270214	0.016363639
2582.198667	0.016527079
2584.127120	0.016511353
2586.055573	0.016798072
2587.984026	0.017447425
2589.912479	0.017920233
2591.840932	0.017903164
2593.769385	0.017785383
2595.697838	0.017959608
2597.626291	0.018209528
2599.554745	0.018365793
2601.483198	0.018601688
2603.411651	0.018826606
2605.340104	0.018811176
2607.268557	0.018778324
2609.197010	0.018930903
2611.125463	0.018995240
2613.053916	0.018924456
2614.982369	0.018927351
2616.910822	0.018862240
2618.839275	0.018789895
2620.767728	0.018964853
2622.696181	0.019174682
2624.624635	0.019110538
2626.553088	0.018900501
2628.481541	0.018798901
2630.409994	0.018853687
2632.338447	0.019079754
2634.266900	0.019294504
2636.195353	0.019158749
2638.123806	0.018736044
2640.052259	0.018359741
2641.980712	0.018092323
2643.909165	0.017829636
2645.837618	0.017532453
2647.766071	0.017269641
2649.694524	0.017150562
2651.622978	0.017193725
2653.551431	0.017359953
2655.479884	0.017589021
2657.408337	0.017743547
2659.336790	0.017759845
2661.265243	0.017735461
2663.193696	0.017747443
2665.122149	0.017827267
2667.050602	0.017779607
2668.979055	0.017390704
2670.907508	0.017044405
2672.835961	0.016939830
2674.764414	0.016772054
2676.692868	0.016653853
2678.621321	0.016651578
2680.549774	0.016470632
2682.478227	0.016142065
2684.406680	0.015873453
2686.335133	0.015756527
2688.263586	0.015845034
2690.192039	0.015990335
2692.120492	0.015829558
2694.048945	0.015359201
2695.977398	0.014982407
2697.905851	0.014896302
2699.834304	0.014975825
2701.762757	0.015035192
2703.691211	0.015038809
2705.619664	0.015088273
2707.548117	0.015230684
2709.476570	0.015394682
2711.405023	0.015483045
2713.333476	0.015474626
2715.261929	0.015395237
2717.190382	0.015273171
2719.118835	0.015166937
2721.047288	0.014977683
2722.975741	0.014520441
2724.904194	0.014063046
2726.832647	0.014035255
2728.761101	0.014180264
2730.689554	0.014068917
2732.618007	0.013821070
2734.546460	0.013691793
2736.474913	0.013721015
2738.403366	0.013698298
2740.331819	0.013422767
2742.260272	0.012910523
2744.188725	0.012464968
2746.117178	0.012460479
2748.045631	0.012846653
2749.974084	0.013178195
2751.902537	0.013052213
2753.830991	0.012509609
2755.759444	0.012235005
2757.687897	0.012515498
2759.616350	0.012819189
2761.544803	0.012813501
2763.473256	0.012686715
2765.401709	0.012567352
2767.330162	0.012481106
2769.258615	0.012614271
2771.187068	0.012973496
2773.115521	0.013181779
2775.043974	0.012884596
2776.972427	0.012446347
2778.900880	0.012610584
2780.829334	0.013090857
2782.757787	0.013097771
2784.686240	0.012778672
2786.614693	0.012582945
2788.543146	0.012585220
2790.471599	0.012581671
2792.400052	0.012464688
2794.328505	0.012516358
2796.256958	0.012599006
2798.185411	0.012342846
2800.113864	0.011887779
2802.042317	0.011444828
2803.970770	0.011136638
2805.899224	0.011064775
2807.827677	0.011083650
2809.756130	0.011104397
2811.684583	0.011383422
2813.613036	0.011892424
2815.541489	0.012071658
2817.469942	0.011800611
2819.398395	0.011687958
2821.326848	0.011930345
2823.255301	0.012039681
2825.183754	0.011697535
2827.112207	0.011517284
2829.040660	0.011901279
2830.969113	0.012168957
2832.897567	0.011911123
2834.826020	0.011466252
2836.754473	0.011082814
2838.682926	0.010799456
2840.611379	0.010726636
2842.539832	0.010864572
2844.468285	0.011208557
2846.396738	0.011663587
2848.325191	0.011793471
2850.253644	0.011476741
2852.182097	0.011166921
2854.110550	0.011236571
2856.039003	0.011432581
2857.967457	0.011260767
2859.895910	0.011025897
2861.824363	0.011087021
2863.752816	0.011047964
2865.681269	0.010900867
2867.609722	0.010906205
2869.538175	0.010813257
2871.466628	0.010587499
2873.395081	0.010639243
2875.323534	0.011027562
2877.251987	0.011335114
2879.180440	0.011131767
2881.108893	0.010654315
2883.037347	0.010397723
2884.965800	0.010283905
2886.894253	0.010059075
2888.822706	0.010106489
2890.751159	0.010741543
2892.679612	0.011234744
2894.608065	0.011209650
2896.536518	0.011367231
2898.464971	0.011655287
2900.393424	0.011549416
2902.321877	0.011272488
2904.250330	0.011168681
2906.178783	0.011069629
2908.107236	0.010842119
2910.035690	0.010763655
2911.964143	0.010925204
2913.892596	0.011118442
2915.821049	0.011406700
2917.749502	0.011641492
2919.677955	0.011448965
2921.606408	0.011245172
2923.534861	0.011415326
2925.463314	0.011596773
2927.391767	0.011616314
2929.320220	0.011550136
2931.248673	0.011579769
2933.177126	0.011880356
2935.105580	0.012095115
2937.034033	0.011794368
2938.962486	0.011225470
2940.890939	0.010958567
2942.819392	0.011071256
2944.747845	0.011209959
2946.676298	0.011304946
2948.604751	0.011482718
2950.533204	0.011642408
2952.461657	0.011682981
2954.390110	0.011754574
2956.318563	0.011786248
2958.247016	0.011563755
2960.175469	0.011341503
2962.103923	0.011131100
2964.032376	0.010684670
2965.960829	0.010576955
2967.889282	0.011170392
2969.817735	0.011695961
2971.746188	0.011789315
2973.674641	0.011734067
2975.603094	0.011534942
2977.531547	0.011322509
2979.460000	0.011153252
2981.388453	0.010954251
2983.316906	0.011105524
2985.245359	0.011612794
2987.173813	0.011672281
2989.102266	0.011271505
2991.030719	0.011210743
2992.959172	0.011769461
2994.887625	0.012182433
2996.816078	0.012047531
2998.744531	0.011948695
3000.672984	0.011941564
3002.601437	0.011773119
3004.529890	0.011649773
3006.458343	0.011657141
3008.386796	0.011595476
3010.315249	0.011632616
3012.243703	0.012045918
3014.172156	0.012662270
3016.100609	0.013097085
3018.029062	0.013125537
3019.957515	0.012815055
3021.885968	0.012544355
3023.814421	0.012563912
3025.742874	0.012680640
3027.671327	0.012650977
3029.599780	0.012594094
3031.528233	0.012636628
3033.456686	0.012718368
3035.385139	0.012672633
3037.313592	0.012439278
3039.242046	0.012410025
3041.170499	0.012849865
3043.098952	0.013454664
3045.027405	0.013828468
3046.955858	0.013785978
3048.884311	0.013559368
3050.812764	0.013551214
3052.741217	0.013721270
3054.669670	0.013749744
3056.598123	0.013532550
3058.526576	0.013307122
3060.455029	0.013464941
3062.383482	0.013911088
3064.311936	0.013910030
3066.240389	0.013365462
3068.168842	0.013319748
3070.097295	0.014145358
3072.025748	0.014875536
3073.954201	0.014950318
3075.882654	0.014829018
3077.811107	0.014781409
3079.739560	0.014812374
3081.668013	0.015050948
3083.596466	0.015395038
3085.524919	0.015561362
3087.453372	0.015501962
3089.381825	0.015393368
3091.310279	0.015432386
3093.238732	0.015683590
3095.167185	0.016000660
3097.095638	0.016202863
3099.024091	0.016182058
3100.952544	0.016027970
3102.880997	0.016166398
3104.809450	0.016829204
3106.737903	0.017579205
3108.666356	0.017828459
3110.594809	0.017540962
3112.523262	0.016991654
3114.451715	0.016388064
3116.380169	0.016213674
3118.308622	0.016945016
3120.237075	0.018096775
3122.165528	0.018633582
3124.093981	0.018415146
3126.022434	0.018074969
3127.950887	0.018005667
3129.879340	0.018205510
3131.807793	0.018517952
3133.736246	0.018995844
3135.664699	0.019697024
3137.593152	0.020140870
3139.521605	0.019961433
3141.450058	0.019550454
3143.378512	0.019285813
3145.306965	0.019183036
3147.235418	0.019287942
3149.163871	0.019618381
3151.092324	0.019823991
3153.020777	0.019794600
3154.949230	0.019956991
3156.877683	0.020331200
3158.806136	0.020609140
3160.734589	0.020729266
3162.663042	0.020694777
3164.591495	0.020684978
3166.519948	0.020856701
3168.448402	0.020943249
3170.376855	0.020888271
3172.305308	0.021145403
3174.233761	0.021826264
3176.162214	0.022604717
3178.090667	0.023180993
3180.019120	0.023339188
3181.947573	0.023249229
3183.876026	0.023468610
3185.804479	0.024034254
3187.732932	0.024456074
3189.661385	0.024417361
3191.589838	0.023863327
3193.518292	0.022991043
3195.446745	0.022332355
3197.375198	0.022403736
3199.303651	0.023241969
3201.232104	0.024452072
3203.160557	0.025608346
3205.089010	0.026257185
3207.017463	0.026010400
3208.945916	0.025327856
3210.874369	0.025315521
3212.802822	0.026157428
3214.731275	0.026854726
3216.659728	0.026709080
3218.588181	0.026113026
3220.516635	0.025942137
3222.445088	0.026304882
3224.373541	0.026229521
3226.301994	0.025567148
3228.230447	0.025508475
3230.158900	0.026312573
3232.087353	0.026893115
3234.015806	0.026795033
3235.944259	0.026607456
3237.872712	0.026605705
3239.801165	0.026652157
3241.729618	0.026970567
3243.658071	0.027553165
3245.586525	0.027919915
3247.514978	0.027943224
3249.443431	0.027812509
3251.371884	0.027703874
3253.300337	0.027627682
3255.228790	0.027449243
3257.157243	0.027372412
3259.085696	0.027801132
3261.014149	0.028465815
3262.942602	0.028831797
3264.871055	0.028967753
3266.799508	0.029018132
3268.727961	0.028870743
3270.656414	0.028535154
3272.584868	0.028214404
3274.513321	0.028381433
3276.441774	0.029172657
3278.370227	0.029760497
3280.298680	0.029567337
3282.227133	0.029250124
3284.155586	0.029409025
3286.084039	0.029736076
3288.012492	0.029842449
3289.940945	0.029786767
3291.869398	0.029693745
3293.797851	0.029551186
3295.726304	0.029424552
3297.654758	0.029565148
3299.583211	0.030013796
3301.511664	0.030650076
3303.440117	0.031449206
3305.368570	0.032131456
3307.297023	0.032441910
3309.225476	0.032473236
3311.153929	0.032334652
3313.082382	0.032124501
3315.010835	0.031883355
3316.939288	0.031513460
3318.867741	0.031231809
3320.796194	0.031376179
3322.724648	0.031624388
3324.653101	0.031541899
3326.581554	0.031305555
3328.510007	0.031277861
3330.438460	0.031631015
3332.366913	0.032083578
3334.295366	0.032217957
3336.223819	0.032367781
3338.152272	0.033114027
3340.080725	0.034131180
3342.009178	0.034724683
3343.937631	0.034694508
3345.866084	0.034070332
3347.794537	0.033150714
3349.722991	0.032603577
3351.651444	0.032652855
3353.579897	0.032903202
3355.508350	0.033230159
3357.436803	0.033860430
3359.365256	0.034488473
3361.293709	0.034588683
3363.222162	0.034387801
3365.150615	0.034284879
3367.079068	0.034395210
3369.007521	0.035022572
3370.935974	0.036091842
3372.864427	0.036804195
3374.792881	0.036938298
3376.721334	0.037051342
3378.649787	0.036857847
3380.578240	0.035728786
3382.506693	0.034302488
3384.435146	0.033770863
3386.363599	0.034428596
3388.292052	0.035608392
3390.220505	0.036542829
3392.148958	0.036864594
3394.077411	0.036533140
3396.005864	0.035973806
3397.934317	0.035979211
3399.862770	0.036725953
3401.791224	0.037511677
3403.719677	0.037523486
3405.648130	0.037064552
3407.576583	0.036756668
3409.505036	0.036998589
3411.433489	0.037475299
3413.361942	0.037876979
3415.290395	0.038620930
3417.218848	0.039187871
3419.147301	0.038538016
3421.075754	0.037458386
3423.004207	0.037181161
3424.932660	0.037653122
3426.861114	0.038200688
3428.789567	0.038197011
3430.718020	0.037726566
3432.646473	0.037466981
3434.574926	0.037681539
3436.503379	0.037816819
3438.431832	0.037369750
3440.360285	0.036714040
3442.288738	0.036364142
3444.217191	0.036355548
3446.145644	0.036722180
3448.074097	0.037465457
3450.002550	0.037864793
3451.931004	0.037287638
3453.859457	0.036346786
3455.787910	0.035925169
3457.716363	0.035698216
3459.644816	0.035248127
3461.573269	0.035193637
3463.501722	0.035611778
3465.430175	0.035845757
3467.358628	0.035924472
3469.287081	0.036022190
3471.215534	0.035990842
3473.143987	0.035832629
3475.072440	0.035654597
3477.000893	0.035581242
3478.929347	0.035574768
3480.857800	0.035319839
3482.786253	0.034750983
3484.714706	0.034122497
3486.643159	0.033640873
3488.571612	0.033491820
3490.500065	0.033631239
3492.428518	0.033637531
3494.356971	0.033181485
3496.285424	0.032521781
3498.213877	0.032226618
3500.142330	0.032446884
3502.070783	0.032774255
3503.999237	0.032739844
3505.927690	0.032187656
3507.856143	0.031316403
3509.784596	0.030686965
3511.713049	0.030627713
3513.641502	0.030859903
3515.569955	0.031205792
3517.498408	0.031680439
3519.426861	0.031954031
3521.355314	0.031475868
3523.283767	0.030466989
3525.212220	0.029844172
3527.140673	0.029719012
3529.069126	0.029467335
3530.997580	0.029109770
3532.926033	0.029059522
3534.854486	0.029280456
3536.782939	0.029620891
3538.711392	0.029947093
3540.639845	0.029917002
3542.568298	0.029278275
3544.496751	0.028256245
3546.425204	0.027482314
3548.353657	0.027244281
3550.282110	0.027124206
3552.210563	0.026822565
3554.139016	0.026613722
3556.067470	0.026600664
3557.995923	0.026498349
3559.924376	0.026311606
3561.852829	0.026264546
3563.781282	0.026222812
3565.709735	0.025936358
3567.638188	0.025485236
3569.566641	0.025056822
3571.495094	0.024650291
3573.423547	0.024285896
3575.352000	0.024101492
3577.280453	0.024147924
3579.208906	0.024338804
3581.137360	0.024695383
3583.065813	0.025127269
3584.994266	0.024970993
3586.922719	0.023811886
3588.851172	0.022503806
3590.779625	0.021825947
3592.708078	0.021636920
3594.636531	0.021757586
3596.564984	0.021892546
3598.493437	0.021606855
3600.421890	0.021063747
3602.350343	0.020870039
3604.278796	0.021143105
3606.207249	0.021303721
3608.135703	0.020964514
3610.064156	0.020418487
3611.992609	0.019869205
3613.921062	0.019541347
3615.849515	0.019680589
3617.777968	0.019779988
3619.706421	0.019529969
3621.634874	0.019530462
3623.563327	0.019962287
3625.491780	0.020237103
3627.420233	0.019756950
3629.348686	0.018711068
3631.277139	0.017749241
3633.205593	0.016823616
3635.134046	0.015976902
3637.062499	0.015617564
3638.990952	0.015714128
3640.919405	0.015961548
3642.847858	0.016221255
3644.776311	0.016516378
3646.704764	0.016756477
3648.633217	0.016409675
3650.561670	0.015431102
3652.490123	0.014925125
3654.418576	0.014872579
3656.347029	0.014694507
3658.275482	0.014549431
3660.203936	0.014446642
3662.132389	0.013981245
3664.060842	0.013403142
3665.989295	0.013329469
3667.917748	0.013549345
3669.846201	0.013481314
3671.774654	0.013388059
3673.703107	0.013518847
3675.631560	0.013373000
3677.560013	0.012613005
3679.488466	0.011706855
3681.416919	0.011138115
3683.345372	0.011008084
3685.273826	0.011147893
3687.202279	0.011206770
3689.130732	0.010939665
3691.059185	0.010716301
3692.987638	0.010982038
3694.916091	0.011265534
3696.844544	0.010882421
3698.772997	0.010120237
3700.701450	0.009708780
3702.629903	0.009869982
3704.558356	0.010305530
3706.486809	0.010576764
3708.415262	0.010499489
3710.343716	0.010410191
3712.272169	0.010785070
3714.200622	0.011480605
3716.129075	0.012035924
3718.057528	0.012138118
3719.985981	0.011876439
3721.914434	0.011668607
3723.842887	0.011632803
3725.771340	0.011659253
3727.699793	0.011962928
3729.628246	0.012423091
3731.556699	0.012597337
3733.485152	0.012606114
3735.413605	0.012633597
3737.342059	0.012579462
3739.270512	0.012741392
3741.198965	0.013058809
3743.127418	0.013119712
3745.055871	0.013374913
3746.984324	0.014029191
3748.912777	0.013908865
3750.841230	0.012825786
3752.769683	0.012076537
3754.698136	0.012208073
3756.626589	0.012713984
3758.555042	0.012930497
3760.483495	0.012809793
3762.411949	0.012835996
3764.340402	0.013018223
3766.268855	0.013017973
3768.197308	0.012771908
3770.125761	0.012480488
3772.054214	0.012406712
3773.982667	0.012500876
3775.911120	0.012433073
3777.839573	0.012198946
3779.768026	0.012227998
3781.696479	0.012665043
3783.624932	0.013098195
3785.553385	0.013201965
3787.481838	0.013188934
3789.410292	0.013274724
3791.338745	0.013251733
3793.267198	0.013177202
3795.195651	0.013505543
3797.124104	0.014403053
3799.052557	0.015089180
3800.981010	0.014362038
3802.909463	0.013027641
3804.837916	0.012697257
3806.766369	0.012883979
3808.694822	0.012640057
3810.623275	0.012034378
3812.551728	0.011236449
3814.480182	0.010379313
3816.408635	0.010079904
3818.337088	0.010701488
3820.265541	0.011523353
3822.193994	0.011687542
3824.122447	0.011522261
3826.050900	0.011604827
3827.979353	0.011954724
3829.907806	0.012594318
3831.836259	0.013466432
3833.764712	0.013801486
3835.693165	0.013101600
3837.621618	0.012443858
3839.550071	0.013002407
3841.478525	0.014063885
3843.406978	0.014197079
3845.335431	0.013447492
3847.263884	0.012767675
3849.192337	0.012758228
3851.120790	0.013403810
3853.049243	0.014025632
3854.977696	0.013970367
3856.906149	0.013538131
3858.834602	0.012956920
3860.763055	0.012292337
3862.691508	0.011701457
3864.619961	0.011485606
3866.548415	0.011837604
3868.476868	0.012097259
3870.405321	0.011683492
3872.333774	0.011151853
3874.262227	0.010988169
3876.190680	0.011035621
3878.119133	0.011124746
3880.047586	0.011354467
3881.976039	0.011768389
3883.904492	0.011933110
3885.832945	0.011591560
3887.761398	0.011143886
3889.689851	0.010900263
3891.618305	0.010835317
3893.546758	0.010972585
3895.475211	0.011316575
3897.403664	0.011563275
3899.332117	0.011357216
3901.260570	0.010815723
3903.189023	0.010448392
3905.117476	0.010575363
3907.045929	0.010975557
3908.974382	0.011272148
3910.902835	0.011281669
3912.831288	0.010913740
3914.759741	0.010320418
3916.688194	0.010024474
3918.616648	0.010426456
3920.545101	0.011155461
3922.473554	0.011480226
3924.402007	0.011288430
3926.330460	0.010941426
3928.258913	0.010523587
3930.187366	0.010053311
3932.115819	0.009930603
3934.044272	0.010346879
3935.972725	0.010888436
3937.901178	0.011073049
3939.829631	0.010779348
3941.758084	0.010292990
3943.686538	0.010168245
3945.614991	0.010490984
3947.543444	0.010919597
3949.471897	0.011227442
3951.400350	0.011054098
3953.328803	0.010388792
3955.257256	0.010015726
3957.185709	0.010314719
3959.114162	0.010753642
3961.042615	0.010793214
3962.971068	0.010566064
3964.899521	0.010375204
3966.827974	0.010319578
3968.756427	0.010502039
3970.684881	0.010767620
3972.613334	0.010722939
3974.541787	0.010613803
3976.470240	0.010942489
3978.398693	0.011317419
3980.327146	0.011098527
3982.255599	0.010487479
3984.184052	0.009972700
3986.112505	0.009698306
3988.040958	0.009507661
3989.969411	0.009354639
3991.897864	0.009633872
3993.826317	0.010369097
3995.754771	0.011071089
3997.683224	0.011352129
3999.611677	0.010962047
4001.540130	0.010405884
4003.468583	0.010326595
4005.397036	0.010306999
4007.325489	0.009406216
4009.253942	0.008319425
4011.182395	0.008431207
4013.110848	0.009550855
4015.039301	0.010490516
4016.967754	0.010453846
4018.896207	0.009500119
4020.824661	0.008558489
4022.753114	0.008291656
4024.681567	0.008654112
4026.610020	0.009249935
4028.538473	0.009798824
4030.466926	0.009601305
4032.395379	0.009027913
4034.323832	0.009077464
4036.252285	0.009166985
4038.180738	0.008958040
4040.109191	0.009020313
4042.037644	0.009080633
4043.966097	0.008693581
4045.894550	0.008127581
4047.823004	0.007719222
4049.751457	0.007597232
4051.679910	0.007682301
4053.608363	0.007809748
4055.536816	0.008271446
4057.465269	0.009431551
4059.393722	0.010940927
4061.322175	0.011752938
4063.250628	0.011011641
4065.179081	0.009352627
4067.107534	0.008110018
4069.035987	0.007475295
4070.964440	0.007129782
4072.892894	0.007332824
4074.821347	0.007945211
4076.749800	0.008375954
4078.678253	0.008284707
4080.606706	0.007785155
4082.535159	0.007211112
4084.463612	0.006996025
4086.392065	0.007353511
4088.320518	0.008049875
4090.248971	0.008491324
4092.177424	0.008356547
4094.105877	0.008179165
4096.034330	0.008237933
4097.962783	0.008334041
4099.891237	0.008486993
4101.819690	0.008796343
4103.748143	0.009160845
4105.676596	0.009490475
4107.605049	0.009486413
4109.533502	0.008815387
4111.461955	0.007810649
4113.390408	0.007139861
4115.318861	0.007269798
4117.247314	0.008108357
4119.175767	0.008850201
4121.104220	0.008798914
4123.032673	0.007973750
4124.961127	0.007410672
4126.889580	0.007486808
4128.818033	0.007783075
4130.746486	0.007725979
4132.674939	0.007551603
4134.603392	0.007854880
4136.531845	0.008110221
4138.460298	0.008003197
4140.388751	0.008551973
4142.317204	0.009854108
4144.245657	0.010115848
4146.174110	0.008473643
4148.102563	0.006807757
4150.031017	0.007244415
4151.959470	0.008653980
4153.887923	0.009420230
4155.816376	0.009454858
4157.744829	0.008756218
4159.673282	0.007501557
4161.601735	0.006809127
4163.530188	0.006925708
4165.458641	0.007289481
4167.387094	0.007690759
4169.315547	0.008279229
4171.244000	0.008759892
4173.172453	0.008405825
4175.100906	0.007442365
4177.029360	0.006824709
4178.957813	0.006722109
4180.886266	0.007325507
4182.814719	0.008434757
4184.743172	0.008965902
4186.671625	0.008221525
4188.600078	0.006995622
4190.528531	0.006732143
4192.456984	0.007203963
4194.385437	0.007002949
4196.313890	0.006229384
4198.242343	0.005726146
4200.170796	0.005653753
4202.099250	0.005864480
4204.027703	0.005975162
4205.956156	0.005804164
4207.884609	0.005416268
4209.813062	0.005368483
4211.741515	0.005746657
4213.669968	0.005781260
4215.598421	0.005432707
4217.526874	0.005675026
4219.455327	0.006687110
4221.383780	0.007423181
4223.312233	0.007347134
4225.240686	0.006933219
4227.169139	0.006652121
4229.097593	0.006670767
4231.026046	0.007057212
4232.954499	0.007494039
4234.882952	0.007486119
4236.811405	0.006650766
4238.739858	0.005738508
4240.668311	0.005604669
4242.596764	0.005862183
4244.525217	0.006254010
4246.453670	0.006458365
4248.382123	0.006192794
4250.310576	0.005796810
4252.239029	0.006010971
4254.167483	0.006245757
4256.095936	0.005599106
4258.024389	0.005180061
4259.952842	0.005815868
4261.881295	0.006577999
4263.809748	0.006757467
4265.738201	0.006768696
4267.666654	0.006927883
4269.595107	0.006907968
4271.523560	0.006786688
4273.452013	0.006948360
4275.380466	0.007034237
4277.308919	0.006319322
4279.237373	0.005343900
4281.165826	0.005196801
4283.094279	0.005989348
4285.022732	0.006783962
4286.951185	0.006647476
4288.879638	0.005332776
4290.808091	0.004114358
4292.736544	0.004141452
4294.664997	0.005239108
4296.593450	0.006249070
4298.521903	0.006441289
4300.450356	0.006465938
4302.378809	0.006549839
4304.307262	0.006547322
4306.235716	0.006676991
4308.164169	0.006701721
4310.092622	0.006212596
4312.021075	0.006153932
4313.949528	0.007106192
4315.877981	0.007490633
4317.806434	0.006952963
4319.734887	0.006868102
4321.663340	0.007079962
4323.591793	0.006783856
4325.520246	0.006377277
4327.448699	0.006387712
4329.377152	0.006581984
4331.305606	0.006329983
4333.234059	0.005821628
4335.162512	0.005835463
4337.090965	0.006484365
4339.019418	0.007026063
4340.947871	0.007110892
4342.876324	0.006743648
4344.804777	0.006600230
4346.733230	0.006772134
4348.661683	0.006176170
4350.590136	0.005650108
4352.518589	0.006130102
4354.447042	0.006145489
4356.375495	0.005401465
4358.303949	0.005005762
4360.232402	0.005494114
4362.160855	0.006434604
4364.089308	0.007061109
4366.017761	0.007212238
4367.946214	0.007398842
4369.874667	0.007622343
4371.803120	0.007547608
4373.731573	0.007329294
4375.660026	0.007498901
4377.588479	0.008358645
4379.516932	0.009086299
4381.445385	0.009167611
4383.373839	0.008822497
4385.302292	0.008205408
4387.230745	0.007569041
4389.159198	0.006913963
4391.087651	0.006103769
4393.016104	0.005433608
4394.944557	0.005144054
4396.873010	0.004955116
4398.801463	0.004715900
4400.729916	0.004114619
4402.658369	0.004257926
4404.586822	0.005832921
4406.515275	0.006939972
4408.443729	0.006783448
4410.372182	0.006785028
4412.300635	0.007619509
4414.229088	0.008269883
4416.157541	0.008243567
4418.085994	0.007964609
4420.014447	0.007596889
4421.942900	0.007785874
4423.871353	0.008016146
4425.799806	0.007687560
4427.728259	0.007154683
4429.656712	0.006512228
4431.585165	0.005842772
4433.513618	0.005693461
4435.442072	0.006344940
4437.370525	0.007267927
4439.298978	0.007664982
4441.227431	0.007255490
4443.155884	0.006745102
4445.084337	0.006286689
4447.012790	0.005379183
4448.941243	0.005000847
4450.869696	0.006047631
4452.798149	0.007902016
4454.726602	0.009119988
4456.655055	0.008964294
4458.583508	0.008631028
4460.511962	0.008719902
4462.440415	0.008736614
4464.368868	0.008358894
4466.297321	0.008347333
4468.225774	0.009046933
4470.154227	0.009391969
4472.082680	0.008917890
4474.011133	0.008367723
4475.939586	0.007985534
4477.868039	0.007367085
4479.796492	0.006716138
4481.724945	0.006827259
4483.653398	0.007466698
4485.581851	0.007384453
4487.510305	0.006783878
4489.438758	0.006946866
4491.367211	0.007056430
4493.295664	0.005968518
4495.224117	0.005046516
4497.152570	0.005200877
4499.081023	0.005536252
4501.009476	0.005542999
4502.937929	0.005423834
4504.866382	0.005723062
4506.794835	0.006766638
4508.723288	0.008207534
4510.651741	0.008666150
4512.580195	0.007979423
4514.508648	0.007792341
4516.437101	0.008168935
4518.365554	0.007531413
4520.294007	0.006070559
4522.222460	0.005489861
4524.150913	0.005889085
4526.079366	0.006276427
4528.007819	0.006472761
4529.936272	0.006656759
4531.864725	0.006921311
4533.793178	0.007421152
4535.721631	0.007309202
4537.650084	0.006384102
4539.578538	0.005923649
4541.506991	0.006133494
4543.435444	0.006112880
4545.363897	0.005983345
4547.292350	0.006416895
4549.220803	0.007326837
4551.149256	0.007827181
4553.077709	0.007164704
4555.006162	0.006002473
4556.934615	0.005631471
4558.863068	0.006226489
4560.791521	0.007256485
4562.719974	0.007732913
4564.648428	0.007066861
4566.576881	0.006605559
4568.505334	0.006935359
4570.433787	0.007388747
4572.362240	0.007827979
4574.290693	0.008353067
4576.219146	0.008532479
4578.147599	0.008015168
4580.076052	0.007480213
4582.004505	0.007291215
4583.932958	0.006730341
4585.861411	0.006210203
4587.789864	0.006354138
4589.718318	0.006609087
4591.646771	0.006836654
4593.575224	0.007074584
4595.503677	0.006718982
4597.432130	0.005645139
4599.360583	0.004477145
4601.289036	0.004938673
4603.217489	0.006522607
[truncated: 1,501 more rows]
