# Supplementary material for: Adaptive Method for Quantitative Estimation of Glucose and Fructose Concentrations in Aqueous Solutions Based on Infrared Nanoantenna Optics
Source: Sensors (Basel). 2019 Jul 11;19(14):3053. doi: 10.3390/s19143053 (PMC6678705; doi:10.3390/s19143053)
Supplement: Supplementary file 1 [file sensors-19-03053-s001.zip › 00_Measurement_Data/Fructose cycles/4 c=25 gl/res4 sc50_50 ap100x100/4 c25 gl.15.txt]

748.239793	0.024934290
750.168246	0.014534722
752.096699	0.039413121
754.025152	0.048846792
755.953605	0.042531412
757.882058	0.032227978
759.810511	0.027170558
761.738964	0.019055828
763.667418	0.023283305
765.595871	0.025676882
767.524324	0.036227133
769.452777	0.032728102
771.381230	0.020803235
773.309683	0.024518210
775.238136	0.026472416
777.166589	0.036279332
779.095042	0.030825244
781.023495	0.023896083
782.951948	0.032918707
784.880401	0.036994446
786.808854	0.030802598
788.737308	0.025251901
790.665761	0.038776919
792.594214	0.042033307
794.522667	0.040381834
796.451120	0.029212585
798.379573	0.019290289
800.308026	0.016453171
802.236479	0.009444248
804.164932	0.009347306
806.093385	0.028148308
808.021838	0.042614050
809.950291	0.032068130
811.878744	0.028516253
813.807197	0.043082327
815.735651	0.041350815
817.664104	0.042141065
819.592557	0.039925996
821.521010	0.032267891
823.449463	0.022498254
825.377916	0.020082733
827.306369	0.021346074
829.234822	0.017914711
831.163275	0.010248705
833.091728	0.022053320
835.020181	0.020329449
836.948634	0.022567499
838.877087	0.021937739
840.805541	0.020408547
842.733994	0.019343540
844.662447	0.016607240
846.590900	0.018512852
848.519353	0.029662071
850.447806	0.030168265
852.376259	0.022521054
854.304712	0.019534791
856.233165	0.023199357
858.161618	0.027562244
860.090071	0.029880790
862.018524	0.027336674
863.946977	0.025627881
865.875430	0.030308351
867.803884	0.034123521
869.732337	0.031376828
871.660790	0.024831656
873.589243	0.024889927
875.517696	0.027907347
877.446149	0.025434304
879.374602	0.022613278
881.303055	0.027377022
883.231508	0.035291903
885.159961	0.040776245
887.088414	0.043404624
889.016867	0.044460569
890.945320	0.045506757
892.873774	0.047338821
894.802227	0.049572859
896.730680	0.053590436
898.659133	0.059836634
900.587586	0.065714195
902.516039	0.069368102
904.444492	0.072047465
906.372945	0.076174796
908.301398	0.079946280
910.229851	0.080188982
912.158304	0.079994962
914.086757	0.083530121
916.015210	0.090170510
917.943664	0.096290275
919.872117	0.099719115
921.800570	0.102018759
923.729023	0.106160678
925.657476	0.112497799
927.585929	0.118740819
929.514382	0.123701453
931.442835	0.128649965
933.371288	0.134571046
935.299741	0.141059220
937.228194	0.147121489
939.156647	0.152032807
941.085100	0.156806067
943.013553	0.162606731
944.942007	0.168607175
946.870460	0.174217954
948.798913	0.181025028
950.727366	0.189580828
952.655819	0.197096989
954.584272	0.201436430
956.512725	0.204643399
958.441178	0.209736735
960.369631	0.216398165
962.298084	0.223034441
964.226537	0.230038688
966.154990	0.237688556
968.083443	0.244726226
970.011897	0.251228780
971.940350	0.258397698
973.868803	0.265393794
975.797256	0.271149725
977.725709	0.277011991
979.654162	0.283828110
981.582615	0.290319234
983.511068	0.295704812
985.439521	0.300969243
987.367974	0.306951165
989.296427	0.313011676
991.224880	0.318468809
993.153333	0.323845953
995.081786	0.330063671
997.010240	0.336733758
998.938693	0.342024237
1000.867146	0.345431566
1002.795599	0.349055976
1004.724052	0.354528666
1006.652505	0.360645384
1008.580958	0.365571588
1010.509411	0.369186729
1012.437864	0.372354835
1014.366317	0.375823110
1016.294770	0.379638314
1018.223223	0.383321136
1020.151676	0.386587501
1022.080130	0.389362425
1024.008583	0.391652286
1025.937036	0.393188953
1027.865489	0.394012392
1029.793942	0.394885808
1031.722395	0.396120071
1033.650848	0.397959441
1035.579301	0.400455058
1037.507754	0.402615815
1039.436207	0.404041141
1041.364660	0.405035436
1043.293113	0.405347079
1045.221566	0.404992431
1047.150019	0.404570639
1049.078473	0.404168755
1051.006926	0.403421432
1052.935379	0.402342260
1054.863832	0.401353359
1056.792285	0.400790483
1058.720738	0.400179148
1060.649191	0.399103284
1062.577644	0.398385435
1064.506097	0.398154706
1066.434550	0.397492051
1068.363003	0.396410912
1070.291456	0.395520955
1072.219909	0.395301640
1074.148363	0.395292997
1076.076816	0.394301891
1078.005269	0.392702550
1079.933722	0.391473472
1081.862175	0.390401870
1083.790628	0.389153630
1085.719081	0.387693018
1087.647534	0.386274189
1089.575987	0.385087252
1091.504440	0.383894116
1093.432893	0.382453620
1095.361346	0.380512953
1097.289799	0.378471553
1099.218253	0.376917154
1101.146706	0.375391513
1103.075159	0.373421341
1105.003612	0.371113151
1106.932065	0.368820429
1108.860518	0.366686493
1110.788971	0.364259928
1112.717424	0.361520469
1114.645877	0.359083444
1116.574330	0.357072681
1118.502783	0.354865581
1120.431236	0.351994872
1122.359689	0.348908544
1124.288142	0.346122056
1126.216596	0.343640596
1128.145049	0.341356844
1130.073502	0.338715404
1132.001955	0.335323632
1133.930408	0.332005590
1135.858861	0.329480708
1137.787314	0.327232689
1139.715767	0.324729115
1141.644220	0.322242469
1143.572673	0.320161283
1145.501126	0.318165392
1147.429579	0.315529823
1149.358032	0.312352240
1151.286486	0.309208214
1153.214939	0.306315541
1155.143392	0.304070622
1157.071845	0.302313447
1159.000298	0.300017267
1160.928751	0.296933442
1162.857204	0.293567717
1164.785657	0.290257812
1166.714110	0.287256092
1168.642563	0.284779817
1170.571016	0.282582164
1172.499469	0.280030578
1174.427922	0.277069420
1176.356375	0.274318039
1178.284829	0.271999210
1180.213282	0.269617647
1182.141735	0.266955763
1184.070188	0.264328510
1185.998641	0.261726171
1187.927094	0.258971900
1189.855547	0.256316096
1191.784000	0.253943443
1193.712453	0.251487076
1195.640906	0.248962641
1197.569359	0.246784478
1199.497812	0.244424388
1201.426265	0.241320923
1203.354719	0.238278672
1205.283172	0.235342488
1207.211625	0.232770771
1209.140078	0.230700999
1211.068531	0.228613406
1212.996984	0.226105690
1214.925437	0.223577589
1216.853890	0.221528396
1218.782343	0.219734058
1220.710796	0.217733994
1222.639249	0.215700105
1224.567702	0.213878989
1226.496155	0.212014303
1228.424609	0.209951118
1230.353062	0.207769588
1232.281515	0.205519289
1234.209968	0.203262657
1236.138421	0.201150402
1238.066874	0.199306130
1239.995327	0.197557524
1241.923780	0.195699915
1243.852233	0.193924159
1245.780686	0.192403227
1247.709139	0.190997109
1249.637592	0.189388409
1251.566045	0.187406525
1253.494498	0.185385048
1255.422952	0.183827445
1257.351405	0.182659149
1259.279858	0.181451723
1261.208311	0.180025637
1263.136764	0.178327352
1265.065217	0.176381871
1266.993670	0.174385145
1268.922123	0.172441632
1270.850576	0.170450717
1272.779029	0.168480858
1274.707482	0.166823685
1276.635935	0.165659532
1278.564388	0.164544880
1280.492842	0.162938178
1282.421295	0.161144495
1284.349748	0.159729600
1286.278201	0.158529535
1288.206654	0.157078609
1290.135107	0.155447021
1292.063560	0.154021740
1293.992013	0.152703747
1295.920466	0.151088521
1297.848919	0.149273589
1299.777372	0.147834525
1301.705825	0.146821916
1303.634278	0.145605281
1305.562731	0.143966421
1307.491185	0.142237857
1309.419638	0.140694469
1311.348091	0.139425367
1313.276544	0.138429850
1315.204997	0.137373641
1317.133450	0.135963276
1319.061903	0.134527788
1320.990356	0.133233547
1322.918809	0.131864101
1324.847262	0.130524442
1326.775715	0.129339799
1328.704168	0.128123373
1330.632621	0.126771316
1332.561075	0.125658855
1334.489528	0.125052795
1336.417981	0.124671854
1338.346434	0.124070764
1340.274887	0.123020694
1342.203340	0.121318467
1344.131793	0.119263798
1346.060246	0.117583990
1347.988699	0.116419353
1349.917152	0.115330540
1351.845605	0.114219598
1353.774058	0.113250069
1355.702511	0.112392731
1357.630965	0.111507624
1359.559418	0.110549934
1361.487871	0.109594434
1363.416324	0.108843230
1365.344777	0.108067609
1367.273230	0.106909871
1369.201683	0.105824359
1371.130136	0.105147384
1373.058589	0.104524344
1374.987042	0.103767134
1376.915495	0.102656193
1378.843948	0.101191051
1380.772401	0.099786587
1382.700854	0.098627202
1384.629308	0.097785316
1386.557761	0.097239651
1388.486214	0.096740708
1390.414667	0.095799863
1392.343120	0.094406947
1394.271573	0.093567267
1396.200026	0.093671463
1398.128479	0.093439989
1400.056932	0.092426561
1401.985385	0.091104954
1403.913838	0.089513429
1405.842291	0.088120043
1407.770744	0.087223247
1409.699198	0.086523756
1411.627651	0.085845813
1413.556104	0.085277341
1415.484557	0.084858596
1417.413010	0.084248081
1419.341463	0.083561361
1421.269916	0.083055601
1423.198369	0.082260095
1425.126822	0.081526615
1427.055275	0.081228830
1428.983728	0.080839686
1430.912181	0.080228619
1432.840634	0.079245038
1434.769087	0.077562928
1436.697541	0.076135412
1438.625994	0.075972416
1440.554447	0.075805388
1442.482900	0.074820675
1444.411353	0.073514909
1446.339806	0.072326057
1448.268259	0.071767271
1450.196712	0.071775503
1452.125165	0.071642540
1454.053618	0.071003258
1455.982071	0.070337661
1457.910524	0.070657425
1459.838977	0.071015731
1461.767431	0.069984473
1463.695884	0.068213418
1465.624337	0.067197569
1467.552790	0.067162059
1469.481243	0.067143828
1471.409696	0.067001574
1473.338149	0.067184262
1475.266602	0.066852756
1477.195055	0.065627620
1479.123508	0.064322777
1481.051961	0.063430391
1482.980414	0.063151076
1484.908867	0.063218199
1486.837321	0.063168280
1488.765774	0.062757596
1490.694227	0.062092628
1492.622680	0.061342370
1494.551133	0.060289733
1496.479586	0.059401456
1498.408039	0.059029665
1500.336492	0.058567397
1502.264945	0.057983816
1504.193398	0.057493016
1506.121851	0.057527754
1508.050304	0.058157407
1509.978757	0.057879530
1511.907210	0.056940798
1513.835664	0.056481052
1515.764117	0.056449410
1517.692570	0.056625601
1519.621023	0.056560304
1521.549476	0.055992130
1523.477929	0.055337965
1525.406382	0.054385230
1527.334835	0.053250875
1529.263288	0.052405674
1531.191741	0.051861141
1533.120194	0.051873572
1535.048647	0.052610762
1536.977100	0.053024407
1538.905554	0.053066060
1540.834007	0.053678211
1542.762460	0.053454105
1544.690913	0.051910676
1546.619366	0.050516170
1548.547819	0.049674340
1550.476272	0.049074035
1552.404725	0.048349887
1554.333178	0.047368199
1556.261631	0.046326090
1558.190084	0.045766253
1560.118537	0.046784427
1562.046990	0.047985397
1563.975443	0.047771476
1565.903897	0.046937715
1567.832350	0.046198547
1569.760803	0.045897864
1571.689256	0.046339504
1573.617709	0.046840277
1575.546162	0.047176640
1577.474615	0.047621477
1579.403068	0.047567118
1581.331521	0.046906035
1583.259974	0.046323825
1585.188427	0.045969978
1587.116880	0.045664310
1589.045333	0.045435149
1590.973787	0.045414388
1592.902240	0.045559168
1594.830693	0.045683980
1596.759146	0.045815449
1598.687599	0.046208728
1600.616052	0.046817455
1602.544505	0.047316223
1604.472958	0.047624782
1606.401411	0.047827125
1608.329864	0.048005380
1610.258317	0.048190370
1612.186770	0.048362691
1614.115223	0.048575670
1616.043677	0.049100004
1617.972130	0.050207295
1619.900583	0.051244281
1621.829036	0.051591419
1623.757489	0.051870577
1625.685942	0.052294102
1627.614395	0.052471202
1629.542848	0.052672893
1631.471301	0.053190086
1633.399754	0.053876620
1635.328207	0.054754909
1637.256660	0.055484597
1639.185113	0.055258561
1641.113566	0.054718517
1643.042020	0.054890320
1644.970473	0.055690531
1646.898926	0.056690086
1648.827379	0.057272725
1650.755832	0.056466118
1652.684285	0.055107959
1654.612738	0.055003218
1656.541191	0.054920502
1658.469644	0.054045942
1660.398097	0.053155642
1662.326550	0.052561007
1664.255003	0.052290834
1666.183456	0.052097283
1668.111910	0.051748779
1670.040363	0.051473711
1671.968816	0.050812583
1673.897269	0.049226694
1675.825722	0.047799490
1677.754175	0.047395982
1679.682628	0.047389578
1681.611081	0.047434468
1683.539534	0.047594290
1685.467987	0.047802847
1687.396440	0.047242980
1689.324893	0.045706786
1691.253346	0.044204067
1693.181799	0.042965777
1695.110253	0.041872360
1697.038706	0.041442323
1698.967159	0.041080933
1700.895612	0.040544152
1702.824065	0.040142935
1704.752518	0.039280571
1706.680971	0.038460433
1708.609424	0.038027484
1710.537877	0.037560035
1712.466330	0.037086882
1714.394783	0.036923986
1716.323236	0.037023254
1718.251689	0.037010379
1720.180143	0.036621656
1722.108596	0.035676308
1724.037049	0.034415726
1725.965502	0.033441015
1727.893955	0.033052266
1729.822408	0.033265341
1731.750861	0.033638623
1733.679314	0.033709910
1735.607767	0.033691883
1737.536220	0.033350490
1739.464673	0.032659821
1741.393126	0.032257706
1743.321579	0.032128844
1745.250032	0.032062478
1747.178486	0.032189399
1749.106939	0.032548070
1751.035392	0.032978673
1752.963845	0.033213854
1754.892298	0.033154085
1756.820751	0.033136696
1758.749204	0.033434905
1760.677657	0.033721343
1762.606110	0.033924282
1764.534563	0.034109417
1766.463016	0.034217477
1768.391469	0.034582082
1770.319922	0.035225444
1772.248376	0.035635341
1774.176829	0.035595886
1776.105282	0.035338648
1778.033735	0.035254255
1779.962188	0.035498798
1781.890641	0.035897706
1783.819094	0.036229443
1785.747547	0.036504369
1787.676000	0.036709338
1789.604453	0.036754902
1791.532906	0.036954772
1793.461359	0.037620552
1795.389812	0.038338721
1797.318266	0.038790077
1799.246719	0.039184678
1801.175172	0.039642680
1803.103625	0.039987501
1805.032078	0.040087815
1806.960531	0.040127330
1808.888984	0.040279906
1810.817437	0.040499061
1812.745890	0.040681902
1814.674343	0.040683940
1816.602796	0.040453527
1818.531249	0.040179122
1820.459702	0.040035285
1822.388155	0.040095523
1824.316609	0.040401109
1826.245062	0.040860500
1828.173515	0.041028693
1830.101968	0.040873207
1832.030421	0.040741336
1833.958874	0.040539492
1835.887327	0.040335540
1837.815780	0.040309463
1839.744233	0.040337909
1841.672686	0.040287256
1843.601139	0.040295359
1845.529592	0.040437229
1847.458045	0.040261943
1849.386499	0.039732624
1851.314952	0.039296463
1853.243405	0.039035201
1855.171858	0.038870573
1857.100311	0.038886067
1859.028764	0.038997628
1860.957217	0.038936768
1862.885670	0.038680770
1864.814123	0.038364962
1866.742576	0.038054284
1868.671029	0.037812121
1870.599482	0.037503961
1872.527935	0.037016556
1874.456388	0.036623098
1876.384842	0.036406219
1878.313295	0.036013555
1880.241748	0.035356876
1882.170201	0.034856979
1884.098654	0.034819346
1886.027107	0.034928512
1887.955560	0.034707159
1889.884013	0.034331139
1891.812466	0.034090038
1893.740919	0.033763129
1895.669372	0.033337586
1897.597825	0.032936804
1899.526278	0.032544076
1901.454732	0.032213841
1903.383185	0.031929735
1905.311638	0.031748466
1907.240091	0.031759478
1909.168544	0.031684067
1911.096997	0.031206302
1913.025450	0.030666141
1914.953903	0.030587725
1916.882356	0.030787427
1918.810809	0.030749654
1920.739262	0.030200426
1922.667715	0.029384967
1924.596168	0.028891737
1926.524622	0.028658647
1928.453075	0.028260052
1930.381528	0.027820803
1932.309981	0.027717944
1934.238434	0.027802922
1936.166887	0.027683225
1938.095340	0.027342431
1940.023793	0.026889792
1941.952246	0.026499981
1943.880699	0.026434625
1945.809152	0.026400957
1947.737605	0.025975879
1949.666058	0.025298858
1951.594511	0.024804205
1953.522965	0.024706259
1955.451418	0.024695503
1957.379871	0.024424843
1959.308324	0.024039591
1961.236777	0.023728894
1963.165230	0.023431970
1965.093683	0.023232801
1967.022136	0.023275014
1968.950589	0.023342108
1970.879042	0.023017284
1972.807495	0.022352356
1974.735948	0.021941150
1976.664401	0.022064226
1978.592855	0.022299875
1980.521308	0.022198379
1982.449761	0.021901125
1984.378214	0.021777242
1986.306667	0.021787949
1988.235120	0.021713238
1990.163573	0.021539317
1992.092026	0.021343581
1994.020479	0.021186065
1995.948932	0.020899750
1997.877385	0.020413917
1999.805838	0.020073961
2001.734291	0.020037219
2003.662744	0.020050457
2005.591198	0.019906132
2007.519651	0.019562686
2009.448104	0.019166321
2011.376557	0.018922852
2013.305010	0.018873941
2015.233463	0.018899363
2017.161916	0.018791512
2019.090369	0.018539913
2021.018822	0.018362783
2022.947275	0.018326979
2024.875728	0.018283289
2026.804181	0.018202437
2028.732634	0.018168502
2030.661088	0.018063612
2032.589541	0.017818296
2034.517994	0.017619675
2036.446447	0.017473230
2038.374900	0.017214851
2040.303353	0.016963977
2042.231806	0.016895887
2044.160259	0.016872307
2046.088712	0.016812673
2048.017165	0.016852111
2049.945618	0.016925311
2051.874071	0.017018922
2053.802524	0.017193435
2055.730978	0.017058466
2057.659431	0.016482692
2059.587884	0.015943022
2061.516337	0.015563978
2063.444790	0.015318109
2065.373243	0.015249471
2067.301696	0.015129155
2069.230149	0.014979261
2071.158602	0.014969284
2073.087055	0.014995988
2075.015508	0.014984895
2076.943961	0.014938618
2078.872414	0.014902642
2080.800867	0.014978598
2082.729321	0.015106516
2084.657774	0.015029163
2086.586227	0.014679166
2088.514680	0.014321536
2090.443133	0.014242318
2092.371586	0.014370460
2094.300039	0.014345197
2096.228492	0.014111970
2098.156945	0.013890659
2100.085398	0.013781683
2102.013851	0.013789328
2103.942304	0.013873552
2105.870757	0.013940106
2107.799211	0.013925867
2109.727664	0.013929213
2111.656117	0.014009758
2113.584570	0.013998939
2115.513023	0.013777057
2117.441476	0.013485738
2119.369929	0.013463155
2121.298382	0.013673514
2123.226835	0.013668166
2125.155288	0.013458082
2127.083741	0.013389708
2129.012194	0.013439322
2130.940647	0.013492811
2132.869100	0.013506092
2134.797554	0.013282078
2136.726007	0.012916734
2138.654460	0.012843519
2140.582913	0.012897787
2142.511366	0.012731988
2144.439819	0.012630768
2146.368272	0.012784347
2148.296725	0.012729432
2150.225178	0.012328252
2152.153631	0.012187771
2154.082084	0.012363928
2156.010537	0.012319620
2157.938990	0.012065236
2159.867444	0.011864542
2161.795897	0.011923822
2163.724350	0.012264094
2165.652803	0.012424013
2167.581256	0.012223621
2169.509709	0.011980513
2171.438162	0.011844113
2173.366615	0.011756017
2175.295068	0.011578290
2177.223521	0.011349510
2179.151974	0.011263909
2181.080427	0.011383254
2183.008880	0.011719603
2184.937334	0.012040636
2186.865787	0.012077407
2188.794240	0.011890401
2190.722693	0.011648607
2192.651146	0.011479447
2194.579599	0.011502736
2196.508052	0.011696192
2198.436505	0.011767726
2200.364958	0.011511397
2202.293411	0.011046759
2204.221864	0.010696982
2206.150317	0.010809649
2208.078770	0.011305262
2210.007223	0.011664122
2211.935677	0.011592103
2213.864130	0.011254440
2215.792583	0.010949697
2217.721036	0.010761756
2219.649489	0.010675048
2221.577942	0.010696453
2223.506395	0.010725723
2225.434848	0.010748368
2227.363301	0.010847490
2229.291754	0.010846877
2231.220207	0.010688289
2233.148660	0.010615643
2235.077113	0.010629090
2237.005567	0.010384405
2238.934020	0.009836467
2240.862473	0.009435155
2242.790926	0.009526955
2244.719379	0.009966805
2246.647832	0.010195847
2248.576285	0.009899236
2250.504738	0.009671747
2252.433191	0.009713670
2254.361644	0.009724865
2256.290097	0.009617576
2258.218550	0.009559492
2260.147003	0.009383542
2262.075456	0.009086614
2264.003910	0.009012265
2265.932363	0.009195733
2267.860816	0.009342138
2269.789269	0.009384371
2271.717722	0.009456055
2273.646175	0.009538832
2275.574628	0.009513005
2277.503081	0.009288783
2279.431534	0.008993737
2281.359987	0.008833168
2283.288440	0.008847397
2285.216893	0.009095329
2287.145346	0.009458525
2289.073800	0.009498925
2291.002253	0.009094696
2292.930706	0.008625031
2294.859159	0.008565681
2296.787612	0.008931975
2298.716065	0.009064022
2300.644518	0.008659077
2302.572971	0.008268713
2304.501424	0.008371014
2306.429877	0.008866101
2308.358330	0.009226792
2310.286783	0.009028642
2312.215236	0.008509981
2314.143690	0.008320282
2316.072143	0.008638944
2318.000596	0.009076048
2319.929049	0.009408721
2321.857502	0.009608031
2323.785955	0.009306061
2325.714408	0.008273229
2327.642861	0.007238911
2329.571314	0.007300464
2331.499767	0.008698059
2333.428220	0.010443887
2335.356673	0.011138076
2337.285126	0.010212086
2339.213579	0.008589395
2341.142033	0.007535777
2343.070486	0.007370567
2344.998939	0.007839434
2346.927392	0.008480637
2348.855845	0.008749531
2350.784298	0.008687283
2352.712751	0.008536773
2354.641204	0.008523297
2356.569657	0.008742603
2358.498110	0.008632742
2360.426563	0.007595940
2362.355016	0.006250060
2364.283469	0.005583179
2366.211923	0.006297130
2368.140376	0.008280468
2370.068829	0.009617127
2371.997282	0.009121518
2373.925735	0.007963720
2375.854188	0.007044814
2377.782641	0.006494637
2379.711094	0.006321434
2381.639547	0.006424889
2383.568000	0.006582108
2385.496453	0.006645355
2387.424906	0.006666465
2389.353359	0.006707690
2391.281812	0.006668779
2393.210266	0.006457148
2395.138719	0.006184561
2397.067172	0.005986250
2398.995625	0.005799297
2400.924078	0.005562011
2402.852531	0.005340756
2404.780984	0.005147086
2406.709437	0.005067895
2408.637890	0.005394025
2410.566343	0.005947171
2412.494796	0.006296397
2414.423249	0.006448210
2416.351702	0.006380387
2418.280156	0.005956954
2420.208609	0.005545292
2422.137062	0.005527448
2424.065515	0.005737547
2425.993968	0.005865216
2427.922421	0.005777529
2429.850874	0.005622737
2431.779327	0.005656328
2433.707780	0.005691157
2435.636233	0.005532535
2437.564686	0.005483988
2439.493139	0.005787529
2441.421592	0.006100927
2443.350045	0.006073476
2445.278499	0.005865392
2447.206952	0.005675204
2449.135405	0.005551405
2451.063858	0.005632709
2452.992311	0.005906788
2454.920764	0.006034150
2456.849217	0.006018156
2458.777670	0.006104812
2460.706123	0.006116690
2462.634576	0.006081729
2464.563029	0.006287021
2466.491482	0.006466152
2468.419935	0.006387528
2470.348389	0.006262813
2472.276842	0.006201917
2474.205295	0.006221439
2476.133748	0.006405944
2478.062201	0.006571344
2479.990654	0.006483229
2481.919107	0.006446016
2483.847560	0.006718986
2485.776013	0.006964644
2487.704466	0.007003782
2489.632919	0.006966292
2491.561372	0.006951773
2493.489825	0.006951076
2495.418279	0.006880219
2497.346732	0.006837013
2499.275185	0.006985563
2501.203638	0.007188851
2503.132091	0.007339314
2505.060544	0.007623963
2506.988997	0.008232059
2508.917450	0.008678786
2510.845903	0.008646307
2512.774356	0.008567532
2514.702809	0.008744369
2516.631262	0.009054230
2518.559715	0.009266673
2520.488168	0.009281851
2522.416622	0.009268035
2524.345075	0.009459212
2526.273528	0.009806497
2528.201981	0.010099467
2530.130434	0.010268899
2532.058887	0.010483023
2533.987340	0.010867004
2535.915793	0.011191831
2537.844246	0.011278712
2539.772699	0.011060647
2541.701152	0.010858715
2543.629605	0.011121091
2545.558058	0.011719723
2547.486512	0.012141930
2549.414965	0.012262820
2551.343418	0.012400236
2553.271871	0.012849705
2555.200324	0.013533179
2557.128777	0.014140250
2559.057230	0.014505284
2560.985683	0.014810483
2562.914136	0.015235886
2564.842589	0.015505433
2566.771042	0.015462460
2568.699495	0.015294112
2570.627948	0.015095279
2572.556401	0.015100769
2574.484855	0.015449882
2576.413308	0.015834417
2578.341761	0.016188243
2580.270214	0.016600147
2582.198667	0.016866770
2584.127120	0.016930247
2586.055573	0.017155351
2587.984026	0.017719759
2589.912479	0.018156823
2591.840932	0.018069170
2593.769385	0.017934864
2595.697838	0.018132402
2597.626291	0.018282490
2599.554745	0.018213389
2601.483198	0.018213097
2603.411651	0.018376665
2605.340104	0.018576421
2607.268557	0.018573821
2609.197010	0.018389434
2611.125463	0.018264467
2613.053916	0.018058589
2614.982369	0.017794298
2616.910822	0.017971745
2618.839275	0.018547911
2620.767728	0.018812012
2622.696181	0.018610150
2624.624635	0.018458620
2626.553088	0.018468490
2628.481541	0.018450622
2630.409994	0.018467676
2632.338447	0.018519705
2634.266900	0.018448498
2636.195353	0.018318791
2638.123806	0.018332386
2640.052259	0.018350892
2641.980712	0.018179810
2643.909165	0.018066820
2645.837618	0.018194435
2647.766071	0.018348888
2649.694524	0.018364772
2651.622978	0.018393435
2653.551431	0.018344533
2655.479884	0.018054252
2657.408337	0.017861815
2659.336790	0.017822621
2661.265243	0.017487569
2663.193696	0.016978050
2665.122149	0.016633242
2667.050602	0.016498724
2668.979055	0.016637148
2670.907508	0.016750593
2672.835961	0.016593879
2674.764414	0.016404266
2676.692868	0.016284630
2678.621321	0.016127357
2680.549774	0.016023610
2682.478227	0.016113332
2684.406680	0.016118079
2686.335133	0.015796030
2688.263586	0.015592416
2690.192039	0.015814252
2692.120492	0.016180616
2694.048945	0.016355455
2695.977398	0.016272705
2697.905851	0.015986320
2699.834304	0.015607893
2701.762757	0.015248996
2703.691211	0.014985930
2705.619664	0.015032561
2707.548117	0.015423946
2709.476570	0.015665870
2711.405023	0.015244712
2713.333476	0.014529910
2715.261929	0.014251181
2717.190382	0.014466894
2719.118835	0.014877567
2721.047288	0.015114876
2722.975741	0.014954632
2724.904194	0.014624823
2726.832647	0.014268946
2728.761101	0.013833096
2730.689554	0.013603650
2732.618007	0.013747363
2734.546460	0.013940026
2736.474913	0.013922038
2738.403366	0.013763998
2740.331819	0.013621051
2742.260272	0.013462785
2744.188725	0.013225907
2746.117178	0.013095478
2748.045631	0.013201972
2749.974084	0.013412929
2751.902537	0.013561017
2753.830991	0.013557826
2755.759444	0.013336178
2757.687897	0.013186708
2759.616350	0.013336549
2761.544803	0.013308944
2763.473256	0.012835890
2765.401709	0.012462340
2767.330162	0.012694523
2769.258615	0.013196512
2771.187068	0.013287956
2773.115521	0.012859522
2775.043974	0.012365139
2776.972427	0.012173048
2778.900880	0.012258078
2780.829334	0.012511221
2782.757787	0.012694474
2784.686240	0.012497177
2786.614693	0.012137578
2788.543146	0.012015022
2790.471599	0.012142630
2792.400052	0.012436719
2794.328505	0.012542721
2796.256958	0.012276785
2798.185411	0.012174225
2800.113864	0.012404452
2802.042317	0.012632614
2803.970770	0.012729771
2805.899224	0.012588010
2807.827677	0.012247729
2809.756130	0.011850017
2811.684583	0.011529808
2813.613036	0.011486129
2815.541489	0.011594784
2817.469942	0.011645323
2819.398395	0.011702294
2821.326848	0.011908041
2823.255301	0.011979835
2825.183754	0.011725163
2827.112207	0.011490081
2829.040660	0.011429080
2830.969113	0.011411911
2832.897567	0.011403722
2834.826020	0.011515749
2836.754473	0.011628016
2838.682926	0.011387713
2840.611379	0.011130640
2842.539832	0.011374881
2844.468285	0.011551544
2846.396738	0.011156450
2848.325191	0.011116764
2850.253644	0.011827966
2852.182097	0.012160551
2854.110550	0.011693271
2856.039003	0.010985769
2857.967457	0.010453134
2859.895910	0.010365418
2861.824363	0.010559336
2863.752816	0.010617650
2865.681269	0.010747711
2867.609722	0.011174439
2869.538175	0.011485163
2871.466628	0.011363212
2873.395081	0.010955947
2875.323534	0.010526769
2877.251987	0.010606335
2879.180440	0.011302399
2881.108893	0.011820182
2883.037347	0.011727675
2884.965800	0.011475950
2886.894253	0.011292036
2888.822706	0.011178643
2890.751159	0.011292373
2892.679612	0.011378086
2894.608065	0.011097403
2896.536518	0.010760176
2898.464971	0.010736426
2900.393424	0.010879573
2902.321877	0.010994560
2904.250330	0.011095603
2906.178783	0.011175889
2908.107236	0.011261898
2910.035690	0.011217843
2911.964143	0.010961363
2913.892596	0.010756521
2915.821049	0.010646268
2917.749502	0.010590496
2919.677955	0.011111034
2921.606408	0.012140806
2923.534861	0.012489935
2925.463314	0.011668257
2927.391767	0.010804256
2929.320220	0.010675631
2931.248673	0.010972233
2933.177126	0.011381737
2935.105580	0.011644241
2937.034033	0.011487852
2938.962486	0.011042960
2940.890939	0.010818779
2942.819392	0.011008674
2944.747845	0.011363871
2946.676298	0.011546048
2948.604751	0.011436194
2950.533204	0.011175198
2952.461657	0.010946631
2954.390110	0.010693888
2956.318563	0.010544779
2958.247016	0.010806579
2960.175469	0.011328557
2962.103923	0.011677395
2964.032376	0.011609383
2965.960829	0.011309600
2967.889282	0.011223593
2969.817735	0.011364330
2971.746188	0.011507699
2973.674641	0.011679281
2975.603094	0.011876212
2977.531547	0.011887332
2979.460000	0.011583938
2981.388453	0.011350360
2983.316906	0.011660779
2985.245359	0.012112571
2987.173813	0.012078503
2989.102266	0.011652828
2991.030719	0.011290085
2992.959172	0.011326248
2994.887625	0.011719065
2996.816078	0.012029329
2998.744531	0.012021343
3000.672984	0.011777295
3002.601437	0.011475931
3004.529890	0.011390656
3006.458343	0.011516058
3008.386796	0.011630971
3010.315249	0.011850575
3012.243703	0.012183791
3014.172156	0.012353366
3016.100609	0.012427094
3018.029062	0.012494379
3019.957515	0.012454341
3021.885968	0.012374739
3023.814421	0.012421526
3025.742874	0.012501583
3027.671327	0.012405763
3029.599780	0.012367800
3031.528233	0.012709320
3033.456686	0.013000989
3035.385139	0.012854136
3037.313592	0.012867252
3039.242046	0.013377907
3041.170499	0.013779221
3043.098952	0.013628444
3045.027405	0.013176342
3046.955858	0.013155004
3048.884311	0.013944848
3050.812764	0.014679538
3052.741217	0.014478547
3054.669670	0.013889909
3056.598123	0.013719691
3058.526576	0.013898888
3060.455029	0.013993633
3062.383482	0.013842043
3064.311936	0.013723730
3066.240389	0.014122532
3068.168842	0.014853125
3070.097295	0.015218780
3072.025748	0.015200659
3073.954201	0.015262631
3075.882654	0.015259332
3077.811107	0.014955896
3079.739560	0.014806605
3081.668013	0.015060370
3083.596466	0.015469928
3085.524919	0.015802817
3087.453372	0.015847970
3089.381825	0.015715431
3091.310279	0.015660048
3093.238732	0.015635934
3095.167185	0.015698623
3097.095638	0.015992340
3099.024091	0.016376143
3100.952544	0.016684214
3102.880997	0.016806547
3104.809450	0.016763471
3106.737903	0.016805906
3108.666356	0.017051084
3110.594809	0.017280208
3112.523262	0.017377676
3114.451715	0.017386517
3116.380169	0.017320003
3118.308622	0.017297296
3120.237075	0.017331418
3122.165528	0.017354060
3124.093981	0.017372992
3126.022434	0.017388839
3127.950887	0.017584102
3129.879340	0.018246379
3131.807793	0.019287987
3133.736246	0.020294910
3135.664699	0.020649906
3137.593152	0.020117057
3139.521605	0.019326523
3141.450058	0.019140141
3143.378512	0.019713901
3145.306965	0.020313090
3147.235418	0.020523597
3149.163871	0.020803496
3151.092324	0.021012371
3153.020777	0.020575559
3154.949230	0.019965451
3156.877683	0.019996159
3158.806136	0.020700881
3160.734589	0.021530891
3162.663042	0.022065260
3164.591495	0.022344934
3166.519948	0.022388378
3168.448402	0.022059845
3170.376855	0.021723242
3172.305308	0.022036111
3174.233761	0.022737373
3176.162214	0.022862371
3178.090667	0.022424091
3180.019120	0.022219125
3181.947573	0.022299916
3183.876026	0.022267634
3185.804479	0.022392740
3187.732932	0.022808181
3189.661385	0.022912905
3191.589838	0.022846188
3193.518292	0.023148147
3195.446745	0.023687501
3197.375198	0.024279904
3199.303651	0.024811154
3201.232104	0.025170973
3203.160557	0.025404969
3205.089010	0.025357373
3207.017463	0.025079705
3208.945916	0.024990803
3210.874369	0.025083276
3212.802822	0.025139617
3214.731275	0.025271034
3216.659728	0.025508225
3218.588181	0.025789050
3220.516635	0.026209775
3222.445088	0.026622122
3224.373541	0.026757082
3226.301994	0.026504252
3228.230447	0.026030393
3230.158900	0.026101185
3232.087353	0.026848776
3234.015806	0.027280007
3235.944259	0.027117277
3237.872712	0.026971128
3239.801165	0.026784195
3241.729618	0.026568791
3243.658071	0.027029313
3245.586525	0.027840044
3247.514978	0.027947387
3249.443431	0.027522322
3251.371884	0.027440293
3253.300337	0.027852692
3255.228790	0.028233698
3257.157243	0.028332781
3259.085696	0.028253278
3261.014149	0.028015366
3262.942602	0.027773477
3264.871055	0.027770301
3266.799508	0.028086644
3268.727961	0.028688414
3270.656414	0.029262414
3272.584868	0.029557891
3274.513321	0.029551782
3276.441774	0.029425777
3278.370227	0.029655281
3280.298680	0.030046117
3282.227133	0.029849622
3284.155586	0.029297056
3286.084039	0.029244883
3288.012492	0.029747143
3289.940945	0.030235618
3291.869398	0.030401833
3293.797851	0.030386152
3295.726304	0.030282971
3297.654758	0.029952994
3299.583211	0.029602796
3301.511664	0.029701589
3303.440117	0.030096218
3305.368570	0.030233094
3307.297023	0.030411432
3309.225476	0.031100385
3311.153929	0.031638823
3313.082382	0.031599365
3315.010835	0.031636119
3316.939288	0.031963576
3318.867741	0.032321349
3320.796194	0.032664441
3322.724648	0.032797407
3324.653101	0.032489303
3326.581554	0.032085892
3328.510007	0.031982783
3330.438460	0.031960025
3332.366913	0.031781930
3334.295366	0.031780504
3336.223819	0.032330703
3338.152272	0.033235207
3340.080725	0.033931423
3342.009178	0.034050625
3343.937631	0.033697877
3345.866084	0.033496968
3347.794537	0.033882409
3349.722991	0.034424592
3351.651444	0.034468360
3353.579897	0.034042154
3355.508350	0.033856142
3357.436803	0.034291603
3359.365256	0.034785066
3361.293709	0.034848280
3363.222162	0.034705009
3365.150615	0.034760028
3367.079068	0.035104010
3369.007521	0.035387427
3370.935974	0.035466466
3372.864427	0.035569709
3374.792881	0.035930492
3376.721334	0.036381926
3378.649787	0.036607735
3380.578240	0.036671180
3382.506693	0.036580969
3384.435146	0.036499977
3386.363599	0.036991570
3388.292052	0.037725233
3390.220505	0.037885822
3392.148958	0.037609607
3394.077411	0.037284110
3396.005864	0.036752943
3397.934317	0.036206011
3399.862770	0.036369685
3401.791224	0.037245851
3403.719677	0.037707578
3405.648130	0.037505724
3407.576583	0.037185159
3409.505036	0.037252389
3411.433489	0.037761226
3413.361942	0.038246781
3415.290395	0.038135696
3417.218848	0.037500840
3419.147301	0.037069060
3421.075754	0.037400793
3423.004207	0.038046136
3424.932660	0.038218521
3426.861114	0.037807662
3428.789567	0.037183505
3430.718020	0.036788169
3432.646473	0.036748782
3434.574926	0.037002832
3436.503379	0.037415631
3438.431832	0.037692681
3440.360285	0.037784975
3442.288738	0.037670538
3444.217191	0.037177205
3446.145644	0.036517527
3448.074097	0.036195081
3450.002550	0.036342993
3451.931004	0.036785323
3453.859457	0.037366915
3455.787910	0.037602793
3457.716363	0.036959793
3459.644816	0.036149308
3461.573269	0.036355581
3463.501722	0.036972102
3465.430175	0.036740381
3467.358628	0.036192540
3469.287081	0.036337953
3471.215534	0.036649924
3473.143987	0.036245618
3475.072440	0.035594068
3477.000893	0.035291594
3478.929347	0.034864776
3480.857800	0.034213383
3482.786253	0.033797644
3484.714706	0.033461466
3486.643159	0.033178460
3488.571612	0.033272617
3490.500065	0.033445306
3492.428518	0.033383861
3494.356971	0.033349976
3496.285424	0.033353187
3498.213877	0.033086251
3500.142330	0.032696765
3502.070783	0.032567851
3503.999237	0.032590851
3505.927690	0.032259259
3507.856143	0.031534635
3509.784596	0.031036213
3511.713049	0.031095663
3513.641502	0.031345464
3515.569955	0.031416412
3517.498408	0.031279691
3519.426861	0.031052362
3521.355314	0.030692406
3523.283767	0.030136755
3525.212220	0.029679941
3527.140673	0.029691758
3529.069126	0.029884437
3530.997580	0.029576369
3532.926033	0.028902482
3534.854486	0.028541055
3536.782939	0.028602650
3538.711392	0.028632857
3540.639845	0.028368231
3542.568298	0.027917063
3544.496751	0.027420998
3546.425204	0.027029943
3548.353657	0.026788771
3550.282110	0.026643787
3552.210563	0.026744941
3554.139016	0.026998693
3556.067470	0.027069872
3557.995923	0.027179411
3559.924376	0.027351802
3561.852829	0.026927656
3563.781282	0.025991520
3565.709735	0.025419528
3567.638188	0.025456168
3569.566641	0.025616340
3571.495094	0.025436291
3573.423547	0.024961060
3575.352000	0.024553552
3577.280453	0.024294795
3579.208906	0.023900000
3581.137360	0.023399817
3583.065813	0.023232406
3584.994266	0.023487411
3586.922719	0.023615591
3588.851172	0.023005342
3590.779625	0.021957649
3592.708078	0.021324050
3594.636531	0.021336067
3596.564984	0.021575106
3598.493437	0.021756807
3600.421890	0.021866675
3602.350343	0.021757938
3604.278796	0.021306090
3606.207249	0.020647882
3608.135703	0.019980513
3610.064156	0.019456489
3611.992609	0.019243723
3613.921062	0.019292679
3615.849515	0.019085422
3617.777968	0.018282924
3619.706421	0.017503401
3621.634874	0.017309099
3623.563327	0.017519033
3625.491780	0.017945930
3627.420233	0.018456690
3629.348686	0.018885959
3631.277139	0.019166179
3633.205593	0.019164413
3635.134046	0.018893557
3637.062499	0.018331373
3638.990952	0.017390268
3640.919405	0.016413605
3642.847858	0.015820902
3644.776311	0.015574457
3646.704764	0.015719514
3648.633217	0.016585080
3650.561670	0.017328801
3652.490123	0.016721796
3654.418576	0.015517375
3656.347029	0.014848133
3658.275482	0.014673602
3660.203936	0.014358859
3662.132389	0.013912548
3664.060842	0.013490377
3665.989295	0.013106196
3667.917748	0.012857404
3669.846201	0.012656095
3671.774654	0.012507538
3673.703107	0.012790064
3675.631560	0.013614203
3677.560013	0.014341006
3679.488466	0.014200169
3681.416919	0.013218481
3683.345372	0.012067061
3685.273826	0.011168946
3687.202279	0.010481085
3689.130732	0.010093565
3691.059185	0.010270366
3692.987638	0.011004894
3694.916091	0.011905342
3696.844544	0.012442742
3698.772997	0.012324713
3700.701450	0.011732309
3702.629903	0.011384195
3704.558356	0.011625229
3706.486809	0.011941839
3708.415262	0.011898658
3710.343716	0.011951511
3712.272169	0.012550792
3714.200622	0.013055284
3716.129075	0.012831226
3718.057528	0.012004739
3719.985981	0.011274826
3721.914434	0.011292292
3723.842887	0.011888134
3725.771340	0.012183082
3727.699793	0.011783809
3729.628246	0.010878455
3731.556699	0.009677240
3733.485152	0.008819602
3735.413605	0.009253185
3737.342059	0.010868574
3739.270512	0.012422363
3741.198965	0.013430411
3743.127418	0.014176073
3745.055871	0.014694826
3746.984324	0.014783532
3748.912777	0.014454454
3750.841230	0.013654680
3752.769683	0.012358406
3754.698136	0.011229075
3756.626589	0.011054223
3758.555042	0.012009304
3760.483495	0.013342809
3762.411949	0.013971468
3764.340402	0.013862536
3766.268855	0.013495229
3768.197308	0.012942897
3770.125761	0.012107903
3772.054214	0.011435316
3773.982667	0.011388693
3775.911120	0.011703815
3777.839573	0.012039117
3779.768026	0.012324389
3781.696479	0.012218524
3783.624932	0.011747623
3785.553385	0.011670968
3787.481838	0.012184877
3789.410292	0.012717221
3791.338745	0.012806903
3793.267198	0.012618265
3795.195651	0.012634208
3797.124104	0.012943992
3799.052557	0.013011616
3800.981010	0.012613135
3802.909463	0.012354200
3804.837916	0.012476997
3806.766369	0.012775180
3808.694822	0.013263761
3810.623275	0.013848883
3812.551728	0.014337366
3814.480182	0.014577912
3816.408635	0.014382776
3818.337088	0.013829574
3820.265541	0.013380645
3822.193994	0.013382348
3824.122447	0.013354520
3826.050900	0.013022879
3827.979353	0.013003306
3829.907806	0.013451947
3831.836259	0.013835841
3833.764712	0.013906131
3835.693165	0.013992753
3837.621618	0.014348618
3839.550071	0.014402539
3841.478525	0.013613449
3843.406978	0.012781453
3845.335431	0.012692883
3847.263884	0.013077616
3849.192337	0.013466512
3851.120790	0.013659582
3853.049243	0.013430131
3854.977696	0.012743301
3856.906149	0.012032446
3858.834602	0.011618779
3860.763055	0.011436649
3862.691508	0.011273232
3864.619961	0.011189936
3866.548415	0.011400436
3868.476868	0.011703446
3870.405321	0.012088271
3872.333774	0.012710118
3874.262227	0.013178139
3876.190680	0.012898487
3878.119133	0.011836073
3880.047586	0.010792581
3881.976039	0.010438200
3883.904492	0.010466495
3885.832945	0.010706535
3887.761398	0.011271047
3889.689851	0.011554094
3891.618305	0.011244831
3893.546758	0.011018844
3895.475211	0.011041313
3897.403664	0.010557239
3899.332117	0.009814652
3901.260570	0.010152742
3903.189023	0.011763273
3905.117476	0.012924169
3907.045929	0.012462578
3908.974382	0.011362558
3910.902835	0.010634304
3912.831288	0.010388576
3914.759741	0.010404463
3916.688194	0.010578861
3918.616648	0.010969806
3920.545101	0.011271608
3922.473554	0.011330781
3924.402007	0.011257543
3926.330460	0.011202685
3928.258913	0.011375417
3930.187366	0.011730059
3932.115819	0.011773048
3934.044272	0.011450965
3935.972725	0.011309080
3937.901178	0.011314184
3939.829631	0.011221957
3941.758084	0.011243556
3943.686538	0.011504498
3945.614991	0.011585443
3947.543444	0.011255978
3949.471897	0.010866529
3951.400350	0.010557769
3953.328803	0.010149580
3955.257256	0.009759175
3957.185709	0.009623605
3959.114162	0.009784045
3961.042615	0.010353647
3962.971068	0.011212610
3964.899521	0.011639989
3966.827974	0.011291551
3968.756427	0.010780748
3970.684881	0.010601015
3972.613334	0.010638840
3974.541787	0.010642935
3976.470240	0.010671018
3978.398693	0.010815772
3980.327146	0.010966576
3982.255599	0.010920072
3984.184052	0.010664955
3986.112505	0.010327785
3988.040958	0.010067166
3989.969411	0.010024708
3991.897864	0.009935570
3993.826317	0.009449330
3995.754771	0.008886436
3997.683224	0.009054850
3999.611677	0.009745707
4001.540130	0.009546820
4003.468583	0.009018925
4005.397036	0.009610646
4007.325489	0.010786095
4009.253942	0.010998515
4011.182395	0.010325816
4013.110848	0.009956373
4015.039301	0.009899799
4016.967754	0.010064531
4018.896207	0.010644829
4020.824661	0.010619117
4022.753114	0.009719050
4024.681567	0.008896673
4026.610020	0.008558747
4028.538473	0.008454718
4030.466926	0.008283350
4032.395379	0.008268983
4034.323832	0.008848199
4036.252285	0.009787980
4038.180738	0.010053440
4040.109191	0.009659600
4042.037644	0.009549093
4043.966097	0.009770190
4045.894550	0.009764338
4047.823004	0.009507544
4049.751457	0.009044073
4051.679910	0.008630428
4053.608363	0.008817997
4055.536816	0.009381393
4057.465269	0.009636124
4059.393722	0.009608924
4061.322175	0.009788970
4063.250628	0.009983499
4065.179081	0.009973302
4067.107534	0.010037581
4069.035987	0.010000627
4070.964440	0.009802523
4072.892894	0.009983988
4074.821347	0.010220287
4076.749800	0.009868741
4078.678253	0.009073505
4080.606706	0.008476852
4082.535159	0.008381162
4084.463612	0.008355779
4086.392065	0.007778016
4088.320518	0.007077672
4090.248971	0.007022115
4092.177424	0.007691924
4094.105877	0.008296575
4096.034330	0.008216796
4097.962783	0.008224270
4099.891237	0.008663264
4101.819690	0.008676016
4103.748143	0.008472387
4105.676596	0.008576127
4107.605049	0.008275947
4109.533502	0.007512188
4111.461955	0.007338391
4113.390408	0.007942338
4115.318861	0.008819450
4117.247314	0.009580875
4119.175767	0.009939273
4121.104220	0.009958574
4123.032673	0.009845358
4124.961127	0.009187664
4126.889580	0.007823511
4128.818033	0.006637102
4130.746486	0.006627514
4132.674939	0.007360116
4134.603392	0.007778271
4136.531845	0.007593400
4138.460298	0.007365133
4140.388751	0.007571761
4142.317204	0.007275979
4144.245657	0.006450491
4146.174110	0.007055537
4148.102563	0.008348563
4150.031017	0.008353147
4151.959470	0.008162326
4153.887923	0.008565695
4155.816376	0.008194875
4157.744829	0.007077544
4159.673282	0.006809833
4161.601735	0.007173401
4163.530188	0.007314946
4165.458641	0.007500072
4167.387094	0.007746157
4169.315547	0.007657434
4171.244000	0.007380059
4173.172453	0.007147260
4175.100906	0.006700439
4177.029360	0.006311140
4178.957813	0.006467978
4180.886266	0.006855407
4182.814719	0.006965266
4184.743172	0.007044623
4186.671625	0.007459133
4188.600078	0.007620662
4190.528531	0.006898363
4192.456984	0.005937753
4194.385437	0.006306881
4196.313890	0.007983057
4198.242343	0.008976579
4200.170796	0.008131312
4202.099250	0.006877130
4204.027703	0.006556249
4205.956156	0.006588946
4207.884609	0.006516003
4209.813062	0.006806666
4211.741515	0.007243044
4213.669968	0.007249972
4215.598421	0.007211741
4217.526874	0.007263198
4219.455327	0.007139371
4221.383780	0.007070754
4223.312233	0.007056864
4225.240686	0.006731607
4227.169139	0.006326094
4229.097593	0.006226504
4231.026046	0.006065656
4232.954499	0.005855879
4234.882952	0.005853375
4236.811405	0.005951232
4238.739858	0.005956586
4240.668311	0.006059606
4242.596764	0.006309096
4244.525217	0.006352350
4246.453670	0.005947101
4248.382123	0.005371173
4250.310576	0.004968146
4252.239029	0.004831837
4254.167483	0.005206657
4256.095936	0.006006456
4258.024389	0.006776914
4259.952842	0.007176697
4261.881295	0.007404619
4263.809748	0.007610029
4265.738201	0.007164584
4267.666654	0.005967453
4269.595107	0.005036564
4271.523560	0.004969874
4273.452013	0.005244900
4275.380466	0.005161113
4277.308919	0.004198241
4279.237373	0.004003505
4281.165826	0.005236987
4283.094279	0.006559593
4285.022732	0.007046055
4286.951185	0.006452376
4288.879638	0.005761905
4290.808091	0.005894829
4292.736544	0.006397482
4294.664997	0.006527005
4296.593450	0.006444715
4298.521903	0.006317482
4300.450356	0.006009728
4302.378809	0.005573383
4304.307262	0.004823997
4306.235716	0.004398808
4308.164169	0.004960366
4310.092622	0.005675034
4312.021075	0.005661754
4313.949528	0.005141241
4315.877981	0.004870604
4317.806434	0.005528928
4319.734887	0.006653978
4321.663340	0.007106377
4323.591793	0.006414105
4325.520246	0.005625298
4327.448699	0.005379908
4329.377152	0.005603001
4331.305606	0.006076954
4333.234059	0.006897649
4335.162512	0.007245506
4337.090965	0.006436158
4339.019418	0.005461266
4340.947871	0.005335126
4342.876324	0.006419641
4344.804777	0.007394616
4346.733230	0.007454462
4348.661683	0.007257161
4350.590136	0.007407264
4352.518589	0.007540648
4354.447042	0.007452787
4356.375495	0.007275172
4358.303949	0.007218487
4360.232402	0.007327280
4362.160855	0.007899459
4364.089308	0.008265624
4366.017761	0.007878346
4367.946214	0.006877261
4369.874667	0.005990917
4371.803120	0.005950294
4373.731573	0.006662338
4375.660026	0.006892522
4377.588479	0.006130625
4379.516932	0.005898471
4381.445385	0.006459438
4383.373839	0.006353080
4385.302292	0.005896022
4387.230745	0.005938184
4389.159198	0.006443895
4391.087651	0.006940080
4393.016104	0.007041548
4394.944557	0.006890286
4396.873010	0.006854242
4398.801463	0.006818262
4400.729916	0.006371667
4402.658369	0.005774821
4404.586822	0.005936482
4406.515275	0.006657194
4408.443729	0.006847614
4410.372182	0.007149342
4412.300635	0.007991596
4414.229088	0.008508051
4416.157541	0.007591147
4418.085994	0.005874206
4420.014447	0.004777945
4421.942900	0.004725165
4423.871353	0.004978588
4425.799806	0.005497420
4427.728259	0.005547463
4429.656712	0.005250577
4431.585165	0.005945462
4433.513618	0.007003391
4435.442072	0.007048366
4437.370525	0.007150821
4439.298978	0.007936897
4441.227431	0.008540891
4443.155884	0.008639278
4445.084337	0.008401952
4447.012790	0.008142775
4448.941243	0.007875775
4450.869696	0.007464633
4452.798149	0.007373803
4454.726602	0.007804938
4456.655055	0.007713718
4458.583508	0.006903294
4460.511962	0.006902748
4462.440415	0.007784056
4464.368868	0.007265769
4466.297321	0.005557501
4468.225774	0.005286210
4470.154227	0.006080362
4472.082680	0.006575703
4474.011133	0.007333655
4475.939586	0.008595037
4477.868039	0.009191606
4479.796492	0.008654403
4481.724945	0.007959988
4483.653398	0.007844449
4485.581851	0.008185146
4487.510305	0.008678447
4489.438758	0.008871833
4491.367211	0.008313979
4493.295664	0.007091713
4495.224117	0.006711853
4497.152570	0.007807049
4499.081023	0.008129232
4501.009476	0.006595543
4502.937929	0.004987778
4504.866382	0.004827148
4506.794835	0.005448727
4508.723288	0.006465200
4510.651741	0.006819992
4512.580195	0.006861026
4514.508648	0.007067014
4516.437101	0.006203088
4518.365554	0.005022192
4520.294007	0.005133972
4522.222460	0.006677628
4524.150913	0.008238569
4526.079366	0.008413922
4528.007819	0.007454040
4529.936272	0.007076754
4531.864725	0.007117794
4533.793178	0.006426647
4535.721631	0.005867011
4537.650084	0.006263171
4539.578538	0.006786518
4541.506991	0.006857581
4543.435444	0.007384645
4545.363897	0.008345854
4547.292350	0.008844327
4549.220803	0.008611305
4551.149256	0.008250479
4553.077709	0.007877164
4555.006162	0.006892854
4556.934615	0.006251284
4558.863068	0.006683412
4560.791521	0.007280502
4562.719974	0.006838966
4564.648428	0.006136640
4566.576881	0.006035742
4568.505334	0.005918584
4570.433787	0.005156808
4572.362240	0.004747682
4574.290693	0.005093976
4576.219146	0.005712664
4578.147599	0.005705273
4580.076052	0.006076547
4582.004505	0.007227223
4583.932958	0.007431502
4585.861411	0.006435024
4587.789864	0.005783925
4589.718318	0.006349824
4591.646771	0.007239192
4593.575224	0.007819543
4595.503677	0.008034754
4597.432130	0.007884082
4599.360583	0.006755521
4601.289036	0.005588580
4603.217489	0.005899346
[truncated: 1,501 more rows]
