# Supplementary material for: Adaptive Method for Quantitative Estimation of Glucose and Fructose Concentrations in Aqueous Solutions Based on Infrared Nanoantenna Optics
Source: Sensors (Basel). 2019 Jul 11;19(14):3053. doi: 10.3390/s19143053 (PMC6678705; doi:10.3390/s19143053)
Supplement: Supplementary file 1 [file sensors-19-03053-s001.zip › 00_Measurement_Data/Fructose cycles/4 c=25 gl/res4 sc50_50 ap100x100/4 c25 gl.16.txt]

748.239793	0.020955151
750.168246	0.022305155
752.096699	0.021786135
754.025152	0.020528581
755.953605	0.015690476
757.882058	0.016963057
759.810511	0.027574444
761.738964	0.033404578
763.667418	0.035307914
765.595871	0.023727009
767.524324	0.021405250
769.452777	0.022000894
771.381230	0.017682634
773.309683	0.013536943
775.238136	0.031332783
777.166589	0.041228388
779.095042	0.035292227
781.023495	0.025231333
782.951948	0.031778563
784.880401	0.023263130
786.808854	0.010371672
788.737308	0.014474085
790.665761	0.021841291
792.594214	0.037547253
794.522667	0.050069932
796.451120	0.053089030
798.379573	0.052503821
800.308026	0.042316213
802.236479	0.018915741
804.164932	0.009715654
806.093385	0.014443269
808.021838	0.015904337
809.950291	0.030240132
811.878744	0.041649394
813.807197	0.044773571
815.735651	0.043173794
817.664104	0.038562916
819.592557	0.029609397
821.521010	0.024634017
823.449463	0.037268270
825.377916	0.037948653
827.306369	0.028668396
829.234822	0.023048930
831.163275	0.025289191
833.091728	0.020662233
835.020181	0.010079741
836.948634	0.010895302
838.877087	0.009962094
840.805541	0.017021226
842.733994	0.026301166
844.662447	0.024791326
846.590900	0.015849074
848.519353	0.013124457
850.447806	0.015405775
852.376259	0.014267367
854.304712	0.012768716
856.233165	0.019662881
858.161618	0.024964167
860.090071	0.027478004
862.018524	0.027906427
863.946977	0.028622452
865.875430	0.028787043
867.803884	0.024150036
869.732337	0.021481115
871.660790	0.023284676
873.589243	0.030078975
875.517696	0.034500942
877.446149	0.034635223
879.374602	0.034251817
881.303055	0.034204364
883.231508	0.033218157
885.159961	0.032185398
887.088414	0.031894263
889.016867	0.036251694
890.945320	0.044522069
892.873774	0.049930163
894.802227	0.051887527
896.730680	0.055124946
898.659133	0.061397273
900.587586	0.067392521
902.516039	0.070158973
904.444492	0.070949309
906.372945	0.073438987
908.301398	0.078363694
910.229851	0.083392903
912.158304	0.086027808
914.086757	0.086662129
916.015210	0.088495843
917.943664	0.093138620
919.872117	0.098987140
921.800570	0.104268655
923.729023	0.108809702
925.657476	0.113997936
927.585929	0.120516285
929.514382	0.126489222
931.442835	0.130643249
933.371288	0.134337828
935.299741	0.139018238
937.228194	0.143882081
939.156647	0.148621321
941.085100	0.154941425
943.013553	0.162252575
944.942007	0.169697464
946.870460	0.178279117
948.798913	0.186302945
950.727366	0.191900924
952.655819	0.196687683
954.584272	0.202417985
956.512725	0.208842903
958.441178	0.214573801
960.369631	0.219538316
962.298084	0.224868596
964.226537	0.230386510
966.154990	0.236021534
968.083443	0.242358699
970.011897	0.249733075
971.940350	0.258434266
973.868803	0.266555846
975.797256	0.272214353
977.725709	0.276937157
979.654162	0.282326341
981.582615	0.288594902
983.511068	0.295451283
985.439521	0.302080214
987.367974	0.307916790
989.296427	0.313020736
991.224880	0.318136275
993.153333	0.324093759
995.081786	0.330723703
997.010240	0.336939782
998.938693	0.342158794
1000.867146	0.347081691
1002.795599	0.352021843
1004.724052	0.356410533
1006.652505	0.360553235
1008.580958	0.364874542
1010.509411	0.368812561
1012.437864	0.372237414
1014.366317	0.375364214
1016.294770	0.378259331
1018.223223	0.381270498
1020.151676	0.384193659
1022.080130	0.387094140
1024.008583	0.390805453
1025.937036	0.394899726
1027.865489	0.397750646
1029.793942	0.398365796
1031.722395	0.398080647
1033.650848	0.398786992
1035.579301	0.399731338
1037.507754	0.400579363
1039.436207	0.402844995
1041.364660	0.405633271
1043.293113	0.406861067
1045.221566	0.407009900
1047.150019	0.407080323
1049.078473	0.406655639
1051.006926	0.405405641
1052.935379	0.403579175
1054.863832	0.401844203
1056.792285	0.400916070
1058.720738	0.400580496
1060.649191	0.399964631
1062.577644	0.398675650
1064.506097	0.397522002
1066.434550	0.397255033
1068.363003	0.397351444
1070.291456	0.397135913
1072.219909	0.395978034
1074.148363	0.393777311
1076.076816	0.392079949
1078.005269	0.391360343
1079.933722	0.389996767
1081.862175	0.388140887
1083.790628	0.387442917
1085.719081	0.387457520
1087.647534	0.386581302
1089.575987	0.384911418
1091.504440	0.383683175
1093.432893	0.382730067
1095.361346	0.380976021
1097.289799	0.378694654
1099.218253	0.376487106
1101.146706	0.374002457
1103.075159	0.371139318
1105.003612	0.368473679
1106.932065	0.366854191
1108.860518	0.366299510
1110.788971	0.365242630
1112.717424	0.362707525
1114.645877	0.359469652
1116.574330	0.356391221
1118.502783	0.353631705
1120.431236	0.350924850
1122.359689	0.348223835
1124.288142	0.345852315
1126.216596	0.343738914
1128.145049	0.341436207
1130.073502	0.338674694
1132.001955	0.335472614
1133.930408	0.332441717
1135.858861	0.330224812
1137.787314	0.328308731
1139.715767	0.326184481
1141.644220	0.324024647
1143.572673	0.321351886
1145.501126	0.317739457
1147.429579	0.314023107
1149.358032	0.311141104
1151.286486	0.308840126
1153.214939	0.306556523
1155.143392	0.304256082
1157.071845	0.301820725
1159.000298	0.299061507
1160.928751	0.296070874
1162.857204	0.293227166
1164.785657	0.290667355
1166.714110	0.288112760
1168.642563	0.285677493
1170.571016	0.283280939
1172.499469	0.280360401
1174.427922	0.277076632
1176.356375	0.273991913
1178.284829	0.271172643
1180.213282	0.268502027
1182.141735	0.266033560
1184.070188	0.263675153
1185.998641	0.261124194
1187.927094	0.258491874
1189.855547	0.256180286
1191.784000	0.254039466
1193.712453	0.251653612
1195.640906	0.248994678
1197.569359	0.246218294
1199.497812	0.243568882
1201.426265	0.241132438
1203.354719	0.238938481
1205.283172	0.236433029
1207.211625	0.233956650
1209.140078	0.231713623
1211.068531	0.229265347
1212.996984	0.226481736
1214.925437	0.223859295
1216.853890	0.221700117
1218.782343	0.219847888
1220.710796	0.218129516
1222.639249	0.216258541
1224.567702	0.213885158
1226.496155	0.211353824
1228.424609	0.209187686
1230.353062	0.207259342
1232.281515	0.205327928
1234.209968	0.203391865
1236.138421	0.201580271
1238.066874	0.199939221
1239.995327	0.198264092
1241.923780	0.196375340
1243.852233	0.194422215
1245.780686	0.192629188
1247.709139	0.190898299
1249.637592	0.189029172
1251.566045	0.187225118
1253.494498	0.185673311
1255.422952	0.184225127
1257.351405	0.182780460
1259.279858	0.181130752
1261.208311	0.179045320
1263.136764	0.176822051
1265.065217	0.174720272
1266.993670	0.172702670
1268.922123	0.170926929
1270.850576	0.169579878
1272.779029	0.168577477
1274.707482	0.167450637
1276.635935	0.165921181
1278.564388	0.164246485
1280.492842	0.162776634
1282.421295	0.161551341
1284.349748	0.160423040
1286.278201	0.159175918
1288.206654	0.157483414
1290.135107	0.155386433
1292.063560	0.153476402
1293.992013	0.151999712
1295.920466	0.150601134
1297.848919	0.148977742
1299.777372	0.147303998
1301.705825	0.145926312
1303.634278	0.144822910
1305.562731	0.143527508
1307.491185	0.141820908
1309.419638	0.140353873
1311.348091	0.139674738
1313.276544	0.139203519
1315.204997	0.138236523
1317.133450	0.136842474
1319.061903	0.135149032
1320.990356	0.133239493
1322.918809	0.131503701
1324.847262	0.130235821
1326.775715	0.129304007
1328.704168	0.128384024
1330.632621	0.127272770
1332.561075	0.126038492
1334.489528	0.124892876
1336.417981	0.123933420
1338.346434	0.122905292
1340.274887	0.121493898
1342.203340	0.119742841
1344.131793	0.118118115
1346.060246	0.116991498
1347.988699	0.116263896
1349.917152	0.115464933
1351.845605	0.114410631
1353.774058	0.113228239
1355.702511	0.112004653
1357.630965	0.110873580
1359.559418	0.109912515
1361.487871	0.108834058
1363.416324	0.107418768
1365.344777	0.106124058
1367.273230	0.105284497
1369.201683	0.104623288
1371.130136	0.104069844
1373.058589	0.103616193
1374.987042	0.102775209
1376.915495	0.101423360
1378.843948	0.100120187
1380.772401	0.099220999
1382.700854	0.098588943
1384.629308	0.097801171
1386.557761	0.096558958
1388.486214	0.095244497
1390.414667	0.094599068
1392.343120	0.094445340
1394.271573	0.093777388
1396.200026	0.092313737
1398.128479	0.090837747
1400.056932	0.089786410
1401.985385	0.089035541
1403.913838	0.088379957
1405.842291	0.087719813
1407.770744	0.087200634
1409.699198	0.086780109
1411.627651	0.086166881
1413.556104	0.085440248
1415.484557	0.084920965
1417.413010	0.084325746
1419.341463	0.083266102
1421.269916	0.082220599
1423.198369	0.081445813
1425.126822	0.080632307
1427.055275	0.079936787
1428.983728	0.079542875
1430.912181	0.079213843
1432.840634	0.078862742
1434.769087	0.078325018
1436.697541	0.077264786
1438.625994	0.076121911
1440.554447	0.075540885
1442.482900	0.075292595
1444.411353	0.074824236
1446.339806	0.073897958
1448.268259	0.072730854
1450.196712	0.071740150
1452.125165	0.071107484
1454.053618	0.070829213
1455.982071	0.070713274
1457.910524	0.070270389
1459.838977	0.069482818
1461.767431	0.068868302
1463.695884	0.068155169
1465.624337	0.066957481
1467.552790	0.066106424
1469.481243	0.066335008
1471.409696	0.066820778
1473.338149	0.066347450
1475.266602	0.065198720
1477.195055	0.064164698
1479.123508	0.063358910
1481.051961	0.062794223
1482.980414	0.062549107
1484.908867	0.062581852
1486.837321	0.062614158
1488.765774	0.062199667
1490.694227	0.061331622
1492.622680	0.060620360
1494.551133	0.060311135
1496.479586	0.059994072
1498.408039	0.059315704
1500.336492	0.058464620
1502.264945	0.057988521
1504.193398	0.057969596
1506.121851	0.057650127
1508.050304	0.056546606
1509.978757	0.055524856
1511.907210	0.055024218
1513.835664	0.054863747
1515.764117	0.054747798
1517.692570	0.054625574
1519.621023	0.054438729
1521.549476	0.053745124
1523.477929	0.052741900
1525.406382	0.052062992
1527.334835	0.051601280
1529.263288	0.051415786
1531.191741	0.051509980
1533.120194	0.051306099
1535.048647	0.050896235
1536.977100	0.051080897
1538.905554	0.051402826
1540.834007	0.050768461
1542.762460	0.049664378
1544.690913	0.048838090
1546.619366	0.048530899
1548.547819	0.048824474
1550.476272	0.049207553
1552.404725	0.049360693
1554.333178	0.049639646
1556.261631	0.049809303
1558.190084	0.048895691
1560.118537	0.047388691
1562.046990	0.046999846
1563.975443	0.047441728
1565.903897	0.047864038
1567.832350	0.047870051
1569.760803	0.047336422
1571.689256	0.046558321
1573.617709	0.046121791
1575.546162	0.046118479
1577.474615	0.046257470
1579.403068	0.046376668
1581.331521	0.046377856
1583.259974	0.046115216
1585.188427	0.045732092
1587.116880	0.045619655
1589.045333	0.045774154
1590.973787	0.045917064
1592.902240	0.045983028
1594.830693	0.045985136
1596.759146	0.045881748
1598.687599	0.045844514
1600.616052	0.046223294
1602.544505	0.046979833
1604.472958	0.047588851
1606.401411	0.047710273
1608.329864	0.047607701
1610.258317	0.047829885
1612.186770	0.048614651
1614.115223	0.049620546
1616.043677	0.050172541
1617.972130	0.050130587
1619.900583	0.050256517
1621.829036	0.050732572
1623.757489	0.051115409
1625.685942	0.051412143
1627.614395	0.051899731
1629.542848	0.052490283
1631.471301	0.053200100
1633.399754	0.054007899
1635.328207	0.054301493
1637.256660	0.053667787
1639.185113	0.053032454
1641.113566	0.053250223
1643.042020	0.054119553
1644.970473	0.054698054
1646.898926	0.054448690
1648.827379	0.054050546
1650.755832	0.053947877
1652.684285	0.053680804
1654.612738	0.053390786
1656.541191	0.053406175
1658.469644	0.053451501
1660.398097	0.053328760
1662.326550	0.052858211
1664.255003	0.052146416
1666.183456	0.051639669
1668.111910	0.051084116
1670.040363	0.049964204
1671.968816	0.048841532
1673.897269	0.048216175
1675.825722	0.047687843
1677.754175	0.047107343
1679.682628	0.046851084
1681.611081	0.046970733
1683.539534	0.046715394
1685.467987	0.045492038
1687.396440	0.044101242
1689.324893	0.043165296
1691.253346	0.042649549
1693.181799	0.042358056
1695.110253	0.042014945
1697.038706	0.041545372
1698.967159	0.040981844
1700.895612	0.040379833
1702.824065	0.039861865
1704.752518	0.039188262
1706.680971	0.038126417
1708.609424	0.037073173
1710.537877	0.036612090
1712.466330	0.036779508
1714.394783	0.037057236
1716.323236	0.036675308
1718.251689	0.035500567
1720.180143	0.034533273
1722.108596	0.034302976
1724.037049	0.034240693
1725.965502	0.033906907
1727.893955	0.033658508
1729.822408	0.033803370
1731.750861	0.033846546
1733.679314	0.033216372
1735.607767	0.032408953
1737.536220	0.032168388
1739.464673	0.032358021
1741.393126	0.032622024
1743.321579	0.032829121
1745.250032	0.032933719
1747.178486	0.032902807
1749.106939	0.032706492
1751.035392	0.032374620
1752.963845	0.032176025
1754.892298	0.032330833
1756.820751	0.032676090
1758.749204	0.032983441
1760.677657	0.033254161
1762.606110	0.033538498
1764.534563	0.033804871
1766.463016	0.034048405
1768.391469	0.034413505
1770.319922	0.035007074
1772.248376	0.035422619
1774.176829	0.035167191
1776.105282	0.034704287
1778.033735	0.034769889
1779.962188	0.035338167
1781.890641	0.035816465
1783.819094	0.036004692
1785.747547	0.036161534
1787.676000	0.036386915
1789.604453	0.036639336
1791.532906	0.036927983
1793.461359	0.037331358
1795.389812	0.037810419
1797.318266	0.038161479
1799.246719	0.038350765
1801.175172	0.038592760
1803.103625	0.038972035
1805.032078	0.039332025
1806.960531	0.039659131
1808.888984	0.040071934
1810.817437	0.040431324
1812.745890	0.040522531
1814.674343	0.040469557
1816.602796	0.040438183
1818.531249	0.040428627
1820.459702	0.040462457
1822.388155	0.040558305
1824.316609	0.040669139
1826.245062	0.040806048
1828.173515	0.040992577
1830.101968	0.041128516
1832.030421	0.041108642
1833.958874	0.040965799
1835.887327	0.040707644
1837.815780	0.040349338
1839.744233	0.040139429
1841.672686	0.040286362
1843.601139	0.040459950
1845.529592	0.040122382
1847.458045	0.039438814
1849.386499	0.039021373
1851.314952	0.039033502
1853.243405	0.039196379
1855.171858	0.039304584
1857.100311	0.039289400
1859.028764	0.039029926
1860.957217	0.038517646
1862.885670	0.038014062
1864.814123	0.037809126
1866.742576	0.037799932
1868.671029	0.037622638
1870.599482	0.037251331
1872.527935	0.036955271
1874.456388	0.036747418
1876.384842	0.036460701
1878.313295	0.036137033
1880.241748	0.035881080
1882.170201	0.035559941
1884.098654	0.035150781
1886.027107	0.034905333
1887.955560	0.034763351
1889.884013	0.034308344
1891.812466	0.033635337
1893.740919	0.033293564
1895.669372	0.033294078
1897.597825	0.033247061
1899.526278	0.033047386
1901.454732	0.032702938
1903.383185	0.032182854
1905.311638	0.031659279
1907.240091	0.031178573
1909.168544	0.030629136
1911.096997	0.030205496
1913.025450	0.030122485
1914.953903	0.030183449
1916.882356	0.030055806
1918.810809	0.029790152
1920.739262	0.029617475
1922.667715	0.029335687
1924.596168	0.028789302
1926.524622	0.028307462
1928.453075	0.028133532
1930.381528	0.028148830
1932.309981	0.028034039
1934.238434	0.027615547
1936.166887	0.027099369
1938.095340	0.026781762
1940.023793	0.026746552
1941.952246	0.026780900
1943.880699	0.026667330
1945.809152	0.026432021
1947.737605	0.026033491
1949.666058	0.025484910
1951.594511	0.025136402
1953.522965	0.025085701
1955.451418	0.024954099
1957.379871	0.024613667
1959.308324	0.024340168
1961.236777	0.024220295
1963.165230	0.024144839
1965.093683	0.024105091
1967.022136	0.023943735
1968.950589	0.023463484
1970.879042	0.022851190
1972.807495	0.022316881
1974.735948	0.021949800
1976.664401	0.021894995
1978.592855	0.022121765
1980.521308	0.022346351
1982.449761	0.022384409
1984.378214	0.022273609
1986.306667	0.022060759
1988.235120	0.021787666
1990.163573	0.021507796
1992.092026	0.021175556
1994.020479	0.020919986
1995.948932	0.020896256
1997.877385	0.020875260
1999.805838	0.020654449
2001.734291	0.020285677
2003.662744	0.019909438
2005.591198	0.019737232
2007.519651	0.019697865
2009.448104	0.019517750
2011.376557	0.019220015
2013.305010	0.018944435
2015.233463	0.018738151
2017.161916	0.018615108
2019.090369	0.018438309
2021.018822	0.018118300
2022.947275	0.017824456
2024.875728	0.017715357
2026.804181	0.017724741
2028.732634	0.017707992
2030.661088	0.017657334
2032.589541	0.017673258
2034.517994	0.017676972
2036.446447	0.017586228
2038.374900	0.017545335
2040.303353	0.017375289
2042.231806	0.016845329
2044.160259	0.016382340
2046.088712	0.016379770
2048.017165	0.016617352
2049.945618	0.016722688
2051.874071	0.016685275
2053.802524	0.016715812
2055.730978	0.016829973
2057.659431	0.016825674
2059.587884	0.016584808
2061.516337	0.016326573
2063.444790	0.016309012
2065.373243	0.016392684
2067.301696	0.016244143
2069.230149	0.015764145
2071.158602	0.015189897
2073.087055	0.014904166
2075.015508	0.014956096
2076.943961	0.014970482
2078.872414	0.014739899
2080.800867	0.014553851
2082.729321	0.014648655
2084.657774	0.014784957
2086.586227	0.014682424
2088.514680	0.014566735
2090.443133	0.014657990
2092.371586	0.014708129
2094.300039	0.014671056
2096.228492	0.014752618
2098.156945	0.014766197
2100.085398	0.014564520
2102.013851	0.014406447
2103.942304	0.014436380
2105.870757	0.014628638
2107.799211	0.014698124
2109.727664	0.014330615
2111.656117	0.014017005
2113.584570	0.014131671
2115.513023	0.014238177
2117.441476	0.014099464
2119.369929	0.013984562
2121.298382	0.013951063
2123.226835	0.013747938
2125.155288	0.013379266
2127.083741	0.013080054
2129.012194	0.012930720
2130.940647	0.012890042
2132.869100	0.012867058
2134.797554	0.012885690
2136.726007	0.012932524
2138.654460	0.012812559
2140.582913	0.012612510
2142.511366	0.012549040
2144.439819	0.012599954
2146.368272	0.012683129
2148.296725	0.012679300
2150.225178	0.012530178
2152.153631	0.012497438
2154.082084	0.012752020
2156.010537	0.012817512
2157.938990	0.012470744
2159.867444	0.012212113
2161.795897	0.012267062
2163.724350	0.012412775
2165.652803	0.012440212
2167.581256	0.012400439
2169.509709	0.012403494
2171.438162	0.012237331
2173.366615	0.011894265
2175.295068	0.011729463
2177.223521	0.011721720
2179.151974	0.011696805
2181.080427	0.011759412
2183.008880	0.011722567
2184.937334	0.011327533
2186.865787	0.011028484
2188.794240	0.011219247
2190.722693	0.011565248
2192.651146	0.011717898
2194.579599	0.011711915
2196.508052	0.011546956
2198.436505	0.011216826
2200.364958	0.011087955
2202.293411	0.011248320
2204.221864	0.011303475
2206.150317	0.011167693
2208.078770	0.011011292
2210.007223	0.010816074
2211.935677	0.010630533
2213.864130	0.010527844
2215.792583	0.010264027
2217.721036	0.009899264
2219.649489	0.009806790
2221.577942	0.009975713
2223.506395	0.010286249
2225.434848	0.010592544
2227.363301	0.010584591
2229.291754	0.010326682
2231.220207	0.010030090
2233.148660	0.009871973
2235.077113	0.009937930
2237.005567	0.009991150
2238.934020	0.009937034
2240.862473	0.009927448
2242.790926	0.010036036
2244.719379	0.010061286
2246.647832	0.009731213
2248.576285	0.009357812
2250.504738	0.009495505
2252.433191	0.009769896
2254.361644	0.009850101
2256.290097	0.009760400
2258.218550	0.009636323
2260.147003	0.009605385
2262.075456	0.009585285
2264.003910	0.009423079
2265.932363	0.009199428
2267.860816	0.008953210
2269.789269	0.008713296
2271.717722	0.008696337
2273.646175	0.008874509
2275.574628	0.008884949
2277.503081	0.008609307
2279.431534	0.008394727
2281.359987	0.008355141
2283.288440	0.008255384
2285.216893	0.008202807
2287.145346	0.008421935
2289.073800	0.008699982
2291.002253	0.008743234
2292.930706	0.008624094
2294.859159	0.008537708
2296.787612	0.008626890
2298.716065	0.008911797
2300.644518	0.009055069
2302.572971	0.008751759
2304.501424	0.008308093
2306.429877	0.008041889
2308.358330	0.007926386
2310.286783	0.008069337
2312.215236	0.008540232
2314.143690	0.008932296
2316.072143	0.009045439
2318.000596	0.009111622
2319.929049	0.008940411
2321.857502	0.008406596
2323.785955	0.008033045
2325.714408	0.008021063
2327.642861	0.008156122
2329.571314	0.008389499
2331.499767	0.008646603
2333.428220	0.008555814
2335.356673	0.008436511
2337.285126	0.008505822
2339.213579	0.008117448
2341.142033	0.007189603
2343.070486	0.006806223
2344.998939	0.007174179
2346.927392	0.007084023
2348.855845	0.006906418
2350.784298	0.007530760
2352.712751	0.007897035
2354.641204	0.006563488
2356.569657	0.004870867
2358.498110	0.004596198
2360.426563	0.006316191
2362.355016	0.009409816
2364.283469	0.011220225
2366.211923	0.009679830
2368.140376	0.007360995
2370.068829	0.006323387
2371.997282	0.006193036
2373.925735	0.006174701
2375.854188	0.006088695
2377.782641	0.006082420
2379.711094	0.006022247
2381.639547	0.005993132
2383.568000	0.006308032
2385.496453	0.006711023
2387.424906	0.006707347
2389.353359	0.006255878
2391.281812	0.005713152
2393.210266	0.005368950
2395.138719	0.005350327
2397.067172	0.005546589
2398.995625	0.005740247
2400.924078	0.005951334
2402.852531	0.006245482
2404.780984	0.006456465
2406.709437	0.006631619
2408.637890	0.006717064
2410.566343	0.006317614
2412.494796	0.005557893
2414.423249	0.005149259
2416.351702	0.005378640
2418.280156	0.005842235
2420.208609	0.006060252
2422.137062	0.005984836
2424.065515	0.005963190
2425.993968	0.006164129
2427.922421	0.006228569
2429.850874	0.005838396
2431.779327	0.005392922
2433.707780	0.005380547
2435.636233	0.005603661
2437.564686	0.005800082
2439.493139	0.005985896
2441.421592	0.006041664
2443.350045	0.005986712
2445.278499	0.006002505
2447.206952	0.006102221
2449.135405	0.006114635
2451.063858	0.005970652
2452.992311	0.005838487
2454.920764	0.005825911
2456.849217	0.005899905
2458.777670	0.006042288
2460.706123	0.006126123
2462.634576	0.006278343
2464.563029	0.006585090
2466.491482	0.006756479
2468.419935	0.006630439
2470.348389	0.006449786
2472.276842	0.006375995
2474.205295	0.006417037
2476.133748	0.006495429
2478.062201	0.006444789
2479.990654	0.006223597
2481.919107	0.006202625
2483.847560	0.006515705
2485.776013	0.006816066
2487.704466	0.006967261
2489.632919	0.007044515
2491.561372	0.007229171
2493.489825	0.007623974
2495.418279	0.007873131
2497.346732	0.007559175
2499.275185	0.007022583
2501.203638	0.006836288
2503.132091	0.007018828
2505.060544	0.007389456
2506.988997	0.007821962
2508.917450	0.008092661
2510.845903	0.008148713
2512.774356	0.008193221
2514.702809	0.008413470
2516.631262	0.008587768
2518.559715	0.008678308
2520.488168	0.008925151
2522.416622	0.009203918
2524.345075	0.009344286
2526.273528	0.009546980
2528.201981	0.009851312
2530.130434	0.010101177
2532.058887	0.010193043
2533.987340	0.010301583
2535.915793	0.010695994
2537.844246	0.011229834
2539.772699	0.011551845
2541.701152	0.011698578
2543.629605	0.011857102
2545.558058	0.012024936
2547.486512	0.012277273
2549.414965	0.012634303
2551.343418	0.012758799
2553.271871	0.012637364
2555.200324	0.012647078
2557.128777	0.012916419
2559.057230	0.013272773
2560.985683	0.013679508
2562.914136	0.014224171
2564.842589	0.014620574
2566.771042	0.014712091
2568.699495	0.014995104
2570.627948	0.015581402
2572.556401	0.015930070
2574.484855	0.015809234
2576.413308	0.015562804
2578.341761	0.015553406
2580.270214	0.015646115
2582.198667	0.015642717
2584.127120	0.015733592
2586.055573	0.016181933
2587.984026	0.016850233
2589.912479	0.017274801
2591.840932	0.017439628
2593.769385	0.017817840
2595.697838	0.018386628
2597.626291	0.018679146
2599.554745	0.018596809
2601.483198	0.018405557
2603.411651	0.018427854
2605.340104	0.018695660
2607.268557	0.018805511
2609.197010	0.018610947
2611.125463	0.018535228
2613.053916	0.018777905
2614.982369	0.018944923
2616.910822	0.018842874
2618.839275	0.018809883
2620.767728	0.018879130
2622.696181	0.018810326
2624.624635	0.018756058
2626.553088	0.018705629
2628.481541	0.018379671
2630.409994	0.018079609
2632.338447	0.018163051
2634.266900	0.018283039
2636.195353	0.018284909
2638.123806	0.018619189
2640.052259	0.019222217
2641.980712	0.019340180
2643.909165	0.018747956
2645.837618	0.018034104
2647.766071	0.017692674
2649.694524	0.017702470
2651.622978	0.017827811
2653.551431	0.017918181
2655.479884	0.017888213
2657.408337	0.017663851
2659.336790	0.017382210
2661.265243	0.017156458
2663.193696	0.016967315
2665.122149	0.016987683
2667.050602	0.017158663
2668.979055	0.017108172
2670.907508	0.016756888
2672.835961	0.016327823
2674.764414	0.016282136
2676.692868	0.016702477
2678.621321	0.016917722
2680.549774	0.016562801
2682.478227	0.015937699
2684.406680	0.015487735
2686.335133	0.015397633
2688.263586	0.015521614
2690.192039	0.015661681
2692.120492	0.015677400
2694.048945	0.015646830
2695.977398	0.015724299
2697.905851	0.015629634
2699.834304	0.015154370
2701.762757	0.014670638
2703.691211	0.014492087
2705.619664	0.014595778
2707.548117	0.014813215
2709.476570	0.014865587
2711.405023	0.014736823
2713.333476	0.014704610
2715.261929	0.014820972
2717.190382	0.014932472
2719.118835	0.015019056
2721.047288	0.015060482
2722.975741	0.014967591
2724.904194	0.014809983
2726.832647	0.014591595
2728.761101	0.014269694
2730.689554	0.014004941
2732.618007	0.013847656
2734.546460	0.013565522
2736.474913	0.013292022
2738.403366	0.013490801
2740.331819	0.013828252
2742.260272	0.013800872
2744.188725	0.013682674
2746.117178	0.013508354
2748.045631	0.013102108
2749.974084	0.012874532
2751.902537	0.013163065
2753.830991	0.013563405
2755.759444	0.013493702
2757.687897	0.013184308
2759.616350	0.013082935
2761.544803	0.013074699
2763.473256	0.013182794
2765.401709	0.013398325
2767.330162	0.013172375
2769.258615	0.012612160
2771.187068	0.012616064
2773.115521	0.013168592
2775.043974	0.013485487
2776.972427	0.013361258
2778.900880	0.013087713
2780.829334	0.012804606
2782.757787	0.012481862
2784.686240	0.012228526
2786.614693	0.012202376
2788.543146	0.012401656
2790.471599	0.012565848
2792.400052	0.012546429
2794.328505	0.012541222
2796.256958	0.012459096
2798.185411	0.012157734
2800.113864	0.012004306
2802.042317	0.012166679
2803.970770	0.012220637
2805.899224	0.011838173
2807.827677	0.011480878
2809.756130	0.011686899
2811.684583	0.012106039
2813.613036	0.012152179
2815.541489	0.011870795
2817.469942	0.011781563
2819.398395	0.011870543
2821.326848	0.011848955
2823.255301	0.011660754
2825.183754	0.011244908
2827.112207	0.010915301
2829.040660	0.011059278
2830.969113	0.011385421
2832.897567	0.011542629
2834.826020	0.011484075
2836.754473	0.011379055
2838.682926	0.011497604
2840.611379	0.011668212
2842.539832	0.011567505
2844.468285	0.011419964
2846.396738	0.011585908
2848.325191	0.011747557
2850.253644	0.011536214
2852.182097	0.011144039
2854.110550	0.010939258
2856.039003	0.011031479
2857.967457	0.011038671
2859.895910	0.010754814
2861.824363	0.010764097
2863.752816	0.011178770
2865.681269	0.011356726
2867.609722	0.011080732
2869.538175	0.010937916
2871.466628	0.011088747
2873.395081	0.011019574
2875.323534	0.010703506
2877.251987	0.010618083
2879.180440	0.010878554
2881.108893	0.011037758
2883.037347	0.010849666
2884.965800	0.010615570
2886.894253	0.010575528
2888.822706	0.010622658
2890.751159	0.010563610
2892.679612	0.010603924
2894.608065	0.010937613
2896.536518	0.011254471
2898.464971	0.011344574
2900.393424	0.011277278
2902.321877	0.011214975
2904.250330	0.011428948
2906.178783	0.011728844
2908.107236	0.011740538
2910.035690	0.011624020
2911.964143	0.011607300
2913.892596	0.011540277
2915.821049	0.011363016
2917.749502	0.011288484
2919.677955	0.011401603
2921.606408	0.011602950
2923.534861	0.011525429
2925.463314	0.011033412
2927.391767	0.010685878
2929.320220	0.010803166
2931.248673	0.010917232
2933.177126	0.010728971
2935.105580	0.010745134
2937.034033	0.011273035
2938.962486	0.011586562
2940.890939	0.011086654
2942.819392	0.010285041
2944.747845	0.010023801
2946.676298	0.010439035
2948.604751	0.011041894
2950.533204	0.011366024
2952.461657	0.011255672
2954.390110	0.010884854
2956.318563	0.010617772
2958.247016	0.010721724
2960.175469	0.011099405
2962.103923	0.011351806
2964.032376	0.011331644
2965.960829	0.011281699
2967.889282	0.011298491
2969.817735	0.011432778
2971.746188	0.011561569
2973.674641	0.011415028
2975.603094	0.011275183
2977.531547	0.011515031
2979.460000	0.011929975
2981.388453	0.012122517
2983.316906	0.011949976
2985.245359	0.011603442
2987.173813	0.011341008
2989.102266	0.011397179
2991.030719	0.011867743
2992.959172	0.012332713
2994.887625	0.012381836
2996.816078	0.012192233
2998.744531	0.012133488
3000.672984	0.012048440
3002.601437	0.011794240
3004.529890	0.011689760
3006.458343	0.011923275
3008.386796	0.012224976
3010.315249	0.012344409
3012.243703	0.012251102
3014.172156	0.012035484
3016.100609	0.011826796
3018.029062	0.011709861
3019.957515	0.011759840
3021.885968	0.012023085
3023.814421	0.012316116
3025.742874	0.012462065
3027.671327	0.012409233
3029.599780	0.012312549
3031.528233	0.012544194
3033.456686	0.013035255
3035.385139	0.013281581
3037.313592	0.013297440
3039.242046	0.013398514
3041.170499	0.013481987
3043.098952	0.013380657
3045.027405	0.013233929
3046.955858	0.013200840
3048.884311	0.013288552
3050.812764	0.013427808
3052.741217	0.013530899
3054.669670	0.013442156
3056.598123	0.013112064
3058.526576	0.012995701
3060.455029	0.013384598
3062.383482	0.013875432
3064.311936	0.014165250
3066.240389	0.014282870
3068.168842	0.014222384
3070.097295	0.014260439
3072.025748	0.014663680
3073.954201	0.015200031
3075.882654	0.015544793
3077.811107	0.015522565
3079.739560	0.015024951
3081.668013	0.014438801
3083.596466	0.014472107
3085.524919	0.015235398
3087.453372	0.016113969
3089.381825	0.016515050
3091.310279	0.016437467
3093.238732	0.016384987
3095.167185	0.016793748
3097.095638	0.017369533
3099.024091	0.017320419
3100.952544	0.016645463
3102.880997	0.016227335
3104.809450	0.016453588
3106.737903	0.016859008
3108.666356	0.016964564
3110.594809	0.016893499
3112.523262	0.017072970
3114.451715	0.017570483
3116.380169	0.018128870
3118.308622	0.018538460
3120.237075	0.018594826
3122.165528	0.018238464
3124.093981	0.018004114
3126.022434	0.018341621
3127.950887	0.018857991
3129.879340	0.019127036
3131.807793	0.019095968
3133.736246	0.018694473
3135.664699	0.018248133
3137.593152	0.018310485
3139.521605	0.019077385
3141.450058	0.020157209
3143.378512	0.020609157
3145.306965	0.019944187
3147.235418	0.018983046
3149.163871	0.018860063
3151.092324	0.019668296
3153.020777	0.020643370
3154.949230	0.021210924
3156.877683	0.021294868
3158.806136	0.021220433
3160.734589	0.021355512
3162.663042	0.021703960
3164.591495	0.021879314
3166.519948	0.021587497
3168.448402	0.021064466
3170.376855	0.020794809
3172.305308	0.021114813
3174.233761	0.021652889
3176.162214	0.021757750
3178.090667	0.021619637
3180.019120	0.021655213
3181.947573	0.021929897
3183.876026	0.022393856
3185.804479	0.022862313
3187.732932	0.023394262
3189.661385	0.024000376
3191.589838	0.024120949
3193.518292	0.023635920
3195.446745	0.023293167
3197.375198	0.023590075
3199.303651	0.024359772
3201.232104	0.025175625
3203.160557	0.025677107
3205.089010	0.025882626
3207.017463	0.025827054
3208.945916	0.025472060
3210.874369	0.025200393
3212.802822	0.025313120
3214.731275	0.025550764
3216.659728	0.025710132
3218.588181	0.026017834
3220.516635	0.026440371
3222.445088	0.026566740
3224.373541	0.026458336
3226.301994	0.026547424
3228.230447	0.026945045
3230.158900	0.027297730
3232.087353	0.027094103
3234.015806	0.026593288
3235.944259	0.026485801
3237.872712	0.026707323
3239.801165	0.026892681
3241.729618	0.027156252
3243.658071	0.027733671
3245.586525	0.028276725
3247.514978	0.028271122
3249.443431	0.027959950
3251.371884	0.027760753
3253.300337	0.027612263
3255.228790	0.027484892
3257.157243	0.027726533
3259.085696	0.028479714
3261.014149	0.028892793
3262.942602	0.028195914
3264.871055	0.027375937
3266.799508	0.027606513
3268.727961	0.028315209
3270.656414	0.028645569
3272.584868	0.028602583
3274.513321	0.028505886
3276.441774	0.028570052
3278.370227	0.028375113
3280.298680	0.027765146
3282.227133	0.027836248
3284.155586	0.028997751
3286.084039	0.029950514
3288.012492	0.029922854
3289.940945	0.029665299
3291.869398	0.029521931
3293.797851	0.029060228
3295.726304	0.028683202
3297.654758	0.029080890
3299.583211	0.029773800
3301.511664	0.030107109
3303.440117	0.030455239
3305.368570	0.031030918
3307.297023	0.031367801
3309.225476	0.031423416
3311.153929	0.031499930
3313.082382	0.031520776
3315.010835	0.031368006
3316.939288	0.031357564
3318.867741	0.031765848
3320.796194	0.032215808
3322.724648	0.032372363
3324.653101	0.032596715
3326.581554	0.032931324
3328.510007	0.032812327
3330.438460	0.032278974
3332.366913	0.032101739
3334.295366	0.032516871
3336.223819	0.032808147
3338.152272	0.032691408
3340.080725	0.032799944
3342.009178	0.033450887
3343.937631	0.034028508
3345.866084	0.033988632
3347.794537	0.033837702
3349.722991	0.034036271
3351.651444	0.034243371
3353.579897	0.034321673
3355.508350	0.034482971
3357.436803	0.034729101
3359.365256	0.035064455
3361.293709	0.035547473
3363.222162	0.035916608
3365.150615	0.035943285
3367.079068	0.035623018
3369.007521	0.035289556
3370.935974	0.035214659
3372.864427	0.035028987
3374.792881	0.034838397
3376.721334	0.035038576
3378.649787	0.035032839
3380.578240	0.034712907
3382.506693	0.034972090
3384.435146	0.035779890
3386.363599	0.036273412
3388.292052	0.036336508
3390.220505	0.036187530
3392.148958	0.035900712
3394.077411	0.035899188
3396.005864	0.036289897
3397.934317	0.036612749
3399.862770	0.036741275
3401.791224	0.036892522
3403.719677	0.036927573
3405.648130	0.037040535
3407.576583	0.037222877
3409.505036	0.036929097
3411.433489	0.036292933
3413.361942	0.036308452
3415.290395	0.037174229
3417.218848	0.038219836
3419.147301	0.038691778
3421.075754	0.038184181
3423.004207	0.037212390
3424.932660	0.036732994
3426.861114	0.036851287
3428.789567	0.037080973
3430.718020	0.037286300
3432.646473	0.037544508
3434.574926	0.037688781
3436.503379	0.037480805
3438.431832	0.037005771
3440.360285	0.036513221
3442.288738	0.036007054
3444.217191	0.035663731
3446.145644	0.035909284
3448.074097	0.036385365
3450.002550	0.036276422
3451.931004	0.035719570
3453.859457	0.035402693
3455.787910	0.035769600
3457.716363	0.036755662
3459.644816	0.037367146
3461.573269	0.036686499
3463.501722	0.035517767
3465.430175	0.035140540
3467.358628	0.035368133
3469.287081	0.035442077
3471.215534	0.035192519
3473.143987	0.034650590
3475.072440	0.034117155
3477.000893	0.034080479
3478.929347	0.034472294
3480.857800	0.034834396
3482.786253	0.035146337
3484.714706	0.035533048
3486.643159	0.035670646
3488.571612	0.035399929
3490.500065	0.034973670
3492.428518	0.034385126
3494.356971	0.033687536
3496.285424	0.033302289
3498.213877	0.033171859
3500.142330	0.032859646
3502.070783	0.032404136
3503.999237	0.032169182
3505.927690	0.032311905
3507.856143	0.032576691
3509.784596	0.032454524
3511.713049	0.031753637
3513.641502	0.030887924
3515.569955	0.030410174
3517.498408	0.030426975
3519.426861	0.030538775
3521.355314	0.030434340
3523.283767	0.030317660
3525.212220	0.030350227
3527.140673	0.030097622
3529.069126	0.029447775
3530.997580	0.029066605
3532.926033	0.029136239
3534.854486	0.029087614
3536.782939	0.028683763
3538.711392	0.028412908
3540.639845	0.028729176
3542.568298	0.029441159
3544.496751	0.029822942
3546.425204	0.029275827
3548.353657	0.027961666
3550.282110	0.026638692
3552.210563	0.025969915
3554.139016	0.025971891
3556.067470	0.026193397
3557.995923	0.026396720
3559.924376	0.026592681
3561.852829	0.026605811
3563.781282	0.026159437
3565.709735	0.025393920
3567.638188	0.024924364
3569.566641	0.024909889
3571.495094	0.024808019
3573.423547	0.024527397
3575.352000	0.024240907
3577.280453	0.023588439
3579.208906	0.022575203
3581.137360	0.022162925
3583.065813	0.022736363
3584.994266	0.023449605
3586.922719	0.023442823
3588.851172	0.022801492
3590.779625	0.022184312
3592.708078	0.021970136
3594.636531	0.022094740
3596.564984	0.022074856
3598.493437	0.021412745
3600.421890	0.020362645
3602.350343	0.019469248
3604.278796	0.018887429
3606.207249	0.018776694
3608.135703	0.019308953
3610.064156	0.020081121
3611.992609	0.020436723
3613.921062	0.020098936
3615.849515	0.019220598
3617.777968	0.018184939
3619.706421	0.017288897
3621.634874	0.016887693
3623.563327	0.017243814
3625.491780	0.018192625
3627.420233	0.019211140
3629.348686	0.019510781
3631.277139	0.018743856
3633.205593	0.017629938
3635.134046	0.016944638
3637.062499	0.016972467
3638.990952	0.017354446
3640.919405	0.017333021
3642.847858	0.016674263
3644.776311	0.015935093
3646.704764	0.015672643
3648.633217	0.015896676
3650.561670	0.015988370
3652.490123	0.015387746
3654.418576	0.014511512
3656.347029	0.014117373
3658.275482	0.014278380
3660.203936	0.014254058
3662.132389	0.013716665
3664.060842	0.013056985
3665.989295	0.012544666
3667.917748	0.012031195
3669.846201	0.011482390
3671.774654	0.011297425
3673.703107	0.011816265
3675.631560	0.012509705
3677.560013	0.012011407
3679.488466	0.010449317
3681.416919	0.009501778
3683.345372	0.009980190
3685.273826	0.011287171
3687.202279	0.012288750
3689.130732	0.012181833
3691.059185	0.011169017
3692.987638	0.010531616
3694.916091	0.010859377
3696.844544	0.011431427
3698.772997	0.011485208
3700.701450	0.011271475
3702.629903	0.011246780
3704.558356	0.011309949
3706.486809	0.011092221
3708.415262	0.010597825
3710.343716	0.010292792
3712.272169	0.010588244
3714.200622	0.011226175
3716.129075	0.011696044
3718.057528	0.012032645
3719.985981	0.012600855
3721.914434	0.013384216
3723.842887	0.013793637
3725.771340	0.013349109
3727.699793	0.012274244
3729.628246	0.011196202
3731.556699	0.010700486
3733.485152	0.010849386
3735.413605	0.011212180
3737.342059	0.011968344
3739.270512	0.013139544
3741.198965	0.014083185
3743.127418	0.014099429
3745.055871	0.013315964
3746.984324	0.012823885
3748.912777	0.013161899
3750.841230	0.013523297
3752.769683	0.012952784
3754.698136	0.012039775
3756.626589	0.011469159
3758.555042	0.011144284
3760.483495	0.011045285
3762.411949	0.011493039
3764.340402	0.012385729
3766.268855	0.013038455
3768.197308	0.013081405
3770.125761	0.012918803
3772.054214	0.012919392
3773.982667	0.013169986
3775.911120	0.013606496
3777.839573	0.013977657
3779.768026	0.013968992
3781.696479	0.013482518
3783.624932	0.012805422
3785.553385	0.012295616
3787.481838	0.012055727
3789.410292	0.012088522
3791.338745	0.012498984
3793.267198	0.013219960
3795.195651	0.013766208
3797.124104	0.013736119
3799.052557	0.013516764
3800.981010	0.013775084
3802.909463	0.014315465
3804.837916	0.014141193
3806.766369	0.013065798
3808.694822	0.012186374
3810.623275	0.012173321
3812.551728	0.012563721
3814.480182	0.012925470
3816.408635	0.013286016
3818.337088	0.013768251
3820.265541	0.014269331
3822.193994	0.014497043
3824.122447	0.014057097
3826.050900	0.012921746
3827.979353	0.011939304
3829.907806	0.011910791
3831.836259	0.012699902
3833.764712	0.013761270
3835.693165	0.014596473
3837.621618	0.014681150
3839.550071	0.013827755
3841.478525	0.012731658
3843.406978	0.012149798
3845.335431	0.012015954
3847.263884	0.011792541
3849.192337	0.011356056
3851.120790	0.010964949
3853.049243	0.010919453
3854.977696	0.011350637
3856.906149	0.011964926
3858.834602	0.012480328
3860.763055	0.012556890
3862.691508	0.012066173
3864.619961	0.011531672
3866.548415	0.011434691
3868.476868	0.011689573
3870.405321	0.012136822
3872.333774	0.012788973
3874.262227	0.013324124
3876.190680	0.013123033
3878.119133	0.012199752
3880.047586	0.011203940
3881.976039	0.010965936
3883.904492	0.011803023
3885.832945	0.013107729
3887.761398	0.013987928
3889.689851	0.013968275
3891.618305	0.013175481
3893.546758	0.012372695
3895.475211	0.012119398
3897.403664	0.012338083
3899.332117	0.012664388
3901.260570	0.012638107
3903.189023	0.012011405
3905.117476	0.011057659
3907.045929	0.010551233
3908.974382	0.010690854
3910.902835	0.010937958
3912.831288	0.010985342
3914.759741	0.011048317
3916.688194	0.011240100
3918.616648	0.011316031
3920.545101	0.011043636
3922.473554	0.010593995
3924.402007	0.010458414
3926.330460	0.010805483
3928.258913	0.011256491
3930.187366	0.011648496
3932.115819	0.012094630
3934.044272	0.012275635
3935.972725	0.012046938
3937.901178	0.012066441
3939.829631	0.012541081
3941.758084	0.012683089
3943.686538	0.012210011
3945.614991	0.011853760
3947.543444	0.011978044
3949.471897	0.012148127
3951.400350	0.012111658
3953.328803	0.012195678
3955.257256	0.012455740
3957.185709	0.012478865
3959.114162	0.012041396
3961.042615	0.011328273
3962.971068	0.010663129
3964.899521	0.010466305
3966.827974	0.010910525
3968.756427	0.011224777
3970.684881	0.010620742
3972.613334	0.009775434
3974.541787	0.009450774
3976.470240	0.009425885
3978.398693	0.009523042
3980.327146	0.009790942
3982.255599	0.009781606
3984.184052	0.009343660
3986.112505	0.009305230
3988.040958	0.009899960
3989.969411	0.010238633
3991.897864	0.010097641
3993.826317	0.010109627
3995.754771	0.010271272
3997.683224	0.010260123
3999.611677	0.010177790
4001.540130	0.010210983
4003.468583	0.010201818
4005.397036	0.009888796
4007.325489	0.009624762
4009.253942	0.009819346
4011.182395	0.009980470
4013.110848	0.009366841
4015.039301	0.008569677
4016.967754	0.008981658
4018.896207	0.010232268
4020.824661	0.010968769
4022.753114	0.010950861
4024.681567	0.010560970
4026.610020	0.010108936
4028.538473	0.009823313
4030.466926	0.009996431
4032.395379	0.010382387
4034.323832	0.010147831
4036.252285	0.009484575
4038.180738	0.009424097
4040.109191	0.009575116
4042.037644	0.009370575
4043.966097	0.008991312
4045.894550	0.008624859
4047.823004	0.008503538
4049.751457	0.008657290
4051.679910	0.008887008
4053.608363	0.008922149
4055.536816	0.008580546
4057.465269	0.008396533
4059.393722	0.008617437
4061.322175	0.008614562
4063.250628	0.008446787
4065.179081	0.008319232
4067.107534	0.008410134
4069.035987	0.008677134
4070.964440	0.008597671
4072.892894	0.008194256
4074.821347	0.007828553
4076.749800	0.007563226
4078.678253	0.007418162
4080.606706	0.007448593
4082.535159	0.007880165
4084.463612	0.008374135
4086.392065	0.008444487
4088.320518	0.008683524
4090.248971	0.009257006
4092.177424	0.009318009
4094.105877	0.008719810
4096.034330	0.007998795
4097.962783	0.007560421
4099.891237	0.007130875
4101.819690	0.006502292
4103.748143	0.006227728
4105.676596	0.006679343
4107.605049	0.007309850
4109.533502	0.007600482
4111.461955	0.007685808
4113.390408	0.007617214
4115.318861	0.007399984
4117.247314	0.007405092
4119.175767	0.007886381
4121.104220	0.008327827
4123.032673	0.008118150
4124.961127	0.007505017
4126.889580	0.007227791
4128.818033	0.007624904
4130.746486	0.008088530
4132.674939	0.007926844
4134.603392	0.007481073
4136.531845	0.007168074
4138.460298	0.006824958
4140.388751	0.006405276
4142.317204	0.006695543
4144.245657	0.007604006
4146.174110	0.007978838
4148.102563	0.007665807
4150.031017	0.007553424
4151.959470	0.008044693
4153.887923	0.008818477
4155.816376	0.009403307
4157.744829	0.009616542
4159.673282	0.009113732
4161.601735	0.007882215
4163.530188	0.007105516
4165.458641	0.007050379
4167.387094	0.006988971
4169.315547	0.006815482
4171.244000	0.006899014
4173.172453	0.007696000
4175.100906	0.008621824
4177.029360	0.008766523
4178.957813	0.008169379
4180.886266	0.007510167
4182.814719	0.007325507
4184.743172	0.007280242
4186.671625	0.007146843
4188.600078	0.007167059
4190.528531	0.007230069
4192.456984	0.007071946
4194.385437	0.007223237
4196.313890	0.008036993
4198.242343	0.008338084
4200.170796	0.007520908
4202.099250	0.007066953
4204.027703	0.007263310
4205.956156	0.006776066
4207.884609	0.005691874
4209.813062	0.005061626
4211.741515	0.005192155
4213.669968	0.005593887
4215.598421	0.006083803
4217.526874	0.006769669
4219.455327	0.007044466
4221.383780	0.006880637
4223.312233	0.007111252
4225.240686	0.007487194
4227.169139	0.007089967
4229.097593	0.006178702
4231.026046	0.005964594
4232.954499	0.006751608
4234.882952	0.007454727
4236.811405	0.007202033
4238.739858	0.006250735
4240.668311	0.005386286
4242.596764	0.004900711
4244.525217	0.004707421
4246.453670	0.005167692
4248.382123	0.006382874
4250.310576	0.007528960
4252.239029	0.008256515
4254.167483	0.008691479
4256.095936	0.008183034
4258.024389	0.007286741
4259.952842	0.007574603
4261.881295	0.007817713
4263.809748	0.007348096
4265.738201	0.006656895
4267.666654	0.005903704
4269.595107	0.005129111
4271.523560	0.004616279
4273.452013	0.005364489
4275.380466	0.006681195
4277.308919	0.007058052
4279.237373	0.006564231
4281.165826	0.005996911
4283.094279	0.006053647
4285.022732	0.006339410
4286.951185	0.006453024
4288.879638	0.006354560
4290.808091	0.006064915
4292.736544	0.006116312
4294.664997	0.006537213
4296.593450	0.006180922
4298.521903	0.005314869
4300.450356	0.004894034
4302.378809	0.004609779
4304.307262	0.004603030
4306.235716	0.005323754
4308.164169	0.005694223
4310.092622	0.005446618
4312.021075	0.005543232
4313.949528	0.005850568
4315.877981	0.005758553
4317.806434	0.005861429
4319.734887	0.006843181
4321.663340	0.008027462
4323.591793	0.008316679
4325.520246	0.007626559
4327.448699	0.006759964
4329.377152	0.006306628
4331.305606	0.006403999
4333.234059	0.006831244
4335.162512	0.006970031
4337.090965	0.006496192
4339.019418	0.005643494
4340.947871	0.004939944
4342.876324	0.004874100
4344.804777	0.005701576
4346.733230	0.006295315
4348.661683	0.005963577
4350.590136	0.005173624
4352.518589	0.005616498
4354.447042	0.006926311
4356.375495	0.007284461
4358.303949	0.006396959
4360.232402	0.005426000
4362.160855	0.005363786
4364.089308	0.005492824
4366.017761	0.005635775
4367.946214	0.005863532
4369.874667	0.005762621
4371.803120	0.005260131
4373.731573	0.004832446
4375.660026	0.004934704
4377.588479	0.005443127
4379.516932	0.005745325
4381.445385	0.005817190
4383.373839	0.006079028
4385.302292	0.006461076
4387.230745	0.007063836
4389.159198	0.007269220
4391.087651	0.006234295
4393.016104	0.004929637
4394.944557	0.004857346
4396.873010	0.005801048
4398.801463	0.006824696
4400.729916	0.007179653
4402.658369	0.006959467
4404.586822	0.006932439
4406.515275	0.007177989
4408.443729	0.007165354
4410.372182	0.006774788
4412.300635	0.006137948
4414.229088	0.005778530
4416.157541	0.006181765
4418.085994	0.007177965
4420.014447	0.007650604
4421.942900	0.007359446
4423.871353	0.007166677
4425.799806	0.007294975
4427.728259	0.007462941
4429.656712	0.007145922
4431.585165	0.006635454
4433.513618	0.006450524
4435.442072	0.006333672
4437.370525	0.006241645
4439.298978	0.006104455
4441.227431	0.005975449
4443.155884	0.006008648
4445.084337	0.006305000
4447.012790	0.006230765
4448.941243	0.005558522
4450.869696	0.005142882
4452.798149	0.005424466
4454.726602	0.006125456
4456.655055	0.006855700
4458.583508	0.007105799
4460.511962	0.006999911
4462.440415	0.006991520
4464.368868	0.007006881
4466.297321	0.006658444
4468.225774	0.006044059
4470.154227	0.005870445
4472.082680	0.006020514
4474.011133	0.005983624
4475.939586	0.005904466
4477.868039	0.006388231
4479.796492	0.007152951
4481.724945	0.007151471
4483.653398	0.006235928
4485.581851	0.005675536
4487.510305	0.006682933
4489.438758	0.007648923
4491.367211	0.007451790
4493.295664	0.007403896
4495.224117	0.008112174
4497.152570	0.008811294
4499.081023	0.009137304
4501.009476	0.009043395
4502.937929	0.008412456
4504.866382	0.007792021
4506.794835	0.007404574
4508.723288	0.007445356
4510.651741	0.007273655
4512.580195	0.006992115
4514.508648	0.007250368
4516.437101	0.007533049
4518.365554	0.007536537
4520.294007	0.007042778
4522.222460	0.006660986
4524.150913	0.007043544
4526.079366	0.007426361
4528.007819	0.007153270
4529.936272	0.006084156
4531.864725	0.005178237
4533.793178	0.005109379
4535.721631	0.005374120
4537.650084	0.005576700
4539.578538	0.005366379
4541.506991	0.004993114
4543.435444	0.005260879
4545.363897	0.006521073
4547.292350	0.008145325
4549.220803	0.008355595
4551.149256	0.007462515
4553.077709	0.006790879
4555.006162	0.006155776
4556.934615	0.005571923
4558.863068	0.005529016
4560.791521	0.006639391
4562.719974	0.007298672
4564.648428	0.007200676
4566.576881	0.007762741
4568.505334	0.008566958
4570.433787	0.007950217
4572.362240	0.006470698
4574.290693	0.005709731
4576.219146	0.005894986
4578.147599	0.006984103
4580.076052	0.008216953
4582.004505	0.008636337
4583.932958	0.008215175
4585.861411	0.007357136
4587.789864	0.006731432
4589.718318	0.006992362
4591.646771	0.007027107
4593.575224	0.006561599
4595.503677	0.006391078
4597.432130	0.006392320
4599.360583	0.006285279
4601.289036	0.006307424
4603.217489	0.006746531
[truncated: 1,501 more rows]
