# Supplementary material for: Adaptive Method for Quantitative Estimation of Glucose and Fructose Concentrations in Aqueous Solutions Based on Infrared Nanoantenna Optics
Source: Sensors (Basel). 2019 Jul 11;19(14):3053. doi: 10.3390/s19143053 (PMC6678705; doi:10.3390/s19143053)
Supplement: Supplementary file 1 [file sensors-19-03053-s001.zip › 00_Measurement_Data/Fructose cycles/4 c=25 gl/res4 sc50_50 ap100x100/4 c25 gl.17.txt]

748.239793	0.038290352
750.168246	0.038275957
752.096699	0.033734798
754.025152	0.032847427
755.953605	0.016687421
757.882058	0.018326011
759.810511	0.031106979
761.738964	0.032305051
763.667418	0.029191311
765.595871	0.015839957
767.524324	0.008106115
769.452777	0.022605257
771.381230	0.026757572
773.309683	0.019800931
775.238136	0.014596365
777.166589	0.018315800
779.095042	0.031282715
781.023495	0.030286742
782.951948	0.026410354
784.880401	0.014272155
786.808854	0.011634769
788.737308	0.021106197
790.665761	0.034947369
792.594214	0.033307757
794.522667	0.022040427
796.451120	0.008964538
798.379573	0.007954127
800.308026	0.023180814
802.236479	0.034618910
804.164932	0.033202667
806.093385	0.029522268
808.021838	0.038512029
809.950291	0.041630648
811.878744	0.029261282
813.807197	0.027509261
815.735651	0.034978218
817.664104	0.020925421
819.592557	0.017354161
821.521010	0.008682974
823.449463	0.022025993
825.377916	0.026276512
827.306369	0.021962456
829.234822	0.015407924
831.163275	0.021196930
833.091728	0.032813445
835.020181	0.031335577
836.948634	0.027565297
838.877087	0.029034834
840.805541	0.026462853
842.733994	0.012328057
844.662447	0.007944332
846.590900	0.019040072
848.519353	0.026161779
850.447806	0.037077241
852.376259	0.036801770
854.304712	0.025704585
856.233165	0.023771057
858.161618	0.027528059
860.090071	0.025294356
862.018524	0.024315353
863.946977	0.029030094
865.875430	0.027887151
867.803884	0.028717445
869.732337	0.029516689
871.660790	0.026965724
873.589243	0.027166953
875.517696	0.030252255
877.446149	0.031853121
879.374602	0.030558400
881.303055	0.030052993
883.231508	0.032757636
885.159961	0.036219452
887.088414	0.038891178
889.016867	0.043292847
890.945320	0.049398914
892.873774	0.052926909
894.802227	0.053449098
896.730680	0.053431854
898.659133	0.055239961
900.587586	0.059492871
902.516039	0.064589791
904.444492	0.069010541
906.372945	0.073027134
908.301398	0.077828556
910.229851	0.082067832
912.158304	0.084151633
914.086757	0.085888840
916.015210	0.088413432
917.943664	0.092234597
919.872117	0.098152228
921.800570	0.104604587
923.729023	0.109900773
925.657476	0.114412725
927.585929	0.119364224
929.514382	0.124755010
931.442835	0.128941879
933.371288	0.132571906
935.299741	0.138638571
937.228194	0.145907268
939.156647	0.151149064
941.085100	0.155290201
943.013553	0.160318032
944.942007	0.166927621
946.870460	0.174524873
948.798913	0.180685803
950.727366	0.185731173
952.655819	0.193230942
954.584272	0.202283189
956.512725	0.208368227
958.441178	0.212147489
960.369631	0.217563644
962.298084	0.225208685
964.226537	0.233568057
966.154990	0.241149247
968.083443	0.247077271
970.011897	0.252502322
971.940350	0.258820862
973.868803	0.265429884
975.797256	0.271554649
977.725709	0.277547330
979.654162	0.283629864
981.582615	0.289652348
983.511068	0.295445591
985.439521	0.301222473
987.367974	0.307450533
989.296427	0.313616157
991.224880	0.319158733
993.153333	0.324784398
995.081786	0.330957443
997.010240	0.337035179
998.938693	0.342223048
1000.867146	0.346326649
1002.795599	0.349901855
1004.724052	0.353870064
1006.652505	0.358996719
1008.580958	0.364700675
1010.509411	0.369092822
1012.437864	0.371703714
1014.366317	0.374399960
1016.294770	0.378842950
1018.223223	0.384314656
1020.151676	0.388379365
1022.080130	0.389935941
1024.008583	0.390704691
1025.937036	0.392459244
1027.865489	0.394753873
1029.793942	0.396918714
1031.722395	0.399270624
1033.650848	0.401337296
1035.579301	0.402280778
1037.507754	0.402796656
1039.436207	0.403956473
1041.364660	0.405558556
1043.293113	0.406938910
1045.221566	0.407435805
1047.150019	0.406675398
1049.078473	0.405539930
1051.006926	0.404744148
1052.935379	0.403762609
1054.863832	0.402462244
1056.792285	0.401148617
1058.720738	0.399598181
1060.649191	0.397635221
1062.577644	0.395744711
1064.506097	0.394687623
1066.434550	0.394755781
1068.363003	0.395176709
1070.291456	0.394938678
1072.219909	0.394265175
1074.148363	0.393667191
1076.076816	0.393057495
1078.005269	0.392068118
1079.933722	0.390536517
1081.862175	0.389287323
1083.790628	0.388713598
1085.719081	0.388528198
1087.647534	0.388631493
1089.575987	0.387632817
1091.504440	0.384822428
1093.432893	0.382009298
1095.361346	0.380259722
1097.289799	0.378865331
1099.218253	0.377212495
1101.146706	0.375152707
1103.075159	0.372588724
1105.003612	0.370074719
1106.932065	0.368529856
1108.860518	0.367183715
1110.788971	0.364536107
1112.717424	0.360920548
1114.645877	0.357425570
1116.574330	0.354470044
1118.502783	0.351937443
1120.431236	0.349667251
1122.359689	0.347721696
1124.288142	0.345601827
1126.216596	0.343036979
1128.145049	0.340503097
1130.073502	0.337902844
1132.001955	0.335035414
1133.930408	0.332075447
1135.858861	0.329364181
1137.787314	0.327403992
1139.715767	0.325798959
1141.644220	0.323426902
1143.572673	0.320105672
1145.501126	0.316677779
1147.429579	0.313882500
1149.358032	0.311836243
1151.286486	0.309872240
1153.214939	0.307297349
1155.143392	0.304557562
1157.071845	0.302168190
1159.000298	0.299506009
1160.928751	0.296174973
1162.857204	0.292831600
1164.785657	0.289796948
1166.714110	0.286888808
1168.642563	0.284478933
1170.571016	0.282536030
1172.499469	0.280192047
1174.427922	0.277256817
1176.356375	0.274264991
1178.284829	0.271358401
1180.213282	0.268442243
1182.141735	0.265866786
1184.070188	0.263734490
1185.998641	0.261358768
1187.927094	0.258457422
1189.855547	0.255687505
1191.784000	0.253308803
1193.712453	0.250719070
1195.640906	0.247893482
1197.569359	0.245417744
1199.497812	0.243136048
1201.426265	0.240394905
1203.354719	0.237539560
1205.283172	0.234941661
1207.211625	0.232600078
1209.140078	0.230426520
1211.068531	0.228535220
1212.996984	0.226740643
1214.925437	0.224870294
1216.853890	0.222930357
1218.782343	0.220580369
1220.710796	0.217785820
1222.639249	0.215235740
1224.567702	0.213241875
1226.496155	0.211532906
1228.424609	0.209912643
1230.353062	0.208141938
1232.281515	0.205985859
1234.209968	0.203439817
1236.138421	0.200689808
1238.066874	0.198159128
1239.995327	0.196385860
1241.923780	0.195474163
1243.852233	0.194712445
1245.780686	0.193329170
1247.709139	0.191577420
1249.637592	0.189849377
1251.566045	0.188028127
1253.494498	0.186214134
1255.422952	0.184792116
1257.351405	0.183673218
1259.279858	0.182254046
1261.208311	0.180277243
1263.136764	0.178014949
1265.065217	0.175915226
1266.993670	0.174333379
1268.922123	0.173086271
1270.850576	0.171507180
1272.779029	0.169367462
1274.707482	0.167148292
1276.635935	0.165497884
1278.564388	0.164373234
1280.492842	0.163081586
1282.421295	0.161336154
1284.349748	0.159734324
1286.278201	0.158643752
1288.206654	0.157602072
1290.135107	0.156160042
1292.063560	0.154380500
1293.992013	0.152588695
1295.920466	0.151042327
1297.848919	0.149620071
1299.777372	0.148054853
1301.705825	0.146514937
1303.634278	0.145404235
1305.562731	0.144514486
1307.491185	0.143239930
1309.419638	0.141756400
1311.348091	0.140547216
1313.276544	0.139797747
1315.204997	0.139424309
1317.133450	0.138808504
1319.061903	0.137309283
1320.990356	0.134995624
1322.918809	0.132549793
1324.847262	0.130454525
1326.775715	0.128636703
1328.704168	0.127083465
1330.632621	0.126027092
1332.561075	0.125663429
1334.489528	0.126075208
1336.417981	0.127026290
1338.346434	0.127350301
1340.274887	0.126017138
1342.203340	0.123202652
1344.131793	0.120146602
1346.060246	0.118087880
1347.988699	0.117026478
1349.917152	0.116177216
1351.845605	0.115111731
1353.774058	0.113816857
1355.702511	0.112608053
1357.630965	0.112101860
1359.559418	0.112423949
1361.487871	0.112566851
1363.416324	0.111884370
1365.344777	0.110521421
1367.273230	0.108773246
1369.201683	0.107652515
1371.130136	0.107431099
1373.058589	0.107039928
1374.987042	0.106050812
1376.915495	0.104406692
1378.843948	0.102212593
1380.772401	0.100365035
1382.700854	0.099486962
1384.629308	0.099111944
1386.557761	0.098159164
1388.486214	0.096755952
1390.414667	0.095960401
1392.343120	0.096133851
1394.271573	0.097321108
1396.200026	0.098418243
1398.128479	0.097338773
1400.056932	0.094968013
1401.985385	0.093131676
1403.913838	0.091516845
1405.842291	0.090053000
1407.770744	0.088765733
1409.699198	0.087399937
1411.627651	0.086389333
1413.556104	0.086507276
1415.484557	0.087667473
1417.413010	0.088428661
1419.341463	0.088366807
1421.269916	0.087811224
1423.198369	0.086014755
1425.126822	0.083972260
1427.055275	0.082784541
1428.983728	0.081824720
1430.912181	0.081403375
1432.840634	0.081772402
1434.769087	0.081292748
1436.697541	0.079424202
1438.625994	0.077682510
1440.554447	0.075958766
1442.482900	0.074513040
1444.411353	0.074188255
1446.339806	0.074321955
1448.268259	0.074188039
1450.196712	0.074029021
1452.125165	0.074832164
1454.053618	0.076959141
1455.982071	0.078515992
1457.910524	0.077574953
1459.838977	0.075060040
1461.767431	0.072633661
1463.695884	0.070841148
1465.624337	0.069892310
1467.552790	0.069981389
1469.481243	0.070835650
1471.409696	0.071978062
1473.338149	0.072385944
1475.266602	0.070555344
1477.195055	0.067608215
1479.123508	0.065477461
1481.051961	0.064323410
1482.980414	0.064142659
1484.908867	0.065004602
1486.837321	0.066625744
1488.765774	0.067696281
1490.694227	0.066898197
1492.622680	0.065346234
1494.551133	0.064075768
1496.479586	0.063340865
1498.408039	0.062898159
1500.336492	0.062326826
1502.264945	0.062640205
1504.193398	0.064301759
1506.121851	0.066438444
1508.050304	0.067506664
1509.978757	0.065306559
1511.907210	0.062012780
1513.835664	0.060690526
1515.764117	0.061184429
1517.692570	0.062374394
1519.621023	0.063241638
1521.549476	0.063633606
1523.477929	0.063660875
1525.406382	0.061794013
1527.334835	0.058724191
1529.263288	0.056612983
1531.191741	0.055573191
1533.120194	0.055238772
1535.048647	0.056343932
1536.977100	0.058288254
1538.905554	0.060496278
1540.834007	0.062758937
1542.762460	0.061475892
1544.690913	0.056908902
1546.619366	0.053224497
1548.547819	0.051425535
1550.476272	0.051055938
1552.404725	0.051776487
1554.333178	0.053577401
1556.261631	0.055932511
1558.190084	0.056103166
1560.118537	0.053924900
1562.046990	0.051696852
1563.975443	0.049835604
1565.903897	0.049205314
1567.832350	0.049375065
1569.760803	0.049447000
1571.689256	0.050002832
1573.617709	0.050687991
1575.546162	0.050536074
1577.474615	0.049507286
1579.403068	0.047870647
1581.331521	0.046428576
1583.259974	0.046014048
1585.188427	0.046250317
1587.116880	0.046490408
1589.045333	0.046595633
1590.973787	0.046708800
1592.902240	0.046984013
1594.830693	0.047342479
1596.759146	0.047466967
1598.687599	0.047280017
1600.616052	0.047166094
1602.544505	0.047354709
1604.472958	0.047689956
1606.401411	0.048038986
1608.329864	0.048329107
1610.258317	0.048618712
1612.186770	0.049328741
1614.115223	0.050418925
1616.043677	0.051364105
1617.972130	0.052386586
1619.900583	0.053329740
1621.829036	0.053633187
1623.757489	0.053980675
1625.685942	0.054174792
1627.614395	0.053599171
1629.542848	0.053373873
1631.471301	0.054288205
1633.399754	0.055686999
1635.328207	0.056917481
1637.256660	0.057440076
1639.185113	0.056512527
1641.113566	0.055695415
1643.042020	0.056670859
1644.970473	0.058719713
1646.898926	0.060833961
1648.827379	0.063009299
1650.755832	0.063362241
1652.684285	0.060934503
1654.612738	0.058371548
1656.541191	0.056430399
1658.469644	0.055071890
1660.398097	0.054594301
1662.326550	0.054091047
1664.255003	0.053514883
1666.183456	0.053468045
1668.111910	0.053829350
1670.040363	0.054334834
1671.968816	0.053995349
1673.897269	0.052129012
1675.825722	0.050442066
1677.754175	0.050460182
1679.682628	0.051804896
1681.611081	0.053521119
1683.539534	0.053635851
1685.467987	0.051645707
1687.396440	0.048895445
1689.324893	0.046342544
1691.253346	0.045069959
1693.181799	0.044809338
1695.110253	0.045183096
1697.038706	0.046573523
1698.967159	0.046715222
1700.895612	0.045105211
1702.824065	0.044029698
1704.752518	0.042680092
1706.680971	0.040746011
1708.609424	0.039000031
1710.537877	0.038096301
1712.466330	0.038509078
1714.394783	0.039882284
1716.323236	0.040529642
1718.251689	0.039326321
1720.180143	0.037582774
1722.108596	0.036111485
1724.037049	0.035041172
1725.965502	0.034626417
1727.893955	0.034803938
1729.822408	0.035602465
1731.750861	0.036336973
1733.679314	0.035942081
1735.607767	0.035338413
1737.536220	0.035051901
1739.464673	0.034794826
1741.393126	0.034896351
1743.321579	0.035299279
1745.250032	0.035876125
1747.178486	0.036498819
1749.106939	0.036437955
1751.035392	0.035456378
1752.963845	0.034454960
1754.892298	0.033968151
1756.820751	0.034031793
1758.749204	0.034543842
1760.677657	0.034798097
1762.606110	0.034743816
1764.534563	0.034750391
1766.463016	0.034869328
1768.391469	0.035616200
1770.319922	0.036862291
1772.248376	0.037628729
1774.176829	0.037698980
1776.105282	0.037377194
1778.033735	0.036994286
1779.962188	0.036749296
1781.890641	0.036586892
1783.819094	0.036353126
1785.747547	0.036342945
1787.676000	0.037029065
1789.604453	0.038137659
1791.532906	0.039130494
1793.461359	0.039840065
1795.389812	0.040099554
1797.318266	0.039995827
1799.246719	0.039844036
1801.175172	0.039760590
1803.103625	0.039794430
1805.032078	0.039953988
1806.960531	0.040340126
1808.888984	0.040858719
1810.817437	0.041114543
1812.745890	0.040905148
1814.674343	0.040348753
1816.602796	0.039797444
1818.531249	0.039749507
1820.459702	0.040363848
1822.388155	0.041288912
1824.316609	0.042120166
1826.245062	0.042841993
1828.173515	0.043064572
1830.101968	0.042587657
1832.030421	0.041900512
1833.958874	0.041204605
1835.887327	0.040794183
1837.815780	0.040912956
1839.744233	0.041384142
1841.672686	0.041786965
1843.601139	0.041947845
1845.529592	0.041977797
1847.458045	0.041477986
1849.386499	0.040608808
1851.314952	0.039982460
1853.243405	0.039581671
1855.171858	0.039226100
1857.100311	0.038918439
1859.028764	0.038602553
1860.957217	0.038310431
1862.885670	0.038365334
1864.814123	0.038941972
1866.742576	0.039652076
1868.671029	0.039881993
1870.599482	0.039209325
1872.527935	0.037792049
1874.456388	0.036521405
1876.384842	0.036030516
1878.313295	0.036004990
1880.241748	0.035920806
1882.170201	0.035591308
1884.098654	0.035201672
1886.027107	0.035051022
1887.955560	0.034942128
1889.884013	0.034681521
1891.812466	0.034339402
1893.740919	0.033747014
1895.669372	0.033082396
1897.597825	0.032637578
1899.526278	0.032277808
1901.454732	0.031912219
1903.383185	0.031678163
1905.311638	0.031673335
1907.240091	0.031714730
1909.168544	0.031500597
1911.096997	0.031053763
1913.025450	0.030810440
1914.953903	0.030896842
1916.882356	0.030725839
1918.810809	0.030256297
1920.739262	0.029906597
1922.667715	0.029609457
1924.596168	0.029357750
1926.524622	0.029057939
1928.453075	0.028599162
1930.381528	0.028075036
1932.309981	0.027670024
1934.238434	0.027600499
1936.166887	0.027713360
1938.095340	0.027675265
1940.023793	0.027489385
1941.952246	0.027262824
1943.880699	0.027060796
1945.809152	0.026791820
1947.737605	0.026398176
1949.666058	0.025997821
1951.594511	0.025668196
1953.522965	0.025443405
1955.451418	0.025231658
1957.379871	0.024844328
1959.308324	0.024389783
1961.236777	0.024185851
1963.165230	0.024194198
1965.093683	0.024158306
1967.022136	0.023969762
1968.950589	0.023684280
1970.879042	0.023327218
1972.807495	0.022836622
1974.735948	0.022223227
1976.664401	0.021735204
1978.592855	0.021560369
1980.521308	0.021543628
1982.449761	0.021494865
1984.378214	0.021382889
1986.306667	0.021221612
1988.235120	0.021114271
1990.163573	0.021134131
1992.092026	0.021109829
1994.020479	0.020853987
1995.948932	0.020429386
1997.877385	0.020036396
1999.805838	0.019682676
2001.734291	0.019251922
2003.662744	0.018929897
2005.591198	0.018948670
2007.519651	0.019046592
2009.448104	0.018996935
2011.376557	0.018998705
2013.305010	0.019140696
2015.233463	0.019250384
2017.161916	0.019143846
2019.090369	0.018809536
2021.018822	0.018349405
2022.947275	0.017984085
2024.875728	0.018048216
2026.804181	0.018389130
2028.732634	0.018406186
2030.661088	0.018050527
2032.589541	0.017717507
2034.517994	0.017538145
2036.446447	0.017433425
2038.374900	0.017302079
2040.303353	0.017193947
2042.231806	0.017187035
2044.160259	0.017076917
2046.088712	0.016799774
2048.017165	0.016675591
2049.945618	0.016834591
2051.874071	0.016976589
2053.802524	0.016796565
2055.730978	0.016481910
2057.659431	0.016389715
2059.587884	0.016478304
2061.516337	0.016480844
2063.444790	0.016307862
2065.373243	0.016052723
2067.301696	0.015808601
2069.230149	0.015596464
2071.158602	0.015388038
2073.087055	0.015219308
2075.015508	0.015188790
2076.943961	0.015195983
2078.872414	0.015020057
2080.800867	0.014709107
2082.729321	0.014548435
2084.657774	0.014673365
2086.586227	0.014837873
2088.514680	0.014758149
2090.443133	0.014523706
2092.371586	0.014335887
2094.300039	0.014289263
2096.228492	0.014457731
2098.156945	0.014576582
2100.085398	0.014280338
2102.013851	0.013867422
2103.942304	0.013872796
2105.870757	0.014186816
2107.799211	0.014450203
2109.727664	0.014386227
2111.656117	0.014020793
2113.584570	0.013747693
2115.513023	0.013684059
2117.441476	0.013615379
2119.369929	0.013484384
2121.298382	0.013359518
2123.226835	0.013224198
2125.155288	0.013102196
2127.083741	0.013100896
2129.012194	0.013181796
2130.940647	0.013184058
2132.869100	0.013080103
2134.797554	0.012862595
2136.726007	0.012581365
2138.654460	0.012456167
2140.582913	0.012653142
2142.511366	0.012997046
2144.439819	0.013122616
2146.368272	0.012936173
2148.296725	0.012693943
2150.225178	0.012655766
2152.153631	0.012646802
2154.082084	0.012360557
2156.010537	0.011936856
2157.938990	0.011728328
2159.867444	0.011743531
2161.795897	0.011719797
2163.724350	0.011598254
2165.652803	0.011556108
2167.581256	0.011567014
2169.509709	0.011507830
2171.438162	0.011556207
2173.366615	0.011809594
2175.295068	0.011906149
2177.223521	0.011701822
2179.151974	0.011523104
2181.080427	0.011578815
2183.008880	0.011545097
2184.937334	0.011184943
2186.865787	0.010844017
2188.794240	0.010860086
2190.722693	0.011204612
2192.651146	0.011523555
2194.579599	0.011470474
2196.508052	0.011225848
2198.436505	0.011044277
2200.364958	0.010899987
2202.293411	0.010802384
2204.221864	0.010711426
2206.150317	0.010556694
2208.078770	0.010490051
2210.007223	0.010620675
2211.935677	0.010826309
2213.864130	0.010955925
2215.792583	0.010796277
2217.721036	0.010361812
2219.649489	0.010179496
2221.577942	0.010427991
2223.506395	0.010590326
2225.434848	0.010446901
2227.363301	0.010310984
2229.291754	0.010516780
2231.220207	0.010762297
2233.148660	0.010682334
2235.077113	0.010633995
2237.005567	0.010789090
2238.934020	0.010905565
2240.862473	0.010906037
2242.790926	0.010675355
2244.719379	0.010198612
2246.647832	0.009712036
2248.576285	0.009439982
2250.504738	0.009408099
2252.433191	0.009376030
2254.361644	0.009350922
2256.290097	0.009449853
2258.218550	0.009640859
2260.147003	0.009650683
2262.075456	0.009302254
2264.003910	0.008795446
2265.932363	0.008383598
2267.860816	0.008313869
2269.789269	0.008627132
2271.717722	0.009007822
2273.646175	0.009109778
2275.574628	0.008959290
2277.503081	0.008725586
2279.431534	0.008516328
2281.359987	0.008513882
2283.288440	0.008757308
2285.216893	0.009009506
2287.145346	0.009006452
2289.073800	0.008769080
2291.002253	0.008527296
2292.930706	0.008457600
2294.859159	0.008544477
2296.787612	0.008599242
2298.716065	0.008542264
2300.644518	0.008374322
2302.572971	0.008159748
2304.501424	0.008129760
2306.429877	0.008237609
2308.358330	0.008224162
2310.286783	0.008105968
2312.215236	0.007831398
2314.143690	0.007267575
2316.072143	0.006937025
2318.000596	0.007399530
2319.929049	0.008003203
2321.857502	0.007631385
2323.785955	0.006725949
2325.714408	0.006361198
2327.642861	0.006598681
2329.571314	0.006743391
2331.499767	0.006661891
2333.428220	0.006810979
2335.356673	0.007159855
2337.285126	0.007165544
2339.213579	0.006758306
2341.142033	0.006383236
2343.070486	0.006521396
2344.998939	0.007134784
2346.927392	0.007531282
2348.855845	0.007486644
2350.784298	0.007382391
2352.712751	0.006643709
2354.641204	0.005311536
2356.569657	0.004710292
2358.498110	0.005063387
2360.426563	0.006107132
2362.355016	0.007775292
2364.283469	0.009003897
2366.211923	0.008763442
2368.140376	0.007761194
2370.068829	0.007055971
2371.997282	0.007049081
2373.925735	0.007299327
2375.854188	0.007074976
2377.782641	0.006266840
2379.711094	0.005530667
2381.639547	0.005401991
2383.568000	0.005719755
2385.496453	0.006046206
2387.424906	0.006228054
2389.353359	0.006294132
2391.281812	0.006212812
2393.210266	0.006029248
2395.138719	0.005886855
2397.067172	0.005861492
2398.995625	0.005919893
2400.924078	0.006028567
2402.852531	0.006144593
2404.780984	0.006067692
2406.709437	0.005796318
2408.637890	0.005713690
2410.566343	0.005982132
2412.494796	0.006313701
2414.423249	0.006546041
2416.351702	0.006680592
2418.280156	0.006596736
2420.208609	0.006311849
2422.137062	0.006108791
2424.065515	0.006123314
2425.993968	0.006295932
2427.922421	0.006500335
2429.850874	0.006537666
2431.779327	0.006202757
2433.707780	0.005715935
2435.636233	0.005582009
2437.564686	0.005775284
2439.493139	0.005929288
2441.421592	0.005957108
2443.350045	0.005782757
2445.278499	0.005335953
2447.206952	0.004966143
2449.135405	0.005055458
2451.063858	0.005612661
2452.992311	0.006189394
2454.920764	0.006517551
2456.849217	0.006599195
2458.777670	0.006381335
2460.706123	0.006016578
2462.634576	0.005914934
2464.563029	0.006129246
2466.491482	0.006382485
2468.419935	0.006506153
2470.348389	0.006418845
2472.276842	0.006217668
2474.205295	0.006055461
2476.133748	0.005969765
2478.062201	0.006172437
2479.990654	0.006519847
2481.919107	0.006558650
2483.847560	0.006610527
2485.776013	0.007013075
2487.704466	0.007403289
2489.632919	0.007540722
2491.561372	0.007500025
2493.489825	0.007362006
2495.418279	0.007208206
2497.346732	0.007143678
2499.275185	0.007196734
2501.203638	0.007173999
2503.132091	0.007155561
2505.060544	0.007416147
2506.988997	0.007856226
2508.917450	0.008310362
2510.845903	0.008706838
2512.774356	0.008853138
2514.702809	0.008781034
2516.631262	0.008706836
2518.559715	0.008724168
2520.488168	0.008940221
2522.416622	0.009221803
2524.345075	0.009398138
2526.273528	0.009751449
2528.201981	0.010246034
2530.130434	0.010423413
2532.058887	0.010329828
2533.987340	0.010405698
2535.915793	0.010819162
2537.844246	0.011428302
2539.772699	0.011914073
2541.701152	0.012079217
2543.629605	0.012013249
2545.558058	0.012001638
2547.486512	0.012242828
2549.414965	0.012712738
2551.343418	0.013231655
2553.271871	0.013508581
2555.200324	0.013554805
2557.128777	0.013779225
2559.057230	0.014359565
2560.985683	0.014834976
2562.914136	0.014801602
2564.842589	0.014698186
2566.771042	0.014922057
2568.699495	0.015244712
2570.627948	0.015506214
2572.556401	0.015697990
2574.484855	0.015831325
2576.413308	0.015968356
2578.341761	0.016146950
2580.270214	0.016394494
2582.198667	0.016523190
2584.127120	0.016492106
2586.055573	0.016600642
2587.984026	0.016965950
2589.912479	0.017484078
2591.840932	0.017918225
2593.769385	0.018000398
2595.697838	0.017847680
2597.626291	0.017821794
2599.554745	0.018006314
2601.483198	0.018220423
2603.411651	0.018320287
2605.340104	0.018419523
2607.268557	0.018652663
2609.197010	0.018791331
2611.125463	0.018779034
2613.053916	0.018799841
2614.982369	0.018778142
2616.910822	0.018827660
2618.839275	0.019126341
2620.767728	0.019220114
2622.696181	0.018904207
2624.624635	0.018730456
2626.553088	0.018902011
2628.481541	0.019006478
2630.409994	0.018940987
2632.338447	0.018806471
2634.266900	0.018563444
2636.195353	0.018268107
2638.123806	0.018046107
2640.052259	0.017905626
2641.980712	0.017786531
2643.909165	0.017762071
2645.837618	0.017785467
2647.766071	0.017585281
2649.694524	0.017400855
2651.622978	0.017620286
2653.551431	0.017914811
2655.479884	0.018003160
2657.408337	0.018024245
2659.336790	0.017855458
2661.265243	0.017260963
2663.193696	0.016586417
2665.122149	0.016402045
2667.050602	0.016648501
2668.979055	0.016893053
2670.907508	0.016907165
2672.835961	0.016662786
2674.764414	0.016462971
2676.692868	0.016691117
2678.621321	0.017119147
2680.549774	0.017126979
2682.478227	0.016665446
2684.406680	0.016392468
2686.335133	0.016556041
2688.263586	0.016637281
2690.192039	0.016445300
2692.120492	0.016258856
2694.048945	0.016228652
2695.977398	0.016262917
2697.905851	0.016061813
2699.834304	0.015601388
2701.762757	0.015182052
2703.691211	0.014775659
2705.619664	0.014577482
2707.548117	0.015039028
2709.476570	0.015535361
2711.405023	0.015288650
2713.333476	0.014846246
2715.261929	0.014848504
2717.190382	0.015005478
2719.118835	0.015021901
2721.047288	0.015092600
2722.975741	0.015077100
2724.904194	0.014652217
2726.832647	0.014180217
2728.761101	0.014080358
2730.689554	0.014240221
2732.618007	0.014235253
2734.546460	0.013845338
2736.474913	0.013411850
2738.403366	0.013371702
2740.331819	0.013626836
2742.260272	0.013793163
2744.188725	0.013766075
2746.117178	0.013559216
2748.045631	0.013270763
2749.974084	0.013184137
2751.902537	0.013137136
2753.830991	0.012806052
2755.759444	0.012556105
2757.687897	0.012781421
2759.616350	0.013370152
2761.544803	0.014051073
2763.473256	0.014475216
2765.401709	0.014290057
2767.330162	0.013644611
2769.258615	0.012966506
2771.187068	0.012462551
2773.115521	0.012254388
2775.043974	0.012194294
2776.972427	0.012041161
2778.900880	0.011894560
2780.829334	0.011742780
2782.757787	0.011620142
2784.686240	0.011877333
2786.614693	0.012301030
2788.543146	0.012508688
2790.471599	0.012605544
2792.400052	0.012531823
2794.328505	0.012234242
2796.256958	0.011894259
2798.185411	0.011617873
2800.113864	0.011625472
2802.042317	0.011856873
2803.970770	0.011985421
2805.899224	0.012009487
2807.827677	0.012135088
2809.756130	0.012241514
2811.684583	0.012201710
2813.613036	0.012147310
2815.541489	0.012014276
2817.469942	0.011628780
2819.398395	0.011154916
2821.326848	0.011022043
2823.255301	0.011441960
2825.183754	0.011967226
2827.112207	0.012087064
2829.040660	0.012013913
2830.969113	0.012071585
2832.897567	0.011996283
2834.826020	0.011778803
2836.754473	0.011765478
2838.682926	0.011885676
2840.611379	0.011746630
2842.539832	0.011411332
2844.468285	0.011281576
2846.396738	0.011339680
2848.325191	0.011618311
2850.253644	0.012145845
2852.182097	0.012233389
2854.110550	0.011836335
2856.039003	0.011472059
2857.967457	0.011022109
2859.895910	0.010615972
2861.824363	0.010531732
2863.752816	0.010442370
2865.681269	0.010220950
2867.609722	0.010366740
2869.538175	0.010926981
2871.466628	0.011443519
2873.395081	0.011726511
2875.323534	0.011739094
2877.251987	0.011320202
2879.180440	0.010773606
2881.108893	0.010478988
2883.037347	0.010303595
2884.965800	0.010389430
2886.894253	0.011053133
2888.822706	0.011672559
2890.751159	0.011691761
2892.679612	0.011378506
2894.608065	0.010994589
2896.536518	0.010706348
2898.464971	0.010747161
2900.393424	0.011215683
2902.321877	0.012002597
2904.250330	0.012578606
2906.178783	0.012491988
2908.107236	0.012096588
2910.035690	0.011723422
2911.964143	0.011191307
2913.892596	0.010804499
2915.821049	0.011016690
2917.749502	0.011475827
2919.677955	0.011658519
2921.606408	0.011573459
2923.534861	0.011212675
2925.463314	0.010637129
2927.391767	0.010329240
2929.320220	0.010307398
2931.248673	0.010331875
2933.177126	0.010547057
2935.105580	0.010736766
2937.034033	0.010660632
2938.962486	0.010879203
2940.890939	0.011542755
2942.819392	0.011880857
2944.747845	0.011727952
2946.676298	0.011549878
2948.604751	0.011430563
2950.533204	0.011321927
2952.461657	0.011197567
2954.390110	0.011028771
2956.318563	0.011037357
2958.247016	0.011401992
2960.175469	0.011656131
2962.103923	0.011424295
2964.032376	0.011234497
2965.960829	0.011431972
2967.889282	0.011525058
2969.817735	0.011451731
2971.746188	0.011653155
2973.674641	0.011762501
2975.603094	0.011442570
2977.531547	0.011337357
2979.460000	0.011590848
2981.388453	0.011788186
2983.316906	0.011940504
2985.245359	0.012154381
2987.173813	0.012285447
2989.102266	0.012263845
2991.030719	0.012349606
2992.959172	0.012621846
2994.887625	0.012769918
2996.816078	0.012550017
2998.744531	0.012145015
3000.672984	0.011969562
3002.601437	0.012260886
3004.529890	0.012715560
3006.458343	0.012765456
3008.386796	0.012453523
3010.315249	0.012249257
3012.243703	0.012302117
3014.172156	0.012498878
3016.100609	0.012480748
3018.029062	0.012118570
3019.957515	0.011946641
3021.885968	0.012234951
3023.814421	0.012382288
3025.742874	0.012005210
3027.671327	0.011795934
3029.599780	0.012293310
3031.528233	0.012819081
3033.456686	0.012739238
3035.385139	0.012543744
3037.313592	0.012703331
3039.242046	0.012961843
3041.170499	0.013062393
3043.098952	0.013098140
3045.027405	0.013297375
3046.955858	0.013695421
3048.884311	0.014051603
3050.812764	0.014175401
3052.741217	0.013945562
3054.669670	0.013400520
3056.598123	0.012980387
3058.526576	0.012927335
3060.455029	0.013014330
3062.383482	0.013044026
3064.311936	0.013049764
3066.240389	0.013408236
3068.168842	0.014431922
3070.097295	0.015462926
3072.025748	0.015617488
3073.954201	0.015250823
3075.882654	0.015194745
3077.811107	0.015439914
3079.739560	0.015498580
3081.668013	0.015505543
3083.596466	0.015777860
3085.524919	0.016003719
3087.453372	0.015938455
3089.381825	0.015835024
3091.310279	0.015901202
3093.238732	0.016143769
3095.167185	0.016336510
3097.095638	0.016263459
3099.024091	0.016164875
3100.952544	0.016426111
3102.880997	0.016841836
3104.809450	0.016859999
3106.737903	0.016548155
3108.666356	0.016391134
3110.594809	0.016446711
3112.523262	0.016535446
3114.451715	0.016789690
3116.380169	0.017186329
3118.308622	0.017221985
3120.237075	0.016973849
3122.165528	0.017245252
3124.093981	0.018016990
3126.022434	0.018401252
3127.950887	0.018186137
3129.879340	0.018035738
3131.807793	0.018212443
3133.736246	0.018578967
3135.664699	0.019268226
3137.593152	0.020026913
3139.521605	0.020284284
3141.450058	0.020126808
3143.378512	0.019896494
3145.306965	0.019867618
3147.235418	0.020266382
3149.163871	0.020896088
3151.092324	0.021353422
3153.020777	0.021425318
3154.949230	0.021121448
3156.877683	0.020884801
3158.806136	0.021197457
3160.734589	0.021675445
3162.663042	0.021762719
3164.591495	0.021799067
3166.519948	0.022023862
3168.448402	0.022073301
3170.376855	0.022020670
3172.305308	0.022126071
3174.233761	0.022258988
3176.162214	0.022312785
3178.090667	0.022491384
3180.019120	0.022830179
3181.947573	0.023078831
3183.876026	0.023076298
3185.804479	0.022977294
3187.732932	0.023020638
3189.661385	0.023168506
3191.589838	0.023230230
3193.518292	0.023085935
3195.446745	0.022888327
3197.375198	0.023221804
3199.303651	0.024138812
3201.232104	0.024742216
3203.160557	0.024728935
3205.089010	0.024643198
3207.017463	0.024675190
3208.945916	0.024780916
3210.874369	0.025203086
3212.802822	0.025857808
3214.731275	0.026091421
3216.659728	0.026041348
3218.588181	0.026387839
3220.516635	0.026694324
3222.445088	0.026453363
3224.373541	0.026155572
3226.301994	0.026179874
3228.230447	0.026548930
3230.158900	0.027117774
3232.087353	0.027635382
3234.015806	0.027728427
3235.944259	0.027248645
3237.872712	0.026915040
3239.801165	0.027285744
3241.729618	0.027821423
3243.658071	0.027965659
3245.586525	0.027887404
3247.514978	0.027803810
3249.443431	0.027691405
3251.371884	0.027822312
3253.300337	0.028328694
3255.228790	0.028780336
3257.157243	0.028916713
3259.085696	0.028843993
3261.014149	0.028683636
3262.942602	0.028632924
3264.871055	0.028497251
3266.799508	0.028008522
3268.727961	0.028049618
3270.656414	0.029172501
3272.584868	0.030064594
3274.513321	0.029855331
3276.441774	0.029301126
3278.370227	0.028858449
3280.298680	0.028707614
3282.227133	0.028934894
3284.155586	0.029216152
3286.084039	0.029597256
3288.012492	0.030021241
3289.940945	0.030060260
3291.869398	0.029962258
3293.797851	0.030015942
3295.726304	0.029958589
3297.654758	0.029877672
3299.583211	0.030070962
3301.511664	0.030552600
3303.440117	0.031025590
3305.368570	0.030991264
3307.297023	0.030582951
3309.225476	0.030561114
3311.153929	0.030889517
3313.082382	0.030742669
3315.010835	0.030140474
3316.939288	0.029998530
3318.867741	0.030769438
3320.796194	0.031796467
3322.724648	0.032126352
3324.653101	0.032048106
3326.581554	0.032433778
3328.510007	0.032837745
3330.438460	0.032463785
3332.366913	0.031989474
3334.295366	0.032269653
3336.223819	0.032754112
3338.152272	0.032756124
3340.080725	0.032619350
3342.009178	0.032909445
3343.937631	0.033604454
3345.866084	0.034208972
3347.794537	0.034559172
3349.722991	0.034700882
3351.651444	0.034310978
3353.579897	0.033605568
3355.508350	0.033512447
3357.436803	0.034033656
3359.365256	0.034373954
3361.293709	0.034467150
3363.222162	0.034685250
3365.150615	0.034940615
3367.079068	0.034918897
3369.007521	0.034761503
3370.935974	0.034941033
3372.864427	0.035381023
3374.792881	0.035590325
3376.721334	0.035399329
3378.649787	0.035019986
3380.578240	0.035042025
3382.506693	0.035845105
3384.435146	0.036914404
3386.363599	0.037463054
3388.292052	0.037329689
3390.220505	0.036999166
3392.148958	0.036997050
3394.077411	0.037235606
3396.005864	0.037202753
3397.934317	0.036946923
3399.862770	0.036876868
3401.791224	0.036971278
3403.719677	0.036867529
3405.648130	0.036944728
3407.576583	0.036974218
3409.505036	0.036625475
3411.433489	0.036320198
3413.361942	0.036463141
3415.290395	0.036534317
3417.218848	0.036208898
3419.147301	0.036048830
3421.075754	0.036487080
3423.004207	0.036947440
3424.932660	0.036822643
3426.861114	0.036637977
3428.789567	0.037040573
3430.718020	0.037603412
3432.646473	0.037488829
3434.574926	0.036992248
3436.503379	0.037113085
3438.431832	0.037649971
3440.360285	0.037753399
3442.288738	0.037625562
3444.217191	0.037753075
3446.145644	0.037647843
3448.074097	0.037315290
3450.002550	0.037517525
3451.931004	0.038012277
3453.859457	0.037899278
3455.787910	0.037066311
3457.716363	0.036155734
3459.644816	0.035657011
3461.573269	0.035648216
3463.501722	0.036067270
3465.430175	0.036644246
3467.358628	0.036867283
3469.287081	0.036592409
3471.215534	0.036025222
3473.143987	0.035329450
3475.072440	0.034725815
3477.000893	0.034369159
3478.929347	0.034433335
3480.857800	0.034969706
3482.786253	0.035256665
3484.714706	0.034685519
3486.643159	0.033910424
3488.571612	0.033647582
3490.500065	0.033650592
3492.428518	0.033862852
3494.356971	0.034437690
3496.285424	0.034640986
3498.213877	0.034105092
3500.142330	0.033792481
3502.070783	0.034160346
3503.999237	0.034500293
3505.927690	0.034243349
3507.856143	0.033242621
3509.784596	0.031795308
3511.713049	0.030798981
3513.641502	0.030565200
3515.569955	0.030556345
3517.498408	0.030660445
3519.426861	0.031205073
3521.355314	0.031838212
3523.283767	0.031989012
3525.212220	0.031873409
3527.140673	0.031814273
3529.069126	0.031603403
3530.997580	0.031116478
3532.926033	0.030449074
3534.854486	0.029562114
3536.782939	0.028614264
3538.711392	0.028035590
3540.639845	0.027967023
3542.568298	0.028142663
3544.496751	0.028129233
3546.425204	0.027764507
3548.353657	0.027384125
3550.282110	0.027169434
3552.210563	0.027085356
3554.139016	0.027205151
3556.067470	0.027358033
3557.995923	0.027334891
3559.924376	0.027357768
3561.852829	0.027685642
3563.781282	0.027998932
3565.709735	0.027844748
3567.638188	0.027325226
3569.566641	0.026392009
3571.495094	0.025153169
3573.423547	0.024383139
3575.352000	0.024338918
3577.280453	0.024337647
3579.208906	0.023950147
3581.137360	0.023529990
3583.065813	0.023487777
3584.994266	0.023683125
3586.922719	0.023665749
3588.851172	0.023293110
3590.779625	0.022648921
3592.708078	0.021953098
3594.636531	0.021442471
3596.564984	0.020917688
3598.493437	0.020321477
3600.421890	0.020258173
3602.350343	0.020955637
3604.278796	0.021779031
3606.207249	0.022095107
3608.135703	0.022044450
3610.064156	0.021902401
3611.992609	0.021335194
3613.921062	0.020419020
3615.849515	0.019862784
3617.777968	0.019948931
3619.706421	0.020145789
3621.634874	0.019673785
3623.563327	0.018703176
3625.491780	0.017959082
3627.420233	0.017839195
3629.348686	0.018558165
3631.277139	0.019447636
3633.205593	0.019601176
3635.134046	0.019213902
3637.062499	0.018606691
3638.990952	0.017815730
3640.919405	0.017102852
3642.847858	0.016783463
3644.776311	0.016769581
3646.704764	0.016418254
3648.633217	0.015660368
3650.561670	0.015530347
3652.490123	0.016262596
3654.418576	0.016673837
3656.347029	0.016124515
3658.275482	0.015335643
3660.203936	0.014789724
3662.132389	0.014342660
3664.060842	0.013909874
3665.989295	0.013535184
3667.917748	0.013127863
3669.846201	0.012788490
3671.774654	0.012907214
3673.703107	0.013234183
3675.631560	0.013357273
3677.560013	0.013073440
3679.488466	0.012332458
3681.416919	0.011747539
3683.345372	0.011672749
3685.273826	0.011707825
3687.202279	0.011824409
3689.130732	0.012474249
3691.059185	0.012790563
3692.987638	0.011995447
3694.916091	0.011198999
3696.844544	0.011142160
3698.772997	0.011270817
3700.701450	0.010869423
3702.629903	0.010415165
3704.558356	0.010570618
3706.486809	0.011192868
3708.415262	0.011899095
3710.343716	0.012245807
3712.272169	0.012055600
3714.200622	0.011856650
3716.129075	0.011956711
3718.057528	0.012232291
3719.985981	0.012569940
3721.914434	0.013012039
3723.842887	0.013442316
3725.771340	0.013469831
3727.699793	0.013124500
3729.628246	0.012714968
3731.556699	0.012658719
3733.485152	0.013233955
3735.413605	0.013956811
3737.342059	0.014196306
3739.270512	0.013818193
3741.198965	0.012829526
3743.127418	0.011877249
3745.055871	0.012514954
3746.984324	0.014718117
3748.912777	0.015634498
3750.841230	0.013976343
3752.769683	0.012128467
3754.698136	0.011689822
3756.626589	0.012288587
3758.555042	0.013038456
3760.483495	0.013387890
3762.411949	0.013268429
3764.340402	0.012825043
3766.268855	0.012493879
3768.197308	0.012623697
3770.125761	0.013105451
3772.054214	0.013680303
3773.982667	0.014152187
3775.911120	0.014451312
3777.839573	0.014374552
3779.768026	0.013958395
3781.696479	0.013746999
3783.624932	0.013930375
3785.553385	0.014197784
3787.481838	0.014037170
3789.410292	0.013364094
3791.338745	0.012815895
3793.267198	0.012769688
3795.195651	0.013062390
3797.124104	0.013489554
3799.052557	0.013670343
3800.981010	0.013448920
3802.909463	0.013470794
3804.837916	0.013622895
3806.766369	0.013439438
3808.694822	0.013289526
3810.623275	0.013087166
3812.551728	0.012622890
3814.480182	0.012346043
3816.408635	0.012586743
3818.337088	0.012776348
3820.265541	0.012441782
3822.193994	0.012440129
3824.122447	0.012850198
3826.050900	0.012764151
3827.979353	0.012430631
3829.907806	0.012500152
3831.836259	0.013116057
3833.764712	0.014065736
3835.693165	0.014830100
3837.621618	0.014634815
3839.550071	0.013444481
3841.478525	0.012373704
3843.406978	0.012162300
3845.335431	0.012662004
3847.263884	0.013284025
3849.192337	0.013395716
3851.120790	0.012612398
3853.049243	0.011727816
3854.977696	0.012014241
3856.906149	0.012844986
3858.834602	0.013212596
3860.763055	0.013079754
3862.691508	0.012873068
3864.619961	0.012812940
3866.548415	0.012923141
3868.476868	0.013304409
3870.405321	0.013805980
3872.333774	0.013612689
3874.262227	0.012758419
3876.190680	0.012480186
3878.119133	0.013108651
3880.047586	0.014065841
3881.976039	0.014522919
3883.904492	0.013695629
3885.832945	0.012287804
3887.761398	0.011607301
3889.689851	0.011596613
3891.618305	0.011748402
3893.546758	0.011901632
3895.475211	0.012155843
3897.403664	0.012722921
3899.332117	0.013487764
3901.260570	0.013709674
3903.189023	0.013054677
3905.117476	0.012486513
3907.045929	0.012299400
3908.974382	0.012118828
3910.902835	0.012060384
3912.831288	0.012186810
3914.759741	0.012022061
3916.688194	0.011443464
3918.616648	0.011077661
3920.545101	0.011062968
3922.473554	0.010916071
3924.402007	0.010749487
3926.330460	0.010842714
3928.258913	0.010817382
3930.187366	0.010698764
3932.115819	0.010992056
3934.044272	0.011591773
3935.972725	0.012003899
3937.901178	0.012184715
3939.829631	0.012330353
3941.758084	0.012402210
3943.686538	0.012283378
3945.614991	0.011981517
3947.543444	0.011677949
3949.471897	0.011669590
3951.400350	0.012063954
3953.328803	0.012541203
3955.257256	0.012671977
3957.185709	0.012360518
3959.114162	0.011828321
3961.042615	0.011312281
3962.971068	0.011019303
3964.899521	0.011004368
3966.827974	0.010995775
3968.756427	0.010836997
3970.684881	0.010818009
3972.613334	0.010863290
3974.541787	0.010546493
3976.470240	0.010326993
3978.398693	0.010762475
3980.327146	0.011452525
3982.255599	0.011754321
3984.184052	0.011521833
3986.112505	0.011019042
3988.040958	0.010388671
3989.969411	0.009831069
3991.897864	0.009786068
3993.826317	0.009796516
3995.754771	0.009425507
3997.683224	0.009355345
3999.611677	0.009689863
4001.540130	0.009649075
4003.468583	0.009091039
4005.397036	0.008866830
4007.325489	0.009071768
4009.253942	0.009166855
4011.182395	0.009178274
4013.110848	0.009369899
4015.039301	0.009325670
4016.967754	0.008856395
4018.896207	0.008244351
4020.824661	0.007936849
4022.753114	0.008021542
4024.681567	0.008287882
4026.610020	0.008715070
4028.538473	0.009098081
4030.466926	0.009303181
4032.395379	0.009554095
4034.323832	0.009949592
4036.252285	0.010200376
4038.180738	0.010096427
4040.109191	0.009914697
4042.037644	0.009719313
4043.966097	0.009262033
4045.894550	0.008710597
4047.823004	0.008498483
4049.751457	0.008497545
4051.679910	0.008897022
4053.608363	0.009020321
4055.536816	0.008086833
4057.465269	0.007553961
4059.393722	0.008212232
4061.322175	0.008784565
4063.250628	0.008661865
4065.179081	0.008812114
4067.107534	0.009578370
4069.035987	0.010089824
4070.964440	0.009282596
4072.892894	0.008134663
4074.821347	0.008054740
4076.749800	0.008231958
4078.678253	0.007800180
4080.606706	0.007286202
4082.535159	0.006722501
4084.463612	0.006457838
4086.392065	0.007189972
4088.320518	0.008030632
4090.248971	0.008113923
4092.177424	0.008172503
4094.105877	0.008523353
4096.034330	0.008838329
4097.962783	0.008792922
4099.891237	0.008638405
4101.819690	0.009041593
4103.748143	0.009499450
4105.676596	0.009059574
4107.605049	0.008272761
4109.533502	0.007695861
4111.461955	0.007124744
4113.390408	0.007195612
4115.318861	0.007926499
4117.247314	0.008349899
4119.175767	0.007969602
4121.104220	0.007519257
4123.032673	0.007632549
4124.961127	0.008047567
4126.889580	0.008352752
4128.818033	0.008615816
4130.746486	0.008831284
4132.674939	0.009270091
4134.603392	0.009796412
4136.531845	0.009971716
4138.460298	0.009282847
4140.388751	0.008114563
4142.317204	0.007252477
4144.245657	0.006974178
4146.174110	0.007159491
4148.102563	0.007419852
4150.031017	0.007416996
4151.959470	0.007218540
4153.887923	0.007015626
4155.816376	0.006718980
4157.744829	0.006769820
4159.673282	0.007627588
4161.601735	0.008479610
4163.530188	0.008625697
4165.458641	0.008644325
4167.387094	0.008616413
4169.315547	0.007980290
4171.244000	0.007235223
4173.172453	0.006760249
4175.100906	0.006293649
4177.029360	0.006282192
4178.957813	0.006838782
4180.886266	0.007443129
4182.814719	0.007333450
4184.743172	0.006797129
4186.671625	0.007189983
4188.600078	0.008017980
4190.528531	0.008070786
4192.456984	0.007269135
4194.385437	0.006456029
4196.313890	0.006308873
4198.242343	0.006664344
4200.170796	0.007228764
4202.099250	0.007564338
4204.027703	0.007504059
4205.956156	0.006887833
4207.884609	0.006281761
4209.813062	0.006166074
4211.741515	0.006521050
4213.669968	0.006332796
4215.598421	0.005601624
4217.526874	0.005208803
4219.455327	0.005449766
4221.383780	0.005703637
4223.312233	0.006000733
4225.240686	0.006579484
4227.169139	0.007165908
4229.097593	0.007531299
4231.026046	0.007759061
4232.954499	0.007626801
4234.882952	0.006484887
4236.811405	0.005430258
4238.739858	0.005820922
4240.668311	0.006806690
4242.596764	0.007112941
4244.525217	0.006723227
4246.453670	0.006208298
4248.382123	0.005797844
4250.310576	0.005651356
4252.239029	0.005525345
4254.167483	0.005197198
4256.095936	0.005280554
4258.024389	0.006216569
4259.952842	0.007029348
4261.881295	0.006593502
4263.809748	0.005594347
4265.738201	0.005324594
4267.666654	0.006055343
4269.595107	0.006826765
4271.523560	0.006942221
4273.452013	0.006557705
4275.380466	0.006263626
4277.308919	0.006444691
4279.237373	0.006642621
4281.165826	0.006598449
4283.094279	0.006618500
4285.022732	0.006517325
4286.951185	0.006335513
4288.879638	0.006477208
4290.808091	0.006755072
4292.736544	0.006689032
4294.664997	0.006289738
4296.593450	0.005811514
4298.521903	0.005642102
4300.450356	0.005481989
4302.378809	0.005620306
4304.307262	0.006253772
4306.235716	0.007012792
4308.164169	0.007544783
4310.092622	0.007802095
4312.021075	0.007376935
4313.949528	0.006373672
4315.877981	0.005985626
4317.806434	0.006709777
4319.734887	0.007445028
4321.663340	0.007046632
4323.591793	0.006344727
4325.520246	0.006000349
4327.448699	0.005743086
4329.377152	0.006090803
4331.305606	0.006810254
4333.234059	0.007251578
4335.162512	0.007238003
4337.090965	0.007225562
4339.019418	0.007372930
4340.947871	0.007248148
4342.876324	0.006781098
4344.804777	0.006334447
4346.733230	0.006175537
4348.661683	0.006020515
4350.590136	0.005499457
4352.518589	0.005437287
4354.447042	0.006309054
4356.375495	0.007066606
4358.303949	0.007238491
4360.232402	0.007391311
4362.160855	0.007465373
4364.089308	0.007283921
4366.017761	0.007131315
4367.946214	0.006274517
4369.874667	0.004820113
4371.803120	0.004583816
4373.731573	0.005993936
4375.660026	0.007754669
4377.588479	0.008205405
4379.516932	0.007776256
4381.445385	0.007183313
4383.373839	0.006729814
4385.302292	0.006575394
4387.230745	0.006786315
4389.159198	0.007218708
4391.087651	0.006868461
4393.016104	0.006341146
4394.944557	0.006275846
4396.873010	0.006576556
4398.801463	0.006981940
4400.729916	0.006818787
4402.658369	0.006131739
4404.586822	0.005437674
4406.515275	0.004990209
4408.443729	0.005486008
4410.372182	0.006702766
4412.300635	0.007200811
4414.229088	0.006629741
4416.157541	0.005823649
4418.085994	0.005475920
4420.014447	0.005820187
4421.942900	0.006250405
4423.871353	0.006928398
4425.799806	0.007428336
4427.728259	0.007148894
4429.656712	0.006663222
4431.585165	0.006479498
4433.513618	0.006603308
4435.442072	0.006939252
4437.370525	0.007632447
4439.298978	0.007723418
4441.227431	0.006894259
4443.155884	0.006202879
4445.084337	0.006528308
4447.012790	0.007219473
4448.941243	0.007084286
4450.869696	0.006206451
4452.798149	0.005579222
4454.726602	0.005462213
4456.655055	0.006007723
4458.583508	0.007102529
4460.511962	0.007706577
4462.440415	0.007393784
4464.368868	0.006942415
4466.297321	0.006998567
4468.225774	0.007340389
4470.154227	0.007537307
4472.082680	0.007400292
4474.011133	0.006764433
4475.939586	0.006098236
4477.868039	0.006495622
4479.796492	0.007899377
4481.724945	0.008817565
4483.653398	0.008227288
4485.581851	0.006404991
4487.510305	0.004620172
4489.438758	0.004510929
4491.367211	0.005609370
4493.295664	0.006076882
4495.224117	0.006327056
4497.152570	0.007143295
4499.081023	0.007801963
4501.009476	0.007874407
4502.937929	0.007881465
4504.866382	0.007913673
4506.794835	0.007489266
4508.723288	0.006961934
4510.651741	0.007186626
4512.580195	0.007701953
4514.508648	0.007620142
4516.437101	0.007018638
4518.365554	0.006488212
4520.294007	0.006317532
4522.222460	0.006306227
4524.150913	0.005994383
4526.079366	0.004796185
4528.007819	0.003918254
4529.936272	0.004386747
4531.864725	0.005689598
4533.793178	0.006925768
4535.721631	0.007102392
4537.650084	0.006621981
4539.578538	0.006327139
4541.506991	0.006286934
4543.435444	0.006485471
4545.363897	0.006899151
4547.292350	0.007287706
4549.220803	0.007878266
4551.149256	0.007936304
4553.077709	0.006762528
4555.006162	0.005853899
4556.934615	0.006238996
4558.863068	0.006937488
4560.791521	0.007268304
4562.719974	0.007389947
4564.648428	0.007153177
4566.576881	0.006862241
4568.505334	0.006794402
4570.433787	0.006597348
4572.362240	0.006477243
4574.290693	0.006444027
4576.219146	0.006681865
4578.147599	0.006470849
4580.076052	0.006284554
4582.004505	0.006155461
4583.932958	0.006300120
4585.861411	0.006310761
4587.789864	0.005875706
4589.718318	0.005882013
4591.646771	0.006406229
4593.575224	0.006704153
4595.503677	0.006734994
4597.432130	0.006793828
4599.360583	0.006949576
4601.289036	0.007049565
4603.217489	0.007176376
[truncated: 1,501 more rows]
