# Supplementary material for: Adaptive Method for Quantitative Estimation of Glucose and Fructose Concentrations in Aqueous Solutions Based on Infrared Nanoantenna Optics
Source: Sensors (Basel). 2019 Jul 11;19(14):3053. doi: 10.3390/s19143053 (PMC6678705; doi:10.3390/s19143053)
Supplement: Supplementary file 1 [file sensors-19-03053-s001.zip › 00_Measurement_Data/Fructose cycles/4 c=25 gl/res4 sc50_50 ap100x100/4 c25 gl.18.txt]

748.239793	0.024419716
750.168246	0.031865809
752.096699	0.035121422
754.025152	0.030764591
755.953605	0.032375064
757.882058	0.044681758
759.810511	0.049140662
761.738964	0.041593518
763.667418	0.024985669
765.595871	0.034259763
767.524324	0.045748688
769.452777	0.049690161
771.381230	0.038333796
773.309683	0.026654046
775.238136	0.027183952
777.166589	0.024605701
779.095042	0.034432035
781.023495	0.045730878
782.951948	0.042648766
784.880401	0.042688251
786.808854	0.037774242
788.737308	0.027350400
790.665761	0.038266562
792.594214	0.037322715
794.522667	0.022235464
796.451120	0.033678915
798.379573	0.035078421
800.308026	0.021522278
802.236479	0.028340435
804.164932	0.048285849
806.093385	0.053959772
808.021838	0.038874399
809.950291	0.042242102
811.878744	0.029223165
813.807197	0.025733899
815.735651	0.016060822
817.664104	0.013425442
819.592557	0.018395459
821.521010	0.034389049
823.449463	0.043087047
825.377916	0.032801658
827.306369	0.022062700
829.234822	0.025364682
831.163275	0.027104521
833.091728	0.028048955
835.020181	0.033756942
836.948634	0.028691344
838.877087	0.019464726
840.805541	0.021227887
842.733994	0.025907841
844.662447	0.027268779
846.590900	0.036536891
848.519353	0.035303321
850.447806	0.028830843
852.376259	0.024789006
854.304712	0.020910710
856.233165	0.014871282
858.161618	0.011384940
860.090071	0.016468253
862.018524	0.023788668
863.946977	0.028319335
865.875430	0.033519827
867.803884	0.036482096
869.732337	0.032326072
871.660790	0.024051482
873.589243	0.020294262
875.517696	0.025331805
877.446149	0.033735201
879.374602	0.038860746
881.303055	0.040318623
883.231508	0.040567979
885.159961	0.040343240
887.088414	0.038930263
889.016867	0.036797993
890.945320	0.037484251
892.873774	0.042097669
894.802227	0.047684111
896.730680	0.053742431
898.659133	0.059831459
900.587586	0.064451441
902.516039	0.067919992
904.444492	0.069996975
906.372945	0.071299531
908.301398	0.073941886
910.229851	0.078037016
912.158304	0.081798665
914.086757	0.084641904
916.015210	0.087328762
917.943664	0.091259181
919.872117	0.096994594
921.800570	0.103175528
923.729023	0.109100893
925.657476	0.114680685
927.585929	0.118621148
929.514382	0.121808775
931.442835	0.127068356
933.371288	0.133567914
935.299741	0.139489323
937.228194	0.145745382
939.156647	0.152060881
941.085100	0.157383665
943.013553	0.162505791
944.942007	0.168528125
946.870460	0.175252348
948.798913	0.181338370
950.727366	0.186778560
952.655819	0.193263695
954.584272	0.200908527
956.512725	0.208081752
958.441178	0.213945597
960.369631	0.219313681
962.298084	0.225693375
964.226537	0.233421504
966.154990	0.240967587
968.083443	0.247093305
970.011897	0.252472758
971.940350	0.258568168
973.868803	0.265524536
975.797256	0.271828264
977.725709	0.277012229
979.654162	0.282715768
981.582615	0.289561540
983.511068	0.296102345
985.439521	0.302234858
987.367974	0.308877707
989.296427	0.314990252
991.224880	0.319869071
993.153333	0.324476212
995.081786	0.329894483
997.010240	0.336454749
998.938693	0.342499703
1000.867146	0.346614599
1002.795599	0.349968612
1004.724052	0.354426116
1006.652505	0.360359162
1008.580958	0.366138369
1010.509411	0.370044291
1012.437864	0.372299403
1014.366317	0.374517560
1016.294770	0.377860993
1018.223223	0.381947249
1020.151676	0.385326207
1022.080130	0.387455136
1024.008583	0.389720798
1025.937036	0.393096805
1027.865489	0.396698833
1029.793942	0.399277449
1031.722395	0.400704563
1033.650848	0.401705503
1035.579301	0.402116776
1037.507754	0.402014643
1039.436207	0.402839661
1041.364660	0.404468060
1043.293113	0.405372947
1045.221566	0.405698746
1047.150019	0.406148821
1049.078473	0.406121820
1051.006926	0.405209392
1052.935379	0.403722703
1054.863832	0.401813984
1056.792285	0.400075763
1058.720738	0.399239689
1060.649191	0.398853481
1062.577644	0.397911429
1064.506097	0.396739721
1066.434550	0.396612495
1068.363003	0.396994114
1070.291456	0.395961255
1072.219909	0.393557996
1074.148363	0.391369730
1076.076816	0.390136153
1078.005269	0.389733464
1079.933722	0.389537513
1081.862175	0.389045060
1083.790628	0.388450354
1085.719081	0.387796521
1087.647534	0.386962205
1089.575987	0.385879964
1091.504440	0.384255201
1093.432893	0.382506549
1095.361346	0.381267905
1097.289799	0.379656971
1099.218253	0.376919508
1101.146706	0.374242336
1103.075159	0.372641623
1105.003612	0.371320963
1106.932065	0.369374692
1108.860518	0.367231429
1110.788971	0.365195662
1112.717424	0.362537503
1114.645877	0.359165013
1116.574330	0.355838358
1118.502783	0.352859676
1120.431236	0.350224435
1122.359689	0.348077983
1124.288142	0.346471846
1126.216596	0.344777852
1128.145049	0.341779679
1130.073502	0.337608069
1132.001955	0.334109783
1133.930408	0.332087785
1135.858861	0.330414325
1137.787314	0.328030437
1139.715767	0.325195342
1141.644220	0.322693855
1143.572673	0.320562959
1145.501126	0.318239987
1147.429579	0.315479845
1149.358032	0.312492639
1151.286486	0.309495121
1153.214939	0.306487530
1155.143392	0.303413302
1157.071845	0.300400466
1159.000298	0.297644645
1160.928751	0.295074910
1162.857204	0.292521000
1164.785657	0.289868742
1166.714110	0.286974430
1168.642563	0.284021735
1170.571016	0.281303018
1172.499469	0.278751642
1174.427922	0.276324093
1176.356375	0.273968607
1178.284829	0.271376491
1180.213282	0.268465728
1182.141735	0.265548408
1184.070188	0.262821525
1185.998641	0.260360897
1187.927094	0.258132249
1189.855547	0.255792707
1191.784000	0.253323942
1193.712453	0.251017213
1195.640906	0.248790115
1197.569359	0.246442929
1199.497812	0.244077548
1201.426265	0.241801113
1203.354719	0.239523381
1205.283172	0.236869320
1207.211625	0.233901918
1209.140078	0.230993852
1211.068531	0.228419825
1212.996984	0.226140872
1214.925437	0.224015176
1216.853890	0.221982166
1218.782343	0.220083505
1220.710796	0.218247607
1222.639249	0.216062814
1224.567702	0.213472411
1226.496155	0.211019665
1228.424609	0.208950907
1230.353062	0.207099214
1232.281515	0.205308169
1234.209968	0.203438729
1236.138421	0.201614842
1238.066874	0.199930221
1239.995327	0.197942570
1241.923780	0.195647866
1243.852233	0.193785235
1245.780686	0.192377225
1247.709139	0.190960035
1249.637592	0.189450219
1251.566045	0.187630549
1253.494498	0.185545892
1255.422952	0.184075862
1257.351405	0.183338672
1259.279858	0.182225510
1261.208311	0.180272162
1263.136764	0.177936062
1265.065217	0.175690114
1266.993670	0.173837200
1268.922123	0.172189847
1270.850576	0.170313686
1272.779029	0.168418393
1274.707482	0.166794598
1276.635935	0.165353730
1278.564388	0.164056122
1280.492842	0.162828356
1282.421295	0.161587939
1284.349748	0.160254374
1286.278201	0.158606291
1288.206654	0.156795770
1290.135107	0.155094206
1292.063560	0.153508216
1293.992013	0.152184010
1295.920466	0.151084468
1297.848919	0.149767935
1299.777372	0.147978321
1301.705825	0.146068990
1303.634278	0.144539788
1305.562731	0.143243060
1307.491185	0.141950518
1309.419638	0.140884891
1311.348091	0.139885619
1313.276544	0.138973981
1315.204997	0.138250381
1317.133450	0.137126744
1319.061903	0.135562554
1320.990356	0.133866534
1322.918809	0.132009745
1324.847262	0.130336493
1326.775715	0.129133776
1328.704168	0.128085345
1330.632621	0.126898691
1332.561075	0.125784054
1334.489528	0.125063598
1336.417981	0.124552228
1338.346434	0.123627149
1340.274887	0.122429609
1342.203340	0.121048898
1344.131793	0.119146183
1346.060246	0.117245443
1347.988699	0.115876257
1349.917152	0.114941262
1351.845605	0.114100456
1353.774058	0.113059781
1355.702511	0.111959510
1357.630965	0.111020185
1359.559418	0.110079572
1361.487871	0.109071128
1363.416324	0.108613633
1365.344777	0.108235270
1367.273230	0.106873333
1369.201683	0.105558768
1371.130136	0.104952388
1373.058589	0.104084000
1374.987042	0.103031553
1376.915495	0.101914160
1378.843948	0.100346386
1380.772401	0.099067897
1382.700854	0.098632962
1384.629308	0.098192282
1386.557761	0.096967198
1388.486214	0.095982827
1390.414667	0.095798261
1392.343120	0.095258214
1394.271573	0.094391644
1396.200026	0.093793012
1398.128479	0.092680492
1400.056932	0.091383047
1401.985385	0.090308271
1403.913838	0.088889308
1405.842291	0.088034779
1407.770744	0.087825395
1409.699198	0.087155260
1411.627651	0.086351655
1413.556104	0.086111180
1415.484557	0.085750580
1417.413010	0.084312461
1419.341463	0.083242841
1421.269916	0.083470441
1423.198369	0.083042108
1425.126822	0.082004368
1427.055275	0.081142157
1428.983728	0.080099925
1430.912181	0.079761751
1432.840634	0.080104418
1434.769087	0.079119340
1436.697541	0.077103399
1438.625994	0.076182842
1440.554447	0.075536467
1442.482900	0.074611418
1444.411353	0.074002638
1446.339806	0.073360853
1448.268259	0.072923034
1450.196712	0.073166803
1452.125165	0.073685013
1454.053618	0.073517613
1455.982071	0.071977481
1457.910524	0.070947833
1459.838977	0.071574524
1461.767431	0.071276203
1463.695884	0.069350533
1465.624337	0.068068087
1467.552790	0.068469733
1469.481243	0.068778627
1471.409696	0.068017565
1473.338149	0.067230619
1475.266602	0.066434108
1477.195055	0.065355375
1479.123508	0.064407930
1481.051961	0.063633613
1482.980414	0.063360669
1484.908867	0.063494466
1486.837321	0.063462123
1488.765774	0.062993221
1490.694227	0.062480405
1492.622680	0.062106524
1494.551133	0.060950939
1496.479586	0.059580777
1498.408039	0.059213657
1500.336492	0.059541058
1502.264945	0.060163569
1504.193398	0.060122807
1506.121851	0.059137780
1508.050304	0.059073944
1509.978757	0.059015483
1511.907210	0.057897899
1513.835664	0.056959305
1515.764117	0.056802332
1517.692570	0.057554405
1519.621023	0.057989601
1521.549476	0.057243086
1523.477929	0.056347243
1525.406382	0.055057060
1527.334835	0.054008037
1529.263288	0.053932488
1531.191741	0.053347461
1533.120194	0.052211978
1535.048647	0.052794155
1536.977100	0.054156806
1538.905554	0.054370265
1540.834007	0.054439694
1542.762460	0.053862508
1544.690913	0.051987037
1546.619366	0.050362196
1548.547819	0.049320515
1550.476272	0.048908800
1552.404725	0.049190078
1554.333178	0.049671065
1556.261631	0.049147584
1558.190084	0.047050174
1560.118537	0.046724990
1562.046990	0.048176918
1563.975443	0.048325635
1565.903897	0.047515012
1567.832350	0.046560954
1569.760803	0.046377975
1571.689256	0.047683597
1573.617709	0.048217684
1575.546162	0.047056660
1577.474615	0.046464525
1579.403068	0.046682544
1581.331521	0.046420723
1583.259974	0.045857806
1585.188427	0.045498233
1587.116880	0.045541335
1589.045333	0.045978468
1590.973787	0.046532407
1592.902240	0.046827257
1594.830693	0.046865724
1596.759146	0.046975449
1598.687599	0.047179773
1600.616052	0.047362696
1602.544505	0.047702543
1604.472958	0.048263304
1606.401411	0.048654802
1608.329864	0.048658129
1610.258317	0.048704550
1612.186770	0.049212571
1614.115223	0.049654517
1616.043677	0.049706560
1617.972130	0.050451808
1619.900583	0.051594883
1621.829036	0.051765669
1623.757489	0.051754825
1625.685942	0.052013047
1627.614395	0.052088607
1629.542848	0.052839406
1631.471301	0.054268420
1633.399754	0.054617997
1635.328207	0.053731624
1637.256660	0.053671587
1639.185113	0.054308377
1641.113566	0.054887209
1643.042020	0.055333827
1644.970473	0.054928195
1646.898926	0.054833580
1648.827379	0.056797255
1650.755832	0.057273295
1652.684285	0.054786276
1654.612738	0.054034926
1656.541191	0.054843940
1658.469644	0.054466899
1660.398097	0.053128652
1662.326550	0.052027889
1664.255003	0.052125577
1666.183456	0.052513029
1668.111910	0.052093919
1670.040363	0.052054100
1671.968816	0.052528139
1673.897269	0.051600359
1675.825722	0.050022054
1677.754175	0.049488917
1679.682628	0.049511679
1681.611081	0.049148310
1683.539534	0.047997966
1685.467987	0.047177747
1687.396440	0.046476692
1689.324893	0.044994295
1691.253346	0.043964442
1693.181799	0.043436091
1695.110253	0.042718749
1697.038706	0.042390306
1698.967159	0.041733302
1700.895612	0.041039411
1702.824065	0.041109007
1704.752518	0.040397834
1706.680971	0.039167296
1708.609424	0.038297255
1710.537877	0.037827771
1712.466330	0.037695352
1714.394783	0.037391536
1716.323236	0.036592130
1718.251689	0.036125589
1720.180143	0.036110684
1722.108596	0.035503779
1724.037049	0.034612358
1725.965502	0.034310445
1727.893955	0.034473639
1729.822408	0.034869052
1731.750861	0.034921326
1733.679314	0.034239031
1735.607767	0.033774715
1737.536220	0.033340830
1739.464673	0.032814946
1741.393126	0.032865088
1743.321579	0.033099867
1745.250032	0.033227175
1747.178486	0.033427119
1749.106939	0.033502460
1751.035392	0.033463001
1752.963845	0.033478118
1754.892298	0.033314094
1756.820751	0.033142332
1758.749204	0.033377174
1760.677657	0.033588510
1762.606110	0.033829551
1764.534563	0.034370057
1766.463016	0.034746621
1768.391469	0.034857720
1770.319922	0.034777984
1772.248376	0.034863796
1774.176829	0.035491131
1776.105282	0.035905764
1778.033735	0.035609491
1779.962188	0.035100147
1781.890641	0.035004310
1783.819094	0.035391234
1785.747547	0.036181904
1787.676000	0.037170224
1789.604453	0.037730005
1791.532906	0.037960380
1793.461359	0.038521774
1795.389812	0.039074011
1797.318266	0.039149024
1799.246719	0.039018232
1801.175172	0.039114274
1803.103625	0.039593026
1805.032078	0.040154845
1806.960531	0.040539976
1808.888984	0.040678345
1810.817437	0.040626392
1812.745890	0.040521048
1814.674343	0.040325928
1816.602796	0.040140945
1818.531249	0.040328171
1820.459702	0.040851496
1822.388155	0.041202404
1824.316609	0.041224226
1826.245062	0.041412164
1828.173515	0.041569013
1830.101968	0.041366503
1832.030421	0.041118260
1833.958874	0.040866591
1835.887327	0.040723078
1837.815780	0.040749542
1839.744233	0.040799711
1841.672686	0.040584907
1843.601139	0.040076829
1845.529592	0.039828297
1847.458045	0.039733447
1849.386499	0.039557580
1851.314952	0.039398931
1853.243405	0.039080944
1855.171858	0.038688660
1857.100311	0.038542148
1859.028764	0.038567714
1860.957217	0.038511563
1862.885670	0.038419109
1864.814123	0.038381308
1866.742576	0.038163599
1868.671029	0.037757415
1870.599482	0.037491336
1872.527935	0.037245851
1874.456388	0.036851238
1876.384842	0.036431681
1878.313295	0.036050104
1880.241748	0.035794806
1882.170201	0.035598014
1884.098654	0.035303649
1886.027107	0.034982547
1887.955560	0.034583885
1889.884013	0.034220386
1891.812466	0.034041137
1893.740919	0.033782024
1895.669372	0.033589214
1897.597825	0.033470906
1899.526278	0.032999624
1901.454732	0.032332741
1903.383185	0.031947717
1905.311638	0.031927660
1907.240091	0.031939905
1909.168544	0.031694315
1911.096997	0.031244544
1913.025450	0.030822357
1914.953903	0.030475175
1916.882356	0.030090390
1918.810809	0.029913252
1920.739262	0.029797608
1922.667715	0.029393682
1924.596168	0.029073531
1926.524622	0.028872605
1928.453075	0.028609768
1930.381528	0.028416762
1932.309981	0.028284617
1934.238434	0.028125117
1936.166887	0.027897561
1938.095340	0.027546328
1940.023793	0.026954172
1941.952246	0.026211003
1943.880699	0.025803361
1945.809152	0.025789201
1947.737605	0.025786966
1949.666058	0.025683494
1951.594511	0.025534617
1953.522965	0.025303330
1955.451418	0.024926547
1957.379871	0.024581119
1959.308324	0.024396319
1961.236777	0.024236986
1963.165230	0.024084741
1965.093683	0.023929354
1967.022136	0.023553127
1968.950589	0.023029137
1970.879042	0.022710929
1972.807495	0.022723580
1974.735948	0.022758540
1976.664401	0.022470022
1978.592855	0.021926951
1980.521308	0.021364616
1982.449761	0.021071035
1984.378214	0.021184791
1986.306667	0.021425702
1988.235120	0.021398043
1990.163573	0.020964945
1992.092026	0.020512393
1994.020479	0.020441961
1995.948932	0.020498073
1997.877385	0.020437710
1999.805838	0.020396037
2001.734291	0.020359304
2003.662744	0.020130752
2005.591198	0.019737514
2007.519651	0.019378215
2009.448104	0.019160906
2011.376557	0.019076418
2013.305010	0.018984191
2015.233463	0.018785246
2017.161916	0.018668177
2019.090369	0.018649412
2021.018822	0.018474899
2022.947275	0.018259333
2024.875728	0.018174952
2026.804181	0.018058674
2028.732634	0.017936561
2030.661088	0.018024903
2032.589541	0.018141206
2034.517994	0.017955361
2036.446447	0.017579239
2038.374900	0.017275600
2040.303353	0.017072331
2042.231806	0.016946798
2044.160259	0.016875025
2046.088712	0.016863326
2048.017165	0.016914995
2049.945618	0.016914470
2051.874071	0.016841833
2053.802524	0.016748834
2055.730978	0.016617885
2057.659431	0.016440576
2059.587884	0.016223170
2061.516337	0.016023291
2063.444790	0.015881848
2065.373243	0.015799951
2067.301696	0.015783045
2069.230149	0.015796442
2071.158602	0.015697781
2073.087055	0.015302368
2075.015508	0.014835870
2076.943961	0.014728447
2078.872414	0.014778601
2080.800867	0.014617831
2082.729321	0.014445334
2084.657774	0.014469278
2086.586227	0.014549450
2088.514680	0.014572731
2090.443133	0.014513298
2092.371586	0.014415248
2094.300039	0.014454888
2096.228492	0.014620990
2098.156945	0.014627015
2100.085398	0.014397132
2102.013851	0.014100341
2103.942304	0.013892165
2105.870757	0.013933904
2107.799211	0.013999500
2109.727664	0.013750379
2111.656117	0.013480137
2113.584570	0.013526194
2115.513023	0.013574149
2117.441476	0.013260632
2119.369929	0.012883302
2121.298382	0.012836712
2123.226835	0.012908196
2125.155288	0.012876566
2127.083741	0.012899888
2129.012194	0.012913633
2130.940647	0.012894841
2132.869100	0.013077097
2134.797554	0.013227855
2136.726007	0.013069275
2138.654460	0.012810001
2140.582913	0.012574540
2142.511366	0.012351017
2144.439819	0.012310621
2146.368272	0.012544698
2148.296725	0.012641629
2150.225178	0.012313196
2152.153631	0.012032698
2154.082084	0.012145292
2156.010537	0.012264558
2157.938990	0.012088171
2159.867444	0.011823918
2161.795897	0.011704950
2163.724350	0.011867766
2165.652803	0.012384281
2167.581256	0.012878454
2169.509709	0.012923327
2171.438162	0.012690447
2173.366615	0.012439820
2175.295068	0.012186952
2177.223521	0.012036419
2179.151974	0.012068219
2181.080427	0.012108970
2183.008880	0.011896789
2184.937334	0.011445596
2186.865787	0.011062791
2188.794240	0.011017589
2190.722693	0.011192261
2192.651146	0.011195106
2194.579599	0.010938951
2196.508052	0.010594262
2198.436505	0.010204690
2200.364958	0.010041493
2202.293411	0.010361841
2204.221864	0.010835889
2206.150317	0.010999436
2208.078770	0.010744089
2210.007223	0.010497921
2211.935677	0.010674947
2213.864130	0.010922298
2215.792583	0.010756993
2217.721036	0.010486306
2219.649489	0.010504460
2221.577942	0.010517000
2223.506395	0.010345463
2225.434848	0.010204495
2227.363301	0.010219712
2229.291754	0.010236913
2231.220207	0.009881984
2233.148660	0.009412266
2235.077113	0.009519980
2237.005567	0.009913335
2238.934020	0.009949180
2240.862473	0.009734326
2242.790926	0.009616192
2244.719379	0.009526257
2246.647832	0.009341919
2248.576285	0.009305482
2250.504738	0.009474362
2252.433191	0.009649948
2254.361644	0.009887590
2256.290097	0.009930764
2258.218550	0.009675669
2260.147003	0.009529474
2262.075456	0.009670434
2264.003910	0.009742292
2265.932363	0.009538131
2267.860816	0.009298747
2269.789269	0.009269037
2271.717722	0.009418595
2273.646175	0.009474456
2275.574628	0.009285285
2277.503081	0.009077943
2279.431534	0.008932484
2281.359987	0.008645643
2283.288440	0.008355028
2285.216893	0.008375170
2287.145346	0.008616100
2289.073800	0.008748624
2291.002253	0.008644868
2292.930706	0.008392023
2294.859159	0.008112621
2296.787612	0.007953335
2298.716065	0.007891704
2300.644518	0.007718651
2302.572971	0.007532220
2304.501424	0.007607853
2306.429877	0.007879510
2308.358330	0.008183554
2310.286783	0.008505711
2312.215236	0.008784016
2314.143690	0.008932844
2316.072143	0.008930785
2318.000596	0.008781713
2319.929049	0.008606213
2321.857502	0.008721976
2323.785955	0.009280019
2325.714408	0.009969000
2327.642861	0.010358046
2329.571314	0.010274805
2331.499767	0.009603605
2333.428220	0.008426489
2335.356673	0.007234563
2337.285126	0.006771889
2339.213579	0.007303492
2341.142033	0.008029957
2343.070486	0.008202141
2344.998939	0.008284964
2346.927392	0.008552820
2348.855845	0.008334425
2350.784298	0.007851975
2352.712751	0.007975787
2354.641204	0.008599776
2356.569657	0.008572610
2358.498110	0.007481529
2360.426563	0.006292401
2362.355016	0.005296528
2364.283469	0.004545751
2366.211923	0.004696306
2368.140376	0.005778241
2370.068829	0.007420353
2371.997282	0.008712864
2373.925735	0.008657626
2375.854188	0.007638356
2377.782641	0.006849276
2379.711094	0.006581361
2381.639547	0.006495570
2383.568000	0.006554811
2385.496453	0.006781755
2387.424906	0.006944006
2389.353359	0.006915331
2391.281812	0.006721079
2393.210266	0.006330242
2395.138719	0.005834255
2397.067172	0.005564757
2398.995625	0.005744989
2400.924078	0.006165828
2402.852531	0.006413150
2404.780984	0.006452696
2406.709437	0.006363769
2408.637890	0.006103515
2410.566343	0.005865411
2412.494796	0.005882803
2414.423249	0.006065822
2416.351702	0.006140896
2418.280156	0.006075012
2420.208609	0.006144431
2422.137062	0.006254950
2424.065515	0.006184995
2425.993968	0.006194770
2427.922421	0.006349129
2429.850874	0.006314204
2431.779327	0.006086022
2433.707780	0.005869945
2435.636233	0.005697214
2437.564686	0.005728680
2439.493139	0.005915927
2441.421592	0.005988449
2443.350045	0.006036861
2445.278499	0.006161825
2447.206952	0.006176453
2449.135405	0.006059601
2451.063858	0.006047289
2452.992311	0.006130809
2454.920764	0.006093725
2456.849217	0.005963177
2458.777670	0.005963848
2460.706123	0.006229816
2462.634576	0.006411866
2464.563029	0.006213032
2466.491482	0.006010802
2468.419935	0.006226797
2470.348389	0.006574881
2472.276842	0.006579978
2474.205295	0.006300547
2476.133748	0.006023393
2478.062201	0.005871541
2479.990654	0.005850570
2481.919107	0.005870117
2483.847560	0.006209441
2485.776013	0.006818456
2487.704466	0.007117815
2489.632919	0.007193550
2491.561372	0.007407833
2493.489825	0.007530251
2495.418279	0.007401766
2497.346732	0.007252487
2499.275185	0.007189434
2501.203638	0.007174074
2503.132091	0.007331550
2505.060544	0.007609320
2506.988997	0.007794702
2508.917450	0.007943457
2510.845903	0.008293409
2512.774356	0.008899747
2514.702809	0.009281131
2516.631262	0.009113922
2518.559715	0.008835819
2520.488168	0.008816645
2522.416622	0.008998972
2524.345075	0.009324995
2526.273528	0.009889109
2528.201981	0.010597771
2530.130434	0.011118923
2532.058887	0.011264361
2533.987340	0.011348660
2535.915793	0.011652245
2537.844246	0.011769956
2539.772699	0.011500743
2541.701152	0.011337817
2543.629605	0.011562156
2545.558058	0.011851237
2547.486512	0.011925766
2549.414965	0.012024441
2551.343418	0.012323312
2553.271871	0.012724237
2555.200324	0.013333024
2557.128777	0.013930072
2559.057230	0.014140949
2560.985683	0.014281961
2562.914136	0.014622120
2564.842589	0.014988055
2566.771042	0.015326818
2568.699495	0.015604017
2570.627948	0.015699917
2572.556401	0.015766323
2574.484855	0.016004182
2576.413308	0.016247349
2578.341761	0.016515549
2580.270214	0.016908381
2582.198667	0.017238358
2584.127120	0.017344598
2586.055573	0.017154727
2587.984026	0.016858010
2589.912479	0.016797338
2591.840932	0.016997123
2593.769385	0.017297275
2595.697838	0.017664127
2597.626291	0.018164149
2599.554745	0.018755374
2601.483198	0.019204095
2603.411651	0.019248610
2605.340104	0.019024938
2607.268557	0.018816650
2609.197010	0.018644944
2611.125463	0.018584900
2613.053916	0.018658672
2614.982369	0.018762408
2616.910822	0.018769046
2618.839275	0.018511696
2620.767728	0.018194491
2622.696181	0.018205490
2624.624635	0.018451335
2626.553088	0.018602485
2628.481541	0.018531108
2630.409994	0.018413464
2632.338447	0.018373290
2634.266900	0.018272378
2636.195353	0.018019471
2638.123806	0.017812306
2640.052259	0.017848004
2641.980712	0.017977990
2643.909165	0.017966295
2645.837618	0.017909233
2647.766071	0.017932516
2649.694524	0.017921824
2651.622978	0.017832054
2653.551431	0.017748524
2655.479884	0.017715802
2657.408337	0.017633768
2659.336790	0.017498113
2661.265243	0.017450651
2663.193696	0.017358014
2665.122149	0.017105302
2667.050602	0.016969226
2668.979055	0.017145429
2670.907508	0.017378228
2672.835961	0.017367139
2674.764414	0.017167756
2676.692868	0.016892396
2678.621321	0.016672272
2680.549774	0.016574930
2682.478227	0.016336014
2684.406680	0.015981290
2686.335133	0.015941270
2688.263586	0.015978757
2690.192039	0.015559921
2692.120492	0.014982412
2694.048945	0.014811639
2695.977398	0.015025628
2697.905851	0.015216905
2699.834304	0.015174506
2701.762757	0.015044453
2703.691211	0.015034734
2705.619664	0.015263927
2707.548117	0.015583012
2709.476570	0.015573401
2711.405023	0.015167149
2713.333476	0.014709452
2715.261929	0.014486256
2717.190382	0.014474475
2719.118835	0.014265483
2721.047288	0.013738303
2722.975741	0.013440114
2724.904194	0.013638393
2726.832647	0.013711856
2728.761101	0.013436334
2730.689554	0.013215837
2732.618007	0.012982097
2734.546460	0.012716340
2736.474913	0.012837550
2738.403366	0.013243905
2740.331819	0.013334004
2742.260272	0.012977527
2744.188725	0.012570888
2746.117178	0.012491621
2748.045631	0.012699857
2749.974084	0.012797214
2751.902537	0.012781273
2753.830991	0.013067627
2755.759444	0.013371336
2757.687897	0.013161511
2759.616350	0.012701291
2761.544803	0.012500004
2763.473256	0.012738955
2765.401709	0.012915263
2767.330162	0.012647277
2769.258615	0.012404302
2771.187068	0.012482105
2773.115521	0.012649044
2775.043974	0.012806769
2776.972427	0.012850414
2778.900880	0.012653894
2780.829334	0.012276066
2782.757787	0.011986913
2784.686240	0.012124096
2786.614693	0.012545407
2788.543146	0.012672378
2790.471599	0.012332182
2792.400052	0.011974051
2794.328505	0.011916111
2796.256958	0.011872567
2798.185411	0.011566614
2800.113864	0.011411312
2802.042317	0.011633906
2803.970770	0.011667599
2805.899224	0.011347709
2807.827677	0.011139007
2809.756130	0.011293537
2811.684583	0.011593086
2813.613036	0.011766115
2815.541489	0.011796393
2817.469942	0.011803949
2819.398395	0.011754253
2821.326848	0.011501826
2823.255301	0.011080026
2825.183754	0.010801300
2827.112207	0.010779006
2829.040660	0.010852416
2830.969113	0.010988614
2832.897567	0.011079750
2834.826020	0.011060749
2836.754473	0.011129503
2838.682926	0.011181630
2840.611379	0.011138825
2842.539832	0.011409899
2844.468285	0.012175452
2846.396738	0.012756579
2848.325191	0.012378091
2850.253644	0.011515677
2852.182097	0.011103117
2854.110550	0.011112725
2856.039003	0.011213016
2857.967457	0.011347968
2859.895910	0.011428020
2861.824363	0.011324848
2863.752816	0.011145561
2865.681269	0.011058576
2867.609722	0.010984000
2869.538175	0.010618553
2871.466628	0.010069655
2873.395081	0.010076168
2875.323534	0.010617235
2877.251987	0.010809433
2879.180440	0.010602715
2881.108893	0.010586804
2883.037347	0.010683520
2884.965800	0.010835892
2886.894253	0.011281918
2888.822706	0.011580071
2890.751159	0.011469751
2892.679612	0.011516090
2894.608065	0.011766604
2896.536518	0.011632657
2898.464971	0.011069353
2900.393424	0.010526545
2902.321877	0.010198612
2904.250330	0.010102830
2906.178783	0.010139257
2908.107236	0.010229803
2910.035690	0.010424195
2911.964143	0.010852456
2913.892596	0.011390823
2915.821049	0.011527624
2917.749502	0.011416400
2919.677955	0.011478625
2921.606408	0.011458279
2923.534861	0.011215962
2925.463314	0.011025376
2927.391767	0.011125343
2929.320220	0.011474155
2931.248673	0.011833755
2933.177126	0.011997060
2935.105580	0.012013208
2937.034033	0.011931466
2938.962486	0.011607303
2940.890939	0.011241546
2942.819392	0.011013300
2944.747845	0.010921651
2946.676298	0.011176948
2948.604751	0.011480527
2950.533204	0.011196531
2952.461657	0.010758053
2954.390110	0.010930035
2956.318563	0.011158225
2958.247016	0.010903475
2960.175469	0.010792715
2962.103923	0.011058285
2964.032376	0.011043509
2965.960829	0.010664462
2967.889282	0.010612756
2969.817735	0.010990552
2971.746188	0.011493956
2973.674641	0.011926911
2975.603094	0.011934010
2977.531547	0.011633310
2979.460000	0.011534571
2981.388453	0.011696986
2983.316906	0.011838840
2985.245359	0.011741041
2987.173813	0.011396025
2989.102266	0.010993244
2991.030719	0.010941074
2992.959172	0.011427181
2994.887625	0.011910976
2996.816078	0.011906784
2998.744531	0.011663178
3000.672984	0.011687148
3002.601437	0.012036432
3004.529890	0.012484062
3006.458343	0.012810064
3008.386796	0.012767062
3010.315249	0.012353793
3012.243703	0.012058621
3014.172156	0.012078988
3016.100609	0.012071403
3018.029062	0.012034608
3019.957515	0.012178261
3021.885968	0.012217538
3023.814421	0.012019830
3025.742874	0.012019234
3027.671327	0.012293475
3029.599780	0.012352521
3031.528233	0.012230231
3033.456686	0.012443593
3035.385139	0.013122152
3037.313592	0.013806423
3039.242046	0.013934965
3041.170499	0.013650791
3043.098952	0.013684617
3045.027405	0.014158153
3046.955858	0.014331593
3048.884311	0.013880976
3050.812764	0.013325846
3052.741217	0.013192018
3054.669670	0.013356948
3056.598123	0.013507854
3058.526576	0.013652609
3060.455029	0.013774430
3062.383482	0.013863918
3064.311936	0.014083225
3066.240389	0.014419586
3068.168842	0.014644491
3070.097295	0.014720775
3072.025748	0.014708600
3073.954201	0.014723849
3075.882654	0.015030188
3077.811107	0.015480035
3079.739560	0.015474472
3081.668013	0.014951238
3083.596466	0.014516613
3085.524919	0.014738820
3087.453372	0.015623289
3089.381825	0.016579263
3091.310279	0.016977448
3093.238732	0.016777650
3095.167185	0.016540483
3097.095638	0.016501576
3099.024091	0.016241416
3100.952544	0.015881125
3102.880997	0.016127761
3104.809450	0.016999643
3106.737903	0.017719431
3108.666356	0.017790684
3110.594809	0.017473139
3112.523262	0.017260306
3114.451715	0.017268857
3116.380169	0.017241672
3118.308622	0.017061615
3120.237075	0.016858585
3122.165528	0.016818363
3124.093981	0.016957754
3126.022434	0.017106947
3127.950887	0.017258981
3129.879340	0.017624944
3131.807793	0.018298026
3133.736246	0.018981813
3135.664699	0.019285005
3137.593152	0.019302566
3139.521605	0.019432180
3141.450058	0.019741766
3143.378512	0.019962719
3145.306965	0.020037407
3147.235418	0.020166097
3149.163871	0.020483995
3151.092324	0.021033596
3153.020777	0.021596428
3154.949230	0.021740373
3156.877683	0.021299453
3158.806136	0.020865913
3160.734589	0.021169987
3162.663042	0.021857385
3164.591495	0.022353496
3166.519948	0.022652425
3168.448402	0.022796249
3170.376855	0.022711521
3172.305308	0.022394245
3174.233761	0.022094138
3176.162214	0.022128610
3178.090667	0.022501951
3180.019120	0.023033641
3181.947573	0.023440856
3183.876026	0.023490960
3185.804479	0.023402572
3187.732932	0.023495603
3189.661385	0.023849215
3191.589838	0.024243224
3193.518292	0.024274006
3195.446745	0.023977775
3197.375198	0.023592707
3199.303651	0.023261389
3201.232104	0.023451766
3203.160557	0.024263259
3205.089010	0.025060726
3207.017463	0.025499241
3208.945916	0.025492540
3210.874369	0.024979837
3212.802822	0.024509327
3214.731275	0.024772283
3216.659728	0.025543261
3218.588181	0.025821727
3220.516635	0.025442818
3222.445088	0.025337217
3224.373541	0.025730763
3226.301994	0.025977843
3228.230447	0.026037501
3230.158900	0.026410379
3232.087353	0.026997901
3234.015806	0.027262237
3235.944259	0.027179902
3237.872712	0.027014051
3239.801165	0.026805343
3241.729618	0.026726954
3243.658071	0.026893472
3245.586525	0.026947921
3247.514978	0.026779436
3249.443431	0.027024196
3251.371884	0.027825074
3253.300337	0.028344752
3255.228790	0.028445402
3257.157243	0.028534828
3259.085696	0.028412970
3261.014149	0.028143290
3262.942602	0.028247906
3264.871055	0.028526219
3266.799508	0.028513063
3268.727961	0.028636562
3270.656414	0.029234910
3272.584868	0.029528892
3274.513321	0.029201331
3276.441774	0.028869487
3278.370227	0.028608430
3280.298680	0.028195672
3282.227133	0.027916586
3284.155586	0.028254820
3286.084039	0.029155243
3288.012492	0.030096965
3289.940945	0.030532733
3291.869398	0.030305663
3293.797851	0.030049255
3295.726304	0.030311253
3297.654758	0.030617995
3299.583211	0.030449819
3301.511664	0.030130912
3303.440117	0.029976193
3305.368570	0.030124603
3307.297023	0.030549454
3309.225476	0.030706322
3311.153929	0.030399512
3313.082382	0.030040959
3315.010835	0.029971823
3316.939288	0.030299427
3318.867741	0.030851820
3320.796194	0.031396382
3322.724648	0.031787861
3324.653101	0.032053068
3326.581554	0.032350484
3328.510007	0.032559708
3330.438460	0.032540407
3332.366913	0.032505699
3334.295366	0.032631885
3336.223819	0.032845493
3338.152272	0.033222787
3340.080725	0.033936262
3342.009178	0.034454089
3343.937631	0.034177858
3345.866084	0.033469785
3347.794537	0.033161066
3349.722991	0.033611696
3351.651444	0.034256656
3353.579897	0.034234785
3355.508350	0.033617653
3357.436803	0.033307996
3359.365256	0.033620417
3361.293709	0.033981521
3363.222162	0.034059756
3365.150615	0.034176800
3367.079068	0.034685105
3369.007521	0.035589337
3370.935974	0.036510646
3372.864427	0.036735401
3374.792881	0.036015481
3376.721334	0.035219040
3378.649787	0.035202384
3380.578240	0.035697266
3382.506693	0.036032218
3384.435146	0.036097009
3386.363599	0.036393099
3388.292052	0.036979742
3390.220505	0.037082348
3392.148958	0.036620475
3394.077411	0.036410294
3396.005864	0.036641628
3397.934317	0.036862232
3399.862770	0.036764432
3401.791224	0.036742106
3403.719677	0.037257139
3405.648130	0.037906580
3407.576583	0.037853070
3409.505036	0.037428901
3411.433489	0.037023295
3413.361942	0.036489710
3415.290395	0.036335181
3417.218848	0.036998674
3419.147301	0.037695721
3421.075754	0.037833467
3423.004207	0.037649252
3424.932660	0.037436835
3426.861114	0.037513990
3428.789567	0.037866358
3430.718020	0.038057417
3432.646473	0.038013626
3434.574926	0.038149349
3436.503379	0.038270835
3438.431832	0.037874144
3440.360285	0.037553772
3442.288738	0.037905559
3444.217191	0.038192935
3446.145644	0.037753880
3448.074097	0.037116550
3450.002550	0.036851358
3451.931004	0.037079722
3453.859457	0.037425969
3455.787910	0.037192423
3457.716363	0.036749326
3459.644816	0.036876220
3461.573269	0.037065037
3463.501722	0.036520861
3465.430175	0.035593871
3467.358628	0.035348337
3469.287081	0.036201745
3471.215534	0.037225775
3473.143987	0.037197888
3475.072440	0.036060590
3477.000893	0.034864403
3478.929347	0.034351662
3480.857800	0.034349650
3482.786253	0.034489382
3484.714706	0.034423903
3486.643159	0.034064084
3488.571612	0.033921994
3490.500065	0.034081880
3492.428518	0.034032430
3494.356971	0.033746727
3496.285424	0.033503499
3498.213877	0.033241175
3500.142330	0.032950196
3502.070783	0.032882124
3503.999237	0.033110194
3505.927690	0.033352282
3507.856143	0.033333723
3509.784596	0.033158597
3511.713049	0.032886948
3513.641502	0.032434192
3515.569955	0.031858593
3517.498408	0.031289093
3519.426861	0.031086333
3521.355314	0.031238316
3523.283767	0.031166496
3525.212220	0.030596016
3527.140673	0.029874811
3529.069126	0.029660417
3530.997580	0.030039867
3532.926033	0.030291006
3534.854486	0.029797422
3536.782939	0.028940719
3538.711392	0.028690826
3540.639845	0.029129429
3542.568298	0.029319748
3544.496751	0.028635189
3546.425204	0.027681595
3548.353657	0.027283601
3550.282110	0.027097408
3552.210563	0.026559165
3554.139016	0.025975956
3556.067470	0.025722619
3557.995923	0.025738666
3559.924376	0.025883533
3561.852829	0.026194477
3563.781282	0.026566662
3565.709735	0.026517784
3567.638188	0.026005084
3569.566641	0.025482101
3571.495094	0.025013851
3573.423547	0.024554336
3575.352000	0.024230003
3577.280453	0.024094936
3579.208906	0.023972198
3581.137360	0.023692284
3583.065813	0.023376593
3584.994266	0.022945603
3586.922719	0.022269104
3588.851172	0.021900846
3590.779625	0.022113226
3592.708078	0.022450032
3594.636531	0.022568062
3596.564984	0.022314437
3598.493437	0.021550607
3600.421890	0.020621749
3602.350343	0.020126274
3604.278796	0.019902773
3606.207249	0.019446643
3608.135703	0.019001901
3610.064156	0.018856410
3611.992609	0.018593077
3613.921062	0.018372243
3615.849515	0.018640209
3617.777968	0.018932123
3619.706421	0.018881541
3621.634874	0.018892694
3623.563327	0.019303001
3625.491780	0.019751564
3627.420233	0.019247729
3629.348686	0.017925052
3631.277139	0.016962484
3633.205593	0.016305998
3635.134046	0.015814645
3637.062499	0.015657626
3638.990952	0.015739059
3640.919405	0.015985411
3642.847858	0.016423475
3644.776311	0.016851205
3646.704764	0.016836429
3648.633217	0.016453223
3650.561670	0.016303480
3652.490123	0.016249627
3654.418576	0.015659330
3656.347029	0.014860827
3658.275482	0.014502940
3660.203936	0.014226441
3662.132389	0.013863207
3664.060842	0.013669331
3665.989295	0.013436735
3667.917748	0.013059087
3669.846201	0.013322516
3671.774654	0.014612142
3673.703107	0.015345977
3675.631560	0.014278556
3677.560013	0.012623386
3679.488466	0.011523546
3681.416919	0.011035970
3683.345372	0.010945872
3685.273826	0.011204886
3687.202279	0.011842781
3689.130732	0.012430632
3691.059185	0.012331716
3692.987638	0.011938663
3694.916091	0.011670559
3696.844544	0.011440705
3698.772997	0.011295962
3700.701450	0.011018673
3702.629903	0.010637177
3704.558356	0.010750466
3706.486809	0.011412893
3708.415262	0.011900759
3710.343716	0.011745217
3712.272169	0.011563575
3714.200622	0.011843399
3716.129075	0.012065435
3718.057528	0.011943426
3719.985981	0.011823522
3721.914434	0.012016144
3723.842887	0.012351255
3725.771340	0.012277212
3727.699793	0.011867930
3729.628246	0.011766095
3731.556699	0.012166940
3733.485152	0.012787437
3735.413605	0.013134184
3737.342059	0.012942354
3739.270512	0.012550788
3741.198965	0.012327345
3743.127418	0.012632482
3745.055871	0.014001586
3746.984324	0.015684588
3748.912777	0.015795087
3750.841230	0.014455098
3752.769683	0.013418183
3754.698136	0.013183784
3756.626589	0.013304572
3758.555042	0.013492778
3760.483495	0.013709929
3762.411949	0.013669520
3764.340402	0.012925356
3766.268855	0.011840699
3768.197308	0.011305551
3770.125761	0.011599298
3772.054214	0.012298729
3773.982667	0.012934292
3775.911120	0.013146220
3777.839573	0.012574273
3779.768026	0.011715183
3781.696479	0.011640536
3783.624932	0.012392464
3785.553385	0.013051379
3787.481838	0.012910093
3789.410292	0.012354546
3791.338745	0.012219959
3793.267198	0.012601937
3795.195651	0.012916182
3797.124104	0.012856980
3799.052557	0.012593389
3800.981010	0.012576562
3802.909463	0.013329441
3804.837916	0.014245803
3806.766369	0.014255152
3808.694822	0.013510728
3810.623275	0.012881930
3812.551728	0.012698626
3814.480182	0.012743168
3816.408635	0.013041143
3818.337088	0.013683507
3820.265541	0.014184475
3822.193994	0.014107362
3824.122447	0.013341315
3826.050900	0.012375438
3827.979353	0.012133894
3829.907806	0.012498498
3831.836259	0.012772875
3833.764712	0.012881471
3835.693165	0.012979415
3837.621618	0.013075148
3839.550071	0.013251927
3841.478525	0.013645757
3843.406978	0.014069425
3845.335431	0.014068726
3847.263884	0.013669245
3849.192337	0.013421531
3851.120790	0.013155912
3853.049243	0.012331848
3854.977696	0.011873519
3856.906149	0.012392763
3858.834602	0.012881511
3860.763055	0.012582960
3862.691508	0.011709464
3864.619961	0.011440366
3866.548415	0.012247575
3868.476868	0.012679676
3870.405321	0.011907981
3872.333774	0.011131836
3874.262227	0.011067429
3876.190680	0.011409503
3878.119133	0.011691580
3880.047586	0.011827389
3881.976039	0.011775845
3883.904492	0.011256864
3885.832945	0.010805986
3887.761398	0.011179865
3889.689851	0.011906448
3891.618305	0.012216086
3893.546758	0.012177870
3895.475211	0.012190267
3897.403664	0.012267088
3899.332117	0.012099952
3901.260570	0.011612939
3903.189023	0.011177299
3905.117476	0.010958342
3907.045929	0.010558357
3908.974382	0.009984953
3910.902835	0.010079020
3912.831288	0.010993196
3914.759741	0.011465396
3916.688194	0.010571317
3918.616648	0.009330988
3920.545101	0.009039534
3922.473554	0.009683562
3924.402007	0.010374935
3926.330460	0.010580750
3928.258913	0.010600402
3930.187366	0.010563737
3932.115819	0.010257704
3934.044272	0.010068691
3935.972725	0.010479254
3937.901178	0.011316231
3939.829631	0.012019298
3941.758084	0.012213908
3943.686538	0.012086302
3945.614991	0.012055052
3947.543444	0.012199638
3949.471897	0.012345674
3951.400350	0.012273663
3953.328803	0.012027620
3955.257256	0.011663840
3957.185709	0.010860361
3959.114162	0.009780282
3961.042615	0.009229492
3962.971068	0.009424724
3964.899521	0.009789396
3966.827974	0.010342043
3968.756427	0.011448032
3970.684881	0.012177579
3972.613334	0.011498950
3974.541787	0.010274030
3976.470240	0.009709829
3978.398693	0.009997797
3980.327146	0.010501062
3982.255599	0.010230691
3984.184052	0.009409268
3986.112505	0.009152466
3988.040958	0.009499598
3989.969411	0.009836330
3991.897864	0.009922633
3993.826317	0.009782728
3995.754771	0.009396572
3997.683224	0.009136036
3999.611677	0.009293567
4001.540130	0.009607433
4003.468583	0.009927114
4005.397036	0.010205019
4007.325489	0.010161856
4009.253942	0.010147663
4011.182395	0.010439794
4013.110848	0.010358864
4015.039301	0.009429794
4016.967754	0.008600363
4018.896207	0.008970859
4020.824661	0.009582263
4022.753114	0.009389770
4024.681567	0.008957616
4026.610020	0.008933079
4028.538473	0.009472721
4030.466926	0.010240038
4032.395379	0.010618779
4034.323832	0.009973211
4036.252285	0.008828714
4038.180738	0.008197146
4040.109191	0.008163452
4042.037644	0.008819593
4043.966097	0.009786036
4045.894550	0.010291832
4047.823004	0.010647239
4049.751457	0.010797697
4051.679910	0.009714441
4053.608363	0.008054291
4055.536816	0.007309342
4057.465269	0.007483130
4059.393722	0.007783418
4061.322175	0.008020393
4063.250628	0.008499792
4065.179081	0.008726113
4067.107534	0.008246832
4069.035987	0.007735167
4070.964440	0.007850548
4072.892894	0.008405263
4074.821347	0.008805041
4076.749800	0.008947785
4078.678253	0.008791263
4080.606706	0.008074831
4082.535159	0.007375953
4084.463612	0.007075135
4086.392065	0.007153435
4088.320518	0.007731518
4090.248971	0.008290081
4092.177424	0.008276800
4094.105877	0.008307513
4096.034330	0.008684580
4097.962783	0.009117980
4099.891237	0.009490719
4101.819690	0.009608700
4103.748143	0.009232104
4105.676596	0.008789221
4107.605049	0.008413702
4109.533502	0.007742742
4111.461955	0.007279265
4113.390408	0.007556041
4115.318861	0.008021822
4117.247314	0.008082894
4119.175767	0.007738373
4121.104220	0.007728478
4123.032673	0.007935775
4124.961127	0.007967021
4126.889580	0.008346688
4128.818033	0.008972660
4130.746486	0.008830284
4132.674939	0.007803357
4134.603392	0.007337758
4136.531845	0.007945458
4138.460298	0.008216937
4140.388751	0.007474478
4142.317204	0.007024641
4144.245657	0.007792928
4146.174110	0.008391442
4148.102563	0.008180778
4150.031017	0.007984454
4151.959470	0.008025142
4153.887923	0.007326049
4155.816376	0.005987932
4157.744829	0.005716545
4159.673282	0.007134150
4161.601735	0.008859931
4163.530188	0.009313424
4165.458641	0.008751746
4167.387094	0.008046992
4169.315547	0.007702758
4171.244000	0.007972083
4173.172453	0.008574162
4175.100906	0.008834384
4177.029360	0.008348121
4178.957813	0.007676190
4180.886266	0.007064246
4182.814719	0.006244197
4184.743172	0.005751335
4186.671625	0.006181105
4188.600078	0.006915685
4190.528531	0.007148991
4192.456984	0.006982623
4194.385437	0.006852746
4196.313890	0.007078111
4198.242343	0.007188651
4200.170796	0.006795737
4202.099250	0.006506228
4204.027703	0.006932806
4205.956156	0.007619114
4207.884609	0.007673373
4209.813062	0.007150878
4211.741515	0.006726989
4213.669968	0.007418052
4215.598421	0.008739612
4217.526874	0.008846631
4219.455327	0.007501043
4221.383780	0.006331519
4223.312233	0.006211921
4225.240686	0.006393157
4227.169139	0.006856099
4229.097593	0.007517581
4231.026046	0.007500235
4232.954499	0.006781462
4234.882952	0.006392151
4236.811405	0.006618557
4238.739858	0.007088682
4240.668311	0.007604229
4242.596764	0.007826198
4244.525217	0.007884653
4246.453670	0.007895009
4248.382123	0.007646444
4250.310576	0.007405477
4252.239029	0.007492995
4254.167483	0.007594123
4256.095936	0.007135333
4258.024389	0.005911744
4259.952842	0.005042028
4261.881295	0.005810271
4263.809748	0.007075654
4265.738201	0.006875311
4267.666654	0.005730070
4269.595107	0.005550401
4271.523560	0.006055775
4273.452013	0.006105811
4275.380466	0.005941976
4277.308919	0.006039288
4279.237373	0.006095374
4281.165826	0.005947443
4283.094279	0.005836993
4285.022732	0.006461126
4286.951185	0.007231722
4288.879638	0.006933841
4290.808091	0.006432246
4292.736544	0.006298585
4294.664997	0.006332024
4296.593450	0.006255721
4298.521903	0.006252726
4300.450356	0.006001963
4302.378809	0.005362814
4304.307262	0.005921381
4306.235716	0.006958200
4308.164169	0.007284325
4310.092622	0.006944594
4312.021075	0.006302475
4313.949528	0.005766873
4315.877981	0.005797447
4317.806434	0.006239865
4319.734887	0.005785964
4321.663340	0.004533976
4323.591793	0.004515473
4325.520246	0.005230567
4327.448699	0.004910780
4329.377152	0.004416937
4331.305606	0.005212794
4333.234059	0.006307607
4335.162512	0.006649517
4337.090965	0.006648034
4339.019418	0.006534019
4340.947871	0.006608684
4342.876324	0.007151305
4344.804777	0.007784722
4346.733230	0.007746772
4348.661683	0.007048296
4350.590136	0.006357975
4352.518589	0.005601891
4354.447042	0.005418481
4356.375495	0.006305544
4358.303949	0.007066465
4360.232402	0.006754768
4362.160855	0.006102027
4364.089308	0.005944894
4366.017761	0.005660828
4367.946214	0.005091975
4369.874667	0.005107271
4371.803120	0.006043604
4373.731573	0.006971629
4375.660026	0.006488872
4377.588479	0.005415152
4379.516932	0.005514666
4381.445385	0.006331882
4383.373839	0.007120623
4385.302292	0.007804464
4387.230745	0.007837802
4389.159198	0.007134302
4391.087651	0.006544814
4393.016104	0.006483429
4394.944557	0.006567658
4396.873010	0.006334364
4398.801463	0.005970791
4400.729916	0.006250414
4402.658369	0.007028515
4404.586822	0.007422404
4406.515275	0.007418036
4408.443729	0.006868217
4410.372182	0.006247224
4412.300635	0.006324088
4414.229088	0.006540142
4416.157541	0.006648513
4418.085994	0.005998549
4420.014447	0.005285793
4421.942900	0.005276846
4423.871353	0.005743843
4425.799806	0.006056968
4427.728259	0.006270580
4429.656712	0.006994213
4431.585165	0.007849446
4433.513618	0.008040587
4435.442072	0.007228475
4437.370525	0.005436461
4439.298978	0.004095762
4441.227431	0.004519834
4443.155884	0.006140710
4445.084337	0.007270707
4447.012790	0.007031978
4448.941243	0.006599086
4450.869696	0.006881442
4452.798149	0.006825520
4454.726602	0.005867509
4456.655055	0.004476203
4458.583508	0.004154770
4460.511962	0.005214315
4462.440415	0.006449401
4464.368868	0.006845756
4466.297321	0.007047934
4468.225774	0.007623952
4470.154227	0.008147199
4472.082680	0.008312328
4474.011133	0.007845178
4475.939586	0.006792563
4477.868039	0.006049290
4479.796492	0.005877160
4481.724945	0.006123805
4483.653398	0.006790072
4485.581851	0.007168451
4487.510305	0.006855302
4489.438758	0.006607144
4491.367211	0.006991311
4493.295664	0.007657381
4495.224117	0.007962487
4497.152570	0.007712572
4499.081023	0.007169212
4501.009476	0.007117065
4502.937929	0.007288450
4504.866382	0.006817719
4506.794835	0.006601531
4508.723288	0.007106283
4510.651741	0.007781092
4512.580195	0.007863534
4514.508648	0.007376578
4516.437101	0.006885244
4518.365554	0.006700965
4520.294007	0.007221947
4522.222460	0.008047484
4524.150913	0.008045890
4526.079366	0.007443471
4528.007819	0.007210861
4529.936272	0.007046375
4531.864725	0.006632500
4533.793178	0.006377185
4535.721631	0.006585537
4537.650084	0.006786697
4539.578538	0.006472752
4541.506991	0.006192819
4543.435444	0.006107197
4545.363897	0.005803039
4547.292350	0.006077672
4549.220803	0.006703042
4551.149256	0.007024582
4553.077709	0.006631784
4555.006162	0.005959587
4556.934615	0.005895313
4558.863068	0.006744335
4560.791521	0.007525821
4562.719974	0.007238882
4564.648428	0.006133452
4566.576881	0.005344768
4568.505334	0.005774355
4570.433787	0.006505250
4572.362240	0.006410850
4574.290693	0.006736592
4576.219146	0.007583724
4578.147599	0.007982806
4580.076052	0.007950326
4582.004505	0.007925188
4583.932958	0.007544578
4585.861411	0.007047083
4587.789864	0.006772444
4589.718318	0.006674558
4591.646771	0.006965289
4593.575224	0.007477952
4595.503677	0.007508487
4597.432130	0.007402124
4599.360583	0.007510250
4601.289036	0.007503592
4603.217489	0.007458622
[truncated: 1,501 more rows]
