# Supplementary material for: Adaptive Method for Quantitative Estimation of Glucose and Fructose Concentrations in Aqueous Solutions Based on Infrared Nanoantenna Optics
Source: Sensors (Basel). 2019 Jul 11;19(14):3053. doi: 10.3390/s19143053 (PMC6678705; doi:10.3390/s19143053)
Supplement: Supplementary file 1 [file sensors-19-03053-s001.zip › 00_Measurement_Data/Fructose cycles/4 c=25 gl/res4 sc50_50 ap100x100/4 c25 gl.19.txt]

748.239793	0.027193857
750.168246	0.019675853
752.096699	0.020731213
754.025152	0.022443542
755.953605	0.016140556
757.882058	0.012511038
759.810511	0.026634570
761.738964	0.036285896
763.667418	0.030377790
765.595871	0.021054443
767.524324	0.031948622
769.452777	0.037727691
771.381230	0.034007665
773.309683	0.022419563
775.238136	0.020462634
777.166589	0.024446540
779.095042	0.018346636
781.023495	0.016587768
782.951948	0.019956896
784.880401	0.034135174
786.808854	0.030015623
788.737308	0.013574735
790.665761	0.014764327
792.594214	0.009848583
794.522667	0.023075311
796.451120	0.025191180
798.379573	0.025894182
800.308026	0.024172176
802.236479	0.018361676
804.164932	0.030846665
806.093385	0.043802377
808.021838	0.034419537
809.950291	0.038134221
811.878744	0.026577761
813.807197	0.028364660
815.735651	0.033427007
817.664104	0.032555234
819.592557	0.024776623
821.521010	0.018205367
823.449463	0.015278193
825.377916	0.012749108
827.306369	0.019416986
829.234822	0.034110174
831.163275	0.039916348
833.091728	0.034741439
835.020181	0.026073642
836.948634	0.012146788
838.877087	0.016311172
840.805541	0.023999184
842.733994	0.023111172
844.662447	0.016592482
846.590900	0.016346853
848.519353	0.012225999
850.447806	0.008276037
852.376259	0.006941510
854.304712	0.012549177
856.233165	0.018633371
858.161618	0.016410086
860.090071	0.012117644
862.018524	0.011324055
863.946977	0.014120881
865.875430	0.020986000
867.803884	0.031256914
869.732337	0.037894167
871.660790	0.036207102
873.589243	0.031770244
875.517696	0.030318998
877.446149	0.029874982
879.374602	0.030932650
881.303055	0.032532554
883.231508	0.032440126
885.159961	0.032865532
887.088414	0.036277238
889.016867	0.041665442
890.945320	0.046656214
892.873774	0.050477788
894.802227	0.052944157
896.730680	0.055042315
898.659133	0.056877527
900.587586	0.058622420
902.516039	0.062883094
904.444492	0.069410250
906.372945	0.075413018
908.301398	0.080293372
910.229851	0.084567107
912.158304	0.088573851
914.086757	0.091566995
916.015210	0.093585312
917.943664	0.097212099
919.872117	0.103385426
921.800570	0.108389355
923.729023	0.110086754
925.657476	0.111898229
927.585929	0.116925173
929.514382	0.123563610
931.442835	0.128694877
933.371288	0.132897750
935.299741	0.138368711
937.228194	0.144911155
939.156647	0.151604876
941.085100	0.157715514
943.013553	0.163269669
944.942007	0.169121072
946.870460	0.174608737
948.798913	0.179638684
950.727366	0.185821205
952.655819	0.192811161
954.584272	0.199421763
956.512725	0.205535367
958.441178	0.211033702
960.369631	0.217106760
962.298084	0.224608913
964.226537	0.231746972
966.154990	0.238161758
968.083443	0.245238736
970.011897	0.252714217
971.940350	0.260125011
973.868803	0.266881526
975.797256	0.272061139
977.725709	0.276593328
979.654162	0.282278240
981.582615	0.288920313
983.511068	0.294786692
985.439521	0.300088823
987.367974	0.306896031
989.296427	0.315192193
991.224880	0.322339177
993.153333	0.327004194
995.081786	0.330800474
997.010240	0.335120440
998.938693	0.340193123
1000.867146	0.345905006
1002.795599	0.351187289
1004.724052	0.355249703
1006.652505	0.358897626
1008.580958	0.363409996
1010.509411	0.368794173
1012.437864	0.373973608
1014.366317	0.378180057
1016.294770	0.381212890
1018.223223	0.383125484
1020.151676	0.384808868
1022.080130	0.387760341
1024.008583	0.391348362
1025.937036	0.394096822
1027.865489	0.396439105
1029.793942	0.398322999
1031.722395	0.399232954
1033.650848	0.399765819
1035.579301	0.400544614
1037.507754	0.401756704
1039.436207	0.403291851
1041.364660	0.404705584
1043.293113	0.405194938
1045.221566	0.404823005
1047.150019	0.404753536
1049.078473	0.405371279
1051.006926	0.405840367
1052.935379	0.405030370
1054.863832	0.403154761
1056.792285	0.401573062
1058.720738	0.400318325
1060.649191	0.398643166
1062.577644	0.396936864
1064.506097	0.395830482
1066.434550	0.395227998
1068.363003	0.394777834
1070.291456	0.394220978
1072.219909	0.393775225
1074.148363	0.393723696
1076.076816	0.393480688
1078.005269	0.392284721
1079.933722	0.390427768
1081.862175	0.388868421
1083.790628	0.387936741
1085.719081	0.387401104
1087.647534	0.386821777
1089.575987	0.385287285
1091.504440	0.382883042
1093.432893	0.380918026
1095.361346	0.379328489
1097.289799	0.377367914
1099.218253	0.375546932
1101.146706	0.373897046
1103.075159	0.371671230
1105.003612	0.369161487
1106.932065	0.367323786
1108.860518	0.366334558
1110.788971	0.365020722
1112.717424	0.362373084
1114.645877	0.359063089
1116.574330	0.355792820
1118.502783	0.352464944
1120.431236	0.349526048
1122.359689	0.347284496
1124.288142	0.345307648
1126.216596	0.343394756
1128.145049	0.341313392
1130.073502	0.338781476
1132.001955	0.336047322
1133.930408	0.333288193
1135.858861	0.330265194
1137.787314	0.327266276
1139.715767	0.325027317
1141.644220	0.323136240
1143.572673	0.320501715
1145.501126	0.317190707
1147.429579	0.314160705
1149.358032	0.311681986
1151.286486	0.309178412
1153.214939	0.306512803
1155.143392	0.304013938
1157.071845	0.301732630
1159.000298	0.299367368
1160.928751	0.296470016
1162.857204	0.293117613
1164.785657	0.289968669
1166.714110	0.287230521
1168.642563	0.284566492
1170.571016	0.281945497
1172.499469	0.279212356
1174.427922	0.276059777
1176.356375	0.272976995
1178.284829	0.270368129
1180.213282	0.267862350
1182.141735	0.265265048
1184.070188	0.262986243
1185.998641	0.261025429
1187.927094	0.258649290
1189.855547	0.255804926
1191.784000	0.252945215
1193.712453	0.250118792
1195.640906	0.247422919
1197.569359	0.245175585
1199.497812	0.243369713
1201.426265	0.241296053
1203.354719	0.238900930
1205.283172	0.236593291
1207.211625	0.234326303
1209.140078	0.231799364
1211.068531	0.229422390
1212.996984	0.227433786
1214.925437	0.224963531
1216.853890	0.221567661
1218.782343	0.218315348
1220.710796	0.216144487
1222.639249	0.214574352
1224.567702	0.212785333
1226.496155	0.210825950
1228.424609	0.208906204
1230.353062	0.206828922
1232.281515	0.204723850
1234.209968	0.202940941
1236.138421	0.201472908
1238.066874	0.200100452
1239.995327	0.198576763
1241.923780	0.196703076
1243.852233	0.194658309
1245.780686	0.192852348
1247.709139	0.191380024
1249.637592	0.189986095
1251.566045	0.188373744
1253.494498	0.186359346
1255.422952	0.184364334
1257.351405	0.182887405
1259.279858	0.181514651
1261.208311	0.179710045
1263.136764	0.177516177
1265.065217	0.175265089
1266.993670	0.173369050
1268.922123	0.171884045
1270.850576	0.170345888
1272.779029	0.168534502
1274.707482	0.166754156
1276.635935	0.165274531
1278.564388	0.163942263
1280.492842	0.162597895
1282.421295	0.161335543
1284.349748	0.160011053
1286.278201	0.158373252
1288.206654	0.156791523
1290.135107	0.155512974
1292.063560	0.154041857
1293.992013	0.152204424
1295.920466	0.150432244
1297.848919	0.148949161
1299.777372	0.147583619
1301.705825	0.146238387
1303.634278	0.144986719
1305.562731	0.143713057
1307.491185	0.142401770
1309.419638	0.141424477
1311.348091	0.140621170
1313.276544	0.139725208
1315.204997	0.138657898
1317.133450	0.137025446
1319.061903	0.135270715
1320.990356	0.133986324
1322.918809	0.132657066
1324.847262	0.131041929
1326.775715	0.129434675
1328.704168	0.127931848
1330.632621	0.126768261
1332.561075	0.126255795
1334.489528	0.126183420
1336.417981	0.125781104
1338.346434	0.124564432
1340.274887	0.123352252
1342.203340	0.122096628
1344.131793	0.119948700
1346.060246	0.117774382
1347.988699	0.116454259
1349.917152	0.115580939
1351.845605	0.114415206
1353.774058	0.112915166
1355.702511	0.112058647
1357.630965	0.112259045
1359.559418	0.112222522
1361.487871	0.110823110
1363.416324	0.109374031
1365.344777	0.108612061
1367.273230	0.107449003
1369.201683	0.106389590
1371.130136	0.105645381
1373.058589	0.104350358
1374.987042	0.103405945
1376.915495	0.102870733
1378.843948	0.101453871
1380.772401	0.099881418
1382.700854	0.099170148
1384.629308	0.098448314
1386.557761	0.097054556
1388.486214	0.096490860
1390.414667	0.096952423
1392.343120	0.096351661
1394.271573	0.095050737
1396.200026	0.094456151
1398.128479	0.093493596
1400.056932	0.092241511
1401.985385	0.091202326
1403.913838	0.089554235
1405.842291	0.088337570
1407.770744	0.087869763
1409.699198	0.086999893
1411.627651	0.086193971
1413.556104	0.086211748
1415.484557	0.086014651
1417.413010	0.084422216
1419.341463	0.083456837
1421.269916	0.084249541
1423.198369	0.084114306
1425.126822	0.082856558
1427.055275	0.081505135
1428.983728	0.080015205
1430.912181	0.079780787
1432.840634	0.080417819
1434.769087	0.079106443
1436.697541	0.076839067
1438.625994	0.076556511
1440.554447	0.076474071
1442.482900	0.075363323
1444.411353	0.074231170
1446.339806	0.073241346
1448.268259	0.072989881
1450.196712	0.073763117
1452.125165	0.074572496
1454.053618	0.074066348
1455.982071	0.071873635
1457.910524	0.070855893
1459.838977	0.072122611
1461.767431	0.071783453
1463.695884	0.069142736
1465.624337	0.067809649
1467.552790	0.069010034
1469.481243	0.069617592
1471.409696	0.068238907
1473.338149	0.067150287
1475.266602	0.066665374
1477.195055	0.065611407
1479.123508	0.064234421
1481.051961	0.063190296
1482.980414	0.063306943
1484.908867	0.064033501
1486.837321	0.063880265
1488.765774	0.062863961
1490.694227	0.062715486
1492.622680	0.063540526
1494.551133	0.062883474
1496.479586	0.060901389
1498.408039	0.059869573
1500.336492	0.060276456
1502.264945	0.061285309
1504.193398	0.060893212
1506.121851	0.058988038
1508.050304	0.058980044
1509.978757	0.059697736
1511.907210	0.058968123
1513.835664	0.058082774
1515.764117	0.057894766
1517.692570	0.058505561
1519.621023	0.058342557
1521.549476	0.056998916
1523.477929	0.056419972
1525.406382	0.055726469
1527.334835	0.054976121
1529.263288	0.054995488
1531.191741	0.054266784
1533.120194	0.053244282
1535.048647	0.054322310
1536.977100	0.055326801
1538.905554	0.054449417
1540.834007	0.054580934
1542.762460	0.054632291
1544.690913	0.052785724
1546.619366	0.051101945
1548.547819	0.049923737
1550.476272	0.049273022
1552.404725	0.049601916
1554.333178	0.050564434
1556.261631	0.050353162
1558.190084	0.047839656
1560.118537	0.047307864
1562.046990	0.049038704
1563.975443	0.049273483
1565.903897	0.048592348
1567.832350	0.047670908
1569.760803	0.046998326
1571.689256	0.047814511
1573.617709	0.048172172
1575.546162	0.047143213
1577.474615	0.046973340
1579.403068	0.047240097
1581.331521	0.046557471
1583.259974	0.045802183
1585.188427	0.045625672
1587.116880	0.045873679
1589.045333	0.046294760
1590.973787	0.046697591
1592.902240	0.047018223
1594.830693	0.047233768
1596.759146	0.047302481
1598.687599	0.047269806
1600.616052	0.047241386
1602.544505	0.047287572
1604.472958	0.047507871
1606.401411	0.047917563
1608.329864	0.048521172
1610.258317	0.049472500
1612.186770	0.050534233
1614.115223	0.050622810
1616.043677	0.049965516
1617.972130	0.050837688
1619.900583	0.052424837
1621.829036	0.052240860
1623.757489	0.051845133
1625.685942	0.052334338
1627.614395	0.052569542
1629.542848	0.053093407
1631.471301	0.054004371
1633.399754	0.053683173
1635.328207	0.052885961
1637.256660	0.054118462
1639.185113	0.055712815
1641.113566	0.056141086
1643.042020	0.056230437
1644.970473	0.056081355
1646.898926	0.056972265
1648.827379	0.059737790
1650.755832	0.059083700
1652.684285	0.054399580
1654.612738	0.053223301
1656.541191	0.055047531
1658.469644	0.055443354
1660.398097	0.054340601
1662.326550	0.053186510
1664.255003	0.053124148
1666.183456	0.053165678
1668.111910	0.052128799
1670.040363	0.051685065
1671.968816	0.051897023
1673.897269	0.050413840
1675.825722	0.048866980
1677.754175	0.049370632
1679.682628	0.050284158
1681.611081	0.049743861
1683.539534	0.047896478
1685.467987	0.046872344
1687.396440	0.046227135
1689.324893	0.044795830
1691.253346	0.044136386
1693.181799	0.043982368
1695.110253	0.043496136
1697.038706	0.043576244
1698.967159	0.042823099
1700.895612	0.041603185
1702.824065	0.041533176
1704.752518	0.040527251
1706.680971	0.038911719
1708.609424	0.038144197
1710.537877	0.038148198
1712.466330	0.038576558
1714.394783	0.038563710
1716.323236	0.037295334
1718.251689	0.035914101
1720.180143	0.035588637
1722.108596	0.035399280
1724.037049	0.035006780
1725.965502	0.034832794
1727.893955	0.034681506
1729.822408	0.034545772
1731.750861	0.034069672
1733.679314	0.033350296
1735.607767	0.033776030
1737.536220	0.034181651
1739.464673	0.033608504
1741.393126	0.033398271
1743.321579	0.033759467
1745.250032	0.034064714
1747.178486	0.034056362
1749.106939	0.033650443
1751.035392	0.033531230
1752.963845	0.033994172
1754.892298	0.034120895
1756.820751	0.033911780
1758.749204	0.034046799
1760.677657	0.033944167
1762.606110	0.033722244
1764.534563	0.033818536
1766.463016	0.033746719
1768.391469	0.033860303
1770.319922	0.034447797
1772.248376	0.035167363
1774.176829	0.035956543
1776.105282	0.036402289
1778.033735	0.036280788
1779.962188	0.035991933
1781.890641	0.035908494
1783.819094	0.036023922
1785.747547	0.036385339
1787.676000	0.037036475
1789.604453	0.037535675
1791.532906	0.037972916
1793.461359	0.038884293
1795.389812	0.039647646
1797.318266	0.039486755
1799.246719	0.038810104
1801.175172	0.038542453
1803.103625	0.039105833
1805.032078	0.039995056
1806.960531	0.040597770
1808.888984	0.040676840
1810.817437	0.040503956
1812.745890	0.040436324
1814.674343	0.040264845
1816.602796	0.040074594
1818.531249	0.040383670
1820.459702	0.040965855
1822.388155	0.041233130
1824.316609	0.041375987
1826.245062	0.041891225
1828.173515	0.042052981
1830.101968	0.041639663
1832.030421	0.041451711
1833.958874	0.041160211
1835.887327	0.040603280
1837.815780	0.040389445
1839.744233	0.040648203
1841.672686	0.040727779
1843.601139	0.040513277
1845.529592	0.040663440
1847.458045	0.040668439
1849.386499	0.040129188
1851.314952	0.039559145
1853.243405	0.039155688
1855.171858	0.038881715
1857.100311	0.038741298
1859.028764	0.038762193
1860.957217	0.038894266
1862.885670	0.039060321
1864.814123	0.039131697
1866.742576	0.038685907
1868.671029	0.037866205
1870.599482	0.037384320
1872.527935	0.037077039
1874.456388	0.036642641
1876.384842	0.036334533
1878.313295	0.036228880
1880.241748	0.036130000
1882.170201	0.035714865
1884.098654	0.035097964
1886.027107	0.034697104
1887.955560	0.034295231
1889.884013	0.033958334
1891.812466	0.034073666
1893.740919	0.034145128
1895.669372	0.033933856
1897.597825	0.033587761
1899.526278	0.033093452
1901.454732	0.032734137
1903.383185	0.032669157
1905.311638	0.032592349
1907.240091	0.032200646
1909.168544	0.031618062
1911.096997	0.031167878
1913.025450	0.030920181
1914.953903	0.030648563
1916.882356	0.030200517
1918.810809	0.029967196
1920.739262	0.029859267
1922.667715	0.029569341
1924.596168	0.029489651
1926.524622	0.029492658
1928.453075	0.029311089
1930.381528	0.028992273
1932.309981	0.028467279
1934.238434	0.027896294
1936.166887	0.027391285
1938.095340	0.026932949
1940.023793	0.026485320
1941.952246	0.026145909
1943.880699	0.026177954
1945.809152	0.026188172
1947.737605	0.025765426
1949.666058	0.025326679
1951.594511	0.025255270
1953.522965	0.025370087
1955.451418	0.025379958
1957.379871	0.025276955
1959.308324	0.024987943
1961.236777	0.024530260
1963.165230	0.024133289
1965.093683	0.023859374
1967.022136	0.023728848
1968.950589	0.023679579
1970.879042	0.023531578
1972.807495	0.023341037
1974.735948	0.023061473
1976.664401	0.022601815
1978.592855	0.022129906
1980.521308	0.021707989
1982.449761	0.021353912
1984.378214	0.021115882
1986.306667	0.020982107
1988.235120	0.021068880
1990.163573	0.021342494
1992.092026	0.021504076
1994.020479	0.021282274
1995.948932	0.020769794
1997.877385	0.020626511
1999.805838	0.020956939
2001.734291	0.021032562
2003.662744	0.020654200
2005.591198	0.020262042
2007.519651	0.020001920
2009.448104	0.019692754
2011.376557	0.019322613
2013.305010	0.018991688
2015.233463	0.018808926
2017.161916	0.018874448
2019.090369	0.018869329
2021.018822	0.018493600
2022.947275	0.018057620
2024.875728	0.017918207
2026.804181	0.018100530
2028.732634	0.018371115
2030.661088	0.018374288
2032.589541	0.017992355
2034.517994	0.017584123
2036.446447	0.017552547
2038.374900	0.017668048
2040.303353	0.017466668
2042.231806	0.017054968
2044.160259	0.016778361
2046.088712	0.016707024
2048.017165	0.016707825
2049.945618	0.016673587
2051.874071	0.016670443
2053.802524	0.016681643
2055.730978	0.016563753
2057.659431	0.016336080
2059.587884	0.016027020
2061.516337	0.015674407
2063.444790	0.015486956
2065.373243	0.015509486
2067.301696	0.015562394
2069.230149	0.015588984
2071.158602	0.015578608
2073.087055	0.015451603
2075.015508	0.015223553
2076.943961	0.015075870
2078.872414	0.015066113
2080.800867	0.015055238
2082.729321	0.015120818
2084.657774	0.015400671
2086.586227	0.015510282
2088.514680	0.015134089
2090.443133	0.014651618
2092.371586	0.014396221
2094.300039	0.014262806
2096.228492	0.014143549
2098.156945	0.014107784
2100.085398	0.014247702
2102.013851	0.014374040
2103.942304	0.014212390
2105.870757	0.013913035
2107.799211	0.013819026
2109.727664	0.014011338
2111.656117	0.014107553
2113.584570	0.014024984
2115.513023	0.014039005
2117.441476	0.014014428
2119.369929	0.013696868
2121.298382	0.013127934
2123.226835	0.012771770
2125.155288	0.013120627
2127.083741	0.013735853
2129.012194	0.013737718
2130.940647	0.013288436
2132.869100	0.013003062
2134.797554	0.012790103
2136.726007	0.012701686
2138.654460	0.012959375
2140.582913	0.013146002
2142.511366	0.012953422
2144.439819	0.012588204
2146.368272	0.012324576
2148.296725	0.012220943
2150.225178	0.012274211
2152.153631	0.012401015
2154.082084	0.012388978
2156.010537	0.012373194
2157.938990	0.012532036
2159.867444	0.012501737
2161.795897	0.012221988
2163.724350	0.012149392
2165.652803	0.012293313
2167.581256	0.012325979
2169.509709	0.012195732
2171.438162	0.012129823
2173.366615	0.012209517
2175.295068	0.012223200
2177.223521	0.012186204
2179.151974	0.012171307
2181.080427	0.012131381
2183.008880	0.012270589
2184.937334	0.012528553
2186.865787	0.012462202
2188.794240	0.011901250
2190.722693	0.011148300
2192.651146	0.010637223
2194.579599	0.010388808
2196.508052	0.010329200
2198.436505	0.010542693
2200.364958	0.010928703
2202.293411	0.011244884
2204.221864	0.011296218
2206.150317	0.011066065
2208.078770	0.010808636
2210.007223	0.010633492
2211.935677	0.010383081
2213.864130	0.010185228
2215.792583	0.010293491
2217.721036	0.010421411
2219.649489	0.010287151
2221.577942	0.010101997
2223.506395	0.010069132
2225.434848	0.010290302
2227.363301	0.010723520
2229.291754	0.010960606
2231.220207	0.010719381
2233.148660	0.010316046
2235.077113	0.010205699
2237.005567	0.010308710
2238.934020	0.010194675
2240.862473	0.009867272
2242.790926	0.009722325
2244.719379	0.009871936
2246.647832	0.009961006
2248.576285	0.009740242
2250.504738	0.009447586
2252.433191	0.009361273
2254.361644	0.009528882
2256.290097	0.009656916
2258.218550	0.009622351
2260.147003	0.009608710
2262.075456	0.009646759
2264.003910	0.009547735
2265.932363	0.009376137
2267.860816	0.009382984
2269.789269	0.009449563
2271.717722	0.009334560
2273.646175	0.009120958
2275.574628	0.009097851
2277.503081	0.009140697
2279.431534	0.008760543
2281.359987	0.008142478
2283.288440	0.007909863
2285.216893	0.008102767
2287.145346	0.008332092
2289.073800	0.008396417
2291.002253	0.008361073
2292.930706	0.008301151
2294.859159	0.008243839
2296.787612	0.008263457
2298.716065	0.008320604
2300.644518	0.008274848
2302.572971	0.008158839
2304.501424	0.008165036
2306.429877	0.008379828
2308.358330	0.008658006
2310.286783	0.008745041
2312.215236	0.008436598
2314.143690	0.007782822
2316.072143	0.007163426
2318.000596	0.007015353
2319.929049	0.007490733
2321.857502	0.008373523
2323.785955	0.009115099
2325.714408	0.008868155
2327.642861	0.007570798
2329.571314	0.006500924
2331.499767	0.006648591
2333.428220	0.007689761
2335.356673	0.008657906
2337.285126	0.008953155
2339.213579	0.008707244
2341.142033	0.008561512
2343.070486	0.008799131
2344.998939	0.008872201
2346.927392	0.008219290
2348.855845	0.007210945
2350.784298	0.006476868
2352.712751	0.006253077
2354.641204	0.006741713
2356.569657	0.007872803
2358.498110	0.009121711
2360.426563	0.009667449
2362.355016	0.009190834
2364.283469	0.007967452
2366.211923	0.006697213
2368.140376	0.006234116
2370.068829	0.006508555
2371.997282	0.006773763
2373.925735	0.006754276
2375.854188	0.006714965
2377.782641	0.006845369
2379.711094	0.007078048
2381.639547	0.007192323
2383.568000	0.006964227
2385.496453	0.006584362
2387.424906	0.006444790
2389.353359	0.006485325
2391.281812	0.006361283
2393.210266	0.006101958
2395.138719	0.006028499
2397.067172	0.006156470
2398.995625	0.006166053
2400.924078	0.005947917
2402.852531	0.005632110
2404.780984	0.005252731
2406.709437	0.005042439
2408.637890	0.005333323
2410.566343	0.005863639
2412.494796	0.006164071
2414.423249	0.006187874
2416.351702	0.006029665
2418.280156	0.005825797
2420.208609	0.005787797
2422.137062	0.005995428
2424.065515	0.006314433
2425.993968	0.006407522
2427.922421	0.006059904
2429.850874	0.005677474
2431.779327	0.005655847
2433.707780	0.005819728
2435.636233	0.005914289
2437.564686	0.005942996
2439.493139	0.005954651
2441.421592	0.005780211
2443.350045	0.005426835
2445.278499	0.005399651
2447.206952	0.005687584
2449.135405	0.005792737
2451.063858	0.005731571
2452.992311	0.005762991
2454.920764	0.005833592
2456.849217	0.005757956
2458.777670	0.005571463
2460.706123	0.005579290
2462.634576	0.005854376
2464.563029	0.006148078
2466.491482	0.006380203
2468.419935	0.006487304
2470.348389	0.006436453
2472.276842	0.006412988
2474.205295	0.006321252
2476.133748	0.005942922
2478.062201	0.005692611
2479.990654	0.006063280
2481.919107	0.006796002
2483.847560	0.007325060
2485.776013	0.007384232
2487.704466	0.007231307
2489.632919	0.007337760
2491.561372	0.007477994
2493.489825	0.007035010
2495.418279	0.006315743
2497.346732	0.006113313
2499.275185	0.006488509
2501.203638	0.006952550
2503.132091	0.007328613
2505.060544	0.007660442
2506.988997	0.007801567
2508.917450	0.007810467
2510.845903	0.007930613
2512.774356	0.008198943
2514.702809	0.008440617
2516.631262	0.008533072
2518.559715	0.008651887
2520.488168	0.008899220
2522.416622	0.009004792
2524.345075	0.008796348
2526.273528	0.008650610
2528.201981	0.008982535
2530.130434	0.009457548
2532.058887	0.009616441
2533.987340	0.009789091
2535.915793	0.010315889
2537.844246	0.010928748
2539.772699	0.011417784
2541.701152	0.011852429
2543.629605	0.012162727
2545.558058	0.012251614
2547.486512	0.012389505
2549.414965	0.012804919
2551.343418	0.013198416
2553.271871	0.013373999
2555.200324	0.013530545
2557.128777	0.013639934
2559.057230	0.013707745
2560.985683	0.014078878
2562.914136	0.014748339
2564.842589	0.015242997
2566.771042	0.015303151
2568.699495	0.015177081
2570.627948	0.015215167
2572.556401	0.015364420
2574.484855	0.015360348
2576.413308	0.015408373
2578.341761	0.015692193
2580.270214	0.015979065
2582.198667	0.016240003
2584.127120	0.016702479
2586.055573	0.017249757
2587.984026	0.017354149
2589.912479	0.017162969
2591.840932	0.017459562
2593.769385	0.018164575
2595.697838	0.018564265
2597.626291	0.018579412
2599.554745	0.018531324
2601.483198	0.018494345
2603.411651	0.018393368
2605.340104	0.018294843
2607.268557	0.018258994
2609.197010	0.018437862
2611.125463	0.018947156
2613.053916	0.019301932
2614.982369	0.019067191
2616.910822	0.018626438
2618.839275	0.018414646
2620.767728	0.018450707
2622.696181	0.018590692
2624.624635	0.018537728
2626.553088	0.018240541
2628.481541	0.018053012
2630.409994	0.018074261
2632.338447	0.018043024
2634.266900	0.017867792
2636.195353	0.017637994
2638.123806	0.017628770
2640.052259	0.018034816
2641.980712	0.018420272
2643.909165	0.018338410
2645.837618	0.018112579
2647.766071	0.018163947
2649.694524	0.018199138
2651.622978	0.017780658
2653.551431	0.017341703
2655.479884	0.017383220
2657.408337	0.017435677
2659.336790	0.017051218
2661.265243	0.016602626
2663.193696	0.016610432
2665.122149	0.016974453
2667.050602	0.017098302
2668.979055	0.016862778
2670.907508	0.016711505
2672.835961	0.016631594
2674.764414	0.016546484
2676.692868	0.016690297
2678.621321	0.016745774
2680.549774	0.016390719
2682.478227	0.016081722
2684.406680	0.016075438
2686.335133	0.016076338
2688.263586	0.015958110
2690.192039	0.015818138
2692.120492	0.015685670
2694.048945	0.015587472
2695.977398	0.015579076
2697.905851	0.015610696
2699.834304	0.015584439
2701.762757	0.015411268
2703.691211	0.015109188
2705.619664	0.014926989
2707.548117	0.015006557
2709.476570	0.015140422
2711.405023	0.015059668
2713.333476	0.014737039
2715.261929	0.014474533
2717.190382	0.014464581
2719.118835	0.014532621
2721.047288	0.014583944
2722.975741	0.014617011
2724.904194	0.014446822
2726.832647	0.014164953
2728.761101	0.014066419
2730.689554	0.014097863
2732.618007	0.014014166
2734.546460	0.013848621
2736.474913	0.013651485
2738.403366	0.013456366
2740.331819	0.013476823
2742.260272	0.013680567
2744.188725	0.013818325
2746.117178	0.013832485
2748.045631	0.013777815
2749.974084	0.013625953
2751.902537	0.013320336
2753.830991	0.012987995
2755.759444	0.012723061
2757.687897	0.012707672
2759.616350	0.012929545
2761.544803	0.013049218
2763.473256	0.013075868
2765.401709	0.013076941
2767.330162	0.013030740
2769.258615	0.012962301
2771.187068	0.012889811
2773.115521	0.012968595
2775.043974	0.013097595
2776.972427	0.012930382
2778.900880	0.012610751
2780.829334	0.012525593
2782.757787	0.012736239
2784.686240	0.013030439
2786.614693	0.013051265
2788.543146	0.012628585
2790.471599	0.012006150
2792.400052	0.011414902
2794.328505	0.011062972
2796.256958	0.011089980
2798.185411	0.011293874
2800.113864	0.011573086
2802.042317	0.011944052
2803.970770	0.012187523
2805.899224	0.012160071
2807.827677	0.012029185
2809.756130	0.011800336
2811.684583	0.011484922
2813.613036	0.011452940
2815.541489	0.011788709
2817.469942	0.011966014
2819.398395	0.011907293
2821.326848	0.011952417
2823.255301	0.012003972
2825.183754	0.011809687
2827.112207	0.011326630
2829.040660	0.010827200
2830.969113	0.010753978
2832.897567	0.011077384
2834.826020	0.011424283
2836.754473	0.011624567
2838.682926	0.011695471
2840.611379	0.011711036
2842.539832	0.011772241
2844.468285	0.011830130
2846.396738	0.011698135
2848.325191	0.011549836
2850.253644	0.011518624
2852.182097	0.011299932
2854.110550	0.011114040
2856.039003	0.011318688
2857.967457	0.011578453
2859.895910	0.011593292
2861.824363	0.011507368
2863.752816	0.011320368
2865.681269	0.010847594
2867.609722	0.010446455
2869.538175	0.010469928
2871.466628	0.010575566
2873.395081	0.010689436
2875.323534	0.010977522
2877.251987	0.011163391
2879.180440	0.011146002
2881.108893	0.011046627
2883.037347	0.010685639
2884.965800	0.010283536
2886.894253	0.010432838
2888.822706	0.010999498
2890.751159	0.011228544
2892.679612	0.010853349
2894.608065	0.010525200
2896.536518	0.010771054
2898.464971	0.011311537
2900.393424	0.011625384
2902.321877	0.011494949
2904.250330	0.011220917
2906.178783	0.011076973
2908.107236	0.011094955
2910.035690	0.011202798
2911.964143	0.011220785
2913.892596	0.011099614
2915.821049	0.010952118
2917.749502	0.010658102
2919.677955	0.010558899
2921.606408	0.010933297
2923.534861	0.011133167
2925.463314	0.010901520
2927.391767	0.010762902
2929.320220	0.011132590
2931.248673	0.011671226
2933.177126	0.011844292
2935.105580	0.011954318
2937.034033	0.012091962
2938.962486	0.011878747
2940.890939	0.011586814
2942.819392	0.011553731
2944.747845	0.011594011
2946.676298	0.011525733
2948.604751	0.011294907
2950.533204	0.010987346
2952.461657	0.010976864
2954.390110	0.011539836
2956.318563	0.012246587
2958.247016	0.012399887
2960.175469	0.012082433
2962.103923	0.011811602
2964.032376	0.011740028
2965.960829	0.011602663
2967.889282	0.011209936
2969.817735	0.010829756
2971.746188	0.010784765
2973.674641	0.011127915
2975.603094	0.011494613
2977.531547	0.011365847
2979.460000	0.010906003
2981.388453	0.010683612
2983.316906	0.010870737
2985.245359	0.011220658
2987.173813	0.011456626
2989.102266	0.011369200
2991.030719	0.010950801
2992.959172	0.010689123
2994.887625	0.010989302
2996.816078	0.011395610
2998.744531	0.011470389
3000.672984	0.011397831
3002.601437	0.011531512
3004.529890	0.011916135
3006.458343	0.012354301
3008.386796	0.012571921
3010.315249	0.012644571
3012.243703	0.012765127
3014.172156	0.012794277
3016.100609	0.012761741
3018.029062	0.012850923
3019.957515	0.013099050
3021.885968	0.013169908
3023.814421	0.012777490
3025.742874	0.012265463
3027.671327	0.012061354
3029.599780	0.012287872
3031.528233	0.012859689
3033.456686	0.013348968
3035.385139	0.013294755
3037.313592	0.012887437
3039.242046	0.012608773
3041.170499	0.012568905
3043.098952	0.012578323
3045.027405	0.012600102
3046.955858	0.012890895
3048.884311	0.013361849
3050.812764	0.013618427
3052.741217	0.013563978
3054.669670	0.013546619
3056.598123	0.013812026
3058.526576	0.014040686
3060.455029	0.013917278
3062.383482	0.013697564
3064.311936	0.013742600
3066.240389	0.014009737
3068.168842	0.014347294
3070.097295	0.014592381
3072.025748	0.014580172
3073.954201	0.014506327
3075.882654	0.014749008
3077.811107	0.015083692
3079.739560	0.014977184
3081.668013	0.014758475
3083.596466	0.015011174
3085.524919	0.015362592
3087.453372	0.015273024
3089.381825	0.014998588
3091.310279	0.015054733
3093.238732	0.015415354
3095.167185	0.015740521
3097.095638	0.015962372
3099.024091	0.016175125
3100.952544	0.016382089
3102.880997	0.016496915
3104.809450	0.016533373
3106.737903	0.016644606
3108.666356	0.016834032
3110.594809	0.017054981
3112.523262	0.017325241
3114.451715	0.017777583
3116.380169	0.018274542
3118.308622	0.018155470
3120.237075	0.017397933
3122.165528	0.017109117
3124.093981	0.017809998
3126.022434	0.018546920
3127.950887	0.018542159
3129.879340	0.018464705
3131.807793	0.018823605
3133.736246	0.019080624
3135.664699	0.019163415
3137.593152	0.019533519
3139.521605	0.019843254
3141.450058	0.019731013
3143.378512	0.019766228
3145.306965	0.020179322
3147.235418	0.020546986
3149.163871	0.020638835
3151.092324	0.020537693
3153.020777	0.020324053
3154.949230	0.019970981
3156.877683	0.019867480
3158.806136	0.020473961
3160.734589	0.021264972
3162.663042	0.021620560
3164.591495	0.021792324
3166.519948	0.021810537
3168.448402	0.021607772
3170.376855	0.021733308
3172.305308	0.022093285
3174.233761	0.021920927
3176.162214	0.021569014
3178.090667	0.021852566
3180.019120	0.022505583
3181.947573	0.022841442
3183.876026	0.022803444
3185.804479	0.022954319
3187.732932	0.023395192
3189.661385	0.023613237
3191.589838	0.023715449
3193.518292	0.024008749
3195.446745	0.024194749
3197.375198	0.024159787
3199.303651	0.024175996
3201.232104	0.024451608
3203.160557	0.024972707
3205.089010	0.025288206
3207.017463	0.025086390
3208.945916	0.024716362
3210.874369	0.024644202
3212.802822	0.024942884
3214.731275	0.025474496
3216.659728	0.026003379
3218.588181	0.026127817
3220.516635	0.025952838
3222.445088	0.026117085
3224.373541	0.026674952
3226.301994	0.027086675
3228.230447	0.027268041
3230.158900	0.027524889
3232.087353	0.027724234
3234.015806	0.027470727
3235.944259	0.027032202
3237.872712	0.026936121
3239.801165	0.027154047
3241.729618	0.027647568
3243.658071	0.028290482
3245.586525	0.028466551
3247.514978	0.027934745
3249.443431	0.027303820
3251.371884	0.027091635
3253.300337	0.026987109
3255.228790	0.026852814
3257.157243	0.027190378
3259.085696	0.028039353
3261.014149	0.028619975
3262.942602	0.028320303
3264.871055	0.027535729
3266.799508	0.027100762
3268.727961	0.027345944
3270.656414	0.027999328
3272.584868	0.028484378
3274.513321	0.028499847
3276.441774	0.028211435
3278.370227	0.028008245
3280.298680	0.028282931
3282.227133	0.028980384
3284.155586	0.029637648
3286.084039	0.030220762
3288.012492	0.030940304
3289.940945	0.031292975
3291.869398	0.030904064
3293.797851	0.030356366
3295.726304	0.030181047
3297.654758	0.030247916
3299.583211	0.030289741
3301.511664	0.030360552
3303.440117	0.030424468
3305.368570	0.030434825
3307.297023	0.030688446
3309.225476	0.031128611
3311.153929	0.031467967
3313.082382	0.031678662
3315.010835	0.031553496
3316.939288	0.031078450
3318.867741	0.031061420
3320.796194	0.031735174
3322.724648	0.032305222
3324.653101	0.032390594
3326.581554	0.032257713
3328.510007	0.032156728
3330.438460	0.031899203
3332.366913	0.031385548
3334.295366	0.031223403
3336.223819	0.031772550
3338.152272	0.032647584
3340.080725	0.033264242
3342.009178	0.033460394
3343.937631	0.033719536
3345.866084	0.034319084
3347.794537	0.034719076
3349.722991	0.034479823
3351.651444	0.034039158
3353.579897	0.033884715
3355.508350	0.033943214
3357.436803	0.034111332
3359.365256	0.034472466
3361.293709	0.035021491
3363.222162	0.035599720
3365.150615	0.036043465
3367.079068	0.036183659
3369.007521	0.036213193
3370.935974	0.036491372
3372.864427	0.036729530
3374.792881	0.036656037
3376.721334	0.036516152
3378.649787	0.036434013
3380.578240	0.036397815
3382.506693	0.036392424
3384.435146	0.036237210
3386.363599	0.035915997
3388.292052	0.035714243
3390.220505	0.035734359
3392.148958	0.035987306
3394.077411	0.036450233
3396.005864	0.036740724
3397.934317	0.036644686
3399.862770	0.036391426
3401.791224	0.036467958
3403.719677	0.036803022
3405.648130	0.037168320
3407.576583	0.037540141
3409.505036	0.037696440
3411.433489	0.037434582
3413.361942	0.037262123
3415.290395	0.037421104
3417.218848	0.037500832
3419.147301	0.037241232
3421.075754	0.037112769
3423.004207	0.037571322
3424.932660	0.038126778
3426.861114	0.038036246
3428.789567	0.037573598
3430.718020	0.037543450
3432.646473	0.037800796
3434.574926	0.037870258
3436.503379	0.037795473
3438.431832	0.037470136
3440.360285	0.036708638
3442.288738	0.035923287
3444.217191	0.035615649
3446.145644	0.035718083
3448.074097	0.036098439
3450.002550	0.036680888
3451.931004	0.037075788
3453.859457	0.036842491
3455.787910	0.036363848
3457.716363	0.036518808
3459.644816	0.037000075
3461.573269	0.036879934
3463.501722	0.036185347
3465.430175	0.035537187
3467.358628	0.035251271
3469.287081	0.034982584
3471.215534	0.034492437
3473.143987	0.034194041
3475.072440	0.034305353
3477.000893	0.034504421
3478.929347	0.034339696
3480.857800	0.033797689
3482.786253	0.033414997
3484.714706	0.033317141
3486.643159	0.033323631
3488.571612	0.033683449
3490.500065	0.034213480
3492.428518	0.034296490
3494.356971	0.034056161
3496.285424	0.034021247
3498.213877	0.034216590
3500.142330	0.034174897
3502.070783	0.033603784
3503.999237	0.033011917
3505.927690	0.032894619
3507.856143	0.032768689
3509.784596	0.032363251
3511.713049	0.031890705
3513.641502	0.031350259
3515.569955	0.030935299
3517.498408	0.030993491
3519.426861	0.031432204
3521.355314	0.031506103
3523.283767	0.030896049
3525.212220	0.030329954
3527.140673	0.030094847
3529.069126	0.029805208
3530.997580	0.029367084
3532.926033	0.028998766
3534.854486	0.028919710
3536.782939	0.029105807
3538.711392	0.029119236
3540.639845	0.028742662
3542.568298	0.028354134
3544.496751	0.028173866
3546.425204	0.028107695
3548.353657	0.028053436
3550.282110	0.027693557
3552.210563	0.027006920
3554.139016	0.026495978
3556.067470	0.026217600
3557.995923	0.025878876
3559.924376	0.025627123
3561.852829	0.025871813
3563.781282	0.026501000
3565.709735	0.026783319
3567.638188	0.026469972
3569.566641	0.025955079
3571.495094	0.025328606
3573.423547	0.024484774
3575.352000	0.023644315
3577.280453	0.023257433
3579.208906	0.023446007
3581.137360	0.023733793
3583.065813	0.023545299
3584.994266	0.022736153
3586.922719	0.022055114
3588.851172	0.022301216
3590.779625	0.022723526
3592.708078	0.022509815
3594.636531	0.021988258
3596.564984	0.021388387
3598.493437	0.020554299
3600.421890	0.019829489
3602.350343	0.019683314
3604.278796	0.019846030
3606.207249	0.019842148
3608.135703	0.019830085
3610.064156	0.020008426
3611.992609	0.020080959
3613.921062	0.020051926
3615.849515	0.020093638
3617.777968	0.019679809
3619.706421	0.018922169
3621.634874	0.018968608
3623.563327	0.019684909
3625.491780	0.019714527
3627.420233	0.018682860
3629.348686	0.017926609
3631.277139	0.017720783
3633.205593	0.017212354
3635.134046	0.016535701
3637.062499	0.016003091
3638.990952	0.015622441
3640.919405	0.015551652
3642.847858	0.015839795
3644.776311	0.016168961
3646.704764	0.015918527
3648.633217	0.015203802
3650.561670	0.015108000
3652.490123	0.015512086
3654.418576	0.015348417
3656.347029	0.014650813
3658.275482	0.014205442
3660.203936	0.014077163
3662.132389	0.014127151
3664.060842	0.014407918
3665.989295	0.014548811
3667.917748	0.013837999
3669.846201	0.012914184
3671.774654	0.013107284
3673.703107	0.013597641
3675.631560	0.013130135
3677.560013	0.012097419
3679.488466	0.011090372
3681.416919	0.010581262
3683.345372	0.010829807
3685.273826	0.011488424
3687.202279	0.011937133
3689.130732	0.012031979
3691.059185	0.011981903
3692.987638	0.011852078
3694.916091	0.011831230
3696.844544	0.011960776
3698.772997	0.011992062
3700.701450	0.011885396
3702.629903	0.011884258
3704.558356	0.012001080
3706.486809	0.012170246
3708.415262	0.012435980
3710.343716	0.012985841
3712.272169	0.013839604
3714.200622	0.014137203
3716.129075	0.013279746
3718.057528	0.012184381
3719.985981	0.011868275
3721.914434	0.012254888
3723.842887	0.012443562
3725.771340	0.011858296
3727.699793	0.011241523
3729.628246	0.011256992
3731.556699	0.011654504
3733.485152	0.012141815
3735.413605	0.012596435
3737.342059	0.013176738
3739.270512	0.013692770
3741.198965	0.013266493
3743.127418	0.012076452
3745.055871	0.012120330
3746.984324	0.013641523
3748.912777	0.014214152
3750.841230	0.013344498
3752.769683	0.012694126
3754.698136	0.012669089
3756.626589	0.012965378
3758.555042	0.013547424
3760.483495	0.014160081
3762.411949	0.014137532
3764.340402	0.013532538
3766.268855	0.013061945
3768.197308	0.012702462
3770.125761	0.012285687
3772.054214	0.012109727
3773.982667	0.012010134
3775.911120	0.011977338
3777.839573	0.012397530
3779.768026	0.013218301
3781.696479	0.013725479
3783.624932	0.013581268
3785.553385	0.013275724
3787.481838	0.013070050
3789.410292	0.013033788
3791.338745	0.013258834
3793.267198	0.013328270
3795.195651	0.012961857
3797.124104	0.012634132
3799.052557	0.012374023
3800.981010	0.011961897
3802.909463	0.011825146
3804.837916	0.011511470
3806.766369	0.010910925
3808.694822	0.010990852
3810.623275	0.011683471
3812.551728	0.012370199
3814.480182	0.013129196
3816.408635	0.014351806
3818.337088	0.015265706
3820.265541	0.014594194
3822.193994	0.013624090
3824.122447	0.013431200
3826.050900	0.013153183
3827.979353	0.012854856
3829.907806	0.013234505
3831.836259	0.014276034
3833.764712	0.015210539
3835.693165	0.014711697
3837.621618	0.012802924
3839.550071	0.011506752
3841.478525	0.011510848
3843.406978	0.011711704
3845.335431	0.011672881
3847.263884	0.011886095
3849.192337	0.012411458
3851.120790	0.012465738
3853.049243	0.011840902
3854.977696	0.011782477
3856.906149	0.012498510
3858.834602	0.013021851
3860.763055	0.013023912
3862.691508	0.012729739
3864.619961	0.012350089
3866.548415	0.011768076
3868.476868	0.010912934
3870.405321	0.010466266
3872.333774	0.010654050
3874.262227	0.010784131
3876.190680	0.010854989
3878.119133	0.011045462
3880.047586	0.011497008
3881.976039	0.012275518
3883.904492	0.012488856
3885.832945	0.012072071
3887.761398	0.012014446
3889.689851	0.012099847
3891.618305	0.011772840
3893.546758	0.011456160
3895.475211	0.011639293
3897.403664	0.012161274
3899.332117	0.012561844
3901.260570	0.012739907
3903.189023	0.012807125
3905.117476	0.012593154
3907.045929	0.012129748
3908.974382	0.011732428
3910.902835	0.011518232
3912.831288	0.011649258
3914.759741	0.012199276
3916.688194	0.012755184
3918.616648	0.012769907
3920.545101	0.012345656
3922.473554	0.011881130
3924.402007	0.011485697
3926.330460	0.011225170
3928.258913	0.011150265
3930.187366	0.011249574
3932.115819	0.011520107
3934.044272	0.011789684
3935.972725	0.011832946
3937.901178	0.011690058
3939.829631	0.011525137
3941.758084	0.011426600
3943.686538	0.011454545
3945.614991	0.011461465
3947.543444	0.011332157
3949.471897	0.011137653
3951.400350	0.010879201
3953.328803	0.010718779
3955.257256	0.010610008
3957.185709	0.010269730
3959.114162	0.010090840
3961.042615	0.010445276
3962.971068	0.010872263
3964.899521	0.010884938
3966.827974	0.010692894
3968.756427	0.010887942
3970.684881	0.011271789
3972.613334	0.011134959
3974.541787	0.010651714
3976.470240	0.010198457
3978.398693	0.009559141
3980.327146	0.008804908
3982.255599	0.008573798
3984.184052	0.008980437
3986.112505	0.009342982
3988.040958	0.009321602
3989.969411	0.009254862
3991.897864	0.009375095
3993.826317	0.009475607
3995.754771	0.009489801
3997.683224	0.009328716
3999.611677	0.008853602
4001.540130	0.008746384
4003.468583	0.009356701
4005.397036	0.009742142
4007.325489	0.009603512
4009.253942	0.009649379
4011.182395	0.009919673
4013.110848	0.010025968
4015.039301	0.009858294
4016.967754	0.009410651
4018.896207	0.008944711
4020.824661	0.008870819
4022.753114	0.009399204
4024.681567	0.009913459
4026.610020	0.009808543
4028.538473	0.009630908
4030.466926	0.009505982
4032.395379	0.009298155
4034.323832	0.009482470
4036.252285	0.010017023
4038.180738	0.010163444
4040.109191	0.009938475
4042.037644	0.009644785
4043.966097	0.009163816
4045.894550	0.008720983
4047.823004	0.008652149
4049.751457	0.008387319
4051.679910	0.007908100
4053.608363	0.008020779
4055.536816	0.008324908
4057.465269	0.008126950
4059.393722	0.008064562
4061.322175	0.008395561
4063.250628	0.008432635
4065.179081	0.008315413
4067.107534	0.008646157
4069.035987	0.009047057
4070.964440	0.008582591
4072.892894	0.007779375
4074.821347	0.007817073
4076.749800	0.008504827
4078.678253	0.009075754
4080.606706	0.009034436
4082.535159	0.008563687
4084.463612	0.008246964
4086.392065	0.008217238
4088.320518	0.008491302
4090.248971	0.008905166
4092.177424	0.009394682
4094.105877	0.009923006
4096.034330	0.009765476
4097.962783	0.008718219
4099.891237	0.008505326
4101.819690	0.008945330
4103.748143	0.008537073
4105.676596	0.007439805
4107.605049	0.006726729
4109.533502	0.006999535
4111.461955	0.007740504
4113.390408	0.008343497
4115.318861	0.008810713
4117.247314	0.008900897
4119.175767	0.008458101
4121.104220	0.008042769
4123.032673	0.007893084
4124.961127	0.007723172
4126.889580	0.007762455
4128.818033	0.007832880
4130.746486	0.007721003
4132.674939	0.007348872
4134.603392	0.006742461
4136.531845	0.006155311
4138.460298	0.005826904
4140.388751	0.006108474
4142.317204	0.006812908
4144.245657	0.007214473
4146.174110	0.007569978
4148.102563	0.008083572
4150.031017	0.007987988
4151.959470	0.007702682
4153.887923	0.007645477
4155.816376	0.007659942
4157.744829	0.007537615
4159.673282	0.007435684
4161.601735	0.007537615
4163.530188	0.007485931
4165.458641	0.006757860
4167.387094	0.005836411
4169.315547	0.005344326
4171.244000	0.005792651
4173.172453	0.007094052
4175.100906	0.007671952
4177.029360	0.007944497
4178.957813	0.008391357
4180.886266	0.008201144
4182.814719	0.007296094
4184.743172	0.006692135
4186.671625	0.006586600
4188.600078	0.006301490
4190.528531	0.006301401
4192.456984	0.006474851
4194.385437	0.005951325
4196.313890	0.005494686
4198.242343	0.005958586
4200.170796	0.006954589
4202.099250	0.007886944
4204.027703	0.008042874
4205.956156	0.007129984
4207.884609	0.006296746
4209.813062	0.006698533
4211.741515	0.007543728
4213.669968	0.007700010
4215.598421	0.007525076
4217.526874	0.007403073
4219.455327	0.007154946
4221.383780	0.007198817
4223.312233	0.007561678
4225.240686	0.007791478
4227.169139	0.007649594
4229.097593	0.007281759
4231.026046	0.007256791
4232.954499	0.007170127
4234.882952	0.006414231
4236.811405	0.005866347
4238.739858	0.006203943
4240.668311	0.006742738
4242.596764	0.006565527
4244.525217	0.005605490
4246.453670	0.004875189
4248.382123	0.005200705
4250.310576	0.006159022
4252.239029	0.006970180
4254.167483	0.007037390
4256.095936	0.006625907
4258.024389	0.006312150
4259.952842	0.006206091
4261.881295	0.006502572
4263.809748	0.006792892
4265.738201	0.006001642
4267.666654	0.004838686
4269.595107	0.004959605
4271.523560	0.005896248
4273.452013	0.006017717
4275.380466	0.005368887
4277.308919	0.005690893
4279.237373	0.006970254
4281.165826	0.007857296
4283.094279	0.008268693
4285.022732	0.008615996
4286.951185	0.008391425
4288.879638	0.007406242
4290.808091	0.006468692
4292.736544	0.006160204
4294.664997	0.006455832
4296.593450	0.007028417
4298.521903	0.007193633
4300.450356	0.006534884
4302.378809	0.005861525
4304.307262	0.005858098
4306.235716	0.006068394
4308.164169	0.006255104
4310.092622	0.006467272
4312.021075	0.006246576
4313.949528	0.005701172
4315.877981	0.005903507
4317.806434	0.006746108
4319.734887	0.006740501
4321.663340	0.006595778
4323.591793	0.007097144
4325.520246	0.007514305
4327.448699	0.007338625
4329.377152	0.006899538
4331.305606	0.006384881
4333.234059	0.005901048
4335.162512	0.005479889
4337.090965	0.005558401
4339.019418	0.006448037
4340.947871	0.006968309
4342.876324	0.006502178
4344.804777	0.006196802
4346.733230	0.006464072
4348.661683	0.006663168
4350.590136	0.006897138
4352.518589	0.007102983
4354.447042	0.007218562
4356.375495	0.007372000
4358.303949	0.007437844
4360.232402	0.007432457
4362.160855	0.007297605
4364.089308	0.006758981
4366.017761	0.006091026
4367.946214	0.005536482
4369.874667	0.005735468
4371.803120	0.006392287
4373.731573	0.006028464
4375.660026	0.005279137
4377.588479	0.005670725
4379.516932	0.006312673
4381.445385	0.005887567
4383.373839	0.005048027
4385.302292	0.005296157
4387.230745	0.006716613
4389.159198	0.007517037
4391.087651	0.007019494
4393.016104	0.006679923
4394.944557	0.006908294
4396.873010	0.007361009
4398.801463	0.007912597
4400.729916	0.008156557
4402.658369	0.007751311
4404.586822	0.007175527
4406.515275	0.006847350
4408.443729	0.006931537
4410.372182	0.007330142
4412.300635	0.007528898
4414.229088	0.007699738
4416.157541	0.007620534
4418.085994	0.006955496
4420.014447	0.005830470
4421.942900	0.005133179
4423.871353	0.005275422
4425.799806	0.005689207
4427.728259	0.005880563
4429.656712	0.005841780
4431.585165	0.005873483
4433.513618	0.006496217
4435.442072	0.007393399
4437.370525	0.007447291
4439.298978	0.006808646
4441.227431	0.006241924
4443.155884	0.005819598
4445.084337	0.005557393
4447.012790	0.006065492
4448.941243	0.007033761
4450.869696	0.007323729
4452.798149	0.006795658
4454.726602	0.006184740
4456.655055	0.005979938
4458.583508	0.006268984
4460.511962	0.006759842
4462.440415	0.006954893
4464.368868	0.007220911
4466.297321	0.007536639
4468.225774	0.007543266
4470.154227	0.007563235
4472.082680	0.007802853
4474.011133	0.007903727
4475.939586	0.008254409
4477.868039	0.008688280
4479.796492	0.008499950
4481.724945	0.008539111
4483.653398	0.009146797
4485.581851	0.009608302
4487.510305	0.009021331
4489.438758	0.007195952
4491.367211	0.005708375
4493.295664	0.005712378
4495.224117	0.006157008
4497.152570	0.006944212
4499.081023	0.008037926
4501.009476	0.008091394
4502.937929	0.007220089
4504.866382	0.006392416
4506.794835	0.006070930
4508.723288	0.005647494
4510.651741	0.005071823
4512.580195	0.005475568
4514.508648	0.007048164
4516.437101	0.008806147
4518.365554	0.010056996
4520.294007	0.010030228
4522.222460	0.008666942
4524.150913	0.007253224
4526.079366	0.006754403
4528.007819	0.006689532
4529.936272	0.006648388
4531.864725	0.007210241
4533.793178	0.007616514
4535.721631	0.007345731
4537.650084	0.007059900
4539.578538	0.006459439
4541.506991	0.006247493
4543.435444	0.007204604
4545.363897	0.007551071
4547.292350	0.006525167
4549.220803	0.005666165
4551.149256	0.005692118
4553.077709	0.006240546
4555.006162	0.006269812
4556.934615	0.005783733
4558.863068	0.006042059
4560.791521	0.007224254
4562.719974	0.007677747
4564.648428	0.006776435
4566.576881	0.005735863
4568.505334	0.005802027
4570.433787	0.006580164
4572.362240	0.007273456
4574.290693	0.007831621
4576.219146	0.008331751
4578.147599	0.009035470
4580.076052	0.009583683
4582.004505	0.009102100
4583.932958	0.008041712
4585.861411	0.007143743
4587.789864	0.006969027
4589.718318	0.006971732
4591.646771	0.006705149
4593.575224	0.006562288
4595.503677	0.006500694
4597.432130	0.006338190
4599.360583	0.006599465
4601.289036	0.007180128
4603.217489	0.007481963
[truncated: 1,501 more rows]
