# Supplementary material for: Adaptive Method for Quantitative Estimation of Glucose and Fructose Concentrations in Aqueous Solutions Based on Infrared Nanoantenna Optics
Source: Sensors (Basel). 2019 Jul 11;19(14):3053. doi: 10.3390/s19143053 (PMC6678705; doi:10.3390/s19143053)
Supplement: Supplementary file 1 [file sensors-19-03053-s001.zip › 00_Measurement_Data/Fructose cycles/4 c=25 gl/res4 sc50_50 ap100x100/4 c25 gl.2.txt]

748.239793	0.027582442
750.168246	0.020710751
752.096699	0.028203748
754.025152	0.024745142
755.953605	0.009204923
757.882058	0.013724037
759.810511	0.019322958
761.738964	0.017756481
763.667418	0.009964988
765.595871	0.008666798
767.524324	0.014853257
769.452777	0.008270808
771.381230	0.011755249
773.309683	0.012022282
775.238136	0.009139089
777.166589	0.025277801
779.095042	0.032137614
781.023495	0.039099190
782.951948	0.046123177
784.880401	0.035422780
786.808854	0.021535670
788.737308	0.017319642
790.665761	0.020686185
792.594214	0.031103650
794.522667	0.027031440
796.451120	0.020469571
798.379573	0.033172343
800.308026	0.035636626
802.236479	0.021509353
804.164932	0.012811857
806.093385	0.006735995
808.021838	0.010290142
809.950291	0.015531833
811.878744	0.019849986
813.807197	0.024231715
815.735651	0.014343524
817.664104	0.013682913
819.592557	0.018672982
821.521010	0.020606644
823.449463	0.025230978
825.377916	0.012563173
827.306369	0.034627698
829.234822	0.050769966
831.163275	0.042252775
833.091728	0.026421128
835.020181	0.015875742
836.948634	0.008712657
838.877087	0.007068135
840.805541	0.015188222
842.733994	0.022973949
844.662447	0.019119959
846.590900	0.018834582
848.519353	0.031629283
850.447806	0.032744657
852.376259	0.023676543
854.304712	0.021635039
856.233165	0.025809662
858.161618	0.028376348
860.090071	0.029786589
862.018524	0.028813962
863.946977	0.028149476
865.875430	0.027601991
867.803884	0.025584901
869.732337	0.024563635
871.660790	0.027771400
873.589243	0.034726039
875.517696	0.040094856
877.446149	0.041060787
879.374602	0.038523383
881.303055	0.036930382
883.231508	0.037494484
885.159961	0.038752198
887.088414	0.040495284
889.016867	0.041578088
890.945320	0.044094004
892.873774	0.047663063
894.802227	0.051451068
896.730680	0.056372862
898.659133	0.060122665
900.587586	0.061649930
902.516039	0.061397243
904.444492	0.061587371
906.372945	0.065102316
908.301398	0.070961066
910.229851	0.076456606
912.158304	0.080819860
914.086757	0.084266268
916.015210	0.086779281
917.943664	0.090394981
919.872117	0.097731374
921.800570	0.106642224
923.729023	0.113450259
925.657476	0.117914528
927.585929	0.120753489
929.514382	0.123211287
931.442835	0.127718002
933.371288	0.134183943
935.299741	0.140183181
937.228194	0.144577309
939.156647	0.148725525
941.085100	0.154051498
943.013553	0.160009012
944.942007	0.166567624
946.870460	0.174216986
948.798913	0.180995420
950.727366	0.185787886
952.655819	0.190843999
954.584272	0.197651073
956.512725	0.205406815
958.441178	0.213362813
960.369631	0.220858827
962.298084	0.227445498
964.226537	0.233525917
966.154990	0.238965482
968.083443	0.243956909
970.011897	0.249826849
971.940350	0.256953686
973.868803	0.264480740
975.797256	0.271322280
977.725709	0.277078748
979.654162	0.282595128
981.582615	0.288677245
983.511068	0.295155317
985.439521	0.301445991
987.367974	0.307181686
989.296427	0.312836677
991.224880	0.318900079
993.153333	0.324823022
995.081786	0.330098748
997.010240	0.334795475
998.938693	0.339580059
1000.867146	0.345245242
1002.795599	0.350862205
1004.724052	0.355030626
1006.652505	0.358462542
1008.580958	0.362559825
1010.509411	0.367363453
1012.437864	0.371928871
1014.366317	0.375816017
1016.294770	0.379686266
1018.223223	0.383580297
1020.151676	0.386830837
1022.080130	0.390104383
1024.008583	0.393697858
1025.937036	0.396101356
1027.865489	0.396843642
1029.793942	0.397555619
1031.722395	0.399505585
1033.650848	0.401903749
1035.579301	0.403153867
1037.507754	0.403055608
1039.436207	0.402756929
1041.364660	0.402945906
1043.293113	0.403715253
1045.221566	0.404904336
1047.150019	0.405532122
1049.078473	0.405458540
1051.006926	0.405432433
1052.935379	0.404863179
1054.863832	0.403311521
1056.792285	0.401387155
1058.720738	0.399584264
1060.649191	0.398480594
1062.577644	0.398095936
1064.506097	0.397734731
1066.434550	0.397275865
1068.363003	0.396639556
1070.291456	0.395412743
1072.219909	0.394173682
1074.148363	0.393783927
1076.076816	0.393916994
1078.005269	0.393487543
1079.933722	0.392093092
1081.862175	0.390553534
1083.790628	0.389324874
1085.719081	0.388513267
1087.647534	0.388033152
1089.575987	0.386383146
1091.504440	0.383234084
1093.432893	0.380806953
1095.361346	0.380078018
1097.289799	0.379419208
1099.218253	0.377417535
1101.146706	0.374393702
1103.075159	0.371394098
1105.003612	0.369137317
1106.932065	0.367494524
1108.860518	0.365981370
1110.788971	0.364418030
1112.717424	0.362515211
1114.645877	0.360002607
1116.574330	0.357199907
1118.502783	0.354500890
1120.431236	0.351867765
1122.359689	0.349159718
1124.288142	0.346184075
1126.216596	0.343028963
1128.145049	0.340352178
1130.073502	0.338304549
1132.001955	0.336084157
1133.930408	0.333226800
1135.858861	0.330420434
1137.787314	0.328147948
1139.715767	0.325799078
1141.644220	0.323149890
1143.572673	0.320499420
1145.501126	0.317498922
1147.429579	0.314060032
1149.358032	0.311051458
1151.286486	0.308770657
1153.214939	0.306531101
1155.143392	0.303941935
1157.071845	0.301213801
1159.000298	0.298602104
1160.928751	0.295922577
1162.857204	0.292996794
1164.785657	0.290147245
1166.714110	0.287429541
1168.642563	0.284727693
1170.571016	0.282338172
1172.499469	0.280068517
1174.427922	0.277207226
1176.356375	0.274011582
1178.284829	0.271272480
1180.213282	0.268699169
1182.141735	0.265727192
1184.070188	0.262742728
1185.998641	0.260133803
1187.927094	0.257728100
1189.855547	0.255494922
1191.784000	0.253284574
1193.712453	0.250745326
1195.640906	0.248171851
1197.569359	0.245951906
1199.497812	0.243794024
1201.426265	0.241092697
1203.354719	0.238346025
1205.283172	0.235718518
1207.211625	0.233312011
1209.140078	0.231016114
1211.068531	0.228842169
1212.996984	0.226615235
1214.925437	0.224191725
1216.853890	0.221754789
1218.782343	0.219569370
1220.710796	0.217625320
1222.639249	0.215815946
1224.567702	0.214108199
1226.496155	0.212115794
1228.424609	0.209594861
1230.353062	0.207181513
1232.281515	0.205437139
1234.209968	0.203768149
1236.138421	0.201536611
1238.066874	0.199292600
1239.995327	0.197494775
1241.923780	0.195755452
1243.852233	0.194030106
1245.780686	0.192378685
1247.709139	0.190684810
1249.637592	0.189146176
1251.566045	0.187775195
1253.494498	0.186182037
1255.422952	0.184376761
1257.351405	0.182849854
1259.279858	0.181720436
1261.208311	0.180375755
1263.136764	0.178328484
1265.065217	0.175976515
1266.993670	0.174031511
1268.922123	0.172615752
1270.850576	0.171182588
1272.779029	0.169370487
1274.707482	0.167350605
1276.635935	0.165478572
1278.564388	0.163774699
1280.492842	0.162216753
1282.421295	0.160967499
1284.349748	0.159977451
1286.278201	0.158987835
1288.206654	0.157817915
1290.135107	0.156337887
1292.063560	0.154588580
1293.992013	0.152707785
1295.920466	0.150870472
1297.848919	0.149363592
1299.777372	0.148164436
1301.705825	0.146844879
1303.634278	0.145264596
1305.562731	0.143722281
1307.491185	0.142402723
1309.419638	0.141270474
1311.348091	0.140210703
1313.276544	0.139349371
1315.204997	0.138921514
1317.133450	0.138684586
1319.061903	0.137806043
1320.990356	0.135626942
1322.918809	0.132862598
1324.847262	0.130778357
1326.775715	0.129459381
1328.704168	0.128225729
1330.632621	0.126719266
1332.561075	0.125376821
1334.489528	0.125039950
1336.417981	0.125923812
1338.346434	0.126762122
1340.274887	0.125649914
1342.203340	0.122387074
1344.131793	0.119056083
1346.060246	0.117208250
1347.988699	0.116449416
1349.917152	0.115717441
1351.845605	0.114676543
1353.774058	0.113424547
1355.702511	0.112097792
1357.630965	0.111148417
1359.559418	0.111054257
1361.487871	0.111271814
1363.416324	0.110641338
1365.344777	0.108940311
1367.273230	0.106917918
1369.201683	0.105507895
1371.130136	0.105145514
1373.058589	0.105230831
1374.987042	0.104716823
1376.915495	0.103167243
1378.843948	0.101198137
1380.772401	0.099644475
1382.700854	0.099020794
1384.629308	0.099260800
1386.557761	0.099295236
1388.486214	0.098348677
1390.414667	0.097056523
1392.343120	0.096444689
1394.271573	0.096829452
1396.200026	0.097197205
1398.128479	0.095956594
1400.056932	0.093391597
1401.985385	0.091013566
1403.913838	0.089458123
1405.842291	0.088570610
1407.770744	0.087745406
1409.699198	0.086813994
1411.627651	0.086144671
1413.556104	0.086102359
1415.484557	0.086786479
1417.413010	0.087247118
1419.341463	0.086646818
1421.269916	0.085607283
1423.198369	0.084576584
1425.126822	0.083623379
1427.055275	0.082506463
1428.983728	0.081047684
1430.912181	0.080140404
1432.840634	0.080301277
1434.769087	0.080527604
1436.697541	0.079904966
1438.625994	0.078586057
1440.554447	0.076708928
1442.482900	0.075150885
1444.411353	0.074744731
1446.339806	0.074757859
1448.268259	0.074280865
1450.196712	0.073739491
1452.125165	0.074357651
1454.053618	0.076584086
1455.982071	0.078890696
1457.910524	0.078562938
1459.838977	0.075351566
1461.767431	0.072027616
1463.695884	0.069950171
1465.624337	0.068804823
1467.552790	0.068281069
1469.481243	0.068650261
1471.409696	0.070000164
1473.338149	0.071077868
1475.266602	0.069877066
1477.195055	0.067164324
1479.123508	0.065015949
1481.051961	0.063869253
1482.980414	0.063597992
1484.908867	0.064312026
1486.837321	0.065724373
1488.765774	0.066258073
1490.694227	0.064824186
1492.622680	0.063272566
1494.551133	0.062953487
1496.479586	0.063079022
1498.408039	0.062243741
1500.336492	0.060743220
1502.264945	0.060509894
1504.193398	0.062501900
1506.121851	0.065750264
1508.050304	0.066698261
1509.978757	0.063434817
1511.907210	0.059955519
1513.835664	0.059044823
1515.764117	0.060022000
1517.692570	0.061376050
1519.621023	0.062096108
1521.549476	0.061859138
1523.477929	0.060547121
1525.406382	0.058124702
1527.334835	0.055730931
1529.263288	0.054470345
1531.191741	0.053946622
1533.120194	0.053451989
1535.048647	0.053692475
1536.977100	0.055582810
1538.905554	0.059373561
1540.834007	0.063031375
1542.762460	0.061582703
1544.690913	0.056396861
1546.619366	0.052110959
1548.547819	0.049904931
1550.476272	0.049218308
1552.404725	0.049599182
1554.333178	0.050839093
1556.261631	0.052538581
1558.190084	0.053393938
1560.118537	0.052689079
1562.046990	0.050866086
1563.975443	0.048891388
1565.903897	0.048112832
1567.832350	0.048416100
1569.760803	0.048711684
1571.689256	0.048908390
1573.617709	0.049335163
1575.546162	0.049617331
1577.474615	0.048911404
1579.403068	0.047218867
1581.331521	0.045584437
1583.259974	0.044825420
1585.188427	0.044939321
1587.116880	0.045500588
1589.045333	0.046022356
1590.973787	0.046455987
1592.902240	0.046959076
1594.830693	0.047240581
1596.759146	0.047077131
1598.687599	0.046875019
1600.616052	0.047037967
1602.544505	0.047428958
1604.472958	0.047709245
1606.401411	0.047758657
1608.329864	0.047594164
1610.258317	0.047446594
1612.186770	0.048029587
1614.115223	0.049721409
1616.043677	0.051782139
1617.972130	0.053116448
1619.900583	0.053668424
1621.829036	0.054081261
1623.757489	0.054544304
1625.685942	0.054472286
1627.614395	0.053858891
1629.542848	0.053361453
1631.471301	0.053481810
1633.399754	0.054554921
1635.328207	0.056384195
1637.256660	0.057253413
1639.185113	0.055917364
1641.113566	0.054448333
1643.042020	0.055016082
1644.970473	0.057412568
1646.898926	0.059895493
1648.827379	0.061058972
1650.755832	0.060790882
1652.684285	0.059864726
1654.612738	0.058945484
1656.541191	0.057077698
1658.469644	0.054962795
1660.398097	0.053830896
1662.326550	0.053260196
1664.255003	0.052924596
1666.183456	0.053157691
1668.111910	0.053662058
1670.040363	0.053824019
1671.968816	0.053312391
1673.897269	0.052074876
1675.825722	0.050705317
1677.754175	0.049902312
1679.682628	0.049780995
1681.611081	0.050190672
1683.539534	0.050156504
1685.467987	0.049080871
1687.396440	0.047222618
1689.324893	0.045004290
1691.253346	0.043494847
1693.181799	0.043253805
1695.110253	0.044210695
1697.038706	0.045977049
1698.967159	0.046409253
1700.895612	0.044897579
1702.824065	0.043319024
1704.752518	0.041899286
1706.680971	0.040381916
1708.609424	0.038761318
1710.537877	0.037522711
1712.466330	0.037450109
1714.394783	0.038752098
1716.323236	0.040185153
1718.251689	0.039777618
1720.180143	0.037849188
1722.108596	0.035894107
1724.037049	0.034539949
1725.965502	0.033993125
1727.893955	0.034245189
1729.822408	0.035144206
1731.750861	0.036120698
1733.679314	0.036503095
1735.607767	0.036289588
1737.536220	0.035650443
1739.464673	0.035057992
1741.393126	0.034962803
1743.321579	0.035074662
1745.250032	0.035193663
1747.178486	0.035227537
1749.106939	0.034865122
1751.035392	0.034293596
1752.963845	0.034000725
1754.892298	0.033900369
1756.820751	0.033905033
1758.749204	0.034195181
1760.677657	0.034382734
1762.606110	0.034120005
1764.534563	0.033795148
1766.463016	0.034024261
1768.391469	0.035213422
1770.319922	0.036857281
1772.248376	0.037742265
1774.176829	0.037521645
1776.105282	0.036930759
1778.033735	0.036642112
1779.962188	0.036771372
1781.890641	0.036952607
1783.819094	0.036781710
1785.747547	0.036567390
1787.676000	0.036981910
1789.604453	0.037999202
1791.532906	0.038893174
1793.461359	0.039105639
1795.389812	0.038857698
1797.318266	0.038719106
1799.246719	0.038904417
1801.175172	0.039133951
1803.103625	0.039194234
1805.032078	0.039353400
1806.960531	0.040031150
1808.888984	0.041098710
1810.817437	0.041767675
1812.745890	0.041444615
1814.674343	0.040564314
1816.602796	0.040055364
1818.531249	0.040291041
1820.459702	0.040951762
1822.388155	0.041623093
1824.316609	0.042045400
1826.245062	0.042306755
1828.173515	0.042451680
1830.101968	0.042314395
1832.030421	0.041872673
1833.958874	0.041338187
1835.887327	0.040979411
1837.815780	0.040714573
1839.744233	0.040627658
1841.672686	0.041081037
1843.601139	0.041846190
1845.529592	0.042064607
1847.458045	0.041262981
1849.386499	0.040122751
1851.314952	0.039364766
1853.243405	0.038968060
1855.171858	0.038710024
1857.100311	0.038583241
1859.028764	0.038673129
1860.957217	0.038925465
1862.885670	0.039214469
1864.814123	0.039520636
1866.742576	0.039687805
1868.671029	0.039352108
1870.599482	0.038435083
1872.527935	0.037284140
1874.456388	0.036348056
1876.384842	0.035880171
1878.313295	0.035772789
1880.241748	0.035732906
1882.170201	0.035535000
1884.098654	0.035203204
1886.027107	0.034997117
1887.955560	0.034980819
1889.884013	0.034883562
1891.812466	0.034477443
1893.740919	0.033915497
1895.669372	0.033511005
1897.597825	0.033187803
1899.526278	0.032714713
1901.454732	0.032200985
1903.383185	0.031876754
1905.311638	0.031771556
1907.240091	0.031749643
1909.168544	0.031674143
1911.096997	0.031449921
1913.025450	0.031136645
1914.953903	0.030819003
1916.882356	0.030475326
1918.810809	0.030310642
1920.739262	0.030270727
1922.667715	0.029967917
1924.596168	0.029399974
1926.524622	0.028809391
1928.453075	0.028426258
1930.381528	0.028225176
1932.309981	0.027889317
1934.238434	0.027290653
1936.166887	0.026754692
1938.095340	0.026528370
1940.023793	0.026583888
1941.952246	0.026839290
1943.880699	0.026960749
1945.809152	0.026615229
1947.737605	0.026074789
1949.666058	0.025637237
1951.594511	0.025258211
1953.522965	0.024921408
1955.451418	0.024640845
1957.379871	0.024352118
1959.308324	0.024121957
1961.236777	0.024058921
1963.165230	0.024070978
1965.093683	0.024076274
1967.022136	0.024040196
1968.950589	0.023839638
1970.879042	0.023465455
1972.807495	0.023090528
1974.735948	0.022727355
1976.664401	0.022306468
1978.592855	0.022001740
1980.521308	0.021858722
1982.449761	0.021634743
1984.378214	0.021245290
1986.306667	0.020865414
1988.235120	0.020703949
1990.163573	0.020759039
1992.092026	0.020735979
1994.020479	0.020508789
1995.948932	0.020326611
1997.877385	0.020269914
1999.805838	0.020138217
2001.734291	0.019916276
2003.662744	0.019692028
2005.591198	0.019404085
2007.519651	0.018997053
2009.448104	0.018602923
2011.376557	0.018420298
2013.305010	0.018416896
2015.233463	0.018508783
2017.161916	0.018601689
2019.090369	0.018439330
2021.018822	0.018235229
2022.947275	0.018396329
2024.875728	0.018557018
2026.804181	0.018259762
2028.732634	0.017824449
2030.661088	0.017732590
2032.589541	0.017821157
2034.517994	0.017574871
2036.446447	0.017073821
2038.374900	0.016823819
2040.303353	0.016842324
2042.231806	0.016903460
2044.160259	0.016961200
2046.088712	0.016889656
2048.017165	0.016662285
2049.945618	0.016521011
2051.874071	0.016527381
2053.802524	0.016379522
2055.730978	0.016012060
2057.659431	0.015796229
2059.587884	0.015837818
2061.516337	0.015788987
2063.444790	0.015538295
2065.373243	0.015387924
2067.301696	0.015446626
2069.230149	0.015452982
2071.158602	0.015285907
2073.087055	0.015126078
2075.015508	0.015132929
2076.943961	0.015192595
2078.872414	0.015022014
2080.800867	0.014612394
2082.729321	0.014293096
2084.657774	0.014285453
2086.586227	0.014519271
2088.514680	0.014704461
2090.443133	0.014606626
2092.371586	0.014417728
2094.300039	0.014469139
2096.228492	0.014602579
2098.156945	0.014516265
2100.085398	0.014336234
2102.013851	0.014250585
2103.942304	0.014219608
2105.870757	0.014150791
2107.799211	0.013965433
2109.727664	0.013727538
2111.656117	0.013569641
2113.584570	0.013653025
2115.513023	0.013977473
2117.441476	0.014229394
2119.369929	0.014270036
2121.298382	0.014175285
2123.226835	0.013886786
2125.155288	0.013410837
2127.083741	0.012951260
2129.012194	0.012840087
2130.940647	0.012923334
2132.869100	0.012732826
2134.797554	0.012476589
2136.726007	0.012459097
2138.654460	0.012600898
2140.582913	0.012840541
2142.511366	0.012902230
2144.439819	0.012595779
2146.368272	0.012194132
2148.296725	0.012049389
2150.225178	0.012252595
2152.153631	0.012488209
2154.082084	0.012315750
2156.010537	0.011862998
2157.938990	0.011929445
2159.867444	0.012592151
2161.795897	0.012956474
2163.724350	0.012658887
2165.652803	0.012157373
2167.581256	0.011813729
2169.509709	0.011715698
2171.438162	0.011752903
2173.366615	0.011708456
2175.295068	0.011692983
2177.223521	0.011823204
2179.151974	0.011830966
2181.080427	0.011612103
2183.008880	0.011490066
2184.937334	0.011502564
2186.865787	0.011316103
2188.794240	0.010904397
2190.722693	0.010793770
2192.651146	0.011281119
2194.579599	0.011728876
2196.508052	0.011577704
2198.436505	0.011306391
2200.364958	0.011346974
2202.293411	0.011347806
2204.221864	0.010968903
2206.150317	0.010502503
2208.078770	0.010420267
2210.007223	0.010682981
2211.935677	0.010868072
2213.864130	0.010811899
2215.792583	0.010701484
2217.721036	0.010801569
2219.649489	0.011009704
2221.577942	0.011002089
2223.506395	0.010836177
2225.434848	0.010687952
2227.363301	0.010476843
2229.291754	0.010041717
2231.220207	0.009592270
2233.148660	0.009510196
2235.077113	0.009750923
2237.005567	0.010003950
2238.934020	0.010237537
2240.862473	0.010408862
2242.790926	0.010228453
2244.719379	0.009765594
2246.647832	0.009457447
2248.576285	0.009464554
2250.504738	0.009667699
2252.433191	0.009581734
2254.361644	0.009191619
2256.290097	0.008842573
2258.218550	0.008754521
2260.147003	0.008828908
2262.075456	0.008920505
2264.003910	0.009015780
2265.932363	0.009200420
2267.860816	0.009435097
2269.789269	0.009511866
2271.717722	0.009395751
2273.646175	0.009311630
2275.574628	0.009309046
2277.503081	0.009190207
2279.431534	0.008825197
2281.359987	0.008325371
2283.288440	0.007989905
2285.216893	0.008016382
2287.145346	0.008335293
2289.073800	0.008714268
2291.002253	0.008879354
2292.930706	0.008765655
2294.859159	0.008608240
2296.787612	0.008665217
2298.716065	0.008857984
2300.644518	0.008841676
2302.572971	0.008648733
2304.501424	0.008636476
2306.429877	0.008771159
2308.358330	0.008674367
2310.286783	0.008244531
2312.215236	0.007851304
2314.143690	0.007895036
2316.072143	0.008296604
2318.000596	0.008598593
2319.929049	0.008696628
2321.857502	0.008866955
2323.785955	0.009104988
2325.714408	0.009099855
2327.642861	0.008928487
2329.571314	0.008951268
2331.499767	0.009059684
2333.428220	0.009058148
2335.356673	0.009025717
2337.285126	0.008685761
2339.213579	0.007551932
2341.142033	0.005975673
2343.070486	0.005109126
2344.998939	0.005741724
2346.927392	0.007686452
2348.855845	0.009471620
2350.784298	0.009457081
2352.712751	0.007697419
2354.641204	0.005954828
2356.569657	0.005445514
2358.498110	0.006014928
2360.426563	0.006732196
2362.355016	0.006993430
2364.283469	0.007089727
2366.211923	0.006797735
2368.140376	0.006186170
2370.068829	0.005847654
2371.997282	0.006090373
2373.925735	0.006601173
2375.854188	0.006768675
2377.782641	0.006631076
2379.711094	0.006550927
2381.639547	0.006703064
2383.568000	0.007026361
2385.496453	0.007088388
2387.424906	0.006649506
2389.353359	0.006252857
2391.281812	0.006371208
2393.210266	0.006700290
2395.138719	0.006769363
2397.067172	0.006641401
2398.995625	0.006633706
2400.924078	0.006765212
2402.852531	0.006811855
2404.780984	0.006531144
2406.709437	0.006143479
2408.637890	0.005951542
2410.566343	0.005798696
2412.494796	0.005613751
2414.423249	0.005624405
2416.351702	0.005702555
2418.280156	0.005687576
2420.208609	0.005769493
2422.137062	0.006074501
2424.065515	0.006334879
2425.993968	0.006166117
2427.922421	0.005755369
2429.850874	0.005627631
2431.779327	0.005938436
2433.707780	0.006376738
2435.636233	0.006443055
2437.564686	0.005984786
2439.493139	0.005366332
2441.421592	0.005221714
2443.350045	0.005790318
2445.278499	0.006343587
2447.206952	0.006276896
2449.135405	0.006116500
2451.063858	0.006321465
2452.992311	0.006659725
2454.920764	0.006674421
2456.849217	0.006235810
2458.777670	0.005942496
2460.706123	0.006191489
2462.634576	0.006417802
2464.563029	0.006324933
2466.491482	0.006167963
2468.419935	0.006098904
2470.348389	0.006174562
2472.276842	0.006127475
2474.205295	0.005918979
2476.133748	0.006066131
2478.062201	0.006512022
2479.990654	0.006791946
2481.919107	0.006914828
2483.847560	0.006876700
2485.776013	0.006732145
2487.704466	0.006756610
2489.632919	0.006988180
2491.561372	0.007197961
2493.489825	0.007174050
2495.418279	0.007166528
2497.346732	0.007458022
2499.275185	0.007795523
2501.203638	0.007859998
2503.132091	0.007708634
2505.060544	0.007724389
2506.988997	0.008068214
2508.917450	0.008407224
2510.845903	0.008491318
2512.774356	0.008552656
2514.702809	0.008805760
2516.631262	0.009036183
2518.559715	0.009040526
2520.488168	0.009106606
2522.416622	0.009582098
2524.345075	0.010228036
2526.273528	0.010579566
2528.201981	0.010472074
2530.130434	0.010215303
2532.058887	0.010266531
2533.987340	0.010573505
2535.915793	0.010735488
2537.844246	0.010880963
2539.772699	0.011275925
2541.701152	0.011624644
2543.629605	0.011805492
2545.558058	0.011950044
2547.486512	0.012124233
2549.414965	0.012460955
2551.343418	0.012848601
2553.271871	0.013181854
2555.200324	0.013484563
2557.128777	0.013575423
2559.057230	0.013541989
2560.985683	0.013783598
2562.914136	0.014211642
2564.842589	0.014374416
2566.771042	0.014410248
2568.699495	0.014752057
2570.627948	0.015186677
2572.556401	0.015443921
2574.484855	0.015653770
2576.413308	0.015859643
2578.341761	0.016165897
2580.270214	0.016637020
2582.198667	0.017071016
2584.127120	0.017325658
2586.055573	0.017452594
2587.984026	0.017509235
2589.912479	0.017525714
2591.840932	0.017749822
2593.769385	0.018231995
2595.697838	0.018521154
2597.626291	0.018381918
2599.554745	0.018118208
2601.483198	0.018013531
2603.411651	0.018062197
2605.340104	0.018215103
2607.268557	0.018434843
2609.197010	0.018626980
2611.125463	0.018722944
2613.053916	0.018651018
2614.982369	0.018357404
2616.910822	0.018027088
2618.839275	0.017914925
2620.767728	0.018040372
2622.696181	0.018416686
2624.624635	0.018970527
2626.553088	0.019248730
2628.481541	0.018923448
2630.409994	0.018310413
2632.338447	0.017914480
2634.266900	0.017912511
2636.195353	0.018205123
2638.123806	0.018337527
2640.052259	0.018026633
2641.980712	0.017792672
2643.909165	0.017918345
2645.837618	0.018102948
2647.766071	0.018067656
2649.694524	0.017637515
2651.622978	0.017139079
2653.551431	0.016945332
2655.479884	0.016951045
2657.408337	0.017089954
2659.336790	0.017239885
2661.265243	0.017224813
2663.193696	0.017075883
2665.122149	0.016900986
2667.050602	0.016731504
2668.979055	0.016514208
2670.907508	0.016365884
2672.835961	0.016326701
2674.764414	0.016221352
2676.692868	0.016055884
2678.621321	0.016011357
2680.549774	0.016089102
2682.478227	0.016134011
2684.406680	0.016049713
2686.335133	0.015769791
2688.263586	0.015359293
2690.192039	0.015009139
2692.120492	0.014927086
2694.048945	0.015189848
2695.977398	0.015480733
2697.905851	0.015564907
2699.834304	0.015631242
2701.762757	0.015662290
2703.691211	0.015453605
2705.619664	0.015144854
2707.548117	0.014886210
2709.476570	0.014693259
2711.405023	0.014550533
2713.333476	0.014457522
2715.261929	0.014444784
2717.190382	0.014349570
2719.118835	0.014158932
2721.047288	0.014073009
2722.975741	0.014220699
2724.904194	0.014565622
2726.832647	0.014504963
2728.761101	0.013782102
2730.689554	0.013308709
2732.618007	0.013399089
2734.546460	0.013588332
2736.474913	0.013863786
2738.403366	0.014092113
2740.331819	0.014007577
2742.260272	0.013771076
2744.188725	0.013335593
2746.117178	0.012738247
2748.045631	0.012529843
2749.974084	0.012807407
2751.902537	0.013012682
2753.830991	0.012944384
2755.759444	0.012725883
2757.687897	0.012466108
2759.616350	0.012253547
2761.544803	0.012062749
2763.473256	0.011946836
2765.401709	0.012081393
2767.330162	0.012481709
2769.258615	0.012811736
2771.187068	0.012739774
2773.115521	0.012312686
2775.043974	0.011915696
2776.972427	0.011973624
2778.900880	0.012316592
2780.829334	0.012385500
2782.757787	0.012113390
2784.686240	0.011929418
2786.614693	0.012068746
2788.543146	0.012326739
2790.471599	0.012370789
2792.400052	0.012065400
2794.328505	0.011567544
2796.256958	0.011285782
2798.185411	0.011603274
2800.113864	0.012255128
2802.042317	0.012690390
2803.970770	0.012691245
2805.899224	0.012145774
2807.827677	0.011357304
2809.756130	0.011005019
2811.684583	0.011366275
2813.613036	0.012064380
2815.541489	0.012390760
2817.469942	0.012092621
2819.398395	0.011555396
2821.326848	0.011121533
2823.255301	0.010894591
2825.183754	0.010759161
2827.112207	0.010751992
2829.040660	0.011074794
2830.969113	0.011420496
2832.897567	0.011541815
2834.826020	0.011719908
2836.754473	0.011977877
2838.682926	0.012010354
2840.611379	0.011610115
2842.539832	0.011042211
2844.468285	0.010900370
2846.396738	0.011233450
2848.325191	0.011618813
2850.253644	0.011794916
2852.182097	0.011824082
2854.110550	0.011889489
2856.039003	0.011715618
2857.967457	0.011033738
2859.895910	0.010275649
2861.824363	0.009970103
2863.752816	0.010105998
2865.681269	0.010421930
2867.609722	0.010740735
2869.538175	0.010931661
2871.466628	0.011045819
2873.395081	0.011022002
2875.323534	0.010783160
2877.251987	0.010764222
2879.180440	0.010911916
2881.108893	0.010718303
2883.037347	0.010368963
2884.965800	0.010313713
2886.894253	0.010492129
2888.822706	0.010671979
2890.751159	0.010809700
2892.679612	0.010805494
2894.608065	0.010579693
2896.536518	0.010454566
2898.464971	0.010649054
2900.393424	0.010833372
2902.321877	0.010813753
2904.250330	0.010787123
2906.178783	0.010888006
2908.107236	0.011170988
2910.035690	0.011395762
2911.964143	0.011224265
2913.892596	0.011069639
2915.821049	0.011212233
2917.749502	0.011164695
2919.677955	0.010956114
2921.606408	0.011079269
2923.534861	0.011297664
2925.463314	0.011271501
2927.391767	0.011230263
2929.320220	0.011312082
2931.248673	0.011475916
2933.177126	0.011675465
2935.105580	0.011575294
2937.034033	0.011133303
2938.962486	0.010830800
2940.890939	0.010892780
2942.819392	0.011031732
2944.747845	0.010824068
2946.676298	0.010500741
2948.604751	0.010671166
2950.533204	0.011197723
2952.461657	0.011620631
2954.390110	0.011688118
2956.318563	0.011404459
2958.247016	0.011201574
2960.175469	0.011383140
2962.103923	0.011825466
2964.032376	0.012089052
2965.960829	0.011773922
2967.889282	0.011165898
2969.817735	0.010911733
2971.746188	0.011002217
2973.674641	0.011067189
2975.603094	0.011108490
2977.531547	0.011240168
2979.460000	0.011442913
2981.388453	0.011684659
2983.316906	0.011713427
2985.245359	0.011145577
2987.173813	0.010516666
2989.102266	0.010619231
2991.030719	0.010993404
2992.959172	0.011093169
2994.887625	0.011150782
2996.816078	0.011152528
2998.744531	0.011130690
3000.672984	0.011505412
3002.601437	0.012169654
3004.529890	0.012581473
3006.458343	0.012604802
3008.386796	0.012442114
3010.315249	0.012270139
3012.243703	0.012304675
3014.172156	0.012578669
3016.100609	0.012925469
3018.029062	0.013140372
3019.957515	0.012979848
3021.885968	0.012702236
3023.814421	0.012758529
3025.742874	0.012969624
3027.671327	0.013039475
3029.599780	0.013073970
3031.528233	0.013197524
3033.456686	0.013302168
3035.385139	0.013170017
3037.313592	0.012762509
3039.242046	0.012543464
3041.170499	0.012771212
3043.098952	0.013060653
3045.027405	0.013197473
3046.955858	0.013338792
3048.884311	0.013476763
3050.812764	0.013684561
3052.741217	0.014085031
3054.669670	0.014389297
3056.598123	0.014282241
3058.526576	0.013934727
3060.455029	0.013667770
3062.383482	0.013620886
3064.311936	0.013911848
3066.240389	0.014497325
3068.168842	0.014923688
3070.097295	0.015036092
3072.025748	0.015258772
3073.954201	0.015532047
3075.882654	0.015406609
3077.811107	0.014960747
3079.739560	0.014589890
3081.668013	0.014484753
3083.596466	0.014573117
3085.524919	0.014818160
3087.453372	0.015180320
3089.381825	0.015298275
3091.310279	0.015130278
3093.238732	0.015113286
3095.167185	0.015381781
3097.095638	0.015824767
3099.024091	0.016123671
3100.952544	0.016116846
3102.880997	0.016317243
3104.809450	0.017068638
3106.737903	0.017754536
3108.666356	0.017829323
3110.594809	0.017728377
3112.523262	0.017912570
3114.451715	0.018253462
3116.380169	0.018521557
3118.308622	0.018608639
3120.237075	0.018596042
3122.165528	0.018719500
3124.093981	0.018664140
3126.022434	0.018158527
3127.950887	0.017976034
3129.879340	0.018350327
3131.807793	0.018522285
3133.736246	0.018422989
3135.664699	0.018566232
3137.593152	0.018967126
3139.521605	0.019383017
3141.450058	0.019622033
3143.378512	0.019444272
3145.306965	0.019021893
3147.235418	0.019012239
3149.163871	0.019505855
3151.092324	0.020129442
3153.020777	0.020492492
3154.949230	0.020304937
3156.877683	0.019935822
3158.806136	0.019844133
3160.734589	0.019994603
3162.663042	0.020575617
3164.591495	0.021535100
3166.519948	0.022033852
3168.448402	0.021971473
3170.376855	0.022138432
3172.305308	0.022525484
3174.233761	0.022443444
3176.162214	0.022019947
3178.090667	0.021992730
3180.019120	0.022358293
3181.947573	0.022736570
3183.876026	0.023079725
3185.804479	0.023403356
3187.732932	0.023781503
3189.661385	0.023986209
3191.589838	0.023840081
3193.518292	0.023922442
3195.446745	0.024480090
3197.375198	0.024779391
3199.303651	0.024381813
3201.232104	0.023946587
3203.160557	0.024121886
3205.089010	0.024582678
3207.017463	0.024952691
3208.945916	0.025366586
3210.874369	0.025558846
3212.802822	0.025156118
3214.731275	0.024749819
3216.659728	0.024976006
3218.588181	0.025548862
3220.516635	0.025958480
3222.445088	0.026099525
3224.373541	0.026190238
3226.301994	0.026416345
3228.230447	0.026846260
3230.158900	0.027382651
3232.087353	0.027742693
3234.015806	0.027891533
3235.944259	0.028144443
3237.872712	0.028469337
3239.801165	0.028652590
3241.729618	0.028612683
3243.658071	0.028127501
3245.586525	0.027295796
3247.514978	0.026706787
3249.443431	0.026686581
3251.371884	0.026947368
3253.300337	0.027226465
3255.228790	0.027634084
3257.157243	0.027748147
3259.085696	0.027457532
3261.014149	0.027598752
3262.942602	0.028096948
3264.871055	0.028273461
3266.799508	0.028457692
3268.727961	0.029066544
3270.656414	0.029810442
3272.584868	0.030355237
3274.513321	0.030412799
3276.441774	0.029977014
3278.370227	0.029498070
3280.298680	0.029247178
3282.227133	0.029256336
3284.155586	0.029654514
3286.084039	0.030202534
3288.012492	0.030196574
3289.940945	0.029871851
3291.869398	0.030102670
3293.797851	0.030485164
3295.726304	0.030213220
3297.654758	0.029546874
3299.583211	0.029160112
3301.511664	0.029535828
3303.440117	0.030703150
3305.368570	0.031894669
3307.297023	0.032092389
3309.225476	0.031408302
3311.153929	0.031131385
3313.082382	0.031721555
3315.010835	0.032142803
3316.939288	0.031804025
3318.867741	0.031345077
3320.796194	0.031032816
3322.724648	0.030650007
3324.653101	0.030610427
3326.581554	0.031371169
3328.510007	0.032275856
3330.438460	0.032139845
3332.366913	0.031220878
3334.295366	0.030955670
3336.223819	0.031641718
3338.152272	0.032326829
3340.080725	0.032374207
3342.009178	0.032240927
3343.937631	0.032723453
3345.866084	0.033625029
3347.794537	0.034246456
3349.722991	0.034670331
3351.651444	0.035082899
3353.579897	0.035011023
3355.508350	0.034298196
3357.436803	0.033648428
3359.365256	0.033708528
3361.293709	0.034096543
3363.222162	0.034138579
3365.150615	0.034187254
3367.079068	0.034583990
3369.007521	0.034616634
3370.935974	0.034151353
3372.864427	0.034226082
3374.792881	0.035171065
3376.721334	0.035995889
3378.649787	0.036034379
3380.578240	0.035848156
3382.506693	0.035937507
3384.435146	0.036063697
3386.363599	0.036063898
3388.292052	0.036161456
3390.220505	0.036424022
3392.148958	0.036581937
3394.077411	0.036494218
3396.005864	0.036371399
3397.934317	0.036453675
3399.862770	0.036728971
3401.791224	0.037068851
3403.719677	0.037041452
3405.648130	0.036693409
3407.576583	0.036393039
3409.505036	0.036445782
3411.433489	0.036641631
3413.361942	0.036983177
3415.290395	0.037453543
3417.218848	0.037686899
3419.147301	0.037866853
3421.075754	0.038335372
3423.004207	0.038720328
3424.932660	0.038723320
3426.861114	0.038251296
3428.789567	0.037332237
3430.718020	0.036722854
3432.646473	0.036826309
3434.574926	0.037050772
3436.503379	0.036953308
3438.431832	0.036760215
3440.360285	0.037021589
3442.288738	0.037600450
3444.217191	0.037696805
3446.145644	0.037133623
3448.074097	0.036589783
3450.002550	0.036584601
3451.931004	0.036905978
3453.859457	0.036888290
3455.787910	0.036406688
3457.716363	0.036121167
3459.644816	0.036223635
3461.573269	0.036134325
3463.501722	0.035703808
3465.430175	0.035489351
3467.358628	0.035663091
3469.287081	0.035671543
3471.215534	0.035217997
3473.143987	0.034777667
3475.072440	0.034581307
3477.000893	0.034483820
3478.929347	0.034718882
3480.857800	0.035251845
3482.786253	0.035532843
3484.714706	0.035430178
3486.643159	0.034983952
3488.571612	0.034248479
3490.500065	0.033683926
3492.428518	0.033511292
3494.356971	0.033546295
3496.285424	0.033721495
3498.213877	0.033902217
3500.142330	0.033880129
3502.070783	0.033708688
3503.999237	0.033527587
3505.927690	0.033447027
3507.856143	0.033339057
3509.784596	0.032736514
3511.713049	0.031616986
3513.641502	0.030821081
3515.569955	0.030945227
3517.498408	0.031449147
3519.426861	0.031532697
3521.355314	0.031321805
3523.283767	0.031232087
3525.212220	0.031175165
3527.140673	0.031020319
3529.069126	0.030777095
3530.997580	0.030442491
3532.926033	0.030165778
3534.854486	0.029984176
3536.782939	0.029644744
3538.711392	0.029090662
3540.639845	0.028646175
3542.568298	0.028707791
3544.496751	0.029383732
3546.425204	0.030101290
3548.353657	0.029916545
3550.282110	0.028704533
3552.210563	0.027353413
3554.139016	0.026634591
3556.067470	0.026542811
3557.995923	0.026853181
3559.924376	0.027337082
3561.852829	0.027626116
3563.781282	0.027702710
3565.709735	0.027778549
3567.638188	0.027683273
3569.566641	0.027195660
3571.495094	0.026418518
3573.423547	0.025591878
3575.352000	0.025064588
3577.280453	0.024836538
3579.208906	0.024377229
3581.137360	0.023573246
3583.065813	0.023044782
3584.994266	0.023259418
3586.922719	0.023769084
3588.851172	0.023495544
3590.779625	0.022375597
3592.708078	0.021349508
3594.636531	0.021114537
3596.564984	0.021512570
3598.493437	0.021534013
3600.421890	0.020805396
3602.350343	0.020173544
3604.278796	0.020171354
3606.207249	0.020638201
3608.135703	0.021399897
3610.064156	0.021838926
3611.992609	0.021188810
3613.921062	0.019971676
3615.849515	0.019089811
3617.777968	0.018774154
3619.706421	0.019116266
3621.634874	0.019699819
3623.563327	0.019789387
3625.491780	0.019408623
3627.420233	0.018971868
3629.348686	0.018922197
3631.277139	0.019239409
3633.205593	0.019145621
3635.134046	0.018308071
3637.062499	0.017243765
3638.990952	0.016567810
3640.919405	0.016494187
3642.847858	0.016808117
3644.776311	0.017345199
3646.704764	0.018380899
3648.633217	0.019443793
3650.561670	0.018632488
3652.490123	0.016604278
3654.418576	0.015251251
3656.347029	0.014755023
3658.275482	0.014617447
3660.203936	0.014327982
3662.132389	0.013749096
3664.060842	0.013105347
3665.989295	0.012482058
3667.917748	0.011772007
3669.846201	0.011287007
3671.774654	0.011749956
3673.703107	0.013088332
3675.631560	0.014558925
3677.560013	0.015073135
3679.488466	0.014236603
3681.416919	0.012959588
3683.345372	0.012052130
3685.273826	0.011846659
3687.202279	0.012452646
3689.130732	0.013433993
3691.059185	0.013713651
3692.987638	0.012955373
3694.916091	0.011764280
3696.844544	0.010935050
3698.772997	0.010760771
3700.701450	0.010809064
3702.629903	0.010835811
3704.558356	0.011092757
3706.486809	0.011517169
3708.415262	0.011830360
3710.343716	0.012052885
3712.272169	0.012051241
3714.200622	0.011646382
3716.129075	0.011393562
3718.057528	0.011679343
3719.985981	0.012180248
3721.914434	0.012514069
3723.842887	0.012701073
3725.771340	0.012645452
3727.699793	0.012366027
3729.628246	0.012347609
3731.556699	0.013109715
3733.485152	0.014191985
3735.413605	0.013985035
3737.342059	0.012950936
3739.270512	0.012791017
3741.198965	0.013158130
3743.127418	0.013249476
3745.055871	0.013931020
3746.984324	0.016138509
3748.912777	0.018460570
3750.841230	0.018517176
3752.769683	0.016296001
3754.698136	0.014083156
3756.626589	0.012912991
3758.555042	0.012727208
3760.483495	0.013214245
3762.411949	0.013668074
3764.340402	0.013575530
3766.268855	0.012944830
3768.197308	0.012265556
3770.125761	0.012345186
3772.054214	0.013153294
3773.982667	0.013598756
3775.911120	0.013210651
3777.839573	0.012549167
3779.768026	0.012269197
3781.696479	0.012346802
3783.624932	0.012340968
3785.553385	0.012499735
3787.481838	0.013164582
3789.410292	0.013762113
3791.338745	0.013516779
3793.267198	0.012690599
3795.195651	0.012336403
3797.124104	0.012935742
3799.052557	0.013739969
3800.981010	0.014179457
3802.909463	0.014744374
3804.837916	0.015171090
3806.766369	0.014879243
3808.694822	0.014447263
3810.623275	0.014328197
3812.551728	0.013937554
3814.480182	0.012932127
3816.408635	0.012331137
3818.337088	0.012871132
3820.265541	0.013646671
3822.193994	0.014153866
3824.122447	0.014466056
3826.050900	0.014211806
3827.979353	0.013693092
3829.907806	0.013528646
3831.836259	0.013650816
3833.764712	0.013602346
3835.693165	0.013404016
3837.621618	0.013548028
3839.550071	0.013880078
3841.478525	0.013665894
3843.406978	0.012904165
3845.335431	0.012431927
3847.263884	0.012741407
3849.192337	0.013330108
3851.120790	0.013066290
3853.049243	0.012000192
3854.977696	0.012033294
3856.906149	0.013276184
3858.834602	0.013982697
3860.763055	0.013858565
3862.691508	0.013836008
3864.619961	0.014152771
3866.548415	0.014546008
3868.476868	0.014877417
3870.405321	0.014826040
3872.333774	0.013949504
3874.262227	0.012613938
3876.190680	0.011906973
3878.119133	0.012009196
3880.047586	0.012570219
3881.976039	0.013220178
3883.904492	0.013268162
3885.832945	0.012728460
3887.761398	0.012460665
3889.689851	0.012646125
3891.618305	0.012971909
3893.546758	0.013213720
3895.475211	0.013417774
3897.403664	0.013873122
3899.332117	0.014260504
3901.260570	0.013802500
3903.189023	0.012835431
3905.117476	0.012293640
3907.045929	0.012046548
3908.974382	0.011608317
3910.902835	0.011194452
3912.831288	0.011137269
3914.759741	0.011233021
3916.688194	0.011210092
3918.616648	0.011069426
3920.545101	0.010987053
3922.473554	0.010975116
3924.402007	0.010687328
3926.330460	0.010246397
3928.258913	0.010240265
3930.187366	0.010689209
3932.115819	0.010971868
3934.044272	0.010817776
3935.972725	0.010541575
3937.901178	0.010396805
3939.829631	0.010502685
3941.758084	0.010835009
3943.686538	0.010957655
3945.614991	0.010633717
3947.543444	0.010437688
3949.471897	0.010708251
3951.400350	0.010995264
3953.328803	0.011104297
3955.257256	0.011282790
3957.185709	0.011402929
3959.114162	0.011121484
3961.042615	0.010489513
3962.971068	0.010001508
3964.899521	0.009969282
3966.827974	0.010165988
3968.756427	0.010115340
3970.684881	0.009982715
3972.613334	0.010177342
3974.541787	0.010686334
3976.470240	0.011039595
3978.398693	0.010822872
3980.327146	0.010520515
3982.255599	0.010823739
3984.184052	0.011078384
3986.112505	0.010567535
3988.040958	0.009937040
3989.969411	0.009749484
3991.897864	0.010225821
3993.826317	0.011241344
3995.754771	0.011877698
3997.683224	0.011632105
3999.611677	0.011239019
4001.540130	0.011241267
4003.468583	0.011285814
4005.397036	0.011087433
4007.325489	0.010572311
4009.253942	0.009783035
4011.182395	0.009178312
4013.110848	0.009159738
4015.039301	0.009597495
4016.967754	0.009859049
4018.896207	0.009869856
4020.824661	0.010065397
4022.753114	0.009863758
4024.681567	0.009344045
4026.610020	0.009611280
4028.538473	0.010035058
4030.466926	0.009650417
4032.395379	0.009248448
4034.323832	0.009282510
4036.252285	0.009243113
4038.180738	0.009443275
4040.109191	0.009975191
4042.037644	0.010119968
4043.966097	0.009878310
4045.894550	0.009458882
4047.823004	0.008924521
4049.751457	0.008808573
4051.679910	0.009312377
4053.608363	0.009811134
4055.536816	0.009667750
4057.465269	0.008947277
4059.393722	0.008553874
4061.322175	0.008740492
4063.250628	0.008831865
4065.179081	0.008436673
4067.107534	0.007796647
4069.035987	0.007849026
4070.964440	0.008611473
4072.892894	0.008816602
4074.821347	0.008201028
4076.749800	0.007920031
4078.678253	0.008546731
4080.606706	0.009256027
4082.535159	0.009217392
4084.463612	0.008515614
4086.392065	0.008353766
4088.320518	0.009091053
4090.248971	0.009301069
4092.177424	0.008817366
4094.105877	0.009115870
4096.034330	0.009704484
4097.962783	0.009162728
4099.891237	0.008243307
4101.819690	0.007957391
4103.748143	0.008006779
4105.676596	0.008426979
4107.605049	0.009159165
4109.533502	0.009291762
4111.461955	0.008701506
4113.390408	0.007898446
4115.318861	0.007337782
4117.247314	0.007566042
4119.175767	0.008096030
4121.104220	0.008300567
4123.032673	0.008383052
4124.961127	0.008402862
4126.889580	0.008119444
4128.818033	0.007906764
4130.746486	0.008178027
4132.674939	0.008649122
4134.603392	0.008830252
4136.531845	0.008553600
4138.460298	0.007844191
4140.388751	0.007212956
4142.317204	0.007153664
4144.245657	0.007213861
4146.174110	0.007114597
4148.102563	0.007581436
4150.031017	0.008324293
4151.959470	0.008143224
4153.887923	0.007274411
4155.816376	0.006990193
4157.744829	0.007577857
4159.673282	0.008030485
4161.601735	0.007507177
4163.530188	0.006632103
4165.458641	0.006161135
4167.387094	0.006342030
4169.315547	0.006916525
4171.244000	0.007409810
4173.172453	0.007631785
4175.100906	0.007700492
4177.029360	0.007748741
4178.957813	0.007822863
4180.886266	0.007501846
4182.814719	0.006887949
4184.743172	0.006511169
4186.671625	0.006419660
4188.600078	0.006616982
4190.528531	0.007129389
4192.456984	0.007075754
4194.385437	0.006108956
4196.313890	0.005675314
4198.242343	0.006200543
4200.170796	0.006777638
4202.099250	0.006736881
4204.027703	0.006399098
4205.956156	0.006451558
4207.884609	0.006431600
4209.813062	0.005913295
4211.741515	0.005867164
4213.669968	0.006760719
4215.598421	0.007316552
4217.526874	0.006855167
4219.455327	0.006232191
4221.383780	0.006156439
4223.312233	0.005914961
4225.240686	0.005615183
4227.169139	0.005954903
4229.097593	0.006535283
4231.026046	0.006794159
4232.954499	0.006788283
4234.882952	0.006697148
4236.811405	0.006636768
4238.739858	0.006286778
4240.668311	0.005884804
4242.596764	0.006252058
4244.525217	0.006768255
4246.453670	0.006932943
4248.382123	0.007376104
4250.310576	0.007662810
4252.239029	0.007104516
4254.167483	0.006305294
4256.095936	0.005765102
4258.024389	0.005224124
4259.952842	0.005144040
4261.881295	0.005643281
4263.809748	0.005626865
4265.738201	0.005323485
4267.666654	0.005592378
4269.595107	0.006264673
4271.523560	0.006700592
4273.452013	0.006867357
4275.380466	0.006786951
4277.308919	0.006625890
4279.237373	0.006352041
4281.165826	0.005769244
4283.094279	0.005086891
4285.022732	0.004436672
4286.951185	0.004900977
4288.879638	0.005789468
4290.808091	0.006373071
4292.736544	0.006369340
4294.664997	0.006041008
4296.593450	0.005443030
4298.521903	0.004591842
4300.450356	0.004613477
4302.378809	0.004914341
4304.307262	0.004511920
4306.235716	0.003687870
4308.164169	0.003700128
4310.092622	0.004642705
4312.021075	0.005575073
4313.949528	0.006588684
4315.877981	0.007492393
4317.806434	0.007391887
4319.734887	0.006789822
4321.663340	0.006955396
4323.591793	0.007396182
4325.520246	0.006886892
4327.448699	0.005977894
4329.377152	0.005812095
4331.305606	0.006022664
4333.234059	0.005970541
4335.162512	0.005624243
4337.090965	0.005073314
4339.019418	0.005181505
4340.947871	0.006046328
4342.876324	0.006262717
4344.804777	0.005950186
4346.733230	0.005530037
4348.661683	0.004881468
4350.590136	0.004627398
4352.518589	0.005297392
4354.447042	0.006519139
4356.375495	0.007457391
4358.303949	0.007710979
4360.232402	0.007451099
4362.160855	0.006768488
4364.089308	0.005898464
4366.017761	0.005935067
4367.946214	0.006977902
4369.874667	0.007948196
4371.803120	0.008558726
4373.731573	0.008086938
4375.660026	0.006818986
4377.588479	0.005747214
4379.516932	0.005130804
4381.445385	0.004818575
4383.373839	0.005284443
4385.302292	0.006299180
4387.230745	0.006673186
4389.159198	0.006505923
4391.087651	0.006514645
4393.016104	0.006833424
4394.944557	0.007030352
4396.873010	0.006591788
4398.801463	0.005958941
4400.729916	0.006047863
4402.658369	0.006402764
4404.586822	0.006206393
4406.515275	0.005487986
4408.443729	0.005006707
4410.372182	0.005047382
4412.300635	0.005079647
4414.229088	0.005133977
4416.157541	0.005994966
4418.085994	0.007151080
4420.014447	0.007478657
4421.942900	0.007627389
4423.871353	0.007540814
4425.799806	0.006737308
4427.728259	0.006451150
4429.656712	0.006996956
4431.585165	0.007199555
4433.513618	0.006637501
4435.442072	0.005483689
4437.370525	0.004503740
4439.298978	0.004725747
4441.227431	0.006077631
4443.155884	0.006800740
4445.084337	0.006797883
4447.012790	0.007548658
4448.941243	0.008509412
4450.869696	0.008267162
4452.798149	0.007483784
4454.726602	0.007108869
4456.655055	0.007083690
4458.583508	0.006759256
4460.511962	0.006161117
4462.440415	0.006407952
4464.368868	0.007302925
4466.297321	0.007628457
4468.225774	0.007145614
4470.154227	0.006918290
4472.082680	0.007284867
4474.011133	0.007507843
4475.939586	0.006848413
4477.868039	0.005899221
4479.796492	0.005807774
4481.724945	0.006181139
4483.653398	0.006617623
4485.581851	0.006906763
4487.510305	0.006737706
4489.438758	0.006991302
4491.367211	0.007701179
4493.295664	0.008499063
4495.224117	0.008526501
4497.152570	0.007413665
4499.081023	0.006319426
4501.009476	0.006528799
4502.937929	0.007818117
4504.866382	0.008346740
4506.794835	0.007269935
4508.723288	0.005355777
4510.651741	0.003971315
4512.580195	0.003550357
4514.508648	0.004497013
4516.437101	0.006181013
4518.365554	0.006751421
4520.294007	0.006024958
4522.222460	0.005369247
4524.150913	0.005381861
4526.079366	0.006425864
4528.007819	0.007370788
4529.936272	0.007272263
4531.864725	0.006255670
4533.793178	0.005194290
4535.721631	0.004856105
4537.650084	0.005434923
4539.578538	0.006261002
4541.506991	0.006631290
4543.435444	0.006753398
4545.363897	0.006640438
4547.292350	0.006062607
4549.220803	0.005645481
4551.149256	0.005998082
4553.077709	0.006693562
4555.006162	0.007571870
4556.934615	0.008305551
4558.863068	0.008186192
4560.791521	0.007237182
4562.719974	0.006000693
4564.648428	0.005717109
4566.576881	0.006506712
4568.505334	0.007570683
4570.433787	0.007601318
4572.362240	0.007429549
4574.290693	0.007502940
4576.219146	0.007441785
4578.147599	0.006751821
4580.076052	0.005465497
4582.004505	0.005043645
4583.932958	0.005691193
4585.861411	0.006298661
4587.789864	0.006681330
4589.718318	0.006801160
4591.646771	0.006007596
4593.575224	0.005308477
4595.503677	0.005898708
4597.432130	0.007663574
4599.360583	0.008918674
4601.289036	0.008849981
4603.217489	0.008394888
[truncated: 1,501 more rows]
