# Supplementary material for: Adaptive Method for Quantitative Estimation of Glucose and Fructose Concentrations in Aqueous Solutions Based on Infrared Nanoantenna Optics
Source: Sensors (Basel). 2019 Jul 11;19(14):3053. doi: 10.3390/s19143053 (PMC6678705; doi:10.3390/s19143053)
Supplement: Supplementary file 1 [file sensors-19-03053-s001.zip › 00_Measurement_Data/Fructose cycles/4 c=25 gl/res4 sc50_50 ap100x100/4 c25 gl.20.txt]

748.239793	0.020685382
750.168246	0.020141797
752.096699	0.026377074
754.025152	0.031025434
755.953605	0.029742111
757.882058	0.033760063
759.810511	0.037370656
761.738964	0.034540012
763.667418	0.038276017
765.595871	0.030059882
767.524324	0.023876507
769.452777	0.024977323
771.381230	0.016041636
773.309683	0.004513803
775.238136	0.023152096
777.166589	0.024028022
779.095042	0.022803957
781.023495	0.019917386
782.951948	0.009515641
784.880401	0.022919750
786.808854	0.025655271
788.737308	0.024548059
790.665761	0.024490066
792.594214	0.023802789
794.522667	0.029495960
796.451120	0.026628476
798.379573	0.020947766
800.308026	0.025200553
802.236479	0.019803995
804.164932	0.015936542
806.093385	0.016669767
808.021838	0.023084834
809.950291	0.037537392
811.878744	0.045610834
813.807197	0.038706739
815.735651	0.036861990
817.664104	0.036651485
819.592557	0.031541236
821.521010	0.022728540
823.449463	0.025563119
825.377916	0.023550237
827.306369	0.034345895
829.234822	0.035044063
831.163275	0.028355137
833.091728	0.027190182
835.020181	0.026844095
836.948634	0.019032061
838.877087	0.016372776
840.805541	0.020711735
842.733994	0.025629520
844.662447	0.029175149
846.590900	0.032015514
848.519353	0.030223580
850.447806	0.024543427
852.376259	0.020115646
854.304712	0.016741086
856.233165	0.013396398
858.161618	0.011832904
860.090071	0.014488582
862.018524	0.020112546
863.946977	0.022679968
865.875430	0.017633509
867.803884	0.019163841
869.732337	0.022914698
871.660790	0.026497448
873.589243	0.029515870
875.517696	0.032330249
877.446149	0.035476945
879.374602	0.037431184
881.303055	0.036763504
883.231508	0.036852065
885.159961	0.039268635
887.088414	0.041014533
889.016867	0.043102287
890.945320	0.046710700
892.873774	0.050565492
894.802227	0.052859623
896.730680	0.055110358
898.659133	0.058501687
900.587586	0.061456352
902.516039	0.064069949
904.444492	0.067744732
906.372945	0.071377724
908.301398	0.073869951
910.229851	0.077487767
912.158304	0.083203368
914.086757	0.088245146
916.015210	0.092275254
917.943664	0.097618788
919.872117	0.103678644
921.800570	0.107977614
923.729023	0.110475719
925.657476	0.114089593
927.585929	0.120029479
929.514382	0.125800997
931.442835	0.130321652
933.371288	0.134765700
935.299741	0.140148863
937.228194	0.146438032
939.156647	0.152190268
941.085100	0.157108739
943.013553	0.163005441
944.942007	0.170184836
946.870460	0.176753864
948.798913	0.181933612
950.727366	0.187050477
952.655819	0.193448320
954.584272	0.200516954
956.512725	0.206900135
958.441178	0.213045940
960.369631	0.219440773
962.298084	0.225137338
964.226537	0.230703548
966.154990	0.237459406
968.083443	0.244552135
970.011897	0.251183480
971.940350	0.257944703
973.868803	0.264465481
975.797256	0.270130605
977.725709	0.275512725
979.654162	0.281164110
981.582615	0.287211329
983.511068	0.293345839
985.439521	0.299701393
987.367974	0.306832910
989.296427	0.313710481
991.224880	0.319801182
993.153333	0.325972468
995.081786	0.331618726
997.010240	0.336091518
998.938693	0.339987099
1000.867146	0.343959391
1002.795599	0.348693341
1004.724052	0.353905439
1006.652505	0.358562529
1008.580958	0.362812459
1010.509411	0.367278516
1012.437864	0.371462584
1014.366317	0.374911427
1016.294770	0.378557742
1018.223223	0.382899821
1020.151676	0.386669070
1022.080130	0.389255881
1024.008583	0.391835928
1025.937036	0.394916087
1027.865489	0.397677362
1029.793942	0.399415016
1031.722395	0.400476664
1033.650848	0.402234107
1035.579301	0.404577613
1037.507754	0.405900478
1039.436207	0.406426281
1041.364660	0.407124341
1043.293113	0.407514542
1045.221566	0.406996936
1047.150019	0.405909479
1049.078473	0.405081302
1051.006926	0.404504389
1052.935379	0.403012514
1054.863832	0.400820166
1056.792285	0.399604231
1058.720738	0.399151027
1060.649191	0.398014307
1062.577644	0.396361470
1064.506097	0.395229161
1066.434550	0.394781291
1068.363003	0.394545585
1070.291456	0.394567788
1072.219909	0.394863039
1074.148363	0.394733757
1076.076816	0.394153774
1078.005269	0.393331945
1079.933722	0.391860276
1081.862175	0.390240818
1083.790628	0.389095962
1085.719081	0.388094097
1087.647534	0.387089700
1089.575987	0.385923892
1091.504440	0.384459585
1093.432893	0.382902503
1095.361346	0.381309867
1097.289799	0.379697710
1099.218253	0.377690375
1101.146706	0.374991149
1103.075159	0.372373104
1105.003612	0.370248109
1106.932065	0.367948413
1108.860518	0.365368426
1110.788971	0.363131613
1112.717424	0.361293942
1114.645877	0.359281778
1116.574330	0.356684655
1118.502783	0.353713393
1120.431236	0.350975186
1122.359689	0.348639786
1124.288142	0.346263707
1126.216596	0.343533248
1128.145049	0.340530872
1130.073502	0.337546527
1132.001955	0.334788263
1133.930408	0.332123041
1135.858861	0.329598576
1137.787314	0.327319264
1139.715767	0.324825108
1141.644220	0.322127640
1143.572673	0.319696963
1145.501126	0.317201823
1147.429579	0.314422339
1149.358032	0.311593682
1151.286486	0.308588386
1153.214939	0.305727363
1155.143392	0.303552300
1157.071845	0.301556110
1159.000298	0.298921853
1160.928751	0.295687497
1162.857204	0.292713553
1164.785657	0.290522307
1166.714110	0.288416237
1168.642563	0.285662413
1170.571016	0.282433718
1172.499469	0.279250860
1174.427922	0.276382685
1176.356375	0.273596853
1178.284829	0.270885825
1180.213282	0.268662512
1182.141735	0.266789109
1184.070188	0.264656842
1185.998641	0.261953115
1187.927094	0.259141892
1189.855547	0.256949663
1191.784000	0.255017430
1193.712453	0.252504408
1195.640906	0.249687597
1197.569359	0.247105196
1199.497812	0.244698331
1201.426265	0.242298961
1203.354719	0.239919782
1205.283172	0.236862913
1207.211625	0.233639777
1209.140078	0.230870187
1211.068531	0.228643119
1212.996984	0.226763532
1214.925437	0.224949718
1216.853890	0.222912908
1218.782343	0.220577106
1220.710796	0.218280450
1222.639249	0.216113985
1224.567702	0.213839412
1226.496155	0.211530715
1228.424609	0.209353879
1230.353062	0.207406625
1232.281515	0.205732942
1234.209968	0.204054728
1236.138421	0.202090785
1238.066874	0.199895233
1239.995327	0.197653323
1241.923780	0.195563003
1243.852233	0.193868697
1245.780686	0.192608327
1247.709139	0.191632479
1249.637592	0.190647602
1251.566045	0.189160898
1253.494498	0.186975256
1255.422952	0.184822455
1257.351405	0.183287635
1259.279858	0.181846946
1261.208311	0.180018410
1263.136764	0.178010374
1265.065217	0.176131263
1266.993670	0.174340755
1268.922123	0.172539875
1270.850576	0.170900971
1272.779029	0.169427112
1274.707482	0.167697847
1276.635935	0.165764347
1278.564388	0.164034799
1280.492842	0.162479877
1282.421295	0.160934269
1284.349748	0.159509808
1286.278201	0.158222035
1288.206654	0.156988397
1290.135107	0.155562669
1292.063560	0.153590888
1293.992013	0.151379913
1295.920466	0.149662703
1297.848919	0.148545265
1299.777372	0.147613108
1301.705825	0.146601990
1303.634278	0.145467356
1305.562731	0.144251853
1307.491185	0.143066823
1309.419638	0.142094359
1311.348091	0.141185492
1313.276544	0.140356973
1315.204997	0.139646068
1317.133450	0.138481528
1319.061903	0.136775568
1320.990356	0.134881914
1322.918809	0.132944196
1324.847262	0.131245345
1326.775715	0.129846469
1328.704168	0.128464714
1330.632621	0.127077088
1332.561075	0.126102388
1334.489528	0.125813514
1336.417981	0.125869870
1338.346434	0.125468031
1340.274887	0.124498263
1342.203340	0.122876152
1344.131793	0.120553531
1346.060246	0.118490472
1347.988699	0.117089234
1349.917152	0.115890205
1351.845605	0.114661135
1353.774058	0.113316096
1355.702511	0.112136625
1357.630965	0.111710757
1359.559418	0.111791179
1361.487871	0.111388497
1363.416324	0.110675819
1365.344777	0.109782852
1367.273230	0.108106099
1369.201683	0.106776454
1371.130136	0.106573530
1373.058589	0.106372997
1374.987042	0.105671778
1376.915495	0.104296386
1378.843948	0.102238886
1380.772401	0.100463040
1382.700854	0.099568896
1384.629308	0.099093340
1386.557761	0.098283760
1388.486214	0.097579084
1390.414667	0.097374402
1392.343120	0.097013138
1394.271573	0.096929662
1396.200026	0.097230166
1398.128479	0.096190959
1400.056932	0.094266720
1401.985385	0.092552073
1403.913838	0.090545028
1405.842291	0.088996373
1407.770744	0.088173211
1409.699198	0.087320045
1411.627651	0.086705856
1413.556104	0.086877748
1415.484557	0.087508313
1417.413010	0.087645635
1419.341463	0.087645233
1421.269916	0.087511040
1423.198369	0.085800655
1425.126822	0.083603665
1427.055275	0.082105882
1428.983728	0.080915488
1430.912181	0.080774345
1432.840634	0.081320629
1434.769087	0.080458142
1436.697541	0.078787304
1438.625994	0.078078337
1440.554447	0.076831050
1442.482900	0.075163245
1444.411353	0.074570283
1446.339806	0.074475415
1448.268259	0.074383050
1450.196712	0.074593268
1452.125165	0.075390920
1454.053618	0.076894641
1455.982071	0.078371212
1457.910524	0.078954719
1459.838977	0.077637441
1461.767431	0.074297979
1463.695884	0.070941031
1465.624337	0.069761120
1467.552790	0.070681192
1469.481243	0.071743779
1471.409696	0.072246477
1473.338149	0.072569214
1475.266602	0.071335077
1477.195055	0.068398252
1479.123508	0.065696314
1481.051961	0.064132646
1482.980414	0.063813902
1484.908867	0.064250521
1486.837321	0.064961694
1488.765774	0.065378562
1490.694227	0.064963639
1492.622680	0.064143591
1494.551133	0.063064419
1496.479586	0.062454034
1498.408039	0.062550180
1500.336492	0.062437266
1502.264945	0.062654004
1504.193398	0.063386276
1506.121851	0.064189181
1508.050304	0.065122373
1509.978757	0.064018786
1511.907210	0.061500393
1513.835664	0.060268976
1515.764117	0.060603466
1517.692570	0.061888155
1519.621023	0.062722243
1521.549476	0.062577352
1523.477929	0.062238030
1525.406382	0.060471714
1527.334835	0.057974193
1529.263288	0.056568019
1531.191741	0.055708084
1533.120194	0.055255119
1535.048647	0.056462675
1536.977100	0.058113772
1538.905554	0.059850208
1540.834007	0.063257493
1542.762460	0.063831963
1544.690913	0.059429966
1546.619366	0.054788578
1548.547819	0.051918708
1550.476272	0.050858729
1552.404725	0.051300224
1554.333178	0.052814540
1556.261631	0.054488059
1558.190084	0.054397088
1560.118537	0.053709764
1562.046990	0.052870352
1563.975443	0.050891705
1565.903897	0.049485810
1567.832350	0.049041208
1569.760803	0.049055554
1571.689256	0.049720716
1573.617709	0.049692858
1575.546162	0.048718590
1577.474615	0.048258774
1579.403068	0.047593389
1581.331521	0.046194784
1583.259974	0.045392357
1585.188427	0.045482870
1587.116880	0.045792341
1589.045333	0.046032406
1590.973787	0.046326075
1592.902240	0.046665158
1594.830693	0.046939924
1596.759146	0.047205109
1598.687599	0.047546085
1600.616052	0.047926757
1602.544505	0.048191115
1604.472958	0.048248895
1606.401411	0.048267610
1608.329864	0.048543990
1610.258317	0.049256604
1612.186770	0.050324604
1614.115223	0.051073220
1616.043677	0.051320694
1617.972130	0.052274253
1619.900583	0.053411931
1621.829036	0.053439982
1623.757489	0.053648289
1625.685942	0.054225143
1627.614395	0.054041144
1629.542848	0.053998057
1631.471301	0.054878578
1633.399754	0.055936519
1635.328207	0.056928959
1637.256660	0.057853058
1639.185113	0.057171315
1641.113566	0.055850111
1643.042020	0.056043226
1644.970473	0.057568274
1646.898926	0.059837792
1648.827379	0.062287845
1650.755832	0.061646830
1652.684285	0.058341235
1654.612738	0.057266131
1656.541191	0.057050932
1658.469644	0.055557732
1660.398097	0.054087836
1662.326550	0.053545613
1664.255003	0.053987335
1666.183456	0.054357789
1668.111910	0.054139279
1670.040363	0.054523628
1671.968816	0.054860938
1673.897269	0.053187195
1675.825722	0.051172826
1677.754175	0.050847091
1679.682628	0.051376350
1681.611081	0.051666930
1683.539534	0.051293015
1685.467987	0.050827321
1687.396440	0.049438111
1689.324893	0.046848722
1691.253346	0.044942856
1693.181799	0.043860056
1695.110253	0.043605682
1697.038706	0.045076072
1698.967159	0.045591690
1700.895612	0.044253513
1702.824065	0.043076016
1704.752518	0.041169439
1706.680971	0.039343208
1708.609424	0.038521715
1710.537877	0.038115378
1712.466330	0.038016584
1714.394783	0.038230710
1716.323236	0.038143676
1718.251689	0.037648674
1720.180143	0.037157029
1722.108596	0.036238082
1724.037049	0.035083503
1725.965502	0.034561623
1727.893955	0.034875151
1729.822408	0.035775337
1731.750861	0.036283527
1733.679314	0.035983335
1735.607767	0.036062106
1737.536220	0.035691839
1739.464673	0.034411289
1741.393126	0.033731587
1743.321579	0.033985801
1745.250032	0.034581836
1747.178486	0.035072692
1749.106939	0.034952845
1751.035392	0.034371663
1752.963845	0.033937860
1754.892298	0.033652365
1756.820751	0.033540398
1758.749204	0.033741895
1760.677657	0.033796690
1762.606110	0.033946656
1764.534563	0.034344852
1766.463016	0.034563292
1768.391469	0.035010502
1770.319922	0.035665683
1772.248376	0.036063973
1774.176829	0.036408093
1776.105282	0.036497496
1778.033735	0.036294468
1779.962188	0.036246456
1781.890641	0.036449481
1783.819094	0.036599163
1785.747547	0.036872372
1787.676000	0.037596956
1789.604453	0.038397368
1791.532906	0.039153524
1793.461359	0.040066004
1795.389812	0.040498491
1797.318266	0.040148512
1799.246719	0.039669827
1801.175172	0.039549112
1803.103625	0.039729506
1805.032078	0.039993618
1806.960531	0.040345956
1808.888984	0.040651985
1810.817437	0.040823709
1812.745890	0.041046899
1814.674343	0.041168343
1816.602796	0.041006539
1818.531249	0.040891010
1820.459702	0.041106485
1822.388155	0.041571096
1824.316609	0.042197853
1826.245062	0.043032993
1828.173515	0.043383252
1830.101968	0.042994730
1832.030421	0.042466424
1833.958874	0.041779868
1835.887327	0.041187461
1837.815780	0.041128132
1839.744233	0.041408751
1841.672686	0.041472577
1843.601139	0.041385777
1845.529592	0.041643579
1847.458045	0.041515157
1849.386499	0.040634517
1851.314952	0.039690714
1853.243405	0.039061993
1855.171858	0.038733412
1857.100311	0.038525146
1859.028764	0.038303137
1860.957217	0.038150098
1862.885670	0.038322914
1864.814123	0.038960945
1866.742576	0.039658625
1868.671029	0.039871290
1870.599482	0.039405972
1872.527935	0.038320955
1874.456388	0.037193172
1876.384842	0.036582567
1878.313295	0.036293570
1880.241748	0.036017645
1882.170201	0.035700854
1884.098654	0.035428390
1886.027107	0.035298072
1887.955560	0.035133347
1889.884013	0.034945384
1891.812466	0.034709055
1893.740919	0.034024287
1895.669372	0.033170626
1897.597825	0.032636035
1899.526278	0.032359783
1901.454732	0.032195091
1903.383185	0.032090776
1905.311638	0.032012783
1907.240091	0.031917918
1909.168544	0.031767529
1911.096997	0.031484224
1913.025450	0.031079177
1914.953903	0.030674810
1916.882356	0.030350683
1918.810809	0.030304095
1920.739262	0.030155286
1922.667715	0.029525347
1924.596168	0.028899696
1926.524622	0.028445056
1928.453075	0.028018741
1930.381528	0.027548041
1932.309981	0.027098728
1934.238434	0.026944261
1936.166887	0.027053043
1938.095340	0.027235312
1940.023793	0.027372411
1941.952246	0.027357396
1943.880699	0.027189460
1945.809152	0.026796985
1947.737605	0.026335703
1949.666058	0.026027864
1951.594511	0.025720702
1953.522965	0.025333853
1955.451418	0.024945743
1957.379871	0.024559738
1959.308324	0.024191435
1961.236777	0.024084428
1963.165230	0.024214221
1965.093683	0.024066711
1967.022136	0.023537112
1968.950589	0.023030978
1970.879042	0.022648988
1972.807495	0.022408649
1974.735948	0.022386670
1976.664401	0.022371445
1978.592855	0.022150358
1980.521308	0.021884412
1982.449761	0.021798979
1984.378214	0.021746438
1986.306667	0.021471752
1988.235120	0.021119524
1990.163573	0.021018641
1992.092026	0.021116594
1994.020479	0.021035207
1995.948932	0.020696027
1997.877385	0.020348528
1999.805838	0.019982237
2001.734291	0.019603131
2003.662744	0.019432263
2005.591198	0.019360607
2007.519651	0.019239176
2009.448104	0.019273374
2011.376557	0.019350266
2013.305010	0.019061044
2015.233463	0.018614173
2017.161916	0.018393721
2019.090369	0.018185668
2021.018822	0.017911792
2022.947275	0.017939866
2024.875728	0.018233754
2026.804181	0.018288694
2028.732634	0.017892620
2030.661088	0.017421784
2032.589541	0.017334281
2034.517994	0.017588431
2036.446447	0.017786922
2038.374900	0.017695520
2040.303353	0.017381605
2042.231806	0.017060459
2044.160259	0.016789395
2046.088712	0.016499391
2048.017165	0.016254755
2049.945618	0.016117904
2051.874071	0.016122248
2053.802524	0.016311232
2055.730978	0.016509924
2057.659431	0.016519736
2059.587884	0.016437462
2061.516337	0.016356163
2063.444790	0.016242716
2065.373243	0.016133005
2067.301696	0.015978202
2069.230149	0.015699102
2071.158602	0.015445413
2073.087055	0.015349830
2075.015508	0.015334636
2076.943961	0.015245548
2078.872414	0.015037521
2080.800867	0.014917511
2082.729321	0.015052571
2084.657774	0.015158905
2086.586227	0.014934350
2088.514680	0.014547629
2090.443133	0.014261299
2092.371586	0.014079915
2094.300039	0.013981154
2096.228492	0.014006841
2098.156945	0.014065375
2100.085398	0.014021122
2102.013851	0.013777323
2103.942304	0.013335411
2105.870757	0.013093591
2107.799211	0.013370011
2109.727664	0.013755710
2111.656117	0.013825806
2113.584570	0.013753829
2115.513023	0.013626895
2117.441476	0.013443986
2119.369929	0.013451629
2121.298382	0.013504669
2123.226835	0.013295787
2125.155288	0.013080012
2127.083741	0.013123672
2129.012194	0.013245852
2130.940647	0.013243847
2132.869100	0.013135196
2134.797554	0.012915743
2136.726007	0.012697007
2138.654460	0.012725541
2140.582913	0.012891609
2142.511366	0.012976194
2144.439819	0.013011807
2146.368272	0.012884899
2148.296725	0.012410496
2150.225178	0.011934331
2152.153631	0.011922877
2154.082084	0.012242572
2156.010537	0.012605358
2157.938990	0.012870677
2159.867444	0.012927663
2161.795897	0.012826575
2163.724350	0.012670271
2165.652803	0.012477430
2167.581256	0.012188178
2169.509709	0.011815673
2171.438162	0.011565790
2173.366615	0.011544291
2175.295068	0.011687230
2177.223521	0.011796930
2179.151974	0.011697701
2181.080427	0.011560776
2183.008880	0.011560452
2184.937334	0.011536616
2186.865787	0.011450178
2188.794240	0.011392549
2190.722693	0.011355153
2192.651146	0.011435806
2194.579599	0.011556714
2196.508052	0.011466762
2198.436505	0.011273946
2200.364958	0.011114149
2202.293411	0.010968877
2204.221864	0.010909033
2206.150317	0.010907710
2208.078770	0.010995388
2210.007223	0.011230409
2211.935677	0.011366832
2213.864130	0.011151601
2215.792583	0.010695949
2217.721036	0.010361677
2219.649489	0.010366837
2221.577942	0.010512020
2223.506395	0.010538879
2225.434848	0.010616919
2227.363301	0.010872060
2229.291754	0.010879148
2231.220207	0.010383714
2233.148660	0.009917298
2235.077113	0.009925701
2237.005567	0.010222229
2238.934020	0.010638384
2240.862473	0.010997456
2242.790926	0.010886353
2244.719379	0.010319199
2246.647832	0.009811291
2248.576285	0.009734669
2250.504738	0.009990230
2252.433191	0.009961115
2254.361644	0.009713976
2256.290097	0.009601495
2258.218550	0.009580946
2260.147003	0.009431279
2262.075456	0.009153633
2264.003910	0.008991335
2265.932363	0.009071188
2267.860816	0.009317371
2269.789269	0.009675608
2271.717722	0.010008615
2273.646175	0.010118877
2275.574628	0.009961279
2277.503081	0.009634659
2279.431534	0.009361133
2281.359987	0.009225285
2283.288440	0.009082980
2285.216893	0.008894986
2287.145346	0.008656376
2289.073800	0.008341209
2291.002253	0.008129983
2292.930706	0.008224452
2294.859159	0.008407452
2296.787612	0.008312403
2298.716065	0.008077821
2300.644518	0.008055456
2302.572971	0.008122440
2304.501424	0.007933019
2306.429877	0.007609778
2308.358330	0.007471629
2310.286783	0.007538358
2312.215236	0.007756873
2314.143690	0.008083509
2316.072143	0.008534714
2318.000596	0.009077869
2319.929049	0.009272241
2321.857502	0.008524395
2323.785955	0.007264285
2325.714408	0.006811249
2327.642861	0.007537457
2329.571314	0.008103869
2331.499767	0.007591426
2333.428220	0.007252648
2335.356673	0.007843060
2337.285126	0.008499628
2339.213579	0.008597390
2341.142033	0.008630073
2343.070486	0.008958768
2344.998939	0.009283604
2346.927392	0.009316307
2348.855845	0.009024114
2350.784298	0.008664972
2352.712751	0.008576775
2354.641204	0.008603415
2356.569657	0.008955972
2358.498110	0.010641551
2360.426563	0.012573619
2362.355016	0.011675146
2364.283469	0.009346882
2366.211923	0.008167667
2368.140376	0.007110602
2370.068829	0.006078125
2371.997282	0.006229416
2373.925735	0.007193713
2375.854188	0.007953894
2377.782641	0.008065483
2379.711094	0.007776513
2381.639547	0.007377384
2383.568000	0.006953401
2385.496453	0.006614584
2387.424906	0.006530118
2389.353359	0.006642706
2391.281812	0.006688686
2393.210266	0.006586438
2395.138719	0.006507044
2397.067172	0.006534010
2398.995625	0.006642212
2400.924078	0.006691542
2402.852531	0.006324328
2404.780984	0.005577689
2406.709437	0.005334385
2408.637890	0.005743259
2410.566343	0.006050266
2412.494796	0.005939244
2414.423249	0.005754699
2416.351702	0.005906724
2418.280156	0.006203225
2420.208609	0.006229495
2422.137062	0.006097502
2424.065515	0.006242871
2425.993968	0.006574165
2427.922421	0.006484297
2429.850874	0.006109659
2431.779327	0.005995532
2433.707780	0.005991016
2435.636233	0.005895345
2437.564686	0.005764990
2439.493139	0.005647602
2441.421592	0.005744461
2443.350045	0.006019486
2445.278499	0.006152927
2447.206952	0.006214135
2449.135405	0.006144000
2451.063858	0.005837786
2452.992311	0.005601950
2454.920764	0.005648323
2456.849217	0.005892375
2458.777670	0.006271238
2460.706123	0.006626490
2462.634576	0.006801987
2464.563029	0.006785597
2466.491482	0.006545066
2468.419935	0.006216846
2470.348389	0.006094486
2472.276842	0.006136984
2474.205295	0.006092541
2476.133748	0.005997966
2478.062201	0.006201583
2479.990654	0.006750275
2481.919107	0.007107169
2483.847560	0.006857808
2485.776013	0.006433835
2487.704466	0.006287098
2489.632919	0.006311750
2491.561372	0.006535905
2493.489825	0.007008854
2495.418279	0.007464322
2497.346732	0.007729115
2499.275185	0.007903341
2501.203638	0.008059379
2503.132091	0.008256916
2505.060544	0.008397699
2506.988997	0.008347044
2508.917450	0.008243177
2510.845903	0.008370515
2512.774356	0.008713835
2514.702809	0.009026085
2516.631262	0.009256802
2518.559715	0.009384017
2520.488168	0.009286069
2522.416622	0.009231237
2524.345075	0.009612360
2526.273528	0.010095009
2528.201981	0.010316658
2530.130434	0.010622107
2532.058887	0.011103134
2533.987340	0.011307521
2535.915793	0.011125942
2537.844246	0.010973290
2539.772699	0.011103820
2541.701152	0.011274758
2543.629605	0.011246589
2545.558058	0.011278816
2547.486512	0.011683557
2549.414965	0.012312255
2551.343418	0.012716715
2553.271871	0.012850985
2555.200324	0.013036970
2557.128777	0.013269409
2559.057230	0.013569089
2560.985683	0.014044046
2562.914136	0.014456620
2564.842589	0.014649534
2566.771042	0.014852368
2568.699495	0.015171022
2570.627948	0.015539501
2572.556401	0.015959537
2574.484855	0.016294263
2576.413308	0.016420314
2578.341761	0.016545912
2580.270214	0.016833760
2582.198667	0.017150324
2584.127120	0.017244253
2586.055573	0.017097354
2587.984026	0.017055461
2589.912479	0.017269483
2591.840932	0.017535308
2593.769385	0.017699951
2595.697838	0.017761409
2597.626291	0.017869063
2599.554745	0.018202446
2601.483198	0.018539662
2603.411651	0.018674387
2605.340104	0.018690675
2607.268557	0.018447177
2609.197010	0.018028816
2611.125463	0.017857103
2613.053916	0.017927740
2614.982369	0.018168138
2616.910822	0.018527273
2618.839275	0.018700734
2620.767728	0.018594304
2622.696181	0.018467315
2624.624635	0.018495871
2626.553088	0.018601391
2628.481541	0.018608069
2630.409994	0.018477190
2632.338447	0.018415790
2634.266900	0.018518863
2636.195353	0.018420611
2638.123806	0.017924387
2640.052259	0.017639354
2641.980712	0.017955521
2643.909165	0.018232435
2645.837618	0.017917352
2647.766071	0.017441688
2649.694524	0.017322529
2651.622978	0.017565468
2653.551431	0.017693624
2655.479884	0.017262328
2657.408337	0.016688829
2659.336790	0.016535275
2661.265243	0.016485902
2663.193696	0.016175503
2665.122149	0.016011052
2667.050602	0.016269453
2668.979055	0.016464051
2670.907508	0.016297515
2672.835961	0.016202096
2674.764414	0.016353305
2676.692868	0.016507665
2678.621321	0.016583437
2680.549774	0.016432736
2682.478227	0.016028203
2684.406680	0.015847392
2686.335133	0.015920419
2688.263586	0.015814248
2690.192039	0.015737418
2692.120492	0.015981901
2694.048945	0.016095737
2695.977398	0.015737938
2697.905851	0.015326310
2699.834304	0.015017935
2701.762757	0.014712054
2703.691211	0.014605497
2705.619664	0.014735729
2707.548117	0.014924555
2709.476570	0.015104789
2711.405023	0.014892056
2713.333476	0.014147625
2715.261929	0.013682507
2717.190382	0.013823221
2719.118835	0.014036350
2721.047288	0.014267557
2722.975741	0.014712652
2724.904194	0.014860934
2726.832647	0.014297845
2728.761101	0.013590515
2730.689554	0.013442385
2732.618007	0.013717604
2734.546460	0.013781416
2736.474913	0.013545240
2738.403366	0.013360708
2740.331819	0.013338200
2742.260272	0.013333363
2744.188725	0.013323884
2746.117178	0.013308229
2748.045631	0.013183258
2749.974084	0.013166043
2751.902537	0.013612996
2753.830991	0.014156202
2755.759444	0.014182526
2757.687897	0.013788683
2759.616350	0.013476708
2761.544803	0.013398578
2763.473256	0.013469445
2765.401709	0.013610781
2767.330162	0.013485216
2769.258615	0.012907634
2771.187068	0.012543155
2773.115521	0.012839531
2775.043974	0.013193822
2776.972427	0.013108195
2778.900880	0.012745978
2780.829334	0.012223891
2782.757787	0.011799012
2784.686240	0.011684509
2786.614693	0.011662066
2788.543146	0.011650573
2790.471599	0.011639563
2792.400052	0.011642790
2794.328505	0.011675308
2796.256958	0.011646076
2798.185411	0.011698316
2800.113864	0.011988638
2802.042317	0.012229214
2803.970770	0.012142207
2805.899224	0.011968326
2807.827677	0.011912169
2809.756130	0.011685631
2811.684583	0.011261772
2813.613036	0.011155876
2815.541489	0.011417789
2817.469942	0.011491297
2819.398395	0.011213810
2821.326848	0.010920671
2823.255301	0.010938771
2825.183754	0.011224986
2827.112207	0.011518118
2829.040660	0.011806250
2830.969113	0.011840082
2832.897567	0.011536220
2834.826020	0.011555328
2836.754473	0.012026779
2838.682926	0.012399604
2840.611379	0.012363889
2842.539832	0.011939929
2844.468285	0.011522936
2846.396738	0.011401994
2848.325191	0.011306114
2850.253644	0.011101798
2852.182097	0.011007725
2854.110550	0.011058645
2856.039003	0.011133724
2857.967457	0.011050250
2859.895910	0.010840088
2861.824363	0.010723503
2863.752816	0.010802918
2865.681269	0.010831407
2867.609722	0.010596786
2869.538175	0.010341713
2871.466628	0.010621698
2873.395081	0.011363470
2875.323534	0.011895214
2877.251987	0.011884510
2879.180440	0.011419102
2881.108893	0.010891364
2883.037347	0.010865927
2884.965800	0.011166295
2886.894253	0.011278602
2888.822706	0.011332341
2890.751159	0.011504699
2892.679612	0.011586020
2894.608065	0.011490445
2896.536518	0.011285841
2898.464971	0.011090820
2900.393424	0.011149778
2902.321877	0.011497213
2904.250330	0.011652176
2906.178783	0.011452237
2908.107236	0.011218064
2910.035690	0.010959289
2911.964143	0.010662481
2913.892596	0.010659445
2915.821049	0.010858966
2917.749502	0.010943265
2919.677955	0.010990646
2921.606408	0.011322634
2923.534861	0.011703659
2925.463314	0.011480852
2927.391767	0.010781994
2929.320220	0.010488658
2931.248673	0.010700211
2933.177126	0.010660685
2935.105580	0.010412273
2937.034033	0.010431631
2938.962486	0.010552596
2940.890939	0.010804616
2942.819392	0.011189933
2944.747845	0.010981522
2946.676298	0.010425610
2948.604751	0.010594731
2950.533204	0.011073593
2952.461657	0.011088355
2954.390110	0.011068841
2956.318563	0.011306859
2958.247016	0.011556503
2960.175469	0.011890937
2962.103923	0.012235096
2964.032376	0.012176041
2965.960829	0.011661584
2967.889282	0.011193758
2969.817735	0.011294716
2971.746188	0.011764893
2973.674641	0.011914542
2975.603094	0.011679986
2977.531547	0.011558307
2979.460000	0.011698045
2981.388453	0.011853294
2983.316906	0.011892176
2985.245359	0.011855845
2987.173813	0.011926564
2989.102266	0.012321069
2991.030719	0.012677534
2992.959172	0.012513128
2994.887625	0.012158702
2996.816078	0.012022731
2998.744531	0.012059292
3000.672984	0.012154025
3002.601437	0.012173315
3004.529890	0.012119590
3006.458343	0.012148266
3008.386796	0.012243478
3010.315249	0.012360255
3012.243703	0.012485418
3014.172156	0.012604917
3016.100609	0.012739453
3018.029062	0.012602537
3019.957515	0.011981435
3021.885968	0.011589469
3023.814421	0.012098854
3025.742874	0.012926799
3027.671327	0.013255592
3029.599780	0.013240255
3031.528233	0.013106257
3033.456686	0.012879995
3035.385139	0.012914876
3037.313592	0.013111957
3039.242046	0.012989290
3041.170499	0.012731911
3043.098952	0.012770294
3045.027405	0.012970386
3046.955858	0.012996848
3048.884311	0.013115510
3050.812764	0.013789306
3052.741217	0.014554472
3054.669670	0.014608925
3056.598123	0.014215457
3058.526576	0.014125774
3060.455029	0.014255447
3062.383482	0.014029419
3064.311936	0.013649342
3066.240389	0.013804764
3068.168842	0.014426477
3070.097295	0.014801925
3072.025748	0.014690337
3073.954201	0.014454880
3075.882654	0.014379486
3077.811107	0.014535059
3079.739560	0.014889598
3081.668013	0.015191777
3083.596466	0.015099864
3085.524919	0.014873869
3087.453372	0.015075794
3089.381825	0.015507154
3091.310279	0.015718464
3093.238732	0.015888510
3095.167185	0.016114060
3097.095638	0.016505880
3099.024091	0.017206188
3100.952544	0.017578494
3102.880997	0.017148072
3104.809450	0.016578529
3106.737903	0.016555926
3108.666356	0.017015588
3110.594809	0.017482812
3112.523262	0.017582998
3114.451715	0.017425651
3116.380169	0.017350147
3118.308622	0.017320514
3120.237075	0.017115779
3122.165528	0.016938822
3124.093981	0.017240489
3126.022434	0.018110702
3127.950887	0.018972199
3129.879340	0.019105356
3131.807793	0.018708389
3133.736246	0.018583927
3135.664699	0.019020399
3137.593152	0.019638125
3139.521605	0.019690294
3141.450058	0.019166658
3143.378512	0.018992467
3145.306965	0.019235048
3147.235418	0.019189609
3149.163871	0.018945549
3151.092324	0.018923741
3153.020777	0.019089865
3154.949230	0.019491212
3156.877683	0.020071005
3158.806136	0.020482330
3160.734589	0.020919332
3162.663042	0.021711014
3164.591495	0.022620259
3166.519948	0.023111833
3168.448402	0.022790771
3170.376855	0.022160683
3172.305308	0.022048704
3174.233761	0.022300748
3176.162214	0.022429647
3178.090667	0.022538144
3180.019120	0.022847509
3181.947573	0.023273315
3183.876026	0.023545191
3185.804479	0.023581071
3187.732932	0.023713663
3189.661385	0.024064125
3191.589838	0.024295110
3193.518292	0.024294397
3195.446745	0.024172293
3197.375198	0.024072727
3199.303651	0.024171090
3201.232104	0.024217546
3203.160557	0.023844568
3205.089010	0.023488227
3207.017463	0.023964802
3208.945916	0.025094891
3210.874369	0.025851985
3212.802822	0.025924353
3214.731275	0.025857067
3216.659728	0.025878809
3218.588181	0.025659373
3220.516635	0.025040446
3222.445088	0.024723321
3224.373541	0.025652604
3226.301994	0.027365305
3228.230447	0.028312702
3230.158900	0.028142184
3232.087353	0.027695987
3234.015806	0.027417988
3235.944259	0.027305109
3237.872712	0.027241280
3239.801165	0.027058845
3241.729618	0.026844807
3243.658071	0.026823819
3245.586525	0.026865248
3247.514978	0.026624408
3249.443431	0.026157703
3251.371884	0.026200581
3253.300337	0.027348554
3255.228790	0.028781392
3257.157243	0.029126037
3259.085696	0.028902765
3261.014149	0.029256010
3262.942602	0.029584030
3264.871055	0.028981902
3266.799508	0.028046938
3268.727961	0.028067097
3270.656414	0.029268906
3272.584868	0.030342853
3274.513321	0.030245917
3276.441774	0.029741213
3278.370227	0.029732695
3280.298680	0.029846886
3282.227133	0.029532976
3284.155586	0.028910590
3286.084039	0.028504629
3288.012492	0.028747126
3289.940945	0.029476892
3291.869398	0.029881654
3293.797851	0.029656924
3295.726304	0.029459091
3297.654758	0.029753802
3299.583211	0.030087899
3301.511664	0.030100351
3303.440117	0.030095978
3305.368570	0.030298201
3307.297023	0.030445257
3309.225476	0.030430509
3311.153929	0.031051068
3313.082382	0.032452468
3315.010835	0.033177819
3316.939288	0.032666560
3318.867741	0.031912871
3320.796194	0.031556953
3322.724648	0.031660933
3324.653101	0.032011554
3326.581554	0.032096788
3328.510007	0.031735953
3330.438460	0.031419381
3332.366913	0.031636387
3334.295366	0.032180756
3336.223819	0.032646928
3338.152272	0.032940194
3340.080725	0.033113431
3342.009178	0.033365604
3343.937631	0.033661649
3345.866084	0.033850331
3347.794537	0.034099493
3349.722991	0.034200616
3351.651444	0.033808678
3353.579897	0.033405591
3355.508350	0.033631917
3357.436803	0.034367409
3359.365256	0.035133328
3361.293709	0.035558227
3363.222162	0.035433315
3365.150615	0.035182379
3367.079068	0.035423066
3369.007521	0.035961397
3370.935974	0.036469027
3372.864427	0.036831044
3374.792881	0.036653869
3376.721334	0.036173623
3378.649787	0.036157012
3380.578240	0.036521506
3382.506693	0.036948841
3384.435146	0.037502855
3386.363599	0.038030181
3388.292052	0.038304359
3390.220505	0.038229827
3392.148958	0.037973955
3394.077411	0.037822660
3396.005864	0.037623640
3397.934317	0.037282657
3399.862770	0.037020784
3401.791224	0.036999978
3403.719677	0.037022281
3405.648130	0.037113506
3407.576583	0.036932342
3409.505036	0.036774356
3411.433489	0.037065241
3413.361942	0.037552472
3415.290395	0.037826583
3417.218848	0.037953183
3419.147301	0.038386885
3421.075754	0.038954720
3423.004207	0.038794693
3424.932660	0.038147960
3426.861114	0.037912868
3428.789567	0.037957840
3430.718020	0.037867177
3432.646473	0.037748870
3434.574926	0.037506785
3436.503379	0.036859993
3438.431832	0.036049064
3440.360285	0.035409816
3442.288738	0.034942277
3444.217191	0.034895413
3446.145644	0.035517413
3448.074097	0.036381073
3450.002550	0.036622673
3451.931004	0.036200706
3453.859457	0.035866618
3455.787910	0.035865761
3457.716363	0.035868365
3459.644816	0.035882920
3461.573269	0.036223166
3463.501722	0.036581162
3465.430175	0.036385238
3467.358628	0.035746433
3469.287081	0.035144635
3471.215534	0.034987964
3473.143987	0.035322919
3475.072440	0.035500374
3477.000893	0.035240658
3478.929347	0.035055961
3480.857800	0.034971565
3482.786253	0.034550104
3484.714706	0.034053169
3486.643159	0.034022599
3488.571612	0.034271099
3490.500065	0.034248523
3492.428518	0.033980820
3494.356971	0.033807356
3496.285424	0.033630628
3498.213877	0.033166356
3500.142330	0.032729357
3502.070783	0.032537520
3503.999237	0.032154720
3505.927690	0.031706765
3507.856143	0.031683043
3509.784596	0.031960104
3511.713049	0.032075021
3513.641502	0.031777427
3515.569955	0.031120228
3517.498408	0.030454658
3519.426861	0.030274460
3521.355314	0.030545304
3523.283767	0.030886116
3525.212220	0.031038441
3527.140673	0.030795479
3529.069126	0.030045057
3530.997580	0.028877804
3532.926033	0.027866201
3534.854486	0.027608449
3536.782939	0.028109629
3538.711392	0.028844681
3540.639845	0.029295392
3542.568298	0.029384388
3544.496751	0.029209122
3546.425204	0.028923592
3548.353657	0.028634196
3550.282110	0.028120639
3552.210563	0.027456097
3554.139016	0.026901823
3556.067470	0.026326448
3557.995923	0.025813967
3559.924376	0.025641622
3561.852829	0.025743285
3563.781282	0.026075359
3565.709735	0.026870258
3567.638188	0.027877707
3569.566641	0.028007448
3571.495094	0.026991634
3573.423547	0.025692433
3575.352000	0.024825603
3577.280453	0.024348883
3579.208906	0.024027763
3581.137360	0.023943445
3583.065813	0.024036195
3584.994266	0.023899924
3586.922719	0.023376705
3588.851172	0.022996178
3590.779625	0.023218494
3592.708078	0.023785289
3594.636531	0.024101183
3596.564984	0.023943014
3598.493437	0.023525357
3600.421890	0.022712236
3602.350343	0.021531992
3604.278796	0.020789899
3606.207249	0.020921722
3608.135703	0.021454334
3610.064156	0.021778526
3611.992609	0.021865416
3613.921062	0.022004738
3615.849515	0.022101518
3617.777968	0.021869592
3619.706421	0.021283738
3621.634874	0.020445386
3623.563327	0.019611575
3625.491780	0.019262321
3627.420233	0.019639662
3629.348686	0.020634772
3631.277139	0.021152657
3633.205593	0.020281291
3635.134046	0.018944493
3637.062499	0.017975969
3638.990952	0.017111221
3640.919405	0.016177984
3642.847858	0.015622000
3644.776311	0.015692374
3646.704764	0.016038863
3648.633217	0.016429352
3650.561670	0.016891362
3652.490123	0.017262692
3654.418576	0.016990876
3656.347029	0.016127059
3658.275482	0.015303488
3660.203936	0.014457399
3662.132389	0.013500478
3664.060842	0.012690284
3665.989295	0.011993118
3667.917748	0.011348737
3669.846201	0.011467223
3671.774654	0.012907909
3673.703107	0.014390416
3675.631560	0.014860433
3677.560013	0.014499205
3679.488466	0.013526002
3681.416919	0.012519386
3683.345372	0.011783720
3685.273826	0.011134619
3687.202279	0.010753933
3689.130732	0.011088261
3691.059185	0.011706249
3692.987638	0.011800581
3694.916091	0.011582018
3696.844544	0.011661978
3698.772997	0.012120598
3700.701450	0.012582940
3702.629903	0.012831200
3704.558356	0.012777220
3706.486809	0.012449490
3708.415262	0.012260663
3710.343716	0.012425616
3712.272169	0.012486546
3714.200622	0.012034305
3716.129075	0.011433310
3718.057528	0.011295909
3719.985981	0.011935087
3721.914434	0.013198322
3723.842887	0.014318843
3725.771340	0.014543032
3727.699793	0.014150005
3729.628246	0.013690212
3731.556699	0.013482001
3733.485152	0.013736797
3735.413605	0.014064671
3737.342059	0.014332999
3739.270512	0.015085133
3741.198965	0.015960485
3743.127418	0.016067628
3745.055871	0.015878487
3746.984324	0.015880002
3748.912777	0.015076276
3750.841230	0.013594945
3752.769683	0.012954155
3754.698136	0.013415346
3756.626589	0.013877519
3758.555042	0.013690423
3760.483495	0.013501405
3762.411949	0.013828662
3764.340402	0.014265063
3766.268855	0.014443713
3768.197308	0.014274911
3770.125761	0.014139642
3772.054214	0.014730041
3773.982667	0.015603544
3775.911120	0.015528328
3777.839573	0.014177851
3779.768026	0.012684911
3781.696479	0.012313277
3783.624932	0.013058862
3785.553385	0.013950201
3787.481838	0.014115538
3789.410292	0.013939024
3791.338745	0.014248604
3793.267198	0.014771398
3795.195651	0.014594146
3797.124104	0.013744855
3799.052557	0.013099427
3800.981010	0.013359730
3802.909463	0.014341878
3804.837916	0.014608791
3806.766369	0.014012119
3808.694822	0.013663137
3810.623275	0.013582957
3812.551728	0.013669020
3814.480182	0.014278318
3816.408635	0.015198180
3818.337088	0.015299221
3820.265541	0.014209367
3822.193994	0.013428957
3824.122447	0.013540791
3826.050900	0.013722235
3827.979353	0.013530417
3829.907806	0.012822247
3831.836259	0.012240213
3833.764712	0.012725851
3835.693165	0.014080375
3837.621618	0.015345784
3839.550071	0.015604867
3841.478525	0.014549937
3843.406978	0.013237061
3845.335431	0.012674018
3847.263884	0.012772026
3849.192337	0.013176095
3851.120790	0.013383464
3853.049243	0.013006260
3854.977696	0.012732006
3856.906149	0.012806686
3858.834602	0.012579008
3860.763055	0.012151661
3862.691508	0.012020754
3864.619961	0.012322594
3866.548415	0.012935617
3868.476868	0.013456583
3870.405321	0.013575407
3872.333774	0.013384312
3874.262227	0.013019964
3876.190680	0.012725637
3878.119133	0.012503859
3880.047586	0.012358664
3881.976039	0.012322441
3883.904492	0.012050212
3885.832945	0.011655481
3887.761398	0.011429754
3889.689851	0.011428024
3891.618305	0.011989820
3893.546758	0.012695690
3895.475211	0.012514480
3897.403664	0.011839354
3899.332117	0.011737885
3901.260570	0.011987676
3903.189023	0.011503801
3905.117476	0.010705404
3907.045929	0.010623666
3908.974382	0.010989970
3910.902835	0.011118628
3912.831288	0.010910870
3914.759741	0.010676003
3916.688194	0.010795436
3918.616648	0.011345210
3920.545101	0.011957559
3922.473554	0.012274450
3924.402007	0.012041403
3926.330460	0.011264282
3928.258913	0.010625591
3930.187366	0.010823060
3932.115819	0.011449095
3934.044272	0.011410435
3935.972725	0.010605035
3937.901178	0.009956825
3939.829631	0.010162178
3941.758084	0.010772339
3943.686538	0.010997053
3945.614991	0.010994963
3947.543444	0.010993930
3949.471897	0.010815001
3951.400350	0.010563015
3953.328803	0.010551515
3955.257256	0.010861850
3957.185709	0.011415584
3959.114162	0.011941569
3961.042615	0.012004494
3962.971068	0.011652932
3964.899521	0.011363320
3966.827974	0.011267060
3968.756427	0.011257119
3970.684881	0.011200225
3972.613334	0.010825199
3974.541787	0.010259218
3976.470240	0.009880243
3978.398693	0.009882314
3980.327146	0.010267947
3982.255599	0.010569877
3984.184052	0.010453553
3986.112505	0.010548517
3988.040958	0.010916525
3989.969411	0.010683361
3991.897864	0.010098329
3993.826317	0.010236583
3995.754771	0.010877482
3997.683224	0.011073451
3999.611677	0.010673955
4001.540130	0.010185978
4003.468583	0.009951794
4005.397036	0.009989816
4007.325489	0.010102427
4009.253942	0.010075366
4011.182395	0.009799694
4013.110848	0.009847580
4015.039301	0.010442993
4016.967754	0.010604405
4018.896207	0.010309657
4020.824661	0.010131648
4022.753114	0.009962075
4024.681567	0.009725102
4026.610020	0.009095173
4028.538473	0.008399938
4030.466926	0.008512162
4032.395379	0.008812428
4034.323832	0.008454218
4036.252285	0.008382092
4038.180738	0.008427487
4040.109191	0.007854087
4042.037644	0.007534563
4043.966097	0.008163347
4045.894550	0.009332917
4047.823004	0.009968084
4049.751457	0.009404619
4051.679910	0.008670673
4053.608363	0.008994495
4055.536816	0.009670785
4057.465269	0.009787283
4059.393722	0.009830597
4061.322175	0.010193938
4063.250628	0.010290856
4065.179081	0.010121872
4067.107534	0.010139987
4069.035987	0.010327410
4070.964440	0.010296918
4072.892894	0.009913464
4074.821347	0.009456606
4076.749800	0.008873005
4078.678253	0.008443004
4080.606706	0.008398110
4082.535159	0.008567614
4084.463612	0.008730694
4086.392065	0.008554569
4088.320518	0.008045588
4090.248971	0.007878563
4092.177424	0.008122296
4094.105877	0.008135435
4096.034330	0.008133716
4097.962783	0.008548291
4099.891237	0.008990401
4101.819690	0.009397394
4103.748143	0.010090561
4105.676596	0.010265310
4107.605049	0.009171911
4109.533502	0.008224323
4111.461955	0.008409258
4113.390408	0.008873461
4115.318861	0.008962102
4117.247314	0.009081012
4119.175767	0.009161045
4121.104220	0.008651320
4123.032673	0.008023994
4124.961127	0.007830307
4126.889580	0.007585840
4128.818033	0.007424859
4130.746486	0.007883677
4132.674939	0.008490746
4134.603392	0.008347673
4136.531845	0.007750217
4138.460298	0.007300223
4140.388751	0.007296209
4142.317204	0.007736423
4144.245657	0.008541550
4146.174110	0.009378151
4148.102563	0.009804211
4150.031017	0.009557657
4151.959470	0.008704792
4153.887923	0.008032043
4155.816376	0.008062597
4157.744829	0.008209075
4159.673282	0.008182978
4161.601735	0.008252650
4163.530188	0.008307572
4165.458641	0.008014930
4167.387094	0.007433095
4169.315547	0.006927324
4171.244000	0.006259413
4173.172453	0.005778293
4175.100906	0.006738832
4177.029360	0.008134568
4178.957813	0.008079493
4180.886266	0.007876009
4182.814719	0.008715048
4184.743172	0.009048262
4186.671625	0.008248035
4188.600078	0.007480320
4190.528531	0.007222324
4192.456984	0.007062183
4194.385437	0.006955401
4196.313890	0.007224864
4198.242343	0.007775920
4200.170796	0.007863513
4202.099250	0.007253109
4204.027703	0.006673432
4205.956156	0.006492355
4207.884609	0.006185983
4209.813062	0.006059315
4211.741515	0.006664305
4213.669968	0.007136155
4215.598421	0.007174509
4217.526874	0.006373647
4219.455327	0.005080617
4221.383780	0.004852516
4223.312233	0.005522196
4225.240686	0.006062055
4227.169139	0.006077002
4229.097593	0.006400205
4231.026046	0.006965650
4232.954499	0.006455652
4234.882952	0.005561435
4236.811405	0.005933830
4238.739858	0.006580359
4240.668311	0.006392676
4242.596764	0.006522581
4244.525217	0.006712667
4246.453670	0.006057598
4248.382123	0.005344676
4250.310576	0.005690358
4252.239029	0.006610741
4254.167483	0.007339726
4256.095936	0.007478904
4258.024389	0.007236582
4259.952842	0.006581940
4261.881295	0.005599943
4263.809748	0.005158452
4265.738201	0.005556001
4267.666654	0.006445696
4269.595107	0.006612597
4271.523560	0.005982546
4273.452013	0.005587476
4275.380466	0.005844544
4277.308919	0.006286553
4279.237373	0.006909329
4281.165826	0.007251333
4283.094279	0.006444358
4285.022732	0.005353897
4286.951185	0.004865804
4288.879638	0.004989040
4290.808091	0.005493887
4292.736544	0.006079967
4294.664997	0.006654970
4296.593450	0.006846385
4298.521903	0.006858068
4300.450356	0.006730874
4302.378809	0.006015681
4304.307262	0.005056307
4306.235716	0.004795562
4308.164169	0.005375672
4310.092622	0.006835948
4312.021075	0.007870561
4313.949528	0.007290606
4315.877981	0.005850032
4317.806434	0.004609887
4319.734887	0.004493946
4321.663340	0.005901376
4323.591793	0.007544963
4325.520246	0.007841927
4327.448699	0.007620385
4329.377152	0.007329837
4331.305606	0.007287577
4333.234059	0.007631461
4335.162512	0.007671379
4337.090965	0.006905484
4339.019418	0.005638289
4340.947871	0.004635878
4342.876324	0.004674404
4344.804777	0.004919726
4346.733230	0.005055591
4348.661683	0.005502221
4350.590136	0.006336788
4352.518589	0.006966016
4354.447042	0.007113295
4356.375495	0.006385849
4358.303949	0.005353990
4360.232402	0.005030279
4362.160855	0.004876272
4364.089308	0.004399155
4366.017761	0.003903119
4367.946214	0.004618927
4369.874667	0.005792731
4371.803120	0.006261414
4373.731573	0.006534111
4375.660026	0.006645470
4377.588479	0.006406030
4379.516932	0.005859351
4381.445385	0.005480124
4383.373839	0.005962745
4385.302292	0.006714686
4387.230745	0.006650611
4389.159198	0.005834732
4391.087651	0.005000997
4393.016104	0.004582766
4394.944557	0.004647937
4396.873010	0.004974930
4398.801463	0.005057585
4400.729916	0.004831804
4402.658369	0.004237859
4404.586822	0.003539811
4406.515275	0.003084337
4408.443729	0.003426729
4410.372182	0.004543194
4412.300635	0.005456313
4414.229088	0.005996842
4416.157541	0.006213611
4418.085994	0.006391736
4420.014447	0.006635298
4421.942900	0.006395592
4423.871353	0.006195225
4425.799806	0.006773188
4427.728259	0.007471101
4429.656712	0.007505081
4431.585165	0.006836006
4433.513618	0.005752820
4435.442072	0.004693331
4437.370525	0.004453661
4439.298978	0.005400271
4441.227431	0.006291602
4443.155884	0.006589008
4445.084337	0.006807410
4447.012790	0.007005491
4448.941243	0.006957570
4450.869696	0.006848316
4452.798149	0.007041619
4454.726602	0.006814320
4456.655055	0.006019530
4458.583508	0.005644413
4460.511962	0.006242089
4462.440415	0.006939906
4464.368868	0.007702415
4466.297321	0.008302617
4468.225774	0.007983468
4470.154227	0.006899332
4472.082680	0.006601405
4474.011133	0.007051952
4475.939586	0.007747698
4477.868039	0.008324180
4479.796492	0.008481634
4481.724945	0.008320744
4483.653398	0.007455745
4485.581851	0.005775363
4487.510305	0.004993190
4489.438758	0.005170953
4491.367211	0.005639585
4493.295664	0.006227686
4495.224117	0.006407523
4497.152570	0.006362007
4499.081023	0.006610257
4501.009476	0.006882405
4502.937929	0.006706350
4504.866382	0.006407450
4506.794835	0.006983621
4508.723288	0.008366734
4510.651741	0.009134155
4512.580195	0.008763132
4514.508648	0.008161510
4516.437101	0.007565241
4518.365554	0.007102718
4520.294007	0.007308297
4522.222460	0.007552721
4524.150913	0.006672892
4526.079366	0.004961533
4528.007819	0.004283750
4529.936272	0.005277236
4531.864725	0.006769119
4533.793178	0.007758413
4535.721631	0.007086318
4537.650084	0.005750315
4539.578538	0.005659022
4541.506991	0.006686067
4543.435444	0.007387514
4545.363897	0.007190309
4547.292350	0.006680843
4549.220803	0.006223878
4551.149256	0.006224439
4553.077709	0.006927281
4555.006162	0.007612022
4556.934615	0.007947627
4558.863068	0.008373387
4560.791521	0.008219414
4562.719974	0.007458732
4564.648428	0.007034529
4566.576881	0.007424194
4568.505334	0.007798219
4570.433787	0.007186972
4572.362240	0.006633116
4574.290693	0.006727322
4576.219146	0.006372748
4578.147599	0.005521195
4580.076052	0.005322928
4582.004505	0.006013311
4583.932958	0.007068458
4585.861411	0.007781823
4587.789864	0.007748915
4589.718318	0.007309487
4591.646771	0.006796126
4593.575224	0.006132034
4595.503677	0.006034029
4597.432130	0.006741947
4599.360583	0.007353940
4601.289036	0.007360622
4603.217489	0.007537125
[truncated: 1,501 more rows]
