# Supplementary material for: Adaptive Method for Quantitative Estimation of Glucose and Fructose Concentrations in Aqueous Solutions Based on Infrared Nanoantenna Optics
Source: Sensors (Basel). 2019 Jul 11;19(14):3053. doi: 10.3390/s19143053 (PMC6678705; doi:10.3390/s19143053)
Supplement: Supplementary file 1 [file sensors-19-03053-s001.zip › 00_Measurement_Data/Fructose cycles/4 c=25 gl/res4 sc50_50 ap100x100/4 c25 gl.21.txt]

748.239793	0.024809953
750.168246	0.025136515
752.096699	0.030248100
754.025152	0.031908225
755.953605	0.037248407
757.882058	0.018751882
759.810511	0.010030890
761.738964	0.021344842
763.667418	0.026694918
765.595871	0.024354499
767.524324	0.034933891
769.452777	0.044096872
771.381230	0.038166784
773.309683	0.028446594
775.238136	0.031501196
777.166589	0.038403049
779.095042	0.034635469
781.023495	0.016011413
782.951948	0.023074431
784.880401	0.034479104
786.808854	0.025571236
788.737308	0.016877878
790.665761	0.014601690
792.594214	0.027825918
794.522667	0.036797158
796.451120	0.029873481
798.379573	0.025899000
800.308026	0.034936331
802.236479	0.033895355
804.164932	0.031640224
806.093385	0.046708863
808.021838	0.054657508
809.950291	0.035346080
811.878744	0.020984426
813.807197	0.014034624
815.735651	0.021682449
817.664104	0.032823853
819.592557	0.041944668
821.521010	0.028433608
823.449463	0.027955240
825.377916	0.027964622
827.306369	0.021783154
829.234822	0.030595953
831.163275	0.025049461
833.091728	0.026242126
835.020181	0.018115064
836.948634	0.023065288
838.877087	0.020125521
840.805541	0.016939754
842.733994	0.014900194
844.662447	0.014906529
846.590900	0.018869625
848.519353	0.019088022
850.447806	0.012322121
852.376259	0.008478970
854.304712	0.013815437
856.233165	0.019879065
858.161618	0.020174542
860.090071	0.018394612
862.018524	0.021740004
863.946977	0.027911417
865.875430	0.028495315
867.803884	0.023904521
869.732337	0.023167511
871.660790	0.026655190
873.589243	0.032090992
875.517696	0.035285536
877.446149	0.035939965
879.374602	0.035641156
881.303055	0.036973014
883.231508	0.040367436
885.159961	0.043025959
887.088414	0.044354573
889.016867	0.046338774
890.945320	0.049659699
892.873774	0.052359417
894.802227	0.054317828
896.730680	0.057176564
898.659133	0.061045643
900.587586	0.065552704
902.516039	0.069193125
904.444492	0.071078584
906.372945	0.072800122
908.301398	0.075860068
910.229851	0.080106311
912.158304	0.084213719
914.086757	0.088163786
916.015210	0.093204781
917.943664	0.097870909
919.872117	0.100877255
921.800570	0.104091309
923.729023	0.108477607
925.657476	0.113269769
927.585929	0.118279614
929.514382	0.123875283
931.442835	0.129560307
933.371288	0.134346843
935.299741	0.139234886
937.228194	0.144904450
939.156647	0.149987429
941.085100	0.154538348
943.013553	0.160537198
944.942007	0.168357104
946.870460	0.176414207
948.798913	0.183760643
950.727366	0.190571100
952.655819	0.196517602
954.584272	0.201331094
956.512725	0.206075788
958.441178	0.212121964
960.369631	0.219829500
962.298084	0.227441669
964.226537	0.232975751
966.154990	0.237593681
968.083443	0.243118957
970.011897	0.249723539
971.940350	0.257309467
973.868803	0.265128106
975.797256	0.271838874
977.725709	0.277030647
979.654162	0.281484932
981.582615	0.286615402
983.511068	0.293233097
985.439521	0.300540149
987.367974	0.307548106
989.296427	0.314095408
991.224880	0.319983661
993.153333	0.325122207
995.081786	0.330081433
997.010240	0.335316688
998.938693	0.340272903
1000.867146	0.344316870
1002.795599	0.348087460
1004.724052	0.352670312
1006.652505	0.358401656
1008.580958	0.364481539
1010.509411	0.369389892
1012.437864	0.372915894
1014.366317	0.376371145
1016.294770	0.379900038
1018.223223	0.382731110
1020.151676	0.385211974
1022.080130	0.387801439
1024.008583	0.390973479
1025.937036	0.395023763
1027.865489	0.398513228
1029.793942	0.400392085
1031.722395	0.401271820
1033.650848	0.401659697
1035.579301	0.402204424
1037.507754	0.403656453
1039.436207	0.405203372
1041.364660	0.405699223
1043.293113	0.405695260
1045.221566	0.406005710
1047.150019	0.406567842
1049.078473	0.406539351
1051.006926	0.405105978
1052.935379	0.403116584
1054.863832	0.401801765
1056.792285	0.400938243
1058.720738	0.399601877
1060.649191	0.397797197
1062.577644	0.396477699
1064.506097	0.395795733
1066.434550	0.395257056
1068.363003	0.394536614
1070.291456	0.393625796
1072.219909	0.393235296
1074.148363	0.393456012
1076.076816	0.393229872
1078.005269	0.392171472
1079.933722	0.390747279
1081.862175	0.389320940
1083.790628	0.388354510
1085.719081	0.388144851
1087.647534	0.387979746
1089.575987	0.386702746
1091.504440	0.384307355
1093.432893	0.381758094
1095.361346	0.379587173
1097.289799	0.378100812
1099.218253	0.376963675
1101.146706	0.374996305
1103.075159	0.372091830
1105.003612	0.369177908
1106.932065	0.367009312
1108.860518	0.365618020
1110.788971	0.364063591
1112.717424	0.361540198
1114.645877	0.358342797
1116.574330	0.355356574
1118.502783	0.352829695
1120.431236	0.350339592
1122.359689	0.347728699
1124.288142	0.345044404
1126.216596	0.342336744
1128.145049	0.339680076
1130.073502	0.337071866
1132.001955	0.334561467
1133.930408	0.332173079
1135.858861	0.329705477
1137.787314	0.327000946
1139.715767	0.324179292
1141.644220	0.321512014
1143.572673	0.319451720
1145.501126	0.317901313
1147.429579	0.315987378
1149.358032	0.313490927
1151.286486	0.310677856
1153.214939	0.307503223
1155.143392	0.304350376
1157.071845	0.301412284
1159.000298	0.298252583
1160.928751	0.295083761
1162.857204	0.292391270
1164.785657	0.289971679
1166.714110	0.287232816
1168.642563	0.284104377
1170.571016	0.281258047
1172.499469	0.278728813
1174.427922	0.276028633
1176.356375	0.273310244
1178.284829	0.270801038
1180.213282	0.268445790
1182.141735	0.265922546
1184.070188	0.263051063
1185.998641	0.260332793
1187.927094	0.257789224
1189.855547	0.255064100
1191.784000	0.252605885
1193.712453	0.250563323
1195.640906	0.248492405
1197.569359	0.246263772
1199.497812	0.243751258
1201.426265	0.240893498
1203.354719	0.238286451
1205.283172	0.235699296
1207.211625	0.233149663
1209.140078	0.230732068
1211.068531	0.228586808
1212.996984	0.226643741
1214.925437	0.224416420
1216.853890	0.222006828
1218.782343	0.220072970
1220.710796	0.218233913
1222.639249	0.215752035
1224.567702	0.213004038
1226.496155	0.210707352
1228.424609	0.208996505
1230.353062	0.207434937
1232.281515	0.205704153
1234.209968	0.203795686
1236.138421	0.201717868
1238.066874	0.199757665
1239.995327	0.197896615
1241.923780	0.195813164
1243.852233	0.193926141
1245.780686	0.192567751
1247.709139	0.191252187
1249.637592	0.189639464
1251.566045	0.187950015
1253.494498	0.186230719
1255.422952	0.184345797
1257.351405	0.182417795
1259.279858	0.180548325
1261.208311	0.178664461
1263.136764	0.176744714
1265.065217	0.174925938
1266.993670	0.173388228
1268.922123	0.172005713
1270.850576	0.170339465
1272.779029	0.168493748
1274.707482	0.167167529
1276.635935	0.166348621
1278.564388	0.165057734
1280.492842	0.163060442
1282.421295	0.161167830
1284.349748	0.159807771
1286.278201	0.158689812
1288.206654	0.157434195
1290.135107	0.155898049
1292.063560	0.154259712
1293.992013	0.152765512
1295.920466	0.151405394
1297.848919	0.149964854
1299.777372	0.148309588
1301.705825	0.146499768
1303.634278	0.144806117
1305.562731	0.143497169
1307.491185	0.142503172
1309.419638	0.141541213
1311.348091	0.140335739
1313.276544	0.138831571
1315.204997	0.137307435
1317.133450	0.135979280
1319.061903	0.134653240
1320.990356	0.133167863
1322.918809	0.131749168
1324.847262	0.130508587
1326.775715	0.129223883
1328.704168	0.127901226
1330.632621	0.126850039
1332.561075	0.126107842
1334.489528	0.125236481
1336.417981	0.124132290
1338.346434	0.123090729
1340.274887	0.121957339
1342.203340	0.120453760
1344.131793	0.119029969
1346.060246	0.118058279
1347.988699	0.117337249
1349.917152	0.116511188
1351.845605	0.115555078
1353.774058	0.114488527
1355.702511	0.113180175
1357.630965	0.111870781
1359.559418	0.110907711
1361.487871	0.109974205
1363.416324	0.108707704
1365.344777	0.107348830
1367.273230	0.106138088
1369.201683	0.105257750
1371.130136	0.104859814
1373.058589	0.104490794
1374.987042	0.103536069
1376.915495	0.102174386
1378.843948	0.101004794
1380.772401	0.100203283
1382.700854	0.099552937
1384.629308	0.098659337
1386.557761	0.097257338
1388.486214	0.095814779
1390.414667	0.094950013
1392.343120	0.094425239
1394.271573	0.093731739
1396.200026	0.092819542
1398.128479	0.091827951
1400.056932	0.090863213
1401.985385	0.089920305
1403.913838	0.088909246
1405.842291	0.087942071
1407.770744	0.087074637
1409.699198	0.086195230
1411.627651	0.085382774
1413.556104	0.084908217
1415.484557	0.084584728
1417.413010	0.083585858
1419.341463	0.082162663
1421.269916	0.081561893
1423.198369	0.081355475
1425.126822	0.080772474
1427.055275	0.080179922
1428.983728	0.079737239
1430.912181	0.079178624
1432.840634	0.078653648
1434.769087	0.078097239
1436.697541	0.077023007
1438.625994	0.075784653
1440.554447	0.074985459
1442.482900	0.074678883
1444.411353	0.074643821
1446.339806	0.074312747
1448.268259	0.073380508
1450.196712	0.072418787
1452.125165	0.072191514
1454.053618	0.072511062
1455.982071	0.072260715
1457.910524	0.070901051
1459.838977	0.069414400
1461.767431	0.068561658
1463.695884	0.068100639
1465.624337	0.067876682
1467.552790	0.067955479
1469.481243	0.067970432
1471.409696	0.067277372
1473.338149	0.065742306
1475.266602	0.064144723
1477.195055	0.063389324
1479.123508	0.063277945
1481.051961	0.062975220
1482.980414	0.062508062
1484.908867	0.062463768
1486.837321	0.062681794
1488.765774	0.062201720
1490.694227	0.060861584
1492.622680	0.059984721
1494.551133	0.059939042
1496.479586	0.059737239
1498.408039	0.058793709
1500.336492	0.057798572
1502.264945	0.057401840
1504.193398	0.057206515
1506.121851	0.056748249
1508.050304	0.056310069
1509.978757	0.056205396
1511.907210	0.056364909
1513.835664	0.056635201
1515.764117	0.056514822
1517.692570	0.055896241
1519.621023	0.055306863
1521.549476	0.054834176
1523.477929	0.053989846
1525.406382	0.052815579
1527.334835	0.051977128
1529.263288	0.051715318
1531.191741	0.051453363
1533.120194	0.050807435
1535.048647	0.050386570
1536.977100	0.050844908
1538.905554	0.052171558
1540.834007	0.053359434
1542.762460	0.052737638
1544.690913	0.051042296
1546.619366	0.049877934
1548.547819	0.049589865
1550.476272	0.049727760
1552.404725	0.049856797
1554.333178	0.049832232
1556.261631	0.049444757
1558.190084	0.048199739
1560.118537	0.046855181
1562.046990	0.046768438
1563.975443	0.047259819
1565.903897	0.047454610
1567.832350	0.047043752
1569.760803	0.046479970
1571.689256	0.046529610
1573.617709	0.046925906
1575.546162	0.047010880
1577.474615	0.046839677
1579.403068	0.046681821
1581.331521	0.046307880
1583.259974	0.045635741
1585.188427	0.045075946
1587.116880	0.045086518
1589.045333	0.045628488
1590.973787	0.046323635
1592.902240	0.046756033
1594.830693	0.046688683
1596.759146	0.046305373
1598.687599	0.046087403
1600.616052	0.046351567
1602.544505	0.046924356
1604.472958	0.047418550
1606.401411	0.047658641
1608.329864	0.047635511
1610.258317	0.047572322
1612.186770	0.047942694
1614.115223	0.048763104
1616.043677	0.049463365
1617.972130	0.049815539
1619.900583	0.050219238
1621.829036	0.050971169
1623.757489	0.052015368
1625.685942	0.052696239
1627.614395	0.052736443
1629.542848	0.052680202
1631.471301	0.052945729
1633.399754	0.053443223
1635.328207	0.053893071
1637.256660	0.053998604
1639.185113	0.053952735
1641.113566	0.054363724
1643.042020	0.055267118
1644.970473	0.055731587
1646.898926	0.055231381
1648.827379	0.054666154
1650.755832	0.054244243
1652.684285	0.053406704
1654.612738	0.052841954
1656.541191	0.052902855
1658.469644	0.053045411
1660.398097	0.052939065
1662.326550	0.052401572
1664.255003	0.051873971
1666.183456	0.051814023
1668.111910	0.051754698
1670.040363	0.051261231
1671.968816	0.050552480
1673.897269	0.049672980
1675.825722	0.048774049
1677.754175	0.048359971
1679.682628	0.048324298
1681.611081	0.048076615
1683.539534	0.047011819
1685.467987	0.045381572
1687.396440	0.044085592
1689.324893	0.043306585
1691.253346	0.043042526
1693.181799	0.042984411
1695.110253	0.042501375
1697.038706	0.041466229
1698.967159	0.040163904
1700.895612	0.039314188
1702.824065	0.039227337
1704.752518	0.039024170
1706.680971	0.038333941
1708.609424	0.037619691
1710.537877	0.037340220
1712.466330	0.037517648
1714.394783	0.037732568
1716.323236	0.037285883
1718.251689	0.035954744
1720.180143	0.034657758
1722.108596	0.034144472
1724.037049	0.034299664
1725.965502	0.034674708
1727.893955	0.034828451
1729.822408	0.034619495
1731.750861	0.034146097
1733.679314	0.033504903
1735.607767	0.032953784
1737.536220	0.032722231
1739.464673	0.032679088
1741.393126	0.032660194
1743.321579	0.032667618
1745.250032	0.032834139
1747.178486	0.032974318
1749.106939	0.032737158
1751.035392	0.032401621
1752.963845	0.032423265
1754.892298	0.032561891
1756.820751	0.032539867
1758.749204	0.032534190
1760.677657	0.032686219
1762.606110	0.032995779
1764.534563	0.033377808
1766.463016	0.033743098
1768.391469	0.034197941
1770.319922	0.034636945
1772.248376	0.034719724
1774.176829	0.034556370
1776.105282	0.034508277
1778.033735	0.034688868
1779.962188	0.035017349
1781.890641	0.035232663
1783.819094	0.035224181
1785.747547	0.035397645
1787.676000	0.036053851
1789.604453	0.036865499
1791.532906	0.037401795
1793.461359	0.037710682
1795.389812	0.038080446
1797.318266	0.038543332
1799.246719	0.038930509
1801.175172	0.039147250
1803.103625	0.039310917
1805.032078	0.039545048
1806.960531	0.039847281
1808.888984	0.040194094
1810.817437	0.040565588
1812.745890	0.040855005
1814.674343	0.040835388
1816.602796	0.040454239
1818.531249	0.040136188
1820.459702	0.040270306
1822.388155	0.040672969
1824.316609	0.040928800
1826.245062	0.040853951
1828.173515	0.040444277
1830.101968	0.039918624
1832.030421	0.039663874
1833.958874	0.039755818
1835.887327	0.039934557
1837.815780	0.039965115
1839.744233	0.039897505
1841.672686	0.039818257
1843.601139	0.039744962
1845.529592	0.039828781
1847.458045	0.039935827
1849.386499	0.039803248
1851.314952	0.039543990
1853.243405	0.039321661
1855.171858	0.039115153
1857.100311	0.038899738
1859.028764	0.038648907
1860.957217	0.038363270
1862.885670	0.038242523
1864.814123	0.038420279
1866.742576	0.038468994
1868.671029	0.037885785
1870.599482	0.037098873
1872.527935	0.036757853
1874.456388	0.036758181
1876.384842	0.036734652
1878.313295	0.036460772
1880.241748	0.035968725
1882.170201	0.035535928
1884.098654	0.035341509
1886.027107	0.035336915
1887.955560	0.035299789
1889.884013	0.034965653
1891.812466	0.034455571
1893.740919	0.034058940
1895.669372	0.033661533
1897.597825	0.033057775
1899.526278	0.032366462
1901.454732	0.031836312
1903.383185	0.031605400
1905.311638	0.031598706
1907.240091	0.031572465
1909.168544	0.031412553
1911.096997	0.031185523
1913.025450	0.030911049
1914.953903	0.030553909
1916.882356	0.030152071
1918.810809	0.029930387
1920.739262	0.029879892
1922.667715	0.029559907
1924.596168	0.028956214
1926.524622	0.028589763
1928.453075	0.028504113
1930.381528	0.028236618
1932.309981	0.027700385
1934.238434	0.027204027
1936.166887	0.026886685
1938.095340	0.026717849
1940.023793	0.026648488
1941.952246	0.026639016
1943.880699	0.026692215
1945.809152	0.026520027
1947.737605	0.025867682
1949.666058	0.025200026
1951.594511	0.024982994
1953.522965	0.025002798
1955.451418	0.024943968
1957.379871	0.024690310
1959.308324	0.024300916
1961.236777	0.024059277
1963.165230	0.024005946
1965.093683	0.023768252
1967.022136	0.023204571
1968.950589	0.022755912
1970.879042	0.022679167
1972.807495	0.022674341
1974.735948	0.022573894
1976.664401	0.022440787
1978.592855	0.022188056
1980.521308	0.021843342
1982.449761	0.021709941
1984.378214	0.021839423
1986.306667	0.022019872
1988.235120	0.022169571
1990.163573	0.022113644
1992.092026	0.021613074
1994.020479	0.020858888
1995.948932	0.020386260
1997.877385	0.020345850
1999.805838	0.020279922
2001.734291	0.019959759
2003.662744	0.019719454
2005.591198	0.019764910
2007.519651	0.019789288
2009.448104	0.019493118
2011.376557	0.019190630
2013.305010	0.019149339
2015.233463	0.019089246
2017.161916	0.018878859
2019.090369	0.018639093
2021.018822	0.018369216
2022.947275	0.018225024
2024.875728	0.018449590
2026.804181	0.018820904
2028.732634	0.018964564
2030.661088	0.018856782
2032.589541	0.018526901
2034.517994	0.018032748
2036.446447	0.017716872
2038.374900	0.017746245
2040.303353	0.017844606
2042.231806	0.017778834
2044.160259	0.017573256
2046.088712	0.017215341
2048.017165	0.016801797
2049.945618	0.016609527
2051.874071	0.016555123
2053.802524	0.016284302
2055.730978	0.015904345
2057.659431	0.015812967
2059.587884	0.015872976
2061.516337	0.015713833
2063.444790	0.015526018
2065.373243	0.015506878
2067.301696	0.015497778
2069.230149	0.015498924
2071.158602	0.015560368
2073.087055	0.015628966
2075.015508	0.015662096
2076.943961	0.015527210
2078.872414	0.015294679
2080.800867	0.015159871
2082.729321	0.015112650
2084.657774	0.015061894
2086.586227	0.014936096
2088.514680	0.014759195
2090.443133	0.014613220
2092.371586	0.014529369
2094.300039	0.014539187
2096.228492	0.014552946
2098.156945	0.014422756
2100.085398	0.014152642
2102.013851	0.013882829
2103.942304	0.013814324
2105.870757	0.013962051
2107.799211	0.014077334
2109.727664	0.013989240
2111.656117	0.013721325
2113.584570	0.013431924
2115.513023	0.013445498
2117.441476	0.013679441
2119.369929	0.013701995
2121.298382	0.013562913
2123.226835	0.013527321
2125.155288	0.013550185
2127.083741	0.013413469
2129.012194	0.013197554
2130.940647	0.013201056
2132.869100	0.013288094
2134.797554	0.013196985
2136.726007	0.012950348
2138.654460	0.012693361
2140.582913	0.012623780
2142.511366	0.012690768
2144.439819	0.012601858
2146.368272	0.012370635
2148.296725	0.012123034
2150.225178	0.011987126
2152.153631	0.012133820
2154.082084	0.012330712
2156.010537	0.012316808
2157.938990	0.012283774
2159.867444	0.012340442
2161.795897	0.012386984
2163.724350	0.012399897
2165.652803	0.012435257
2167.581256	0.012495055
2169.509709	0.012563889
2171.438162	0.012628848
2173.366615	0.012375501
2175.295068	0.011830041
2177.223521	0.011586751
2179.151974	0.011638966
2181.080427	0.011476219
2183.008880	0.011168945
2184.937334	0.011130617
2186.865787	0.011364372
2188.794240	0.011461779
2190.722693	0.011237319
2192.651146	0.011055724
2194.579599	0.011162729
2196.508052	0.011345549
2198.436505	0.011388710
2200.364958	0.011329763
2202.293411	0.011443934
2204.221864	0.011744983
2206.150317	0.011852408
2208.078770	0.011583160
2210.007223	0.011217120
2211.935677	0.010961392
2213.864130	0.010805574
2215.792583	0.010763800
2217.721036	0.010728626
2219.649489	0.010645916
2221.577942	0.010725592
2223.506395	0.010942921
2225.434848	0.010877202
2227.363301	0.010468074
2229.291754	0.010086351
2231.220207	0.009970503
2233.148660	0.010216045
2235.077113	0.010587113
2237.005567	0.010558746
2238.934020	0.010269772
2240.862473	0.010152499
2242.790926	0.009981447
2244.719379	0.009613530
2246.647832	0.009460870
2248.576285	0.009709430
2250.504738	0.010041286
2252.433191	0.010038021
2254.361644	0.009774492
2256.290097	0.009602265
2258.218550	0.009591075
2260.147003	0.009546442
2262.075456	0.009551270
2264.003910	0.009640861
2265.932363	0.009503777
2267.860816	0.009155840
2269.789269	0.008911026
2271.717722	0.008981627
2273.646175	0.009236406
2275.574628	0.009242060
2277.503081	0.008855048
2279.431534	0.008548032
2281.359987	0.008580543
2283.288440	0.008721736
2285.216893	0.008727519
2287.145346	0.008678986
2289.073800	0.008686155
2291.002253	0.008572720
2292.930706	0.008282007
2294.859159	0.008112354
2296.787612	0.008257620
2298.716065	0.008487137
2300.644518	0.008558215
2302.572971	0.008503342
2304.501424	0.008376787
2306.429877	0.008231259
2308.358330	0.008184711
2310.286783	0.008223877
2312.215236	0.007980169
2314.143690	0.007434784
2316.072143	0.006825219
2318.000596	0.006352894
2319.929049	0.006019885
2321.857502	0.005781773
2323.785955	0.005941275
2325.714408	0.006609553
2327.642861	0.008221228
2329.571314	0.009413651
2331.499767	0.009184920
2333.428220	0.008049842
2335.356673	0.007813005
2337.285126	0.008233020
2339.213579	0.009092769
2341.142033	0.009516574
2343.070486	0.009188813
2344.998939	0.009282362
2346.927392	0.008757554
2348.855845	0.007713548
2350.784298	0.008496067
2352.712751	0.009546847
2354.641204	0.008547331
2356.569657	0.006182240
2358.498110	0.004462355
2360.426563	0.004012849
2362.355016	0.004425567
2364.283469	0.005057258
2366.211923	0.005954771
2368.140376	0.006818437
2370.068829	0.007230604
2371.997282	0.007399963
2373.925735	0.007271968
2375.854188	0.007296068
2377.782641	0.007380520
2379.711094	0.007283280
2381.639547	0.007105250
2383.568000	0.006941471
2385.496453	0.006758488
2387.424906	0.006580839
2389.353359	0.006468621
2391.281812	0.006397206
2393.210266	0.006352852
2395.138719	0.006354874
2397.067172	0.006462613
2398.995625	0.006578457
2400.924078	0.006364778
2402.852531	0.005890193
2404.780984	0.005849742
2406.709437	0.006083163
2408.637890	0.005978924
2410.566343	0.005633332
2412.494796	0.005510775
2414.423249	0.005510559
2416.351702	0.005535632
2418.280156	0.005751775
2420.208609	0.005838143
2422.137062	0.005636668
2424.065515	0.005445779
2425.993968	0.005329757
2427.922421	0.005343222
2429.850874	0.005452594
2431.779327	0.005384632
2433.707780	0.005221880
2435.636233	0.005433626
2437.564686	0.005856400
2439.493139	0.006032339
2441.421592	0.005884311
2443.350045	0.005597681
2445.278499	0.005456589
2447.206952	0.005508180
2449.135405	0.005703702
2451.063858	0.005942522
2452.992311	0.006087615
2454.920764	0.006164944
2456.849217	0.006313477
2458.777670	0.006400139
2460.706123	0.006301552
2462.634576	0.006215853
2464.563029	0.006182550
2466.491482	0.005992680
2468.419935	0.005894782
2470.348389	0.006216225
2472.276842	0.006600654
2474.205295	0.006637476
2476.133748	0.006439430
2478.062201	0.006199391
2479.990654	0.006118840
2481.919107	0.006270484
2483.847560	0.006466092
2485.776013	0.006604861
2487.704466	0.006785480
2489.632919	0.007062619
2491.561372	0.007470066
2493.489825	0.007705109
2495.418279	0.007440803
2497.346732	0.007113642
2499.275185	0.007170669
2501.203638	0.007467581
2503.132091	0.007818474
2505.060544	0.008185589
2506.988997	0.008508257
2508.917450	0.008709665
2510.845903	0.008800115
2512.774356	0.008849122
2514.702809	0.008851785
2516.631262	0.008931504
2518.559715	0.009188673
2520.488168	0.009307731
2522.416622	0.009206267
2524.345075	0.009189440
2526.273528	0.009346366
2528.201981	0.009754841
2530.130434	0.010190942
2532.058887	0.010285062
2533.987340	0.010273521
2535.915793	0.010613908
2537.844246	0.011180000
2539.772699	0.011420881
2541.701152	0.011247694
2543.629605	0.011068045
2545.558058	0.011111205
2547.486512	0.011477895
2549.414965	0.012112899
2551.343418	0.012745737
2553.271871	0.013209892
2555.200324	0.013502600
2557.128777	0.013704643
2559.057230	0.013941169
2560.985683	0.014222317
2562.914136	0.014423522
2564.842589	0.014487257
2566.771042	0.014436836
2568.699495	0.014338383
2570.627948	0.014445636
2572.556401	0.014921397
2574.484855	0.015687218
2576.413308	0.016404975
2578.341761	0.016709192
2580.270214	0.016682506
2582.198667	0.016752200
2584.127120	0.016911555
2586.055573	0.016832262
2587.984026	0.016717117
2589.912479	0.016933370
2591.840932	0.017311402
2593.769385	0.017538182
2595.697838	0.017728267
2597.626291	0.018080395
2599.554745	0.018404709
2601.483198	0.018539783
2603.411651	0.018559350
2605.340104	0.018481102
2607.268557	0.018383011
2609.197010	0.018471567
2611.125463	0.018678099
2613.053916	0.018625278
2614.982369	0.018339120
2616.910822	0.018381506
2618.839275	0.018772833
2620.767728	0.018968977
2622.696181	0.018816177
2624.624635	0.018547164
2626.553088	0.018358590
2628.481541	0.018273572
2630.409994	0.018237038
2632.338447	0.018338935
2634.266900	0.018531136
2636.195353	0.018415507
2638.123806	0.017944401
2640.052259	0.017534479
2641.980712	0.017375361
2643.909165	0.017445877
2645.837618	0.017758012
2647.766071	0.018053543
2649.694524	0.017942427
2651.622978	0.017500585
2653.551431	0.017214503
2655.479884	0.017225543
2657.408337	0.017180236
2659.336790	0.016875543
2661.265243	0.016534941
2663.193696	0.016487325
2665.122149	0.016768578
2667.050602	0.017016588
2668.979055	0.016742244
2670.907508	0.016083596
2672.835961	0.015685350
2674.764414	0.015753167
2676.692868	0.016090825
2678.621321	0.016394237
2680.549774	0.016542515
2682.478227	0.016689340
2684.406680	0.016730299
2686.335133	0.016332276
2688.263586	0.015743075
2690.192039	0.015485576
2692.120492	0.015576930
2694.048945	0.015741443
2695.977398	0.015844500
2697.905851	0.015889710
2699.834304	0.015920373
2701.762757	0.016002204
2703.691211	0.015957471
2705.619664	0.015597734
2707.548117	0.015261157
2709.476570	0.015190142
2711.405023	0.015075995
2713.333476	0.014761256
2715.261929	0.014417193
2717.190382	0.014182810
2719.118835	0.014039996
2721.047288	0.013970470
2722.975741	0.013994470
2724.904194	0.014176524
2726.832647	0.014393545
2728.761101	0.014367457
2730.689554	0.014227693
2732.618007	0.014380028
2734.546460	0.014775172
2736.474913	0.014887070
2738.403366	0.014554468
2740.331819	0.014142711
2742.260272	0.013702609
2744.188725	0.013290014
2746.117178	0.013242500
2748.045631	0.013401909
2749.974084	0.013478235
2751.902537	0.013412864
2753.830991	0.013219049
2755.759444	0.013205207
2757.687897	0.013290568
2759.616350	0.012940584
2761.544803	0.012350722
2763.473256	0.012114625
2765.401709	0.012228893
2767.330162	0.012442579
2769.258615	0.012473769
2771.187068	0.012321118
2773.115521	0.012370789
2775.043974	0.012527097
2776.972427	0.012328418
2778.900880	0.012030944
2780.829334	0.012242266
2782.757787	0.012691580
2784.686240	0.012780879
2786.614693	0.012587513
2788.543146	0.012354552
2790.471599	0.012024540
2792.400052	0.011855077
2794.328505	0.012102099
2796.256958	0.012311800
2798.185411	0.012088683
2800.113864	0.011808480
2802.042317	0.012019743
2803.970770	0.012494076
2805.899224	0.012664539
2807.827677	0.012511686
2809.756130	0.012334817
2811.684583	0.012144178
2813.613036	0.011694301
2815.541489	0.011231164
2817.469942	0.011247907
2819.398395	0.011357733
2821.326848	0.010986056
2823.255301	0.010706009
2825.183754	0.011236870
2827.112207	0.011975519
2829.040660	0.012181795
2830.969113	0.011858700
2832.897567	0.011189059
2834.826020	0.010658049
2836.754473	0.010745310
2838.682926	0.011009078
2840.611379	0.010824615
2842.539832	0.010548772
2844.468285	0.010700527
2846.396738	0.010888548
2848.325191	0.010796268
2850.253644	0.010828822
2852.182097	0.011025414
2854.110550	0.011077330
2856.039003	0.011067334
2857.967457	0.011074272
2859.895910	0.011004960
2861.824363	0.011050193
2863.752816	0.011249319
2865.681269	0.011356183
2867.609722	0.011245022
2869.538175	0.011055259
2871.466628	0.010821487
2873.395081	0.010608925
2875.323534	0.010607342
2877.251987	0.010663566
2879.180440	0.010644153
2881.108893	0.010728752
2883.037347	0.010872923
2884.965800	0.010914614
2886.894253	0.011044729
2888.822706	0.011112913
2890.751159	0.010945429
2892.679612	0.011042222
2894.608065	0.011519597
2896.536518	0.011638778
2898.464971	0.011185694
2900.393424	0.010833507
2902.321877	0.010823039
2904.250330	0.010830713
2906.178783	0.010863903
2908.107236	0.011033634
2910.035690	0.011280870
2911.964143	0.011304596
2913.892596	0.010975017
2915.821049	0.010749228
2917.749502	0.010877814
2919.677955	0.011023879
2921.606408	0.010894738
2923.534861	0.010691965
2925.463314	0.010730520
2927.391767	0.011048472
2929.320220	0.011516176
2931.248673	0.011614796
2933.177126	0.011186999
2935.105580	0.010905501
2937.034033	0.010949879
2938.962486	0.010954277
2940.890939	0.010995732
2942.819392	0.011082750
2944.747845	0.010834778
2946.676298	0.010281412
2948.604751	0.009933466
2950.533204	0.010044535
2952.461657	0.010673582
2954.390110	0.011524262
2956.318563	0.012029153
2958.247016	0.012054775
2960.175469	0.011931474
2962.103923	0.011695034
2964.032376	0.011358076
2965.960829	0.011228154
2967.889282	0.011306820
2969.817735	0.011294958
2971.746188	0.011066051
2973.674641	0.010912194
2975.603094	0.011078257
2977.531547	0.011475873
2979.460000	0.011820231
2981.388453	0.011794244
2983.316906	0.011591084
2985.245359	0.011556481
2987.173813	0.011574649
2989.102266	0.011595618
2991.030719	0.011666729
2992.959172	0.011711149
2994.887625	0.011765012
2996.816078	0.011907559
2998.744531	0.012094320
3000.672984	0.012210706
3002.601437	0.012298007
3004.529890	0.012321632
3006.458343	0.012063470
3008.386796	0.011593349
3010.315249	0.011305305
3012.243703	0.011447166
3014.172156	0.011808279
3016.100609	0.011885567
3018.029062	0.011725216
3019.957515	0.011840616
3021.885968	0.012111732
3023.814421	0.012196702
3025.742874	0.012260804
3027.671327	0.012339296
3029.599780	0.012453328
3031.528233	0.012640561
3033.456686	0.012651875
3035.385139	0.012735468
3037.313592	0.013302561
3039.242046	0.013910699
3041.170499	0.013953572
3043.098952	0.013568291
3045.027405	0.013220355
3046.955858	0.013293575
3048.884311	0.013898551
3050.812764	0.014501237
3052.741217	0.014660113
3054.669670	0.014753593
3056.598123	0.014881374
3058.526576	0.014602243
3060.455029	0.013986169
3062.383482	0.013482773
3064.311936	0.013170442
3066.240389	0.013030306
3068.168842	0.013254653
3070.097295	0.013753770
3072.025748	0.014181234
3073.954201	0.014481590
3075.882654	0.014594925
3077.811107	0.014501939
3079.739560	0.014562218
3081.668013	0.014808914
3083.596466	0.014878143
3085.524919	0.014914013
3087.453372	0.015163035
3089.381825	0.015447274
3091.310279	0.015601831
3093.238732	0.015738798
3095.167185	0.016090844
3097.095638	0.016540268
3099.024091	0.016689533
3100.952544	0.016658148
3102.880997	0.016671680
3104.809450	0.016491441
3106.737903	0.016104499
3108.666356	0.015852876
3110.594809	0.016028808
3112.523262	0.016700841
3114.451715	0.017333029
3116.380169	0.017401328
3118.308622	0.017267372
3120.237075	0.017460849
3122.165528	0.018061070
3124.093981	0.018840335
3126.022434	0.019451110
3127.950887	0.019771576
3129.879340	0.019931177
3131.807793	0.020007150
3133.736246	0.019988285
3135.664699	0.019978933
3137.593152	0.020098248
3139.521605	0.020100227
3141.450058	0.019702680
3143.378512	0.019269470
3145.306965	0.019330135
3147.235418	0.019796489
3149.163871	0.020090891
3151.092324	0.019887688
3153.020777	0.019604608
3154.949230	0.019656152
3156.877683	0.019906776
3158.806136	0.020225769
3160.734589	0.020688696
3162.663042	0.021300076
3164.591495	0.021859376
3166.519948	0.021889981
3168.448402	0.021451131
3170.376855	0.021252993
3172.305308	0.021533582
3174.233761	0.021883233
3176.162214	0.021967096
3178.090667	0.021982109
3180.019120	0.022195874
3181.947573	0.022542173
3183.876026	0.023035608
3185.804479	0.023661936
3187.732932	0.024168687
3189.661385	0.024345730
3191.589838	0.024143033
3193.518292	0.023728134
3195.446745	0.023288069
3197.375198	0.022937410
3199.303651	0.022773281
3201.232104	0.022846418
3203.160557	0.023134502
3205.089010	0.023626300
3207.017463	0.024269583
3208.945916	0.024841901
3210.874369	0.025019616
3212.802822	0.025166666
3214.731275	0.025809875
3216.659728	0.026488274
3218.588181	0.026820786
3220.516635	0.027131433
3222.445088	0.027382813
3224.373541	0.027311245
3226.301994	0.026949288
3228.230447	0.026455048
3230.158900	0.025953269
3232.087353	0.025649823
3234.015806	0.025966557
3235.944259	0.026803596
3237.872712	0.027347727
3239.801165	0.027176110
3241.729618	0.026730152
3243.658071	0.026592702
3245.586525	0.026655793
3247.514978	0.026818691
3249.443431	0.027386490
3251.371884	0.027746912
3253.300337	0.027389564
3255.228790	0.027210863
3257.157243	0.027732402
3259.085696	0.028482299
3261.014149	0.028947731
3262.942602	0.028955186
3264.871055	0.028721360
3266.799508	0.028624097
3268.727961	0.028891863
3270.656414	0.029475117
3272.584868	0.029995149
3274.513321	0.029888967
3276.441774	0.029132562
3278.370227	0.028566981
3280.298680	0.028778234
3282.227133	0.029438855
3284.155586	0.030023836
3286.084039	0.030133944
3288.012492	0.029521827
3289.940945	0.028675361
3291.869398	0.028661510
3293.797851	0.029713046
3295.726304	0.030842012
3297.654758	0.031258520
3299.583211	0.031273540
3301.511664	0.031317659
3303.440117	0.031385697
3305.368570	0.031478845
3307.297023	0.031569555
3309.225476	0.031431198
3311.153929	0.031065568
3313.082382	0.030954078
3315.010835	0.031210769
3316.939288	0.031317964
3318.867741	0.031282529
3320.796194	0.031409673
3322.724648	0.031276617
3324.653101	0.030618679
3326.581554	0.030237682
3328.510007	0.030819675
3330.438460	0.031974789
3332.366913	0.032870140
3334.295366	0.032992482
3336.223819	0.032741290
3338.152272	0.033041812
3340.080725	0.033867892
3342.009178	0.034481097
3343.937631	0.034600534
3345.866084	0.034445915
3347.794537	0.034398861
3349.722991	0.034594432
3351.651444	0.034773052
3353.579897	0.034750599
3355.508350	0.034612671
3357.436803	0.034520231
3359.365256	0.034670159
3361.293709	0.035067249
3363.222162	0.035393491
3365.150615	0.035521384
3367.079068	0.035674073
3369.007521	0.035934117
3370.935974	0.036110733
3372.864427	0.036034621
3374.792881	0.035675757
3376.721334	0.035020884
3378.649787	0.034402002
3380.578240	0.034310758
3382.506693	0.034635030
3384.435146	0.035067745
3386.363599	0.035529252
3388.292052	0.035808116
3390.220505	0.035745341
3392.148958	0.035643362
3394.077411	0.035901152
3396.005864	0.036168855
3397.934317	0.036087681
3399.862770	0.036249697
3401.791224	0.036846261
3403.719677	0.037081495
3405.648130	0.037148710
3407.576583	0.037352305
3409.505036	0.037466411
3411.433489	0.037159640
3413.361942	0.036447547
3415.290395	0.036013067
3417.218848	0.036237802
3419.147301	0.036654633
3421.075754	0.036884379
3423.004207	0.036913604
3424.932660	0.036822405
3426.861114	0.036917385
3428.789567	0.037269328
3430.718020	0.037469033
3432.646473	0.037419938
3434.574926	0.037508957
3436.503379	0.037708644
3438.431832	0.037446387
3440.360285	0.036664624
3442.288738	0.036216546
3444.217191	0.036758441
3446.145644	0.037691705
3448.074097	0.037696317
3450.002550	0.036828689
3451.931004	0.036698829
3453.859457	0.037438039
3455.787910	0.037468631
3457.716363	0.036596607
3459.644816	0.035946842
3461.573269	0.036032207
3463.501722	0.036544174
3465.430175	0.036672410
3467.358628	0.036069311
3469.287081	0.035406329
3471.215534	0.035243411
3473.143987	0.035378937
3475.072440	0.035411790
3477.000893	0.035197448
3478.929347	0.034859855
3480.857800	0.034656651
3482.786253	0.034720834
3484.714706	0.034816280
3486.643159	0.034714609
3488.571612	0.034405071
3490.500065	0.033883352
3492.428518	0.033394814
3494.356971	0.033173501
3496.285424	0.033121828
3498.213877	0.033126295
3500.142330	0.033087045
3502.070783	0.032785248
3503.999237	0.032320887
3505.927690	0.032107100
3507.856143	0.032026697
3509.784596	0.031633172
3511.713049	0.031158822
3513.641502	0.031048955
3515.569955	0.031182151
3517.498408	0.031282078
3519.426861	0.031272821
3521.355314	0.031073250
3523.283767	0.030496249
3525.212220	0.029781288
3527.140673	0.029669743
3529.069126	0.030290356
3530.997580	0.030837927
3532.926033	0.030724639
3534.854486	0.030027742
3536.782939	0.029104764
3538.711392	0.028585793
3540.639845	0.028928369
3542.568298	0.029564500
3544.496751	0.029228399
3546.425204	0.027862556
3548.353657	0.026911702
3550.282110	0.026824500
3552.210563	0.026841249
3554.139016	0.026754715
3556.067470	0.026718892
3557.995923	0.026334543
3559.924376	0.025436765
3561.852829	0.024779117
3563.781282	0.024950396
3565.709735	0.025227111
3567.638188	0.024731254
3569.566641	0.024144400
3571.495094	0.024179768
3573.423547	0.024428792
3575.352000	0.024570666
3577.280453	0.024702907
3579.208906	0.024619365
3581.137360	0.024056857
3583.065813	0.023380930
3584.994266	0.022975970
3586.922719	0.022647889
3588.851172	0.022275988
3590.779625	0.022191724
3592.708078	0.022351263
3594.636531	0.022347834
3596.564984	0.022061516
3598.493437	0.021518709
3600.421890	0.020814795
3602.350343	0.020224750
3604.278796	0.020057131
3606.207249	0.020305917
3608.135703	0.020708375
3610.064156	0.020994062
3611.992609	0.020847481
3613.921062	0.020164570
3615.849515	0.019278167
3617.777968	0.018534247
3619.706421	0.017991489
3621.634874	0.017821647
3623.563327	0.018162465
3625.491780	0.018398624
3627.420233	0.017757725
3629.348686	0.016606899
3631.277139	0.016082959
3633.205593	0.016276155
3635.134046	0.016530784
3637.062499	0.016433701
3638.990952	0.016087536
3640.919405	0.015748426
3642.847858	0.015704382
3644.776311	0.016176710
3646.704764	0.016908672
3648.633217	0.017242115
3650.561670	0.016953219
3652.490123	0.016512912
3654.418576	0.016101336
3656.347029	0.015554236
3658.275482	0.014896728
3660.203936	0.014361875
3662.132389	0.014084145
3664.060842	0.013935328
3665.989295	0.013821287
3667.917748	0.014020261
3669.846201	0.014622143
3671.774654	0.014759001
3673.703107	0.013453961
3675.631560	0.011266158
3677.560013	0.010011234
3679.488466	0.010163859
3681.416919	0.010940164
3683.345372	0.011686055
3685.273826	0.012100575
3687.202279	0.012387933
3689.130732	0.012953602
3691.059185	0.013233413
3692.987638	0.012883022
3694.916091	0.012308610
3696.844544	0.011540321
3698.772997	0.010674875
3700.701450	0.010063295
3702.629903	0.009620097
3704.558356	0.009295668
3706.486809	0.009549160
3708.415262	0.010545500
3710.343716	0.011708545
3712.272169	0.012042651
3714.200622	0.011325981
3716.129075	0.010567008
3718.057528	0.010332997
3719.985981	0.010465886
3721.914434	0.010907906
3723.842887	0.011622176
3725.771340	0.011936601
3727.699793	0.011615939
3729.628246	0.011378017
3731.556699	0.011582869
3733.485152	0.011885532
3735.413605	0.011871386
3737.342059	0.011771929
3739.270512	0.011880012
3741.198965	0.011843055
3743.127418	0.011413206
3745.055871	0.011336453
3746.984324	0.012089011
3748.912777	0.012337742
3750.841230	0.011407447
3752.769683	0.010777827
3754.698136	0.011278356
3756.626589	0.012182070
3758.555042	0.012731553
3760.483495	0.012910191
3762.411949	0.012998341
3764.340402	0.012997275
3766.268855	0.012943808
3768.197308	0.012813522
3770.125761	0.012617696
3772.054214	0.012779553
3773.982667	0.013377078
3775.911120	0.013814712
3777.839573	0.013608052
3779.768026	0.013169679
3781.696479	0.013311615
3783.624932	0.013957410
3785.553385	0.014418917
3787.481838	0.014475390
3789.410292	0.014266774
3791.338745	0.013644802
3793.267198	0.012848688
3795.195651	0.012781182
3797.124104	0.013591116
3799.052557	0.014070389
3800.981010	0.013783633
3802.909463	0.013723332
3804.837916	0.013930073
3806.766369	0.013720451
3808.694822	0.013279124
3810.623275	0.013024108
3812.551728	0.012782594
3814.480182	0.012372960
3816.408635	0.011949410
3818.337088	0.011680729
3820.265541	0.011730746
3822.193994	0.012399290
3824.122447	0.013274783
3826.050900	0.013515978
3827.979353	0.013143960
3829.907806	0.012706490
3831.836259	0.012596373
3833.764712	0.012870707
3835.693165	0.013017434
3837.621618	0.012358923
3839.550071	0.011217330
3841.478525	0.010561832
3843.406978	0.010699289
3845.335431	0.011147616
3847.263884	0.011256469
3849.192337	0.010920330
3851.120790	0.010605612
3853.049243	0.010942743
3854.977696	0.012012004
3856.906149	0.012669376
3858.834602	0.012373432
3860.763055	0.012014973
3862.691508	0.012166486
3864.619961	0.012522638
3866.548415	0.012856072
3868.476868	0.012995209
3870.405321	0.012714491
3872.333774	0.012467618
3874.262227	0.012748171
3876.190680	0.013330014
3878.119133	0.013580774
3880.047586	0.013045485
3881.976039	0.012199502
3883.904492	0.011813194
3885.832945	0.011820190
3887.761398	0.012032898
3889.689851	0.012318256
3891.618305	0.012538063
3893.546758	0.012867774
3895.475211	0.013179365
3897.403664	0.012927066
3899.332117	0.012182298
3901.260570	0.011848853
3903.189023	0.012084927
3905.117476	0.011856690
3907.045929	0.011183497
3908.974382	0.010968897
3910.902835	0.011152180
3912.831288	0.011058837
3914.759741	0.010438101
3916.688194	0.009724985
3918.616648	0.009512648
3920.545101	0.009926610
3922.473554	0.010745939
3924.402007	0.011496122
3926.330460	0.011570567
3928.258913	0.011121082
3930.187366	0.010722894
3932.115819	0.010435454
3934.044272	0.010158584
3935.972725	0.010116375
3937.901178	0.010438127
3939.829631	0.010922625
3941.758084	0.011537054
3943.686538	0.012162578
3945.614991	0.012252864
3947.543444	0.011713252
3949.471897	0.011093147
3951.400350	0.010805923
3953.328803	0.010899430
3955.257256	0.011125024
3957.185709	0.011195513
3959.114162	0.011259828
3961.042615	0.011486130
3962.971068	0.011593423
3964.899521	0.011364690
3966.827974	0.010886101
3968.756427	0.010430047
3970.684881	0.010369983
3972.613334	0.010720946
3974.541787	0.010953980
3976.470240	0.010791217
3978.398693	0.010657202
3980.327146	0.010733730
3982.255599	0.010625187
3984.184052	0.010039737
3986.112505	0.009433731
3988.040958	0.009381656
3989.969411	0.009613383
3991.897864	0.009842699
3993.826317	0.010340027
3995.754771	0.010785349
3997.683224	0.010603629
3999.611677	0.010266926
4001.540130	0.010582256
4003.468583	0.011201425
4005.397036	0.011072320
4007.325489	0.009956315
4009.253942	0.008707112
4011.182395	0.008296766
4013.110848	0.008711247
4015.039301	0.009463341
4016.967754	0.010077165
4018.896207	0.010366580
4020.824661	0.010410424
4022.753114	0.010202020
4024.681567	0.009645422
4026.610020	0.009061097
4028.538473	0.008653701
4030.466926	0.008386256
4032.395379	0.008606668
4034.323832	0.009246591
4036.252285	0.009294580
4038.180738	0.008779350
4040.109191	0.009018425
4042.037644	0.009953554
4043.966097	0.010437699
4045.894550	0.010217360
4047.823004	0.009596458
4049.751457	0.008723514
4051.679910	0.008083743
4053.608363	0.007787878
4055.536816	0.007367500
4057.465269	0.007120105
4059.393722	0.007255115
4061.322175	0.007550410
4063.250628	0.008246175
4065.179081	0.008919652
4067.107534	0.008727271
4069.035987	0.008020878
4070.964440	0.007856362
4072.892894	0.008783177
4074.821347	0.009871219
4076.749800	0.009854740
4078.678253	0.009120855
4080.606706	0.008341602
4082.535159	0.007590433
4084.463612	0.007272346
4086.392065	0.007521698
4088.320518	0.008107595
4090.248971	0.008704969
4092.177424	0.008833382
4094.105877	0.008649049
4096.034330	0.008324542
4097.962783	0.007879618
4099.891237	0.007530076
4101.819690	0.007597899
4103.748143	0.007827707
4105.676596	0.007697469
4107.605049	0.007411931
4109.533502	0.007468546
4111.461955	0.007843914
4113.390408	0.008301421
4115.318861	0.008621260
4117.247314	0.008700487
4119.175767	0.008538470
4121.104220	0.008303198
4123.032673	0.008260315
4124.961127	0.008342766
4126.889580	0.008198171
4128.818033	0.008002644
4130.746486	0.007910228
4132.674939	0.007855183
4134.603392	0.007788365
4136.531845	0.007441575
4138.460298	0.006806982
4140.388751	0.006533032
4142.317204	0.006562800
4144.245657	0.006563254
4146.174110	0.006628385
4148.102563	0.006717253
4150.031017	0.006653296
4151.959470	0.006407781
4153.887923	0.005869430
4155.816376	0.005933883
4157.744829	0.006598694
4159.673282	0.007057703
4161.601735	0.007286977
4163.530188	0.007501516
4165.458641	0.008087815
4167.387094	0.008355612
4169.315547	0.007871438
4171.244000	0.007157071
4173.172453	0.006515958
4175.100906	0.006289104
4177.029360	0.006300159
4178.957813	0.006140489
4180.886266	0.006209354
4182.814719	0.006713299
4184.743172	0.006844164
4186.671625	0.006838704
4188.600078	0.007320068
4190.528531	0.008428071
4192.456984	0.009550421
4194.385437	0.009572142
4196.313890	0.008677643
4198.242343	0.007927087
4200.170796	0.007657889
4202.099250	0.007442407
4204.027703	0.007149933
4205.956156	0.006936485
4207.884609	0.006984422
4209.813062	0.007207952
4211.741515	0.007352599
4213.669968	0.007291562
4215.598421	0.007016040
4217.526874	0.007162167
4219.455327	0.007752948
4221.383780	0.007931340
4223.312233	0.007313224
4225.240686	0.006816317
4227.169139	0.006739086
4229.097593	0.006252441
4231.026046	0.005663844
4232.954499	0.005693568
4234.882952	0.006190121
4236.811405	0.006454689
4238.739858	0.006105610
4240.668311	0.005817595
4242.596764	0.006083876
4244.525217	0.006358357
4246.453670	0.006273842
4248.382123	0.006304154
4250.310576	0.006320491
4252.239029	0.005733403
4254.167483	0.005487593
4256.095936	0.006167704
4258.024389	0.006845347
4259.952842	0.006615081
4261.881295	0.005881775
4263.809748	0.005947963
4265.738201	0.006847943
4267.666654	0.007488354
4269.595107	0.007340821
4271.523560	0.006897227
4273.452013	0.006661481
4275.380466	0.006646599
4277.308919	0.006740686
4279.237373	0.006574683
4281.165826	0.005924708
4283.094279	0.005138285
4285.022732	0.004896511
4286.951185	0.005245777
4288.879638	0.005469808
4290.808091	0.005390621
4292.736544	0.005784917
4294.664997	0.006448151
4296.593450	0.006951377
4298.521903	0.007280704
4300.450356	0.007796744
4302.378809	0.008306193
4304.307262	0.008218363
4306.235716	0.007387297
4308.164169	0.006691068
4310.092622	0.006503580
4312.021075	0.006101378
4313.949528	0.005440153
4315.877981	0.005384015
4317.806434	0.005970610
4319.734887	0.006097463
4321.663340	0.006004602
4323.591793	0.006203814
4325.520246	0.006825740
4327.448699	0.007188851
4329.377152	0.007093106
4331.305606	0.006619306
4333.234059	0.006097059
4335.162512	0.006141100
4337.090965	0.006591080
4339.019418	0.006548369
4340.947871	0.005978999
4342.876324	0.005603749
4344.804777	0.005429265
4346.733230	0.005205423
4348.661683	0.005144863
4350.590136	0.006082555
4352.518589	0.007427259
4354.447042	0.008225933
4356.375495	0.008005051
4358.303949	0.007031265
4360.232402	0.006258311
4362.160855	0.006298886
4364.089308	0.006959377
4366.017761	0.007072440
4367.946214	0.006789675
4369.874667	0.006473549
4371.803120	0.006356275
4373.731573	0.006391143
4375.660026	0.006209186
4377.588479	0.005975239
4379.516932	0.005911010
4381.445385	0.006274152
4383.373839	0.006595640
4385.302292	0.006812713
4387.230745	0.006999844
4389.159198	0.006914556
4391.087651	0.006852603
4393.016104	0.007242612
4394.944557	0.007537477
4396.873010	0.007368817
4398.801463	0.006984398
4400.729916	0.006967841
4402.658369	0.007229502
4404.586822	0.006865389
4406.515275	0.006025983
4408.443729	0.005915124
4410.372182	0.006486155
4412.300635	0.006705262
4414.229088	0.006861344
4416.157541	0.007415097
4418.085994	0.007518924
4420.014447	0.006659372
4421.942900	0.005358215
4423.871353	0.004274894
4425.799806	0.004179672
4427.728259	0.005179908
4429.656712	0.006176320
4431.585165	0.006463293
4433.513618	0.006082243
4435.442072	0.005563027
4437.370525	0.005583861
4439.298978	0.006082988
4441.227431	0.006686294
4443.155884	0.007259711
4445.084337	0.007376602
4447.012790	0.006693641
4448.941243	0.005736938
4450.869696	0.005145482
4452.798149	0.005610102
4454.726602	0.006709248
4456.655055	0.007132994
4458.583508	0.006766354
4460.511962	0.006598016
4462.440415	0.006394660
4464.368868	0.006082562
4466.297321	0.005763201
4468.225774	0.005436638
4470.154227	0.005457291
4472.082680	0.005687977
4474.011133	0.005818578
4475.939586	0.005547520
4477.868039	0.005302710
4479.796492	0.005411327
4481.724945	0.005688765
4483.653398	0.006470281
4485.581851	0.007348405
4487.510305	0.007625770
4489.438758	0.006954248
4491.367211	0.005837215
4493.295664	0.005427246
4495.224117	0.006374976
4497.152570	0.007608957
4499.081023	0.007736295
4501.009476	0.007106685
4502.937929	0.006527690
4504.866382	0.005945281
4506.794835	0.005437145
4508.723288	0.005224965
4510.651741	0.004828456
4512.580195	0.004409231
4514.508648	0.004508016
4516.437101	0.005169668
4518.365554	0.006122357
4520.294007	0.007025231
4522.222460	0.007428249
4524.150913	0.006834433
4526.079366	0.006117666
4528.007819	0.006273896
4529.936272	0.006880466
4531.864725	0.007330688
4533.793178	0.007488047
4535.721631	0.006946926
4537.650084	0.005411912
4539.578538	0.004988755
4541.506991	0.005403970
4543.435444	0.005372377
4545.363897	0.005176076
4547.292350	0.005701472
4549.220803	0.006649012
4551.149256	0.007183332
4553.077709	0.007463462
4555.006162	0.007543775
4556.934615	0.007413630
4558.863068	0.006945070
4560.791521	0.006543714
4562.719974	0.006297475
4564.648428	0.006170088
4566.576881	0.005715910
4568.505334	0.004826844
4570.433787	0.004792109
4572.362240	0.005743492
4574.290693	0.006540220
4576.219146	0.006748340
4578.147599	0.006819345
4580.076052	0.006743301
4582.004505	0.006488716
4583.932958	0.006033076
4585.861411	0.005808955
4587.789864	0.005854210
4589.718318	0.006221934
4591.646771	0.006867739
4593.575224	0.007024675
4595.503677	0.005892014
4597.432130	0.005516602
4599.360583	0.007236774
4601.289036	0.008508233
4603.217489	0.008210664
[truncated: 1,501 more rows]
