# Supplementary material for: Adaptive Method for Quantitative Estimation of Glucose and Fructose Concentrations in Aqueous Solutions Based on Infrared Nanoantenna Optics
Source: Sensors (Basel). 2019 Jul 11;19(14):3053. doi: 10.3390/s19143053 (PMC6678705; doi:10.3390/s19143053)
Supplement: Supplementary file 1 [file sensors-19-03053-s001.zip › 00_Measurement_Data/Fructose cycles/4 c=25 gl/res4 sc50_50 ap100x100/4 c25 gl.22.txt]

748.239793	0.028995929
750.168246	0.021748275
752.096699	0.017294155
754.025152	0.025780631
755.953605	0.022744257
757.882058	0.016028076
759.810511	0.025071334
761.738964	0.027677843
763.667418	0.010306142
765.595871	0.012651598
767.524324	0.012036626
769.452777	0.025201086
771.381230	0.038475126
773.309683	0.031138370
775.238136	0.017741967
777.166589	0.026186613
779.095042	0.026623700
781.023495	0.019970577
782.951948	0.012410191
784.880401	0.005258760
786.808854	0.018495580
788.737308	0.027436892
790.665761	0.028313499
792.594214	0.021037513
794.522667	0.018115986
796.451120	0.019716868
798.379573	0.019212566
800.308026	0.019453762
802.236479	0.025283057
804.164932	0.025427930
806.093385	0.024703905
808.021838	0.019259239
809.950291	0.018344412
811.878744	0.018174339
813.807197	0.021867823
815.735651	0.020174876
817.664104	0.027134676
819.592557	0.027313311
821.521010	0.029943381
823.449463	0.044327699
825.377916	0.034781013
827.306369	0.012424218
829.234822	0.028560568
831.163275	0.026567947
833.091728	0.010577632
835.020181	0.016851271
836.948634	0.016905803
838.877087	0.022021009
840.805541	0.024727350
842.733994	0.020008713
844.662447	0.015894165
846.590900	0.017731141
848.519353	0.020565048
850.447806	0.016987853
852.376259	0.017915968
854.304712	0.019561715
856.233165	0.017242337
858.161618	0.020263446
860.090071	0.029928697
862.018524	0.035182495
863.946977	0.029776379
865.875430	0.021701822
867.803884	0.018816946
869.732337	0.020575671
871.660790	0.022671057
873.589243	0.023259318
875.517696	0.023387156
877.446149	0.024242964
879.374602	0.028976837
881.303055	0.037589196
883.231508	0.045782432
885.159961	0.048567269
887.088414	0.045079254
889.016867	0.042253461
890.945320	0.045123123
892.873774	0.050756387
894.802227	0.055975340
896.730680	0.059921306
898.659133	0.062092800
900.587586	0.063712418
902.516039	0.065551698
904.444492	0.067820705
906.372945	0.072120354
908.301398	0.077820495
910.229851	0.082020879
912.158304	0.085091509
914.086757	0.088726349
916.015210	0.092613295
917.943664	0.096481703
919.872117	0.098949425
921.800570	0.100433491
923.729023	0.104896337
925.657476	0.112735815
927.585929	0.119459212
929.514382	0.124434397
931.442835	0.130175099
933.371288	0.135648340
935.299741	0.140014827
937.228194	0.145089358
939.156647	0.151766419
941.085100	0.159670308
943.013553	0.167130679
944.942007	0.172858432
946.870460	0.177825660
948.798913	0.182949290
950.727366	0.188528284
952.655819	0.195258602
954.584272	0.202904746
956.512725	0.209971234
958.441178	0.215779930
960.369631	0.221028566
962.298084	0.226448730
964.226537	0.232259274
966.154990	0.238333955
968.083443	0.244681284
970.011897	0.251826346
971.940350	0.259687215
973.868803	0.266113967
975.797256	0.269953519
977.725709	0.273881525
979.654162	0.280043185
981.582615	0.287494779
983.511068	0.294508249
985.439521	0.300809145
987.367974	0.307454377
989.296427	0.314110309
991.224880	0.319771498
993.153333	0.325345606
995.081786	0.331690490
997.010240	0.337341338
998.938693	0.341147572
1000.867146	0.344672710
1002.795599	0.349345416
1004.724052	0.354939133
1006.652505	0.360872239
1008.580958	0.366039425
1010.509411	0.369638741
1012.437864	0.372582048
1014.366317	0.376298904
1016.294770	0.380553931
1018.223223	0.384306043
1020.151676	0.387310982
1022.080130	0.389166504
1024.008583	0.390507072
1025.937036	0.393248975
1027.865489	0.396984309
1029.793942	0.399838865
1031.722395	0.401720047
1033.650848	0.403168529
1035.579301	0.403788805
1037.507754	0.403658420
1039.436207	0.403888762
1041.364660	0.404771119
1043.293113	0.405471683
1045.221566	0.405740261
1047.150019	0.406031013
1049.078473	0.406300992
1051.006926	0.405851811
1052.935379	0.404426605
1054.863832	0.403009832
1056.792285	0.402027518
1058.720738	0.400878847
1060.649191	0.400088936
1062.577644	0.399574816
1064.506097	0.397950381
1066.434550	0.395658731
1068.363003	0.393882424
1070.291456	0.392878324
1072.219909	0.392882407
1074.148363	0.393079907
1076.076816	0.392252803
1078.005269	0.390841901
1079.933722	0.389396191
1081.862175	0.388075083
1083.790628	0.387449801
1085.719081	0.387298614
1087.647534	0.386920601
1089.575987	0.385796100
1091.504440	0.383789867
1093.432893	0.381845385
1095.361346	0.380500674
1097.289799	0.378954232
1099.218253	0.376600236
1101.146706	0.373954922
1103.075159	0.371609211
1105.003612	0.369309008
1106.932065	0.367117882
1108.860518	0.365564704
1110.788971	0.364237040
1112.717424	0.362262636
1114.645877	0.359526098
1116.574330	0.356399119
1118.502783	0.353166133
1120.431236	0.350338131
1122.359689	0.348479122
1124.288142	0.347001672
1126.216596	0.344723552
1128.145049	0.341669053
1130.073502	0.338495433
1132.001955	0.335397393
1133.930408	0.332533240
1135.858861	0.330037862
1137.787314	0.327750981
1139.715767	0.325452089
1141.644220	0.323083013
1143.572673	0.320651710
1145.501126	0.318013579
1147.429579	0.315092653
1149.358032	0.312174112
1151.286486	0.309512734
1153.214939	0.307020843
1155.143392	0.304454893
1157.071845	0.301515341
1159.000298	0.298398048
1160.928751	0.295599163
1162.857204	0.292806745
1164.785657	0.289730281
1166.714110	0.286847740
1168.642563	0.284469277
1170.571016	0.282369047
1172.499469	0.279971123
1174.427922	0.276965499
1176.356375	0.273867190
1178.284829	0.271156013
1180.213282	0.268374830
1182.141735	0.265223891
1184.070188	0.262481093
1185.998641	0.260492027
1187.927094	0.258561492
1189.855547	0.256386250
1191.784000	0.254119486
1193.712453	0.251634508
1195.640906	0.249039918
1197.569359	0.246556908
1199.497812	0.243969053
1201.426265	0.241192967
1203.354719	0.238747641
1205.283172	0.236099124
1207.211625	0.233470604
1209.140078	0.231326669
1211.068531	0.229335472
1212.996984	0.226879627
1214.925437	0.224029899
1216.853890	0.221397325
1218.782343	0.219188347
1220.710796	0.217119202
1222.639249	0.215206206
1224.567702	0.213470578
1226.496155	0.211696118
1228.424609	0.210007295
1230.353062	0.208407894
1232.281515	0.206383556
1234.209968	0.203828067
1236.138421	0.201407418
1238.066874	0.199364752
1239.995327	0.197461352
1241.923780	0.195945457
1243.852233	0.194706112
1245.780686	0.193067163
1247.709139	0.191289723
1249.637592	0.189836428
1251.566045	0.188316599
1253.494498	0.186431378
1255.422952	0.184582338
1257.351405	0.182999179
1259.279858	0.181248203
1261.208311	0.179214194
1263.136764	0.177254513
1265.065217	0.175393358
1266.993670	0.173759013
1268.922123	0.172562256
1270.850576	0.171147242
1272.779029	0.169125125
1274.707482	0.167244911
1276.635935	0.166003630
1278.564388	0.164912656
1280.492842	0.163428381
1282.421295	0.161569029
1284.349748	0.159909576
1286.278201	0.158806518
1288.206654	0.157753691
1290.135107	0.156123087
1292.063560	0.154135481
1293.992013	0.152349532
1295.920466	0.150747061
1297.848919	0.149186596
1299.777372	0.147930786
1301.705825	0.146923214
1303.634278	0.145757318
1305.562731	0.144296497
1307.491185	0.142576799
1309.419638	0.140959755
1311.348091	0.139949933
1313.276544	0.139467672
1315.204997	0.138837576
1317.133450	0.137726977
1319.061903	0.136286736
1320.990356	0.134408563
1322.918809	0.132248595
1324.847262	0.130553916
1326.775715	0.129461005
1328.704168	0.128356338
1330.632621	0.126904637
1332.561075	0.125439659
1334.489528	0.124517791
1336.417981	0.124483921
1338.346434	0.124772266
1340.274887	0.124116242
1342.203340	0.122014619
1344.131793	0.119527519
1346.060246	0.117687248
1347.988699	0.116413809
1349.917152	0.115223639
1351.845605	0.114133686
1353.774058	0.113310471
1355.702511	0.112570621
1357.630965	0.111763917
1359.559418	0.111085199
1361.487871	0.110462353
1363.416324	0.109602816
1365.344777	0.108477995
1367.273230	0.107346028
1369.201683	0.106579296
1371.130136	0.106071591
1373.058589	0.105358161
1374.987042	0.104287684
1376.915495	0.102785632
1378.843948	0.101145238
1380.772401	0.100002117
1382.700854	0.099511199
1384.629308	0.099128291
1386.557761	0.098100238
1388.486214	0.096660554
1390.414667	0.095694400
1392.343120	0.095540553
1394.271573	0.096031912
1396.200026	0.096184440
1398.128479	0.094794683
1400.056932	0.092528090
1401.985385	0.090707086
1403.913838	0.089557923
1405.842291	0.088930026
1407.770744	0.088316232
1409.699198	0.087328829
1411.627651	0.086254761
1413.556104	0.085789464
1415.484557	0.086294331
1417.413010	0.086864226
1419.341463	0.086613402
1421.269916	0.085726410
1423.198369	0.084203131
1425.126822	0.082509585
1427.055275	0.081351608
1428.983728	0.080707803
1430.912181	0.080513090
1432.840634	0.080415413
1434.769087	0.079641759
1436.697541	0.078292862
1438.625994	0.077165604
1440.554447	0.075901009
1442.482900	0.074579149
1444.411353	0.073877007
1446.339806	0.073704645
1448.268259	0.073621973
1450.196712	0.073203437
1452.125165	0.072850555
1454.053618	0.073610350
1455.982071	0.075368680
1457.910524	0.076164722
1459.838977	0.074400298
1461.767431	0.071638174
1463.695884	0.069473535
1465.624337	0.068226852
1467.552790	0.067718215
1469.481243	0.067832805
1471.409696	0.068701550
1473.338149	0.069689661
1475.266602	0.068934366
1477.195055	0.066707611
1479.123508	0.064770184
1481.051961	0.063574836
1482.980414	0.063085414
1484.908867	0.063481748
1486.837321	0.064751752
1488.765774	0.065691240
1490.694227	0.064783551
1492.622680	0.063082650
1494.551133	0.062252309
1496.479586	0.062307917
1498.408039	0.061868932
1500.336492	0.060462996
1502.264945	0.059542879
1504.193398	0.059978567
1506.121851	0.061714917
1508.050304	0.063187644
1509.978757	0.061828766
1511.907210	0.059214760
1513.835664	0.057882026
1515.764117	0.058213580
1517.692570	0.059529267
1519.621023	0.060514525
1521.549476	0.060444262
1523.477929	0.059565902
1525.406382	0.057755221
1527.334835	0.055687387
1529.263288	0.054544784
1531.191741	0.054290194
1533.120194	0.054092385
1535.048647	0.053872332
1536.977100	0.054266483
1538.905554	0.056224331
1540.834007	0.058931019
1542.762460	0.058211468
1544.690913	0.054619737
1546.619366	0.051662311
1548.547819	0.050217897
1550.476272	0.049862072
1552.404725	0.050291143
1554.333178	0.051445786
1556.261631	0.052904714
1558.190084	0.053140156
1560.118537	0.051856223
1562.046990	0.050300539
1563.975443	0.048920047
1565.903897	0.048414014
1567.832350	0.048685186
1569.760803	0.048968192
1571.689256	0.049046803
1573.617709	0.048749223
1575.546162	0.048177242
1577.474615	0.047718894
1579.403068	0.046999875
1581.331521	0.046079312
1583.259974	0.045882437
1585.188427	0.046442557
1587.116880	0.046974726
1589.045333	0.047081489
1590.973787	0.046924472
1592.902240	0.046709254
1594.830693	0.046572741
1596.759146	0.046648864
1598.687599	0.046978589
1600.616052	0.047445230
1602.544505	0.047834575
1604.472958	0.048070326
1606.401411	0.048137385
1608.329864	0.048023134
1610.258317	0.048034254
1612.186770	0.048661578
1614.115223	0.049965207
1616.043677	0.051464152
1617.972130	0.052443977
1619.900583	0.052656204
1621.829036	0.052799962
1623.757489	0.053576235
1625.685942	0.054251041
1627.614395	0.054130010
1629.542848	0.053808402
1631.471301	0.053982370
1633.399754	0.054874904
1635.328207	0.056258880
1637.256660	0.056907550
1639.185113	0.055979881
1641.113566	0.054854773
1643.042020	0.054955162
1644.970473	0.056343734
1646.898926	0.058315158
1648.827379	0.059720617
1650.755832	0.059691787
1652.684285	0.058511794
1654.612738	0.057044242
1656.541191	0.055333290
1658.469644	0.053890031
1660.398097	0.053234983
1662.326550	0.052895829
1664.255003	0.052593287
1666.183456	0.052580819
1668.111910	0.052993271
1670.040363	0.053438637
1671.968816	0.052779157
1673.897269	0.050763696
1675.825722	0.048940260
1677.754175	0.048489451
1679.682628	0.048939984
1681.611081	0.049466453
1683.539534	0.049092367
1685.467987	0.047864839
1687.396440	0.046465196
1689.324893	0.044994317
1691.253346	0.043945666
1693.181799	0.043490700
1695.110253	0.043688916
1697.038706	0.044521552
1698.967159	0.044227969
1700.895612	0.042714652
1702.824065	0.041522965
1704.752518	0.040321387
1706.680971	0.039279971
1708.609424	0.038577881
1710.537877	0.037997544
1712.466330	0.037806489
1714.394783	0.038310088
1716.323236	0.039099675
1718.251689	0.038992222
1720.180143	0.037634000
1722.108596	0.035943609
1724.037049	0.034685723
1725.965502	0.034028217
1727.893955	0.033855744
1729.822408	0.034225892
1731.750861	0.034741178
1733.679314	0.034783486
1735.607767	0.034655597
1737.536220	0.034448609
1739.464673	0.034135677
1741.393126	0.034197412
1743.321579	0.034674916
1745.250032	0.035210516
1747.178486	0.035393547
1749.106939	0.034930326
1751.035392	0.034152664
1752.963845	0.033714656
1754.892298	0.033534218
1756.820751	0.033250008
1758.749204	0.033089384
1760.677657	0.033278007
1762.606110	0.033727732
1764.534563	0.034087144
1766.463016	0.034244306
1768.391469	0.034778513
1770.319922	0.035929076
1772.248376	0.036981225
1774.176829	0.037204895
1776.105282	0.036772825
1778.033735	0.036386296
1779.962188	0.036286313
1781.890641	0.036178738
1783.819094	0.035956845
1785.747547	0.036000561
1787.676000	0.036640823
1789.604453	0.037820950
1791.532906	0.039163928
1793.461359	0.039966781
1795.389812	0.039898917
1797.318266	0.039532349
1799.246719	0.039429694
1801.175172	0.039585136
1803.103625	0.039757434
1805.032078	0.039894290
1806.960531	0.040240947
1808.888984	0.040752586
1810.817437	0.040976338
1812.745890	0.040770005
1814.674343	0.040391501
1816.602796	0.040140022
1818.531249	0.040223476
1820.459702	0.040549908
1822.388155	0.040924333
1824.316609	0.041396532
1826.245062	0.042191088
1828.173515	0.042936835
1830.101968	0.042935263
1832.030421	0.042203687
1833.958874	0.041421950
1835.887327	0.041131943
1837.815780	0.041243557
1839.744233	0.041446269
1841.672686	0.041594684
1843.601139	0.041628286
1845.529592	0.041406609
1847.458045	0.040658958
1849.386499	0.039793245
1851.314952	0.039456982
1853.243405	0.039532345
1855.171858	0.039476968
1857.100311	0.039110340
1859.028764	0.038682628
1860.957217	0.038464349
1862.885670	0.038521029
1864.814123	0.038715053
1866.742576	0.038844038
1868.671029	0.038790088
1870.599482	0.038442507
1872.527935	0.037803184
1874.456388	0.037123308
1876.384842	0.036538593
1878.313295	0.035968635
1880.241748	0.035550531
1882.170201	0.035466399
1884.098654	0.035486836
1886.027107	0.035305381
1887.955560	0.034965426
1889.884013	0.034676269
1891.812466	0.034398358
1893.740919	0.033977471
1895.669372	0.033586867
1897.597825	0.033339776
1899.526278	0.033029661
1901.454732	0.032574214
1903.383185	0.032098662
1905.311638	0.031718291
1907.240091	0.031477179
1909.168544	0.031253371
1911.096997	0.030836485
1913.025450	0.030353602
1914.953903	0.030038165
1916.882356	0.029797114
1918.810809	0.029805036
1920.739262	0.030069986
1922.667715	0.029952118
1924.596168	0.029369671
1926.524622	0.028829923
1928.453075	0.028537463
1930.381528	0.028349552
1932.309981	0.028166531
1934.238434	0.028000640
1936.166887	0.027774094
1938.095340	0.027391855
1940.023793	0.026950825
1941.952246	0.026681185
1943.880699	0.026650479
1945.809152	0.026475919
1947.737605	0.025998037
1949.666058	0.025513234
1951.594511	0.025261108
1953.522965	0.025302591
1955.451418	0.025381444
1957.379871	0.025113836
1959.308324	0.024596887
1961.236777	0.024223290
1963.165230	0.024074284
1965.093683	0.023975099
1967.022136	0.023777593
1968.950589	0.023456614
1970.879042	0.023076721
1972.807495	0.022777569
1974.735948	0.022646410
1976.664401	0.022457713
1978.592855	0.022054143
1980.521308	0.021632621
1982.449761	0.021435052
1984.378214	0.021505343
1986.306667	0.021550313
1988.235120	0.021347903
1990.163573	0.021085043
1992.092026	0.020865278
1994.020479	0.020644443
1995.948932	0.020527430
1997.877385	0.020558318
1999.805838	0.020487145
2001.734291	0.020126732
2003.662744	0.019659329
2005.591198	0.019344140
2007.519651	0.019293441
2009.448104	0.019408649
2011.376557	0.019400788
2013.305010	0.019141806
2015.233463	0.018857108
2017.161916	0.018787444
2019.090369	0.018819368
2021.018822	0.018634329
2022.947275	0.018173609
2024.875728	0.017728463
2026.804181	0.017622547
2028.732634	0.017762879
2030.661088	0.017736062
2032.589541	0.017443234
2034.517994	0.017216772
2036.446447	0.017297341
2038.374900	0.017485749
2040.303353	0.017509257
2042.231806	0.017451687
2044.160259	0.017356357
2046.088712	0.017127126
2048.017165	0.016861284
2049.945618	0.016596526
2051.874071	0.016328471
2053.802524	0.016193217
2055.730978	0.016301030
2057.659431	0.016534455
2059.587884	0.016560407
2061.516337	0.016240288
2063.444790	0.015785571
2065.373243	0.015372608
2067.301696	0.015033829
2069.230149	0.014834600
2071.158602	0.014830469
2073.087055	0.014981300
2075.015508	0.015208609
2076.943961	0.015405250
2078.872414	0.015335353
2080.800867	0.014871198
2082.729321	0.014421809
2084.657774	0.014333746
2086.586227	0.014389238
2088.514680	0.014463017
2090.443133	0.014633698
2092.371586	0.014725702
2094.300039	0.014591591
2096.228492	0.014393857
2098.156945	0.014312428
2100.085398	0.014298948
2102.013851	0.014272385
2103.942304	0.014218611
2105.870757	0.013962622
2107.799211	0.013517248
2109.727664	0.013285199
2111.656117	0.013396085
2113.584570	0.013501558
2115.513023	0.013419547
2117.441476	0.013340482
2119.369929	0.013415860
2121.298382	0.013464696
2123.226835	0.013266687
2125.155288	0.013051254
2127.083741	0.013076376
2129.012194	0.013192198
2130.940647	0.013252347
2132.869100	0.013340681
2134.797554	0.013421074
2136.726007	0.013284571
2138.654460	0.013021410
2140.582913	0.012975683
2142.511366	0.012978125
2144.439819	0.012795464
2146.368272	0.012740432
2148.296725	0.012759535
2150.225178	0.012466320
2152.153631	0.012110453
2154.082084	0.011995797
2156.010537	0.012029873
2157.938990	0.012198138
2159.867444	0.012354348
2161.795897	0.012278386
2163.724350	0.012187799
2165.652803	0.012243736
2167.581256	0.012269733
2169.509709	0.012239873
2171.438162	0.012219807
2173.366615	0.012144213
2175.295068	0.012032443
2177.223521	0.011999839
2179.151974	0.012049217
2181.080427	0.011846812
2183.008880	0.011275494
2184.937334	0.010903309
2186.865787	0.011082055
2188.794240	0.011429790
2190.722693	0.011581481
2192.651146	0.011571079
2194.579599	0.011611858
2196.508052	0.011736927
2198.436505	0.011498313
2200.364958	0.010860260
2202.293411	0.010579202
2204.221864	0.010892030
2206.150317	0.011157212
2208.078770	0.011010318
2210.007223	0.010756758
2211.935677	0.010599212
2213.864130	0.010531812
2215.792583	0.010655360
2217.721036	0.010837504
2219.649489	0.010899174
2221.577942	0.010910382
2223.506395	0.010757277
2225.434848	0.010405878
2227.363301	0.010121180
2229.291754	0.010123527
2231.220207	0.010367773
2233.148660	0.010528124
2235.077113	0.010430587
2237.005567	0.010360031
2238.934020	0.010397877
2240.862473	0.010208095
2242.790926	0.009867175
2244.719379	0.009794662
2246.647832	0.010063417
2248.576285	0.010367264
2250.504738	0.010437923
2252.433191	0.010240731
2254.361644	0.010124045
2256.290097	0.010182195
2258.218550	0.010144871
2260.147003	0.009855932
2262.075456	0.009499237
2264.003910	0.009339563
2265.932363	0.009383002
2267.860816	0.009447705
2269.789269	0.009420641
2271.717722	0.009291847
2273.646175	0.009034235
2275.574628	0.008643567
2277.503081	0.008311220
2279.431534	0.008337994
2281.359987	0.008712190
2283.288440	0.008913979
2285.216893	0.008577818
2287.145346	0.008171540
2289.073800	0.008295794
2291.002253	0.008786630
2292.930706	0.009090262
2294.859159	0.009143636
2296.787612	0.009224755
2298.716065	0.009268365
2300.644518	0.009087885
2302.572971	0.008722908
2304.501424	0.008242302
2306.429877	0.007843566
2308.358330	0.007899085
2310.286783	0.008420817
2312.215236	0.008789219
2314.143690	0.008653680
2316.072143	0.008515118
2318.000596	0.008669846
2319.929049	0.008640971
2321.857502	0.008213528
2323.785955	0.007911053
2325.714408	0.008163083
2327.642861	0.008991844
2329.571314	0.010066816
2331.499767	0.010613528
2333.428220	0.010114774
2335.356673	0.009031349
2337.285126	0.008093338
2339.213579	0.007398674
2341.142033	0.007047806
2343.070486	0.007331199
2344.998939	0.007901170
2346.927392	0.007942269
2348.855845	0.007509744
2350.784298	0.007187492
2352.712751	0.007118742
2354.641204	0.006859587
2356.569657	0.006136030
2358.498110	0.005771928
2360.426563	0.007034400
2362.355016	0.008779435
2364.283469	0.009305878
2366.211923	0.008566720
2368.140376	0.008270022
2370.068829	0.008447998
2371.997282	0.008240749
2373.925735	0.007706685
2375.854188	0.007308770
2377.782641	0.007182623
2379.711094	0.007095642
2381.639547	0.006795320
2383.568000	0.006510668
2385.496453	0.006493302
2387.424906	0.006589515
2389.353359	0.006592253
2391.281812	0.006411766
2393.210266	0.006117019
2395.138719	0.005889573
2397.067172	0.005758488
2398.995625	0.005721331
2400.924078	0.005750227
2402.852531	0.005589342
2404.780984	0.005239622
2406.709437	0.005240069
2408.637890	0.005417792
2410.566343	0.005463028
2412.494796	0.005399875
2414.423249	0.005249804
2416.351702	0.005082946
2418.280156	0.005369136
2420.208609	0.006064247
2422.137062	0.006406431
2424.065515	0.006145024
2425.993968	0.005781326
2427.922421	0.005716983
2429.850874	0.006035218
2431.779327	0.006412217
2433.707780	0.006453030
2435.636233	0.006206794
2437.564686	0.005859103
2439.493139	0.005510489
2441.421592	0.005304530
2443.350045	0.005356223
2445.278499	0.005555451
2447.206952	0.005753948
2449.135405	0.006081747
2451.063858	0.006540989
2452.992311	0.006645120
2454.920764	0.006116830
2456.849217	0.005433752
2458.777670	0.005204206
2460.706123	0.005353735
2462.634576	0.005550093
2464.563029	0.005771022
2466.491482	0.005982388
2468.419935	0.006113859
2470.348389	0.006219048
2472.276842	0.006199747
2474.205295	0.006012887
2476.133748	0.006077265
2478.062201	0.006552521
2479.990654	0.006906524
2481.919107	0.006737885
2483.847560	0.006372781
2485.776013	0.006377161
2487.704466	0.006868903
2489.632919	0.007294381
2491.561372	0.007222986
2493.489825	0.006924533
2495.418279	0.006783760
2497.346732	0.006751370
2499.275185	0.006825482
2501.203638	0.007196658
2503.132091	0.007768675
2505.060544	0.008253302
2506.988997	0.008483056
2508.917450	0.008440911
2510.845903	0.008208079
2512.774356	0.008153042
2514.702809	0.008628674
2516.631262	0.009282625
2518.559715	0.009564241
2520.488168	0.009524751
2522.416622	0.009418081
2524.345075	0.009464593
2526.273528	0.009801228
2528.201981	0.010226117
2530.130434	0.010516008
2532.058887	0.010694511
2533.987340	0.010900655
2535.915793	0.011118065
2537.844246	0.011329770
2539.772699	0.011537815
2541.701152	0.011798908
2543.629605	0.012129684
2545.558058	0.012407852
2547.486512	0.012417894
2549.414965	0.012305172
2551.343418	0.012634167
2553.271871	0.013257807
2555.200324	0.013587667
2557.128777	0.013557022
2559.057230	0.013376495
2560.985683	0.013424092
2562.914136	0.013916655
2564.842589	0.014642626
2566.771042	0.015290038
2568.699495	0.015649503
2570.627948	0.015835872
2572.556401	0.016146636
2574.484855	0.016448723
2576.413308	0.016446067
2578.341761	0.016377835
2580.270214	0.016502686
2582.198667	0.016635545
2584.127120	0.016721830
2586.055573	0.016887361
2587.984026	0.017150225
2589.912479	0.017473303
2591.840932	0.017814785
2593.769385	0.017951278
2595.697838	0.017752605
2597.626291	0.017542772
2599.554745	0.017669195
2601.483198	0.018183289
2603.411651	0.018814325
2605.340104	0.019042673
2607.268557	0.018767731
2609.197010	0.018475708
2611.125463	0.018449415
2613.053916	0.018546341
2614.982369	0.018666022
2616.910822	0.018858716
2618.839275	0.019156750
2620.767728	0.019342534
2622.696181	0.019083699
2624.624635	0.018517211
2626.553088	0.018131869
2628.481541	0.018059306
2630.409994	0.017988073
2632.338447	0.017818872
2634.266900	0.017874217
2636.195353	0.018251309
2638.123806	0.018544964
2640.052259	0.018430002
2641.980712	0.018226126
2643.909165	0.018280210
2645.837618	0.018283574
2647.766071	0.018000191
2649.694524	0.017602826
2651.622978	0.017299443
2653.551431	0.017248727
2655.479884	0.017326050
2657.408337	0.017271426
2659.336790	0.017061226
2661.265243	0.016923802
2663.193696	0.017159350
2665.122149	0.017497689
2667.050602	0.017443307
2668.979055	0.017066808
2670.907508	0.016657494
2672.835961	0.016457567
2674.764414	0.016567597
2676.692868	0.016796872
2678.621321	0.016827701
2680.549774	0.016493931
2682.478227	0.016101623
2684.406680	0.015964884
2686.335133	0.015951270
2688.263586	0.015881564
2690.192039	0.015638590
2692.120492	0.015224771
2694.048945	0.014932916
2695.977398	0.014905019
2697.905851	0.014947562
2699.834304	0.014901918
2701.762757	0.014687264
2703.691211	0.014420895
2705.619664	0.014478402
2707.548117	0.014901298
2709.476570	0.015262499
2711.405023	0.015098439
2713.333476	0.014534628
2715.261929	0.014287632
2717.190382	0.014456228
2719.118835	0.014562735
2721.047288	0.014489787
2722.975741	0.014335483
2724.904194	0.014302741
2726.832647	0.014485632
2728.761101	0.014717770
2730.689554	0.014846352
2732.618007	0.014828733
2734.546460	0.014596470
2736.474913	0.014196125
2738.403366	0.013788281
2740.331819	0.013508256
2742.260272	0.013506641
2744.188725	0.013597807
2746.117178	0.013429864
2748.045631	0.013040904
2749.974084	0.012723387
2751.902537	0.012686066
2753.830991	0.012874128
2755.759444	0.013092820
2757.687897	0.013147554
2759.616350	0.012952141
2761.544803	0.012643180
2763.473256	0.012458384
2765.401709	0.012390956
2767.330162	0.012199027
2769.258615	0.011939145
2771.187068	0.011812812
2773.115521	0.011867994
2775.043974	0.012146026
2776.972427	0.012558981
2778.900880	0.012867843
2780.829334	0.012738763
2782.757787	0.012120731
2784.686240	0.011581326
2786.614693	0.011583543
2788.543146	0.011862684
2790.471599	0.011984129
2792.400052	0.011976736
2794.328505	0.011935901
2796.256958	0.011780917
2798.185411	0.011423089
2800.113864	0.011294587
2802.042317	0.011765772
2803.970770	0.012264647
2805.899224	0.012267372
2807.827677	0.012092992
2809.756130	0.012040731
2811.684583	0.012158324
2813.613036	0.012210265
2815.541489	0.011976592
2817.469942	0.011726718
2819.398395	0.011566297
2821.326848	0.011339571
2823.255301	0.011215113
2825.183754	0.011281230
2827.112207	0.011333813
2829.040660	0.011235327
2830.969113	0.011053941
2832.897567	0.011013718
2834.826020	0.011113839
2836.754473	0.011198772
2838.682926	0.011406977
2840.611379	0.011687163
2842.539832	0.011662602
2844.468285	0.011303185
2846.396738	0.010788697
2848.325191	0.010297406
2850.253644	0.010172330
2852.182097	0.010579056
2854.110550	0.011200518
2856.039003	0.011616080
2857.967457	0.011634978
2859.895910	0.011486704
2861.824363	0.011269340
2863.752816	0.010911509
2865.681269	0.010634664
2867.609722	0.010629279
2869.538175	0.010658890
2871.466628	0.010654472
2873.395081	0.010685902
2875.323534	0.010349529
2877.251987	0.009804078
2879.180440	0.009888813
2881.108893	0.010657388
2883.037347	0.011195594
2884.965800	0.011054304
2886.894253	0.010865444
2888.822706	0.010978184
2890.751159	0.011063983
2892.679612	0.011103806
2894.608065	0.011060738
2896.536518	0.010944284
2898.464971	0.011204575
2900.393424	0.011672857
2902.321877	0.011623562
2904.250330	0.011114703
2906.178783	0.010691091
2908.107236	0.010582226
2910.035690	0.010714375
2911.964143	0.010656126
2913.892596	0.010507728
2915.821049	0.010711047
2917.749502	0.010914220
2919.677955	0.010812885
2921.606408	0.010731210
2923.534861	0.010739689
2925.463314	0.010954244
2927.391767	0.011330954
2929.320220	0.011332418
2931.248673	0.011149758
2933.177126	0.011468123
2935.105580	0.011863859
2937.034033	0.011605966
2938.962486	0.011004723
2940.890939	0.010871854
2942.819392	0.011240999
2944.747845	0.011357397
2946.676298	0.011280607
2948.604751	0.011519789
2950.533204	0.011508785
2952.461657	0.010992534
2954.390110	0.010888910
2956.318563	0.011395263
2958.247016	0.011678818
2960.175469	0.011458659
2962.103923	0.011358997
2964.032376	0.011645329
2965.960829	0.011938386
2967.889282	0.011877968
2969.817735	0.011539474
2971.746188	0.011443406
2973.674641	0.011616106
2975.603094	0.011561557
2977.531547	0.011528555
2979.460000	0.011907009
2981.388453	0.012272143
2983.316906	0.012314207
2985.245359	0.012129374
2987.173813	0.011838499
2989.102266	0.011695926
2991.030719	0.011796304
2992.959172	0.011941019
2994.887625	0.012043875
2996.816078	0.011946687
2998.744531	0.011613681
3000.672984	0.011565074
3002.601437	0.011774344
3004.529890	0.011836499
3006.458343	0.011921976
3008.386796	0.012426862
3010.315249	0.013161710
3012.243703	0.013346217
3014.172156	0.012815631
3016.100609	0.012420850
3018.029062	0.012480381
3019.957515	0.012419013
3021.885968	0.012160905
3023.814421	0.012214241
3025.742874	0.012635307
3027.671327	0.012994763
3029.599780	0.013150128
3031.528233	0.013295985
3033.456686	0.013342449
3035.385139	0.013025349
3037.313592	0.012643126
3039.242046	0.012848879
3041.170499	0.013550864
3043.098952	0.013856582
3045.027405	0.013520152
3046.955858	0.013289063
3048.884311	0.013601850
3050.812764	0.014116715
3052.741217	0.014285508
3054.669670	0.014013798
3056.598123	0.013656610
3058.526576	0.013570633
3060.455029	0.013715541
3062.383482	0.013963360
3064.311936	0.014307025
3066.240389	0.014446872
3068.168842	0.014275981
3070.097295	0.014213042
3072.025748	0.014369047
3073.954201	0.014620966
3075.882654	0.014993739
3077.811107	0.015223137
3079.739560	0.015006840
3081.668013	0.014590269
3083.596466	0.014598155
3085.524919	0.015278184
3087.453372	0.015891686
3089.381825	0.015830848
3091.310279	0.015616276
3093.238732	0.015718909
3095.167185	0.016089834
3097.095638	0.016508974
3099.024091	0.016720001
3100.952544	0.016830638
3102.880997	0.017074777
3104.809450	0.017269062
3106.737903	0.017134337
3108.666356	0.016835328
3110.594809	0.016695838
3112.523262	0.016742848
3114.451715	0.016828559
3116.380169	0.016937897
3118.308622	0.017221361
3120.237075	0.017749995
3122.165528	0.018422136
3124.093981	0.018982612
3126.022434	0.019057013
3127.950887	0.018645799
3129.879340	0.018214243
3131.807793	0.018107377
3133.736246	0.018416516
3135.664699	0.019099645
3137.593152	0.019884668
3139.521605	0.020414660
3141.450058	0.020632787
3143.378512	0.020660428
3145.306965	0.020656977
3147.235418	0.020761989
3149.163871	0.020892670
3151.092324	0.020897225
3153.020777	0.020713948
3154.949230	0.020522406
3156.877683	0.020661207
3158.806136	0.020969767
3160.734589	0.021005824
3162.663042	0.021001145
3164.591495	0.021479560
3166.519948	0.022146862
3168.448402	0.022269633
3170.376855	0.021867830
3172.305308	0.021468911
3174.233761	0.021292100
3176.162214	0.021551428
3178.090667	0.022134457
3180.019120	0.022274537
3181.947573	0.022059174
3183.876026	0.022310451
3185.804479	0.022941861
3187.732932	0.023174964
3189.661385	0.022770714
3191.589838	0.022486702
3193.518292	0.023205137
3195.446745	0.024479669
3197.375198	0.025051419
3199.303651	0.024832994
3201.232104	0.024708960
3203.160557	0.025170062
3205.089010	0.025864678
3207.017463	0.026044006
3208.945916	0.025527498
3210.874369	0.024860455
3212.802822	0.024519347
3214.731275	0.024541955
3216.659728	0.024587288
3218.588181	0.024512947
3220.516635	0.024770768
3222.445088	0.025599523
3224.373541	0.026525289
3226.301994	0.027006144
3228.230447	0.026903355
3230.158900	0.026559211
3232.087353	0.026463576
3234.015806	0.026612883
3235.944259	0.026792990
3237.872712	0.027042342
3239.801165	0.027249733
3241.729618	0.027255289
3243.658071	0.027135447
3245.586525	0.027039763
3247.514978	0.026999136
3249.443431	0.026997602
3251.371884	0.027401363
3253.300337	0.028304206
3255.228790	0.028960081
3257.157243	0.028945286
3259.085696	0.028385105
3261.014149	0.027530676
3262.942602	0.027226267
3264.871055	0.028018571
3266.799508	0.029096426
3268.727961	0.029630242
3270.656414	0.029808467
3272.584868	0.029763902
3274.513321	0.029266665
3276.441774	0.028579792
3278.370227	0.028202126
3280.298680	0.028316885
3282.227133	0.028756117
3284.155586	0.029196637
3286.084039	0.029718276
3288.012492	0.030450949
3289.940945	0.030950772
3291.869398	0.030827954
3293.797851	0.030342113
3295.726304	0.030053807
3297.654758	0.030116560
3299.583211	0.030254753
3301.511664	0.030402968
3303.440117	0.030792322
3305.368570	0.031572945
3307.297023	0.032266922
3309.225476	0.032221660
3311.153929	0.031947725
3313.082382	0.032035578
3315.010835	0.032059174
3316.939288	0.031866193
3318.867741	0.031688247
3320.796194	0.031504299
3322.724648	0.031307504
3324.653101	0.031162921
3326.581554	0.031164147
3328.510007	0.031469852
3330.438460	0.032010414
3332.366913	0.032145232
3334.295366	0.031743094
3336.223819	0.031901035
3338.152272	0.033098865
3340.080725	0.034183335
3342.009178	0.034126379
3343.937631	0.033424843
3345.866084	0.033093601
3347.794537	0.033213012
3349.722991	0.033346854
3351.651444	0.033498853
3353.579897	0.033863969
3355.508350	0.034241788
3357.436803	0.034217779
3359.365256	0.033756115
3361.293709	0.033202633
3363.222162	0.033155795
3365.150615	0.034008168
3367.079068	0.035188831
3369.007521	0.035805859
3370.935974	0.035834949
3372.864427	0.035781022
3374.792881	0.035839800
3376.721334	0.035966940
3378.649787	0.036095750
3380.578240	0.036256943
3382.506693	0.036553182
3384.435146	0.036861856
3386.363599	0.036883209
3388.292052	0.036512338
3390.220505	0.036046311
3392.148958	0.035976660
3394.077411	0.036363330
3396.005864	0.036846843
3397.934317	0.037225269
3399.862770	0.037449319
3401.791224	0.037577409
3403.719677	0.037307095
3405.648130	0.036779325
3407.576583	0.036131106
3409.505036	0.035635721
3411.433489	0.035832830
3413.361942	0.036661647
3415.290395	0.036907282
3417.218848	0.036120586
3419.147301	0.035682488
3421.075754	0.036512922
3423.004207	0.037543818
3424.932660	0.037651561
3426.861114	0.037248746
3428.789567	0.037119593
3430.718020	0.037268002
3432.646473	0.037478078
3434.574926	0.037536044
3436.503379	0.037010856
3438.431832	0.036336098
3440.360285	0.036502864
3442.288738	0.037371714
3444.217191	0.038067929
3446.145644	0.038232088
3448.074097	0.037984990
3450.002550	0.037348535
3451.931004	0.036771633
3453.859457	0.036599211
3455.787910	0.036380943
3457.716363	0.036089752
3459.644816	0.036138501
3461.573269	0.036306363
3463.501722	0.036280300
3465.430175	0.036184281
3467.358628	0.036007460
3469.287081	0.035659146
3471.215534	0.035296578
3473.143987	0.034806956
3475.072440	0.034265622
3477.000893	0.034403775
3478.929347	0.035111886
3480.857800	0.035471343
3482.786253	0.035295665
3484.714706	0.034868807
3486.643159	0.034219954
3488.571612	0.033412382
3490.500065	0.032695513
3492.428518	0.032391012
3494.356971	0.032665692
3496.285424	0.033030957
3498.213877	0.032879010
3500.142330	0.032577872
3502.070783	0.032787085
3503.999237	0.033379022
3505.927690	0.033663992
3507.856143	0.033303089
3509.784596	0.032708973
3511.713049	0.032398455
3513.641502	0.032144558
3515.569955	0.031565759
3517.498408	0.030867463
3519.426861	0.030444954
3521.355314	0.030412268
3523.283767	0.030657960
3525.212220	0.030943917
3527.140673	0.031082913
3529.069126	0.030877601
3530.997580	0.030371798
3532.926033	0.030062551
3534.854486	0.029953210
3536.782939	0.029657263
3538.711392	0.029312879
3540.639845	0.029174648
3542.568298	0.029117454
3544.496751	0.028951488
3546.425204	0.028764624
3548.353657	0.028646389
3550.282110	0.028452039
3552.210563	0.028133148
3554.139016	0.027450653
3556.067470	0.026311599
3557.995923	0.025505058
3559.924376	0.025535328
3561.852829	0.025931597
3563.781282	0.026387582
3565.709735	0.026932944
3567.638188	0.027101111
3569.566641	0.026382586
3571.495094	0.025204884
3573.423547	0.024399629
3575.352000	0.024290346
3577.280453	0.024403673
3579.208906	0.024081767
3581.137360	0.023441741
3583.065813	0.023271272
3584.994266	0.023833627
3586.922719	0.024522536
3588.851172	0.024642181
3590.779625	0.024175387
3592.708078	0.023346620
3594.636531	0.022137564
3596.564984	0.021000197
3598.493437	0.020667696
3600.421890	0.020977849
3602.350343	0.021020787
3604.278796	0.020249300
3606.207249	0.019090515
3608.135703	0.018683504
3610.064156	0.019381521
3611.992609	0.019893747
3613.921062	0.019428993
3615.849515	0.018936025
3617.777968	0.019321660
3619.706421	0.020070506
3621.634874	0.020099228
3623.563327	0.019472588
3625.491780	0.018783955
3627.420233	0.018186165
3629.348686	0.017626636
3631.277139	0.017326258
3633.205593	0.017596345
3635.134046	0.018044956
3637.062499	0.017787943
3638.990952	0.016839998
3640.919405	0.016012175
3642.847858	0.015667006
3644.776311	0.015697222
3646.704764	0.016241344
3648.633217	0.017618237
3650.561670	0.018840170
3652.490123	0.018590268
3654.418576	0.017381283
3656.347029	0.016250139
3658.275482	0.015699636
3660.203936	0.015350095
3662.132389	0.014791454
3664.060842	0.014182872
3665.989295	0.013832597
3667.917748	0.013765990
3669.846201	0.013665262
3671.774654	0.013400029
3673.703107	0.013292768
3675.631560	0.013543170
3677.560013	0.013700835
3679.488466	0.013341569
3681.416919	0.012667103
3683.345372	0.011888454
3685.273826	0.011344470
3687.202279	0.011393495
3689.130732	0.011802383
3691.059185	0.011882126
3692.987638	0.011478007
3694.916091	0.011173433
3696.844544	0.011262742
3698.772997	0.011276354
3700.701450	0.010743543
3702.629903	0.010284044
3704.558356	0.010545515
3706.486809	0.010893465
3708.415262	0.010598798
3710.343716	0.010209022
3712.272169	0.010436310
3714.200622	0.010797666
3716.129075	0.010882663
3718.057528	0.010933350
3719.985981	0.011403401
3721.914434	0.012411778
3723.842887	0.013483459
3725.771340	0.013964850
3727.699793	0.013646545
3729.628246	0.012627688
3731.556699	0.011375374
3733.485152	0.010844965
3735.413605	0.011545037
3737.342059	0.012570797
3739.270512	0.012943766
3741.198965	0.013189222
3743.127418	0.013811569
3745.055871	0.014281956
3746.984324	0.013960355
3748.912777	0.013226626
3750.841230	0.012807010
3752.769683	0.012728496
3754.698136	0.012705237
3756.626589	0.012743562
3758.555042	0.012701827
3760.483495	0.012457337
3762.411949	0.012355217
3764.340402	0.012635663
3766.268855	0.013086568
3768.197308	0.013211611
3770.125761	0.012986711
3772.054214	0.012935997
3773.982667	0.013244805
3775.911120	0.013871763
3777.839573	0.014498301
3779.768026	0.014512034
3781.696479	0.014009465
3783.624932	0.013531007
3785.553385	0.013181842
3787.481838	0.012982779
3789.410292	0.013069731
3791.338745	0.013371270
3793.267198	0.013788117
3795.195651	0.014215847
3797.124104	0.014117902
3799.052557	0.013337049
3800.981010	0.012851643
3802.909463	0.013380462
3804.837916	0.014245681
3806.766369	0.014696115
3808.694822	0.014610596
3810.623275	0.013950875
3812.551728	0.012837358
3814.480182	0.011744269
3816.408635	0.011679804
3818.337088	0.012991195
3820.265541	0.014321184
3822.193994	0.014518428
3824.122447	0.014063414
3826.050900	0.013530665
3827.979353	0.012985829
3829.907806	0.012427025
3831.836259	0.012042490
3833.764712	0.012056592
3835.693165	0.012826093
3837.621618	0.014330418
3839.550071	0.014935627
3841.478525	0.014013383
3843.406978	0.013228243
3845.335431	0.013142060
3847.263884	0.013414444
3849.192337	0.014002665
3851.120790	0.014536091
3853.049243	0.014166211
3854.977696	0.012984462
3856.906149	0.012285984
3858.834602	0.012441591
3860.763055	0.013111290
3862.691508	0.013477521
3864.619961	0.012789163
3866.548415	0.011617943
3868.476868	0.010687793
3870.405321	0.010299660
3872.333774	0.010545432
3874.262227	0.011089932
3876.190680	0.011611200
3878.119133	0.011763577
3880.047586	0.011478499
3881.976039	0.011331809
3883.904492	0.011803426
3885.832945	0.012718109
3887.761398	0.013382189
3889.689851	0.013420285
3891.618305	0.013095177
3893.546758	0.012650196
3895.475211	0.012335302
3897.403664	0.012570393
3899.332117	0.013210085
3901.260570	0.013248693
3903.189023	0.012284139
3905.117476	0.011368659
3907.045929	0.011043622
3908.974382	0.010759944
3910.902835	0.010143861
3912.831288	0.009774107
3914.759741	0.010594456
3916.688194	0.012559758
3918.616648	0.013980266
3920.545101	0.013363671
3922.473554	0.011492449
3924.402007	0.010096090
3926.330460	0.009888384
3928.258913	0.010330326
3930.187366	0.010729405
3932.115819	0.011042194
3934.044272	0.011425627
3935.972725	0.011733353
3937.901178	0.011709876
3939.829631	0.011367675
3941.758084	0.010970666
3943.686538	0.010798048
3945.614991	0.010725843
3947.543444	0.010458636
3949.471897	0.010252219
3951.400350	0.010449654
3953.328803	0.010812710
3955.257256	0.010991127
3957.185709	0.011074798
3959.114162	0.011323274
3961.042615	0.011772324
3962.971068	0.012130191
3964.899521	0.012093774
3966.827974	0.011817193
3968.756427	0.011666545
3970.684881	0.011783279
3972.613334	0.011821139
3974.541787	0.011360799
3976.470240	0.010846275
3978.398693	0.010770169
3980.327146	0.010756740
3982.255599	0.010421527
3984.184052	0.010080917
3986.112505	0.010041424
3988.040958	0.009968685
3989.969411	0.009752949
3991.897864	0.009736864
3993.826317	0.009955226
3995.754771	0.010209443
3997.683224	0.010403909
3999.611677	0.010384954
4001.540130	0.010296742
4003.468583	0.010265962
4005.397036	0.010210621
4007.325489	0.010200078
4009.253942	0.010501481
4011.182395	0.010969715
4013.110848	0.011189057
4015.039301	0.010966539
4016.967754	0.010510460
4018.896207	0.010103922
4020.824661	0.009644657
4022.753114	0.009096026
4024.681567	0.008897884
4026.610020	0.009080556
4028.538473	0.009290784
4030.466926	0.009387877
4032.395379	0.009263378
4034.323832	0.008796647
4036.252285	0.008513171
4038.180738	0.009043447
4040.109191	0.009761137
4042.037644	0.009584036
4043.966097	0.008808021
4045.894550	0.008435577
4047.823004	0.008537889
4049.751457	0.008499095
4051.679910	0.008188573
4053.608363	0.008325901
4055.536816	0.008935991
4057.465269	0.009194947
4059.393722	0.008967322
4061.322175	0.009025342
4063.250628	0.009265264
4065.179081	0.009478805
4067.107534	0.010086002
4069.035987	0.010527920
4070.964440	0.009779811
4072.892894	0.008440191
4074.821347	0.007942047
4076.749800	0.008434018
4078.678253	0.009348466
4080.606706	0.010105411
4082.535159	0.010096145
4084.463612	0.009317360
4086.392065	0.008563668
4088.320518	0.008539431
4090.248971	0.008936265
4092.177424	0.009380560
4094.105877	0.009925622
4096.034330	0.010028047
4097.962783	0.009516490
4099.891237	0.009092611
4101.819690	0.009251821
4103.748143	0.009668685
4105.676596	0.009968203
4107.605049	0.009519301
4109.533502	0.008108323
4111.461955	0.006755435
4113.390408	0.006336601
4115.318861	0.006518715
4117.247314	0.006860058
4119.175767	0.007663720
4121.104220	0.008637273
4123.032673	0.008998788
4124.961127	0.008680798
4126.889580	0.007857020
4128.818033	0.006583214
4130.746486	0.006317893
4132.674939	0.007749239
4134.603392	0.008891233
4136.531845	0.008616116
4138.460298	0.008439886
4140.388751	0.008830310
4142.317204	0.009086899
4144.245657	0.009598291
4146.174110	0.010392085
4148.102563	0.010216838
4150.031017	0.009260609
4151.959470	0.008453104
4153.887923	0.008234623
4155.816376	0.008346301
4157.744829	0.008277266
4159.673282	0.007893634
4161.601735	0.007134795
4163.530188	0.006464236
4165.458641	0.006104372
4167.387094	0.005907611
4169.315547	0.005954987
4171.244000	0.006348554
4173.172453	0.006757296
4175.100906	0.007217780
4177.029360	0.007860616
4178.957813	0.007778734
4180.886266	0.006971786
4182.814719	0.006420893
4184.743172	0.006406261
4186.671625	0.006457413
4188.600078	0.006444252
4190.528531	0.006572817
4192.456984	0.006917040
4194.385437	0.007334218
4196.313890	0.007519647
4198.242343	0.007779871
4200.170796	0.008010948
4202.099250	0.007392052
4204.027703	0.006820249
4205.956156	0.007234729
4207.884609	0.007767516
4209.813062	0.008043662
4211.741515	0.008172289
4213.669968	0.007855586
4215.598421	0.007442061
4217.526874	0.007800968
4219.455327	0.008957214
4221.383780	0.009309391
4223.312233	0.008229872
4225.240686	0.007081763
4227.169139	0.006427280
4229.097593	0.005668770
4231.026046	0.005269136
4232.954499	0.005312429
4234.882952	0.005469238
4236.811405	0.006592512
4238.739858	0.008260552
4240.668311	0.008783577
4242.596764	0.007840234
4244.525217	0.006703750
4246.453670	0.006486704
4248.382123	0.006980299
4250.310576	0.007457317
4252.239029	0.007523116
4254.167483	0.007181413
4256.095936	0.006589806
4258.024389	0.006143792
4259.952842	0.006092058
4261.881295	0.006513985
4263.809748	0.007456620
4265.738201	0.007668789
4267.666654	0.006762527
4269.595107	0.006019851
4271.523560	0.006274567
4273.452013	0.006922488
4275.380466	0.006840849
4277.308919	0.006001628
4279.237373	0.005341419
4281.165826	0.005184042
4283.094279	0.005582836
4285.022732	0.005954206
4286.951185	0.005786848
4288.879638	0.005946566
4290.808091	0.006652073
4292.736544	0.006921538
4294.664997	0.006630016
4296.593450	0.006474459
4298.521903	0.006313531
4300.450356	0.006181686
4302.378809	0.005958502
4304.307262	0.005702765
4306.235716	0.005616611
4308.164169	0.005740420
4310.092622	0.006236293
4312.021075	0.006854663
4313.949528	0.006991146
4315.877981	0.006484278
4317.806434	0.005811848
4319.734887	0.005682926
4321.663340	0.005891757
4323.591793	0.006230321
4325.520246	0.006529151
4327.448699	0.006814216
4329.377152	0.007351763
4331.305606	0.008002343
4333.234059	0.008083454
4335.162512	0.007291378
4337.090965	0.006271970
4339.019418	0.005958799
4340.947871	0.006170979
4342.876324	0.006444345
4344.804777	0.005763887
4346.733230	0.004457996
4348.661683	0.004110218
4350.590136	0.004832636
4352.518589	0.006277665
4354.447042	0.007417202
4356.375495	0.007638205
4358.303949	0.007227278
4360.232402	0.006367128
4362.160855	0.005446809
4364.089308	0.005176948
4366.017761	0.005230875
4367.946214	0.005186025
4369.874667	0.005274728
4371.803120	0.006036207
4373.731573	0.007151770
4375.660026	0.007634654
4377.588479	0.007736734
4379.516932	0.007771088
4381.445385	0.007576743
4383.373839	0.006894815
4385.302292	0.005687555
4387.230745	0.004528121
4389.159198	0.003787238
4391.087651	0.003617391
4393.016104	0.004105404
4394.944557	0.004682627
4396.873010	0.004830147
4398.801463	0.005129415
4400.729916	0.006070768
4402.658369	0.007221403
4404.586822	0.007748177
4406.515275	0.007263494
4408.443729	0.006575992
4410.372182	0.006648943
4412.300635	0.006990906
4414.229088	0.006699667
4416.157541	0.006129498
4418.085994	0.005944499
4420.014447	0.006194168
4421.942900	0.006759661
4423.871353	0.006760030
4425.799806	0.005770607
4427.728259	0.005352387
4429.656712	0.006125412
4431.585165	0.006604621
4433.513618	0.006347525
4435.442072	0.006189034
4437.370525	0.006408419
4439.298978	0.006467012
4441.227431	0.005795585
4443.155884	0.005611446
4445.084337	0.006632545
4447.012790	0.007484953
4448.941243	0.007033928
4450.869696	0.006377912
4452.798149	0.006600799
4454.726602	0.007019178
4456.655055	0.007140779
4458.583508	0.007249428
4460.511962	0.008450706
4462.440415	0.009361215
4464.368868	0.008835602
4466.297321	0.008172622
4468.225774	0.007814653
4470.154227	0.007002787
4472.082680	0.005889660
4474.011133	0.004953199
4475.939586	0.004273899
4477.868039	0.004742394
4479.796492	0.006256138
4481.724945	0.007818049
4483.653398	0.007703156
4485.581851	0.006790999
4487.510305	0.006840343
4489.438758	0.006699711
4491.367211	0.005613884
4493.295664	0.005157741
4495.224117	0.005762444
4497.152570	0.006784059
4499.081023	0.007784324
4501.009476	0.007804709
4502.937929	0.006596653
4504.866382	0.005604465
4506.794835	0.006151633
4508.723288	0.007562698
4510.651741	0.007445218
4512.580195	0.006051321
4514.508648	0.005437219
4516.437101	0.006088669
4518.365554	0.006943189
4520.294007	0.006890873
4522.222460	0.006601960
4524.150913	0.006874415
4526.079366	0.007233037
4528.007819	0.006996743
4529.936272	0.006725119
4531.864725	0.006967384
4533.793178	0.007353290
4535.721631	0.006946483
4537.650084	0.005552048
4539.578538	0.004860423
4541.506991	0.005243643
4543.435444	0.005984863
4545.363897	0.007001607
4547.292350	0.006815819
4549.220803	0.006230824
4551.149256	0.006903867
4553.077709	0.008348694
4555.006162	0.009366005
4556.934615	0.009107125
4558.863068	0.007862976
4560.791521	0.007066708
4562.719974	0.007007175
4564.648428	0.006284241
4566.576881	0.005341566
4568.505334	0.005480913
4570.433787	0.006176667
4572.362240	0.006677853
4574.290693	0.007019725
4576.219146	0.007306747
4578.147599	0.007250518
4580.076052	0.007414364
4582.004505	0.007347457
4583.932958	0.007466019
4585.861411	0.007874144
4587.789864	0.007487573
4589.718318	0.006890275
4591.646771	0.007055659
4593.575224	0.007798185
4595.503677	0.007717820
4597.432130	0.006426485
4599.360583	0.005232947
4601.289036	0.005472179
4603.217489	0.006417030
[truncated: 1,501 more rows]
