# Supplementary material for: Adaptive Method for Quantitative Estimation of Glucose and Fructose Concentrations in Aqueous Solutions Based on Infrared Nanoantenna Optics
Source: Sensors (Basel). 2019 Jul 11;19(14):3053. doi: 10.3390/s19143053 (PMC6678705; doi:10.3390/s19143053)
Supplement: Supplementary file 1 [file sensors-19-03053-s001.zip › 00_Measurement_Data/Fructose cycles/4 c=25 gl/res4 sc50_50 ap100x100/4 c25 gl.23.txt]

748.239793	0.012240196
750.168246	0.012752773
752.096699	0.007353561
754.025152	0.017224386
755.953605	0.010641493
757.882058	0.010269306
759.810511	0.013911451
761.738964	0.013510880
763.667418	0.020099895
765.595871	0.016981862
767.524324	0.019116649
769.452777	0.020957414
771.381230	0.018981302
773.309683	0.023479629
775.238136	0.019664465
777.166589	0.017132070
779.095042	0.025030833
781.023495	0.021097269
782.951948	0.028606677
784.880401	0.022400837
786.808854	0.024053069
788.737308	0.033702366
790.665761	0.036094181
792.594214	0.032531071
794.522667	0.027766099
796.451120	0.020989589
798.379573	0.020178551
800.308026	0.031220844
802.236479	0.026415117
804.164932	0.016733270
806.093385	0.034786023
808.021838	0.041880008
809.950291	0.034931391
811.878744	0.023400396
813.807197	0.020479823
815.735651	0.019474125
817.664104	0.024688931
819.592557	0.015660325
821.521010	0.014554446
823.449463	0.024759511
825.377916	0.024172047
827.306369	0.015963234
829.234822	0.021292038
831.163275	0.015787186
833.091728	0.010564012
835.020181	0.014000156
836.948634	0.015365980
838.877087	0.017122447
840.805541	0.015884573
842.733994	0.016911343
844.662447	0.017776996
846.590900	0.021383995
848.519353	0.027418373
850.447806	0.030171806
852.376259	0.029044447
854.304712	0.024537390
856.233165	0.015682960
858.161618	0.009833355
860.090071	0.009218771
862.018524	0.012067084
863.946977	0.013330225
865.875430	0.014920759
867.803884	0.021471422
869.732337	0.024892028
871.660790	0.027098563
873.589243	0.031704582
875.517696	0.035895191
877.446149	0.037875332
879.374602	0.037525848
881.303055	0.037010185
883.231508	0.040421385
885.159961	0.042794053
887.088414	0.041151620
889.016867	0.042279009
890.945320	0.048187129
892.873774	0.054641593
894.802227	0.058524132
896.730680	0.060497776
898.659133	0.063685477
900.587586	0.068859443
902.516039	0.071768045
904.444492	0.070982009
906.372945	0.071219839
908.301398	0.074854918
910.229851	0.080503844
912.158304	0.086230338
914.086757	0.089671239
916.015210	0.091258071
917.943664	0.093617670
919.872117	0.098167062
921.800570	0.105117671
923.729023	0.112154827
925.657476	0.115823373
927.585929	0.116919167
929.514382	0.120361708
931.442835	0.127976477
933.371288	0.136139348
935.299741	0.141918302
937.228194	0.146238685
939.156647	0.150699914
941.085100	0.156458393
943.013553	0.163978085
944.942007	0.171532124
946.870460	0.177581400
948.798913	0.182898596
950.727366	0.188496187
952.655819	0.195148498
954.584272	0.202836618
956.512725	0.210135400
958.441178	0.216245443
960.369631	0.221153423
962.298084	0.225316256
964.226537	0.230096593
966.154990	0.236325830
968.083443	0.243311986
970.011897	0.250208855
971.940350	0.257259995
973.868803	0.264462590
975.797256	0.270557910
977.725709	0.274947852
979.654162	0.278950065
981.582615	0.284615934
983.511068	0.292254359
985.439521	0.299895138
987.367974	0.306529045
989.296427	0.313166648
991.224880	0.320307493
993.153333	0.327105105
995.081786	0.332800448
997.010240	0.337646723
998.938693	0.341992527
1000.867146	0.346111625
1002.795599	0.350612253
1004.724052	0.355507910
1006.652505	0.360347927
1008.580958	0.364881516
1010.509411	0.369409353
1012.437864	0.374139935
1014.366317	0.377823293
1016.294770	0.379696041
1018.223223	0.381463677
1020.151676	0.384588122
1022.080130	0.388005525
1024.008583	0.390858531
1025.937036	0.393877447
1027.865489	0.396808743
1029.793942	0.398835778
1031.722395	0.400389373
1033.650848	0.402047336
1035.579301	0.403010577
1037.507754	0.402650028
1039.436207	0.402642012
1041.364660	0.404128551
1043.293113	0.405585527
1045.221566	0.406139731
1047.150019	0.406677276
1049.078473	0.407117367
1051.006926	0.406389028
1052.935379	0.404793769
1054.863832	0.403560072
1056.792285	0.402566433
1058.720738	0.400599509
1060.649191	0.398103058
1062.577644	0.396932214
1064.506097	0.396979421
1066.434550	0.396808714
1068.363003	0.396092296
1070.291456	0.395172358
1072.219909	0.394523263
1074.148363	0.394234568
1076.076816	0.393375844
1078.005269	0.391413838
1079.933722	0.389187753
1081.862175	0.387443602
1083.790628	0.386395633
1085.719081	0.385992587
1087.647534	0.385302216
1089.575987	0.383914530
1091.504440	0.382702559
1093.432893	0.381744325
1095.361346	0.380467892
1097.289799	0.378839374
1099.218253	0.376512200
1101.146706	0.373511106
1103.075159	0.371109366
1105.003612	0.369715661
1106.932065	0.368295103
1108.860518	0.366482466
1110.788971	0.364611208
1112.717424	0.362471282
1114.645877	0.359950423
1116.574330	0.357221663
1118.502783	0.354264259
1120.431236	0.351564705
1122.359689	0.349425524
1124.288142	0.347139895
1126.216596	0.344362289
1128.145049	0.341230243
1130.073502	0.337721467
1132.001955	0.334420562
1133.930408	0.331744373
1135.858861	0.329002559
1137.787314	0.325987518
1139.715767	0.323252231
1141.644220	0.321071267
1143.572673	0.319313705
1145.501126	0.317283809
1147.429579	0.314654559
1149.358032	0.312020600
1151.286486	0.309476703
1153.214939	0.306478083
1155.143392	0.303234130
1157.071845	0.300562263
1159.000298	0.298547685
1160.928751	0.296497405
1162.857204	0.293833852
1164.785657	0.290601999
1166.714110	0.287322670
1168.642563	0.284368455
1170.571016	0.281739622
1172.499469	0.279235572
1174.427922	0.276748389
1176.356375	0.274298579
1178.284829	0.271645457
1180.213282	0.268633604
1182.141735	0.265747994
1184.070188	0.263348073
1185.998641	0.261009753
1187.927094	0.258400589
1189.855547	0.255879015
1191.784000	0.253721505
1193.712453	0.251547903
1195.640906	0.249052599
1197.569359	0.246631503
1199.497812	0.244368359
1201.426265	0.241543055
1203.354719	0.238274425
1205.283172	0.235288113
1207.211625	0.232784271
1209.140078	0.230573624
1211.068531	0.228600249
1212.996984	0.226659670
1214.925437	0.224641740
1216.853890	0.222613588
1218.782343	0.220466241
1220.710796	0.218061954
1222.639249	0.215640813
1224.567702	0.213589400
1226.496155	0.211692885
1228.424609	0.209593564
1230.353062	0.207657427
1232.281515	0.206073955
1234.209968	0.204143912
1236.138421	0.201687872
1238.066874	0.199641526
1239.995327	0.198276713
1241.923780	0.196700826
1243.852233	0.194614440
1245.780686	0.192613199
1247.709139	0.191034392
1249.637592	0.189656883
1251.566045	0.188111246
1253.494498	0.186222255
1255.422952	0.184109613
1257.351405	0.182045117
1259.279858	0.180185527
1261.208311	0.178424582
1263.136764	0.176812813
1265.065217	0.175359473
1266.993670	0.173559934
1268.922123	0.171380758
1270.850576	0.169552773
1272.779029	0.168244794
1274.707482	0.166938066
1276.635935	0.165568724
1278.564388	0.164306715
1280.492842	0.162966758
1282.421295	0.161297321
1284.349748	0.159400091
1286.278201	0.157702059
1288.206654	0.156474248
1290.135107	0.155398503
1292.063560	0.153906047
1293.992013	0.151903972
1295.920466	0.149862200
1297.848919	0.148265705
1299.777372	0.147171900
1301.705825	0.146176189
1303.634278	0.144970849
1305.562731	0.143585935
1307.491185	0.142103419
1309.419638	0.140686899
1311.348091	0.139443651
1313.276544	0.138163552
1315.204997	0.136692971
1317.133450	0.135306165
1319.061903	0.134122804
1320.990356	0.132847413
1322.918809	0.131483153
1324.847262	0.130302250
1326.775715	0.129206672
1328.704168	0.128000274
1330.632621	0.126756296
1332.561075	0.125472113
1334.489528	0.123963796
1336.417981	0.122366622
1338.346434	0.121046640
1340.274887	0.120058924
1342.203340	0.119114846
1344.131793	0.118171625
1346.060246	0.117318146
1347.988699	0.116479479
1349.917152	0.115425281
1351.845605	0.114245556
1353.774058	0.113247924
1355.702511	0.112229928
1357.630965	0.110817023
1359.559418	0.109233826
1361.487871	0.107936934
1363.416324	0.107048117
1365.344777	0.106373787
1367.273230	0.105654359
1369.201683	0.104708567
1371.130136	0.103591733
1373.058589	0.102520242
1374.987042	0.101634935
1376.915495	0.100944951
1378.843948	0.100310139
1380.772401	0.099451728
1382.700854	0.098280147
1384.629308	0.096972689
1386.557761	0.095746681
1388.486214	0.094808280
1390.414667	0.094129369
1392.343120	0.093275607
1394.271573	0.092035659
1396.200026	0.090884276
1398.128479	0.090235472
1400.056932	0.089978330
1401.985385	0.089815363
1403.913838	0.089317910
1405.842291	0.088191360
1407.770744	0.086792186
1409.699198	0.085679695
1411.627651	0.084965125
1413.556104	0.084438160
1415.484557	0.083917744
1417.413010	0.083238937
1419.341463	0.082366116
1421.269916	0.081453875
1423.198369	0.080574930
1425.126822	0.079758130
1427.055275	0.079082213
1428.983728	0.078474686
1430.912181	0.077873297
1432.840634	0.077285066
1434.769087	0.076554455
1436.697541	0.075688303
1438.625994	0.075124972
1440.554447	0.074957348
1442.482900	0.074708879
1444.411353	0.074083321
1446.339806	0.073233284
1448.268259	0.072366074
1450.196712	0.071507819
1452.125165	0.070610352
1454.053618	0.069586784
1455.982071	0.068596907
1457.910524	0.068179585
1459.838977	0.068196714
1461.767431	0.067972764
1463.695884	0.067402616
1465.624337	0.066878706
1467.552790	0.066514358
1469.481243	0.066092283
1471.409696	0.065580718
1473.338149	0.065173507
1475.266602	0.064776868
1477.195055	0.064119592
1479.123508	0.063387848
1481.051961	0.062853441
1482.980414	0.062381409
1484.908867	0.061713271
1486.837321	0.060876168
1488.765774	0.060202092
1490.694227	0.059850283
1492.622680	0.059586756
1494.551133	0.059269998
1496.479586	0.058709215
1498.408039	0.057809237
1500.336492	0.056957208
1502.264945	0.056435239
1504.193398	0.055852693
1506.121851	0.054898519
1508.050304	0.054150391
1509.978757	0.054211523
1511.907210	0.054764144
1513.835664	0.055185091
1515.764117	0.054998416
1517.692570	0.054358084
1519.621023	0.053924050
1521.549476	0.053817794
1523.477929	0.053510252
1525.406382	0.052787554
1527.334835	0.051898282
1529.263288	0.051365364
1531.191741	0.051376548
1533.120194	0.051372536
1535.048647	0.050709154
1536.977100	0.049628332
1538.905554	0.048851028
1540.834007	0.048850831
1542.762460	0.049052682
1544.690913	0.048768628
1546.619366	0.048208836
1548.547819	0.047782950
1550.476272	0.047638148
1552.404725	0.047728464
1554.333178	0.047896754
1556.261631	0.047977429
1558.190084	0.047795836
1560.118537	0.047205400
1562.046990	0.046583064
1563.975443	0.046265591
1565.903897	0.046165604
1567.832350	0.045982964
1569.760803	0.045606669
1571.689256	0.045406088
1573.617709	0.045619559
1575.546162	0.045964368
1577.474615	0.046132401
1579.403068	0.046212055
1581.331521	0.046309739
1583.259974	0.046305317
1585.188427	0.046138085
1587.116880	0.045942664
1589.045333	0.045858897
1590.973787	0.045950156
1592.902240	0.046149775
1594.830693	0.046235334
1596.759146	0.046165932
1598.687599	0.046258539
1600.616052	0.046589218
1602.544505	0.046815887
1604.472958	0.046894260
1606.401411	0.047135100
1608.329864	0.047593776
1610.258317	0.047995571
1612.186770	0.048166797
1614.115223	0.048259553
1616.043677	0.048626680
1617.972130	0.049339488
1619.900583	0.049871020
1621.829036	0.049984854
1623.757489	0.050107442
1625.685942	0.050648719
1627.614395	0.051557418
1629.542848	0.052387401
1631.471301	0.052723929
1633.399754	0.052650899
1635.328207	0.052714873
1637.256660	0.053275786
1639.185113	0.053879440
1641.113566	0.053969070
1643.042020	0.053546451
1644.970473	0.053106997
1646.898926	0.053026114
1648.827379	0.053039983
1650.755832	0.052878872
1652.684285	0.052633177
1654.612738	0.052446000
1656.541191	0.052214421
1658.469644	0.051940430
1660.398097	0.051806558
1662.326550	0.051941562
1664.255003	0.052066643
1666.183456	0.051717259
1668.111910	0.050776195
1670.040363	0.049630519
1671.968816	0.048675101
1673.897269	0.047777388
1675.825722	0.046982292
1677.754175	0.046543516
1679.682628	0.046209283
1681.611081	0.045630727
1683.539534	0.044839568
1685.467987	0.044034779
1687.396440	0.043288887
1689.324893	0.042609099
1691.253346	0.042053327
1693.181799	0.041442372
1695.110253	0.040440846
1697.038706	0.039365839
1698.967159	0.038774639
1700.895612	0.038527232
1702.824065	0.038195383
1704.752518	0.037711859
1706.680971	0.037244756
1708.609424	0.036858879
1710.537877	0.036549263
1712.466330	0.036314342
1714.394783	0.036059931
1716.323236	0.035659034
1718.251689	0.035177547
1720.180143	0.034820966
1722.108596	0.034711439
1724.037049	0.034752306
1725.965502	0.034823403
1727.893955	0.034742169
1729.822408	0.034202896
1731.750861	0.033144370
1733.679314	0.032184657
1735.607767	0.031925317
1737.536220	0.031939983
1739.464673	0.031845856
1741.393126	0.031871516
1743.321579	0.032075774
1745.250032	0.032315880
1747.178486	0.032541163
1749.106939	0.032666761
1751.035392	0.032661516
1752.963845	0.032573547
1754.892298	0.032437742
1756.820751	0.032334633
1758.749204	0.032393750
1760.677657	0.032726660
1762.606110	0.033313572
1764.534563	0.033820532
1766.463016	0.033988953
1768.391469	0.033953447
1770.319922	0.033944927
1772.248376	0.034092847
1774.176829	0.034382012
1776.105282	0.034686223
1778.033735	0.034968555
1779.962188	0.035281364
1781.890641	0.035624236
1783.819094	0.035919506
1785.747547	0.036177427
1787.676000	0.036487259
1789.604453	0.036834255
1791.532906	0.037127014
1793.461359	0.037406240
1795.389812	0.037842017
1797.318266	0.038445238
1799.246719	0.038987782
1801.175172	0.039218742
1803.103625	0.039183050
1805.032078	0.039218944
1806.960531	0.039492704
1808.888984	0.039873846
1810.817437	0.040228441
1812.745890	0.040542286
1814.674343	0.040819556
1816.602796	0.040981252
1818.531249	0.040931851
1820.459702	0.040685143
1822.388155	0.040394068
1824.316609	0.040280681
1826.245062	0.040429533
1828.173515	0.040688436
1830.101968	0.040854275
1832.030421	0.040766612
1833.958874	0.040395282
1835.887327	0.039978765
1837.815780	0.039898209
1839.744233	0.040094178
1841.672686	0.040017452
1843.601139	0.039570644
1845.529592	0.039359905
1847.458045	0.039524041
1849.386499	0.039595511
1851.314952	0.039417978
1853.243405	0.039210718
1855.171858	0.039147653
1857.100311	0.039147627
1859.028764	0.039015543
1860.957217	0.038757257
1862.885670	0.038449913
1864.814123	0.038064167
1866.742576	0.037647013
1868.671029	0.037336431
1870.599482	0.037003301
1872.527935	0.036447458
1874.456388	0.035917565
1876.384842	0.035723951
1878.313295	0.035739679
1880.241748	0.035692185
1882.170201	0.035500243
1884.098654	0.035171688
1886.027107	0.034768488
1887.955560	0.034298088
1889.884013	0.033702157
1891.812466	0.033214387
1893.740919	0.033056606
1895.669372	0.032935783
1897.597825	0.032667309
1899.526278	0.032522794
1901.454732	0.032575738
1903.383185	0.032534201
1905.311638	0.032135706
1907.240091	0.031431846
1909.168544	0.030811632
1911.096997	0.030592423
1913.025450	0.030630155
1914.953903	0.030560819
1916.882356	0.030260943
1918.810809	0.029816922
1920.739262	0.029176267
1922.667715	0.028445797
1924.596168	0.028177332
1926.524622	0.028502483
1928.453075	0.028723013
1930.381528	0.028333334
1932.309981	0.027652413
1934.238434	0.027199367
1936.166887	0.027051654
1938.095340	0.027022237
1940.023793	0.027057024
1941.952246	0.027165426
1943.880699	0.027207769
1945.809152	0.026905693
1947.737605	0.026224932
1949.666058	0.025504803
1951.594511	0.025130376
1953.522965	0.025117937
1955.451418	0.025022337
1957.379871	0.024671419
1959.308324	0.024441496
1961.236777	0.024430128
1963.165230	0.024364432
1965.093683	0.024147708
1967.022136	0.023859462
1968.950589	0.023565637
1970.879042	0.023282494
1972.807495	0.022955351
1974.735948	0.022577928
1976.664401	0.022224685
1978.592855	0.021958770
1980.521308	0.021769071
1982.449761	0.021620987
1984.378214	0.021536130
1986.306667	0.021567142
1988.235120	0.021655209
1990.163573	0.021523837
1992.092026	0.020974912
1994.020479	0.020321043
1995.948932	0.020086806
1997.877385	0.020260524
1999.805838	0.020338453
2001.734291	0.020165661
2003.662744	0.020050097
2005.591198	0.019953027
2007.519651	0.019678799
2009.448104	0.019394621
2011.376557	0.019295482
2013.305010	0.019391848
2015.233463	0.019577798
2017.161916	0.019604521
2019.090369	0.019268861
2021.018822	0.018724484
2022.947275	0.018377177
2024.875728	0.018336561
2026.804181	0.018294115
2028.732634	0.018068762
2030.661088	0.017789297
2032.589541	0.017569222
2034.517994	0.017333455
2036.446447	0.017049393
2038.374900	0.016880944
2040.303353	0.016929375
2042.231806	0.017204743
2044.160259	0.017472800
2046.088712	0.017312443
2048.017165	0.016765231
2049.945618	0.016226830
2051.874071	0.016015943
2053.802524	0.016204081
2055.730978	0.016468527
2057.659431	0.016435910
2059.587884	0.016126679
2061.516337	0.015789375
2063.444790	0.015452424
2065.373243	0.015150807
2067.301696	0.015133247
2069.230149	0.015311074
2071.158602	0.015288198
2073.087055	0.015132760
2075.015508	0.015153844
2076.943961	0.015183893
2078.872414	0.015003594
2080.800867	0.014770790
2082.729321	0.014764048
2084.657774	0.015081408
2086.586227	0.015439422
2088.514680	0.015444484
2090.443133	0.015073775
2092.371586	0.014583258
2094.300039	0.014211965
2096.228492	0.014066885
2098.156945	0.013975797
2100.085398	0.013815685
2102.013851	0.013847497
2103.942304	0.014108603
2105.870757	0.014262080
2107.799211	0.014231131
2109.727664	0.014200365
2111.656117	0.014353296
2113.584570	0.014626599
2115.513023	0.014785592
2117.441476	0.014697492
2119.369929	0.014292750
2121.298382	0.013769399
2123.226835	0.013537660
2125.155288	0.013541254
2127.083741	0.013418131
2129.012194	0.013071219
2130.940647	0.012671418
2132.869100	0.012615026
2134.797554	0.013007847
2136.726007	0.013400627
2138.654460	0.013395949
2140.582913	0.013034879
2142.511366	0.012604347
2144.439819	0.012402488
2146.368272	0.012486164
2148.296725	0.012574390
2150.225178	0.012553255
2152.153631	0.012579857
2154.082084	0.012691761
2156.010537	0.012700459
2157.938990	0.012318709
2159.867444	0.011816934
2161.795897	0.011785272
2163.724350	0.012175137
2165.652803	0.012396237
2167.581256	0.012276112
2169.509709	0.012270404
2171.438162	0.012360482
2173.366615	0.012125430
2175.295068	0.011827088
2177.223521	0.011854954
2179.151974	0.012145383
2181.080427	0.012419974
2183.008880	0.012351817
2184.937334	0.011859062
2186.865787	0.011286685
2188.794240	0.011072074
2190.722693	0.011178606
2192.651146	0.011160920
2194.579599	0.010955885
2196.508052	0.010887217
2198.436505	0.010951291
2200.364958	0.010979168
2202.293411	0.011048577
2204.221864	0.011272788
2206.150317	0.011442917
2208.078770	0.011306782
2210.007223	0.010949472
2211.935677	0.010645856
2213.864130	0.010577315
2215.792583	0.010752747
2217.721036	0.010979633
2219.649489	0.011022568
2221.577942	0.010754866
2223.506395	0.010465489
2225.434848	0.010572369
2227.363301	0.010885760
2229.291754	0.010925284
2231.220207	0.010659081
2233.148660	0.010448939
2235.077113	0.010499321
2237.005567	0.010724120
2238.934020	0.010858927
2240.862473	0.010585234
2242.790926	0.010001970
2244.719379	0.009671966
2246.647832	0.009830247
2248.576285	0.010085991
2250.504738	0.010048751
2252.433191	0.009674957
2254.361644	0.009389775
2256.290097	0.009447137
2258.218550	0.009616735
2260.147003	0.009654894
2262.075456	0.009601847
2264.003910	0.009542851
2265.932363	0.009475360
2267.860816	0.009364382
2269.789269	0.009177562
2271.717722	0.008980990
2273.646175	0.008872436
2275.574628	0.008784316
2277.503081	0.008741163
2279.431534	0.008867228
2281.359987	0.008984786
2283.288440	0.008931441
2285.216893	0.008909128
2287.145346	0.008992839
2289.073800	0.008974009
2291.002253	0.008799937
2292.930706	0.008527082
2294.859159	0.008236133
2296.787612	0.008095656
2298.716065	0.008018337
2300.644518	0.007783458
2302.572971	0.007668856
2304.501424	0.008086073
2306.429877	0.008850704
2308.358330	0.009390399
2310.286783	0.009409323
2312.215236	0.008930219
2314.143690	0.008106774
2316.072143	0.007405036
2318.000596	0.007393186
2319.929049	0.008138232
2321.857502	0.008910402
2323.785955	0.008891039
2325.714408	0.008254694
2327.642861	0.007712173
2329.571314	0.007534330
2331.499767	0.007663570
2333.428220	0.007871466
2335.356673	0.007485658
2337.285126	0.006717380
2339.213579	0.006442509
2341.142033	0.007061670
2343.070486	0.008094582
2344.998939	0.008646064
2346.927392	0.008656117
2348.855845	0.008515760
2350.784298	0.008345409
2352.712751	0.008468043
2354.641204	0.008656565
2356.569657	0.007494627
2358.498110	0.005633363
2360.426563	0.005383843
2362.355016	0.006590321
2364.283469	0.007412749
2366.211923	0.006904318
2368.140376	0.006151995
2370.068829	0.006256716
2371.997282	0.006808181
2373.925735	0.006804884
2375.854188	0.006171831
2377.782641	0.005614775
2379.711094	0.005624356
2381.639547	0.006089827
2383.568000	0.006457450
2385.496453	0.006492380
2387.424906	0.006485783
2389.353359	0.006515799
2391.281812	0.006438822
2393.210266	0.006408977
2395.138719	0.006493942
2397.067172	0.006417046
2398.995625	0.006187669
2400.924078	0.006217331
2402.852531	0.006582977
2404.780984	0.006620690
2406.709437	0.006350553
2408.637890	0.006238952
2410.566343	0.006165234
2412.494796	0.005890006
2414.423249	0.005596259
2416.351702	0.005338940
2418.280156	0.005174372
2420.208609	0.005464714
2422.137062	0.006019459
2424.065515	0.006195538
2425.993968	0.005949988
2427.922421	0.005687427
2429.850874	0.005679485
2431.779327	0.005905583
2433.707780	0.006171502
2435.636233	0.006252273
2437.564686	0.006019231
2439.493139	0.005861903
2441.421592	0.006025306
2443.350045	0.006035933
2445.278499	0.005650511
2447.206952	0.005361287
2449.135405	0.005482551
2451.063858	0.005814052
2452.992311	0.006002673
2454.920764	0.005852388
2456.849217	0.005821778
2458.777670	0.006237733
2460.706123	0.006621678
2462.634576	0.006746504
2464.563029	0.006633870
2466.491482	0.006194117
2468.419935	0.005838160
2470.348389	0.005856627
2472.276842	0.006003232
2474.205295	0.006192861
2476.133748	0.006421216
2478.062201	0.006613923
2479.990654	0.006663894
2481.919107	0.006511077
2483.847560	0.006555379
2485.776013	0.007023698
2487.704466	0.007511375
2489.632919	0.007718611
2491.561372	0.007771091
2493.489825	0.007751498
2495.418279	0.007614675
2497.346732	0.007548159
2499.275185	0.007828888
2501.203638	0.008111233
2503.132091	0.007833030
2505.060544	0.007299734
2506.988997	0.007142217
2508.917450	0.007306435
2510.845903	0.007557800
2512.774356	0.007988748
2514.702809	0.008375861
2516.631262	0.008487986
2518.559715	0.008656209
2520.488168	0.009044167
2522.416622	0.009605161
2524.345075	0.010206857
2526.273528	0.010581046
2528.201981	0.010633554
2530.130434	0.010481985
2532.058887	0.010447866
2533.987340	0.010649305
2535.915793	0.010827483
2537.844246	0.010821399
2539.772699	0.010881204
2541.701152	0.011239413
2543.629605	0.011663788
2545.558058	0.011878409
2547.486512	0.011988030
2549.414965	0.012063221
2551.343418	0.012218656
2553.271871	0.012616307
2555.200324	0.013013911
2557.128777	0.013170050
2559.057230	0.013190296
2560.985683	0.013216049
2562.914136	0.013425304
2564.842589	0.013978529
2566.771042	0.014686174
2568.699495	0.015145586
2570.627948	0.015386962
2572.556401	0.015751654
2574.484855	0.016186209
2576.413308	0.016410351
2578.341761	0.016421612
2580.270214	0.016361479
2582.198667	0.016398508
2584.127120	0.016686624
2586.055573	0.017044164
2587.984026	0.017178154
2589.912479	0.017144699
2591.840932	0.017200259
2593.769385	0.017522722
2595.697838	0.017855396
2597.626291	0.017847981
2599.554745	0.017619919
2601.483198	0.017476019
2603.411651	0.017538564
2605.340104	0.017754275
2607.268557	0.017928142
2609.197010	0.018083349
2611.125463	0.018343078
2613.053916	0.018485149
2614.982369	0.018379403
2616.910822	0.018404879
2618.839275	0.018812688
2620.767728	0.019143468
2622.696181	0.018925834
2624.624635	0.018538801
2626.553088	0.018469624
2628.481541	0.018439740
2630.409994	0.018166047
2632.338447	0.017865211
2634.266900	0.017819179
2636.195353	0.018036854
2638.123806	0.018236278
2640.052259	0.018263564
2641.980712	0.018238356
2643.909165	0.018165207
2645.837618	0.017966967
2647.766071	0.017786581
2649.694524	0.017682916
2651.622978	0.017566713
2653.551431	0.017427893
2655.479884	0.017212832
2657.408337	0.017010715
2659.336790	0.017068729
2661.265243	0.017371628
2663.193696	0.017688669
2665.122149	0.017817462
2667.050602	0.017665025
2668.979055	0.017353998
2670.907508	0.017007416
2672.835961	0.016770530
2674.764414	0.016688718
2676.692868	0.016433790
2678.621321	0.016027886
2680.549774	0.015870372
2682.478227	0.015870873
2684.406680	0.015684944
2686.335133	0.015284753
2688.263586	0.014906987
2690.192039	0.014644194
2692.120492	0.014614667
2694.048945	0.015026092
2695.977398	0.015605346
2697.905851	0.015974911
2699.834304	0.016055351
2701.762757	0.015793726
2703.691211	0.015423366
2705.619664	0.015389550
2707.548117	0.015467402
2709.476570	0.015116768
2711.405023	0.014663553
2713.333476	0.014551070
2715.261929	0.014383997
2717.190382	0.014158086
2719.118835	0.014330553
2721.047288	0.014589909
2722.975741	0.014512651
2724.904194	0.014296264
2726.832647	0.014243025
2728.761101	0.014295963
2730.689554	0.014277827
2732.618007	0.014263646
2734.546460	0.014251780
2736.474913	0.014052018
2738.403366	0.013899712
2740.331819	0.014051510
2742.260272	0.014122480
2744.188725	0.013870738
2746.117178	0.013445086
2748.045631	0.013119910
2749.974084	0.013017541
2751.902537	0.013040614
2753.830991	0.013222713
2755.759444	0.013506289
2757.687897	0.013536508
2759.616350	0.013310287
2761.544803	0.013106904
2763.473256	0.013045655
2765.401709	0.013146887
2767.330162	0.013219870
2769.258615	0.013030945
2771.187068	0.012798725
2773.115521	0.012683150
2775.043974	0.012390070
2776.972427	0.012051377
2778.900880	0.012179478
2780.829334	0.012600965
2782.757787	0.012734457
2784.686240	0.012588220
2786.614693	0.012537720
2788.543146	0.012502851
2790.471599	0.012304569
2792.400052	0.012018612
2794.328505	0.011747497
2796.256958	0.011670399
2798.185411	0.011818758
2800.113864	0.012005783
2802.042317	0.012006359
2803.970770	0.011815462
2805.899224	0.011725182
2807.827677	0.011897347
2809.756130	0.012208103
2811.684583	0.012362293
2813.613036	0.012296492
2815.541489	0.012308612
2817.469942	0.012202389
2819.398395	0.011469472
2821.326848	0.010791669
2823.255301	0.011148196
2825.183754	0.011978230
2827.112207	0.012214290
2829.040660	0.011923447
2830.969113	0.011706720
2832.897567	0.011609539
2834.826020	0.011503682
2836.754473	0.011492169
2838.682926	0.011364787
2840.611379	0.011042939
2842.539832	0.011121600
2844.468285	0.011773787
2846.396738	0.012164561
2848.325191	0.011770170
2850.253644	0.011024769
2852.182097	0.010350889
2854.110550	0.010059106
2856.039003	0.010448066
2857.967457	0.010917732
2859.895910	0.011059558
2861.824363	0.011112462
2863.752816	0.011045697
2865.681269	0.010977781
2867.609722	0.011271318
2869.538175	0.011621169
2871.466628	0.011596435
2873.395081	0.011366208
2875.323534	0.011355959
2877.251987	0.011692880
2879.180440	0.012036207
2881.108893	0.011975729
2883.037347	0.011537380
2884.965800	0.011025181
2886.894253	0.010657407
2888.822706	0.010531705
2890.751159	0.010596225
2892.679612	0.010773800
2894.608065	0.011009589
2896.536518	0.011224429
2898.464971	0.011253578
2900.393424	0.011063666
2902.321877	0.010958776
2904.250330	0.011034016
2906.178783	0.010977820
2908.107236	0.010567916
2910.035690	0.010142582
2911.964143	0.010313980
2913.892596	0.010911722
2915.821049	0.011093985
2917.749502	0.010923840
2919.677955	0.011101675
2921.606408	0.011547403
2923.534861	0.011610401
2925.463314	0.011178308
2927.391767	0.010823618
2929.320220	0.010869666
2931.248673	0.010898548
2933.177126	0.010673997
2935.105580	0.010470899
2937.034033	0.010567700
2938.962486	0.010997459
2940.890939	0.011385588
2942.819392	0.011357578
2944.747845	0.011069708
2946.676298	0.010747541
2948.604751	0.010492982
2950.533204	0.010684696
2952.461657	0.011233043
2954.390110	0.011523821
2956.318563	0.011536418
2958.247016	0.011453642
2960.175469	0.011257681
2962.103923	0.011254940
2964.032376	0.011704097
2965.960829	0.012210311
2967.889282	0.012300003
2969.817735	0.011922140
2971.746188	0.011483884
2973.674641	0.011300812
2975.603094	0.011270111
2977.531547	0.011234062
2979.460000	0.011204132
2981.388453	0.011319786
2983.316906	0.011535284
2985.245359	0.011550111
2987.173813	0.011454187
2989.102266	0.011515585
2991.030719	0.011585306
2992.959172	0.011563553
2994.887625	0.011686795
2996.816078	0.011922188
2998.744531	0.011905172
3000.672984	0.011718350
3002.601437	0.011745320
3004.529890	0.011971557
3006.458343	0.012104673
3008.386796	0.011921123
3010.315249	0.011579769
3012.243703	0.011773024
3014.172156	0.012746827
3016.100609	0.013592599
3018.029062	0.013575265
3019.957515	0.013065215
3021.885968	0.012679022
3023.814421	0.012683739
3025.742874	0.012815378
3027.671327	0.012801921
3029.599780	0.012855908
3031.528233	0.013027353
3033.456686	0.013122416
3035.385139	0.013231639
3037.313592	0.013406328
3039.242046	0.013541225
3041.170499	0.013496107
3043.098952	0.013171737
3045.027405	0.012875815
3046.955858	0.013062199
3048.884311	0.013678983
3050.812764	0.014260212
3052.741217	0.014388720
3054.669670	0.014039912
3056.598123	0.013633080
3058.526576	0.013470874
3060.455029	0.013598214
3062.383482	0.014128740
3064.311936	0.014603673
3066.240389	0.014326965
3068.168842	0.013908838
3070.097295	0.014374204
3072.025748	0.015386110
3073.954201	0.016037993
3075.882654	0.016231708
3077.811107	0.016170204
3079.739560	0.015869850
3081.668013	0.015573448
3083.596466	0.015489329
3085.524919	0.015493999
3087.453372	0.015517050
3089.381825	0.015497168
3091.310279	0.015560977
3093.238732	0.016022481
3095.167185	0.016510803
3097.095638	0.016422071
3099.024091	0.016104802
3100.952544	0.016110899
3102.880997	0.016398270
3104.809450	0.016795985
3106.737903	0.017147522
3108.666356	0.017279860
3110.594809	0.017258339
3112.523262	0.017312601
3114.451715	0.017367207
3116.380169	0.017145474
3118.308622	0.016851025
3120.237075	0.016938413
3122.165528	0.017319519
3124.093981	0.017607624
3126.022434	0.017866218
3127.950887	0.018260030
3129.879340	0.018503556
3131.807793	0.018415472
3133.736246	0.018377608
3135.664699	0.018637568
3137.593152	0.018970927
3139.521605	0.019558584
3141.450058	0.020365288
3143.378512	0.020626264
3145.306965	0.020238291
3147.235418	0.019995075
3149.163871	0.020534456
3151.092324	0.021525234
3153.020777	0.021914899
3154.949230	0.021526607
3156.877683	0.021093119
3158.806136	0.020824334
3160.734589	0.020517698
3162.663042	0.020430658
3164.591495	0.020870607
3166.519948	0.021585483
3168.448402	0.022054004
3170.376855	0.021944718
3172.305308	0.021575758
3174.233761	0.021767389
3176.162214	0.022723252
3178.090667	0.023590757
3180.019120	0.023833316
3181.947573	0.023665393
3183.876026	0.023119036
3185.804479	0.022498459
3187.732932	0.022375960
3189.661385	0.022873828
3191.589838	0.023662889
3193.518292	0.024351280
3195.446745	0.024792459
3197.375198	0.024917258
3199.303651	0.024606038
3201.232104	0.023963491
3203.160557	0.023519475
3205.089010	0.023792144
3207.017463	0.024736324
3208.945916	0.025823981
3210.874369	0.026430106
3212.802822	0.026400257
3214.731275	0.026039636
3216.659728	0.025700813
3218.588181	0.025561646
3220.516635	0.025566518
3222.445088	0.025830692
3224.373541	0.026510259
3226.301994	0.027290622
3228.230447	0.027554587
3230.158900	0.027038723
3232.087353	0.026212873
3234.015806	0.025837038
3235.944259	0.026049716
3237.872712	0.026275158
3239.801165	0.026505349
3241.729618	0.027092081
3243.658071	0.027429637
3245.586525	0.027026471
3247.514978	0.026406530
3249.443431	0.026013441
3251.371884	0.025980398
3253.300337	0.026490279
3255.228790	0.027613267
3257.157243	0.028838411
3259.085696	0.029186571
3261.014149	0.028653543
3262.942602	0.028238676
3264.871055	0.028417554
3266.799508	0.028973226
3268.727961	0.029557960
3270.656414	0.029911643
3272.584868	0.029802034
3274.513321	0.029179769
3276.441774	0.028573522
3278.370227	0.028500162
3280.298680	0.028850578
3282.227133	0.029360376
3284.155586	0.029822517
3286.084039	0.030006986
3288.012492	0.030173941
3289.940945	0.030572020
3291.869398	0.030890331
3293.797851	0.031212268
3295.726304	0.031659350
3297.654758	0.031443063
3299.583211	0.030492699
3301.511664	0.029837420
3303.440117	0.029798560
3305.368570	0.029962461
3307.297023	0.030080967
3309.225476	0.030140845
3311.153929	0.030352224
3313.082382	0.030777685
3315.010835	0.031274732
3316.939288	0.031617213
3318.867741	0.031523302
3320.796194	0.031120745
3322.724648	0.030788092
3324.653101	0.030658111
3326.581554	0.030784564
3328.510007	0.031049531
3330.438460	0.031204166
3332.366913	0.031435821
3334.295366	0.031929124
3336.223819	0.032322459
3338.152272	0.032524373
3340.080725	0.032836959
3342.009178	0.033217158
3343.937631	0.033603128
3345.866084	0.034120034
3347.794537	0.034527164
3349.722991	0.034523342
3351.651444	0.034264673
3353.579897	0.033902839
3355.508350	0.033659246
3357.436803	0.033945255
3359.365256	0.034624528
3361.293709	0.035175249
3363.222162	0.035256427
3365.150615	0.035008620
3367.079068	0.034915373
3369.007521	0.035046943
3370.935974	0.035182741
3372.864427	0.035339259
3374.792881	0.035415892
3376.721334	0.035365567
3378.649787	0.035461456
3380.578240	0.035998523
3382.506693	0.036774699
3384.435146	0.037233211
3386.363599	0.037299406
3388.292052	0.037136670
3390.220505	0.036660898
3392.148958	0.036160812
3394.077411	0.036154862
3396.005864	0.036620762
3397.934317	0.037134480
3399.862770	0.037298363
3401.791224	0.036982734
3403.719677	0.036367685
3405.648130	0.036151066
3407.576583	0.036449220
3409.505036	0.036755715
3411.433489	0.036907896
3413.361942	0.037088022
3415.290395	0.037283976
3417.218848	0.037402347
3419.147301	0.037478644
3421.075754	0.037504263
3423.004207	0.037398759
3424.932660	0.037417468
3426.861114	0.037699912
3428.789567	0.037704993
3430.718020	0.037267596
3432.646473	0.037070524
3434.574926	0.037166122
3436.503379	0.037015840
3438.431832	0.036997527
3440.360285	0.037427444
3442.288738	0.037456900
3444.217191	0.036719780
3446.145644	0.036057133
3448.074097	0.036040284
3450.002550	0.036236424
3451.931004	0.036154874
3453.859457	0.036086500
3455.787910	0.036413271
3457.716363	0.036657210
3459.644816	0.036271408
3461.573269	0.035708960
3463.501722	0.035597231
3465.430175	0.035868879
3467.358628	0.036219649
3469.287081	0.036430672
3471.215534	0.036302231
3473.143987	0.035816398
3475.072440	0.035080515
3477.000893	0.034450457
3478.929347	0.034462329
3480.857800	0.034961127
3482.786253	0.035189498
3484.714706	0.034979407
3486.643159	0.034671459
3488.571612	0.034375571
3490.500065	0.034328964
3492.428518	0.034680437
3494.356971	0.034795392
3496.285424	0.034233995
3498.213877	0.033418540
3500.142330	0.032659147
3502.070783	0.032087244
3503.999237	0.031869143
3505.927690	0.031805091
3507.856143	0.031648286
3509.784596	0.031392902
3511.713049	0.031285461
3513.641502	0.031576149
3515.569955	0.032047868
3517.498408	0.032289397
3519.426861	0.031891707
3521.355314	0.030659534
3523.283767	0.029210944
3525.212220	0.028481463
3527.140673	0.028513819
3529.069126	0.028720694
3530.997580	0.028940273
3532.926033	0.029151475
3534.854486	0.028919082
3536.782939	0.028291782
3538.711392	0.027963510
3540.639845	0.027908986
3542.568298	0.027619462
3544.496751	0.027242484
3546.425204	0.027110931
3548.353657	0.027096994
3550.282110	0.027047049
3552.210563	0.026951700
3554.139016	0.026615012
3556.067470	0.025973462
3557.995923	0.025467044
3559.924376	0.025321193
3561.852829	0.025075277
3563.781282	0.024408014
3565.709735	0.023742590
3567.638188	0.023586612
3569.566641	0.023738695
3571.495094	0.023783043
3573.423547	0.023702001
3575.352000	0.023576060
3577.280453	0.023378512
3579.208906	0.023193419
3581.137360	0.023197765
3583.065813	0.023136701
3584.994266	0.022621742
3586.922719	0.022050159
3588.851172	0.022042280
3590.779625	0.022294080
3592.708078	0.022279866
3594.636531	0.022054335
3596.564984	0.021880159
3598.493437	0.021727562
3600.421890	0.021465877
3602.350343	0.021152474
3604.278796	0.020847041
3606.207249	0.020409657
3608.135703	0.019853905
3610.064156	0.019370014
3611.992609	0.018848581
3613.921062	0.018195931
3615.849515	0.017734224
3617.777968	0.017661802
3619.706421	0.017816689
3621.634874	0.018042717
3623.563327	0.018271297
3625.491780	0.018437145
3627.420233	0.018580655
3629.348686	0.018857582
3631.277139	0.019211210
3633.205593	0.019319933
3635.134046	0.018989775
3637.062499	0.018250924
3638.990952	0.017253121
3640.919405	0.016380377
3642.847858	0.015851233
3644.776311	0.015415936
3646.704764	0.014840218
3648.633217	0.014357720
3650.561670	0.014311664
3652.490123	0.014393582
3654.418576	0.014255659
3656.347029	0.013893872
3658.275482	0.013349768
3660.203936	0.012743445
3662.132389	0.012317750
3664.060842	0.012226968
3665.989295	0.012278842
3667.917748	0.012035495
3669.846201	0.011485334
3671.774654	0.011216882
3673.703107	0.011558473
3675.631560	0.012242324
3677.560013	0.012506870
3679.488466	0.012345000
3681.416919	0.012339815
3683.345372	0.012397216
3685.273826	0.012091500
3687.202279	0.011375768
3689.130732	0.010705031
3691.059185	0.010732619
3692.987638	0.011534275
3694.916091	0.012313229
3696.844544	0.012333143
3698.772997	0.011806891
3700.701450	0.011316041
3702.629903	0.010946305
3704.558356	0.010534301
3706.486809	0.010257733
3708.415262	0.010431612
3710.343716	0.011035888
3712.272169	0.011662249
3714.200622	0.011981661
3716.129075	0.012090314
3718.057528	0.012014935
3719.985981	0.011654486
3721.914434	0.011173065
3723.842887	0.010960864
3725.771340	0.011082298
3727.699793	0.011245308
3729.628246	0.011415078
3731.556699	0.011617260
3733.485152	0.011518857
3735.413605	0.011359624
3737.342059	0.011896633
3739.270512	0.012587914
3741.198965	0.012601217
3743.127418	0.012249367
3745.055871	0.012251420
3746.984324	0.012819331
3748.912777	0.013585321
3750.841230	0.013540147
3752.769683	0.012724468
3754.698136	0.012518060
3756.626589	0.012987257
3758.555042	0.013388903
3760.483495	0.013586705
3762.411949	0.013582162
3764.340402	0.012982680
3766.268855	0.011951037
3768.197308	0.011441653
3770.125761	0.011914307
3772.054214	0.012764452
3773.982667	0.013178965
3775.911120	0.013056186
3777.839573	0.012741144
3779.768026	0.012459741
3781.696479	0.012305450
3783.624932	0.012363409
3785.553385	0.012602602
3787.481838	0.012769683
3789.410292	0.012761745
3791.338745	0.012814480
3793.267198	0.013094728
3795.195651	0.013420895
3797.124104	0.013535301
3799.052557	0.013549471
3800.981010	0.013757851
3802.909463	0.014123029
3804.837916	0.014377161
3806.766369	0.014226925
3808.694822	0.013513897
3810.623275	0.012743854
3812.551728	0.012437910
3814.480182	0.012554987
3816.408635	0.012828849
3818.337088	0.013045777
3820.265541	0.012902110
3822.193994	0.012307799
3824.122447	0.011805808
3826.050900	0.011635681
3827.979353	0.011321879
3829.907806	0.010765218
3831.836259	0.010603067
3833.764712	0.011244676
3835.693165	0.012269466
3837.621618	0.012727649
3839.550071	0.012130463
3841.478525	0.011036354
3843.406978	0.010507490
3845.335431	0.010995607
3847.263884	0.011865688
3849.192337	0.012298440
3851.120790	0.012267783
3853.049243	0.012414629
3854.977696	0.012910241
3856.906149	0.012969609
3858.834602	0.012556550
3860.763055	0.012447775
3862.691508	0.013075803
3864.619961	0.013904588
3866.548415	0.014004833
3868.476868	0.013234149
3870.405321	0.012307203
3872.333774	0.011992162
3874.262227	0.012256543
3876.190680	0.012514821
3878.119133	0.012266360
3880.047586	0.011363221
3881.976039	0.010486649
3883.904492	0.010439132
3885.832945	0.010984620
3887.761398	0.011572815
3889.689851	0.011852887
3891.618305	0.011733238
3893.546758	0.011666039
3895.475211	0.011795620
3897.403664	0.011772924
3899.332117	0.011748957
3901.260570	0.011932359
3903.189023	0.012075735
3905.117476	0.012003017
3907.045929	0.011691180
3908.974382	0.011398900
3910.902835	0.011331263
3912.831288	0.011409099
3914.759741	0.011537981
3916.688194	0.011545687
3918.616648	0.011402212
3920.545101	0.011622602
3922.473554	0.012280709
3924.402007	0.012735079
3926.330460	0.012619406
3928.258913	0.011880153
3930.187366	0.010913027
3932.115819	0.010612819
3934.044272	0.011050076
3935.972725	0.011312230
3937.901178	0.010916398
3939.829631	0.010224538
3941.758084	0.009931072
3943.686538	0.010400275
3945.614991	0.011079196
3947.543444	0.010952999
3949.471897	0.010027607
3951.400350	0.009310259
3953.328803	0.009153180
3955.257256	0.009243664
3957.185709	0.009413570
3959.114162	0.009552073
3961.042615	0.009547068
3962.971068	0.009402949
3964.899521	0.009318965
3966.827974	0.009593638
3968.756427	0.009865066
3970.684881	0.009528243
3972.613334	0.009110940
3974.541787	0.009259686
3976.470240	0.009309200
3978.398693	0.008688931
3980.327146	0.008144655
3982.255599	0.008390314
3984.184052	0.009223920
3986.112505	0.009673479
3988.040958	0.009584605
3989.969411	0.009754139
3991.897864	0.009962309
3993.826317	0.009601355
3995.754771	0.009468093
3997.683224	0.010235845
3999.611677	0.010948999
4001.540130	0.010724183
4003.468583	0.010074431
4005.397036	0.009839252
4007.325489	0.010196231
4009.253942	0.010385459
4011.182395	0.009961515
4013.110848	0.009849967
4015.039301	0.010346724
4016.967754	0.010353028
4018.896207	0.009556071
4020.824661	0.008834930
4022.753114	0.008678856
4024.681567	0.008949848
4026.610020	0.009305521
4028.538473	0.009207882
4030.466926	0.009093931
4032.395379	0.009895057
4034.323832	0.010719647
4036.252285	0.010634270
4038.180738	0.010180593
4040.109191	0.009806349
4042.037644	0.009412756
4043.966097	0.009285971
4045.894550	0.009655297
4047.823004	0.009861404
4049.751457	0.009639393
4051.679910	0.009377348
4053.608363	0.008898352
4055.536816	0.008566768
4057.465269	0.008833693
4059.393722	0.008736052
4061.322175	0.008043215
4063.250628	0.007825237
4065.179081	0.008135651
4067.107534	0.008725284
4069.035987	0.009468512
4070.964440	0.009585024
4072.892894	0.008963566
4074.821347	0.008569281
4076.749800	0.008741378
4078.678253	0.008984619
4080.606706	0.009074023
4082.535159	0.008977210
4084.463612	0.008900335
4086.392065	0.009106443
4088.320518	0.009519747
4090.248971	0.009646141
4092.177424	0.009280354
4094.105877	0.008598491
4096.034330	0.008137924
4097.962783	0.007909773
4099.891237	0.007829106
4101.819690	0.008017985
4103.748143	0.008912085
4105.676596	0.010290606
4107.605049	0.010683584
4109.533502	0.009725356
4111.461955	0.008829271
4113.390408	0.008546552
4115.318861	0.008261141
4117.247314	0.007681226
4119.175767	0.007398942
4121.104220	0.008085818
4123.032673	0.008700918
4124.961127	0.008764333
4126.889580	0.008899230
4128.818033	0.009272253
4130.746486	0.009263547
4132.674939	0.008853022
4134.603392	0.008176993
4136.531845	0.007620976
4138.460298	0.008042495
4140.388751	0.008876328
4142.317204	0.008559842
4144.245657	0.007289228
4146.174110	0.006815757
4148.102563	0.007358413
4150.031017	0.007712501
4151.959470	0.007863038
4153.887923	0.008232974
4155.816376	0.008558142
4157.744829	0.008007213
4159.673282	0.006836519
4161.601735	0.006606424
4163.530188	0.007187881
4165.458641	0.007621005
4167.387094	0.007929599
4169.315547	0.007746652
4171.244000	0.007070267
4173.172453	0.006916981
4175.100906	0.007706674
4177.029360	0.008467691
4178.957813	0.008103525
4180.886266	0.007029472
4182.814719	0.006633183
4184.743172	0.006941316
4186.671625	0.006802323
4188.600078	0.006513542
4190.528531	0.007087892
4192.456984	0.007847539
4194.385437	0.007468526
4196.313890	0.006639189
4198.242343	0.006778389
4200.170796	0.007551756
4202.099250	0.007772231
4204.027703	0.007251945
4205.956156	0.006853522
4207.884609	0.006874591
4209.813062	0.007024401
4211.741515	0.007105951
4213.669968	0.006670311
4215.598421	0.006012153
4217.526874	0.005779685
4219.455327	0.006392867
4221.383780	0.007044617
4223.312233	0.006657050
4225.240686	0.005388327
4227.169139	0.004784497
4229.097593	0.005856452
4231.026046	0.007398058
4232.954499	0.007729239
4234.882952	0.006735194
4236.811405	0.005928727
4238.739858	0.005984533
4240.668311	0.006477726
4242.596764	0.006665144
4244.525217	0.005764370
4246.453670	0.004738024
4248.382123	0.004712950
4250.310576	0.006008910
4252.239029	0.007321297
4254.167483	0.007607546
4256.095936	0.006860531
4258.024389	0.006190287
4259.952842	0.006514375
4261.881295	0.006759917
4263.809748	0.006109902
4265.738201	0.005458937
4267.666654	0.005957738
4269.595107	0.006582728
4271.523560	0.006230122
4273.452013	0.005915968
4275.380466	0.006091426
4277.308919	0.005862457
4279.237373	0.005710219
4281.165826	0.006079941
4283.094279	0.006626486
4285.022732	0.006876039
4286.951185	0.006788441
4288.879638	0.006697576
4290.808091	0.006919393
4292.736544	0.007435052
4294.664997	0.007502427
4296.593450	0.006567701
4298.521903	0.005446772
4300.450356	0.004959890
4302.378809	0.005236050
4304.307262	0.006443056
4306.235716	0.007492679
4308.164169	0.007377720
4310.092622	0.006756681
4312.021075	0.006481232
4313.949528	0.006479274
4315.877981	0.006561885
4317.806434	0.006221457
4319.734887	0.005744374
4321.663340	0.005747719
4323.591793	0.006069161
4325.520246	0.006015598
4327.448699	0.005446609
4329.377152	0.004857744
4331.305606	0.005239702
4333.234059	0.006502658
4335.162512	0.007276806
4337.090965	0.007366991
4339.019418	0.007090235
4340.947871	0.006538350
4342.876324	0.005864849
4344.804777	0.005706132
4346.733230	0.006123019
4348.661683	0.006177853
4350.590136	0.005737254
4352.518589	0.005772660
4354.447042	0.006230888
4356.375495	0.006325514
4358.303949	0.006163229
4360.232402	0.006195670
4362.160855	0.006161093
4364.089308	0.005891896
4366.017761	0.005993229
4367.946214	0.006075879
4369.874667	0.006168742
4371.803120	0.006325652
4373.731573	0.006149513
4375.660026	0.005812574
4377.588479	0.005512542
4379.516932	0.004971980
4381.445385	0.005047780
4383.373839	0.005674840
4385.302292	0.006588001
4387.230745	0.007084589
4389.159198	0.006655095
4391.087651	0.005750380
4393.016104	0.005209903
4394.944557	0.005664242
4396.873010	0.006535462
4398.801463	0.007004373
4400.729916	0.007335053
4402.658369	0.007000320
4404.586822	0.005592883
4406.515275	0.004638309
4408.443729	0.005214449
4410.372182	0.006693130
4412.300635	0.007435059
4414.229088	0.007436282
4416.157541	0.007756033
4418.085994	0.008148071
4420.014447	0.008192078
4421.942900	0.007875291
4423.871353	0.007205735
4425.799806	0.006636636
4427.728259	0.006409298
4429.656712	0.006564103
4431.585165	0.006391507
4433.513618	0.005845731
4435.442072	0.005574345
4437.370525	0.005565007
4439.298978	0.005875142
4441.227431	0.006688101
4443.155884	0.007176101
4445.084337	0.006852577
4447.012790	0.006821532
4448.941243	0.007318711
4450.869696	0.007338665
4452.798149	0.007189059
4454.726602	0.007431279
4456.655055	0.007646885
4458.583508	0.008032888
4460.511962	0.007608453
4462.440415	0.006196864
4464.368868	0.004885173
4466.297321	0.004387042
4468.225774	0.004945995
4470.154227	0.005740843
4472.082680	0.006223132
4474.011133	0.006094700
4475.939586	0.005348681
4477.868039	0.005178716
4479.796492	0.005968207
4481.724945	0.006527183
4483.653398	0.006811455
4485.581851	0.007432829
4487.510305	0.008092761
4489.438758	0.008217908
4491.367211	0.008154811
4493.295664	0.007851358
4495.224117	0.007066241
4497.152570	0.006854460
4499.081023	0.007427131
4501.009476	0.007725182
4502.937929	0.007465769
4504.866382	0.007409143
4506.794835	0.007468678
4508.723288	0.007555919
4510.651741	0.007969479
4512.580195	0.007849595
4514.508648	0.006797093
4516.437101	0.006226844
4518.365554	0.006308236
4520.294007	0.006293708
4522.222460	0.006311507
4524.150913	0.006537138
4526.079366	0.007062314
4528.007819	0.008011038
4529.936272	0.008572293
4531.864725	0.008578352
4533.793178	0.008139153
4535.721631	0.007235850
4537.650084	0.006360949
4539.578538	0.005952923
4541.506991	0.006002493
4543.435444	0.006387294
4545.363897	0.006262638
4547.292350	0.006443577
4549.220803	0.006522542
4551.149256	0.006525824
4553.077709	0.006468525
4555.006162	0.006509056
4556.934615	0.007377903
4558.863068	0.007830358
4560.791521	0.007353824
4562.719974	0.007229523
4564.648428	0.007472106
4566.576881	0.007523547
4568.505334	0.007188700
4570.433787	0.006591922
4572.362240	0.006503660
4574.290693	0.007254503
4576.219146	0.008058143
4578.147599	0.008273808
4580.076052	0.007978288
4582.004505	0.007264730
4583.932958	0.006778446
4585.861411	0.006598010
4587.789864	0.006243598
4589.718318	0.005950204
4591.646771	0.006095006
4593.575224	0.006496157
4595.503677	0.006494816
4597.432130	0.006260296
4599.360583	0.006200500
4601.289036	0.006547994
4603.217489	0.007260657
[truncated: 1,501 more rows]
