# Supplementary material for: Adaptive Method for Quantitative Estimation of Glucose and Fructose Concentrations in Aqueous Solutions Based on Infrared Nanoantenna Optics
Source: Sensors (Basel). 2019 Jul 11;19(14):3053. doi: 10.3390/s19143053 (PMC6678705; doi:10.3390/s19143053)
Supplement: Supplementary file 1 [file sensors-19-03053-s001.zip › 00_Measurement_Data/Fructose cycles/4 c=25 gl/res4 sc50_50 ap100x100/4 c25 gl.24.txt]

748.239793	0.029026067
750.168246	0.025379770
752.096699	0.022201078
754.025152	0.018363237
755.953605	0.006547546
757.882058	0.007051395
759.810511	0.018790662
761.738964	0.029943092
763.667418	0.034608461
765.595871	0.041601181
767.524324	0.041048620
769.452777	0.037849147
771.381230	0.038997091
773.309683	0.025337825
775.238136	0.005732061
777.166589	0.013727594
779.095042	0.018363312
781.023495	0.022095677
782.951948	0.024281789
784.880401	0.026499366
786.808854	0.024524618
788.737308	0.012690259
790.665761	0.013979966
792.594214	0.015142406
794.522667	0.018997867
796.451120	0.023851767
798.379573	0.016342361
800.308026	0.013225478
802.236479	0.029392093
804.164932	0.037548460
806.093385	0.042312812
808.021838	0.039021894
809.950291	0.024658041
811.878744	0.031754889
813.807197	0.024558399
815.735651	0.009964872
817.664104	0.022629751
819.592557	0.028058860
821.521010	0.036853027
823.449463	0.038738612
825.377916	0.037900131
827.306369	0.036375441
829.234822	0.017108660
831.163275	0.011334046
833.091728	0.021694690
835.020181	0.028499851
836.948634	0.035418462
838.877087	0.038059324
840.805541	0.031267364
842.733994	0.016865421
844.662447	0.011825873
846.590900	0.012532513
848.519353	0.017946275
850.447806	0.018263640
852.376259	0.017522523
854.304712	0.015370931
856.233165	0.016495248
858.161618	0.020066390
860.090071	0.018155688
862.018524	0.019652041
863.946977	0.023643482
865.875430	0.023499167
867.803884	0.025172038
869.732337	0.024431799
871.660790	0.024272833
873.589243	0.031976346
875.517696	0.038527057
877.446149	0.036843199
879.374602	0.033398431
881.303055	0.033478688
883.231508	0.034808520
885.159961	0.035830621
887.088414	0.037525080
889.016867	0.041021094
890.945320	0.045104589
892.873774	0.048007309
894.802227	0.049892925
896.730680	0.053071916
898.659133	0.058393963
900.587586	0.063761927
902.516039	0.067161120
904.444492	0.069834195
906.372945	0.072457425
908.301398	0.074317500
910.229851	0.076672770
912.158304	0.081524856
914.086757	0.087954201
916.015210	0.093373835
917.943664	0.096839115
919.872117	0.099804215
921.800570	0.104592241
923.729023	0.111019738
925.657476	0.116206788
927.585929	0.119178161
929.514382	0.122892193
931.442835	0.129832208
933.371288	0.137688428
935.299741	0.143892094
937.228194	0.148694381
939.156647	0.152151763
941.085100	0.155646384
943.013553	0.161526650
944.942007	0.168945059
946.870460	0.175800979
948.798913	0.181786641
950.727366	0.188098639
952.655819	0.194764063
954.584272	0.199978620
956.512725	0.204009533
958.441178	0.209281385
960.369631	0.216895655
962.298084	0.225504726
964.226537	0.232704222
966.154990	0.238148853
968.083443	0.243842050
970.011897	0.251144260
971.940350	0.258829892
973.868803	0.265085816
975.797256	0.270568907
977.725709	0.276655138
979.654162	0.283084184
981.582615	0.289347559
983.511068	0.295326918
985.439521	0.301102161
987.367974	0.306979269
989.296427	0.312366605
991.224880	0.317514062
993.153333	0.324467570
995.081786	0.332377315
997.010240	0.337751716
998.938693	0.340211898
1000.867146	0.342794687
1002.795599	0.347656190
1004.724052	0.354269296
1006.652505	0.360927403
1008.580958	0.366228938
1010.509411	0.369923949
1012.437864	0.372540355
1014.366317	0.374885678
1016.294770	0.378056139
1018.223223	0.381846189
1020.151676	0.385136038
1022.080130	0.387506217
1024.008583	0.389475495
1025.937036	0.392545611
1027.865489	0.396455497
1029.793942	0.398867965
1031.722395	0.399723589
1033.650848	0.400462687
1035.579301	0.401381522
1037.507754	0.402817845
1039.436207	0.404272228
1041.364660	0.404421031
1043.293113	0.403985441
1045.221566	0.404388338
1047.150019	0.405522466
1049.078473	0.406576902
1051.006926	0.406495392
1052.935379	0.404684246
1054.863832	0.402196467
1056.792285	0.400610387
1058.720738	0.400032192
1060.649191	0.399461120
1062.577644	0.398433924
1064.506097	0.397378951
1066.434550	0.396362066
1068.363003	0.394737959
1070.291456	0.393054783
1072.219909	0.392742217
1074.148363	0.393350601
1076.076816	0.393334746
1078.005269	0.392389089
1079.933722	0.391061127
1081.862175	0.389882326
1083.790628	0.388854384
1085.719081	0.387709677
1087.647534	0.386672437
1089.575987	0.385508120
1091.504440	0.383699954
1093.432893	0.381780714
1095.361346	0.380216271
1097.289799	0.378475368
1099.218253	0.376239032
1101.146706	0.374159753
1103.075159	0.372499883
1105.003612	0.370493859
1106.932065	0.368155748
1108.860518	0.366157472
1110.788971	0.364040107
1112.717424	0.361115307
1114.645877	0.357937157
1116.574330	0.355484009
1118.502783	0.353658736
1120.431236	0.351593971
1122.359689	0.349260330
1124.288142	0.346986324
1126.216596	0.344274938
1128.145049	0.340909690
1130.073502	0.337623537
1132.001955	0.334853500
1133.930408	0.332302630
1135.858861	0.329809964
1137.787314	0.327367991
1139.715767	0.324762017
1141.644220	0.321975708
1143.572673	0.319167912
1145.501126	0.316551715
1147.429579	0.314345509
1149.358032	0.312292963
1151.286486	0.309734046
1153.214939	0.306441069
1155.143392	0.303168327
1157.071845	0.300601274
1159.000298	0.298530459
1160.928751	0.296432495
1162.857204	0.293764710
1164.785657	0.290625781
1166.714110	0.287807882
1168.642563	0.285482347
1170.571016	0.283004522
1172.499469	0.280043185
1174.427922	0.277214140
1176.356375	0.274901152
1178.284829	0.272390306
1180.213282	0.269169509
1182.141735	0.265748829
1184.070188	0.262753487
1185.998641	0.260243773
1187.927094	0.258133858
1189.855547	0.256208062
1191.784000	0.254028291
1193.712453	0.251569271
1195.640906	0.249069676
1197.569359	0.246608704
1199.497812	0.244159952
1201.426265	0.241379321
1203.354719	0.238575324
1205.283172	0.235712484
1207.211625	0.233110741
1209.140078	0.230980203
1211.068531	0.229113474
1212.996984	0.226890787
1214.925437	0.224264145
1216.853890	0.221774027
1218.782343	0.219581857
1220.710796	0.217670843
1222.639249	0.215884313
1224.567702	0.213688806
1226.496155	0.211248040
1228.424609	0.209305346
1230.353062	0.207674384
1232.281515	0.205704644
1234.209968	0.203363761
1236.138421	0.201039672
1238.066874	0.199260220
1239.995327	0.198043838
1241.923780	0.196554571
1243.852233	0.194568217
1245.780686	0.192770094
1247.709139	0.191407412
1249.637592	0.189903617
1251.566045	0.187825933
1253.494498	0.185713872
1255.422952	0.184305921
1257.351405	0.183201104
1259.279858	0.181546405
1261.208311	0.179503500
1263.136764	0.177566543
1265.065217	0.175690904
1266.993670	0.173947096
1268.922123	0.172501042
1270.850576	0.171228796
1272.779029	0.169941023
1274.707482	0.168281808
1276.635935	0.166339070
1278.564388	0.164581299
1280.492842	0.162978470
1282.421295	0.161461562
1284.349748	0.160184458
1286.278201	0.158967629
1288.206654	0.157618135
1290.135107	0.156078681
1292.063560	0.154261008
1293.992013	0.152363554
1295.920466	0.150640950
1297.848919	0.149082661
1299.777372	0.147608891
1301.705825	0.146241069
1303.634278	0.145147949
1305.562731	0.144155607
1307.491185	0.142862931
1309.419638	0.141483903
1311.348091	0.140180811
1313.276544	0.139171943
1315.204997	0.138656348
1317.133450	0.137874171
1319.061903	0.136358589
1320.990356	0.134441510
1322.918809	0.132401347
1324.847262	0.130585566
1326.775715	0.129259318
1328.704168	0.128241673
1330.632621	0.127275571
1332.561075	0.126483530
1334.489528	0.126181528
1336.417981	0.126022354
1338.346434	0.124970078
1340.274887	0.123373948
1342.203340	0.121836856
1344.131793	0.119932011
1346.060246	0.118030794
1347.988699	0.116543129
1349.917152	0.115295872
1351.845605	0.114156082
1353.774058	0.113078110
1355.702511	0.112397127
1357.630965	0.112430468
1359.559418	0.112409554
1361.487871	0.111375503
1363.416324	0.110295489
1365.344777	0.109530225
1367.273230	0.108067311
1369.201683	0.106991090
1371.130136	0.106841341
1373.058589	0.106049135
1374.987042	0.104543641
1376.915495	0.102840081
1378.843948	0.100888357
1380.772401	0.099608861
1382.700854	0.099427603
1384.629308	0.099192351
1386.557761	0.098114297
1388.486214	0.097422644
1390.414667	0.097536586
1392.343120	0.096996598
1394.271573	0.096145682
1396.200026	0.095691793
1398.128479	0.094300821
1400.056932	0.092600480
1401.985385	0.091515578
1403.913838	0.090034187
1405.842291	0.088861838
1407.770744	0.088384889
1409.699198	0.087670214
1411.627651	0.087121367
1413.556104	0.087466583
1415.484557	0.087783426
1417.413010	0.086579517
1419.341463	0.085310802
1421.269916	0.085261077
1423.198369	0.084441438
1425.126822	0.083141305
1427.055275	0.082198106
1428.983728	0.080924854
1430.912181	0.080442861
1432.840634	0.080713324
1434.769087	0.079129994
1436.697541	0.076559171
1438.625994	0.076005578
1440.554447	0.075907558
1442.482900	0.075243004
1444.411353	0.075007118
1446.339806	0.074685186
1448.268259	0.074063800
1450.196712	0.074050516
1452.125165	0.075211801
1454.053618	0.076513469
1455.982071	0.075739346
1457.910524	0.074010402
1459.838977	0.073660567
1461.767431	0.072453149
1463.695884	0.069758460
1465.624337	0.068506084
1467.552790	0.069784462
1469.481243	0.070749395
1471.409696	0.069830626
1473.338149	0.068800665
1475.266602	0.068182260
1477.195055	0.067183666
1479.123508	0.065886483
1481.051961	0.064679027
1482.980414	0.064556710
1484.908867	0.065559842
1486.837321	0.066337846
1488.765774	0.065744348
1490.694227	0.064667866
1492.622680	0.064448826
1494.551133	0.063710146
1496.479586	0.062017314
1498.408039	0.060875859
1500.336492	0.061204858
1502.264945	0.062924020
1504.193398	0.063883901
1506.121851	0.062591448
1508.050304	0.061944727
1509.978757	0.062025011
1511.907210	0.060958445
1513.835664	0.059810031
1515.764117	0.059560802
1517.692570	0.060689177
1519.621023	0.061489798
1521.549476	0.060526785
1523.477929	0.059402425
1525.406382	0.057851318
1527.334835	0.056270629
1529.263288	0.055802420
1531.191741	0.055144105
1533.120194	0.054255206
1535.048647	0.055466335
1536.977100	0.057457164
1538.905554	0.058134239
1540.834007	0.058820628
1542.762460	0.058163207
1544.690913	0.055282965
1546.619366	0.052710477
1548.547819	0.051018912
1550.476272	0.050441775
1552.404725	0.051447380
1554.333178	0.053480029
1556.261631	0.054062903
1558.190084	0.051082704
1560.118537	0.049299970
1562.046990	0.050120085
1563.975443	0.049867328
1565.903897	0.049051065
1567.832350	0.048299793
1569.760803	0.047892325
1571.689256	0.048907720
1573.617709	0.049304493
1575.546162	0.047854483
1577.474615	0.047007043
1579.403068	0.047125980
1581.331521	0.046867393
1583.259974	0.046507955
1585.188427	0.046221063
1587.116880	0.045895904
1589.045333	0.045838095
1590.973787	0.046078552
1592.902240	0.046225939
1594.830693	0.046349451
1596.759146	0.046844464
1598.687599	0.047538880
1600.616052	0.047950525
1602.544505	0.048038244
1604.472958	0.048077215
1606.401411	0.048080511
1608.329864	0.048088003
1610.258317	0.048610665
1612.186770	0.049798001
1614.115223	0.050500639
1616.043677	0.050333787
1617.972130	0.051228061
1619.900583	0.052822288
1621.829036	0.052902069
1623.757489	0.052726392
1625.685942	0.053294096
1627.614395	0.053657886
1629.542848	0.054458234
1631.471301	0.055916667
1633.399754	0.056324612
1635.328207	0.055576518
1637.256660	0.055674262
1639.185113	0.055957828
1641.113566	0.055948522
1643.042020	0.056507327
1644.970473	0.057127297
1646.898926	0.058427174
1648.827379	0.061357927
1650.755832	0.060900595
1652.684285	0.055843793
1654.612738	0.053620733
1656.541191	0.054566525
1658.469644	0.054712534
1660.398097	0.053918842
1662.326550	0.053236995
1664.255003	0.053398859
1666.183456	0.053430211
1668.111910	0.052546658
1670.040363	0.052567501
1671.968816	0.053232171
1673.897269	0.051702805
1675.825722	0.049564954
1677.754175	0.049533390
1679.682628	0.050728519
1681.611081	0.051218852
1683.539534	0.050017715
1685.467987	0.048753899
1687.396440	0.047571998
1689.324893	0.045568224
1691.253346	0.044487558
1693.181799	0.044478938
1695.110253	0.044713791
1697.038706	0.045379970
1698.967159	0.044557426
1700.895612	0.043051381
1702.824065	0.042912684
1704.752518	0.041966200
1706.680971	0.040355448
1708.609424	0.039309058
1710.537877	0.038754180
1712.466330	0.038881104
1714.394783	0.039275404
1716.323236	0.038525529
1718.251689	0.037044499
1720.180143	0.036385566
1722.108596	0.035808671
1724.037049	0.034890827
1725.965502	0.034433104
1727.893955	0.034837008
1729.822408	0.036050566
1731.750861	0.036735035
1733.679314	0.035954356
1735.607767	0.035525117
1737.536220	0.035277866
1739.464673	0.034452647
1741.393126	0.034186561
1743.321579	0.034531545
1745.250032	0.034662571
1747.178486	0.034444652
1749.106939	0.034062702
1751.035392	0.033901598
1752.963845	0.033955883
1754.892298	0.033709973
1756.820751	0.033504277
1758.749204	0.033817314
1760.677657	0.033814736
1762.606110	0.033689778
1764.534563	0.034211740
1766.463016	0.034960680
1768.391469	0.035834748
1770.319922	0.036638927
1772.248376	0.036907870
1774.176829	0.036812257
1776.105282	0.036414467
1778.033735	0.035970241
1779.962188	0.035906658
1781.890641	0.036006752
1783.819094	0.035935361
1785.747547	0.036265966
1787.676000	0.037260078
1789.604453	0.037837803
1791.532906	0.037739880
1793.461359	0.038070139
1795.389812	0.038776811
1797.318266	0.039045643
1799.246719	0.038936581
1801.175172	0.038946699
1803.103625	0.039334025
1805.032078	0.039903913
1806.960531	0.040405124
1808.888984	0.040631544
1810.817437	0.040610321
1812.745890	0.040570039
1814.674343	0.040450756
1816.602796	0.040251102
1818.531249	0.040301077
1820.459702	0.040724080
1822.388155	0.041211139
1824.316609	0.041520651
1826.245062	0.041891340
1828.173515	0.041968126
1830.101968	0.041691475
1832.030421	0.041632626
1833.958874	0.041377142
1835.887327	0.040899362
1837.815780	0.040914956
1839.744233	0.041451599
1841.672686	0.041594706
1843.601139	0.041115928
1845.529592	0.040919602
1847.458045	0.040729299
1849.386499	0.040012453
1851.314952	0.039211825
1853.243405	0.038734425
1855.171858	0.038569938
1857.100311	0.038439643
1859.028764	0.038248047
1860.957217	0.038258981
1862.885670	0.038728956
1864.814123	0.039316230
1866.742576	0.039066650
1868.671029	0.038028631
1870.599482	0.037360836
1872.527935	0.037096716
1874.456388	0.036715094
1876.384842	0.036255177
1878.313295	0.035803024
1880.241748	0.035497218
1882.170201	0.035413064
1884.098654	0.035492133
1886.027107	0.035608552
1887.955560	0.035423279
1889.884013	0.035125270
1891.812466	0.034991186
1893.740919	0.034508709
1895.669372	0.033838324
1897.597825	0.033502266
1899.526278	0.033172689
1901.454732	0.032561824
1903.383185	0.032082703
1905.311638	0.032045025
1907.240091	0.031962425
1909.168544	0.031462248
1911.096997	0.030907748
1913.025450	0.030652698
1914.953903	0.030609107
1916.882356	0.030468646
1918.810809	0.030345032
1920.739262	0.030164350
1922.667715	0.029657779
1924.596168	0.029201547
1926.524622	0.028917868
1928.453075	0.028647048
1930.381528	0.028358124
1932.309981	0.028043488
1934.238434	0.027741501
1936.166887	0.027420908
1938.095340	0.027216494
1940.023793	0.027118949
1941.952246	0.026969410
1943.880699	0.026910283
1945.809152	0.026707225
1947.737605	0.026143527
1949.666058	0.025641305
1951.594511	0.025404405
1953.522965	0.025279650
1955.451418	0.025204781
1957.379871	0.025134882
1959.308324	0.024844795
1961.236777	0.024381883
1963.165230	0.024125576
1965.093683	0.023982516
1967.022136	0.023650410
1968.950589	0.023318574
1970.879042	0.023017265
1972.807495	0.022601027
1974.735948	0.022240862
1976.664401	0.022094730
1978.592855	0.022066502
1980.521308	0.021926381
1982.449761	0.021581993
1984.378214	0.021225439
1986.306667	0.021124609
1988.235120	0.021287255
1990.163573	0.021376682
1992.092026	0.021264201
1994.020479	0.021076068
1995.948932	0.020797733
1997.877385	0.020609325
1999.805838	0.020616649
2001.734291	0.020529963
2003.662744	0.020296687
2005.591198	0.020195641
2007.519651	0.020127879
2009.448104	0.019715443
2011.376557	0.019064467
2013.305010	0.018652234
2015.233463	0.018628730
2017.161916	0.018714864
2019.090369	0.018589288
2021.018822	0.018212501
2022.947275	0.017877039
2024.875728	0.017800720
2026.804181	0.017791264
2028.732634	0.017616739
2030.661088	0.017489757
2032.589541	0.017558210
2034.517994	0.017512526
2036.446447	0.017397068
2038.374900	0.017440636
2040.303353	0.017399954
2042.231806	0.017252861
2044.160259	0.017283855
2046.088712	0.017428931
2048.017165	0.017404754
2049.945618	0.017125648
2051.874071	0.016801311
2053.802524	0.016628427
2055.730978	0.016481657
2057.659431	0.016147744
2059.587884	0.015819829
2061.516337	0.015820215
2063.444790	0.015929760
2065.373243	0.015834516
2067.301696	0.015731202
2069.230149	0.015738241
2071.158602	0.015630959
2073.087055	0.015359036
2075.015508	0.014993432
2076.943961	0.014519508
2078.872414	0.014256043
2080.800867	0.014531048
2082.729321	0.014893170
2084.657774	0.014817797
2086.586227	0.014636669
2088.514680	0.014698313
2090.443133	0.014724975
2092.371586	0.014396545
2094.300039	0.013878603
2096.228492	0.013768362
2098.156945	0.014250901
2100.085398	0.014731659
2102.013851	0.014795152
2103.942304	0.014655100
2105.870757	0.014498836
2107.799211	0.014363887
2109.727664	0.014197165
2111.656117	0.013969823
2113.584570	0.013774133
2115.513023	0.013699414
2117.441476	0.013643191
2119.369929	0.013534635
2121.298382	0.013603427
2123.226835	0.013790650
2125.155288	0.013754769
2127.083741	0.013572790
2129.012194	0.013427894
2130.940647	0.013334456
2132.869100	0.013419153
2134.797554	0.013667676
2136.726007	0.013675773
2138.654460	0.013249126
2140.582913	0.012883469
2142.511366	0.012929928
2144.439819	0.013077922
2146.368272	0.013115030
2148.296725	0.013138182
2150.225178	0.013112254
2152.153631	0.012827953
2154.082084	0.012384741
2156.010537	0.012117213
2157.938990	0.012092727
2159.867444	0.012222338
2161.795897	0.012518913
2163.724350	0.012786405
2165.652803	0.012681595
2167.581256	0.012344215
2169.509709	0.012136892
2171.438162	0.012014401
2173.366615	0.011929227
2175.295068	0.011970633
2177.223521	0.012044034
2179.151974	0.012158499
2181.080427	0.012404373
2183.008880	0.012552251
2184.937334	0.012321589
2186.865787	0.011772820
2188.794240	0.011232323
2190.722693	0.011020522
2192.651146	0.011112979
2194.579599	0.011115704
2196.508052	0.010953778
2198.436505	0.010793825
2200.364958	0.010574189
2202.293411	0.010400659
2204.221864	0.010501254
2206.150317	0.010723433
2208.078770	0.010782711
2210.007223	0.010754611
2211.935677	0.010775716
2213.864130	0.010765989
2215.792583	0.010816435
2217.721036	0.010926262
2219.649489	0.010820637
2221.577942	0.010526059
2223.506395	0.010231483
2225.434848	0.009979133
2227.363301	0.009821457
2229.291754	0.009692236
2231.220207	0.009440544
2233.148660	0.009232005
2235.077113	0.009426842
2237.005567	0.009858957
2238.934020	0.010042064
2240.862473	0.009863588
2242.790926	0.009677685
2244.719379	0.009802126
2246.647832	0.010005859
2248.576285	0.009942770
2250.504738	0.009787339
2252.433191	0.009643686
2254.361644	0.009523043
2256.290097	0.009430101
2258.218550	0.009341565
2260.147003	0.009071489
2262.075456	0.008745713
2264.003910	0.008825554
2265.932363	0.009253404
2267.860816	0.009323747
2269.789269	0.008789053
2271.717722	0.008204413
2273.646175	0.008115320
2275.574628	0.008529571
2277.503081	0.008940377
2279.431534	0.008868746
2281.359987	0.008450800
2283.288440	0.008178593
2285.216893	0.008341962
2287.145346	0.008796524
2289.073800	0.009100002
2291.002253	0.008973937
2292.930706	0.008650731
2294.859159	0.008553192
2296.787612	0.008720872
2298.716065	0.008901673
2300.644518	0.009033636
2302.572971	0.009183216
2304.501424	0.009216554
2306.429877	0.009043166
2308.358330	0.008791379
2310.286783	0.008481367
2312.215236	0.008113150
2314.143690	0.007795961
2316.072143	0.007530077
2318.000596	0.007372301
2319.929049	0.007530543
2321.857502	0.007875712
2323.785955	0.007967508
2325.714408	0.007884615
2327.642861	0.008194726
2329.571314	0.009051994
2331.499767	0.010011978
2333.428220	0.010379133
2335.356673	0.009662481
2337.285126	0.008266855
2339.213579	0.007304868
2341.142033	0.007289979
2343.070486	0.007769389
2344.998939	0.008008348
2346.927392	0.008104246
2348.855845	0.008438135
2350.784298	0.008634673
2352.712751	0.008392838
2354.641204	0.008455921
2356.569657	0.009657686
2358.498110	0.011306072
2360.426563	0.011388933
2362.355016	0.009523825
2364.283469	0.007842820
2366.211923	0.007756478
2368.140376	0.008040724
2370.068829	0.007799973
2371.997282	0.007379604
2373.925735	0.006887021
2375.854188	0.006222900
2377.782641	0.005787687
2379.711094	0.005851606
2381.639547	0.006127548
2383.568000	0.006321788
2385.496453	0.006407034
2387.424906	0.006361282
2389.353359	0.006225532
2391.281812	0.006185564
2393.210266	0.006259928
2395.138719	0.006268437
2397.067172	0.006154940
2398.995625	0.006036601
2400.924078	0.005933266
2402.852531	0.005625595
2404.780984	0.005119588
2406.709437	0.005084296
2408.637890	0.005509500
2410.566343	0.005749054
2412.494796	0.005761549
2414.423249	0.005892871
2416.351702	0.006065418
2418.280156	0.006144363
2420.208609	0.006144797
2422.137062	0.006030333
2424.065515	0.005917048
2425.993968	0.005884997
2427.922421	0.005702952
2429.850874	0.005382582
2431.779327	0.005419780
2433.707780	0.005874889
2435.636233	0.006098066
2437.564686	0.005868199
2439.493139	0.005600704
2441.421592	0.005522480
2443.350045	0.005556165
2445.278499	0.005594498
2447.206952	0.005605514
2449.135405	0.005600953
2451.063858	0.005589712
2452.992311	0.005710374
2454.920764	0.006020315
2456.849217	0.006208634
2458.777670	0.006072882
2460.706123	0.005961644
2462.634576	0.006228471
2464.563029	0.006730200
2466.491482	0.007064902
2468.419935	0.006783702
2470.348389	0.006227302
2472.276842	0.006191885
2474.205295	0.006438122
2476.133748	0.006409488
2478.062201	0.006320625
2479.990654	0.006288526
2481.919107	0.006215756
2483.847560	0.006301989
2485.776013	0.006527420
2487.704466	0.006660350
2489.632919	0.006772200
2491.561372	0.006925290
2493.489825	0.006999809
2495.418279	0.007082941
2497.346732	0.007269454
2499.275185	0.007453113
2501.203638	0.007604505
2503.132091	0.007820976
2505.060544	0.008205986
2506.988997	0.008721681
2508.917450	0.009064132
2510.845903	0.009047824
2512.774356	0.008816971
2514.702809	0.008888806
2516.631262	0.009408984
2518.559715	0.009749690
2520.488168	0.009601737
2522.416622	0.009492968
2524.345075	0.009768263
2526.273528	0.010168061
2528.201981	0.010270228
2530.130434	0.010092884
2532.058887	0.010152017
2533.987340	0.010614292
2535.915793	0.011172231
2537.844246	0.011528458
2539.772699	0.011547313
2541.701152	0.011596730
2543.629605	0.011919715
2545.558058	0.012044697
2547.486512	0.011933958
2549.414965	0.012018519
2551.343418	0.012298139
2553.271871	0.012631203
2555.200324	0.013048062
2557.128777	0.013494700
2559.057230	0.013904545
2560.985683	0.014179393
2562.914136	0.014260936
2564.842589	0.014292649
2566.771042	0.014284934
2568.699495	0.014350984
2570.627948	0.014816281
2572.556401	0.015381746
2574.484855	0.015572472
2576.413308	0.015623271
2578.341761	0.015884092
2580.270214	0.016230125
2582.198667	0.016500935
2584.127120	0.016641451
2586.055573	0.016681261
2587.984026	0.016894221
2589.912479	0.017280888
2591.840932	0.017406011
2593.769385	0.017218731
2595.697838	0.017127536
2597.626291	0.017287079
2599.554745	0.017503483
2601.483198	0.017718595
2603.411651	0.018131265
2605.340104	0.018597461
2607.268557	0.018697809
2609.197010	0.018644432
2611.125463	0.018617006
2613.053916	0.018402463
2614.982369	0.018304979
2616.910822	0.018510723
2618.839275	0.018713508
2620.767728	0.018851439
2622.696181	0.018889153
2624.624635	0.018682616
2626.553088	0.018347846
2628.481541	0.018263293
2630.409994	0.018504312
2632.338447	0.018637825
2634.266900	0.018456662
2636.195353	0.018187430
2638.123806	0.017928254
2640.052259	0.017687790
2641.980712	0.017492590
2643.909165	0.017292563
2645.837618	0.017244361
2647.766071	0.017340792
2649.694524	0.017253261
2651.622978	0.017099591
2653.551431	0.017205652
2655.479884	0.017565450
2657.408337	0.018025447
2659.336790	0.018271554
2661.265243	0.018007949
2663.193696	0.017456237
2665.122149	0.016985552
2667.050602	0.016659688
2668.979055	0.016564721
2670.907508	0.016695706
2672.835961	0.016677294
2674.764414	0.016452402
2676.692868	0.016384989
2678.621321	0.016493946
2680.549774	0.016374983
2682.478227	0.015830047
2684.406680	0.015260650
2686.335133	0.015190195
2688.263586	0.015320257
2690.192039	0.015168653
2692.120492	0.015205657
2694.048945	0.015730914
2695.977398	0.016024794
2697.905851	0.015738985
2699.834304	0.015448052
2701.762757	0.015572890
2703.691211	0.015678721
2705.619664	0.015202780
2707.548117	0.014615073
2709.476570	0.014606642
2711.405023	0.014833582
2713.333476	0.014740272
2715.261929	0.014394270
2717.190382	0.014173898
2719.118835	0.014329571
2721.047288	0.014608528
2722.975741	0.014581030
2724.904194	0.014334369
2726.832647	0.014231171
2728.761101	0.014407598
2730.689554	0.014604925
2732.618007	0.014594977
2734.546460	0.014443112
2736.474913	0.014028536
2738.403366	0.013455912
2740.331819	0.013117451
2742.260272	0.013050818
2744.188725	0.013163489
2746.117178	0.013283868
2748.045631	0.013206278
2749.974084	0.013150577
2751.902537	0.013154710
2753.830991	0.012977717
2755.759444	0.012852461
2757.687897	0.012875020
2759.616350	0.012830369
2761.544803	0.012794026
2763.473256	0.012872377
2765.401709	0.012986750
2767.330162	0.013073541
2769.258615	0.013181547
2771.187068	0.013229009
2773.115521	0.012914183
2775.043974	0.012341832
2776.972427	0.012060928
2778.900880	0.012232833
2780.829334	0.012490184
2782.757787	0.012414043
2784.686240	0.012044556
2786.614693	0.011822359
2788.543146	0.011843734
2790.471599	0.011946328
2792.400052	0.012224696
2794.328505	0.012547791
2796.256958	0.012633929
2798.185411	0.012506532
2800.113864	0.012215722
2802.042317	0.011911708
2803.970770	0.011925951
2805.899224	0.012254872
2807.827677	0.012498218
2809.756130	0.012487797
2811.684583	0.012371803
2813.613036	0.012025630
2815.541489	0.011323599
2817.469942	0.010749676
2819.398395	0.010778688
2821.326848	0.011142511
2823.255301	0.011424413
2825.183754	0.011564084
2827.112207	0.011685778
2829.040660	0.011762135
2830.969113	0.011566754
2832.897567	0.011262329
2834.826020	0.011371898
2836.754473	0.011773677
2838.682926	0.011834982
2840.611379	0.011490569
2842.539832	0.011127538
2844.468285	0.010899288
2846.396738	0.010747609
2848.325191	0.010506319
2850.253644	0.010228656
2852.182097	0.010228373
2854.110550	0.010466536
2856.039003	0.010660168
2857.967457	0.010713423
2859.895910	0.010637747
2861.824363	0.010636044
2863.752816	0.010873326
2865.681269	0.011209377
2867.609722	0.011562610
2869.538175	0.011751354
2871.466628	0.011587931
2873.395081	0.011248654
2875.323534	0.010917640
2877.251987	0.010679855
2879.180440	0.010750181
2881.108893	0.011164499
2883.037347	0.011414980
2884.965800	0.011328293
2886.894253	0.011309477
2888.822706	0.011370070
2890.751159	0.011534704
2892.679612	0.011732820
2894.608065	0.011440124
2896.536518	0.010850966
2898.464971	0.010486352
2900.393424	0.010386106
2902.321877	0.010577383
2904.250330	0.010877129
2906.178783	0.010849570
2908.107236	0.010458974
2910.035690	0.010099402
2911.964143	0.010163154
2913.892596	0.010736582
2915.821049	0.011369355
2917.749502	0.011701975
2919.677955	0.011639238
2921.606408	0.011355726
2923.534861	0.011239982
2925.463314	0.011500979
2927.391767	0.011900241
2929.320220	0.012226196
2931.248673	0.012144970
2933.177126	0.011513199
2935.105580	0.011015394
2937.034033	0.011080062
2938.962486	0.011364619
2940.890939	0.011316826
2942.819392	0.010744966
2944.747845	0.010239924
2946.676298	0.010362868
2948.604751	0.010899367
2950.533204	0.011347987
2952.461657	0.011368794
2954.390110	0.011054987
2956.318563	0.010799476
2958.247016	0.010823194
2960.175469	0.010880607
2962.103923	0.010904660
2964.032376	0.011055836
2965.960829	0.011111985
2967.889282	0.010981184
2969.817735	0.010947864
2971.746188	0.011175792
2973.674641	0.011557360
2975.603094	0.011707828
2977.531547	0.011668618
2979.460000	0.011869095
2981.388453	0.012049181
2983.316906	0.011810700
2985.245359	0.011459586
2987.173813	0.011394596
2989.102266	0.011462463
2991.030719	0.011417151
2992.959172	0.011364017
2994.887625	0.011375668
2996.816078	0.011529657
2998.744531	0.011840186
3000.672984	0.012049249
3002.601437	0.012102363
3004.529890	0.012081128
3006.458343	0.012030089
3008.386796	0.012020188
3010.315249	0.012067179
3012.243703	0.012186934
3014.172156	0.012415259
3016.100609	0.012641835
3018.029062	0.012798127
3019.957515	0.012914564
3021.885968	0.012890783
3023.814421	0.012690515
3025.742874	0.012572560
3027.671327	0.012668136
3029.599780	0.012716973
3031.528233	0.012541483
3033.456686	0.012431368
3035.385139	0.012734030
3037.313592	0.013245445
3039.242046	0.013443918
3041.170499	0.013225513
3043.098952	0.012927808
3045.027405	0.012908979
3046.955858	0.013203632
3048.884311	0.013507782
3050.812764	0.013547911
3052.741217	0.013419407
3054.669670	0.013413881
3056.598123	0.013519157
3058.526576	0.013559327
3060.455029	0.013528794
3062.383482	0.013477515
3064.311936	0.013624431
3066.240389	0.013945295
3068.168842	0.014074816
3070.097295	0.014018168
3072.025748	0.013984066
3073.954201	0.014057941
3075.882654	0.014257737
3077.811107	0.014449056
3079.739560	0.014617499
3081.668013	0.014908778
3083.596466	0.015216064
3085.524919	0.015307853
3087.453372	0.015230757
3089.381825	0.015225779
3091.310279	0.015402606
3093.238732	0.015769709
3095.167185	0.016305653
3097.095638	0.016892552
3099.024091	0.017219605
3100.952544	0.017085865
3102.880997	0.016719069
3104.809450	0.016610317
3106.737903	0.016921915
3108.666356	0.017239096
3110.594809	0.017269736
3112.523262	0.017192034
3114.451715	0.017194284
3116.380169	0.017329220
3118.308622	0.017666757
3120.237075	0.018084561
3122.165528	0.018328713
3124.093981	0.018430769
3126.022434	0.018650347
3127.950887	0.018981805
3129.879340	0.019110238
3131.807793	0.018870158
3133.736246	0.018633431
3135.664699	0.018818354
3137.593152	0.019321956
3139.521605	0.019642819
3141.450058	0.019425198
3143.378512	0.019039473
3145.306965	0.019063843
3147.235418	0.019376218
3149.163871	0.019905727
3151.092324	0.020670308
3153.020777	0.021037957
3154.949230	0.020697815
3156.877683	0.020316416
3158.806136	0.020419637
3160.734589	0.021003073
3162.663042	0.021951595
3164.591495	0.022807209
3166.519948	0.022827473
3168.448402	0.021928601
3170.376855	0.021081071
3172.305308	0.020871913
3174.233761	0.020971708
3176.162214	0.021333404
3178.090667	0.022319254
3180.019120	0.023444159
3181.947573	0.023870841
3183.876026	0.023621909
3185.804479	0.023174483
3187.732932	0.022868473
3189.661385	0.022950388
3191.589838	0.023368359
3193.518292	0.023625212
3195.446745	0.023700619
3197.375198	0.024100853
3199.303651	0.024716375
3201.232104	0.025022687
3203.160557	0.025050625
3205.089010	0.025016190
3207.017463	0.024721775
3208.945916	0.024281785
3210.874369	0.024248993
3212.802822	0.024768412
3214.731275	0.025520967
3216.659728	0.025798457
3218.588181	0.025403701
3220.516635	0.025157802
3222.445088	0.025058541
3224.373541	0.024767574
3226.301994	0.024941867
3228.230447	0.025577327
3230.158900	0.025691636
3232.087353	0.025334068
3234.015806	0.025426269
3235.944259	0.025944062
3237.872712	0.026138658
3239.801165	0.026126923
3241.729618	0.026689231
3243.658071	0.027556423
3245.586525	0.027542459
3247.514978	0.026865419
3249.443431	0.026914831
3251.371884	0.027778056
3253.300337	0.028534312
3255.228790	0.028806478
3257.157243	0.028602082
3259.085696	0.028288670
3261.014149	0.028263934
3262.942602	0.028216889
3264.871055	0.028109873
3266.799508	0.028454708
3268.727961	0.029007059
3270.656414	0.029250061
3272.584868	0.029193522
3274.513321	0.028536886
3276.441774	0.027453503
3278.370227	0.027234361
3280.298680	0.028085142
3282.227133	0.028748916
3284.155586	0.028926365
3286.084039	0.029386556
3288.012492	0.030146029
3289.940945	0.030636268
3291.869398	0.030613896
3293.797851	0.029914007
3295.726304	0.028923774
3297.654758	0.028539322
3299.583211	0.028864933
3301.511664	0.029580552
3303.440117	0.030392006
3305.368570	0.030703163
3307.297023	0.030523267
3309.225476	0.030643875
3311.153929	0.031165987
3313.082382	0.031233374
3315.010835	0.030744977
3316.939288	0.030621514
3318.867741	0.031083912
3320.796194	0.031485528
3322.724648	0.031460848
3324.653101	0.031320743
3326.581554	0.031613160
3328.510007	0.032346651
3330.438460	0.032996859
3332.366913	0.033272400
3334.295366	0.033321567
3336.223819	0.033386741
3338.152272	0.033465564
3340.080725	0.033513643
3342.009178	0.033644192
3343.937631	0.033653975
3345.866084	0.033141170
3347.794537	0.032466426
3349.722991	0.032611534
3351.651444	0.033816557
3353.579897	0.035105221
3355.508350	0.035549417
3357.436803	0.035419002
3359.365256	0.035406094
3361.293709	0.035690844
3363.222162	0.036046937
3365.150615	0.036083303
3367.079068	0.035694260
3369.007521	0.035563748
3370.935974	0.035980355
3372.864427	0.036128834
3374.792881	0.035674613
3376.721334	0.035195317
3378.649787	0.035093278
3380.578240	0.035411473
3382.506693	0.036045708
3384.435146	0.036901832
3386.363599	0.037714940
3388.292052	0.037855905
3390.220505	0.037265107
3392.148958	0.036739618
3394.077411	0.036634747
3396.005864	0.036530595
3397.934317	0.036539093
3399.862770	0.037141778
3401.791224	0.037996214
3403.719677	0.037806563
3405.648130	0.036718309
3407.576583	0.035980199
3409.505036	0.036159094
3411.433489	0.036633302
3413.361942	0.036742978
3415.290395	0.036811832
3417.218848	0.037443947
3419.147301	0.038085602
3421.075754	0.038120486
3423.004207	0.037822612
3424.932660	0.037329618
3426.861114	0.036798190
3428.789567	0.036874022
3430.718020	0.037783325
3432.646473	0.038657226
3434.574926	0.038550198
3436.503379	0.037665702
3438.431832	0.036960613
3440.360285	0.037118170
3442.288738	0.038226366
3444.217191	0.039389707
3446.145644	0.039245952
3448.074097	0.038042869
3450.002550	0.036950272
3451.931004	0.036239039
3453.859457	0.035805665
3455.787910	0.035735276
3457.716363	0.036011677
3459.644816	0.036321815
3461.573269	0.036564514
3463.501722	0.036745366
3465.430175	0.036607552
3467.358628	0.036186624
3469.287081	0.035692308
3471.215534	0.035269834
3473.143987	0.035235383
3475.072440	0.035417013
3477.000893	0.035185557
3478.929347	0.034501240
3480.857800	0.033882815
3482.786253	0.033671580
3484.714706	0.033709425
3486.643159	0.033789586
3488.571612	0.034130663
3490.500065	0.034567524
3492.428518	0.034455389
3494.356971	0.033880055
3496.285424	0.033490606
3498.213877	0.033379592
3500.142330	0.033193272
3502.070783	0.032980289
3503.999237	0.032987073
3505.927690	0.032901630
3507.856143	0.032458272
3509.784596	0.032282952
3511.713049	0.032618795
3513.641502	0.032784048
3515.569955	0.032498650
3517.498408	0.031849518
3519.426861	0.030868851
3521.355314	0.029966054
3523.283767	0.029762320
3525.212220	0.030054625
3527.140673	0.030006273
3529.069126	0.029541736
3530.997580	0.029156616
3532.926033	0.028962739
3534.854486	0.028673079
3536.782939	0.028282780
3538.711392	0.028200470
3540.639845	0.028463760
3542.568298	0.028671371
3544.496751	0.028583195
3546.425204	0.028477896
3548.353657	0.028665956
3550.282110	0.028602064
3552.210563	0.027764997
3554.139016	0.026755411
3556.067470	0.026238227
3557.995923	0.026231572
3559.924376	0.026598070
3561.852829	0.027188355
3563.781282	0.027460925
3565.709735	0.026776155
3567.638188	0.025796684
3569.566641	0.025597969
3571.495094	0.025734380
3573.423547	0.025472859
3575.352000	0.024765970
3577.280453	0.023866555
3579.208906	0.023352478
3581.137360	0.023684284
3583.065813	0.024341609
3584.994266	0.024169331
3586.922719	0.022955881
3588.851172	0.021901904
3590.779625	0.021617638
3592.708078	0.021628479
3594.636531	0.021781784
3596.564984	0.022118649
3598.493437	0.022095853
3600.421890	0.021505335
3602.350343	0.021060668
3604.278796	0.020940987
3606.207249	0.020625629
3608.135703	0.020345306
3610.064156	0.020448426
3611.992609	0.020119775
3613.921062	0.019247090
3615.849515	0.018821238
3617.777968	0.018977225
3619.706421	0.019356733
3621.634874	0.019752588
3623.563327	0.020043524
3625.491780	0.020111887
3627.420233	0.019458927
3629.348686	0.018333739
3631.277139	0.017541835
3633.205593	0.017068613
3635.134046	0.016924150
3637.062499	0.016961018
3638.990952	0.016816352
3640.919405	0.016711898
3642.847858	0.017036859
3644.776311	0.017628964
3646.704764	0.018045431
3648.633217	0.017979641
3650.561670	0.017202169
3652.490123	0.016083676
3654.418576	0.015051649
3656.347029	0.014666564
3658.275482	0.015071939
3660.203936	0.015143207
3662.132389	0.014379998
3664.060842	0.013493943
3665.989295	0.012848949
3667.917748	0.012476295
3669.846201	0.012990042
3671.774654	0.014541276
3673.703107	0.015235768
3675.631560	0.014147575
3677.560013	0.012839692
3679.488466	0.012128994
3681.416919	0.011984026
3683.345372	0.012336633
3685.273826	0.012721665
3687.202279	0.012624410
3689.130732	0.012279119
3691.059185	0.012237267
3692.987638	0.012393896
3694.916091	0.012213496
3696.844544	0.011589649
3698.772997	0.010942173
3700.701450	0.010451628
3702.629903	0.010153686
3704.558356	0.010179883
3706.486809	0.010423489
3708.415262	0.010771019
3710.343716	0.011296878
3712.272169	0.011886414
3714.200622	0.012273011
3716.129075	0.012284738
3718.057528	0.011965947
3719.985981	0.011507259
3721.914434	0.011111977
3723.842887	0.011005784
3725.771340	0.011362780
3727.699793	0.012152848
3729.628246	0.012893198
3731.556699	0.013213960
3733.485152	0.013156188
3735.413605	0.012613813
3737.342059	0.012282083
3739.270512	0.013144054
3741.198965	0.014551951
3743.127418	0.014932547
3745.055871	0.014436439
3746.984324	0.014049455
3748.912777	0.013298050
3750.841230	0.012512910
3752.769683	0.012813740
3754.698136	0.013631501
3756.626589	0.014142175
3758.555042	0.014362077
3760.483495	0.014493214
3762.411949	0.014288643
3764.340402	0.013522090
3766.268855	0.012672363
3768.197308	0.012159352
3770.125761	0.012025124
3772.054214	0.012361099
3773.982667	0.012924296
3775.911120	0.013344343
3777.839573	0.013393190
3779.768026	0.013109315
3781.696479	0.012813260
3783.624932	0.012629152
3785.553385	0.012531181
3787.481838	0.012387704
3789.410292	0.012208537
3791.338745	0.012299382
3793.267198	0.012740858
3795.195651	0.013285170
3797.124104	0.013981394
3799.052557	0.015016883
3800.981010	0.016144315
3802.909463	0.016633213
3804.837916	0.015413038
3806.766369	0.013326328
3808.694822	0.012264548
3810.623275	0.012501210
3812.551728	0.013373863
3814.480182	0.014266192
3816.408635	0.014974268
3818.337088	0.015492597
3820.265541	0.015422815
3822.193994	0.014849849
3824.122447	0.014045335
3826.050900	0.013364908
3827.979353	0.013460626
3829.907806	0.014017176
3831.836259	0.014372866
3833.764712	0.014466816
3835.693165	0.014019719
3837.621618	0.013021500
3839.550071	0.012707867
3841.478525	0.013475147
3843.406978	0.013887784
3845.335431	0.013262952
3847.263884	0.012382578
3849.192337	0.011924190
3851.120790	0.011879633
3853.049243	0.012072359
3854.977696	0.012718768
3856.906149	0.013604854
3858.834602	0.013864759
3860.763055	0.013200254
3862.691508	0.012187548
3864.619961	0.011876601
3866.548415	0.012514098
3868.476868	0.013164598
3870.405321	0.013376889
3872.333774	0.013214965
3874.262227	0.012693327
3876.190680	0.012561975
3878.119133	0.012922794
3880.047586	0.013069245
3881.976039	0.012729039
3883.904492	0.012110177
3885.832945	0.012075043
3887.761398	0.013058784
3889.689851	0.013881112
3891.618305	0.013603083
3893.546758	0.012870500
3895.475211	0.012341329
3897.403664	0.012175259
3899.332117	0.012170676
3901.260570	0.011783507
3903.189023	0.011386946
3905.117476	0.011753962
3907.045929	0.012312703
3908.974382	0.012240143
3910.902835	0.011833226
3912.831288	0.011549332
3914.759741	0.011316393
3916.688194	0.011137484
3918.616648	0.011201550
3920.545101	0.011533117
3922.473554	0.011950881
3924.402007	0.011939759
3926.330460	0.011468260
3928.258913	0.011139277
3930.187366	0.011428231
3932.115819	0.012305923
3934.044272	0.012980772
3935.972725	0.012742369
3937.901178	0.012023744
3939.829631	0.011616406
3941.758084	0.011568648
3943.686538	0.011402821
3945.614991	0.010831585
3947.543444	0.009963692
3949.471897	0.009261399
3951.400350	0.009148193
3953.328803	0.009712914
3955.257256	0.010787848
3957.185709	0.011955637
3959.114162	0.012390525
3961.042615	0.011595180
3962.971068	0.010409915
3964.899521	0.009833621
3966.827974	0.009808518
3968.756427	0.009965283
3970.684881	0.010376299
3972.613334	0.010824888
3974.541787	0.010838434
3976.470240	0.010462458
3978.398693	0.010038898
3980.327146	0.010050596
3982.255599	0.010653373
3984.184052	0.011067056
3986.112505	0.010628738
3988.040958	0.009877918
3989.969411	0.009619774
3991.897864	0.009777033
3993.826317	0.009983315
3995.754771	0.010305506
3997.683224	0.010564819
3999.611677	0.010634447
4001.540130	0.010973734
4003.468583	0.011337595
4005.397036	0.011079951
4007.325489	0.010636305
4009.253942	0.010193844
4011.182395	0.009791122
4013.110848	0.009677671
4015.039301	0.009471466
4016.967754	0.009423120
4018.896207	0.009642215
4020.824661	0.009506603
4022.753114	0.009183311
4024.681567	0.009145221
4026.610020	0.008741033
4028.538473	0.007885564
4030.466926	0.007530602
4032.395379	0.008022323
4034.323832	0.008770063
4036.252285	0.009031505
4038.180738	0.008551229
4040.109191	0.007882905
4042.037644	0.007961335
4043.966097	0.008793188
4045.894550	0.009570802
4047.823004	0.009938359
4049.751457	0.009775415
4051.679910	0.008954049
4053.608363	0.008161166
4055.536816	0.008245838
4057.465269	0.008966943
4059.393722	0.009495029
4061.322175	0.009322432
4063.250628	0.008823133
4065.179081	0.008684707
4067.107534	0.008860969
4069.035987	0.008864436
4070.964440	0.008727397
4072.892894	0.008471512
4074.821347	0.008266200
4076.749800	0.008308325
4078.678253	0.008705085
4080.606706	0.009251198
4082.535159	0.008900604
4084.463612	0.007666869
4086.392065	0.007006838
4088.320518	0.007630766
4090.248971	0.008201754
4092.177424	0.007993870
4094.105877	0.007885981
4096.034330	0.008519948
4097.962783	0.009449230
4099.891237	0.009746156
4101.819690	0.009348975
4103.748143	0.008845144
4105.676596	0.008335223
4107.605049	0.008283800
4109.533502	0.008649186
4111.461955	0.008728824
4113.390408	0.008625768
4115.318861	0.008947575
4117.247314	0.009096095
4119.175767	0.008583153
4121.104220	0.007728325
4123.032673	0.007333993
4124.961127	0.007406292
4126.889580	0.007447917
4128.818033	0.007257415
4130.746486	0.007096673
4132.674939	0.007057000
4134.603392	0.006839638
4136.531845	0.006966713
4138.460298	0.007949431
4140.388751	0.008422651
4142.317204	0.007483482
4144.245657	0.006693161
4146.174110	0.007078421
4148.102563	0.007958298
4150.031017	0.008721450
4151.959470	0.008752405
4153.887923	0.008569381
4155.816376	0.008793487
4157.744829	0.008667961
4159.673282	0.007976609
4161.601735	0.007474057
4163.530188	0.007066407
4165.458641	0.006625568
4167.387094	0.007022014
4169.315547	0.007988670
4171.244000	0.008271702
4173.172453	0.007811667
4175.100906	0.007384277
4177.029360	0.007139769
4178.957813	0.006968891
4180.886266	0.006929370
4182.814719	0.006909784
4184.743172	0.007061912
4186.671625	0.007341365
4188.600078	0.007563694
4190.528531	0.007750300
4192.456984	0.007800890
4194.385437	0.007603516
4196.313890	0.007122656
4198.242343	0.006538911
4200.170796	0.006173080
4202.099250	0.006033738
4204.027703	0.006407423
4205.956156	0.007592850
4207.884609	0.008348947
4209.813062	0.007654954
4211.741515	0.006736723
4213.669968	0.006812158
4215.598421	0.007196769
4217.526874	0.007155657
4219.455327	0.006891049
4221.383780	0.006663869
4223.312233	0.006116302
4225.240686	0.005481294
4227.169139	0.005136231
4229.097593	0.004661342
4231.026046	0.004423269
4232.954499	0.004886302
4234.882952	0.005437298
4236.811405	0.006019216
4238.739858	0.006622052
4240.668311	0.007126849
4242.596764	0.007622791
4244.525217	0.007830082
4246.453670	0.007521399
4248.382123	0.007299606
4250.310576	0.007399435
4252.239029	0.007534923
4254.167483	0.007651543
4256.095936	0.007583809
4258.024389	0.006967852
4259.952842	0.005624937
4261.881295	0.004529036
4263.809748	0.004508056
4265.738201	0.005506038
4267.666654	0.006353546
4269.595107	0.006320971
4271.523560	0.006508451
4273.452013	0.007408600
4275.380466	0.007725734
4277.308919	0.006976490
4279.237373	0.006179795
4281.165826	0.006401682
4283.094279	0.006879820
4285.022732	0.006773580
4286.951185	0.006485170
4288.879638	0.006184508
4290.808091	0.005911146
4292.736544	0.005668283
4294.664997	0.005404191
4296.593450	0.005100263
4298.521903	0.005257441
4300.450356	0.005728528
4302.378809	0.005935143
4304.307262	0.005895971
4306.235716	0.006348310
4308.164169	0.007168115
4310.092622	0.007859990
4312.021075	0.007800394
4313.949528	0.007214498
4315.877981	0.006792055
4317.806434	0.006497882
4319.734887	0.006446588
4321.663340	0.006530510
4323.591793	0.006837096
4325.520246	0.007036969
4327.448699	0.006848814
4329.377152	0.006495012
4331.305606	0.005881661
4333.234059	0.005601916
4335.162512	0.005664874
4337.090965	0.005738870
4339.019418	0.005723688
4340.947871	0.005477213
4342.876324	0.005245831
4344.804777	0.005447244
4346.733230	0.005811020
4348.661683	0.005799854
4350.590136	0.005453490
4352.518589	0.005645777
4354.447042	0.006063558
4356.375495	0.005968796
4358.303949	0.005657843
4360.232402	0.005733910
4362.160855	0.006218939
4364.089308	0.006450672
4366.017761	0.006687372
4367.946214	0.007136820
4369.874667	0.006908295
4371.803120	0.006399178
4373.731573	0.006878733
4375.660026	0.007690560
4377.588479	0.007496584
4379.516932	0.006905713
4381.445385	0.007058860
4383.373839	0.007197016
4385.302292	0.006564599
4387.230745	0.005824498
4389.159198	0.005374902
4391.087651	0.005514659
4393.016104	0.006045956
4394.944557	0.006977686
4396.873010	0.007478109
4398.801463	0.007127290
4400.729916	0.006741521
4402.658369	0.006177573
4404.586822	0.005601521
4406.515275	0.005296925
4408.443729	0.005439278
4410.372182	0.005698075
4412.300635	0.005983050
4414.229088	0.006508564
4416.157541	0.007043233
4418.085994	0.007168105
4420.014447	0.007043322
4421.942900	0.006917316
4423.871353	0.007194366
4425.799806	0.007549585
4427.728259	0.007396989
4429.656712	0.006827143
4431.585165	0.006220255
4433.513618	0.005860831
4435.442072	0.006400811
4437.370525	0.007393809
4439.298978	0.007221542
4441.227431	0.005778932
4443.155884	0.004632735
4445.084337	0.005319149
4447.012790	0.006307742
4448.941243	0.006492035
4450.869696	0.006433180
4452.798149	0.006377002
4454.726602	0.006016382
4456.655055	0.005533583
4458.583508	0.005157889
4460.511962	0.005779620
4462.440415	0.007020018
4464.368868	0.007114888
4466.297321	0.006408624
4468.225774	0.006006345
4470.154227	0.005269276
4472.082680	0.004557074
4474.011133	0.004097825
4475.939586	0.004370351
4477.868039	0.005575671
4479.796492	0.007056564
4481.724945	0.008316526
4483.653398	0.009018673
4485.581851	0.008525530
4487.510305	0.006724140
4489.438758	0.005204808
4491.367211	0.005664202
4493.295664	0.006438626
4495.224117	0.005836380
4497.152570	0.004873395
4499.081023	0.004804736
4501.009476	0.005839264
4502.937929	0.007139691
4504.866382	0.007271981
4506.794835	0.006705155
4508.723288	0.006611177
4510.651741	0.006689207
4512.580195	0.007068716
4514.508648	0.007409520
4516.437101	0.007292670
4518.365554	0.007132272
4520.294007	0.007194981
4522.222460	0.007261410
4524.150913	0.007308593
4526.079366	0.007083328
4528.007819	0.006834150
4529.936272	0.006855228
4531.864725	0.006883881
4533.793178	0.006559059
4535.721631	0.006205168
4537.650084	0.006212176
4539.578538	0.006582963
4541.506991	0.006827623
4543.435444	0.006967135
4545.363897	0.007485182
4547.292350	0.008161561
4549.220803	0.008511202
4551.149256	0.008162762
4553.077709	0.006975824
4555.006162	0.005673880
4556.934615	0.005548228
4558.863068	0.006705068
4560.791521	0.007837139
4562.719974	0.007696932
4564.648428	0.006891089
4566.576881	0.006533085
4568.505334	0.006887645
4570.433787	0.007229900
4572.362240	0.007253801
4574.290693	0.007439676
4576.219146	0.006930233
4578.147599	0.005497972
4580.076052	0.004905750
4582.004505	0.005771033
4583.932958	0.006552429
4585.861411	0.006114839
4587.789864	0.005355785
4589.718318	0.005186679
4591.646771	0.005496642
4593.575224	0.006231412
4595.503677	0.006838323
4597.432130	0.006740647
4599.360583	0.006095588
4601.289036	0.005625947
4603.217489	0.005939494
[truncated: 1,501 more rows]
