# Supplementary material for: Adaptive Method for Quantitative Estimation of Glucose and Fructose Concentrations in Aqueous Solutions Based on Infrared Nanoantenna Optics
Source: Sensors (Basel). 2019 Jul 11;19(14):3053. doi: 10.3390/s19143053 (PMC6678705; doi:10.3390/s19143053)
Supplement: Supplementary file 1 [file sensors-19-03053-s001.zip › 00_Measurement_Data/Fructose cycles/4 c=25 gl/res4 sc50_50 ap100x100/4 c25 gl.25.txt]

748.239793	0.026987143
750.168246	0.028689997
752.096699	0.020914838
754.025152	0.016626801
755.953605	0.020689946
757.882058	0.018777881
759.810511	0.017571932
761.738964	0.017713659
763.667418	0.016975896
765.595871	0.024866186
767.524324	0.018020179
769.452777	0.010854028
771.381230	0.027845247
773.309683	0.027829623
775.238136	0.018226929
777.166589	0.020518433
779.095042	0.016787434
781.023495	0.018564960
782.951948	0.020252189
784.880401	0.013478330
786.808854	0.015234165
788.737308	0.026731458
790.665761	0.038468737
792.594214	0.053612597
794.522667	0.045697100
796.451120	0.022461601
798.379573	0.004666797
800.308026	0.014416613
802.236479	0.017051494
804.164932	0.026119644
806.093385	0.033809148
808.021838	0.023870070
809.950291	0.039256040
811.878744	0.039318640
813.807197	0.021441011
815.735651	0.022495087
817.664104	0.027879879
819.592557	0.030042637
821.521010	0.026164595
823.449463	0.020045735
825.377916	0.026221236
827.306369	0.032000795
829.234822	0.022145674
831.163275	0.017251039
833.091728	0.018127203
835.020181	0.019239012
836.948634	0.016988294
838.877087	0.014843767
840.805541	0.016433740
842.733994	0.012344732
844.662447	0.014710662
846.590900	0.013694549
848.519353	0.017489634
850.447806	0.018432977
852.376259	0.016857367
854.304712	0.018395936
856.233165	0.018387370
858.161618	0.020286093
860.090071	0.022416776
862.018524	0.024706574
863.946977	0.029165870
865.875430	0.031319946
867.803884	0.026973065
869.732337	0.024108097
871.660790	0.027558465
873.589243	0.027561536
875.517696	0.022958059
877.446149	0.025726754
879.374602	0.034771547
881.303055	0.042946577
883.231508	0.044830199
885.159961	0.043020312
887.088414	0.042337559
889.016867	0.044121195
890.945320	0.045861665
892.873774	0.047080126
894.802227	0.050876230
896.730680	0.055885904
898.659133	0.057999291
900.587586	0.058728945
902.516039	0.061672218
904.444492	0.066159055
906.372945	0.071120851
908.301398	0.076389864
910.229851	0.080779515
912.158304	0.084440358
914.086757	0.088995054
916.015210	0.094368823
917.943664	0.099298693
919.872117	0.103783578
921.800570	0.107855745
923.729023	0.110943355
925.657476	0.114102423
927.585929	0.119600214
929.514382	0.125922918
931.442835	0.130266145
933.371288	0.134642333
935.299741	0.140869439
937.228194	0.148010746
939.156647	0.155556500
941.085100	0.161740258
943.013553	0.165650517
944.942007	0.169716403
946.870460	0.175417021
948.798913	0.181621090
950.727366	0.187749028
952.655819	0.194228455
954.584272	0.200728819
956.512725	0.207224548
958.441178	0.214813367
960.369631	0.222925752
962.298084	0.228941396
964.226537	0.232694775
966.154990	0.237114936
968.083443	0.243656561
970.011897	0.251308024
971.940350	0.258903861
973.868803	0.265117377
975.797256	0.269560993
977.725709	0.274441808
979.654162	0.281049550
981.582615	0.288347691
983.511068	0.295592397
985.439521	0.302638233
987.367974	0.309351355
989.296427	0.314985514
991.224880	0.319472164
993.153333	0.324469030
995.081786	0.330351651
997.010240	0.335660785
998.938693	0.340103894
1000.867146	0.344948322
1002.795599	0.350229383
1004.724052	0.354609370
1006.652505	0.358369887
1008.580958	0.362839431
1010.509411	0.368025601
1012.437864	0.372808933
1014.366317	0.376269370
1016.294770	0.378775746
1018.223223	0.381693304
1020.151676	0.385324717
1022.080130	0.388764471
1024.008583	0.392443836
1025.937036	0.396495193
1027.865489	0.398820341
1029.793942	0.399105012
1031.722395	0.399063468
1033.650848	0.399133205
1035.579301	0.399274111
1037.507754	0.400298238
1039.436207	0.402900606
1041.364660	0.405619830
1043.293113	0.406371921
1045.221566	0.406213313
1047.150019	0.406663090
1049.078473	0.406913102
1051.006926	0.406333596
1052.935379	0.404948294
1054.863832	0.403161198
1056.792285	0.401578248
1058.720738	0.399804652
1060.649191	0.397909701
1062.577644	0.396892428
1064.506097	0.396501899
1066.434550	0.395615548
1068.363003	0.394445866
1070.291456	0.394014686
1072.219909	0.394190788
1074.148363	0.393990546
1076.076816	0.393056691
1078.005269	0.392028630
1079.933722	0.391259909
1081.862175	0.390307486
1083.790628	0.389209598
1085.719081	0.388173372
1087.647534	0.386634469
1089.575987	0.384555697
1091.504440	0.382940054
1093.432893	0.381847739
1095.361346	0.380302489
1097.289799	0.378310382
1099.218253	0.376519829
1101.146706	0.374800861
1103.075159	0.372909397
1105.003612	0.371060044
1106.932065	0.369037002
1108.860518	0.366487861
1110.788971	0.363838047
1112.717424	0.361626595
1114.645877	0.359706521
1116.574330	0.357376099
1118.502783	0.354212105
1120.431236	0.350839257
1122.359689	0.348147511
1124.288142	0.345976889
1126.216596	0.343781352
1128.145049	0.341395766
1130.073502	0.338437378
1132.001955	0.335138381
1133.930408	0.332357734
1135.858861	0.329810083
1137.787314	0.327114254
1139.715767	0.324817657
1141.644220	0.322685659
1143.572673	0.320097566
1145.501126	0.317607909
1147.429579	0.315599442
1149.358032	0.313359290
1151.286486	0.310475647
1153.214939	0.307369441
1155.143392	0.304398924
1157.071845	0.301382124
1159.000298	0.298370421
1160.928751	0.295836300
1162.857204	0.293697417
1164.785657	0.291347235
1166.714110	0.288507700
1168.642563	0.285446823
1170.571016	0.282372594
1172.499469	0.279340237
1174.427922	0.276647270
1176.356375	0.274160624
1178.284829	0.271344006
1180.213282	0.268277228
1182.141735	0.265296102
1184.070188	0.262559205
1185.998641	0.260211200
1187.927094	0.258141279
1189.855547	0.256008804
1191.784000	0.253440052
1193.712453	0.250301838
1195.640906	0.247161910
1197.569359	0.244881824
1199.497812	0.243477151
1201.426265	0.241863862
1203.354719	0.239930928
1205.283172	0.237313166
1207.211625	0.234247267
1209.140078	0.231526986
1211.068531	0.229481697
1212.996984	0.227378592
1214.925437	0.224963367
1216.853890	0.222729221
1218.782343	0.220480174
1220.710796	0.217781812
1222.639249	0.215207011
1224.567702	0.213309512
1226.496155	0.211825237
1228.424609	0.210296676
1230.353062	0.208250806
1232.281515	0.205843076
1234.209968	0.203849375
1236.138421	0.202294335
1238.066874	0.200618178
1239.995327	0.198789373
1241.923780	0.197048411
1243.852233	0.195451796
1245.780686	0.193769902
1247.709139	0.191729769
1249.637592	0.189468160
1251.566045	0.187477455
1253.494498	0.185839862
1255.422952	0.184437677
1257.351405	0.183318004
1259.279858	0.182212532
1261.208311	0.180753976
1263.136764	0.178749725
1265.065217	0.176223397
1266.993670	0.173816845
1268.922123	0.172199816
1270.850576	0.170994088
1272.779029	0.169412062
1274.707482	0.167416334
1276.635935	0.165781245
1278.564388	0.164738223
1280.492842	0.163425684
1282.421295	0.161554649
1284.349748	0.160002321
1286.278201	0.159066528
1288.206654	0.158105165
1290.135107	0.156538904
1292.063560	0.154403403
1293.992013	0.152352273
1295.920466	0.150819317
1297.848919	0.149506122
1299.777372	0.148056582
1301.705825	0.146545514
1303.634278	0.145134598
1305.562731	0.143810928
1307.491185	0.142672956
1309.419638	0.141820937
1311.348091	0.140876502
1313.276544	0.140109494
1315.204997	0.139896110
1317.133450	0.139315352
1319.061903	0.137848973
1320.990356	0.135768697
1322.918809	0.133390188
1324.847262	0.131336272
1326.775715	0.129746169
1328.704168	0.128213882
1330.632621	0.126933217
1332.561075	0.126549497
1334.489528	0.127148122
1336.417981	0.128018945
1338.346434	0.127967685
1340.274887	0.126594424
1342.203340	0.123939693
1344.131793	0.120500520
1346.060246	0.117667466
1347.988699	0.115987003
1349.917152	0.115047507
1351.845605	0.114327349
1353.774058	0.113552511
1355.702511	0.113174699
1357.630965	0.113701113
1359.559418	0.114397861
1361.487871	0.113766126
1363.416324	0.112248376
1365.344777	0.110811383
1367.273230	0.109149575
1369.201683	0.108137712
1371.130136	0.108025230
1373.058589	0.107485890
1374.987042	0.106406368
1376.915495	0.104654245
1378.843948	0.102156214
1380.772401	0.100438848
1382.700854	0.100311734
1384.629308	0.100650698
1386.557761	0.100089401
1388.486214	0.099245623
1390.414667	0.098972194
1392.343120	0.098703615
1394.271573	0.098927706
1396.200026	0.099442400
1398.128479	0.097880214
1400.056932	0.095062278
1401.985385	0.092870757
1403.913838	0.090894714
1405.842291	0.089760028
1407.770744	0.089281015
1409.699198	0.088108972
1411.627651	0.086842664
1413.556104	0.086892851
1415.484557	0.088065565
1417.413010	0.088828363
1419.341463	0.089315474
1421.269916	0.089468271
1423.198369	0.087650910
1425.126822	0.085372113
1427.055275	0.084010310
1428.983728	0.082716793
1430.912181	0.082294390
1432.840634	0.082976006
1434.769087	0.082597807
1436.697541	0.081131995
1438.625994	0.080163151
1440.554447	0.078357235
1442.482900	0.076169133
1444.411353	0.075293191
1446.339806	0.075012751
1448.268259	0.074602671
1450.196712	0.074694179
1452.125165	0.076369740
1454.053618	0.079454154
1455.982071	0.081415765
1457.910524	0.080884077
1459.838977	0.078709349
1461.767431	0.075066157
1463.695884	0.071319856
1465.624337	0.069569342
1467.552790	0.070283316
1469.481243	0.071585029
1471.409696	0.072244748
1473.338149	0.072527662
1475.266602	0.071423516
1477.195055	0.068776399
1479.123508	0.066106565
1481.051961	0.064300500
1482.980414	0.064230748
1484.908867	0.065884829
1486.837321	0.068026491
1488.765774	0.068986081
1490.694227	0.068426579
1492.622680	0.067565009
1494.551133	0.066262513
1496.479586	0.064806536
1498.408039	0.063897006
1500.336492	0.063733481
1502.264945	0.065316282
1504.193398	0.068321981
1506.121851	0.071123905
1508.050304	0.072553165
1509.978757	0.069604844
1511.907210	0.064535312
1513.835664	0.061973523
1515.764117	0.062444977
1517.692570	0.064750545
1519.621023	0.066629738
1521.549476	0.066910431
1523.477929	0.066123702
1525.406382	0.062945880
1527.334835	0.059071086
1529.263288	0.057143755
1531.191741	0.056204248
1533.120194	0.055861458
1535.048647	0.057825722
1536.977100	0.060667288
1538.905554	0.063009404
1540.834007	0.065788120
1542.762460	0.064902730
1544.690913	0.059540182
1546.619366	0.054756913
1548.547819	0.051970325
1550.476272	0.051215563
1552.404725	0.052495293
1554.333178	0.055348832
1556.261631	0.058133073
1558.190084	0.057879563
1560.118537	0.056470450
1562.046990	0.055003639
1563.975443	0.052521739
1565.903897	0.050954644
1567.832350	0.050252311
1569.760803	0.049802996
1571.689256	0.050468162
1573.617709	0.050744355
1575.546162	0.049782075
1577.474615	0.049301039
1579.403068	0.048829343
1581.331521	0.047380034
1583.259974	0.046084434
1585.188427	0.045658097
1587.116880	0.045924917
1589.045333	0.046488725
1590.973787	0.047044676
1592.902240	0.047426205
1594.830693	0.047529630
1596.759146	0.047419012
1598.687599	0.047341712
1600.616052	0.047561195
1602.544505	0.048034232
1604.472958	0.048434559
1606.401411	0.048694979
1608.329864	0.049023814
1610.258317	0.049577601
1612.186770	0.050577629
1614.115223	0.051757473
1616.043677	0.052639417
1617.972130	0.053637031
1619.900583	0.054130279
1621.829036	0.053400509
1623.757489	0.053311154
1625.685942	0.053963255
1627.614395	0.053863790
1629.542848	0.054114997
1631.471301	0.055601351
1633.399754	0.057256624
1635.328207	0.058755752
1637.256660	0.060130998
1639.185113	0.059349421
1641.113566	0.057810232
1643.042020	0.058329418
1644.970473	0.060445268
1646.898926	0.063322820
1648.827379	0.066713333
1650.755832	0.066186465
1652.684285	0.061428227
1654.612738	0.058976244
1656.541191	0.058172394
1658.469644	0.056528639
1660.398097	0.054938652
1662.326550	0.053955436
1664.255003	0.054239988
1666.183456	0.055316325
1668.111910	0.056151804
1670.040363	0.057269275
1671.968816	0.057490438
1673.897269	0.054733332
1675.825722	0.051805139
1677.754175	0.051503308
1679.682628	0.052634597
1681.611081	0.053503420
1683.539534	0.053355750
1685.467987	0.053123411
1687.396440	0.051797640
1689.324893	0.048670914
1691.253346	0.046492681
1693.181799	0.046041641
1695.110253	0.046697255
1697.038706	0.048573975
1698.967159	0.049051698
1700.895612	0.047919925
1702.824065	0.047021177
1704.752518	0.044435576
1706.680971	0.041160896
1708.609424	0.039323039
1710.537877	0.039006479
1712.466330	0.039789643
1714.394783	0.040913504
1716.323236	0.041119281
1718.251689	0.039959002
1720.180143	0.038070973
1722.108596	0.036048174
1724.037049	0.034797348
1725.965502	0.034871176
1727.893955	0.035850748
1729.822408	0.037299573
1731.750861	0.038048279
1733.679314	0.037407085
1735.607767	0.037071336
1737.536220	0.036734823
1739.464673	0.035900336
1741.393126	0.035605505
1743.321579	0.035782807
1745.250032	0.036138020
1747.178486	0.036616493
1749.106939	0.036503095
1751.035392	0.035841569
1752.963845	0.035319481
1754.892298	0.034782443
1756.820751	0.034357931
1758.749204	0.034527864
1760.677657	0.034751862
1762.606110	0.035040896
1764.534563	0.035538550
1766.463016	0.035853021
1768.391469	0.036610790
1770.319922	0.037845541
1772.248376	0.038555209
1774.176829	0.038569313
1776.105282	0.038069770
1778.033735	0.037441082
1779.962188	0.037144039
1781.890641	0.037094709
1783.819094	0.036970239
1785.747547	0.037055220
1787.676000	0.037690539
1789.604453	0.038454693
1791.532906	0.039334200
1793.461359	0.040540554
1795.389812	0.041131623
1797.318266	0.040775418
1799.246719	0.040351957
1801.175172	0.040352535
1803.103625	0.040555812
1805.032078	0.040629227
1806.960531	0.040727235
1808.888984	0.040939465
1810.817437	0.041048214
1812.745890	0.040885694
1814.674343	0.040399715
1816.602796	0.040010601
1818.531249	0.040299568
1820.459702	0.041087057
1822.388155	0.041730892
1824.316609	0.042142563
1826.245062	0.042842526
1828.173515	0.043297041
1830.101968	0.042954870
1832.030421	0.042361874
1833.958874	0.041666590
1835.887327	0.041131057
1837.815780	0.041218977
1839.744233	0.041867875
1841.672686	0.042336956
1843.601139	0.042335361
1845.529592	0.042409074
1847.458045	0.042038560
1849.386499	0.041003071
1851.314952	0.040067554
1853.243405	0.039543111
1855.171858	0.039323676
1857.100311	0.039195139
1859.028764	0.038959783
1860.957217	0.038726643
1862.885670	0.038920373
1864.814123	0.039632246
1866.742576	0.040135689
1868.671029	0.039900683
1870.599482	0.039207675
1872.527935	0.038152255
1874.456388	0.036904253
1876.384842	0.036003951
1878.313295	0.035640679
1880.241748	0.035610367
1882.170201	0.035589367
1884.098654	0.035543285
1886.027107	0.035655774
1887.955560	0.035692278
1889.884013	0.035539150
1891.812466	0.035261590
1893.740919	0.034590319
1895.669372	0.033857502
1897.597825	0.033428166
1899.526278	0.033051684
1901.454732	0.032630753
1903.383185	0.032284051
1905.311638	0.032079928
1907.240091	0.031956300
1909.168544	0.031806860
1911.096997	0.031589389
1913.025450	0.031438459
1914.953903	0.031354912
1916.882356	0.031040959
1918.810809	0.030752700
1920.739262	0.030480631
1922.667715	0.029862063
1924.596168	0.029353164
1926.524622	0.029073168
1928.453075	0.028794983
1930.381528	0.028508605
1932.309981	0.028153609
1934.238434	0.027799424
1936.166887	0.027446762
1938.095340	0.027122039
1940.023793	0.026937224
1941.952246	0.026848342
1943.880699	0.026719226
1945.809152	0.026313564
1947.737605	0.025752151
1949.666058	0.025424838
1951.594511	0.025306664
1953.522965	0.025136808
1955.451418	0.024905123
1957.379871	0.024735207
1959.308324	0.024498073
1961.236777	0.024181506
1963.165230	0.023947345
1965.093683	0.023706632
1967.022136	0.023469876
1968.950589	0.023363471
1970.879042	0.023140188
1972.807495	0.022750430
1974.735948	0.022428323
1976.664401	0.022159480
1978.592855	0.021880820
1980.521308	0.021576660
1982.449761	0.021250874
1984.378214	0.021082370
1986.306667	0.021196978
1988.235120	0.021459676
1990.163573	0.021486100
1992.092026	0.021054771
1994.020479	0.020525992
1995.948932	0.020259734
1997.877385	0.020208852
1999.805838	0.020109130
2001.734291	0.019885914
2003.662744	0.019739673
2005.591198	0.019721942
2007.519651	0.019660400
2009.448104	0.019468006
2011.376557	0.019327832
2013.305010	0.019360555
2015.233463	0.019365858
2017.161916	0.019244753
2019.090369	0.019034628
2021.018822	0.018642727
2022.947275	0.018191546
2024.875728	0.017891955
2026.804181	0.017619416
2028.732634	0.017299466
2030.661088	0.017149163
2032.589541	0.017213978
2034.517994	0.017259520
2036.446447	0.017182425
2038.374900	0.017076049
2040.303353	0.017043166
2042.231806	0.017111601
2044.160259	0.017184934
2046.088712	0.017124219
2048.017165	0.016848017
2049.945618	0.016514750
2051.874071	0.016292941
2053.802524	0.016153313
2055.730978	0.016129827
2057.659431	0.016121937
2059.587884	0.016022572
2061.516337	0.016092464
2063.444790	0.016359745
2065.373243	0.016355816
2067.301696	0.015882522
2069.230149	0.015378049
2071.158602	0.015186909
2073.087055	0.015243649
2075.015508	0.015485415
2076.943961	0.015642103
2078.872414	0.015394793
2080.800867	0.015008789
2082.729321	0.014778664
2084.657774	0.014583817
2086.586227	0.014429250
2088.514680	0.014499860
2090.443133	0.014819215
2092.371586	0.015069545
2094.300039	0.014850583
2096.228492	0.014450258
2098.156945	0.014440600
2100.085398	0.014679677
2102.013851	0.014691813
2103.942304	0.014407095
2105.870757	0.014062643
2107.799211	0.013847258
2109.727664	0.013634366
2111.656117	0.013349320
2113.584570	0.013368766
2115.513023	0.013721644
2117.441476	0.013772792
2119.369929	0.013351218
2121.298382	0.012905755
2123.226835	0.012621297
2125.155288	0.012433388
2127.083741	0.012441568
2129.012194	0.012747176
2130.940647	0.013178975
2132.869100	0.013342923
2134.797554	0.013064589
2136.726007	0.012672991
2138.654460	0.012478560
2140.582913	0.012460571
2142.511366	0.012583214
2144.439819	0.012755417
2146.368272	0.012823027
2148.296725	0.012815638
2150.225178	0.012777829
2152.153631	0.012632327
2154.082084	0.012435186
2156.010537	0.012348945
2157.938990	0.012313445
2159.867444	0.012274431
2161.795897	0.012333987
2163.724350	0.012467025
2165.652803	0.012468575
2167.581256	0.012348135
2169.509709	0.012310266
2171.438162	0.012315704
2173.366615	0.012369607
2175.295068	0.012501937
2177.223521	0.012534088
2179.151974	0.012377564
2181.080427	0.012088014
2183.008880	0.011703994
2184.937334	0.011367132
2186.865787	0.011317619
2188.794240	0.011511490
2190.722693	0.011472194
2192.651146	0.011005668
2194.579599	0.010673366
2196.508052	0.010840940
2198.436505	0.011185860
2200.364958	0.011312612
2202.293411	0.011191295
2204.221864	0.011084587
2206.150317	0.011160651
2208.078770	0.011214791
2210.007223	0.011053233
2211.935677	0.010821206
2213.864130	0.010581907
2215.792583	0.010263092
2217.721036	0.010203131
2219.649489	0.010550257
2221.577942	0.010744115
2223.506395	0.010519854
2225.434848	0.010300180
2227.363301	0.010233875
2229.291754	0.010108877
2231.220207	0.010021821
2233.148660	0.010118063
2235.077113	0.010050578
2237.005567	0.009672930
2238.934020	0.009510223
2240.862473	0.009773311
2242.790926	0.010062122
2244.719379	0.010007186
2246.647832	0.009595731
2248.576285	0.009169701
2250.504738	0.009165624
2252.433191	0.009322453
2254.361644	0.009413301
2256.290097	0.009549242
2258.218550	0.009661981
2260.147003	0.009510003
2262.075456	0.009272810
2264.003910	0.009286465
2265.932363	0.009556471
2267.860816	0.009802003
2269.789269	0.009765570
2271.717722	0.009417294
2273.646175	0.009006029
2275.574628	0.008747985
2277.503081	0.008526530
2279.431534	0.008324633
2281.359987	0.008336246
2283.288440	0.008541188
2285.216893	0.008717531
2287.145346	0.008707786
2289.073800	0.008577893
2291.002253	0.008526574
2292.930706	0.008559685
2294.859159	0.008536334
2296.787612	0.008487133
2298.716065	0.008481169
2300.644518	0.008427194
2302.572971	0.008312163
2304.501424	0.008325094
2306.429877	0.008579419
2308.358330	0.008917771
2310.286783	0.008948645
2312.215236	0.008499387
2314.143690	0.007994871
2316.072143	0.007758023
2318.000596	0.007588820
2319.929049	0.007477448
2321.857502	0.007676413
2323.785955	0.007914135
2325.714408	0.008064711
2327.642861	0.008676450
2329.571314	0.009690281
2331.499767	0.010067217
2333.428220	0.009233010
2335.356673	0.008026641
2337.285126	0.007303444
2339.213579	0.006926299
2341.142033	0.006747472
2343.070486	0.006941127
2344.998939	0.007086154
2346.927392	0.006897161
2348.855845	0.006540673
2350.784298	0.006007745
2352.712751	0.005336426
2354.641204	0.005424490
2356.569657	0.007090755
2358.498110	0.009076483
2360.426563	0.008904873
2362.355016	0.007840755
2364.283469	0.008350284
2366.211923	0.009437849
2368.140376	0.009316361
2370.068829	0.008398550
2371.997282	0.007536318
2373.925735	0.007025463
2375.854188	0.006937878
2377.782641	0.007053174
2379.711094	0.007188387
2381.639547	0.007223216
2383.568000	0.007029085
2385.496453	0.006562386
2387.424906	0.006011201
2389.353359	0.005744145
2391.281812	0.005895521
2393.210266	0.006104934
2395.138719	0.005912343
2397.067172	0.005402636
2398.995625	0.005054787
2400.924078	0.005089450
2402.852531	0.005363865
2404.780984	0.005682801
2406.709437	0.005987694
2408.637890	0.006068682
2410.566343	0.005875283
2412.494796	0.005793925
2414.423249	0.005893132
2416.351702	0.005868727
2418.280156	0.005801108
2420.208609	0.005895139
2422.137062	0.006067450
2424.065515	0.006191006
2425.993968	0.006071517
2427.922421	0.005785200
2429.850874	0.005703566
2431.779327	0.005965624
2433.707780	0.006132613
2435.636233	0.005963332
2437.564686	0.005722136
2439.493139	0.005655145
2441.421592	0.005665966
2443.350045	0.005678442
2445.278499	0.005731433
2447.206952	0.005780107
2449.135405	0.005852859
2451.063858	0.006010512
2452.992311	0.006095763
2454.920764	0.005940488
2456.849217	0.005861048
2458.777670	0.006220543
2460.706123	0.006611445
2462.634576	0.006506442
2464.563029	0.006241085
2466.491482	0.006122092
2468.419935	0.006079055
2470.348389	0.006151716
2472.276842	0.006331644
2474.205295	0.006514692
2476.133748	0.006608458
2478.062201	0.006667159
2479.990654	0.006659554
2481.919107	0.006540299
2483.847560	0.006467150
2485.776013	0.006518461
2487.704466	0.006707170
2489.632919	0.006890877
2491.561372	0.006865724
2493.489825	0.006864985
2495.418279	0.007212971
2497.346732	0.007785062
2499.275185	0.008192027
2501.203638	0.008219747
2503.132091	0.007987365
2505.060544	0.007618628
2506.988997	0.007361311
2508.917450	0.007431747
2510.845903	0.007794579
2512.774356	0.008301566
2514.702809	0.008665467
2516.631262	0.008710727
2518.559715	0.008651708
2520.488168	0.008819712
2522.416622	0.009282206
2524.345075	0.009857788
2526.273528	0.010227122
2528.201981	0.010284205
2530.130434	0.010231535
2532.058887	0.010251947
2533.987340	0.010487603
2535.915793	0.010820543
2537.844246	0.010989782
2539.772699	0.011125488
2541.701152	0.011302420
2543.629605	0.011613879
2545.558058	0.012275756
2547.486512	0.012877664
2549.414965	0.013037283
2551.343418	0.013011176
2553.271871	0.013085572
2555.200324	0.013338865
2557.128777	0.013671176
2559.057230	0.013877145
2560.985683	0.014027500
2562.914136	0.014313133
2564.842589	0.014654493
2566.771042	0.014937602
2568.699495	0.015210305
2570.627948	0.015507772
2572.556401	0.015755177
2574.484855	0.015849445
2576.413308	0.015864233
2578.341761	0.015929621
2580.270214	0.016086763
2582.198667	0.016298052
2584.127120	0.016540177
2586.055573	0.016920678
2587.984026	0.017478470
2589.912479	0.017908597
2591.840932	0.017780824
2593.769385	0.017320568
2595.697838	0.017094482
2597.626291	0.017135050
2599.554745	0.017415479
2601.483198	0.017940253
2603.411651	0.018404711
2605.340104	0.018783322
2607.268557	0.019053049
2609.197010	0.018786900
2611.125463	0.018252565
2613.053916	0.018085353
2614.982369	0.018080302
2616.910822	0.017997524
2618.839275	0.018083913
2620.767728	0.018347878
2622.696181	0.018615169
2624.624635	0.018891782
2626.553088	0.019098297
2628.481541	0.018939810
2630.409994	0.018470654
2632.338447	0.018070305
2634.266900	0.017856661
2636.195353	0.017751569
2638.123806	0.017873637
2640.052259	0.018199887
2641.980712	0.018198824
2643.909165	0.017713306
2645.837618	0.017414149
2647.766071	0.017610526
2649.694524	0.017865490
2651.622978	0.017759265
2653.551431	0.017381957
2655.479884	0.017076883
2657.408337	0.016916035
2659.336790	0.016818397
2661.265243	0.016783845
2663.193696	0.016697336
2665.122149	0.016460013
2667.050602	0.016333621
2668.979055	0.016491177
2670.907508	0.016619882
2672.835961	0.016552528
2674.764414	0.016429683
2676.692868	0.016342346
2678.621321	0.016332209
2680.549774	0.016305139
2682.478227	0.016068082
2684.406680	0.015789492
2686.335133	0.015765728
2688.263586	0.015825514
2690.192039	0.015722467
2692.120492	0.015569031
2694.048945	0.015443463
2695.977398	0.015335727
2697.905851	0.015186825
2699.834304	0.014922904
2701.762757	0.014840910
2703.691211	0.014985593
2705.619664	0.014832957
2707.548117	0.014383287
2709.476570	0.014318531
2711.405023	0.014833238
2713.333476	0.015259625
2715.261929	0.015071267
2717.190382	0.014624855
2719.118835	0.014341782
2721.047288	0.014135177
2722.975741	0.013902852
2724.904194	0.013755116
2726.832647	0.013830875
2728.761101	0.014112943
2730.689554	0.014281158
2732.618007	0.014042511
2734.546460	0.013655793
2736.474913	0.013462322
2738.403366	0.013415882
2740.331819	0.013577415
2742.260272	0.013874808
2744.188725	0.013791024
2746.117178	0.013465562
2748.045631	0.013505118
2749.974084	0.013544530
2751.902537	0.013008893
2753.830991	0.012416361
2755.759444	0.012494743
2757.687897	0.013107058
2759.616350	0.013476959
2761.544803	0.013296261
2763.473256	0.013091121
2765.401709	0.013158142
2767.330162	0.013027296
2769.258615	0.012548965
2771.187068	0.012273158
2773.115521	0.012380445
2775.043974	0.012492450
2776.972427	0.012294138
2778.900880	0.011977503
2780.829334	0.011824917
2782.757787	0.011658630
2784.686240	0.011536982
2786.614693	0.011589174
2788.543146	0.011676205
2790.471599	0.011916159
2792.400052	0.012195338
2794.328505	0.012283533
2796.256958	0.012312842
2798.185411	0.012247262
2800.113864	0.011961611
2802.042317	0.011711592
2803.970770	0.011705430
2805.899224	0.011761096
2807.827677	0.011838203
2809.756130	0.011986285
2811.684583	0.011883840
2813.613036	0.011592212
2815.541489	0.011577959
2817.469942	0.011848697
2819.398395	0.011996091
2821.326848	0.011665215
2823.255301	0.011074244
2825.183754	0.010838285
2827.112207	0.011096980
2829.040660	0.011377173
2830.969113	0.011356316
2832.897567	0.011327794
2834.826020	0.011552852
2836.754473	0.011787423
2838.682926	0.011862186
2840.611379	0.011753539
2842.539832	0.011455319
2844.468285	0.011156659
2846.396738	0.010983592
2848.325191	0.010859747
2850.253644	0.010841620
2852.182097	0.011198087
2854.110550	0.011460093
2856.039003	0.011135737
2857.967457	0.010807183
2859.895910	0.010647748
2861.824363	0.010291139
2863.752816	0.009987696
2865.681269	0.010121960
2867.609722	0.010697707
2869.538175	0.011384650
2871.466628	0.011617830
2873.395081	0.011287414
2875.323534	0.010933541
2877.251987	0.010869106
2879.180440	0.010739558
2881.108893	0.010521941
2883.037347	0.010706006
2884.965800	0.011132325
2886.894253	0.011081744
2888.822706	0.010652178
2890.751159	0.010341390
2892.679612	0.010274972
2894.608065	0.010441219
2896.536518	0.010801880
2898.464971	0.011209927
2900.393424	0.011423688
2902.321877	0.011291977
2904.250330	0.011065928
2906.178783	0.011047061
2908.107236	0.011115395
2910.035690	0.011201164
2911.964143	0.011443494
2913.892596	0.011665791
2915.821049	0.011701823
2917.749502	0.011590248
2919.677955	0.011328801
2921.606408	0.011091017
2923.534861	0.011088408
2925.463314	0.011196212
2927.391767	0.011285248
2929.320220	0.011374310
2931.248673	0.011471242
2933.177126	0.011699908
2935.105580	0.012028340
2937.034033	0.012099062
2938.962486	0.011715508
2940.890939	0.011089696
2942.819392	0.010641715
2944.747845	0.010703341
2946.676298	0.011195024
2948.604751	0.011459420
2950.533204	0.011289114
2952.461657	0.011274389
2954.390110	0.011570342
2956.318563	0.011785892
2958.247016	0.011762437
2960.175469	0.011650967
2962.103923	0.011483404
2964.032376	0.011272436
2965.960829	0.011434166
2967.889282	0.012055972
2969.817735	0.012441392
2971.746188	0.012312629
2973.674641	0.012277474
2975.603094	0.012529555
2977.531547	0.012509514
2979.460000	0.012229905
2981.388453	0.012245049
2983.316906	0.012397728
2985.245359	0.012390776
2987.173813	0.012309348
2989.102266	0.012020443
2991.030719	0.011576230
2992.959172	0.011326294
2994.887625	0.011374653
2996.816078	0.011747125
2998.744531	0.012170590
3000.672984	0.012207680
3002.601437	0.012110616
3004.529890	0.012300062
3006.458343	0.012647416
3008.386796	0.012684068
3010.315249	0.012295331
3012.243703	0.011930158
3014.172156	0.012059056
3016.100609	0.012497940
3018.029062	0.012754377
3019.957515	0.012757865
3021.885968	0.012688523
3023.814421	0.012464168
3025.742874	0.012100973
3027.671327	0.011936636
3029.599780	0.012005783
3031.528233	0.012080400
3033.456686	0.012299694
3035.385139	0.012870828
3037.313592	0.013603136
3039.242046	0.014075948
3041.170499	0.014039925
3043.098952	0.013709314
3045.027405	0.013468922
3046.955858	0.013362532
3048.884311	0.013211668
3050.812764	0.013231843
3052.741217	0.013606979
3054.669670	0.013927215
3056.598123	0.013936324
3058.526576	0.013895695
3060.455029	0.014021858
3062.383482	0.014079933
3064.311936	0.013806809
3066.240389	0.013580912
3068.168842	0.013769146
3070.097295	0.014048673
3072.025748	0.014178597
3073.954201	0.014425481
3075.882654	0.014824254
3077.811107	0.015122365
3079.739560	0.015303691
3081.668013	0.015449667
3083.596466	0.015474940
3085.524919	0.015368445
3087.453372	0.015212787
3089.381825	0.014969065
3091.310279	0.014808220
3093.238732	0.015043674
3095.167185	0.015540270
3097.095638	0.015894113
3099.024091	0.016142229
3100.952544	0.016452437
3102.880997	0.016698631
3104.809450	0.016925946
3106.737903	0.017139938
3108.666356	0.017062901
3110.594809	0.016770462
3112.523262	0.016691772
3114.451715	0.017252853
3116.380169	0.018192003
3118.308622	0.018566655
3120.237075	0.018231044
3122.165528	0.017749351
3124.093981	0.017554026
3126.022434	0.017844338
3127.950887	0.018312065
3129.879340	0.018569430
3131.807793	0.018750548
3133.736246	0.019054689
3135.664699	0.019329118
3137.593152	0.019351546
3139.521605	0.019152567
3141.450058	0.018968696
3143.378512	0.018949339
3145.306965	0.019154251
3147.235418	0.019647403
3149.163871	0.020121725
3151.092324	0.020300483
3153.020777	0.020355998
3154.949230	0.020417320
3156.877683	0.020653816
3158.806136	0.021222891
3160.734589	0.021774957
3162.663042	0.021941395
3164.591495	0.021908237
3166.519948	0.022059664
3168.448402	0.022370221
3170.376855	0.022550898
3172.305308	0.022508677
3174.233761	0.022313692
3176.162214	0.022150232
3178.090667	0.022113977
3180.019120	0.022000303
3181.947573	0.021931950
3183.876026	0.022184804
3185.804479	0.022524422
3187.732932	0.022669425
3189.661385	0.022568827
3191.589838	0.022390505
3193.518292	0.022527890
3195.446745	0.023070537
3197.375198	0.023594096
3199.303651	0.023829628
3201.232104	0.024101051
3203.160557	0.024454815
3205.089010	0.024339948
3207.017463	0.023966191
3208.945916	0.024006803
3210.874369	0.024300020
3212.802822	0.024593191
3214.731275	0.025155231
3216.659728	0.025925800
3218.588181	0.026545601
3220.516635	0.026747502
3222.445088	0.026394196
3224.373541	0.026168043
3226.301994	0.026880305
3228.230447	0.028100941
3230.158900	0.028823338
3232.087353	0.028582476
3234.015806	0.027732169
3235.944259	0.027233101
3237.872712	0.027423410
3239.801165	0.027597534
3241.729618	0.027567478
3243.658071	0.027785705
3245.586525	0.028303513
3247.514978	0.028563494
3249.443431	0.027927931
3251.371884	0.027025068
3253.300337	0.027151475
3255.228790	0.028088190
3257.157243	0.028540907
3259.085696	0.028395291
3261.014149	0.028554618
3262.942602	0.029277509
3264.871055	0.029795172
3266.799508	0.029734556
3268.727961	0.029689498
3270.656414	0.029543908
3272.584868	0.028714521
3274.513321	0.027955875
3276.441774	0.028022915
3278.370227	0.028278887
3280.298680	0.028334809
3282.227133	0.028327473
3284.155586	0.028176280
3286.084039	0.028271100
3288.012492	0.028936131
3289.940945	0.029486800
3291.869398	0.029388608
3293.797851	0.029109785
3295.726304	0.029329631
3297.654758	0.029919548
3299.583211	0.029992223
3301.511664	0.029498344
3303.440117	0.029204816
3305.368570	0.029484652
3307.297023	0.030058159
3309.225476	0.030381797
3311.153929	0.030489974
3313.082382	0.030830629
3315.010835	0.031286702
3316.939288	0.031299457
3318.867741	0.030880334
3320.796194	0.030709302
3322.724648	0.031167224
3324.653101	0.032069441
3326.581554	0.032902647
3328.510007	0.033025783
3330.438460	0.032479271
3332.366913	0.031949472
3334.295366	0.031655755
3336.223819	0.031576194
3338.152272	0.031846333
3340.080725	0.032243218
3342.009178	0.032643821
3343.937631	0.033159722
3345.866084	0.033537820
3347.794537	0.033659797
3349.722991	0.033725012
3351.651444	0.033771299
3353.579897	0.033892289
3355.508350	0.034362208
3357.436803	0.034933712
3359.365256	0.034940906
3361.293709	0.034473803
3363.222162	0.034141108
3365.150615	0.034296341
3367.079068	0.034971163
3369.007521	0.035784181
3370.935974	0.036276557
3372.864427	0.036410380
3374.792881	0.036355566
3376.721334	0.036069132
3378.649787	0.035515185
3380.578240	0.035051871
3382.506693	0.035247546
3384.435146	0.036034632
3386.363599	0.036680702
3388.292052	0.036762860
3390.220505	0.036386319
3392.148958	0.036129598
3394.077411	0.036505122
3396.005864	0.037002016
3397.934317	0.037004285
3399.862770	0.036682520
3401.791224	0.036399234
3403.719677	0.036082640
3405.648130	0.036289014
3407.576583	0.036926750
3409.505036	0.037639864
3411.433489	0.038045350
3413.361942	0.037704226
3415.290395	0.037168488
3417.218848	0.037456147
3419.147301	0.038263265
3421.075754	0.038717858
3423.004207	0.038542770
3424.932660	0.037839353
3426.861114	0.037130214
3428.789567	0.037127849
3430.718020	0.037524402
3432.646473	0.037322395
3434.574926	0.036748447
3436.503379	0.036549620
3438.431832	0.036425315
3440.360285	0.035980869
3442.288738	0.035958298
3444.217191	0.036886822
3446.145644	0.037697617
3448.074097	0.037700385
3450.002550	0.037250467
3451.931004	0.036629036
3453.859457	0.036326874
3455.787910	0.036562115
3457.716363	0.036742385
3459.644816	0.036510762
3461.573269	0.036439337
3463.501722	0.036889840
3465.430175	0.037295472
3467.358628	0.037311446
3469.287081	0.037139427
3471.215534	0.036853261
3473.143987	0.036487289
3475.072440	0.035940226
3477.000893	0.035126101
3478.929347	0.034581762
3480.857800	0.034907304
3482.786253	0.035781190
3484.714706	0.036027662
3486.643159	0.035254095
3488.571612	0.034285873
3490.500065	0.033745687
3492.428518	0.033851616
3494.356971	0.034489904
3496.285424	0.035059556
3498.213877	0.034985807
3500.142330	0.034259673
3502.070783	0.033438053
3503.999237	0.033102002
3505.927690	0.033079792
3507.856143	0.032834493
3509.784596	0.032376364
3511.713049	0.031836376
3513.641502	0.031367857
3515.569955	0.031335801
3517.498408	0.031912997
3519.426861	0.032728605
3521.355314	0.032845095
3523.283767	0.032155078
3525.212220	0.031683829
3527.140673	0.031757548
3529.069126	0.031803504
3530.997580	0.031305507
3532.926033	0.030319165
3534.854486	0.029401165
3536.782939	0.029126829
3538.711392	0.029327778
3540.639845	0.029312555
3542.568298	0.028911797
3544.496751	0.028235635
3546.425204	0.027610615
3548.353657	0.027554113
3550.282110	0.027843488
3552.210563	0.028115109
3554.139016	0.028325060
3556.067470	0.028228179
3557.995923	0.027765894
3559.924376	0.027364772
3561.852829	0.027360132
3563.781282	0.027398063
3565.709735	0.027073745
3567.638188	0.026782963
3569.566641	0.026379123
3571.495094	0.025353504
3573.423547	0.024300365
3575.352000	0.023859162
3577.280453	0.023685629
3579.208906	0.023288231
3581.137360	0.022974847
3583.065813	0.023249362
3584.994266	0.023725122
3586.922719	0.023581726
3588.851172	0.023019947
3590.779625	0.022712234
3592.708078	0.022794435
3594.636531	0.023185242
3596.564984	0.023557980
3598.493437	0.023430519
3600.421890	0.022936296
3602.350343	0.022542721
3604.278796	0.022169257
3606.207249	0.021574378
3608.135703	0.021223713
3610.064156	0.021608908
3611.992609	0.022116391
3613.921062	0.022208521
3615.849515	0.022209987
3617.777968	0.022078922
3619.706421	0.021414502
3621.634874	0.020388843
3623.563327	0.019395789
3625.491780	0.018584672
3627.420233	0.018100476
3629.348686	0.018351952
3631.277139	0.018687762
3633.205593	0.018243879
3635.134046	0.017585387
3637.062499	0.017078077
3638.990952	0.016612086
3640.919405	0.016562276
3642.847858	0.017347055
3644.776311	0.018683208
3646.704764	0.019259958
3648.633217	0.017931497
3650.561670	0.016152561
3652.490123	0.015590394
3654.418576	0.015207430
3656.347029	0.014369699
3658.275482	0.013699612
3660.203936	0.013533087
3662.132389	0.013811334
3664.060842	0.014257927
3665.989295	0.014154042
3667.917748	0.013109591
3669.846201	0.012391316
3671.774654	0.013091229
3673.703107	0.013587464
3675.631560	0.013295130
3677.560013	0.013352395
3679.488466	0.013128553
3681.416919	0.012210806
3683.345372	0.011348961
3685.273826	0.011301489
3687.202279	0.012332176
3689.130732	0.013612339
3691.059185	0.013791271
3692.987638	0.013181151
3694.916091	0.012699510
3696.844544	0.012496348
3698.772997	0.012211833
3700.701450	0.011694859
3702.629903	0.011518747
3704.558356	0.011862104
3706.486809	0.012314598
3708.415262	0.012637860
3710.343716	0.012645615
3712.272169	0.012346771
3714.200622	0.012057894
3716.129075	0.011851513
3718.057528	0.011821232
3719.985981	0.012149084
3721.914434	0.012697157
3723.842887	0.013004053
3725.771340	0.012827056
3727.699793	0.012650822
3729.628246	0.012927963
3731.556699	0.013490770
3733.485152	0.013961273
3735.413605	0.014085672
3737.342059	0.014316391
3739.270512	0.014767080
3741.198965	0.014886349
3743.127418	0.014488060
3745.055871	0.014143356
3746.984324	0.013795536
3748.912777	0.012758611
3750.841230	0.011758104
3752.769683	0.012022841
3754.698136	0.013006241
3756.626589	0.013545323
3758.555042	0.013537788
3760.483495	0.013724064
3762.411949	0.014052537
3764.340402	0.013935002
3766.268855	0.013786293
3768.197308	0.014002728
3770.125761	0.014130947
3772.054214	0.013949556
3773.982667	0.013552073
3775.911120	0.013357367
3777.839573	0.013658859
3779.768026	0.014083495
3781.696479	0.014117768
3783.624932	0.013615571
3785.553385	0.012888495
3787.481838	0.012292298
3789.410292	0.011902279
3791.338745	0.011882537
3793.267198	0.012461481
3795.195651	0.013531949
3797.124104	0.014738929
3799.052557	0.015389183
3800.981010	0.015003095
3802.909463	0.014549649
3804.837916	0.014626626
3806.766369	0.014422771
3808.694822	0.013656327
3810.623275	0.012849003
3812.551728	0.012416222
3814.480182	0.012612161
3816.408635	0.013815011
3818.337088	0.015623003
3820.265541	0.016405389
3822.193994	0.015924601
3824.122447	0.015091315
3826.050900	0.014287517
3827.979353	0.013850823
3829.907806	0.013642824
3831.836259	0.013705867
3833.764712	0.014546275
3835.693165	0.015932370
3837.621618	0.016657928
3839.550071	0.015952233
3841.478525	0.014375956
3843.406978	0.012884519
3845.335431	0.012050590
3847.263884	0.011864509
3849.192337	0.011851870
3851.120790	0.011161705
3853.049243	0.010020265
3854.977696	0.010180066
3856.906149	0.011841730
3858.834602	0.013492208
3860.763055	0.014064712
3862.691508	0.013834717
3864.619961	0.014038377
3866.548415	0.015339904
3868.476868	0.016334135
3870.405321	0.015788522
3872.333774	0.014308850
3874.262227	0.012856395
3876.190680	0.012116379
3878.119133	0.011816043
3880.047586	0.011716192
3881.976039	0.012109416
3883.904492	0.012455475
3885.832945	0.012382438
3887.761398	0.012479443
3889.689851	0.012570963
3891.618305	0.012528413
3893.546758	0.012711398
3895.475211	0.012725555
3897.403664	0.012195907
3899.332117	0.011790430
3901.260570	0.012419378
3903.189023	0.013956272
3905.117476	0.014689079
3907.045929	0.013854337
3908.974382	0.012765395
3910.902835	0.012234143
3912.831288	0.011810013
3914.759741	0.011238124
3916.688194	0.011106638
3918.616648	0.011728711
3920.545101	0.012379751
3922.473554	0.012048727
3924.402007	0.010787790
3926.330460	0.009868203
3928.258913	0.010012073
3930.187366	0.010785729
3932.115819	0.011444004
3934.044272	0.011605407
3935.972725	0.011526149
3937.901178	0.011841617
3939.829631	0.012582069
3941.758084	0.012733668
3943.686538	0.011772278
3945.614991	0.010600211
3947.543444	0.010105782
3949.471897	0.010440579
3951.400350	0.011079049
3953.328803	0.011281409
3955.257256	0.010965241
3957.185709	0.010535965
3959.114162	0.010270616
3961.042615	0.010188559
3962.971068	0.010097105
3964.899521	0.010006605
3966.827974	0.010311415
3968.756427	0.010848919
3970.684881	0.010941178
3972.613334	0.010571664
3974.541787	0.010226285
3976.470240	0.010027388
3978.398693	0.009918693
3980.327146	0.010007365
3982.255599	0.010335319
3984.184052	0.010414539
3986.112505	0.009858518
3988.040958	0.008946723
3989.969411	0.008362228
3991.897864	0.008555548
3993.826317	0.009087057
3995.754771	0.009504855
3997.683224	0.009912413
3999.611677	0.010081248
4001.540130	0.009891676
4003.468583	0.009631542
4005.397036	0.009612292
4007.325489	0.009613660
4009.253942	0.009553123
4011.182395	0.009294912
4013.110848	0.009040709
4015.039301	0.009505905
4016.967754	0.010517430
4018.896207	0.010981428
4020.824661	0.010660884
4022.753114	0.010023315
4024.681567	0.009515763
4026.610020	0.009799389
4028.538473	0.010500869
4030.466926	0.010582189
4032.395379	0.009888386
4034.323832	0.009132151
4036.252285	0.008747566
4038.180738	0.008571099
4040.109191	0.008658707
4042.037644	0.008974041
4043.966097	0.008698312
4045.894550	0.008137600
4047.823004	0.008451562
4049.751457	0.009523526
4051.679910	0.010444686
4053.608363	0.010306113
4055.536816	0.009355237
4057.465269	0.008628248
4059.393722	0.008497301
4061.322175	0.008642046
4063.250628	0.008598053
4065.179081	0.008226604
4067.107534	0.008060846
4069.035987	0.008099353
4070.964440	0.007942855
4072.892894	0.007704706
4074.821347	0.008284247
4076.749800	0.009307194
4078.678253	0.009406323
4080.606706	0.008451391
4082.535159	0.007624591
4084.463612	0.007467650
4086.392065	0.007589671
4088.320518	0.007716930
4090.248971	0.007952971
4092.177424	0.007869127
4094.105877	0.007216585
4096.034330	0.006967990
4097.962783	0.007615867
4099.891237	0.008278294
4101.819690	0.008290793
4103.748143	0.008307951
4105.676596	0.008845959
4107.605049	0.009183764
4109.533502	0.008756969
4111.461955	0.007916802
4113.390408	0.007347864
4115.318861	0.007401071
4117.247314	0.008099420
4119.175767	0.009273133
4121.104220	0.009334836
4123.032673	0.008024007
4124.961127	0.007069591
4126.889580	0.007239381
4128.818033	0.007761354
4130.746486	0.007830184
4132.674939	0.007519326
4134.603392	0.007101547
4136.531845	0.007095861
4138.460298	0.007499511
4140.388751	0.007859970
4142.317204	0.008004437
4144.245657	0.008049332
4146.174110	0.008035621
4148.102563	0.008093458
4150.031017	0.007878997
4151.959470	0.007423176
4153.887923	0.007344164
4155.816376	0.007922347
4157.744829	0.008781121
4159.673282	0.009544535
4161.601735	0.009718558
4163.530188	0.009525440
4165.458641	0.009626945
4167.387094	0.009772726
4169.315547	0.009221269
4171.244000	0.007999051
4173.172453	0.006987839
4175.100906	0.006819773
4177.029360	0.006776494
4178.957813	0.006150052
4180.886266	0.006183655
4182.814719	0.007251570
4184.743172	0.007872875
4186.671625	0.007753705
4188.600078	0.007323726
4190.528531	0.006464142
4192.456984	0.005885820
4194.385437	0.006516410
4196.313890	0.007989465
4198.242343	0.009120028
4200.170796	0.009129548
4202.099250	0.008228386
4204.027703	0.007385015
4205.956156	0.006960775
4207.884609	0.007006756
4209.813062	0.007317622
4211.741515	0.007377371
4213.669968	0.007565180
4215.598421	0.008213393
4217.526874	0.008532343
4219.455327	0.007947024
4221.383780	0.007172291
4223.312233	0.006956976
4225.240686	0.007034049
4227.169139	0.006811474
4229.097593	0.006277317
4231.026046	0.005461098
4232.954499	0.005158579
4234.882952	0.005774444
4236.811405	0.006367102
4238.739858	0.006492189
4240.668311	0.006741501
4242.596764	0.006748847
4244.525217	0.006181743
4246.453670	0.006125580
4248.382123	0.006668993
4250.310576	0.006985566
4252.239029	0.007562319
4254.167483	0.008416756
4256.095936	0.008326812
4258.024389	0.007539874
4259.952842	0.007200641
4261.881295	0.007102506
4263.809748	0.006895312
4265.738201	0.006280495
4267.666654	0.005348331
4269.595107	0.005203483
4271.523560	0.005864532
4273.452013	0.006253353
4275.380466	0.006314593
4277.308919	0.006624012
4279.237373	0.007052929
4281.165826	0.007209662
4283.094279	0.006795342
4285.022732	0.006234468
4286.951185	0.006090451
4288.879638	0.006087231
4290.808091	0.005880159
4292.736544	0.005647313
4294.664997	0.005499165
4296.593450	0.005706166
4298.521903	0.006173783
4300.450356	0.006074828
4302.378809	0.005353158
4304.307262	0.005384696
4306.235716	0.006268841
4308.164169	0.006526757
4310.092622	0.006182708
4312.021075	0.006324296
4313.949528	0.006799332
4315.877981	0.006758113
4317.806434	0.006385679
4319.734887	0.005905934
4321.663340	0.005996375
4323.591793	0.006262816
4325.520246	0.005776048
4327.448699	0.005605639
4329.377152	0.006357392
4331.305606	0.006123524
4333.234059	0.005275370
4335.162512	0.005294825
4337.090965	0.005504952
4339.019418	0.005361807
4340.947871	0.005731797
4342.876324	0.006173245
4344.804777	0.005937834
4346.733230	0.005305786
4348.661683	0.004880272
4350.590136	0.004828230
4352.518589	0.005317402
4354.447042	0.005638851
4356.375495	0.005842250
4358.303949	0.006904712
4360.232402	0.008093032
4362.160855	0.008738453
4364.089308	0.008748008
4366.017761	0.008015133
4367.946214	0.006866654
4369.874667	0.006090494
4371.803120	0.006244542
4373.731573	0.007010160
4375.660026	0.007686802
4377.588479	0.007778946
4379.516932	0.007328168
4381.445385	0.006695731
4383.373839	0.007054300
4385.302292	0.008293797
4387.230745	0.007868533
4389.159198	0.006750638
4391.087651	0.007087979
4393.016104	0.007738219
4394.944557	0.007504519
4396.873010	0.007135738
4398.801463	0.006992016
4400.729916	0.007221854
4402.658369	0.007557688
4404.586822	0.006986068
4406.515275	0.006094507
4408.443729	0.006111286
4410.372182	0.006797388
4412.300635	0.006990853
4414.229088	0.006894541
4416.157541	0.006848676
4418.085994	0.006755208
4420.014447	0.007077536
4421.942900	0.007470436
4423.871353	0.007118370
4425.799806	0.006257451
4427.728259	0.005853235
4429.656712	0.006089651
4431.585165	0.006796159
4433.513618	0.007518392
4435.442072	0.007828182
4437.370525	0.007747774
4439.298978	0.007344795
4441.227431	0.007365920
4443.155884	0.007662528
4445.084337	0.007519457
4447.012790	0.007614851
4448.941243	0.008116040
4450.869696	0.007715046
4452.798149	0.006492874
4454.726602	0.005993526
4456.655055	0.006729146
4458.583508	0.006767404
4460.511962	0.005853388
4462.440415	0.005324143
4464.368868	0.005267099
4466.297321	0.005217203
4468.225774	0.005550641
4470.154227	0.006240760
4472.082680	0.006291305
4474.011133	0.005795664
4475.939586	0.005773867
4477.868039	0.006630446
4479.796492	0.007101216
4481.724945	0.007051463
4483.653398	0.007525492
4485.581851	0.008145965
4487.510305	0.008252105
4489.438758	0.007985619
4491.367211	0.007578011
4493.295664	0.007084037
4495.224117	0.006884804
4497.152570	0.007280126
4499.081023	0.007564673
4501.009476	0.007224308
4502.937929	0.006217267
4504.866382	0.005077019
4506.794835	0.004989345
4508.723288	0.006079639
4510.651741	0.006897021
4512.580195	0.007203238
4514.508648	0.007461115
4516.437101	0.007444303
4518.365554	0.007254170
4520.294007	0.007071001
4522.222460	0.006809188
4524.150913	0.006495944
4526.079366	0.006393741
4528.007819	0.006039289
4529.936272	0.005916279
4531.864725	0.006228369
4533.793178	0.006836435
4535.721631	0.006758425
4537.650084	0.006676940
4539.578538	0.007822474
4541.506991	0.008749093
4543.435444	0.008598902
4545.363897	0.008000995
4547.292350	0.007578002
4549.220803	0.007380720
4551.149256	0.007430503
4553.077709	0.007852386
4555.006162	0.007653637
4556.934615	0.006539122
4558.863068	0.005634987
4560.791521	0.006345319
4562.719974	0.007925661
4564.648428	0.008356705
4566.576881	0.007515844
4568.505334	0.006819401
4570.433787	0.006613879
4572.362240	0.006083485
4574.290693	0.005395355
4576.219146	0.005339153
4578.147599	0.006187194
4580.076052	0.006968422
4582.004505	0.006398329
4583.932958	0.005236550
4585.861411	0.005350747
4587.789864	0.006530980
4589.718318	0.007154167
4591.646771	0.006740744
4593.575224	0.006513084
4595.503677	0.007047110
4597.432130	0.007520558
4599.360583	0.007607631
4601.289036	0.008269496
4603.217489	0.009253106
[truncated: 1,501 more rows]
