# Supplementary material for: Adaptive Method for Quantitative Estimation of Glucose and Fructose Concentrations in Aqueous Solutions Based on Infrared Nanoantenna Optics
Source: Sensors (Basel). 2019 Jul 11;19(14):3053. doi: 10.3390/s19143053 (PMC6678705; doi:10.3390/s19143053)
Supplement: Supplementary file 1 [file sensors-19-03053-s001.zip › 00_Measurement_Data/Fructose cycles/4 c=25 gl/res4 sc50_50 ap100x100/4 c25 gl.26.txt]

748.239793	0.037621584
750.168246	0.033426881
752.096699	0.014874223
754.025152	0.011234795
755.953605	0.014461969
757.882058	0.021555090
759.810511	0.029149676
761.738964	0.021765321
763.667418	0.022347856
765.595871	0.037140023
767.524324	0.049170051
769.452777	0.047850095
771.381230	0.032026839
773.309683	0.017456105
775.238136	0.015292143
777.166589	0.024090664
779.095042	0.022972649
781.023495	0.018251842
782.951948	0.019826869
784.880401	0.012424122
786.808854	0.006856426
788.737308	0.018123517
790.665761	0.031206988
792.594214	0.037312988
794.522667	0.033023268
796.451120	0.019753603
798.379573	0.006528513
800.308026	0.021680539
802.236479	0.018879635
804.164932	0.020372454
806.093385	0.029993996
808.021838	0.021485958
809.950291	0.019058764
811.878744	0.031282455
813.807197	0.041016486
815.735651	0.037281401
817.664104	0.046030108
819.592557	0.039986279
821.521010	0.031601820
823.449463	0.031065997
825.377916	0.017524464
827.306369	0.016060147
829.234822	0.022446698
831.163275	0.028723292
833.091728	0.032279469
835.020181	0.028337091
836.948634	0.024095519
838.877087	0.021894803
840.805541	0.014153432
842.733994	0.016795618
844.662447	0.018231839
846.590900	0.011090939
848.519353	0.012285665
850.447806	0.015963506
852.376259	0.016736044
854.304712	0.018642431
856.233165	0.022377433
858.161618	0.027116328
860.090071	0.023267837
862.018524	0.015183567
863.946977	0.010626061
865.875430	0.011762221
867.803884	0.020364556
869.732337	0.030254317
871.660790	0.037282098
873.589243	0.038002141
875.517696	0.035166942
877.446149	0.035553399
879.374602	0.038460817
881.303055	0.041433740
883.231508	0.044942904
885.159961	0.046270989
887.088414	0.045843441
889.016867	0.046178471
890.945320	0.046830554
892.873774	0.049984284
894.802227	0.055634875
896.730680	0.058973826
898.659133	0.060775742
900.587586	0.064831227
902.516039	0.070692681
904.444492	0.074535623
906.372945	0.074440986
908.301398	0.073622271
910.229851	0.075366534
912.158304	0.079634152
914.086757	0.084636107
916.015210	0.089278482
917.943664	0.094575025
919.872117	0.101150997
921.800570	0.106431194
923.729023	0.108915679
925.657476	0.112007998
927.585929	0.117382966
929.514382	0.123764060
931.442835	0.130556673
933.371288	0.136554495
935.299741	0.141584218
937.228194	0.146677136
939.156647	0.151957050
941.085100	0.157131672
943.013553	0.161803409
944.942007	0.166873574
946.870460	0.173455402
948.798913	0.180203646
950.727366	0.185996518
952.655819	0.192293927
954.584272	0.199600950
956.512725	0.206533507
958.441178	0.213129535
960.369631	0.220158845
962.298084	0.226875335
964.226537	0.232622609
966.154990	0.238287479
968.083443	0.244382828
970.011897	0.250910223
971.940350	0.258201212
973.868803	0.264936537
975.797256	0.269698381
977.725709	0.273411304
979.654162	0.278071105
981.582615	0.285209000
983.511068	0.294073403
985.439521	0.301983565
987.367974	0.307968318
989.296427	0.313445538
991.224880	0.319265962
993.153333	0.325240374
995.081786	0.331308097
997.010240	0.336823553
998.938693	0.341259062
1000.867146	0.345704347
1002.795599	0.350859225
1004.724052	0.355686724
1006.652505	0.359808147
1008.580958	0.363933593
1010.509411	0.368303746
1012.437864	0.372751087
1014.366317	0.376592636
1016.294770	0.379462183
1018.223223	0.382309467
1020.151676	0.385616630
1022.080130	0.388664097
1024.008583	0.391055465
1025.937036	0.393504024
1027.865489	0.396389484
1029.793942	0.398743302
1031.722395	0.399950206
1033.650848	0.400270283
1035.579301	0.400324672
1037.507754	0.401185691
1039.436207	0.403058290
1041.364660	0.404693365
1043.293113	0.405032814
1045.221566	0.404693097
1047.150019	0.404957891
1049.078473	0.405583709
1051.006926	0.405352086
1052.935379	0.404096216
1054.863832	0.402610511
1056.792285	0.401268721
1058.720738	0.399788201
1060.649191	0.398466766
1062.577644	0.397995919
1064.506097	0.397837698
1066.434550	0.397013247
1068.363003	0.395490944
1070.291456	0.393865645
1072.219909	0.392887443
1074.148363	0.392434061
1076.076816	0.391849428
1078.005269	0.390971154
1079.933722	0.389664233
1081.862175	0.388360888
1083.790628	0.387625903
1085.719081	0.387068331
1087.647534	0.386165172
1089.575987	0.384891510
1091.504440	0.383628786
1093.432893	0.382220238
1095.361346	0.380103111
1097.289799	0.377795398
1099.218253	0.376114935
1101.146706	0.374758959
1103.075159	0.373116612
1105.003612	0.371089667
1106.932065	0.368721843
1108.860518	0.366423577
1110.788971	0.364333391
1112.717424	0.361698657
1114.645877	0.358582973
1116.574330	0.355780691
1118.502783	0.353423119
1120.431236	0.351374596
1122.359689	0.349294752
1124.288142	0.346853286
1126.216596	0.344372511
1128.145049	0.341932744
1130.073502	0.339134693
1132.001955	0.336243927
1133.930408	0.333626181
1135.858861	0.330980659
1137.787314	0.328197390
1139.715767	0.325376272
1141.644220	0.322452545
1143.572673	0.319694549
1145.501126	0.317263931
1147.429579	0.314834297
1149.358032	0.312413603
1151.286486	0.309952736
1153.214939	0.307051867
1155.143392	0.303966194
1157.071845	0.301219076
1159.000298	0.298749536
1160.928751	0.296188742
1162.857204	0.293421447
1164.785657	0.290396631
1166.714110	0.287084877
1168.642563	0.284171641
1170.571016	0.281929463
1172.499469	0.279434115
1174.427922	0.276434988
1176.356375	0.273770958
1178.284829	0.271563202
1180.213282	0.269002289
1182.141735	0.265939444
1184.070188	0.262924284
1185.998641	0.260333836
1187.927094	0.258111507
1189.855547	0.255706757
1191.784000	0.253116459
1193.712453	0.250944704
1195.640906	0.249067903
1197.569359	0.246890292
1199.497812	0.244400501
1201.426265	0.241878390
1203.354719	0.239368483
1205.283172	0.236251146
1207.211625	0.233125150
1209.140078	0.230646238
1211.068531	0.228501037
1212.996984	0.226199701
1214.925437	0.223769650
1216.853890	0.221404806
1218.782343	0.219166681
1220.710796	0.217031330
1222.639249	0.215089604
1224.567702	0.213360310
1226.496155	0.211452708
1228.424609	0.209067255
1230.353062	0.206643149
1232.281515	0.204783097
1234.209968	0.203254417
1236.138421	0.201648623
1238.066874	0.200057238
1239.995327	0.198408633
1241.923780	0.196619585
1243.852233	0.194801390
1245.780686	0.192971244
1247.709139	0.191334471
1249.637592	0.189861119
1251.566045	0.188150689
1253.494498	0.186192065
1255.422952	0.184192047
1257.351405	0.182089701
1259.279858	0.179980546
1261.208311	0.178276658
1263.136764	0.176902577
1265.065217	0.175275832
1266.993670	0.173456147
1268.922123	0.171946570
1270.850576	0.170455217
1272.779029	0.168536961
1274.707482	0.166559204
1276.635935	0.165051818
1278.564388	0.163909331
1280.492842	0.162632212
1282.421295	0.160972133
1284.349748	0.159194008
1286.278201	0.157713771
1288.206654	0.156651571
1290.135107	0.155556172
1292.063560	0.153986052
1293.992013	0.152342334
1295.920466	0.151116833
1297.848919	0.149916396
1299.777372	0.148232237
1301.705825	0.146302432
1303.634278	0.144682705
1305.562731	0.143502355
1307.491185	0.142516434
1309.419638	0.141490668
1311.348091	0.140135974
1313.276544	0.138378277
1315.204997	0.136665180
1317.133450	0.135437101
1319.061903	0.134497672
1320.990356	0.133250162
1322.918809	0.131610408
1324.847262	0.130130380
1326.775715	0.129083723
1328.704168	0.128154561
1330.632621	0.126980379
1332.561075	0.125565439
1334.489528	0.124038234
1336.417981	0.122508854
1338.346434	0.121328913
1340.274887	0.120818973
1342.203340	0.120433472
1344.131793	0.119573832
1346.060246	0.118291460
1347.988699	0.116842620
1349.917152	0.115443438
1351.845605	0.114217028
1353.774058	0.113035284
1355.702511	0.111823022
1357.630965	0.110754617
1359.559418	0.109832838
1361.487871	0.108768128
1363.416324	0.107554443
1365.344777	0.106509954
1367.273230	0.105767824
1369.201683	0.105172604
1371.130136	0.104418419
1373.058589	0.103458516
1374.987042	0.102484509
1376.915495	0.101442352
1378.843948	0.100369804
1380.772401	0.099348441
1382.700854	0.098161012
1384.629308	0.096780509
1386.557761	0.095541880
1388.486214	0.094678544
1390.414667	0.093930319
1392.343120	0.092977978
1394.271573	0.091985360
1396.200026	0.091141418
1398.128479	0.090406649
1400.056932	0.089985147
1401.985385	0.089645781
1403.913838	0.088836774
1405.842291	0.087757029
1407.770744	0.086825565
1409.699198	0.086022839
1411.627651	0.085202076
1413.556104	0.084340125
1415.484557	0.083448119
1417.413010	0.082456440
1419.341463	0.081734098
1421.269916	0.081605539
1423.198369	0.081431478
1425.126822	0.080703631
1427.055275	0.079626031
1428.983728	0.078655526
1430.912181	0.078123882
1432.840634	0.077747047
1434.769087	0.077089719
1436.697541	0.076427892
1438.625994	0.076072909
1440.554447	0.075462468
1442.482900	0.074415229
1444.411353	0.073388636
1446.339806	0.072605982
1448.268259	0.072075263
1450.196712	0.071619011
1452.125165	0.071036384
1454.053618	0.070229813
1455.982071	0.069145545
1457.910524	0.068255179
1459.838977	0.068025313
1461.767431	0.067918062
1463.695884	0.067391336
1465.624337	0.066770785
1467.552790	0.066362686
1469.481243	0.065802500
1471.409696	0.064893119
1473.338149	0.064020619
1475.266602	0.063591368
1477.195055	0.063683607
1479.123508	0.063861974
1481.051961	0.063601129
1482.980414	0.062948897
1484.908867	0.062099773
1486.837321	0.061110143
1488.765774	0.060211476
1490.694227	0.059680730
1492.622680	0.059334259
1494.551133	0.058733806
1496.479586	0.058017328
1498.408039	0.057575040
1500.336492	0.057296757
1502.264945	0.056991242
1504.193398	0.056414660
1506.121851	0.055491846
1508.050304	0.054590307
1509.978757	0.054094538
1511.907210	0.053969670
1513.835664	0.054081641
1515.764117	0.054294143
1517.692570	0.054357849
1519.621023	0.053683661
1521.549476	0.052401781
1523.477929	0.051623132
1525.406382	0.051542290
1527.334835	0.051656082
1529.263288	0.051742356
1531.191741	0.051546950
1533.120194	0.051064380
1535.048647	0.050670195
1536.977100	0.050130710
1538.905554	0.049343172
1540.834007	0.049365517
1542.762460	0.050334316
1544.690913	0.050731737
1546.619366	0.050125457
1548.547819	0.049250275
1550.476272	0.048529156
1552.404725	0.047870688
1554.333178	0.047261637
1556.261631	0.046740692
1558.190084	0.046392046
1560.118537	0.046620917
1562.046990	0.046912689
1563.975443	0.046605572
1565.903897	0.046267107
1567.832350	0.046402533
1569.760803	0.046866711
1571.689256	0.047286201
1573.617709	0.047135364
1575.546162	0.046475980
1577.474615	0.046061244
1579.403068	0.046057105
1581.331521	0.046097625
1583.259974	0.046172455
1585.188427	0.046229314
1587.116880	0.046048615
1589.045333	0.045686323
1590.973787	0.045478988
1592.902240	0.045613449
1594.830693	0.045980714
1596.759146	0.046305802
1598.687599	0.046372756
1600.616052	0.046301298
1602.544505	0.046478596
1604.472958	0.047008652
1606.401411	0.047394443
1608.329864	0.047285795
1610.258317	0.047133431
1612.186770	0.047425173
1614.115223	0.047794554
1616.043677	0.047822934
1617.972130	0.048051853
1619.900583	0.048885506
1621.829036	0.049914591
1623.757489	0.050863490
1625.685942	0.051390577
1627.614395	0.051465712
1629.542848	0.051623080
1631.471301	0.051948436
1633.399754	0.052117992
1635.328207	0.052356429
1637.256660	0.052970547
1639.185113	0.053625811
1641.113566	0.054003946
1643.042020	0.054059427
1644.970473	0.053954259
1646.898926	0.053901684
1648.827379	0.053612828
1650.755832	0.052759029
1652.684285	0.052065488
1654.612738	0.052460678
1656.541191	0.052942362
1658.469644	0.052768242
1660.398097	0.052322943
1662.326550	0.051992573
1664.255003	0.051968560
1666.183456	0.051990587
1668.111910	0.051484767
1670.040363	0.050467286
1671.968816	0.049467400
1673.897269	0.048614349
1675.825722	0.047886841
1677.754175	0.047333337
1679.682628	0.046754491
1681.611081	0.045976333
1683.539534	0.045050863
1685.467987	0.044377729
1687.396440	0.043994855
1689.324893	0.043497436
1691.253346	0.042939410
1693.181799	0.042348322
1695.110253	0.041504048
1697.038706	0.040419359
1698.967159	0.039066799
1700.895612	0.037992451
1702.824065	0.037755076
1704.752518	0.037846349
1706.680971	0.037868094
1708.609424	0.037614096
1710.537877	0.037043516
1712.466330	0.036424138
1714.394783	0.036046464
1716.323236	0.035918258
1718.251689	0.035723902
1720.180143	0.035301391
1722.108596	0.034779839
1724.037049	0.034227874
1725.965502	0.033696108
1727.893955	0.033300664
1729.822408	0.033092748
1731.750861	0.032876663
1733.679314	0.032711197
1735.607767	0.032950476
1737.536220	0.033263769
1739.464673	0.033134867
1741.393126	0.032658402
1743.321579	0.032249339
1745.250032	0.032096744
1747.178486	0.031897597
1749.106939	0.031544182
1751.035392	0.031545892
1752.963845	0.031981062
1754.892298	0.032282412
1756.820751	0.032322716
1758.749204	0.032413859
1760.677657	0.032565452
1762.606110	0.032734729
1764.534563	0.032936718
1766.463016	0.033110820
1768.391469	0.033438768
1770.319922	0.034098551
1772.248376	0.034851070
1774.176829	0.035248194
1776.105282	0.035208680
1778.033735	0.035162251
1779.962188	0.035454430
1781.890641	0.035891086
1783.819094	0.036189638
1785.747547	0.036496822
1787.676000	0.036952592
1789.604453	0.037406582
1791.532906	0.037704777
1793.461359	0.037852041
1795.389812	0.037991740
1797.318266	0.038222175
1799.246719	0.038495097
1801.175172	0.038763415
1803.103625	0.039021086
1805.032078	0.039156169
1806.960531	0.039163336
1808.888984	0.039263271
1810.817437	0.039593808
1812.745890	0.039957531
1814.674343	0.040148657
1816.602796	0.040356684
1818.531249	0.040743042
1820.459702	0.040998183
1822.388155	0.040827990
1824.316609	0.040450245
1826.245062	0.040283091
1828.173515	0.040309720
1830.101968	0.040374462
1832.030421	0.040482536
1833.958874	0.040527552
1835.887327	0.040510967
1837.815780	0.040522814
1839.744233	0.040478371
1841.672686	0.040289555
1843.601139	0.040095322
1845.529592	0.040037006
1847.458045	0.039955679
1849.386499	0.039793067
1851.314952	0.039594717
1853.243405	0.039264601
1855.171858	0.038825385
1857.100311	0.038482040
1859.028764	0.038322572
1860.957217	0.038226794
1862.885670	0.038064186
1864.814123	0.037782922
1866.742576	0.037360620
1868.671029	0.037009403
1870.599482	0.036972187
1872.527935	0.037015535
1874.456388	0.036828943
1876.384842	0.036350086
1878.313295	0.035711877
1880.241748	0.035170838
1882.170201	0.034840554
1884.098654	0.034646474
1886.027107	0.034452885
1887.955560	0.034158789
1889.884013	0.033807557
1891.812466	0.033495158
1893.740919	0.033318672
1895.669372	0.033340767
1897.597825	0.033398423
1899.526278	0.033222713
1901.454732	0.032747518
1903.383185	0.032175563
1905.311638	0.031729143
1907.240091	0.031421240
1909.168544	0.031174259
1911.096997	0.030881682
1913.025450	0.030507842
1914.953903	0.030188117
1916.882356	0.029974531
1918.810809	0.029844517
1920.739262	0.029711153
1922.667715	0.029444214
1924.596168	0.029167041
1926.524622	0.028994597
1928.453075	0.028786829
1930.381528	0.028483653
1932.309981	0.028226404
1934.238434	0.028060265
1936.166887	0.027806651
1938.095340	0.027330570
1940.023793	0.026757810
1941.952246	0.026311932
1943.880699	0.026071910
1945.809152	0.025883816
1947.737605	0.025762999
1949.666058	0.025815813
1951.594511	0.025863048
1953.522965	0.025689362
1955.451418	0.025315516
1957.379871	0.024883354
1959.308324	0.024492171
1961.236777	0.024160322
1963.165230	0.023915745
1965.093683	0.023787193
1967.022136	0.023610577
1968.950589	0.023284627
1970.879042	0.022987764
1972.807495	0.022779450
1974.735948	0.022634784
1976.664401	0.022553220
1978.592855	0.022368556
1980.521308	0.022033613
1982.449761	0.021795526
1984.378214	0.021625698
1986.306667	0.021254901
1988.235120	0.020870252
1990.163573	0.020763868
1992.092026	0.020797152
1994.020479	0.020738412
1995.948932	0.020481342
1997.877385	0.020180592
1999.805838	0.020049859
2001.734291	0.019924978
2003.662744	0.019669076
2005.591198	0.019416332
2007.519651	0.019277183
2009.448104	0.019320469
2011.376557	0.019466272
2013.305010	0.019546950
2015.233463	0.019518409
2017.161916	0.019331886
2019.090369	0.018909331
2021.018822	0.018420096
2022.947275	0.018262189
2024.875728	0.018465899
2026.804181	0.018557463
2028.732634	0.018212885
2030.661088	0.017657662
2032.589541	0.017255947
2034.517994	0.017099295
2036.446447	0.017076947
2038.374900	0.017056085
2040.303353	0.016980574
2042.231806	0.016787332
2044.160259	0.016485186
2046.088712	0.016325336
2048.017165	0.016387647
2049.945618	0.016423861
2051.874071	0.016308241
2053.802524	0.016195241
2055.730978	0.016209844
2057.659431	0.016255315
2059.587884	0.016225487
2061.516337	0.016061297
2063.444790	0.015901374
2065.373243	0.016072776
2067.301696	0.016337147
2069.230149	0.016106365
2071.158602	0.015581083
2073.087055	0.015331999
2075.015508	0.015240304
2076.943961	0.015078365
2078.872414	0.014955036
2080.800867	0.014803547
2082.729321	0.014753371
2084.657774	0.014997463
2086.586227	0.015173196
2088.514680	0.015014334
2090.443133	0.014756143
2092.371586	0.014638163
2094.300039	0.014658064
2096.228492	0.014735389
2098.156945	0.014805906
2100.085398	0.014790480
2102.013851	0.014632270
2103.942304	0.014422963
2105.870757	0.014305326
2107.799211	0.014210589
2109.727664	0.014072466
2111.656117	0.013985723
2113.584570	0.013940631
2115.513023	0.013755076
2117.441476	0.013478715
2119.369929	0.013452729
2121.298382	0.013549677
2123.226835	0.013475586
2125.155288	0.013506683
2127.083741	0.013670042
2129.012194	0.013540487
2130.940647	0.013194593
2132.869100	0.013013042
2134.797554	0.012894759
2136.726007	0.012665433
2138.654460	0.012516716
2140.582913	0.012602368
2142.511366	0.012952602
2144.439819	0.013399675
2146.368272	0.013437363
2148.296725	0.012969537
2150.225178	0.012503221
2152.153631	0.012365415
2154.082084	0.012435258
2156.010537	0.012491358
2157.938990	0.012512707
2159.867444	0.012536392
2161.795897	0.012524669
2163.724350	0.012504415
2165.652803	0.012495979
2167.581256	0.012356536
2169.509709	0.012037097
2171.438162	0.011864928
2173.366615	0.012013041
2175.295068	0.012150540
2177.223521	0.012038455
2179.151974	0.011808760
2181.080427	0.011645382
2183.008880	0.011552540
2184.937334	0.011413140
2186.865787	0.011228350
2188.794240	0.011262276
2190.722693	0.011557624
2192.651146	0.011668293
2194.579599	0.011538648
2196.508052	0.011434621
2198.436505	0.011366790
2200.364958	0.011361684
2202.293411	0.011300550
2204.221864	0.011034749
2206.150317	0.010943591
2208.078770	0.011204999
2210.007223	0.011352717
2211.935677	0.011089965
2213.864130	0.010881884
2215.792583	0.011075765
2217.721036	0.011266255
2219.649489	0.011078759
2221.577942	0.010622593
2223.506395	0.010177028
2225.434848	0.009949229
2227.363301	0.009998246
2229.291754	0.010128404
2231.220207	0.010103059
2233.148660	0.009871785
2235.077113	0.009751994
2237.005567	0.010001410
2238.934020	0.010225529
2240.862473	0.010170002
2242.790926	0.010149498
2244.719379	0.010266641
2246.647832	0.010304388
2248.576285	0.010258891
2250.504738	0.010203975
2252.433191	0.009961464
2254.361644	0.009731681
2256.290097	0.009731829
2258.218550	0.009759355
2260.147003	0.009578981
2262.075456	0.009308206
2264.003910	0.009267259
2265.932363	0.009601289
2267.860816	0.009935175
2269.789269	0.009819230
2271.717722	0.009409934
2273.646175	0.009162678
2275.574628	0.009129765
2277.503081	0.009123204
2279.431534	0.009129656
2281.359987	0.009091472
2283.288440	0.008863087
2285.216893	0.008629928
2287.145346	0.008601894
2289.073800	0.008606629
2291.002253	0.008504394
2292.930706	0.008435084
2294.859159	0.008577914
2296.787612	0.008940960
2298.716065	0.009263293
2300.644518	0.009257736
2302.572971	0.008999625
2304.501424	0.008802286
2306.429877	0.008732388
2308.358330	0.008503042
2310.286783	0.008043340
2312.215236	0.007806413
2314.143690	0.008108650
2316.072143	0.008491242
2318.000596	0.008339372
2319.929049	0.007816994
2321.857502	0.007413228
2323.785955	0.007299552
2325.714408	0.007429790
2327.642861	0.007663094
2329.571314	0.007943497
2331.499767	0.008063999
2333.428220	0.007736109
2335.356673	0.007117672
2337.285126	0.006793322
2339.213579	0.007003590
2341.142033	0.007361701
2343.070486	0.007822447
2344.998939	0.008371174
2346.927392	0.008443411
2348.855845	0.007603224
2350.784298	0.006711140
2352.712751	0.006811642
2354.641204	0.007661698
2356.569657	0.007655511
2358.498110	0.006452512
2360.426563	0.005690094
2362.355016	0.005883291
2364.283469	0.006371949
2366.211923	0.007020125
2368.140376	0.007683695
2370.068829	0.007924082
2371.997282	0.007669810
2373.925735	0.007356999
2375.854188	0.007320330
2377.782641	0.007173366
2379.711094	0.006690892
2381.639547	0.006284635
2383.568000	0.006206627
2385.496453	0.006328842
2387.424906	0.006437031
2389.353359	0.006373437
2391.281812	0.006116616
2393.210266	0.005833595
2395.138719	0.005724950
2397.067172	0.005890337
2398.995625	0.006242508
2400.924078	0.006512494
2402.852531	0.006452837
2404.780984	0.006098351
2406.709437	0.005754894
2408.637890	0.005866367
2410.566343	0.006302463
2412.494796	0.006446535
2414.423249	0.006138792
2416.351702	0.005831717
2418.280156	0.005793599
2420.208609	0.005791234
2422.137062	0.005734988
2424.065515	0.005747185
2425.993968	0.005916578
2427.922421	0.006095040
2429.850874	0.005951123
2431.779327	0.005681506
2433.707780	0.005683753
2435.636233	0.005881975
2437.564686	0.006013292
2439.493139	0.006042421
2441.421592	0.005991943
2443.350045	0.005831572
2445.278499	0.005754786
2447.206952	0.005885773
2449.135405	0.006007262
2451.063858	0.006017131
2452.992311	0.006128439
2454.920764	0.006305445
2456.849217	0.006213693
2458.777670	0.005950427
2460.706123	0.005937930
2462.634576	0.006020668
2464.563029	0.005920848
2466.491482	0.005864821
2468.419935	0.005974425
2470.348389	0.006054890
2472.276842	0.006015329
2474.205295	0.006007452
2476.133748	0.006140579
2478.062201	0.006074428
2479.990654	0.005781220
2481.919107	0.005733281
2483.847560	0.005935678
2485.776013	0.006184889
2487.704466	0.006341549
2489.632919	0.006348020
2491.561372	0.006538603
2493.489825	0.006964792
2495.418279	0.007251318
2497.346732	0.007296070
2499.275185	0.007347277
2501.203638	0.007522975
2503.132091	0.007672368
2505.060544	0.007870674
2506.988997	0.008123726
2508.917450	0.008219509
2510.845903	0.008186583
2512.774356	0.008193368
2514.702809	0.008396647
2516.631262	0.008576763
2518.559715	0.008481748
2520.488168	0.008656550
2522.416622	0.009318785
2524.345075	0.009780763
2526.273528	0.009910912
2528.201981	0.010266897
2530.130434	0.010648679
2532.058887	0.010597277
2533.987340	0.010393264
2535.915793	0.010431097
2537.844246	0.010684777
2539.772699	0.011041238
2541.701152	0.011458915
2543.629605	0.011866203
2545.558058	0.012189392
2547.486512	0.012455380
2549.414965	0.012563235
2551.343418	0.012571144
2553.271871	0.012955204
2555.200324	0.013650783
2557.128777	0.014012448
2559.057230	0.014027675
2560.985683	0.014194726
2562.914136	0.014667373
2564.842589	0.015227701
2566.771042	0.015546589
2568.699495	0.015467530
2570.627948	0.015174687
2572.556401	0.015140371
2574.484855	0.015509790
2576.413308	0.016037827
2578.341761	0.016583363
2580.270214	0.016945947
2582.198667	0.016882829
2584.127120	0.016635792
2586.055573	0.016545976
2587.984026	0.016786452
2589.912479	0.017310515
2591.840932	0.017859319
2593.769385	0.018262083
2595.697838	0.018298758
2597.626291	0.018039323
2599.554745	0.018004283
2601.483198	0.018286739
2603.411651	0.018460508
2605.340104	0.018434770
2607.268557	0.018545410
2609.197010	0.018706627
2611.125463	0.018632721
2613.053916	0.018641805
2614.982369	0.018944142
2616.910822	0.019263517
2618.839275	0.019467089
2620.767728	0.019521739
2622.696181	0.019384827
2624.624635	0.019076865
2626.553088	0.018605057
2628.481541	0.018209916
2630.409994	0.018170716
2632.338447	0.018263875
2634.266900	0.018144375
2636.195353	0.018062923
2638.123806	0.018312644
2640.052259	0.018514229
2641.980712	0.018319003
2643.909165	0.017904548
2645.837618	0.017428059
2647.766071	0.017138671
2649.694524	0.017308263
2651.622978	0.017739063
2653.551431	0.018080609
2655.479884	0.018144326
2657.408337	0.017862035
2659.336790	0.017372433
2661.265243	0.016893098
2663.193696	0.016548838
2665.122149	0.016361665
2667.050602	0.016360642
2668.979055	0.016614469
2670.907508	0.016934214
2672.835961	0.016836045
2674.764414	0.016462618
2676.692868	0.016516248
2678.621321	0.016865648
2680.549774	0.016686343
2682.478227	0.016085712
2684.406680	0.015890792
2686.335133	0.016086441
2688.263586	0.016087413
2690.192039	0.015893878
2692.120492	0.015832193
2694.048945	0.015918570
2695.977398	0.015805103
2697.905851	0.015328711
2699.834304	0.014822207
2701.762757	0.014750103
2703.691211	0.015107295
2705.619664	0.015381936
2707.548117	0.015297695
2709.476570	0.014916620
2711.405023	0.014488297
2713.333476	0.014426053
2715.261929	0.014823874
2717.190382	0.015321671
2719.118835	0.015620675
2721.047288	0.015599634
2722.975741	0.015178092
2724.904194	0.014570751
2726.832647	0.014276478
2728.761101	0.014386943
2730.689554	0.014613770
2732.618007	0.014589652
2734.546460	0.014193373
2736.474913	0.013766601
2738.403366	0.013657308
2740.331819	0.013635608
2742.260272	0.013258358
2744.188725	0.012878013
2746.117178	0.013091559
2748.045631	0.013430854
2749.974084	0.013364840
2751.902537	0.013349753
2753.830991	0.013488592
2755.759444	0.013299972
2757.687897	0.012945525
2759.616350	0.012776532
2761.544803	0.012750525
2763.473256	0.012756063
2765.401709	0.012786466
2767.330162	0.012942870
2769.258615	0.013282714
2771.187068	0.013331435
2773.115521	0.012757497
2775.043974	0.012324872
2776.972427	0.012609627
2778.900880	0.013037235
2780.829334	0.013044807
2782.757787	0.012741270
2784.686240	0.012484075
2786.614693	0.012365810
2788.543146	0.012235133
2790.471599	0.012258335
2792.400052	0.012583193
2794.328505	0.012804128
2796.256958	0.012567643
2798.185411	0.012205174
2800.113864	0.012100774
2802.042317	0.012089363
2803.970770	0.011953827
2805.899224	0.011679187
2807.827677	0.011498501
2809.756130	0.011494773
2811.684583	0.011314731
2813.613036	0.010999880
2815.541489	0.011068183
2817.469942	0.011362725
2819.398395	0.011307925
2821.326848	0.011057127
2823.255301	0.010946481
2825.183754	0.010884760
2827.112207	0.010966001
2829.040660	0.011202421
2830.969113	0.011404096
2832.897567	0.011532199
2834.826020	0.011508908
2836.754473	0.011318146
2838.682926	0.011130620
2840.611379	0.011106053
2842.539832	0.011368337
2844.468285	0.011808227
2846.396738	0.011978506
2848.325191	0.011618473
2850.253644	0.011163324
2852.182097	0.011190889
2854.110550	0.011455146
2856.039003	0.011476895
2857.967457	0.011429766
2859.895910	0.011541774
2861.824363	0.011472165
2863.752816	0.011091223
2865.681269	0.010987072
2867.609722	0.011258877
2869.538175	0.011568097
2871.466628	0.011791594
2873.395081	0.011759512
2875.323534	0.011391591
2877.251987	0.010924877
2879.180440	0.010688511
2881.108893	0.010811606
2883.037347	0.011075114
2884.965800	0.011119119
2886.894253	0.010924978
2888.822706	0.010818318
2890.751159	0.011067159
2892.679612	0.011405933
2894.608065	0.011455315
2896.536518	0.011286519
2898.464971	0.011082521
2900.393424	0.010808757
2902.321877	0.010472743
2904.250330	0.010401702
2906.178783	0.010696564
2908.107236	0.010887121
2910.035690	0.010766913
2911.964143	0.010609014
2913.892596	0.010624165
2915.821049	0.010809151
2917.749502	0.011036110
2919.677955	0.011112369
2921.606408	0.011178501
2923.534861	0.011165794
2925.463314	0.010772794
2927.391767	0.010469175
2929.320220	0.010615884
2931.248673	0.011009553
2933.177126	0.011359117
2935.105580	0.011361990
2937.034033	0.011094588
2938.962486	0.011008061
2940.890939	0.011144747
2942.819392	0.011329202
2944.747845	0.011616690
2946.676298	0.011864446
2948.604751	0.011759523
2950.533204	0.011406788
2952.461657	0.011136157
2954.390110	0.011188264
2956.318563	0.011574765
2958.247016	0.011935412
2960.175469	0.012078276
2962.103923	0.012082379
2964.032376	0.011950721
2965.960829	0.011657236
2967.889282	0.011388850
2969.817735	0.011505758
2971.746188	0.011878877
2973.674641	0.011986023
2975.603094	0.011807048
2977.531547	0.011600006
2979.460000	0.011425258
2981.388453	0.011268119
2983.316906	0.011315703
2985.245359	0.011636948
2987.173813	0.011805106
2989.102266	0.011847129
2991.030719	0.012303787
2992.959172	0.012761733
2994.887625	0.012632813
2996.816078	0.012482605
2998.744531	0.012544735
3000.672984	0.012338225
3002.601437	0.012099824
3004.529890	0.012253509
3006.458343	0.012617899
3008.386796	0.012764443
3010.315249	0.012541223
3012.243703	0.012158528
3014.172156	0.012091791
3016.100609	0.012578673
3018.029062	0.013185745
3019.957515	0.013192857
3021.885968	0.012670879
3023.814421	0.012353981
3025.742874	0.012452316
3027.671327	0.012649817
3029.599780	0.012814335
3031.528233	0.012948718
3033.456686	0.013003035
3035.385139	0.012952120
3037.313592	0.012969462
3039.242046	0.013288894
3041.170499	0.013756418
3043.098952	0.014092540
3045.027405	0.014205597
3046.955858	0.014144653
3048.884311	0.014074852
3050.812764	0.013991233
3052.741217	0.013883465
3054.669670	0.014036466
3056.598123	0.014504311
3058.526576	0.014766833
3060.455029	0.014481621
3062.383482	0.014002157
3064.311936	0.013765397
3066.240389	0.013856623
3068.168842	0.014213671
3070.097295	0.014671274
3072.025748	0.015114233
3073.954201	0.015327240
3075.882654	0.015232324
3077.811107	0.015177772
3079.739560	0.015429072
3081.668013	0.015868900
3083.596466	0.016191505
3085.524919	0.016309042
3087.453372	0.016512362
3089.381825	0.016721085
3091.310279	0.016527351
3093.238732	0.016151657
3095.167185	0.016056865
3097.095638	0.015982645
3099.024091	0.015735950
3100.952544	0.015746554
3102.880997	0.016128933
3104.809450	0.016683435
3106.737903	0.017429914
3108.666356	0.018079909
3110.594809	0.018018954
3112.523262	0.017387245
3114.451715	0.016919687
3116.380169	0.016714329
3118.308622	0.016560504
3120.237075	0.016647061
3122.165528	0.016889095
3124.093981	0.017045418
3126.022434	0.017246161
3127.950887	0.017603679
3129.879340	0.018018302
3131.807793	0.018447226
3133.736246	0.018910607
3135.664699	0.019350044
3137.593152	0.019547975
3139.521605	0.019554440
3141.450058	0.019800993
3143.378512	0.020345818
3145.306965	0.020907242
3147.235418	0.021399340
3149.163871	0.021680702
3151.092324	0.021670362
3153.020777	0.021416491
3154.949230	0.020925397
3156.877683	0.020708777
3158.806136	0.021150298
3160.734589	0.021549815
3162.663042	0.021347517
3164.591495	0.021070924
3166.519948	0.021380626
3168.448402	0.022034833
3170.376855	0.022227323
3172.305308	0.021966659
3174.233761	0.021872176
3176.162214	0.022255067
3178.090667	0.022974413
3180.019120	0.023393394
3181.947573	0.023371732
3183.876026	0.023447623
3185.804479	0.023580583
3187.732932	0.023556547
3189.661385	0.023476288
3191.589838	0.023436259
3193.518292	0.023566751
3195.446745	0.023686975
3197.375198	0.023656888
3199.303651	0.023874007
3201.232104	0.024261566
3203.160557	0.024350489
3205.089010	0.024355298
3207.017463	0.024670945
3208.945916	0.025174808
3210.874369	0.025470713
3212.802822	0.025311302
3214.731275	0.024844274
3216.659728	0.024522185
3218.588181	0.024501832
3220.516635	0.024420476
3222.445088	0.024195701
3224.373541	0.024255110
3226.301994	0.024866976
3228.230447	0.025970099
3230.158900	0.027134283
3232.087353	0.027604479
3234.015806	0.027371719
3235.944259	0.027307395
3237.872712	0.027713111
3239.801165	0.027941475
3241.729618	0.027759993
3243.658071	0.027746003
3245.586525	0.027893949
3247.514978	0.027565079
3249.443431	0.027070865
3251.371884	0.027218375
3253.300337	0.027734157
3255.228790	0.027762735
3257.157243	0.027282199
3259.085696	0.027205918
3261.014149	0.027811335
3262.942602	0.028312545
3264.871055	0.028705806
3266.799508	0.029341506
3268.727961	0.029656552
3270.656414	0.029506937
3272.584868	0.029205980
3274.513321	0.028545016
3276.441774	0.027677674
3278.370227	0.027338689
3280.298680	0.027998585
3282.227133	0.029112585
3284.155586	0.029521849
3286.084039	0.029248457
3288.012492	0.029106094
3289.940945	0.029244406
3291.869398	0.029641250
3293.797851	0.030243350
3295.726304	0.030783931
3297.654758	0.031073667
3299.583211	0.030993637
3301.511664	0.030809699
3303.440117	0.030941278
3305.368570	0.031065727
3307.297023	0.030728828
3309.225476	0.030164365
3311.153929	0.029875567
3313.082382	0.030168166
3315.010835	0.030904146
3316.939288	0.031591605
3318.867741	0.031917345
3320.796194	0.031774055
3322.724648	0.031269692
3324.653101	0.030930389
3326.581554	0.031076217
3328.510007	0.031428285
3330.438460	0.031574216
3332.366913	0.031482037
3334.295366	0.031472161
3336.223819	0.031608883
3338.152272	0.031588711
3340.080725	0.031531464
3342.009178	0.031914197
3343.937631	0.032619085
3345.866084	0.033022791
3347.794537	0.033084489
3349.722991	0.033134449
3351.651444	0.033068627
3353.579897	0.033123903
3355.508350	0.033816624
3357.436803	0.034561094
3359.365256	0.034757301
3361.293709	0.034831654
3363.222162	0.034901716
3365.150615	0.034890182
3367.079068	0.035156261
3369.007521	0.035496157
3370.935974	0.035557173
3372.864427	0.035633884
3374.792881	0.035699055
3376.721334	0.035548206
3378.649787	0.035648566
3380.578240	0.036208194
3382.506693	0.036759797
3384.435146	0.036769316
3386.363599	0.036139760
3388.292052	0.035626266
3390.220505	0.035909723
3392.148958	0.036678050
3394.077411	0.037320402
3396.005864	0.037392188
3397.934317	0.036840666
3399.862770	0.036447860
3401.791224	0.036848523
3403.719677	0.037300374
3405.648130	0.037104260
3407.576583	0.036351871
3409.505036	0.035652012
3411.433489	0.035643462
3413.361942	0.036181159
3415.290395	0.036501668
3417.218848	0.036572773
3419.147301	0.036992017
3421.075754	0.037442677
3423.004207	0.037321456
3424.932660	0.037306421
3426.861114	0.037823796
3428.789567	0.037977062
3430.718020	0.037329942
3432.646473	0.036719780
3434.574926	0.036792636
3436.503379	0.037001509
3438.431832	0.036769573
3440.360285	0.036424097
3442.288738	0.036441304
3444.217191	0.036816448
3446.145644	0.037160456
3448.074097	0.037005469
3450.002550	0.036308281
3451.931004	0.035614252
3453.859457	0.035400867
3455.787910	0.035780217
3457.716363	0.036372006
3459.644816	0.036520328
3461.573269	0.036026482
3463.501722	0.035470545
3465.430175	0.035544470
3467.358628	0.036033906
3469.287081	0.036124576
3471.215534	0.035574570
3473.143987	0.034939677
3475.072440	0.034838323
3477.000893	0.034948207
3478.929347	0.034484446
3480.857800	0.033869479
3482.786253	0.033887889
3484.714706	0.034301721
3486.643159	0.034712218
3488.571612	0.034766275
3490.500065	0.034104586
3492.428518	0.033153027
3494.356971	0.032645881
3496.285424	0.032637496
3498.213877	0.032487772
3500.142330	0.031910554
3502.070783	0.031522751
3503.999237	0.031667933
3505.927690	0.031786192
3507.856143	0.031571239
3509.784596	0.031606223
3511.713049	0.032231715
3513.641502	0.032718733
3515.569955	0.032553323
3517.498408	0.032208163
3519.426861	0.031982716
3521.355314	0.031615540
3523.283767	0.031107288
3525.212220	0.030577686
3527.140673	0.029820161
3529.069126	0.028998019
3530.997580	0.028667537
3532.926033	0.028799498
3534.854486	0.028952558
3536.782939	0.028857552
3538.711392	0.028276486
3540.639845	0.027360532
3542.568298	0.026910082
3544.496751	0.027307242
3546.425204	0.027905846
3548.353657	0.028099086
3550.282110	0.027906416
3552.210563	0.027373323
3554.139016	0.026737658
3556.067470	0.026381193
3557.995923	0.026228715
3559.924376	0.026164215
3561.852829	0.026282100
3563.781282	0.026424119
3565.709735	0.026053604
3567.638188	0.024893183
3569.566641	0.023722714
3571.495094	0.023321306
3573.423547	0.023470916
3575.352000	0.023595331
3577.280453	0.023467805
3579.208906	0.023157509
3581.137360	0.022815693
3583.065813	0.022606313
3584.994266	0.022449531
3586.922719	0.022371212
3588.851172	0.022569712
3590.779625	0.022583799
3592.708078	0.021836540
3594.636531	0.020613024
3596.564984	0.019724309
3598.493437	0.019541953
3600.421890	0.019724829
3602.350343	0.019795043
3604.278796	0.019660804
3606.207249	0.019439561
3608.135703	0.019310214
3610.064156	0.019530814
3611.992609	0.019954067
3613.921062	0.020091143
3615.849515	0.019731896
3617.777968	0.019106664
3619.706421	0.018653858
3621.634874	0.018316714
3623.563327	0.017549179
3625.491780	0.016469682
3627.420233	0.016017228
3629.348686	0.016783617
3631.277139	0.017743558
3633.205593	0.017726993
3635.134046	0.017049594
3637.062499	0.016518604
3638.990952	0.016434459
3640.919405	0.016593000
3642.847858	0.016731521
3644.776311	0.016959583
3646.704764	0.017288322
3648.633217	0.017008873
3650.561670	0.015925637
3652.490123	0.015311035
3654.418576	0.015561925
3656.347029	0.015799493
3658.275482	0.015239878
3660.203936	0.014114090
3662.132389	0.013212074
3664.060842	0.013061827
3665.989295	0.013328596
3667.917748	0.013367047
3669.846201	0.013147308
3671.774654	0.012718044
3673.703107	0.011907574
3675.631560	0.011246486
3677.560013	0.011319028
3679.488466	0.011604390
3681.416919	0.011549809
3683.345372	0.011254870
3685.273826	0.011050666
3687.202279	0.011104924
3689.130732	0.011197130
3691.059185	0.010949360
3692.987638	0.010653990
3694.916091	0.010782078
3696.844544	0.011136999
3698.772997	0.011131250
3700.701450	0.010670767
3702.629903	0.010381824
3704.558356	0.010477711
3706.486809	0.010589051
3708.415262	0.010694377
3710.343716	0.010711812
3712.272169	0.010447846
3714.200622	0.010393798
3716.129075	0.010713085
3718.057528	0.010916149
3719.985981	0.010829886
3721.914434	0.010801142
3723.842887	0.011174029
3725.771340	0.011904289
3727.699793	0.012478295
3729.628246	0.012644301
3731.556699	0.012764082
3733.485152	0.012984877
3735.413605	0.012813314
3737.342059	0.012400904
3739.270512	0.012322646
3741.198965	0.012519039
3743.127418	0.012852938
3745.055871	0.013130477
3746.984324	0.012753299
3748.912777	0.011759573
3750.841230	0.011317518
3752.769683	0.012140008
3754.698136	0.013036920
3756.626589	0.013139450
3758.555042	0.012835802
3760.483495	0.012898693
3762.411949	0.013447031
3764.340402	0.013845070
3766.268855	0.013583655
3768.197308	0.012901687
3770.125761	0.012586512
3772.054214	0.013035503
3773.982667	0.013689231
3775.911120	0.014145134
3777.839573	0.014510236
3779.768026	0.014528067
3781.696479	0.013984456
3783.624932	0.013583024
3785.553385	0.013859075
3787.481838	0.014266144
3789.410292	0.014213579
3791.338745	0.014006116
3793.267198	0.013888747
3795.195651	0.013418280
3797.124104	0.012466810
3799.052557	0.011914711
3800.981010	0.012260663
3802.909463	0.012823109
3804.837916	0.013011762
3806.766369	0.013021210
3808.694822	0.012937566
3810.623275	0.012737853
3812.551728	0.012625493
3814.480182	0.012716210
3816.408635	0.013089863
3818.337088	0.013624542
3820.265541	0.013555394
3822.193994	0.012779359
3824.122447	0.012237269
3826.050900	0.012237631
3827.979353	0.012391043
3829.907806	0.012419336
3831.836259	0.012378173
3833.764712	0.012289769
3835.693165	0.012034211
3837.621618	0.011919815
3839.550071	0.012246687
3841.478525	0.012380090
3843.406978	0.012089939
3845.335431	0.012001733
3847.263884	0.012126632
3849.192337	0.012205105
3851.120790	0.012527356
3853.049243	0.013084227
3854.977696	0.013299618
3856.906149	0.013181108
3858.834602	0.012589984
3860.763055	0.011592679
3862.691508	0.011209869
3864.619961	0.012131280
3866.548415	0.013441854
3868.476868	0.013812787
3870.405321	0.013235364
3872.333774	0.012488746
3874.262227	0.012241981
3876.190680	0.012443883
3878.119133	0.012447993
3880.047586	0.012088001
3881.976039	0.012017885
3883.904492	0.012348656
3885.832945	0.012372002
3887.761398	0.011872136
3889.689851	0.011401004
3891.618305	0.011444302
3893.546758	0.011744612
3895.475211	0.011818543
3897.403664	0.011676844
3899.332117	0.011543577
3901.260570	0.011627563
3903.189023	0.011831197
3905.117476	0.011773567
3907.045929	0.011348562
3908.974382	0.010866319
3910.902835	0.010657863
3912.831288	0.010600134
3914.759741	0.010279340
3916.688194	0.009829366
3918.616648	0.009939387
3920.545101	0.010819388
3922.473554	0.011756445
3924.402007	0.011999272
3926.330460	0.011580534
3928.258913	0.010807928
3930.187366	0.009875076
3932.115819	0.009245714
3934.044272	0.009374186
3935.972725	0.010232653
3937.901178	0.011344464
3939.829631	0.012147834
3941.758084	0.012308526
3943.686538	0.011966743
3945.614991	0.011545483
3947.543444	0.011149731
3949.471897	0.010818864
3951.400350	0.010859254
3953.328803	0.011318811
3955.257256	0.011613971
3957.185709	0.011264251
3959.114162	0.010656817
3961.042615	0.010232918
3962.971068	0.010083201
3964.899521	0.010308801
3966.827974	0.010986295
3968.756427	0.011587948
3970.684881	0.011600027
3972.613334	0.011343732
3974.541787	0.011093850
3976.470240	0.010934825
3978.398693	0.011086473
3980.327146	0.011246202
3982.255599	0.010557042
3984.184052	0.009510376
3986.112505	0.009448596
3988.040958	0.009986164
3989.969411	0.009675261
3991.897864	0.008793964
3993.826317	0.008495582
3995.754771	0.008706019
3997.683224	0.008855668
3999.611677	0.008927029
4001.540130	0.008905400
4003.468583	0.008550288
4005.397036	0.008260477
4007.325489	0.008923627
4009.253942	0.010209030
4011.182395	0.010790738
4013.110848	0.010602336
4015.039301	0.010416434
4016.967754	0.010445002
4018.896207	0.010339650
4020.824661	0.009730329
4022.753114	0.009221026
4024.681567	0.009347671
4026.610020	0.009549240
4028.538473	0.009682108
4030.466926	0.010146836
4032.395379	0.010731619
4034.323832	0.010741205
4036.252285	0.009915616
4038.180738	0.008844159
4040.109191	0.008035891
4042.037644	0.007619993
4043.966097	0.007816493
4045.894550	0.008058539
4047.823004	0.007689788
4049.751457	0.007304452
4051.679910	0.007547255
4053.608363	0.007991172
4055.536816	0.007956055
4057.465269	0.007523128
4059.393722	0.007567146
4061.322175	0.008400219
4063.250628	0.009162530
4065.179081	0.009081676
4067.107534	0.008756536
4069.035987	0.008932078
4070.964440	0.009220575
4072.892894	0.008905139
4074.821347	0.008217708
4076.749800	0.008049351
4078.678253	0.008341105
4080.606706	0.008282238
4082.535159	0.007877373
4084.463612	0.007629320
4086.392065	0.007893018
4088.320518	0.008436919
4090.248971	0.008569689
4092.177424	0.008068769
4094.105877	0.007623495
4096.034330	0.008056704
4097.962783	0.008760027
4099.891237	0.008788323
4101.819690	0.008650491
4103.748143	0.008842071
4105.676596	0.009077593
4107.605049	0.009221793
4109.533502	0.009108637
4111.461955	0.008409246
4113.390408	0.007691219
4115.318861	0.007425655
4117.247314	0.007419383
4119.175767	0.007742863
4121.104220	0.008271839
4123.032673	0.008449756
4124.961127	0.008299223
4126.889580	0.008258270
4128.818033	0.008133526
4130.746486	0.007548549
4132.674939	0.007025048
4134.603392	0.007087776
4136.531845	0.007871001
4138.460298	0.009038956
4140.388751	0.009575714
4142.317204	0.009366059
4144.245657	0.009314725
4146.174110	0.009398129
4148.102563	0.009035952
4150.031017	0.008570202
4151.959470	0.008437356
4153.887923	0.008293404
4155.816376	0.007769715
4157.744829	0.006970458
4159.673282	0.006334313
4161.601735	0.006073405
4163.530188	0.006190727
4165.458641	0.006750479
4167.387094	0.007557447
4169.315547	0.008114149
4171.244000	0.008098071
4173.172453	0.007577941
4175.100906	0.007065326
4177.029360	0.007058497
4178.957813	0.007395016
4180.886266	0.007493244
4182.814719	0.007193721
4184.743172	0.007134334
4186.671625	0.007923523
4188.600078	0.008667777
4190.528531	0.008150080
4192.456984	0.007049691
4194.385437	0.006507485
4196.313890	0.006372562
4198.242343	0.006436595
4200.170796	0.006955272
4202.099250	0.007624190
4204.027703	0.007880519
4205.956156	0.007481992
4207.884609	0.007011028
4209.813062	0.007380526
4211.741515	0.008085740
4213.669968	0.007781212
4215.598421	0.006750674
4217.526874	0.006104316
4219.455327	0.006083932
4221.383780	0.006516947
4223.312233	0.007192131
4225.240686	0.007416650
4227.169139	0.006640448
4229.097593	0.005586945
4231.026046	0.005517184
4232.954499	0.006721742
4234.882952	0.007669200
4236.811405	0.007293916
4238.739858	0.007074543
4240.668311	0.007820205
4242.596764	0.007837111
4244.525217	0.006951156
4246.453670	0.006455119
4248.382123	0.006219362
4250.310576	0.006056162
4252.239029	0.005976218
4254.167483	0.005928349
4256.095936	0.005665683
4258.024389	0.004649709
4259.952842	0.003534443
4261.881295	0.004235883
4263.809748	0.006107667
4265.738201	0.007296939
4267.666654	0.007642214
4269.595107	0.007409003
4271.523560	0.007012414
4273.452013	0.006745467
4275.380466	0.007068733
4277.308919	0.007407885
4279.237373	0.007063151
4281.165826	0.006026552
4283.094279	0.005185781
4285.022732	0.005499678
4286.951185	0.006342864
4288.879638	0.006802195
4290.808091	0.006812972
4292.736544	0.006162039
4294.664997	0.005232431
4296.593450	0.005576128
4298.521903	0.006874575
4300.450356	0.007470682
4302.378809	0.007455541
4304.307262	0.007758754
4306.235716	0.007865745
4308.164169	0.008052683
4310.092622	0.008876509
4312.021075	0.009178563
4313.949528	0.008207193
4315.877981	0.006374597
4317.806434	0.004788501
4319.734887	0.004668895
4321.663340	0.005849589
4323.591793	0.006775763
4325.520246	0.006177291
4327.448699	0.005443600
4329.377152	0.005546331
4331.305606	0.005943919
4333.234059	0.006133743
4335.162512	0.005572934
4337.090965	0.004698387
4339.019418	0.004427803
4340.947871	0.004342793
4342.876324	0.004894533
4344.804777	0.005780525
4346.733230	0.005801077
4348.661683	0.005615484
4350.590136	0.005805561
4352.518589	0.006038120
4354.447042	0.006291267
4356.375495	0.006582872
4358.303949	0.006851688
4360.232402	0.007062783
4362.160855	0.007143429
4364.089308	0.006450983
4366.017761	0.005064166
4367.946214	0.004521276
4369.874667	0.005266474
4371.803120	0.006178267
4373.731573	0.006718793
4375.660026	0.006999928
4377.588479	0.007093486
4379.516932	0.006904943
4381.445385	0.006110962
4383.373839	0.005431653
4385.302292	0.005555830
4387.230745	0.006337678
4389.159198	0.006521265
4391.087651	0.006093393
4393.016104	0.006199134
4394.944557	0.006856615
4396.873010	0.007046323
4398.801463	0.006274838
4400.729916	0.005747900
4402.658369	0.005959428
4404.586822	0.006194360
4406.515275	0.006858977
4408.443729	0.007852555
4410.372182	0.008009884
4412.300635	0.007296829
4414.229088	0.006315453
4416.157541	0.005576222
4418.085994	0.005111761
4420.014447	0.005050000
4421.942900	0.005157822
4423.871353	0.005549663
4425.799806	0.006090187
4427.728259	0.006398636
4429.656712	0.006312684
4431.585165	0.005241511
4433.513618	0.004016782
4435.442072	0.004120536
4437.370525	0.005559489
4439.298978	0.006818352
4441.227431	0.006701833
4443.155884	0.006487503
4445.084337	0.006865313
4447.012790	0.007131802
4448.941243	0.007194306
4450.869696	0.006690329
4452.798149	0.006122187
4454.726602	0.006665277
4456.655055	0.007990499
4458.583508	0.008445138
4460.511962	0.007177565
4462.440415	0.005492143
4464.368868	0.005126505
4466.297321	0.005978298
4468.225774	0.006819089
4470.154227	0.006684892
4472.082680	0.006100412
4474.011133	0.006092979
4475.939586	0.006834488
4477.868039	0.006934230
4479.796492	0.005650618
4481.724945	0.005363635
4483.653398	0.006667959
4485.581851	0.007457973
4487.510305	0.007208428
4489.438758	0.006833246
4491.367211	0.006683394
4493.295664	0.006397856
4495.224117	0.006332629
4497.152570	0.006765676
4499.081023	0.006957488
4501.009476	0.007035166
4502.937929	0.006600619
4504.866382	0.005941507
4506.794835	0.006002064
4508.723288	0.006517174
4510.651741	0.006658422
4512.580195	0.006177882
4514.508648	0.005557293
4516.437101	0.005362793
4518.365554	0.005145851
4520.294007	0.004491977
4522.222460	0.004284247
4524.150913	0.005469146
4526.079366	0.007062172
4528.007819	0.007673267
4529.936272	0.007632583
4531.864725	0.007992876
4533.793178	0.007911861
4535.721631	0.007304221
4537.650084	0.006992019
4539.578538	0.007088710
4541.506991	0.007136922
4543.435444	0.006892978
4545.363897	0.007202864
4547.292350	0.007538748
4549.220803	0.007627413
4551.149256	0.007414803
4553.077709	0.006705435
4555.006162	0.006136653
4556.934615	0.005761938
4558.863068	0.004924916
4560.791521	0.003992078
4562.719974	0.004230209
4564.648428	0.005442628
4566.576881	0.006113535
4568.505334	0.005567015
4570.433787	0.004805066
4572.362240	0.005403559
4574.290693	0.006476000
4576.219146	0.007673046
4578.147599	0.007736118
4580.076052	0.006837351
4582.004505	0.006271661
4583.932958	0.006097255
4585.861411	0.006073027
4587.789864	0.006324167
4589.718318	0.006543628
4591.646771	0.006928979
4593.575224	0.007480349
4595.503677	0.007254446
4597.432130	0.006433159
4599.360583	0.006450772
4601.289036	0.007029217
4603.217489	0.006885145
[truncated: 1,501 more rows]
